# Supplementary material for: Concerted genomic and epigenomic changes accompany stabilization of Arabidopsis allopolyploids
Source: Nat Ecol Evol. 2021 Aug 19;5(10):1382–93. doi: 10.1038/s41559-021-01523-y (PMC8484014; doi:10.1038/s41559-021-01523-y)
Supplement: Supplementary file 4 — Source Data Supplementary Figs. 1–4. [file 41559_2021_1523_MOESM4_ESM.xlsx]

## Sheet: Supp_Figure 1a
Supplementary Dataset 1 for Supplementary Figure 1
Source Data Supplementary Figure 1a | Validation for stabilization of synthetic allotetraploid Arabidopsis (Allo738)
Based on genome alignment					T				A				scaffold
	SNP	indel	1-to-1 Alignments	M-to-M Alignments	SNP	indel	1-to-1 Alignments	M-to-M Alignments	SNP	indel	1-to-1 Alignments	M-to-M Alignments	SNP	indel	1-to-1 Alignments	M-to-M Alignments
Allo733 vs. Allo738	221868	186015	221239800	226887139	5049	4333	121197471	121709090	211022	177072	98063236	102039190	5797	4610	1979093	3138859
Allo738 vs. Ler	11232	21434	118283013	119277834
Allo733 vs. Ler	11358	21240	118035895	119190083
Aar4 vs. Allo738	626069	550562	73679269	127658596
Aar4 vs. Allo733	641843	568018	77656486	134521808
Based on read mapping (A genome)
	SNP (Total)	SNP (Homozygous)
Allo733 vs. Allo738	822847	709929
A.arenosa 1 vs. Allo738	2665192	536701
A.arenosa 1 vs. Allo733	2668359	578266
Asu vs. Allo738	1792495	1615142
Asu vs. Allo733	1791888	1576595
A.arenosa 1 vs. Asu	2673589	625710
	TLs (Allo738)	TLb (Allo738)	INV (Allo738)
Allo738 vs. Ler	173776	21461	556886
Ler_CHR	Ler_start	Ler_end	Allo738_CHR	Allo738_start	Allo738_end	Indentity (%)
Chr1	632881	636590	A1	249768	246059	99.97
Chr1	636580	654330	A1	242519	224769	100
Chr1	14868743	14870112	T4	4527717	4526348	99.85
Chr1	14878011	14879378	T4	4521098	4519731	99.78
Chr3	12362511	12394728	T4	3307308	3339522	99.39
Chr3	12402003	12447995	T4	3341138	3387130	99.99
Chr3	12449616	12450715	T4	3388753	3389852	100
Chr3	12470519	12477494	T5	11189421	11196404	99.58
Chr3	12616844	12678409	T4	3265514	3203909	99.91
Chr3	12678409	12684417	T4	3193004	3186997	99.98
Chr3	12691844	12705533	T1	16208794	16195105	99.99
Chr3	13584875	13586036	T5	8974982	8973821	100
Chr3	14250381	14252660	T5	12916454	12918733	100
Chr1	15643623	15645855	T1	16591637	16589405	100
Chr1	16519818	16524323	T1	17445124	17440611	99.76
Chr1	16533668	16534783	T1	17461446	17460332	99.91
Chr1	16584401	16591072	T1	17516287	17509610	99.91
Chr1	17785353	17787490	T1	18713674	18711537	100
Chr1	18670557	18673179	T1	19615413	19612790	99.96
Chr1	20285652	20288433	T1	21223337	21220556	99.86
Chr1	20288459	20303039	T1	21241162	21226561	99.84
Chr1	22422445	22425731	T1	23386807	23383521	100
Chr1	23410729	23412174	T1	24369210	24367756	99.18
Chr2	1145682	1149976	T2	1182708	1178414	99.95
Chr2	1250790	1261630	T2	1284914	1274072	99.98
Chr2	2033226	2036372	T2	2025891	2022745	100
Chr2	2241336	2244420	T2	2235437	2232354	99.9
Chr2	2570522	2582754	T2	2564469	2552226	99.45
Chr3	781832	792302	T3	838187	827720	99.89
Chr3	920518	921840	T3	968551	967228	99.92
Chr3	3130739	3142005	T3	3195753	3184435	99.43
Chr3	3158765	3162693	T3	3196909	3192980	99.92
Chr3	3170066	3172034	T3	3198460	3196491	99.95
Chr3	4929600	4930735	T3	4966698	4965562	99.91
Chr3	13210897	13216072	T3	12983864	12978689	100
Chr3	13508803	13521268	T3	13273977	13261493	99.77
Chr4	3290459	3291661	T4	3997088	3995886	100
Chr4	4247798	4257513	T4	5565653	5555937	99.97
Chr4	6660202	6661303	T4	7894499	7893399	99.91
Chr4	7062127	7073449	T4	8282188	8270866	99.97
Chr4	8612845	8617045	T4	9812803	9808584	99.5
Chr4	8997515	9000683	T4	10203676	10200508	99.97
Chr5	11381179	11382356	T5	11438841	11437664	99.83
Chr5	11728400	11781673	T5	11986905	11933633	99.94
Chr5	11782231	11783300	T5	11933074	11932005	100
Chr5	12508086	12509388	T5	12499103	12497801	99.92
Chr5	12535654	12572203	T5	12836873	12800325	99.99
Chr5	12590660	12672452	T5	12785364	12703590	99.97
Chr5	12679826	12715936	T5	12696807	12660676	99.9
Chr5	12695923	12839271	T5	12680693	12537339	99.98
Chr5	12838923	12840164	T5	12537317	12536076	99.84
Chr5	12848257	12895687	T5	12734973	12687548	99.98
	TLb (Allo738)
Allo738 vs. Aar4	1400252
Allo738_CHR	Allo738_start	Allo738_end	Aar4_CHR	Aar4_start	Aar4_end	Indentity (%)
T1	28331433	28334807	000457F|arrow|pilon	41969	45348	99.5
T1	28331433	28334807	000457F|arrow|pilon	41969	45348	99.5
T1	29789073	29794236	000055F|arrow|pilon	638687	643848	98.26
T1	29789073	29794236	000055F|arrow|pilon	638687	643848	98.26
T1	29794228	29819757	000055F|arrow|pilon	649934	675560	98.21
T1	29794228	29819757	000055F|arrow|pilon	649934	675560	98.21
T1	29819752	29836634	000480F|arrow|pilon	201864	184969	99.76
T1	29819752	29836634	000480F|arrow|pilon	201864	184969	99.76
T1	29837086	29866722	000268F|arrow|pilon	323996	353551	98.64
T1	29837086	29866722	000268F|arrow|pilon	323996	353551	98.64
T1	29871831	29875511	000055F|arrow|pilon	733353	737030	98.78
T1	29871831	29875511	000055F|arrow|pilon	733353	737030	98.78
T1	29872600	29879510	000268F|arrow|pilon	359378	366321	97.59
T1	29872600	29879510	000268F|arrow|pilon	359378	366321	97.59
T1	29879540	29884088	000055F|arrow|pilon	745438	749987	97.02
T1	29879540	29884088	000055F|arrow|pilon	745438	749987	97.02
T1	29884210	29899662	000480F|arrow|pilon	137320	121912	97.49
T1	29884210	29899662	000480F|arrow|pilon	137320	121912	97.49
T1	29884315	29900351	000268F|arrow|pilon	371322	387318	97.1
T1	29884315	29900351	000268F|arrow|pilon	371322	387318	97.1
T1	29901133	29911526	000807F|arrow|pilon	18781	8375	97.37
T1	29901133	29911526	000807F|arrow|pilon	18781	8375	97.37
T1	29913739	29939887	000055F|arrow|pilon	777522	803578	97.17
T1	29913739	29939887	000055F|arrow|pilon	777522	803578	97.17
T1	29940876	29958637	001093F|arrow|pilon	74421	92153	98.75
T1	29940876	29958637	001093F|arrow|pilon	74421	92153	98.75
T1	29959620	29966614	000834F|arrow|pilon	103847	96873	97.34
T1	29959620	29966614	000834F|arrow|pilon	103847	96873	97.34
T1	29967709	29972413	000780F|arrow|pilon	8459	3758	97.29
T1	29967709	29972413	000780F|arrow|pilon	8459	3758	97.29
T1	29972842	29976421	000055F|arrow|pilon	835723	839334	98.04
T1	29972842	29976421	000055F|arrow|pilon	835723	839334	98.04
T1	29974652	29982914	001168F|arrow|pilon	59954	51692	97.92
T1	29974652	29982914	001168F|arrow|pilon	59954	51692	97.92
T1	29992153	29994379	001168F|arrow|pilon	47312	45078	97.82
T1	29992153	29994379	001168F|arrow|pilon	47312	45078	97.82
T1	30004197	30021830	000480F|arrow|pilon	29821	12264	97.92
T1	30004197	30021830	000480F|arrow|pilon	29821	12264	97.92
T1	30009840	30022156	000870F|arrow|pilon	4842	17181	96.77
T1	30009840	30022156	000870F|arrow|pilon	4842	17181	96.77
T1	30024092	30028267	001168F|arrow|pilon	15198	11019	97.05
T1	30024092	30028267	001168F|arrow|pilon	15198	11019	97.05
T1	30030798	30033114	000480F|arrow|pilon	2314	1	98.45
T1	30030798	30033114	000480F|arrow|pilon	2314	1	98.45
T1	30032993	30059588	000870F|arrow|pilon	28316	54923	98.66
T1	30032993	30059588	000870F|arrow|pilon	28316	54923	98.66
T1	30046215	30072584	000700F|arrow|pilon	205615	179186	98.79
T1	30046215	30072584	000700F|arrow|pilon	205615	179186	98.79
T1	30063612	30089942	000870F|arrow|pilon	64114	90515	96.25
T1	30063612	30089942	000870F|arrow|pilon	64114	90515	96.25
T1	30087974	30099272	000700F|arrow|pilon	163918	152639	96.82
T1	30087974	30099272	000700F|arrow|pilon	163918	152639	96.82
T1	30103141	30106256	000700F|arrow|pilon	146793	143708	97.18
T1	30103141	30106256	000700F|arrow|pilon	146793	143708	97.18
T1	30106494	30129900	000700F|arrow|pilon	140434	117017	96.59
T1	30106494	30129900	000700F|arrow|pilon	140434	117017	96.59
T1	30125028	30134485	000876F|arrow|pilon	104114	113415	96.62
T1	30125028	30134485	000876F|arrow|pilon	104114	113415	96.62
T1	30135324	30136581	000700F|arrow|pilon	110979	109735	98.65
T1	30135324	30136581	000700F|arrow|pilon	110979	109735	98.65
T1	30137258	30147299	000995F|arrow|pilon	19120	29169	98.13
T1	30137258	30147299	000995F|arrow|pilon	19120	29169	98.13
T1	30167119	30171556	000128F|arrow|pilon	344939	340501	99.57
T1	30167119	30171556	000128F|arrow|pilon	344939	340501	99.57
T1	30167119	30171556	000198F|arrow|pilon	476577	481014	99.66
T1	30167119	30171556	000198F|arrow|pilon	476577	481014	99.66
T1	30174272	30176528	000876F|arrow|pilon	150084	152346	96.98
T1	30174272	30176528	000876F|arrow|pilon	150084	152346	96.98
T1	30179647	30189194	000588F|arrow|pilon	237211	227650	96.25
T1	30179647	30189194	000588F|arrow|pilon	237211	227650	96.25
T1	30197070	30202158	000588F|arrow|pilon	225353	220242	98.24
T1	30197070	30202158	000588F|arrow|pilon	225353	220242	98.24
T1	30197387	30208291	000995F|arrow|pilon	70758	81684	97.65
T1	30197387	30208291	000995F|arrow|pilon	70758	81684	97.65
T1	30208964	30210926	000995F|arrow|pilon	82340	84310	99.14
T1	30208964	30210926	000995F|arrow|pilon	82340	84310	99.14
T1	30214665	30216437	000700F|arrow|pilon	28713	26908	96.2
T1	30214665	30216437	000700F|arrow|pilon	28713	26908	96.2
T1	30220273	30226680	000995F|arrow|pilon	93303	99696	96.28
T1	30220273	30226680	000995F|arrow|pilon	93303	99696	96.28
T1	30221711	30230085	000588F|arrow|pilon	197564	189148	97.44
T1	30221711	30230085	000588F|arrow|pilon	197564	189148	97.44
T1	30231361	30240257	000995F|arrow|pilon	104287	113205	97.68
T1	30231361	30240257	000995F|arrow|pilon	104287	113205	97.68
T1	30233151	30242416	000588F|arrow|pilon	185986	176697	97.98
T1	30233151	30242416	000588F|arrow|pilon	185986	176697	97.98
T1	30240672	30245332	000995F|arrow|pilon	113497	118167	97.28
T1	30240672	30245332	000995F|arrow|pilon	113497	118167	97.28
T1	30246936	30248828	000995F|arrow|pilon	118167	120078	97.23
T1	30246936	30248828	000995F|arrow|pilon	118167	120078	97.23
T1	30246936	30248828	001033F|arrow|pilon	102884	100975	97.13
T1	30246936	30248828	001033F|arrow|pilon	102884	100975	97.13
T1	30251015	30257689	000814F|arrow|pilon	24330	31004	96.59
T1	30251015	30257689	000814F|arrow|pilon	24330	31004	96.59
T1	30264629	30269632	000745F|arrow|pilon	89880	94884	99.56
T1	30264629	30269632	000745F|arrow|pilon	89880	94884	99.56
T1	30269633	30272058	001033F|arrow|pilon	83611	81190	98.07
T1	30269633	30272058	001033F|arrow|pilon	83611	81190	98.07
T1	30272410	30278957	000814F|arrow|pilon	38958	45568	97.39
T1	30272410	30278957	000814F|arrow|pilon	38958	45568	97.39
T1	30279589	30285749	000588F|arrow|pilon	146585	140452	97.07
T1	30279589	30285749	000588F|arrow|pilon	146585	140452	97.07
T1	30290117	30293011	000895F|arrow|pilon	147584	144694	97.71
T1	30290117	30293011	000895F|arrow|pilon	147584	144694	97.71
T1	30293945	30313025	000895F|arrow|pilon	144690	125558	98.67
T1	30293945	30313025	000895F|arrow|pilon	144690	125558	98.67
T1	30296361	30314383	000588F|arrow|pilon	125052	107039	98.06
T1	30296361	30314383	000588F|arrow|pilon	125052	107039	98.06
T1	30314250	30321830	000895F|arrow|pilon	124374	116832	97.59
T1	30314250	30321830	000895F|arrow|pilon	124374	116832	97.59
T1	30322398	30327432	000588F|arrow|pilon	99309	94315	97.03
T1	30322398	30327432	000588F|arrow|pilon	99309	94315	97.03
T1	30328694	30331169	000814F|arrow|pilon	96637	99104	98.55
T1	30328694	30331169	000814F|arrow|pilon	96637	99104	98.55
T1	30331171	30344219	001033F|arrow|pilon	24850	11670	96.59
T1	30331171	30344219	001033F|arrow|pilon	24850	11670	96.59
T1	30344235	30355325	001033F|arrow|pilon	11096	1	98.21
T1	30344235	30355325	001033F|arrow|pilon	11096	1	98.21
T1	30347129	30387737	000895F|arrow|pilon	91945	51416	99.11
T1	30347129	30387737	000895F|arrow|pilon	91945	51416	99.11
T1	30387679	30396274	000588F|arrow|pilon	41532	32932	99.63
T1	30387679	30396274	000588F|arrow|pilon	41532	32932	99.63
T1	30396389	30413072	000588F|arrow|pilon	32932	16265	98.68
T1	30396389	30413072	000588F|arrow|pilon	32932	16265	98.68
T1	30413282	30422072	001698F|arrow|pilon	22284	13489	99.65
T1	30413282	30422072	001698F|arrow|pilon	22284	13489	99.65
T2	250068	253313	000216F|arrow|pilon	75864	72619	99.97
T2	250068	253313	000216F|arrow|pilon	75864	72619	99.97
T3	22	12104	000036F|arrow|pilon	23659	11605	99.12
T3	22	12104	000036F|arrow|pilon	23659	11605	99.12
T3	105	22487	000159F|arrow|pilon	569411	591821	99.44
T3	105	22487	000159F|arrow|pilon	569411	591821	99.44
T5	15408580	15414216	000002F|arrow|pilon	458797	453161	99.7
T5	15408580	15414216	000002F|arrow|pilon	458797	453161	99.7
T5	21823838	21836469	000800F|arrow|pilon	128460	141176	97.74
T5	21823838	21836469	000800F|arrow|pilon	128460	141176	97.74

## Sheet: Supp_Figure 1b,c
Supplementary Dataset1 Supplementary Figure 1
Source Data Supplementary Figure 1b,c | Clustering of sequenced individuals on the basis of polymorphism data for A. arenosa donor (b) and A. thaliana donor (c), respectively.
A. arenosa donor
(((((((((Allo733:0.0540206,Allo738:0.0456844):0.0147224,Aarenosaarenosa1:0.0370968):0.0184960,Aarenosaarenosa1:0.1225294):0.0091274,((Aarenosaarenosa2:0.1385303,(((Aarenosaarenosa4:0.1277505,Aarenosaarenosa7:0.1248867):0.0055906,Aarenosaarenosa8:0.1282425):0.0035389,(Aarenosaarenosa5:0.1296621,(Aarenosaarenosa6:0.1322269,Aarenosaarenosa9:0.1306700):0.0013018):0.0018880):0.0110794):0.0016236,Aaren…
A. thaliana donor
(((((88:0.0804687,((108:0.0007904,139:-0.0007904):0.0468078,9926:0.0464483):0.0331542):0.0001742,9927:0.0862208):0.0013609,((7306:0.0743482,9585:0.0963467):0.0013748,((((9571:0.0595381,(((9847:0.0494508,9853:0.0499134):0.0014760,9854:0.0519782):0.0030560,9875:0.0586105):0.0035526):0.0039364,9823:0.0586647):0.0111580,9590:0.0696253):0.0057023,9862:0.0787697):0.0064574):0.0019388):0.0010576,((4807:…

## Sheet: Supp_Figure 2
Supplementary Dataset 2 for Supplementary Figure 2
Source Data Supplementary Figure 2e | SCR, SRK expression (TPM) in resynthesized allotetraploids (Allo738), and natural A. suecica (Asu)
gene	gene_locus	TPM	sample	tissue
738_AtSCR	At04g022351	0.201702	Allo738	flower
738_AtSRK	At04g022352	1.24136	Allo738	flower
738_AaSRK	Aa07g020610	1.18307	Allo738	flower
738_AaSCR	Aa07g020611	0	Allo738	flower
As_AtSCR	As04g021911	0	Asu	flower
As_AtSRK	As04g021912	0	Asu	flower
As_AaSRK	As12g020350	2.37151	Asu	flower
As_AaSCR	As12g020371	0	Asu	flower

## Sheet: Supp_Figure 3
Supplementary Dataset 3 for Supplementary Figure 3
Source Data Supplementary Figure 3 | Gene list in BYS locus
Chr	Start	End	Strand	Gene
A4	11788653	11790998	+	Aa04g020120
A4	11791328	11792671	+	Aa04g020130
A4	11793113	11796570	-	Aa04g020140
A4	11799138	11813250	+	Aa04g020150
A4	11813684	11815040	+	Aa04g020160
A4	11816924	11818408	+	Aa04g020170
A4	11822960	11825598	+	Aa04g020180
A4	11825920	11827774	+	Aa04g020190
A4	11827998	11828368	-	Aa04g020200
A4	11829255	11834725	+	Aa04g020210
A4	11834776	11837242	-	Aa04g020220
A4	11838086	11841300	+	Aa04g020230
A4	11845613	11846584	+	Aa04g020240
A4	11846861	11857097	+	Aa04g020250
A4	11857301	11858767	-	Aa04g020260
A4	11860011	11860877	+	Aa04g020270
A4	11861156	11864684	-	Aa04g020280
A4	11867397	11870730	+	Aa04g020290
A4	11870911	11872086	-	Aa04g020300
A4	11872999	11873959	-	Aa04g020310
A4	11874980	11876910	-	Aa04g020320
A4	11877854	11878189	-	Aa04g020330
A4	11880684	11880800	-	Aa04g020340
A4	11882122	11883640	+	Aa04g020350
A4	11883920	11884238	+	Aa04g020360
A4	11884458	11886819	-	Aa04g020370
A4	11887818	11890828	-	Aa04g020380
A4	11890888	11892390	+	Aa04g020390
A4	11892464	11893990	+	Aa04g020400
A4	11894342	11899084	+	Aa04g020410
A4	11899687	11900476	+	Aa04g020420
A4	11900942	11901829	+	Aa04g020430
A4	11902490	11904340	+	Aa04g020440
A4	11905263	11905541	+	Aa04g020450
A4	11908105	11910830	+	Aa04g020460
A4	11912868	11916126	-	Aa04g020470
A4	11917276	11919271	-	Aa04g020480
A4	11919975	11921953	-	Aa04g020490
A4	11922595	11923218	-	Aa04g020500
A4	11924898	11930839	+	Aa04g020510
A4	11933556	11935189	-	Aa04g020520
A4	11939945	11943616	-	Aa04g020530
A4	11962323	11963652	+	Aa04g020540
A4	11964882	11966196	+	Aa04g020550
A4	11967287	11967970	+	Aa04g020560
A4	11971227	11973821	+	Aa04g020570
A4	11974781	11976613	+	Aa04g020580
A4	11977210	11980779	+	Aa04g020590
A4	11980870	11983464	-	Aa04g020600
A4	11984792	11985934	+	Aa04g020610
A4	11995833	11996630	-	Aa04g020620
A4	12002251	12004066	-	Aa04g020630
A4	12004617	12016168	-	Aa04g020640
A4	12016619	12019747	-	Aa04g020650
A4	12021048	12021526	+	Aa04g020660
A4	12021925	12023187	-	Aa04g020670

## Sheet: Supp_Figure 4
Supplementary Dataset 4 for Supplementary Figure 4
Source Data Supplementary Figure 4b | ASY2 expression (TPM) in A. thaliana (Ath), F1, resynthesized allotetraploids (Allo733 and Allo738), and natural A. suecica (Asu)
gene_id	Aar/Ath-1	Aar/Ath-2	Aar/Ath-3	F1-1	F1-2	F1-3	733-1	733-2	733-3	738-1	738-2	738-3	Asu-1	Asu-2	Asu-3
ASY2
At04g034150	NA	2.17258	0.91808	NA	4.88693	4.49536	0.176619	0	0.026708	0.024125	0.010027	0.011131	0	0	0
	At04g034150	groups		Pairwise comparisons using t tests with pooled SD
F1	4.69115	a			733	738	Asu	F1
Ath	1.54533	b		738	1	-	-	-
733	0.0677757	c		Asu	1	1	-	-
738	0.0150943	c		F1	3.4e-06	3.1e-06	3e-06	-
Asu	0	c		Ath	0.01232	0.0099	0.00931	0.00013
