# Supplementary material for: Concerted genomic and epigenomic changes accompany stabilization of Arabidopsis allopolyploids
Source: Nat Ecol Evol. 2021 Aug 19;5(10):1382–93. doi: 10.1038/s41559-021-01523-y (PMC8484014; doi:10.1038/s41559-021-01523-y)
Supplement: Source Data Fig. 1 — Statistical source data. [file 41559_2021_1523_MOESM5_ESM.xlsx]

## Sheet: Fig.1b
Source Data Fig. 1
Source Data Fig. 1b | Synthetic blocks of A.thaliana(cT), subgenomes of A.suecica(sT, sA), A.arenosa(A) and A.lyrata(Aly).
synthetic blocks of sT vs. cT					synthetic blocks of sA vs. sT					synthetic blocks of sA vs. A					synthetic blocks of Aly vs. A
sT		cT			sA		sT			sA		A			Aly		A
start	end	start	end		start	end	start	end		start	end	start	end		start	end	start	end
As01g000010	As01g070660	AT1G01010	AT1G80960	+	As10g000020	As10g002920	As02g000050	As02g003050	+	As10g010010	As10g027930	Aa05g010540	Aa05g027910	+	AL1G21660	AL1G45620	Aa01g002610	Aa01g023180	+
As02g010540	As02g042930	AT2G16570	AT2G47400	+	As10g002940	As10g009430	As03g026600	As03g032920	+	As10g000020	As10g008230	Aa05g000020	Aa05g008550	+	AL1G51310	AL1G64610	Aa01g028950	Aa01g040680	+
As02g000040	As02g005980	AT2G01050	AT2G07560	+	As10g010050	As10g027930	As03g033510	As03g050700	+	As10g027970	As10g030790	Aa05g027920	Aa05g030350	-	AL1G45770	AL1G49170	Aa01g023830	Aa01g026950	+
As02g005600	As02g010250	AT2G07680	AT2G16535	+	As10g030820	As10g033460	As03g053300	As03g055600	+	As10g030820	As10g032560	Aa05g030360	Aa05g031820	+	AL1G15610	AL1G16100	Aa01g001330	Aa01g001630	+
As03g000010	As03g055600	AT3G01015	AT3G63540	+	As10g027970	As10g030800	As03g050710	As03g053290	-	As10g008250	As10g009420	Aa05g008550	Aa05g009480	+	AL1G49780	AL1G51240	Aa01g026760	Aa01g028520	+
As04g005960	As04g042290	AT4G05520	AT4G40100	+	As11g035390	As11g040630	As04g000050	As04g006080	-	As10g032600	As10g032970	Aa04g033810	Aa04g034340	+	AL1G10080	AL1G11070	Aa01g000010	Aa01g000500	+
As04g000050	As04g004230	AT4G00026	AT4G03630	+	As11g030490	As11g035460	As04g007370	As04g012330	+	As11g030420	As11g040680	Aa06g029600	Aa06g040310	+	AL1G12060	AL1G12730	Aa01g000610	Aa01g000950	+
As04g004260	As04g005950	AT4G03820	AT4G05497	-	As11g029990	As11g030450	As04g006020	As04g007280	-	As11g000010	As11g028490	Aa06g000010	Aa06g028470	+	AL1G16540	AL1G17230	Aa01g001640	Aa01g001980	+
As05g000010	As05g025810	AT5G01010	AT5G27570	+	As11g001200	As11g026470	As05g001100	As05g025280	+	As12g031870	As12g040430	Aa07g032480	Aa07g040950	+	AL1G49410	AL1G49770	Aa01g023430	Aa01g023810	-
As05g026840	As05g037820	AT5G28530	AT5G43460	+	As11g026920	As11g027570	As05g025170	As05g025800	-	As12g015490	As12g031710	Aa07g015410	Aa07g032410	+	AL1G64630	AL1G67580	Aa02g007410	Aa02g009770	-
As05g043320	As05g063470	AT5G48620	AT5G67640	+	As11g000050	As11g001190	As05g000040	As05g001080	-	As12g000010	As12g014550	Aa07g000010	Aa07g014590	+	AL2G10010	AL2G17890	Aa02g000010	Aa02g006690	+
As05g037840	As05g043320	AT5G43470	AT5G48605	-	As11g026550	As11g026910	As05g026400	As05g026800	+	As12g014560	As12g015480	Aa07g014600	Aa07g015410	-	AL2G21940	AL2G40000	Aa02g011910	Aa02g027860	+
As05g025820	As05g026820	AT5G27580	AT5G28520	-	As11g027540	As11g028100	As05g025840	As05g026390	-	As13g022880	As13g032090	Aa08g023240	Aa08g032410	+	AL2G18980	AL2G20420	Aa02g010400	Aa02g011970	+
					As11g027990	As11g028450	As05g026840	As05g027620	+	As13g009360	As13g020790	Aa08g009390	Aa08g021050	+	AL2G17900	AL2G18450	Aa02g006710	Aa02g007150	-
					As12g015490	As12g031700	As04g012340	As04g026860	-	As13g000010	As13g008290	Aa08g000020	Aa08g008020	+	AL3G49090	AL3G52120	Aa03g035150	Aa03g037750	+
					As12g000010	As12g002140	As04g040140	As04g042290	+	As13g020810	As13g022870	Aa08g021070	Aa08g023220	-	AL3G10030	AL3G44260	Aa03g000010	Aa03g031030	+
					As12g003610	As12g014550	As04g027700	As04g038780	-	As13g008830	As13g009310	Aa08g008410	Aa08g009170	+	AL3G53250	AL3G54280	Aa03g039470	Aa03g040340	+
					As12g014560	As12g015480	As04g026860	As04g027690	+	As06g010250	As06g048090	Aa01g002610	Aa01g040750	+	AL3G47800	AL3G49080	Aa03g038340	Aa03g039460	-
					As12g003170	As12g003590	As04g038790	As04g039200	+	As06g004880	As06g005360	Aa01g001330	Aa01g001630	+	AL3G44750	AL3G47790	Aa03g031540	Aa03g034530	+
					As12g002160	As12g003160	As04g039210	As04g040130	-	As06g000070	As06g000890	Aa01g000010	Aa01g000510	+	AL3G52140	AL3G52690	Aa03g034590	Aa03g035130	+
					As12g032200	As12g040290	As05g028010	As05g036220	+	As06g005740	As06g006280	Aa01g001650	Aa01g001980	+	AL3G52700	AL3G53200	Aa03g037770	Aa03g038360	-
					As13g022880	As13g030200	As05g054570	As05g061630	+	As06g001800	As06g002280	Aa01g000610	Aa01g000950	+	AL4G34590	AL4G47760	Aa04g022480	Aa04g034360	+
					As13g010360	As13g020790	As05g043330	As05g052370	+	As07g010960	As07g028360	Aa02g010400	Aa02g027860	+	AL4G24630	AL4G28800	Aa04g013500	Aa04g017430	-
					As13g008820	As13g010320	As05g037840	As05g038690	-	As07g000020	As07g010000	Aa02g000030	Aa02g009810	+	AL4G10040	AL4G19470	Aa04g000100	Aa04g007900	+
					As13g000040	As13g005440	As05g038760	As05g043290	+	As08g007100	As08g012540	Aa03g006170	Aa03g011620	-	AL4G28810	AL4G34290	Aa04g017470	Aa04g022470	+
					As13g020810	As13g022870	As05g052390	As05g054560	-	As08g012740	As08g031290	Aa03g012280	Aa03g030990	+	AL4G21530	AL4G22860	Aa04g010680	Aa04g011950	-
					As13g030220	As13g032090	As05g061640	As05g063470	-	As08g000030	As08g006130	Aa03g000010	Aa03g006160	+	AL4G22870	AL4G24590	Aa04g011960	Aa04g013490	+
					As13g005450	As13g008290	As05g036230	As05g037820	-	As08g031830	As08g040340	Aa03g031520	Aa03g040320	+	AL4G19590	AL4G21520	Aa04g008940	Aa04g010670	+
					As06g001350	As06g024440	As01g001240	As01g024670	+	As08g006190	As08g006890	Aa03g011630	Aa03g012270	+	AL5G10010	AL5G12030	Aa05g000020	Aa05g001930	+
					As06g026700	As06g035850	As01g026890	As01g035570	+	As09g017390	As09g033540	Aa04g017470	Aa04g033570	+	AL5G20770	AL5G45470	Aa05g010540	Aa05g031820	+
					As06g000010	As06g001310	As01g000010	As01g001210	-	As09g000040	As09g008030	Aa04g000080	Aa04g007900	+	AL5G12400	AL5G19780	Aa05g001940	Aa05g008700	+
					As06g024490	As06g026670	As01g024690	As01g026850	-	As09g013520	As09g017380	Aa04g013500	Aa04g017430	-	AL5G19840	AL5G20580	Aa05g008920	Aa05g009500	+
					As06g036170	As06g046590	As01g035960	As01g045340	+	As09g008800	As09g013510	Aa04g008940	Aa04g013490	+	AL6G42790	AL6G53550	Aa06g030840	Aa06g040310	+
					As06g046620	As06g047900	As01g046090	As01g047270	+						AL6G10010	AL6G41130	Aa06g000020	Aa06g028750	+
					As07g010970	As07g028720	As01g054210	As01g069450	+						AL6G41770	AL6G42740	Aa06g029630	Aa06g030520	+
					As07g000020	As07g008740	As01g047300	As01g054200	-						AL7G10010	AL7G43540	Aa07g000010	Aa07g030570	+
					As07g028740	As07g030100	As01g069460	As01g070650	-						AL7G47030	AL7G53090	Aa07g035820	Aa07g040930	-
					As07g008790	As07g009880	As01g045430	As01g046070	-						AL7G43590	AL7G46860	Aa07g032760	Aa07g035750	+
					As08g035230	As08g040330	As02g010540	As02g015140	+						AL8G10020	AL8G19770	Aa08g000010	Aa08g008020	+
					As08g028770	As08g030900	As02g003060	As02g005320	+						AL8G19800	AL8G45710	Aa08g008510	Aa08g032410	+
					As08g031850	As08g035090	As02g006690	As02g010210	+
					As08g012740	As08g026860	As03g011830	As03g025010	+
					As08g001270	As08g006130	As03g001310	As03g005660	+
					As08g000010	As08g001250	As03g000010	As03g001300	-
					As08g007100	As08g012540	As03g005670	As03g011080	-
					As08g006190	As08g006890	As03g011090	As03g011820	+
					As08g026870	As08g027400	As03g025020	As03g025430	-
					As08g027420	As08g028760	As03g025450	As03g026590	+
					As09g000070	As09g006920	As02g015150	As02g020610	+
					As09g008730	As09g033540	As02g021060	As02g042890	+
					As09g007200	As09g008030	As02g020620	As02g021050	+

## Sheet: Fig.1c
Source Data Fig. 1
Source Data Fig. 1c | Location of transpositions between A.suecica and presumptive progenitors
Asu			Aar/Ath
chr	start	end	chr	start	end	structure variation
ST1	708270	718447	T1	339748	349931	TP
ST1	759823	772036	A5	102682	90367	TLb
ST1	759831	777969	A1	330364	311917	TLb
ST1	1049518	1063701	A1	373706	387453	TLb
ST1	1256690	1267282	A1	418792	408155	TLb
ST1	1268263	1279293	A1	408123	397008	TLb
ST1	1848847	1859660	A1	467882	478740	TLb
ST1	1860228	1871621	A1	478739	490434	TLb
ST1	1931777	1949937	A1	491794	509956	TLb
ST1	1949963	1967258	A1	510414	527701	TLb
ST1	2003229	2021304	A1	552651	570701	TLb
ST1	2161698	2183317	A1	581811	603028	TLb
ST1	2220007	2239953	A1	618962	638886	TLb
ST1	2471940	2488403	A1	701795	718393	TLb
ST1	2556241	2570182	A1	754207	768194	TLb
ST1	2912060	2924802	A1	807163	794467	TLb
ST1	3098097	3109881	A1	18469648	18481430	TLb
ST1	3434657	3448592	A1	831244	845119	TLb
ST1	3484671	3496228	A1	869373	880896	TLb
ST1	3636856	3650631	A1	888609	902370	TLb
ST1	3817565	3837365	A1	904274	923796	TLb
ST1	3969811	3982695	A1	966103	979030	TLb
ST1	3984134	3997118	A1	979036	992019	TLb
ST1	4019695	4070067	A1	1034553	1085192	TLb
ST1	4071925	4084206	A1	1087309	1099548	TLb
ST1	4112074	4123905	A1	1129513	1141358	TLb
ST1	4167828	4178753	A1	1189470	1200485	TLb
ST1	4216649	4232480	A1	1238113	1253994	TLb
ST1	4274152	4286718	A1	1295663	1308272	TLb
ST1	4317531	4328431	A1	1323930	1334771	TLb
ST1	4350412	4367258	A1	1348499	1365507	TLb
ST1	4392729	4437418	A1	1385076	1429985	TLb
ST1	4440903	4467361	A1	1432220	1458652	TLb
ST1	4482996	4494413	A1	1469662	1481260	TLb
ST1	4494635	4513809	A1	1481260	1500347	TLb
ST1	4521282	4534168	A1	1516372	1529168	TLb
ST1	4569081	4583509	A1	1569171	1583610	TLb
ST1	4600827	4621480	A1	1601300	1621909	TLb
ST1	4658410	4673537	A1	1652368	1667548	TLb
ST1	4684211	4695084	A1	1682334	1693057	TLb
ST1	4718061	4735343	A1	1713169	1730500	TLb
ST1	4815889	4828511	A1	1815588	1828288	TLb
ST1	4832873	4849576	A1	1830765	1847534	TLb
ST1	4856405	4872305	A1	1850776	1866561	TLb
ST1	4876297	4899219	A1	1872632	1895516	TLb
ST1	4900661	4917559	A1	1895886	1912915	TLb
ST1	4930247	4953830	A1	1929270	1953208	TLb
ST1	5042878	5055061	A1	2052307	2064582	TLb
ST1	5073631	5086677	A1	2088512	2101440	TLb
ST1	5087837	5106167	A1	2112983	2131197	TLb
ST1	5107718	5119271	A1	2134564	2145941	TLb
ST1	5157756	5168572	A1	2181731	2192589	TLb
ST1	5183333	5196795	A1	2201631	2215140	TLb
ST1	5271510	5284671	A1	2297819	2310644	TLb
ST1	5312118	5336812	A1	2335144	2359680	TLb
ST1	5365878	5379103	A1	2395163	2408506	TLb
ST1	5446147	5466814	A1	2482657	2503298	TLb
ST2	1667653	1678388	T4	1680247	1669366	TLs
ST3	10507868	10524877	T2	10609116	10592181	TLs
ST3	12974419	12985628	T3	12827035	12838111	TP
ST3	13663495	13673985	T5	12636101	12625611	TLs
ST3	14221614	14232818	T3	15711476	15722693	TP
ST3	14641142	14652460	T5	11851815	11840387	TLs
ST4	3411398	3433758	T4	3409577	3431926	TP
ST4	3922711	3933967	T5	11711929	11723180	TLs
ST5	11205236	11228532	T5	11531712	11555002	TP
ST5	24155247	24169676	A6	19376212	19361856	TLb
SA6	109590	126990	T1	342128	325008	TLb
SA6	759505	814903	T1	712662	768174	TLb
SA6	815780	836809	T1	768166	789342	TLb
SA6	836899	869874	T1	789725	822679	TLb
SA6	869964	891899	T1	822678	844616	TLb
SA6	891900	1031303	T1	845407	984690	TLb
SA6	1032311	1207864	T1	984676	1160239	TLb
SA6	1207848	1230757	T1	1161226	1184229	TLb
SA6	1242441	1297194	T1	1195119	1249767	TLb
SA6	1298147	1334651	T1	1250511	1287101	TLb
SA6	1337613	1479145	T1	1288801	1430264	TLb
SA6	1491936	1567700	T1	1446452	1522769	TLb
SA6	1570120	1611207	T1	1523216	1564176	TLb
SA6	1614044	1625326	T1	1564170	1575453	TLb
SA6	1627445	1669623	T1	1575455	1617635	TLb
SA6	1669619	1687618	T1	1618122	1636129	TLb
SA6	1693506	1762764	T1	1636125	1705402	TLb
SA6	1762764	1782281	T1	1706439	1725907	TLb
SA6	1785342	1881234	T1	1728608	1824497	TLb
SA6	1886717	1941536	T1	1824492	1879287	TLb
SA6	1942552	1984417	T1	1879276	1921015	TLb
SA6	1985191	1999958	T1	1921017	1935795	TLb
SA6	2008610	2097011	T1	1941358	2029760	TLb
SA6	2097008	2299226	T1	2031697	2233820	TLb
SA6	2299217	2357170	T1	2235156	2293072	TLb
SA6	2362464	2386023	T1	2298466	2322070	TLb
SA6	2390579	2480759	T1	2322310	2412698	TLb
SA6	2483922	2528569	T1	2412690	2457266	TLb
SA6	2534376	2602651	T1	2463078	2531451	TLb
SA6	2602643	2653743	T1	2534782	2585790	TLb
SA6	2654292	2725859	T1	2585782	2657433	TLb
SA6	2725850	2770462	T1	2657921	2702517	TLb
SA6	2774588	2841914	T1	2693199	2760481	TLb
SA6	2846410	2874302	T1	2760477	2788426	TLb
SA6	2874294	3135479	T1	2800695	3062008	TLb
SA6	3144934	3160035	T1	3074959	3090074	TLb
SA6	3160035	3265872	T1	3090307	3196233	TLb
SA6	3265867	3331500	T1	3196419	3262076	TLb
SA6	3331517	3367224	T1	3264984	3300697	TLb
SA6	3377835	3403107	T1	3303742	3328908	TLb
SA6	3403093	3430145	T1	3333498	3360539	TLb
SA6	3430141	3467089	T1	3361317	3398325	TLb
SA6	3472062	3486647	T1	3398321	3412905	TLb
SA6	3488093	3570956	T1	3414842	3497752	TLb
SA6	3570944	3800855	T1	3498941	3728972	TLb
SA6	3800839	3832601	T1	3730408	3762147	TLb
SA6	3849772	3869998	T1	3785721	3805924	TLb
SA6	3876041	3895635	T1	3805933	3825421	TLb
SA6	3897556	3931352	T1	3827698	3861403	TLb
SA6	3933295	4004690	T1	3861744	3933177	TLb
SA6	4007058	4053372	T1	3936316	3982698	TLb
SA6	4053181	4151785	T1	3982695	4081211	TLb
SA6	4152728	4242686	T1	4081204	4171445	TLb
SA6	4243738	4269329	T1	4171511	4197031	TLb
SA6	4278887	4339832	T1	4198863	4259794	TLb
SA6	4339547	4368592	T1	4262287	4291330	TLb
SA6	4391370	4408623	T1	4309207	4326416	TLb
SA6	4411961	4539117	T1	4334392	4461239	TLb
SA6	4541841	4555088	T1	4461312	4474557	TLb
SA6	4555686	4658130	T1	4474553	4577060	TLb
SA6	4669820	4716251	T1	4583568	4630135	TLb
SA6	4721616	4764555	T1	4630130	4673250	TLb
SA6	4779972	4815597	T1	4686143	4721678	TLb
SA6	4821028	4841423	T1	4721670	4742074	TLb
SA6	4841341	4948371	T1	4743088	4850283	TLb
SA6	4953328	5037726	T1	4850279	4934731	TLb
SA6	12424816	12438557	A2	4180770	4194534	TLs
SA6	12529923	12544788	A1	12704066	12718933	TP
SA6	13449336	13461164	A5	4576904	4565081	TLs
SA6	16023026	16036838	A1	14045863	14059243	TP
SA6	16139698	16151678	A2	5660479	5648513	TLs
SA6	18295805	18307594	A5	3898172	3909934	TLs
SA7	2325477	2336931	A8	8790978	8802416	TLs
SA7	2852379	2862418	A2	4474242	4484293	TP
SA7	3262085	3273869	A6	7217868	7206082	TLs
SA7	4114337	4126097	A5	3909926	3898172	TLs
SA7	4671253	4682583	A8	5056524	5045189	TLs
SA7	6307444	6321477	A6	13103030	13089097	TLs
SA7	6804445	6820292	A8	7004694	6988924	TLs
SA7	7642489	7656181	A1	18223636	18237330	TLs
SA7	8913451	8924196	A2	10777924	10788591	TP
SA8	2229140	2240120	A3	4301954	4312820	TP
SA8	2248606	2259549	A3	4312812	4323913	TP
SA8	2259556	2276264	A3	4324186	4340622	TP
SA8	2355240	2381051	A3	4411553	4437090	TP
SA8	2406553	2418769	A3	4462109	4474301	TP
SA8	2419284	2431111	A3	4474294	4486232	TP
SA8	9664777	9677554	A7	17700076	17687466	TLs
SA8	10778021	10790806	A1	17648934	17636114	TLs
SA8	12106869	12118585	A1	18469649	18481432	TLs
SA8	13685584	13695877	A6	9904061	9893763	TLs
SA8	14120306	14134933	A4	4977760	4992278	TLs
SA8	14172297	14183611	A7	14814312	14802989	TLs
SA8	14192699	14204517	A7	14746626	14758474	TLs
SA8	14803887	14815043	A4	4690598	4701752	TLs
SA8	14839346	14851193	A6	13461119	13472964	TLs
SA8	15543525	15555123	A1	12516615	12528205	TLs
SA8	17074425	17084715	A3	16521528	16531835	TP
SA9	2271522	2283301	A8	2393807	2405553	TLs
SA9	4067330	4078083	A2	5056601	5045882	TLs
SA9	4423043	4434848	A8	2825700	2837487	TLs
SA9	4699242	4709296	A2	5843567	5853596	TLs
SA9	4874765	4887051	A1	13171962	13184250	TLs
SA9	4878899	4889082	A5	6130030	6140223	TLs
SA9	5066902	5077560	A6	14361500	14372128	TLs
SA9	5357847	5371436	A1	13005810	13019433	TLs
SA9	6179372	6190620	A7	11987021	11975705	TLs
SA9	7089546	7101371	A4	2295047	2306866	TP
SA9	13609003	13625544	A7	12654827	12671369	TLs
SA9	13616634	13626950	A3	12688748	12699063	TLs
SA10	3625220	3636526	A1	9878243	9867014	TLs
SA10	3807571	3819039	A6	13448310	13459764	TLs
SA10	4604307	4614474	A6	13486310	13476126	TLs
SA10	5780198	5792783	A8	5111958	5099371	TLs
SA10	5890317	5900383	A7	14507619	14497516	TLs
SA10	6532760	6543492	A1	13801254	13811977	TLs
SA10	7686450	7700700	A2	4465212	4479544	TLs
SA10	7934701	7946210	T10	3082602	3094022	TP
SA10	9862708	9873067	A7	11860938	11850599	TLs
SA11	12500031	12511511	A4	4927181	4915714	TLs
SA11	13643659	13654068	A7	14783250	14793675	TLs
SA11	14356837	14389635	A7	16142443	16109659	TLs
SA11	15140133	15151881	A1	11914525	11902752	TLs
SA11	16345006	16356258	A7	11987024	11975705	TLs
SA11	20050032	20061363	A4	4632424	4643756	TLs
SA12	7762622	7774097	A5	3180313	3191657	TLs
SA12	12256545	12268289	A3	15804708	15793014	TLs
SA12	13461871	13472054	A5	6609322	6619477	TLs
SA12	13911458	13921757	A5	7819646	7829942	TLs
SA12	14048317	14060450	A5	6047970	6035916	TLs
SA12	14730789	14740998	A5	6203363	6213577	TLs
SA12	14735316	14745889	A5	6198934	6209516	TLs
SA12	15340829	15352964	A5	6314322	6326576	TLs
SA12	17231910	17245833	T12	19253831	19267755	TP
SA13	2376148	2388450	A1	10781451	10793792	TLs
SA13	2920930	2932690	A3	15088805	15100577	TLs
SA13	4267368	4279299	A3	14353904	14365842	TLs
SA13	4425469	4436913	A2	5184285	5172839	TLs
SA13	5135019	5146538	A4	5718631	5707092	TLs
SA13	5579422	5602478	T13	5520795	5543847	TP
SA13	7204080	7217643	A5	7336019	7349581	TLs
SA13	7882486	7893669	A6	18697626	18708759	TLs
SA13	12967903	12979963	A7	19151567	19163955	TLs
SA13	14967023	14979041	A2	7463720	7475739	TLs

## Sheet: Fig.1e
Source Data Fig. 1
Source Data Fig. 1e | Statistics of higher-order variation
Length (bp)
	Colinear	INV	TP	TLs	TLb
ST1	22361557	469157	60674	154292	1953341
ST2	16443420	333153	31643	210607	25276
ST3	20300663	239871	86432	341584	9363
ST4	14895740	1067439	52815	233135	33022
ST5	21396778	2940429	75904	204091	67500
SA6	10891821	293989	84740	847286	4178377
SA7	8750536	170544	142487	819555	2150
SA8	10133812	2003882	325095	914669	4814
SA9	9386091	1455714	62295	939117	2641
SA10	8711986	1018968	103969	995702	6626
SA11	12720480	444950	150557	997973	3820
SA12	12446610	486759	116978	1024976	2504
SA13	9299360	839783	127600	930770	954
proportion
	T	A
Colinear	0.918761	0.810743
INV	0.0486361	0.0661132
TP	0.00296117	0.0109659
TLs	0.0110148	0.0735516
TLb	0.020114	0.0413726

## Sheet: Fig.1f
Source Data Fig. 1
Source Data Fig. 1f | Intact LTR insertion times
A	cT	sA	sT	rT	T	Aly
0	0	1162523	0	0	1734935	250585
0	1986375	0	0	1830935	0	286479
0	1206338	0	0	459105	1830935	0
0	0	0	0	2958796	459105	0
0	243409	164538	0	965797	272119	625061
0	0	0	0	1882698	2958796	0
0	0	0	0	2038289	1126038	0
0	965797	0	0	4164929	588940	0
0	5715790	64324	0	3987655	965797	207544
0	2702761	0	545626	1308713	1882698	0
0	4265388	92938	322397	0	2038289	1617018
243409	929445	92938	1111450	2845689	4778335	430295
0	2075402	0	1111450	1757074	1140629	0
0	0	0	0	0	784284	0
0	2201776	545626	596162	1492014	4026143	0
0	1779221	0	922178	0	3772632	4513476
0	4466872	0	473515	1038574	1367301	2432993
0	2665212	0	791533	0	1140629	0
936713	1045857	286479	1418618	0	5359358	0
0	2560214	0	1956733	2253899	1308713	509559
1133333	1250189	0	0	379915	0	372722
221887	545626	322397	1242878	2582696	1060426	0
193205	2328448	1031292	1521400	1206338	2845689	0
257762	423095	0	2186893	358339	1213644	0
171703	4373785	0	1816155	567279	1757074	0
0	1213644	236234	1272128	2792987	0	864074
135886	1330676	0	1301394	5005283	329583	0
0	2224108	0	3711355	1646473	0	617835
286479	236234	567279	430295	1565510	1492014	0
0	0	0	0	2477860	0	0
57173	387110	143048	987619	806033	0	480722
0	2149703	114408	1492014	1425953	0	596162
516770	0	2045710	2261349	3428857	0	286479
1411284	0	372722	4373785	0	0	171703
1742314	1949325	806033	603385	842301	0	236234
164538	214715	444698	2239001	0	0	2008618
0	57173	2179453	236234	0	0	0
214715	1594937	0	0	0	1038574	480722
135886	849558	0	0	0	0	207544
3497436	2246449	0	394305	1499359	1133333	1169823
308027	0	1396619	0	2127402	2246449	0
114408	5430455	78629	0	0	379915	958524
164538	5811240	0	827791	4010745	2582696	922178
1024011	2179453	85783	0	849558	1206338	0
57173	2928611	0	164538	1286759	358339	0
0	1993789	293661	0	2747855	2440468	0
121566	480722	300843	0	1757074	5209574	315211
157374	1646473	85783	0	1374629	5209574	1764455
973070	1279443	0	1184426	596162	5209574	538411
0	2492824	0	1949325	3688394	567279	401501
0	0	0	603385	1396619	2792987	1469985
372722	523983	0	1418618	777037	5005283	1199033
1345323	4319559	0	0	4110914	3345158	171703
272119	842301	0	2582696	755300	1705432	135886
379915	394305	0	1206338	3170571	2507792	1624380
0	135886	221887	1096867	2890903	1009451	451901
4412552	495138	0	5375149	2560214	1213644	1352648
0	0	0	653976	1242878	1646473	0
0	186037	2246449	2853222	2365762	1565510	1580222
0	2216663	0	5005283	914911	2470379	444698
0	740813	0	3253998	0	1492014	0
0	0	0	1705432	329583	1425953	1440627
57173	509559	0	2507792	214715	3428857	1823544
0	430295	0	1009451	0	0	755300
0	4825211	2313530	943983	1594937	842301	0
0	0	114408	1374629	430295	0	820538
135886	0	92938	1067713	186037	0	2075402
114408	943983	0	1572865	0	0	755300
0	1690686	0	444698	2853222	0	552843
57173	1126038	0	293661	3757306	0	50023
0	2552722	0	0	164538	1934512	0
0	2082827	150210	842301	300843	1499359	0
0	1514052	2830626	0	552843	2127402	1587579
0	1147926	164538	4428066	2515278	0	121566
0	2350834	0	560060	6315163	4010745	322397
0	2328448	965797	1779221	300843	849558	0
0	2605188	3611929	0	552843	1757074	379915
0	1506705	0	264940	2515278	1367301	415896
0	4087782	0	0	6315163	2350834	2710274
0	3269180	0	193205	3451707	1418618	1242878
0	2306073	114408	0	1220951	1250189	2328448
0	2432993	0	0	1550803	408698	0
0	487930	0	0	0	2928611	250585
0	885855	35726	0	3064579	1853113	0
0	885855	387110	682906	0	2239001	1337999
0	1558156	157374	980344	1002173	1140629	0
1550803	2060554	0	495138	358339	3642502	0
466309	0	487930	1949325	1220951	3757306	943983
0	164538	308027	0	186037	2447944	0
2239001	0	0	0	769790	1934512	856816
358339	329583	668439	107250	922178	3726668	0
64324	459105	286479	221887	856816	3688394	0
1024011	1734935	0	0	0	1396619	4141773
1009451	3208476	394305	617835	164538	777037	3696047
878594	0	50023	3451707	1801378	3688394	2001203
236234	914911	806033	3711355	0	1009451	2380695
128726	2395632	632288	1162523	552843	3170571	0
42874	6178716	336771	5859029	3162993	2890903	0
459105	603385	0	6742801	994896	2560214	164538
459105	5811240	951253	885855	415896	1242878	1140629
423095	2097681	1177124	2485341	2823096	2365762	545626
552843	3956885	0	1609657	2973895	914911	856816
264940	1882698	0	1506705	1609657	653976	545626
286479	842301	0	0	726330	0	552843
143048	531196	0	1024011	1425953	0	0
171703	2432993	221887	1853113	1323354	329583	552843
372722	769790	0	4637952	5225321	379915	733571
193205	2710274	0	1374629	2680229	135886	1169823
711851	1133333	0	1816155	4366035	0	329583
639516	610610	0	1993789	2567707	1594937	755300
85783	1169823	0	1639108	777037	430295	1624380
78629	365530	0	856816	1543451	186037	415896
430295	415896	0	1757074	0	0	2762895
1009451	697377	0	697377	1779221	2853222	574498
257762	574498	0	3887716	487930	3757306	236234
42874	900381	92938	552843	0	2785462	951253
171703	214715	0	286479	1793992	1126038	135886
0	1801378	0	0		1286759	3596649
157374	0	358339	1447965		509559	157374
128726	394305	0	4273123		1140629	1330676
1220951	1286759	0	3026775		164538	668439
121566	0	128726	878594		387110	1118743
408698	711851	0	2149703		300843	777037
502348	1002173	0	885855		552843	574498
567279	3413629	0	4087782		2268800	437496
0	639516	229060	1111450		6315163	1823544
0	157374	85783	0		135886	1038574
286479	1002173	71476	157374		1823544	625061
711851	1484670	0	617835		135886	2149703
480722	1279443	0	0		856816	5604645
0	214715	0	1912300		415896	0
538411	6170701	221887	1147926		1126038	1118743
0	2239001	0	0		3451707	1206338
171703	5075911	128726	0		1126038	1089577
437496	408698	128726	0		0	2492824
236234	0	0	135886		3064579	200374
0	1155224	1184426	214715		0	1897497
0	762544	0	171703		1002173	0
200374	193205	50023	0		0	3276773
0	128726	0	0		358339	0
164538	0	0	300843		755300	0
0	300843	236234	186037		186037	0
0	0	0	726330		0	1367301
0	1199033	0	1118743		0	1705432
0	0	0	3322353		769790	444698
0	885855	1352648	523983		523983	0
0		3436472	365530		856816	286479
0		0	1853113		0	186037
0		336771	1455304		0	351148
0		143048	1067713		1801378	973070
0		157374	1323354		0	0
0		0	531196		552843	186037
1031292		64324	42874		3162993	415896
0		697377	480722		994896	143048
0		0	0		0	1919703
0		0	0		973070	0
0		42874	351148		2823096	625061
0		0	2343371		1177124	603385
372722		639516	552843		8992850	257762
236234		0	1118743		2973895	0
100093		358339	697377		1609657	0
0		0	885855		726330	675672
0		315211	1565510		1425953	2395632
0		0	1162523		1323354	207544
0		0	322397		2680229	567279
0		42874	777037		1543451	0
0		0	257762		2567707	951253
0		322397	2030870		4366035	777037
0		1264814	0		5225321	1964142
308027		0	531196		0	2838157
2067977		0	610610		777037	0
2590193		100093	387110		1543451	387110
0		114408	365530		0	35726
1126038		164538	0		1779221	2410573
0		0	178870		487930	257762
257762		437496	3064579		0	632288
878594		0	250585		1793992	0
0		92938	1191729		864074	423095
315211		408698	495138		92938	596162
394305		0	1111450		2747855	387110
929445		1912300	279298		2943701	2777939
0		0	1308713			0
42874		121566	1919703			1572865
42874		690141	813285			545626
286479		200374	1727558			943983
0		0	279298			0
0		0	1118743			0
121566		0	856816			0
236234		135886	1169823			0
351148		806033	2507792			0
186037		0	1316033			0
0		0	1912300			0
0		250585	437496			0
0		236234	1316033			207544
394305		0	394305			243409
1169823		0	5209574			0
0		0	365530			221887
3026775		0	5763493			0
545626		0	1956733			704614
922178		531196	1543451			495138
1016730		1111450	1403951			1565510
121566		0	574498			243409
0		92938	2966345			0
193205		1528750	632288			0
193205		42874	1191729			639516
415896		1624380	0			502348
835046		835046	487930			0
0		459105	0			711851
0		50023	769790			135886
0		157374	207544			1919703
0		214715	2710274			1956733
0		236234	509559			1177124
0		57173	372722			3345158
408698		57173	0			632288
0		78629	286479			943983
0		900381	286479			1565510
596162		42874	769790			315211
214715		0	2898442			552843
0		257762	3345158			0
1089577		128726	6315163			315211
279298		379915	1345323			639516
279298		0	3611929			1162523
0		0	1602296			0
430295		42874	2388163			1639108
0		64324	3307156			2209219
733571		0	0			473515
871334		0	0			1698058
2060554		78629				1140629
322397		0				0
0		0				2777939
0		35726				171703
531196		71476				893118
2350834		0				85783
42874		0				0
495138		121566				1389288
221887		0				1133333
322397		2231554				121566
150210		171703				5572932
0		0				827791
85783		2388163				365530
85783		243409				221887
0		0				3019218
943983		0				1492014
487930		236234				719090
0		603385				632288
509559		675672				625061
878594		0				243409
85783		0				4887776
0		0				0
0		0				473515
0		322397				0
617835		0				3949195
135886		0				740813
914911		0				423095
0		0				1220951
157374		0				0
178870		0				639516
214715		0				178870
221887		0				2777939
0		0				0
0		588940				509559
545626		0				1521400
365530		0				1492014
0		0				0
423095		0				437496
3269180		42874				2268800
0		372722				0
0		100093				1111450
0		0				2082827
0		50023				0
0		128726				1316033
0		459105				0
0		0				3466945
0		0				646745
0		401501				236234
0		0				0
0		186037				2119970
164538		57173				343959
0		430295				2149703
128726		740813				186037
0		150210				236234
0		114408				2060554
0		92938				1764455
0		951253				114408
0		682906				3696047
0		200374				415896
0		121566				236234
85783		0				0
0		229060				813285
0		114408				0
0		951253				2239001
0		92938				820538
415896		0				951253
0		243409				943983
0		171703				994896
0		257762				1904898
0		0				2194334
0		0				121566
856816		0				2008618
0		1587579				675672
495138		1169823				740813
336771		1661206				0
221887		0				1235568
164538		0				965797
0		480722				207544
401501		186037				1631743
0		293661				740813
653976		3398406				0
0		0				1830935
0		0				480722
777037		200374				856816
1111450		0				250585
293661		300843				243409
1009451		0				2695249
143048		0				300843
682906		0				762544
135886		0				0
0		0				1425953
0		0				0
0		0				387110
0		0				0
257762		0				358339
257762		0				451901
379915		509559				0
135886		0				0
523983		0				1757074
509559		0				236234
128726		0				690141
4257654		0				704614
0		0				444698
1602296		0				315211
473515		415896				466309
936713		0				2082827
0		100093				1337999
2246449		0				1337999
0		0				358339
372722		257762				42874
0		0				365530
0		0				1352648
0		0				973070
0		0				929445
466309		0				430295
0		2172014				459105
200374		257762				856816
128726		0				835046
0		50023				1705432
0		0				690141
538411		0				0
495138		0				0
114408		444698				286479
0		2075402				200374
0		1845719				1447965
0		480722				1455304
0		300843				300843
0		567279				820538
0		0				1155224
0		1089577				264940
200374		1418618				0
0		143048				336771
0		907646				2209219
0		42874				272119
0		85783				0
164538		264940				1514052
0		0				1082288
581718		164538				1720181
0		0				639516
279298		0				0
408698		243409				0
0		236234				0
229060		0				980344
0		150210				243409
0		64324				279298
0		78629				1882698
502348		171703				0
0		78629				487930
755300		0				682906
243409		415896				0
0		114408				545626
379915		0				0
0		221887				423095
0		0				914911
114408		221887				646745
0		257762				451901
0		0				394305
0		379915				0
1536100		85783				0
257762		0				1308713
0		193205				1986375
236234		293661				538411
0		229060				459105
114408		408698				135886
661207		1462644				243409
135886		430295				835046
0		4010745				1337999
286479		0				0
0		487930				0
186037		0				994896
178870		286479				523983
35726		100093				387110
1572865		322397				1455304
0		0				0
243409		0				1631743
178870		0				545626
178870		1609657				451901
221887		1425953				408698
0		581718				394305
415896		0				0
207544		128726				1155224
0		423095				1411284
114408		0				1002173
322397		0				0
135886		0				415896
5572932		0				2038289
0		581718				1469985
286479		495138				740813
0		229060				2575201
0		0				740813
581718		0				0
0		0				85783
121566		0				408698
0		0				632288
0		0				2890903
121566		502348				697377
157374		0				3803297
704614		121566				415896
0		0				1639108
0		0				1089577
0		0				813285
0		0				1609657
0		0				502348
200374		0				2313530
0		0				958524
0		0				293661
0		128726				1506705
0		78629				5707843
0		0				1009451
401501		0				1111450
0		675672				668439
0		0				444698
0		0				0
0		4126342				509559
0		0				610610
0		1845719				0
0		0				0
0		480722				538411
0		704614				5099474
0		0				1016730
0		0				1484670
0		214715				994896
0		114408				0
444698		143048				358339
0		639516				0
2112539		0				668439
0		1425953				1720181
0		322397				0
0		0				401501
100093		236234				893118
0		42874				415896
0		0				1118743
164538		279298				0
2815567		0				0
0		994896				1492014
315211		358339				121566
135886		1720181				0
286479		842301				257762
272119		574498				560060
221887		214715				827791
372722		293661				0
42874		57173				0
50023		78629				207544
682906		0				1882698
221887		502348				0
1024011		0				545626
632288		0				466309
178870		0				415896
186037		92938				0
0		214715				0
387110		0				726330
394305		0				0
480722		0				0
50023		0				0
401501		0				545626
135886		100093				495138
0		0				0
415896		0				243409
1177124		0				0
0		0				415896
0		0				603385
0		0				243409
0		487930				1572865
1675944		0				2142268
0		0				0
0		0				229060
567279		430295				0
0		2261349				150210
994896		1528750				1514052
135886		0				186037
0		1469985				0
1009451		0				0
250585		2650200				0
0		0				0
308027		0				437496
358339		0				3345158
221887		0				0
114408		78629				0
0		171703				1104158
1712806		92938				0
0		394305				0
1528750		0				0
2261349		914911				0
365530		358339				1558156
85783		0				2194334
502348		0				250585
690141		57173				502348
207544		157374				1469985
128726		121566				0
42874		300843				0
42874		0				3489812
1024011		929445				661207
92938		0				128726
379915		221887				257762
1045857		135886				0
35726		100093				0
221887		0				516770
784284		466309				2306073
300843		2261349				164538
293661		372722				1279443
42874		704614				1455304
0		0				0
0		0				0
243409		0				1823544
1111450		0				2665212
2725303		0				2530252
762544		78629				315211
186037		135886				1462644
236234		0				157374
100093		0				207544
114408		214715				516770
0		279298				1757074
0		0				1126038
0		1301394				1912300
0		78629				57173
250585		820538				748056
0		0				922178
0		1742314				900381
835046		0				1169823
813285		221887				690141
0		0				186037
798783		0				958524
0		0				1594937
473515		0				1705432
1060426		0				1631743
135886		0				791533
200374		0				675672
150210		0				1177124
0		0				0
0		121566				279298
0		0				951253
0		0				502348
107250		0				1279443
0		0				444698
0		0				1002173
0		0				545626
509559		0				1177124
0		286479				430295
171703		107250				451901
0		0				0
0		0				0
755300		0				236234
		0				243409
		114408				1367301
		78629				1140629
		0				0
		0				798783
		0				777037
		0				0
		0				0
		0				0
		0				0
		0				646745
		0				951253
		0				0
		286479				1705432
		0				0
		0				0
		0				343959
						0
						2823096
						264940
						1184426
						423095
						538411
						193205
						0
						1793992
						1082288
						286479
						545626
						936713
						1177124
						3926132
						3466945
						0
						221887
						286479
						0
						121566
						603385
						0
						0
						0
						315211
						1345323
						2522765
						668439
						560060
						0
						0
						0
						502348
						0
						0
						762544
						2418045
						415896
						186037
						0
						2710274
						661207
						603385
						0
						1024011
						1411284
						459105
						264940
						1118743
						2635192
						257762
						379915
						704614
						545626
						250585
						806033
						336771
						791533
						5170227
						0
						0
						849558
						495138
						1169823
						545626
						4801767
						365530
						1286759
						0
						114408
						545626
						243409
						1617018
						0
						523983
						0
						980344
						0
						1418618
						1411284
						951253
						893118
						0
						0
						0
						1919703
						207544
						0
						1646473
						401501
						0
						0
						0
						0
						1089577
						0
						178870
						495138
						272119
						0
						1002173
						1639108
						1749693
						365530
						0
						0
						639516
						1668575
						653976
						1213644
						864074
						922178
						0
						1220951
						523983
						0
						567279
						1082288
						1060426
						2209219
						2770416
						0
						365530
						128726
						0
						487930
						0
						827791
						372722
						1228259
						473515
						1089577
						495138
						0
						365530
						1484670
						1661206
						193205
						2770416
						900381
						1661206
						1690686
						0
						1140629
						3482188
						236234
						1956733
						2276253
						0
						2298616
						820538
						0
						3079708
						243409
						0
						820538
						351148
						2732820
						243409
						1118743
						545626
						423095
						71476
						994896
						0
						820538
						2800513
						279298
						2936156
						0
						343959
						574498
						0
						1024011
						387110
						135886
						0
						958524
						2030870
						322397
						0
						178870
						343959
						394305
						466309
						1345323
						900381
						415896
						907646
						221887
						603385
						0
						279298
						343959
						6460016
						0
						864074
						552843
						164538
						423095
						0
						164538
						100093
						0
						157374
						128726
						502348
						171703
						279298
						221887
						733571
						545626
						1031292
						2973895
						401501
						293661
						690141
						0
						1528750
						2373228
						423095
						560060
						0
						523983
						0
						3345158
						114408
						2777939
						2921067
						257762
						0
						0
						0
						0
						315211
						0
						487930
						509559
						0
						0
						1089577
						1316033
						502348
						164538
						1359974
						0
						726330
						0
						0
						0
						646745
						646745
						610610
						603385
						958524
						885855
						878594
						1631743
