# Supplementary material for: Concerted genomic and epigenomic changes accompany stabilization of Arabidopsis allopolyploids
Source: Nat Ecol Evol. 2021 Aug 19;5(10):1382–93. doi: 10.1038/s41559-021-01523-y (PMC8484014; doi:10.1038/s41559-021-01523-y)
Supplement: Source Data Fig. 2 — Statistical source data. [file 41559_2021_1523_MOESM6_ESM.xlsx]

## Sheet: Fig.2b
Source Data Fig. 2
Source Data Fig. 2b | GO analysis of T-lineage genes(Ath, sT) and A-lineage genes(Aar, sA, Aly, Aha)
T-lineage genes
GO_acc	term_type	Term	queryitem	querytotal	bgitem	bgtotal	pvalue	FDR	entries
GO:0043038	P	amino acid activation	10	1046	55	28362	9.4e-05	0.021	// AT5G27800.1 // AT1G27160.1 // AT5G10880.1 // AT2G35080.2 // AT5G02680.1 // AT1G29870.1 // AT3G23145.1 // AT1G68420.1 // AT3G44740.1 // AT1G17960.1
GO:0043039	P	tRNA aminoacylation	10	1046	55	28362	9.4e-05	0.021	// AT5G27800.1 // AT1G27160.1 // AT5G10880.1 // AT2G35080.2 // AT5G02680.1 // AT1G29870.1 // AT3G23145.1 // AT1G68420.1 // AT3G44740.1 // AT1G17960.1
GO:0006418	P	tRNA aminoacylation for protein translation	10	1046	55	28362	9.4e-05	0.021	// AT5G27800.1 // AT1G27160.1 // AT5G10880.1 // AT2G35080.2 // AT5G02680.1 // AT1G29870.1 // AT3G23145.1 // AT1G68420.1 // AT3G44740.1 // AT1G17960.1
GO:0004812	F	aminoacyl-tRNA ligase activity	10	1046	61	28362	0.0002	0.018	// AT5G27800.1 // AT1G27160.1 // AT5G10880.1 // AT2G35080.2 // AT5G02680.1 // AT1G29870.1 // AT3G23145.1 // AT1G68420.1 // AT3G44740.1 // AT1G17960.1
GO:0004565	F	beta-galactosidase activity	6	1046	19	28362	0.0002	0.018	// AT5G35760.1 // AT3G21960.2 // AT5G49250.1 // AT5G01080.1 // AT1G47770.1 // AT3G53075.1
GO:0016875	F	ligase activity, forming carbon-oxygen bonds	10	1046	61	28362	0.0002	0.018	// AT5G27800.1 // AT1G27160.1 // AT5G10880.1 // AT2G35080.2 // AT5G02680.1 // AT1G29870.1 // AT3G23145.1 // AT1G68420.1 // AT3G44740.1 // AT1G17960.1
GO:0016876	F	ligase activity, forming aminoacyl-tRNA and related compounds	10	1046	61	28362	0.0002	0.018	// AT5G27800.1 // AT1G27160.1 // AT5G10880.1 // AT2G35080.2 // AT5G02680.1 // AT1G29870.1 // AT3G23145.1 // AT1G68420.1 // AT3G44740.1 // AT1G17960.1
GO:0015925	F	galactosidase activity	6	1046	24	28362	0.00057	0.04	// AT5G35760.1 // AT3G21960.2 // AT5G49250.1 // AT5G01080.1 // AT1G47770.1 // AT3G53075.1
GO:0012505	C	endomembrane system	276	1046	2143	28362	7.1e-72	8.2e-70	// AT4G01335.1 // AT3G29195.1 // AT4G38401.1 // AT1G23724.1 // AT1G18773.1 // AT3G43572.1 // AT2G22805.1 // AT3G60647.1 // AT3G24710.1 // AT2G46995.1 // AT1G49032.1 // AT3G04390.1 // AT3G58877.1 // AT3G51644.1 // AT1G35030.1 // AT3G01331.1 // AT2G24834.1 // AT4G20570.1 // AT2G15170.1 // AT4G23310.1 // AT5G53592.1 // AT1G60913.1 // AT5G12236.1 // AT5G26320.1 // AT1G31772.1 // AT5G38314.1 // AT3G01…
A-lineage genes
GO_acc	term_type	Term	queryitem	querytotal	bgitem	bgtotal	pvalue	FDR	entries
GO:0051704	P	multi-organism process	7	299	58	15318	0.00024	0.038	// 340627 // 333188 // 327420 // 888244 // 323655 // 902762 // 340626
GO:0009875	P	pollen-pistil interaction	5	299	52	15318	0.0046	0.25	// 902762 // 333188 // 323655 // 888244 // 327420
GO:0009856	P	pollination	5	299	52	15318	0.0046	0.25	// 902762 // 333188 // 323655 // 888244 // 327420
GO:0005515	F	protein binding	135	299	3208	15318	1.9e-20	1.1e-18	// 926427 // 327853 // 336810 // 929709 // 924387 // 949557 // 925156 // 922116 // 936073 // 353398 // 907475 // 928019 // 943240 // 924238 // 931381 // 929490 // 938140 // 943328 // 930715 // 937244 // 923669 // 942025 // 925664 // 946184 // 924426 // 932845 // 932846 // 921494 // 942094 // 945786 // 932848 // 925246 // 930709 // 943312 // 317462 // 932451 // 938118 // 934022 // 352151 // 908288…
GO:0005488	F	binding	219	299	7788	15318	3.8e-15	1.1e-13	// 926427 // 891036 // 327853 // 336810 // 929709 // 924387 // 949557 // 925156 // 922116 // 936073 // 353398 // 331749 // 914851 // 951280 // 932553 // 914996 // 907475 // 330295 // 949982 // 933117 // 474640 // 924238 // 931381 // 906882 // 929490 // 942539 // 952035 // 938140 // 943328 // 354029 // 937244 // 923669 // 942025 // 939406 // 907924 // 900496 // 947513 // 946184 // 924426 // 924788…

## Sheet: Fig.2c
Source Data Fig. 2
Source Data Fig. 2c | Stastics of gene family expansion and decrease by CAFE software
Tree	((sT:0.017186,Ath:0.017186):7.0988,((Aha:1.29,Aly:1.29):0.18,(sA:0.015092,Aar:0.015092):1.45491):5.64598)
Lambda	0.0755686 0.0832149
Lambda tree	((1,1)1,((2,2)2,(2,2)2)2)
# IDs of nodes	((sT<0>,Ath<2>)<1>,((Aha<4>,Aly<6>)<5>,(sA<8>,Aar<10>)<9>)<7>)<3>
# Output format for	Average Expansion', 'Expansions', 'No Change', 'Contractions', and 'Branch-specific P-values' = (node ID, node ID): (0,2) (1,7) (4,6) (5,9) (8,10)
Average Expansion	(-0.0473127,-0.00392372) (0.0757368,0.0830824) (-0.031481,-0.00971804) (0,-0.0776987) (0.0613651,0.0279679)
Expansion	(280,499) (1144,1363) (967,1012) (0,234) (1613,668)
nRemain	(20340,20868) (20442,20251) (18546,19587) (21918,19465) (19423,20480)
nDecrease	(1298,551) (332,304) (2405,1319) (0,2219) (882,770)
	All genes						Orphan genes
	Aar	sA	Aly	Aha	Ath (Col)	sT	Aar	sA	Aly	Aha	Ath (Col)	sT
single-copy	20498	21168	22634	22883	20954	20265	1005	1071	2325	3965	626	303
two-copy	4028	4228	4962	4656	4030	3734	6	4	2	12	6	4
multi-copy	3917	3974	3477	4619	2432	2165	0	36	0	85	0	23
ID	Newick	Family-wide P-value	Viterbi P-values, cut P-value, Likelihood Ratio
OG0000000	((sT_4:0.017186,Ath_2:0.017186)_0:7.0988,((Aha_76:1.29,Aly_26:1.29)_0:0.18,(sA_19:0.015092,Aar_26:0.015092)_0:1.45491)_0:5.64598)_1	0.0035	((0,0),(0.399259,0.354402),(0,0),(0.5,0.5),(0,0))
OG0000001	((sT_2:0.017186,Ath_6:0.017186)_0:7.0988,((Aha_19:1.29,Aly_3:1.29)_0:0.18,(sA_44:0.015092,Aar_52:0.015092)_0:1.45491)_0:5.64598)_1	0.001	((0,0),(0.399259,0.354402),(0,0),(0.5,0.5),(0,0))
OG0000002	((sT_2:0.017186,Ath_1:0.017186)_0:7.0988,((Aha_7:1.29,Aly_1:1.29)_0:0.18,(sA_48:0.015092,Aar_63:0.015092)_0:1.45491)_0:5.64598)_1	0.0015	((0,0),(0.399259,0.354402),(0,0),(0.5,0.5),(0,0))
OG0000003	((sT_9:0.017186,Ath_0:0.017186)_0:7.0988,((Aha_49:1.29,Aly_0:1.29)_0:0.18,(sA_28:0.015092,Aar_34:0.015092)_0:1.45491)_0:5.64598)_1	0.001	((0,0.5),(0.399259,0.354402),(0,0.5),(0.5,0.5),(0,0))
OG0000004	((sT_5:0.017186,Ath_3:0.017186)_0:7.0988,((Aha_70:1.29,Aly_19:1.29)_0:0.18,(sA_1:0.015092,Aar_14:0.015092)_0:1.45491)_0:5.64598)_1	0.0015	((0,0),(0.399259,0.354402),(0,0),(0.5,0.5),(0,0))
OG0000005	((sT_8:0.017186,Ath_21:0.017186)_0:7.0988,((Aha_0:1.29,Aly_30:1.29)_0:0.18,(sA_27:0.015092,Aar_17:0.015092)_0:1.45491)_0:5.64598)_1	0	((0,0),(0.399259,0.354402),(0.5,0),(0.5,0.5),(0,0))
OG0000006	((sT_7:0.017186,Ath_1:0.017186)_0:7.0988,((Aha_5:1.29,Aly_1:1.29)_0:0.18,(sA_39:0.015092,Aar_45:0.015092)_0:1.45491)_0:5.64598)_1	0	((0,0),(0.399259,0.354402),(0,0),(0.5,0.5),(0,0))
OG0000007	((sT_2:0.017186,Ath_1:0.017186)_0:7.0988,((Aha_5:1.29,Aly_0:1.29)_0:0.18,(sA_49:0.015092,Aar_39:0.015092)_0:1.45491)_0:5.64598)_1	0.001	((0,0),(0.399259,0.354402),(0,0.5),(0.5,0.5),(0,0))
OG0000008	((sT_5:0.017186,Ath_3:0.017186)_0:7.0988,((Aha_49:1.29,Aly_18:1.29)_0:0.18,(sA_11:0.015092,Aar_10:0.015092)_0:1.45491)_0:5.64598)_1	0.001	((0,0),(0.399259,0.354402),(0,0),(0.5,0.5),(0,0))
OG0000009	((sT_6:0.017186,Ath_0:0.017186)_0:7.0988,((Aha_9:1.29,Aly_0:1.29)_0:0.18,(sA_45:0.015092,Aar_36:0.015092)_0:1.45491)_0:5.64598)_1	0	((0,0.5),(0.399259,0.354402),(0,0.5),(0.5,0.5),(0,0))
OG0000010	((sT_10:0.017186,Ath_1:0.017186)_0:7.0988,((Aha_4:1.29,Aly_0:1.29)_0:0.18,(sA_36:0.015092,Aar_44:0.015092)_0:1.45491)_0:5.64598)_1	0	((0,0),(0.399259,0.354402),(0,0.5),(0.5,0.5),(0,0))
OG0000011	((sT_4:0.017186,Ath_1:0.017186)_0:7.0988,((Aha_10:1.29,Aly_1:1.29)_0:0.18,(sA_30:0.015092,Aar_49:0.015092)_0:1.45491)_0:5.64598)_1	0.001	((0,0),(0.399259,0.354402),(0,0),(0.5,0.5),(0,0))
OG0000014	((sT_44:0.017186,Ath_3:0.017186)_0:7.0988,((Aha_2:1.29,Aly_0:1.29)_2:0.18,(sA_17:0.015092,Aar_17:0.015092)_17:1.45491)_2:5.64598)_1	0	((0,0),(0.399259,0.134228),(0.631799,0.00441228),(0.5,1.312e-16),(0.5,0.5))
OG0000016	((sT_3:0.017186,Ath_0:0.017186)_0:7.0988,((Aha_2:1.29,Aly_0:1.29)_0:0.18,(sA_40:0.015092,Aar_36:0.015092)_0:1.45491)_0:5.64598)_1	0	((0,0.5),(0.399259,0.354402),(0,0.5),(0.5,0.5),(0,0))
OG0000017	((sT_4:0.017186,Ath_1:0.017186)_0:7.0988,((Aha_52:1.29,Aly_4:1.29)_0:0.18,(sA_9:0.015092,Aar_11:0.015092)_0:1.45491)_0:5.64598)_1	0.001	((0,0),(0.399259,0.354402),(0,0),(0.5,0.5),(0,0))
OG0000018	((sT_5:0.017186,Ath_0:0.017186)_0:7.0988,((Aha_2:1.29,Aly_0:1.29)_0:0.18,(sA_43:0.015092,Aar_26:0.015092)_0:1.45491)_0:5.64598)_1	0	((0,0.5),(0.399259,0.354402),(0,0.5),(0.5,0.5),(0,0))
OG0000019	((sT_17:0.017186,Ath_17:0.017186)_17:7.0988,((Aha_10:1.29,Aly_11:1.29)_0:0.18,(sA_12:0.015092,Aar_9:0.015092)_0:1.45491)_0:5.64598)_1	0	((0.5,0.5),(1.85441e-08,0.354402),(0,0),(0.5,0.5),(0,0))
OG0000020	((sT_10:0.017186,Ath_0:0.017186)_0:7.0988,((Aha_3:1.29,Aly_1:1.29)_0:0.18,(sA_22:0.015092,Aar_39:0.015092)_0:1.45491)_0:5.64598)_1	0	((0,0.5),(0.399259,0.354402),(0,0),(0.5,0.5),(0,0))
OG0000021	((sT_6:0.017186,Ath_0:0.017186)_0:7.0988,((Aha_15:1.29,Aly_1:1.29)_2:0.18,(sA_16:0.015092,Aar_32:0.015092)_17:1.45491)_2:5.64598)_1	0	((0,0.5),(0.399259,0.134228),(1.94811e-14,0.198126),(0.5,1.312e-16),(0,0))
OG0000022	((sT_13:0.017186,Ath_12:0.017186)_0:7.0988,((Aha_11:1.29,Aly_12:1.29)_11:0.18,(sA_11:0.015092,Aar_11:0.015092)_11:1.45491)_11:5.64598)_1	0	((0,0),(0.399259,2.19082e-06),(0.837426,0.342681),(0.5,0.837426),(0.5,0.5))
OG0000023	((sT_5:0.017186,Ath_12:0.017186)_0:7.0988,((Aha_18:1.29,Aly_15:1.29)_13:0.18,(sA_10:0.015092,Aar_10:0.015092)_10:1.45491)_13:5.64598)_1	0	((0,0),(0.399259,1.89137e-07),(0.00308367,0.131736),(0.5,0.0358699),(0.5,0.5))
OG0000024	((sT_3:0.017186,Ath_4:0.017186)_0:7.0988,((Aha_31:1.29,Aly_2:1.29)_0:0.18,(sA_11:0.015092,Aar_18:0.015092)_0:1.45491)_0:5.64598)_1	0	((0,0),(0.399259,0.354402),(0,0),(0.5,0.5),(0,0))
OG0000026	((sT_14:0.017186,Ath_1:0.017186)_17:7.0988,((Aha_2:1.29,Aly_0:1.29)_2:0.18,(sA_26:0.015092,Aar_26:0.015092)_26:1.45491)_2:5.64598)_1	0	((0,0),(1.85441e-08,0.134228),(0.631799,0.00441228),(0.5,1.90326e-26),(0.5,0.5))
OG0000027	((sT_5:0.017186,Ath_0:0.017186)_0:7.0988,((Aha_30:1.29,Aly_1:1.29)_0:0.18,(sA_18:0.015092,Aar_14:0.015092)_0:1.45491)_0:5.64598)_1	0	((0,0.5),(0.399259,0.354402),(0,0),(0.5,0.5),(0,0))
OG0000028	((sT_4:0.017186,Ath_1:0.017186)_0:7.0988,((Aha_4:1.29,Aly_0:1.29)_2:0.18,(sA_32:0.015092,Aar_26:0.015092)_17:1.45491)_2:5.64598)_1	0	((0,0),(0.399259,0.134228),(0.0138227,0.00441228),(0.5,1.312e-16),(0,0))
OG0000029	((sT_3:0.017186,Ath_2:0.017186)_0:7.0988,((Aha_38:1.29,Aly_0:1.29)_11:0.18,(sA_7:0.015092,Aar_16:0.015092)_11:1.45491)_11:5.64598)_1	0	((0,0),(0.399259,2.19082e-06),(3.0751e-23,4.69521e-13),(0.5,0.837426),(0,0))
OG0000030	((sT_15:0.017186,Ath_18:0.017186)_0:7.0988,((Aha_10:1.29,Aly_9:1.29)_13:0.18,(sA_8:0.015092,Aar_6:0.015092)_10:1.45491)_13:5.64598)_1	0	((0,0),(0.399259,1.89137e-07),(0.0358699,0.00757663),(0.5,0.0358699),(0,0))
OG0000031	((sT_10:0.017186,Ath_10:0.017186)_10:7.0988,((Aha_11:1.29,Aly_11:1.29)_11:0.18,(sA_10:0.015092,Aar_10:0.015092)_10:1.45491)_11:5.64598)_11	0.969	((-,-),(-,-),(-,-),(-,-),(-,-))
OG0000032	((sT_7:0.017186,Ath_0:0.017186)_17:7.0988,((Aha_7:1.29,Aly_0:1.29)_2:0.18,(sA_24:0.015092,Aar_22:0.015092)_26:1.45491)_2:5.64598)_1	0	((0,0),(1.85441e-08,0.134228),(6.99157e-06,0.00441228),(0.5,1.90326e-26),(0,0))
OG0000033	((sT_8:0.017186,Ath_8:0.017186)_8:7.0988,((Aha_13:1.29,Aly_13:1.29)_12:0.18,(sA_9:0.015092,Aar_9:0.015092)_9:1.45491)_12:5.64598)_10	0.164	((-,-),(-,-),(-,-),(-,-),(-,-))
OG0000034	((sT_2:0.017186,Ath_1:0.017186)_0:7.0988,((Aha_4:1.29,Aly_0:1.29)_2:0.18,(sA_25:0.015092,Aar_26:0.015092)_17:1.45491)_2:5.64598)_1	0	((0,0),(0.399259,0.134228),(0.0138227,0.00441228),(0.5,1.312e-16),(0,0))
OG0000035	((sT_9:0.017186,Ath_9:0.017186)_9:7.0988,((Aha_10:1.29,Aly_10:1.29)_10:0.18,(sA_10:0.015092,Aar_10:0.015092)_10:1.45491)_10:5.64598)_10	0.99	((-,-),(-,-),(-,-),(-,-),(-,-))
OG0000036	((sT_10:0.017186,Ath_10:0.017186)_10:7.0988,((Aha_9:1.29,Aly_9:1.29)_9:0.18,(sA_10:0.015092,Aar_10:0.015092)_10:1.45491)_9:5.64598)_10	0.975	((-,-),(-,-),(-,-),(-,-),(-,-))
OG0000037	((sT_10:0.017186,Ath_10:0.017186)_10:7.0988,((Aha_10:1.29,Aly_9:1.29)_10:0.18,(sA_10:0.015092,Aar_9:0.015092)_10:1.45491)_10:5.64598)_1	0	((0.5,0.5),(3.12567e-05,7.45629e-06),(0.827723,0.540112),(0.5,0.827723),(0.5,0))
OG0000038	((sT_1:0.017186,Ath_0:0.017186)_17:7.0988,((Aha_22:1.29,Aly_0:1.29)_2:0.18,(sA_16:0.015092,Aar_17:0.015092)_26:1.45491)_2:5.64598)_1	0	((0,0),(1.85441e-08,0.134228),(4.59605e-22,0.00441228),(0.5,1.90326e-26),(0,0))
OG0000039	((sT_9:0.017186,Ath_10:0.017186)_8:7.0988,((Aha_10:1.29,Aly_9:1.29)_11:0.18,(sA_9:0.015092,Aar_8:0.015092)_9:1.45491)_11:5.64598)_1	0	((0,0),(0.000261136,2.19082e-06),(0.56053,0.193941),(0.5,0.193941),(0.5,0))
OG0000040	((sT_8:0.017186,Ath_8:0.017186)_8:7.0988,((Aha_7:1.29,Aly_9:1.29)_2:0.18,(sA_13:0.015092,Aar_9:0.015092)_17:1.45491)_2:5.64598)_1	0	((0.5,0.5),(0.000261136,0.134228),(6.99157e-06,5.46401e-08),(0.5,1.312e-16),(0,0))
OG0000041	((sT_8:0.017186,Ath_1:0.017186)_9:7.0988,((Aha_11:1.29,Aly_3:1.29)_10:0.18,(sA_12:0.015092,Aar_18:0.015092)_10:1.45491)_10:5.64598)_1	0	((0,0),(9.03452e-05,7.45629e-06),(0.320849,1.76859e-06),(0.5,0.827723),(0,0))
OG0000043	((sT_1:0.017186,Ath_1:0.017186)_1:7.0988,((Aha_32:1.29,Aly_2:1.29)_8:0.18,(sA_7:0.015092,Aar_7:0.015092)_7:1.45491)_8:5.64598)_5	0	((0.5,0.5),(0.0597921,0.103755),(8.07931e-22,4.82518e-06),(0.5,0.490242),(0.5,0.5))
OG0000044	((sT_3:0.017186,Ath_0:0.017186)_10:7.0988,((Aha_0:1.29,Aly_0:1.29)_10:0.18,(sA_6:0.015092,Aar_41:0.015092)_10:1.45491)_10:5.64598)_1	0	((0,0),(3.12567e-05,7.45629e-06),(9.55705e-12,9.55705e-12),(0.5,0.827723),(0,0))
OG0000045	((sT_2:0.017186,Ath_0:0.017186)_17:7.0988,((Aha_1:1.29,Aly_0:1.29)_2:0.18,(sA_26:0.015092,Aar_19:0.015092)_26:1.45491)_2:5.64598)_1	0	((0,0),(1.85441e-08,0.134228),(0.198126,0.00441228),(0.5,1.90326e-26),(0.5,0))
OG0000046	((sT_4:0.017186,Ath_6:0.017186)_8:7.0988,((Aha_12:1.29,Aly_12:1.29)_10:0.18,(sA_7:0.015092,Aar_7:0.015092)_7:1.45491)_10:5.64598)_1	0	((0,0),(0.000261136,7.45629e-06),(0.093033,0.093033),(0.5,0.0199606),(0.5,0.5))
OG0000047	((sT_8:0.017186,Ath_7:0.017186)_8:7.0988,((Aha_8:1.29,Aly_8:1.29)_2:0.18,(sA_7:0.015092,Aar_9:0.015092)_17:1.45491)_2:5.64598)_1	0	((0.5,0),(0.000261136,0.134228),(6.24181e-07,6.24181e-07),(0.5,1.312e-16),(0,0))
OG0000048	((sT_10:0.017186,Ath_10:0.017186)_10:7.0988,((Aha_8:1.29,Aly_10:1.29)_10:0.18,(sA_7:0.015092,Aar_2:0.015092)_10:1.45491)_10:5.64598)_1	0	((0.5,0.5),(3.12567e-05,7.45629e-06),(0.175008,0.827723),(0.5,0.827723),(0,0))
OG0000049	((sT_1:0.017186,Ath_0:0.017186)_1:7.0988,((Aha_2:1.29,Aly_0:1.29)_7:0.18,(sA_29:0.015092,Aar_14:0.015092)_7:1.45491)_7:5.64598)_1	0	((0.5,0),(0.786122,0.000293946),(3.22775e-05,1.04675e-08),(0.5,0.786712),(0,0))
OG0000050	((sT_4:0.017186,Ath_4:0.017186)_4:7.0988,((Aha_9:1.29,Aly_15:1.29)_10:0.18,(sA_5:0.015092,Aar_9:0.015092)_10:1.45491)_10:5.64598)_1	0	((0.5,0.5),(0.018227,7.45629e-06),(0.540112,0.00120828),(0.5,0.827723),(0,0))
OG0000051	((sT_0:0.017186,Ath_2:0.017186)_17:7.0988,((Aha_6:1.29,Aly_2:1.29)_2:0.18,(sA_10:0.015092,Aar_25:0.015092)_26:1.45491)_2:5.64598)_1	0	((0,0),(1.85441e-08,0.134228),(7.62557e-05,0.631799),(0.5,1.90326e-26),(0,0))
OG0000052	((sT_2:0.017186,Ath_0:0.017186)_8:7.0988,((Aha_0:1.29,Aly_0:1.29)_10:0.18,(sA_32:0.015092,Aar_11:0.015092)_7:1.45491)_10:5.64598)_1	0	((0,0),(0.000261136,7.45629e-06),(9.55705e-12,9.55705e-12),(0.5,0.0199606),(0,0))
OG0000053	((sT_1:0.017186,Ath_0:0.017186)_8:7.0988,((Aha_1:1.29,Aly_1:1.29)_2:0.18,(sA_23:0.015092,Aar_18:0.015092)_17:1.45491)_2:5.64598)_1	0	((0,0),(0.000261136,0.134228),(0.198126,0.198126),(0.5,1.312e-16),(0,0))
OG0000054	((sT_8:0.017186,Ath_10:0.017186)_10:7.0988,((Aha_6:1.29,Aly_8:1.29)_6:0.18,(sA_6:0.015092,Aar_6:0.015092)_6:1.45491)_6:5.64598)_1	0	((0,0.5),(3.12567e-05,0.00100042),(0.767206,0.0917925),(0.5,0.767206),(0.5,0.5))
OG0000055	((sT_6:0.017186,Ath_8:0.017186)_1:7.0988,((Aha_8:1.29,Aly_7:1.29)_7:0.18,(sA_9:0.015092,Aar_6:0.015092)_7:1.45491)_7:5.64598)_1	0	((0,0),(0.786122,0.000293946),(0.244426,0.786712),(0.5,0.786712),(0,0))
OG0000056	((sT_8:0.017186,Ath_9:0.017186)_4:7.0988,((Aha_7:1.29,Aly_8:1.29)_10:0.18,(sA_6:0.015092,Aar_5:0.015092)_10:1.45491)_10:5.64598)_1	0	((0,0),(0.018227,7.45629e-06),(0.0199606,0.175008),(0.5,0.827723),(0,0))
OG0000057	((sT_8:0.017186,Ath_11:0.017186)_17:7.0988,((Aha_7:1.29,Aly_11:1.29)_6:0.18,(sA_3:0.015092,Aar_3:0.015092)_3:1.45491)_6:5.64598)_1	0	((0,0),(1.85441e-08,0.00100042),(0.214912,0.000190686),(0.5,0.005293),(0.5,0.5))
OG0000058	((sT_9:0.017186,Ath_30:0.017186)_8:7.0988,((Aha_1:1.29,Aly_1:1.29)_1:0.18,(sA_1:0.015092,Aar_1:0.015092)_1:1.45491)_1:5.64598)_1	0	((0,0),(0.000261136,0.750657),(0.573871,0.573871),(0.5,0.573871),(0.5,0.5))
OG0000059	((sT_0:0.017186,Ath_1:0.017186)_8:7.0988,((Aha_18:1.29,Aly_1:1.29)_9:0.18,(sA_11:0.015092,Aar_11:0.015092)_11:1.45491)_9:5.64598)_1	0	((0,0),(0.000261136,2.53769e-05),(7.94859e-07,6.24165e-09),(0.5,0.080203),(0.5,0.5))
OG0000060	((sT_4:0.017186,Ath_0:0.017186)_10:7.0988,((Aha_3:1.29,Aly_0:1.29)_6:0.18,(sA_18:0.015092,Aar_17:0.015092)_6:1.45491)_6:5.64598)_1	0	((0,0),(3.12567e-05,0.00100042),(0.005293,1.85208e-07),(0.5,0.767206),(0,0))
OG0000063	((sT_6:0.017186,Ath_1:0.017186)_1:7.0988,((Aha_0:1.29,Aly_0:1.29)_7:0.18,(sA_32:0.015092,Aar_2:0.015092)_7:1.45491)_7:5.64598)_1	0	((0,0.5),(0.786122,0.000293946),(1.04675e-08,1.04675e-08),(0.5,0.786712),(0,0))
OG0000064	((sT_4:0.017186,Ath_7:0.017186)_4:7.0988,((Aha_15:1.29,Aly_3:1.29)_10:0.18,(sA_5:0.015092,Aar_6:0.015092)_10:1.45491)_10:5.64598)_1	0	((0.5,0),(0.018227,7.45629e-06),(0.00120828,1.76859e-06),(0.5,0.827723),(0,0))
OG0000065	((sT_9:0.017186,Ath_9:0.017186)_9:7.0988,((Aha_10:1.29,Aly_4:1.29)_6:0.18,(sA_5:0.015092,Aar_3:0.015092)_3:1.45491)_6:5.64598)_1	0	((0.5,0.5),(9.03452e-05,0.00100042),(0.00158109,0.0423719),(0.5,0.005293),(0,0.5))
OG0000066	((sT_7:0.017186,Ath_0:0.017186)_8:7.0988,((Aha_1:1.29,Aly_0:1.29)_1:0.18,(sA_16:0.015092,Aar_16:0.015092)_16:1.45491)_1:5.64598)_1	0	((0,0),(0.000261136,0.750657),(0.573871,0.109332),(0.5,9.52126e-18),(0.5,0.5))
OG0000067	((sT_7:0.017186,Ath_7:0.017186)_7:7.0988,((Aha_5:1.29,Aly_8:1.29)_6:0.18,(sA_6:0.015092,Aar_6:0.015092)_6:1.45491)_6:5.64598)_7	0.374	((-,-),(-,-),(-,-),(-,-),(-,-))
OG0000068	((sT_7:0.017186,Ath_7:0.017186)_7:7.0988,((Aha_7:1.29,Aly_7:1.29)_6:0.18,(sA_5:0.015092,Aar_6:0.015092)_6:1.45491)_6:5.64598)_1	0	((0.5,0.5),(0.000754796,0.00100042),(0.214912,0.214912),(0.5,0.767206),(0,0.5))
OG0000069	((sT_7:0.017186,Ath_10:0.017186)_1:7.0988,((Aha_7:1.29,Aly_3:1.29)_5:0.18,(sA_6:0.015092,Aar_6:0.015092)_6:1.45491)_5:5.64598)_1	0	((0,0),(0.786122,0.00340485),(0.0700135,0.0306637),(0.5,0.18326),(0.5,0.5))
OG0000070	((sT_6:0.017186,Ath_6:0.017186)_6:7.0988,((Aha_6:1.29,Aly_7:1.29)_10:0.18,(sA_8:0.015092,Aar_6:0.015092)_10:1.45491)_10:5.64598)_1	0	((0.5,0.5),(0.00218168,7.45629e-06),(0.00326831,0.0199606),(0.5,0.827723),(0,0))
OG0000071	((sT_5:0.017186,Ath_9:0.017186)_9:7.0988,((Aha_7:1.29,Aly_5:1.29)_6:0.18,(sA_7:0.015092,Aar_6:0.015092)_3:1.45491)_6:5.64598)_1	0	((0,0.5),(9.03452e-05,0.00100042),(0.214912,0.423513),(0.5,0.005293),(0,0))
OG0000072	((sT_2:0.017186,Ath_0:0.017186)_8:7.0988,((Aha_1:1.29,Aly_0:1.29)_1:0.18,(sA_11:0.015092,Aar_24:0.015092)_16:1.45491)_1:5.64598)_1	0	((0,0),(0.000261136,0.750657),(0.573871,0.109332),(0.5,9.52126e-18),(0,0))
OG0000073	((sT_7:0.017186,Ath_2:0.017186)_7:7.0988,((Aha_3:1.29,Aly_0:1.29)_6:0.18,(sA_6:0.015092,Aar_19:0.015092)_6:1.45491)_6:5.64598)_1	0	((0.5,0),(0.000754796,0.00100042),(0.005293,1.85208e-07),(0.5,0.767206),(0.5,0))
OG0000074	((sT_11:0.017186,Ath_1:0.017186)_7:7.0988,((Aha_3:1.29,Aly_1:1.29)_6:0.18,(sA_11:0.015092,Aar_10:0.015092)_6:1.45491)_6:5.64598)_1	0	((0,0),(0.000754796,0.00100042),(0.005293,1.2659e-05),(0.5,0.767206),(0,0))
OG0000075	((sT_7:0.017186,Ath_7:0.017186)_7:7.0988,((Aha_7:1.29,Aly_7:1.29)_5:0.18,(sA_6:0.015092,Aar_3:0.015092)_6:1.45491)_5:5.64598)_1	0	((0.5,0.5),(0.000754796,0.00340485),(0.0700135,0.0700135),(0.5,0.18326),(0.5,0))
OG0000076	((sT_7:0.017186,Ath_8:0.017186)_6:7.0988,((Aha_5:1.29,Aly_5:1.29)_5:0.18,(sA_6:0.015092,Aar_6:0.015092)_6:1.45491)_5:5.64598)_1	0	((0,0),(0.00218168,0.00340485),(0.7434,0.7434),(0.5,0.18326),(0.5,0.5))
OG0000077	((sT_6:0.017186,Ath_6:0.017186)_6:7.0988,((Aha_7:1.29,Aly_7:1.29)_6:0.18,(sA_5:0.015092,Aar_6:0.015092)_3:1.45491)_6:5.64598)_1	0	((0.5,0.5),(0.00218168,0.00100042),(0.214912,0.214912),(0.5,0.005293),(0,0))
OG0000078	((sT_6:0.017186,Ath_6:0.017186)_6:7.0988,((Aha_5:1.29,Aly_7:1.29)_1:0.18,(sA_7:0.015092,Aar_6:0.015092)_16:1.45491)_1:5.64598)_1	0	((0.5,0.5),(0.00218168,0.750657),(1.73119e-05,1.02169e-07),(0.5,9.52126e-18),(0,0))
OG0000079	((sT_12:0.017186,Ath_0:0.017186)_7:7.0988,((Aha_1:1.29,Aly_0:1.29)_6:0.18,(sA_6:0.015092,Aar_17:0.015092)_6:1.45491)_6:5.64598)_1	0	((0,0),(0.000754796,0.00100042),(1.2659e-05,1.85208e-07),(0.5,0.767206),(0.5,0))
OG0000080	((sT_1:0.017186,Ath_2:0.017186)_7:7.0988,((Aha_15:1.29,Aly_8:1.29)_6:0.18,(sA_6:0.015092,Aar_4:0.015092)_6:1.45491)_6:5.64598)_1	0	((0,0),(0.000754796,0.00100042),(4.59393e-08,0.0917925),(0.5,0.767206),(0.5,0))
OG0000081	((sT_7:0.017186,Ath_0:0.017186)_7:7.0988,((Aha_1:1.29,Aly_0:1.29)_5:0.18,(sA_8:0.015092,Aar_19:0.015092)_6:1.45491)_5:5.64598)_1	0	((0.5,0),(0.000754796,0.00340485),(9.9371e-05,4.02976e-06),(0.5,0.18326),(0,0))
OG0000082	((sT_6:0.017186,Ath_6:0.017186)_6:7.0988,((Aha_6:1.29,Aly_6:1.29)_5:0.18,(sA_5:0.015092,Aar_6:0.015092)_6:1.45491)_5:5.64598)_1	0	((0.5,0.5),(0.00218168,0.00340485),(0.18326,0.18326),(0.5,0.18326),(0,0.5))
OG0000083	((sT_2:0.017186,Ath_0:0.017186)_6:7.0988,((Aha_12:1.29,Aly_7:1.29)_7:0.18,(sA_7:0.015092,Aar_7:0.015092)_7:1.45491)_7:5.64598)_1	0	((0,0),(0.00218168,0.000293946),(0.000329155,0.786712),(0.5,0.786712),(0.5,0.5))
OG0000084	((sT_1:0.017186,Ath_0:0.017186)_6:7.0988,((Aha_24:1.29,Aly_3:1.29)_1:0.18,(sA_2:0.015092,Aar_5:0.015092)_16:1.45491)_1:5.64598)_1	0	((0,0),(0.00218168,0.750657),(1.15501e-26,0.00293341),(0.5,9.52126e-18),(0,0))
OG0000085	((sT_5:0.017186,Ath_5:0.017186)_5:7.0988,((Aha_5:1.29,Aly_6:1.29)_6:0.18,(sA_6:0.015092,Aar_8:0.015092)_6:1.45491)_6:5.64598)_1	0	((0.5,0.5),(0.006306,0.00100042),(0.423513,0.767206),(0.5,0.767206),(0.5,0))
OG0000086	((sT_4:0.017186,Ath_7:0.017186)_7:7.0988,((Aha_5:1.29,Aly_7:1.29)_6:0.18,(sA_6:0.015092,Aar_6:0.015092)_6:1.45491)_6:5.64598)_1	0	((0,0.5),(0.000754796,0.00100042),(0.423513,0.214912),(0.5,0.767206),(0.5,0.5))
OG0000087	((sT_6:0.017186,Ath_6:0.017186)_6:7.0988,((Aha_5:1.29,Aly_5:1.29)_5:0.18,(sA_6:0.015092,Aar_6:0.015092)_6:1.45491)_5:5.64598)_6	0.928	((-,-),(-,-),(-,-),(-,-),(-,-))
OG0000088	((sT_3:0.017186,Ath_11:0.017186)_6:7.0988,((Aha_10:1.29,Aly_1:1.29)_5:0.18,(sA_2:0.015092,Aar_7:0.015092)_6:1.45491)_5:5.64598)_1	0	((0,0),(0.00218168,0.00340485),(0.000251132,9.9371e-05),(0.5,0.18326),(0,0))
OG0000089	((sT_9:0.017186,Ath_11:0.017186)_6:7.0988,((Aha_3:1.29,Aly_3:1.29)_3:0.18,(sA_4:0.015092,Aar_4:0.015092)_4:1.45491)_3:5.64598)_1	0	((0,0),(0.00218168,0.0394392),(0.67758,0.67758),(0.5,0.113785),(0.5,0.5))
OG0000090	((sT_5:0.017186,Ath_6:0.017186)_6:7.0988,((Aha_6:1.29,Aly_6:1.29)_1:0.18,(sA_6:0.015092,Aar_5:0.015092)_16:1.45491)_1:5.64598)_1	0	((0,0.5),(0.00218168,0.750657),(1.32994e-06,1.32994e-06),(0.5,9.52126e-18),(0,0))
OG0000091	((sT_1:0.017186,Ath_0:0.017186)_5:7.0988,((Aha_0:1.29,Aly_0:1.29)_6:0.18,(sA_12:0.015092,Aar_21:0.015092)_6:1.45491)_6:5.64598)_1	0	((0,0),(0.006306,0.00100042),(1.85208e-07,1.85208e-07),(0.5,0.767206),(0,0))
OG0000094	((sT_2:0.017186,Ath_2:0.017186)_2:7.0988,((Aha_3:1.29,Aly_0:1.29)_6:0.18,(sA_12:0.015092,Aar_14:0.015092)_6:1.45491)_6:5.64598)_1	0	((0.5,0.5),(0.152279,0.00100042),(0.005293,1.85208e-07),(0.5,0.767206),(0,0))
OG0000095	((sT_6:0.017186,Ath_6:0.017186)_6:7.0988,((Aha_6:1.29,Aly_6:1.29)_5:0.18,(sA_5:0.015092,Aar_4:0.015092)_6:1.45491)_5:5.64598)_1	0	((0.5,0.5),(0.00218168,0.00340485),(0.18326,0.18326),(0.5,0.18326),(0,0))
OG0000096	((sT_2:0.017186,Ath_1:0.017186)_6:7.0988,((Aha_6:1.29,Aly_1:1.29)_5:0.18,(sA_11:0.015092,Aar_11:0.015092)_11:1.45491)_5:5.64598)_1	0	((0,0),(0.00218168,0.00340485),(0.18326,9.9371e-05),(0.5,1.52648e-05),(0.5,0.5))
OG0000097	((sT_5:0.017186,Ath_5:0.017186)_5:7.0988,((Aha_7:1.29,Aly_5:1.29)_5:0.18,(sA_5:0.015092,Aar_5:0.015092)_5:1.45491)_5:5.64598)_5	0.547	((-,-),(-,-),(-,-),(-,-),(-,-))
OG0000098	((sT_1:0.017186,Ath_0:0.017186)_6:7.0988,((Aha_3:1.29,Aly_1:1.29)_1:0.18,(sA_11:0.015092,Aar_16:0.015092)_16:1.45491)_1:5.64598)_1	0	((0,0),(0.00218168,0.750657),(0.00293341,0.573871),(0.5,9.52126e-18),(0,0.5))
OG0000099	((sT_4:0.017186,Ath_2:0.017186)_5:7.0988,((Aha_6:1.29,Aly_11:1.29)_6:0.18,(sA_5:0.015092,Aar_4:0.015092)_6:1.45491)_6:5.64598)_1	0	((0,0),(0.006306,0.00100042),(0.767206,0.000190686),(0.5,0.767206),(0,0))
OG0000100	((sT_17:0.017186,Ath_0:0.017186)_2:7.0988,((Aha_2:1.29,Aly_1:1.29)_6:0.18,(sA_7:0.015092,Aar_5:0.015092)_6:1.45491)_6:5.64598)_1	0	((0,0),(0.152279,0.00100042),(0.000514654,1.2659e-05),(0.5,0.767206),(0,0))
OG0000101	((sT_4:0.017186,Ath_5:0.017186)_6:7.0988,((Aha_6:1.29,Aly_8:1.29)_5:0.18,(sA_4:0.015092,Aar_5:0.015092)_6:1.45491)_5:5.64598)_1	0	((0,0),(0.00218168,0.00340485),(0.18326,0.00845188),(0.5,0.18326),(0,0))
OG0000102	((sT_2:0.017186,Ath_1:0.017186)_6:7.0988,((Aha_15:1.29,Aly_4:1.29)_5:0.18,(sA_5:0.015092,Aar_4:0.015092)_11:1.45491)_5:5.64598)_1	0	((0,0),(0.00218168,0.00340485),(2.01174e-09,0.381239),(0.5,1.52648e-05),(0,0))
OG0000103	((sT_6:0.017186,Ath_6:0.017186)_6:7.0988,((Aha_4:1.29,Aly_6:1.29)_5:0.18,(sA_5:0.015092,Aar_4:0.015092)_5:1.45491)_5:5.64598)_1	0	((0.5,0.5),(0.00218168,0.00340485),(0.381239,0.18326),(0.5,0.7434),(0.5,0))
OG0000104	((sT_6:0.017186,Ath_6:0.017186)_6:7.0988,((Aha_1:1.29,Aly_7:1.29)_1:0.18,(sA_6:0.015092,Aar_5:0.015092)_16:1.45491)_1:5.64598)_1	0	((0.5,0.5),(0.00218168,0.750657),(0.573871,1.02169e-07),(0.5,9.52126e-18),(0,0))
OG0000105	((sT_5:0.017186,Ath_6:0.017186)_5:7.0988,((Aha_4:1.29,Aly_5:1.29)_6:0.18,(sA_6:0.015092,Aar_5:0.015092)_6:1.45491)_6:5.64598)_1	0	((0.5,0),(0.006306,0.00100042),(0.0423719,0.423513),(0.5,0.767206),(0.5,0))
OG0000107	((sT_5:0.017186,Ath_6:0.017186)_2:7.0988,((Aha_5:1.29,Aly_6:1.29)_6:0.18,(sA_4:0.015092,Aar_5:0.015092)_6:1.45491)_6:5.64598)_1	0	((0,0),(0.152279,0.00100042),(0.423513,0.767206),(0.5,0.767206),(0,0))
OG0000109	((sT_6:0.017186,Ath_7:0.017186)_6:7.0988,((Aha_4:1.29,Aly_6:1.29)_4:0.18,(sA_4:0.015092,Aar_4:0.015092)_4:1.45491)_4:5.64598)_1	0	((0.5,0),(0.00218168,0.0115881),(0.714065,0.0490479),(0.5,0.714065),(0.5,0.5))
OG0000110	((sT_1:0.017186,Ath_1:0.017186)_1:7.0988,((Aha_9:1.29,Aly_8:1.29)_5:0.18,(sA_5:0.015092,Aar_6:0.015092)_11:1.45491)_5:5.64598)_1	0	((0.5,0.5),(0.786122,0.00340485),(0.000892081,0.00845188),(0.5,1.52648e-05),(0,0))
OG0000111	((sT_3:0.017186,Ath_1:0.017186)_6:7.0988,((Aha_10:1.29,Aly_8:1.29)_5:0.18,(sA_3:0.015092,Aar_5:0.015092)_5:1.45491)_5:5.64598)_1	0	((0,0),(0.00218168,0.00340485),(0.000251132,0.00845188),(0.5,0.7434),(0,0.5))
OG0000113	((sT_2:0.017186,Ath_1:0.017186)_6:7.0988,((Aha_4:1.29,Aly_1:1.29)_1:0.18,(sA_15:0.015092,Aar_7:0.015092)_16:1.45491)_1:5.64598)_1	0	((0,0),(0.00218168,0.750657),(0.00022535,0.573871),(0.5,9.52126e-18),(0,0))
OG0000114	((sT_5:0.017186,Ath_5:0.017186)_5:7.0988,((Aha_5:1.29,Aly_5:1.29)_5:0.18,(sA_5:0.015092,Aar_5:0.015092)_5:1.45491)_5:5.64598)_5	0.989	((-,-),(-,-),(-,-),(-,-),(-,-))
OG0000115	((sT_4:0.017186,Ath_0:0.017186)_2:7.0988,((Aha_4:1.29,Aly_0:1.29)_4:0.18,(sA_11:0.015092,Aar_11:0.015092)_11:1.45491)_4:5.64598)_1	0	((0,0),(0.152279,0.0115881),(0.714065,2.77611e-05),(0.5,6.23741e-07),(0.5,0.5))
OG0000116	((sT_6:0.017186,Ath_7:0.017186)_6:7.0988,((Aha_4:1.29,Aly_6:1.29)_4:0.18,(sA_4:0.015092,Aar_3:0.015092)_4:1.45491)_4:5.64598)_1	0	((0.5,0),(0.00218168,0.0115881),(0.714065,0.0490479),(0.5,0.714065),(0.5,0))
OG0000117	((sT_5:0.017186,Ath_5:0.017186)_5:7.0988,((Aha_6:1.29,Aly_5:1.29)_5:0.18,(sA_5:0.015092,Aar_4:0.015092)_11:1.45491)_5:5.64598)_1	0	((0.5,0.5),(0.006306,0.00340485),(0.18326,0.7434),(0.5,1.52648e-05),(0,0))
OG0000118	((sT_1:0.017186,Ath_1:0.017186)_1:7.0988,((Aha_25:1.29,Aly_1:1.29)_2:0.18,(sA_1:0.015092,Aar_1:0.015092)_1:1.45491)_2:5.64598)_2	0	((0.5,0.5),(0.85201,0.832603),(2.37905e-25,0.198126),(0.5,0.198126),(0.5,0.5))
OG0000120	((sT_5:0.017186,Ath_5:0.017186)_5:7.0988,((Aha_5:1.29,Aly_5:1.29)_1:0.18,(sA_4:0.015092,Aar_5:0.015092)_16:1.45491)_1:5.64598)_1	0	((0.5,0.5),(0.006306,0.750657),(1.73119e-05,1.73119e-05),(0.5,9.52126e-18),(0,0))
OG0000121	((sT_5:0.017186,Ath_5:0.017186)_5:7.0988,((Aha_5:1.29,Aly_4:1.29)_5:0.18,(sA_5:0.015092,Aar_5:0.015092)_5:1.45491)_5:5.64598)_5	0.9155	((-,-),(-,-),(-,-),(-,-),(-,-))
OG0000122	((sT_5:0.017186,Ath_5:0.017186)_5:7.0988,((Aha_4:1.29,Aly_5:1.29)_5:0.18,(sA_5:0.015092,Aar_5:0.015092)_5:1.45491)_5:5.64598)_5	0.9155	((-,-),(-,-),(-,-),(-,-),(-,-))
OG0000123	((sT_4:0.017186,Ath_5:0.017186)_6:7.0988,((Aha_5:1.29,Aly_5:1.29)_5:0.18,(sA_5:0.015092,Aar_5:0.015092)_5:1.45491)_5:5.64598)_1	0	((0,0),(0.00218168,0.00340485),(0.7434,0.7434),(0.5,0.7434),(0.5,0.5))
OG0000124	((sT_5:0.017186,Ath_5:0.017186)_5:7.0988,((Aha_5:1.29,Aly_4:1.29)_5:0.18,(sA_5:0.015092,Aar_5:0.015092)_5:1.45491)_5:5.64598)_5	0.9155	((-,-),(-,-),(-,-),(-,-),(-,-))
OG0000125	((sT_4:0.017186,Ath_5:0.017186)_1:7.0988,((Aha_5:1.29,Aly_5:1.29)_5:0.18,(sA_5:0.015092,Aar_5:0.015092)_5:1.45491)_5:5.64598)_1	0	((0,0),(0.786122,0.00340485),(0.7434,0.7434),(0.5,0.7434),(0.5,0.5))
OG0000126	((sT_1:0.017186,Ath_0:0.017186)_5:7.0988,((Aha_3:1.29,Aly_0:1.29)_1:0.18,(sA_16:0.015092,Aar_9:0.015092)_16:1.45491)_1:5.64598)_1	0	((0,0),(0.006306,0.750657),(0.00293341,0.109332),(0.5,9.52126e-18),(0.5,0))
OG0000127	((sT_1:0.017186,Ath_1:0.017186)_1:7.0988,((Aha_8:1.29,Aly_7:1.29)_5:0.18,(sA_5:0.015092,Aar_7:0.015092)_5:1.45491)_5:5.64598)_1	0	((0.5,0.5),(0.786122,0.00340485),(0.00845188,0.0700135),(0.5,0.7434),(0.5,0))
OG0000128	((sT_2:0.017186,Ath_4:0.017186)_5:7.0988,((Aha_5:1.29,Aly_6:1.29)_5:0.18,(sA_4:0.015092,Aar_8:0.015092)_5:1.45491)_5:5.64598)_1	0	((0,0),(0.006306,0.00340485),(0.7434,0.18326),(0.5,0.7434),(0,0))
OG0000129	((sT_5:0.017186,Ath_4:0.017186)_6:7.0988,((Aha_7:1.29,Aly_7:1.29)_5:0.18,(sA_4:0.015092,Aar_1:0.015092)_5:1.45491)_5:5.64598)_1	0	((0,0),(0.00218168,0.00340485),(0.0700135,0.0700135),(0.5,0.7434),(0,0))
OG0000130	((sT_5:0.017186,Ath_5:0.017186)_5:7.0988,((Aha_6:1.29,Aly_6:1.29)_5:0.18,(sA_2:0.015092,Aar_4:0.015092)_5:1.45491)_5:5.64598)_1	0	((0.5,0.5),(0.006306,0.00340485),(0.18326,0.18326),(0.5,0.7434),(0,0))
OG0000131	((sT_4:0.017186,Ath_4:0.017186)_4:7.0988,((Aha_5:1.29,Aly_5:1.29)_5:0.18,(sA_5:0.015092,Aar_5:0.015092)_5:1.45491)_5:5.64598)_5	0.975	((-,-),(-,-),(-,-),(-,-),(-,-))
OG0000132	((sT_1:0.017186,Ath_2:0.017186)_5:7.0988,((Aha_0:1.29,Aly_0:1.29)_1:0.18,(sA_9:0.015092,Aar_16:0.015092)_16:1.45491)_1:5.64598)_1	0	((0,0),(0.006306,0.750657),(0.109332,0.109332),(0.5,9.52126e-18),(0,0.5))
OG0000133	((sT_6:0.017186,Ath_1:0.017186)_1:7.0988,((Aha_2:1.29,Aly_0:1.29)_5:0.18,(sA_10:0.015092,Aar_9:0.015092)_5:1.45491)_5:5.64598)_1	0	((0,0.5),(0.786122,0.00340485),(0.00310771,4.02976e-06),(0.5,0.7434),(0,0))
OG0000134	((sT_5:0.017186,Ath_5:0.017186)_5:7.0988,((Aha_5:1.29,Aly_4:1.29)_5:0.18,(sA_4:0.015092,Aar_5:0.015092)_5:1.45491)_5:5.64598)_1	0	((0.5,0.5),(0.006306,0.00340485),(0.7434,0.381239),(0.5,0.7434),(0,0.5))
OG0000135	((sT_7:0.017186,Ath_6:0.017186)_6:7.0988,((Aha_3:1.29,Aly_4:1.29)_5:0.18,(sA_5:0.015092,Aar_3:0.015092)_5:1.45491)_5:5.64598)_1	0	((0,0.5),(0.00218168,0.00340485),(0.0306637,0.381239),(0.5,0.7434),(0.5,0))
OG0000136	((sT_2:0.017186,Ath_1:0.017186)_5:7.0988,((Aha_13:1.29,Aly_2:1.29)_5:0.18,(sA_6:0.015092,Aar_3:0.015092)_5:1.45491)_5:5.64598)_1	0	((0,0),(0.006306,0.00340485),(1.71101e-07,0.00310771),(0.5,0.7434),(0,0))
OG0000137	((sT_3:0.017186,Ath_0:0.017186)_4:7.0988,((Aha_9:1.29,Aly_0:1.29)_5:0.18,(sA_6:0.015092,Aar_9:0.015092)_5:1.45491)_5:5.64598)_1	0	((0,0),(0.018227,0.00340485),(0.000892081,4.02976e-06),(0.5,0.7434),(0,0))
OG0000138	((sT_3:0.017186,Ath_1:0.017186)_5:7.0988,((Aha_2:1.29,Aly_0:1.29)_1:0.18,(sA_9:0.015092,Aar_12:0.015092)_16:1.45491)_1:5.64598)_1	0	((0,0),(0.006306,0.750657),(0.0381844,0.109332),(0.5,9.52126e-18),(0,0))
OG0000139	((sT_5:0.017186,Ath_2:0.017186)_1:7.0988,((Aha_4:1.29,Aly_3:1.29)_5:0.18,(sA_7:0.015092,Aar_6:0.015092)_5:1.45491)_5:5.64598)_1	0	((0,0),(0.786122,0.00340485),(0.381239,0.0306637),(0.5,0.7434),(0,0))
OG0000141	((sT_5:0.017186,Ath_5:0.017186)_5:7.0988,((Aha_5:1.29,Aly_6:1.29)_5:0.18,(sA_3:0.015092,Aar_3:0.015092)_3:1.45491)_5:5.64598)_5	0.239	((-,-),(-,-),(-,-),(-,-),(-,-))
OG0000142	((sT_3:0.017186,Ath_2:0.017186)_6:7.0988,((Aha_6:1.29,Aly_7:1.29)_5:0.18,(sA_4:0.015092,Aar_5:0.015092)_5:1.45491)_5:5.64598)_1	0	((0,0),(0.00218168,0.00340485),(0.18326,0.0700135),(0.5,0.7434),(0,0.5))
OG0000143	((sT_5:0.017186,Ath_6:0.017186)_5:7.0988,((Aha_4:1.29,Aly_5:1.29)_5:0.18,(sA_4:0.015092,Aar_3:0.015092)_5:1.45491)_5:5.64598)_1	0	((0.5,0),(0.006306,0.00340485),(0.381239,0.7434),(0.5,0.7434),(0,0))
OG0000145	((sT_4:0.017186,Ath_5:0.017186)_4:7.0988,((Aha_4:1.29,Aly_5:1.29)_5:0.18,(sA_5:0.015092,Aar_4:0.015092)_5:1.45491)_5:5.64598)_1	0	((0.5,0),(0.018227,0.00340485),(0.381239,0.7434),(0.5,0.7434),(0.5,0))
OG0000146	((sT_4:0.017186,Ath_8:0.017186)_5:7.0988,((Aha_4:1.29,Aly_6:1.29)_1:0.18,(sA_3:0.015092,Aar_2:0.015092)_16:1.45491)_1:5.64598)_1	0	((0,0),(0.006306,0.750657),(0.00022535,1.32994e-06),(0.5,9.52126e-18),(0,0))
OG0000147	((sT_4:0.017186,Ath_5:0.017186)_1:7.0988,((Aha_4:1.29,Aly_4:1.29)_4:0.18,(sA_5:0.015092,Aar_5:0.015092)_5:1.45491)_4:5.64598)_1	0	((0,0),(0.786122,0.0115881),(0.714065,0.714065),(0.5,0.149499),(0.5,0.5))
OG0000148	((sT_2:0.017186,Ath_3:0.017186)_5:7.0988,((Aha_11:1.29,Aly_2:1.29)_4:0.18,(sA_6:0.015092,Aar_3:0.015092)_3:1.45491)_4:5.64598)_1	0	((0,0),(0.006306,0.0115881),(6.23741e-07,0.0201275),(0.5,0.33104),(0,0.5))
OG0000149	((sT_6:0.017186,Ath_6:0.017186)_6:7.0988,((Aha_5:1.29,Aly_2:1.29)_4:0.18,(sA_4:0.015092,Aar_4:0.015092)_4:1.45491)_4:5.64598)_5	0.149	((-,-),(-,-),(-,-),(-,-),(-,-))
OG0000150	((sT_4:0.017186,Ath_9:0.017186)_5:7.0988,((Aha_3:1.29,Aly_3:1.29)_5:0.18,(sA_5:0.015092,Aar_3:0.015092)_5:1.45491)_5:5.64598)_1	0	((0,0),(0.006306,0.00340485),(0.0306637,0.0306637),(0.5,0.7434),(0.5,0))
OG0000151	((sT_8:0.017186,Ath_8:0.017186)_8:7.0988,((Aha_5:1.29,Aly_2:1.29)_5:0.18,(sA_1:0.015092,Aar_3:0.015092)_5:1.45491)_5:5.64598)_1	0	((0.5,0.5),(0.000261136,0.00340485),(0.7434,0.00310771),(0.5,0.7434),(0,0))
OG0000152	((sT_2:0.017186,Ath_4:0.017186)_5:7.0988,((Aha_6:1.29,Aly_4:1.29)_5:0.18,(sA_5:0.015092,Aar_5:0.015092)_5:1.45491)_5:5.64598)_1	0	((0,0),(0.006306,0.00340485),(0.18326,0.381239),(0.5,0.7434),(0.5,0.5))
OG0000153	((sT_0:0.017186,Ath_1:0.017186)_1:7.0988,((Aha_7:1.29,Aly_1:1.29)_4:0.18,(sA_6:0.015092,Aar_11:0.015092)_5:1.45491)_4:5.64598)_1	0	((0,0.5),(0.786122,0.0115881),(0.00476654,0.00155196),(0.5,0.149499),(0,0))
OG0000154	((sT_4:0.017186,Ath_4:0.017186)_4:7.0988,((Aha_4:1.29,Aly_5:1.29)_4:0.18,(sA_5:0.015092,Aar_4:0.015092)_3:1.45491)_4:5.64598)_1	0	((0.5,0.5),(0.018227,0.0115881),(0.714065,0.149499),(0.5,0.33104),(0,0))
OG0000155	((sT_2:0.017186,Ath_2:0.017186)_2:7.0988,((Aha_5:1.29,Aly_7:1.29)_5:0.18,(sA_5:0.015092,Aar_5:0.015092)_5:1.45491)_5:5.64598)_4	0.3	((-,-),(-,-),(-,-),(-,-),(-,-))
OG0000156	((sT_4:0.017186,Ath_6:0.017186)_5:7.0988,((Aha_4:1.29,Aly_4:1.29)_4:0.18,(sA_4:0.015092,Aar_4:0.015092)_4:1.45491)_4:5.64598)_1	0	((0,0),(0.006306,0.0115881),(0.714065,0.714065),(0.5,0.714065),(0.5,0.5))
OG0000157	((sT_4:0.017186,Ath_3:0.017186)_8:7.0988,((Aha_6:1.29,Aly_4:1.29)_5:0.18,(sA_6:0.015092,Aar_3:0.015092)_5:1.45491)_5:5.64598)_1	0	((0,0),(0.000261136,0.00340485),(0.18326,0.381239),(0.5,0.7434),(0,0))
OG0000158	((sT_1:0.017186,Ath_2:0.017186)_5:7.0988,((Aha_9:1.29,Aly_1:1.29)_5:0.18,(sA_6:0.015092,Aar_7:0.015092)_5:1.45491)_5:5.64598)_1	0	((0,0),(0.006306,0.00340485),(0.000892081,9.9371e-05),(0.5,0.7434),(0,0))
OG0000159	((sT_3:0.017186,Ath_3:0.017186)_3:7.0988,((Aha_3:1.29,Aly_5:1.29)_5:0.18,(sA_6:0.015092,Aar_6:0.015092)_6:1.45491)_5:5.64598)_4	0.186	((-,-),(-,-),(-,-),(-,-),(-,-))
OG0000160	((sT_1:0.017186,Ath_2:0.017186)_4:7.0988,((Aha_8:1.29,Aly_4:1.29)_4:0.18,(sA_5:0.015092,Aar_6:0.015092)_3:1.45491)_4:5.64598)_1	0	((0,0),(0.018227,0.0115881),(0.00045225,0.714065),(0.5,0.33104),(0,0))
OG0000161	((sT_5:0.017186,Ath_5:0.017186)_5:7.0988,((Aha_5:1.29,Aly_3:1.29)_4:0.18,(sA_4:0.015092,Aar_4:0.015092)_4:1.45491)_4:5.64598)_5	0.5255	((-,-),(-,-),(-,-),(-,-),(-,-))
OG0000162	((sT_5:0.017186,Ath_7:0.017186)_5:7.0988,((Aha_3:1.29,Aly_3:1.29)_4:0.18,(sA_3:0.015092,Aar_5:0.015092)_4:1.45491)_4:5.64598)_1	0	((0.5,0),(0.006306,0.0115881),(0.33104,0.33104),(0.5,0.714065),(0,0))
OG0000163	((sT_5:0.017186,Ath_5:0.017186)_5:7.0988,((Aha_5:1.29,Aly_5:1.29)_5:0.18,(sA_4:0.015092,Aar_2:0.015092)_5:1.45491)_5:5.64598)_1	0	((0.5,0.5),(0.006306,0.00340485),(0.7434,0.7434),(0.5,0.7434),(0,0))
OG0000164	((sT_8:0.017186,Ath_6:0.017186)_5:7.0988,((Aha_4:1.29,Aly_2:1.29)_5:0.18,(sA_2:0.015092,Aar_4:0.015092)_5:1.45491)_5:5.64598)_1	0	((0,0),(0.006306,0.00340485),(0.381239,0.00310771),(0.5,0.7434),(0,0))
OG0000165	((sT_4:0.017186,Ath_4:0.017186)_4:7.0988,((Aha_5:1.29,Aly_4:1.29)_4:0.18,(sA_4:0.015092,Aar_4:0.015092)_4:1.45491)_4:5.64598)_4	0.887	((-,-),(-,-),(-,-),(-,-),(-,-))
OG0000166	((sT_0:0.017186,Ath_1:0.017186)_4:7.0988,((Aha_8:1.29,Aly_0:1.29)_6:0.18,(sA_8:0.015092,Aar_8:0.015092)_8:1.45491)_6:5.64598)_1	0	((0,0),(0.018227,0.00100042),(0.0917925,1.85208e-07),(0.5,0.0917925),(0.5,0.5))
OG0000167	((sT_1:0.017186,Ath_0:0.017186)_5:7.0988,((Aha_2:1.29,Aly_1:1.29)_4:0.18,(sA_8:0.015092,Aar_13:0.015092)_4:1.45491)_4:5.64598)_1	0	((0,0),(0.006306,0.0115881),(0.0201275,0.00155196),(0.5,0.714065),(0,0))
OG0000168	((sT_7:0.017186,Ath_15:0.017186)_5:7.0988,((Aha_0:1.29,Aly_1:1.29)_1:0.18,(sA_1:0.015092,Aar_1:0.015092)_1:1.45491)_1:5.64598)_1	0	((0,0),(0.006306,0.750657),(0.109332,0.573871),(0.5,0.573871),(0.5,0.5))
OG0000169	((sT_4:0.017186,Ath_5:0.017186)_5:7.0988,((Aha_6:1.29,Aly_4:1.29)_4:0.18,(sA_3:0.015092,Aar_3:0.015092)_3:1.45491)_4:5.64598)_1	0	((0,0.5),(0.006306,0.0115881),(0.0490479,0.714065),(0.5,0.33104),(0.5,0.5))
OG0000170	((sT_4:0.017186,Ath_4:0.017186)_4:7.0988,((Aha_5:1.29,Aly_6:1.29)_5:0.18,(sA_3:0.015092,Aar_3:0.015092)_3:1.45491)_5:5.64598)_5	0.2285	((-,-),(-,-),(-,-),(-,-),(-,-))
OG0000171	((sT_4:0.017186,Ath_5:0.017186)_4:7.0988,((Aha_4:1.29,Aly_4:1.29)_4:0.18,(sA_4:0.015092,Aar_4:0.015092)_4:1.45491)_4:5.64598)_1	0	((0.5,0),(0.018227,0.0115881),(0.714065,0.714065),(0.5,0.714065),(0.5,0.5))
OG0000172	((sT_8:0.017186,Ath_8:0.017186)_8:7.0988,((Aha_3:1.29,Aly_2:1.29)_2:0.18,(sA_2:0.015092,Aar_2:0.015092)_2:1.45491)_2:5.64598)_4	0.385	((-,-),(-,-),(-,-),(-,-),(-,-))
OG0000173	((sT_2:0.017186,Ath_0:0.017186)_5:7.0988,((Aha_0:1.29,Aly_0:1.29)_4:0.18,(sA_9:0.015092,Aar_14:0.015092)_4:1.45491)_4:5.64598)_1	0	((0,0),(0.006306,0.0115881),(2.77611e-05,2.77611e-05),(0.5,0.714065),(0,0))
OG0000174	((sT_4:0.017186,Ath_4:0.017186)_4:7.0988,((Aha_4:1.29,Aly_5:1.29)_1:0.18,(sA_5:0.015092,Aar_3:0.015092)_1:1.45491)_1:5.64598)_1	0	((0.5,0.5),(0.018227,0.750657),(0.00022535,1.73119e-05),(0.5,0.573871),(0,0))
OG0000175	((sT_4:0.017186,Ath_4:0.017186)_4:7.0988,((Aha_4:1.29,Aly_5:1.29)_4:0.18,(sA_4:0.015092,Aar_4:0.015092)_4:1.45491)_4:5.64598)_4	0.887	((-,-),(-,-),(-,-),(-,-),(-,-))
OG0000176	((sT_5:0.017186,Ath_6:0.017186)_4:7.0988,((Aha_2:1.29,Aly_5:1.29)_4:0.18,(sA_4:0.015092,Aar_3:0.015092)_3:1.45491)_4:5.64598)_1	0	((0,0),(0.018227,0.0115881),(0.0201275,0.149499),(0.5,0.33104),(0,0.5))
OG0000177	((sT_2:0.017186,Ath_2:0.017186)_2:7.0988,((Aha_5:1.29,Aly_7:1.29)_4:0.18,(sA_4:0.015092,Aar_5:0.015092)_4:1.45491)_4:5.64598)_1	0	((0.5,0.5),(0.152279,0.0115881),(0.149499,0.00476654),(0.5,0.714065),(0.5,0))
OG0000178	((sT_3:0.017186,Ath_4:0.017186)_8:7.0988,((Aha_4:1.29,Aly_8:1.29)_2:0.18,(sA_5:0.015092,Aar_1:0.015092)_2:1.45491)_2:5.64598)_1	0	((0,0),(0.000261136,0.134228),(0.0138227,6.24181e-07),(0.5,0.631799),(0,0))
OG0000179	((sT_8:0.017186,Ath_8:0.017186)_8:7.0988,((Aha_1:1.29,Aly_4:1.29)_4:0.18,(sA_4:0.015092,Aar_0:0.015092)_4:1.45491)_4:5.64598)_1	0	((0.5,0.5),(0.000261136,0.0115881),(0.00155196,0.714065),(0.5,0.714065),(0.5,0))
OG0000180	((sT_4:0.017186,Ath_4:0.017186)_4:7.0988,((Aha_4:1.29,Aly_4:1.29)_4:0.18,(sA_4:0.015092,Aar_4:0.015092)_4:1.45491)_4:5.64598)_4	0.988	((-,-),(-,-),(-,-),(-,-),(-,-))
OG0000181	((sT_4:0.017186,Ath_4:0.017186)_4:7.0988,((Aha_4:1.29,Aly_4:1.29)_4:0.18,(sA_4:0.015092,Aar_4:0.015092)_4:1.45491)_4:5.64598)_4	0.988	((-,-),(-,-),(-,-),(-,-),(-,-))
OG0000182	((sT_2:0.017186,Ath_4:0.017186)_4:7.0988,((Aha_7:1.29,Aly_3:1.29)_4:0.18,(sA_4:0.015092,Aar_4:0.015092)_4:1.45491)_4:5.64598)_1	0	((0,0.5),(0.018227,0.0115881),(0.00476654,0.33104),(0.5,0.714065),(0.5,0.5))
OG0000183	((sT_4:0.017186,Ath_5:0.017186)_2:7.0988,((Aha_7:1.29,Aly_3:1.29)_4:0.18,(sA_3:0.015092,Aar_2:0.015092)_4:1.45491)_4:5.64598)_1	0	((0,0),(0.152279,0.0115881),(0.00476654,0.33104),(0.5,0.714065),(0,0))
OG0000184	((sT_1:0.017186,Ath_1:0.017186)_1:7.0988,((Aha_6:1.29,Aly_1:1.29)_2:0.18,(sA_3:0.015092,Aar_12:0.015092)_2:1.45491)_2:5.64598)_1	0	((0.5,0.5),(0.786122,0.134228),(7.62557e-05,0.198126),(0.5,0.631799),(0,0))
OG0000185	((sT_3:0.017186,Ath_2:0.017186)_8:7.0988,((Aha_4:1.29,Aly_5:1.29)_4:0.18,(sA_7:0.015092,Aar_3:0.015092)_4:1.45491)_4:5.64598)_1	0	((0,0),(0.000261136,0.0115881),(0.714065,0.149499),(0.5,0.714065),(0,0))
OG0000186	((sT_4:0.017186,Ath_4:0.017186)_4:7.0988,((Aha_4:1.29,Aly_3:1.29)_4:0.18,(sA_5:0.015092,Aar_4:0.015092)_4:1.45491)_4:5.64598)_1	0	((0.5,0.5),(0.018227,0.0115881),(0.714065,0.33104),(0.5,0.714065),(0,0.5))
OG0000187	((sT_4:0.017186,Ath_4:0.017186)_4:7.0988,((Aha_4:1.29,Aly_4:1.29)_4:0.18,(sA_4:0.015092,Aar_4:0.015092)_4:1.45491)_4:5.64598)_4	0.988	((-,-),(-,-),(-,-),(-,-),(-,-))
OG0000188	((sT_4:0.017186,Ath_4:0.017186)_4:7.0988,((Aha_4:1.29,Aly_4:1.29)_4:0.18,(sA_5:0.015092,Aar_3:0.015092)_4:1.45491)_4:5.64598)_1	0	((0.5,0.5),(0.018227,0.0115881),(0.714065,0.714065),(0.5,0.714065),(0,0))
OG0000189	((sT_1:0.017186,Ath_3:0.017186)_2:7.0988,((Aha_4:1.29,Aly_6:1.29)_5:0.18,(sA_5:0.015092,Aar_5:0.015092)_5:1.45491)_5:5.64598)_1	0	((0,0),(0.152279,0.00340485),(0.381239,0.18326),(0.5,0.7434),(0.5,0.5))
OG0000190	((sT_4:0.017186,Ath_4:0.017186)_4:7.0988,((Aha_4:1.29,Aly_4:1.29)_4:0.18,(sA_4:0.015092,Aar_4:0.015092)_4:1.45491)_4:5.64598)_4	0.988	((-,-),(-,-),(-,-),(-,-),(-,-))
OG0000191	((sT_4:0.017186,Ath_4:0.017186)_4:7.0988,((Aha_4:1.29,Aly_4:1.29)_4:0.18,(sA_4:0.015092,Aar_4:0.015092)_4:1.45491)_4:5.64598)_4	0.988	((-,-),(-,-),(-,-),(-,-),(-,-))
OG0000192	((sT_3:0.017186,Ath_3:0.017186)_3:7.0988,((Aha_6:1.29,Aly_4:1.29)_4:0.18,(sA_5:0.015092,Aar_3:0.015092)_4:1.45491)_4:5.64598)_1	0	((0.5,0.5),(0.052684,0.0115881),(0.0490479,0.714065),(0.5,0.714065),(0,0))
OG0000193	((sT_4:0.017186,Ath_4:0.017186)_4:7.0988,((Aha_4:1.29,Aly_4:1.29)_4:0.18,(sA_4:0.015092,Aar_4:0.015092)_4:1.45491)_4:5.64598)_4	0.988	((-,-),(-,-),(-,-),(-,-),(-,-))
OG0000194	((sT_1:0.017186,Ath_0:0.017186)_4:7.0988,((Aha_0:1.29,Aly_0:1.29)_4:0.18,(sA_9:0.015092,Aar_14:0.015092)_4:1.45491)_4:5.64598)_1	0	((0,0),(0.018227,0.0115881),(2.77611e-05,2.77611e-05),(0.5,0.714065),(0,0))
OG0000195	((sT_4:0.017186,Ath_4:0.017186)_4:7.0988,((Aha_4:1.29,Aly_4:1.29)_4:0.18,(sA_4:0.015092,Aar_4:0.015092)_4:1.45491)_4:5.64598)_4	0.988	((-,-),(-,-),(-,-),(-,-),(-,-))
OG0000196	((sT_4:0.017186,Ath_4:0.017186)_4:7.0988,((Aha_4:1.29,Aly_4:1.29)_4:0.18,(sA_4:0.015092,Aar_4:0.015092)_4:1.45491)_4:5.64598)_4	0.988	((-,-),(-,-),(-,-),(-,-),(-,-))
OG0000197	((sT_4:0.017186,Ath_4:0.017186)_4:7.0988,((Aha_4:1.29,Aly_4:1.29)_4:0.18,(sA_4:0.015092,Aar_4:0.015092)_4:1.45491)_4:5.64598)_4	0.988	((-,-),(-,-),(-,-),(-,-),(-,-))
OG0000198	((sT_4:0.017186,Ath_4:0.017186)_4:7.0988,((Aha_4:1.29,Aly_4:1.29)_4:0.18,(sA_4:0.015092,Aar_4:0.015092)_4:1.45491)_4:5.64598)_4	0.988	((-,-),(-,-),(-,-),(-,-),(-,-))
OG0000199	((sT_5:0.017186,Ath_8:0.017186)_4:7.0988,((Aha_3:1.29,Aly_4:1.29)_4:0.18,(sA_3:0.015092,Aar_1:0.015092)_4:1.45491)_4:5.64598)_1	0	((0,0),(0.018227,0.0115881),(0.33104,0.714065),(0.5,0.714065),(0,0))
OG0000200	((sT_4:0.017186,Ath_4:0.017186)_4:7.0988,((Aha_4:1.29,Aly_4:1.29)_4:0.18,(sA_4:0.015092,Aar_4:0.015092)_4:1.45491)_4:5.64598)_4	0.988	((-,-),(-,-),(-,-),(-,-),(-,-))
OG0000201	((sT_5:0.017186,Ath_5:0.017186)_5:7.0988,((Aha_5:1.29,Aly_3:1.29)_3:0.18,(sA_3:0.015092,Aar_3:0.015092)_3:1.45491)_3:5.64598)_4	0.3845	((-,-),(-,-),(-,-),(-,-),(-,-))
OG0000202	((sT_4:0.017186,Ath_4:0.017186)_4:7.0988,((Aha_3:1.29,Aly_4:1.29)_4:0.18,(sA_4:0.015092,Aar_4:0.015092)_4:1.45491)_4:5.64598)_4	0.8755	((-,-),(-,-),(-,-),(-,-),(-,-))
OG0000203	((sT_4:0.017186,Ath_4:0.017186)_4:7.0988,((Aha_3:1.29,Aly_4:1.29)_4:0.18,(sA_4:0.015092,Aar_4:0.015092)_4:1.45491)_4:5.64598)_4	0.8755	((-,-),(-,-),(-,-),(-,-),(-,-))
OG0000204	((sT_2:0.017186,Ath_0:0.017186)_4:7.0988,((Aha_0:1.29,Aly_3:1.29)_4:0.18,(sA_11:0.015092,Aar_7:0.015092)_4:1.45491)_4:5.64598)_1	0	((0,0),(0.018227,0.0115881),(2.77611e-05,0.33104),(0.5,0.714065),(0,0))
OG0000205	((sT_2:0.017186,Ath_5:0.017186)_4:7.0988,((Aha_3:1.29,Aly_3:1.29)_4:0.18,(sA_4:0.015092,Aar_6:0.015092)_4:1.45491)_4:5.64598)_1	0	((0,0),(0.018227,0.0115881),(0.33104,0.33104),(0.5,0.714065),(0.5,0))
OG0000206	((sT_2:0.017186,Ath_2:0.017186)_2:7.0988,((Aha_6:1.29,Aly_4:1.29)_4:0.18,(sA_6:0.015092,Aar_3:0.015092)_4:1.45491)_4:5.64598)_1	0	((0.5,0.5),(0.152279,0.0115881),(0.0490479,0.714065),(0.5,0.714065),(0,0))
OG0000207	((sT_3:0.017186,Ath_4:0.017186)_5:7.0988,((Aha_5:1.29,Aly_5:1.29)_3:0.18,(sA_2:0.015092,Aar_4:0.015092)_3:1.45491)_3:5.64598)_1	0	((0,0),(0.006306,0.0394392),(0.0298553,0.0298553),(0.5,0.67758),(0,0))
OG0000208	((sT_3:0.017186,Ath_3:0.017186)_3:7.0988,((Aha_4:1.29,Aly_6:1.29)_4:0.18,(sA_3:0.015092,Aar_4:0.015092)_4:1.45491)_4:5.64598)_1	0	((0.5,0.5),(0.052684,0.0115881),(0.714065,0.0490479),(0.5,0.714065),(0,0.5))
OG0000209	((sT_6:0.017186,Ath_6:0.017186)_6:7.0988,((Aha_2:1.29,Aly_3:1.29)_3:0.18,(sA_3:0.015092,Aar_3:0.015092)_3:1.45491)_3:5.64598)_4	0.6725	((-,-),(-,-),(-,-),(-,-),(-,-))
OG0000210	((sT_2:0.017186,Ath_0:0.017186)_4:7.0988,((Aha_0:1.29,Aly_0:1.29)_4:0.18,(sA_9:0.015092,Aar_12:0.015092)_4:1.45491)_4:5.64598)_1	0	((0,0),(0.018227,0.0115881),(2.77611e-05,2.77611e-05),(0.5,0.714065),(0,0))
OG0000211	((sT_4:0.017186,Ath_4:0.017186)_4:7.0988,((Aha_4:1.29,Aly_4:1.29)_4:0.18,(sA_4:0.015092,Aar_3:0.015092)_4:1.45491)_4:5.64598)_1	0	((0.5,0.5),(0.018227,0.0115881),(0.714065,0.714065),(0.5,0.714065),(0.5,0))
OG0000212	((sT_4:0.017186,Ath_3:0.017186)_2:7.0988,((Aha_4:1.29,Aly_4:1.29)_4:0.18,(sA_4:0.015092,Aar_4:0.015092)_4:1.45491)_4:5.64598)_1	0	((0,0),(0.152279,0.0115881),(0.714065,0.714065),(0.5,0.714065),(0.5,0.5))
OG0000213	((sT_4:0.017186,Ath_4:0.017186)_4:7.0988,((Aha_3:1.29,Aly_4:1.29)_4:0.18,(sA_4:0.015092,Aar_4:0.015092)_4:1.45491)_4:5.64598)_4	0.8755	((-,-),(-,-),(-,-),(-,-),(-,-))
OG0000214	((sT_4:0.017186,Ath_4:0.017186)_4:7.0988,((Aha_3:1.29,Aly_4:1.29)_4:0.18,(sA_4:0.015092,Aar_4:0.015092)_4:1.45491)_4:5.64598)_4	0.8755	((-,-),(-,-),(-,-),(-,-),(-,-))
OG0000215	((sT_4:0.017186,Ath_4:0.017186)_4:7.0988,((Aha_4:1.29,Aly_4:1.29)_3:0.18,(sA_4:0.015092,Aar_3:0.015092)_3:1.45491)_3:5.64598)_1	0	((0.5,0.5),(0.018227,0.0394392),(0.113785,0.113785),(0.5,0.67758),(0,0.5))
OG0000216	((sT_5:0.017186,Ath_6:0.017186)_4:7.0988,((Aha_4:1.29,Aly_3:1.29)_4:0.18,(sA_3:0.015092,Aar_2:0.015092)_4:1.45491)_4:5.64598)_1	0	((0,0),(0.018227,0.0115881),(0.714065,0.33104),(0.5,0.714065),(0,0))
OG0000217	((sT_3:0.017186,Ath_6:0.017186)_4:7.0988,((Aha_3:1.29,Aly_5:1.29)_4:0.18,(sA_2:0.015092,Aar_4:0.015092)_4:1.45491)_4:5.64598)_1	0	((0,0),(0.018227,0.0115881),(0.33104,0.149499),(0.5,0.714065),(0,0.5))
OG0000219	((sT_3:0.017186,Ath_3:0.017186)_3:7.0988,((Aha_4:1.29,Aly_4:1.29)_4:0.18,(sA_4:0.015092,Aar_5:0.015092)_4:1.45491)_4:5.64598)_1	0	((0.5,0.5),(0.052684,0.0115881),(0.714065,0.714065),(0.5,0.714065),(0.5,0))
OG0000220	((sT_3:0.017186,Ath_4:0.017186)_4:7.0988,((Aha_4:1.29,Aly_4:1.29)_4:0.18,(sA_4:0.015092,Aar_4:0.015092)_4:1.45491)_4:5.64598)_1	0	((0,0.5),(0.018227,0.0115881),(0.714065,0.714065),(0.5,0.714065),(0.5,0.5))
OG0000221	((sT_3:0.017186,Ath_4:0.017186)_4:7.0988,((Aha_4:1.29,Aly_4:1.29)_4:0.18,(sA_4:0.015092,Aar_4:0.015092)_4:1.45491)_4:5.64598)_1	0	((0,0.5),(0.018227,0.0115881),(0.714065,0.714065),(0.5,0.714065),(0.5,0.5))
OG0000222	((sT_1:0.017186,Ath_0:0.017186)_4:7.0988,((Aha_10:1.29,Aly_8:1.29)_3:0.18,(sA_3:0.015092,Aar_1:0.015092)_3:1.45491)_3:5.64598)_1	0	((0,0),(0.018227,0.0394392),(2.14322e-07,2.1487e-05),(0.5,0.67758),(0.5,0))
OG0000223	((sT_4:0.017186,Ath_4:0.017186)_4:7.0988,((Aha_4:1.29,Aly_5:1.29)_4:0.18,(sA_3:0.015092,Aar_3:0.015092)_3:1.45491)_4:5.64598)_4	0.541	((-,-),(-,-),(-,-),(-,-),(-,-))
OG0000225	((sT_4:0.017186,Ath_4:0.017186)_4:7.0988,((Aha_3:1.29,Aly_4:1.29)_4:0.18,(sA_3:0.015092,Aar_4:0.015092)_4:1.45491)_4:5.64598)_1	0	((0.5,0.5),(0.018227,0.0115881),(0.33104,0.714065),(0.5,0.714065),(0,0.5))
OG0000226	((sT_3:0.017186,Ath_4:0.017186)_3:7.0988,((Aha_4:1.29,Aly_3:1.29)_4:0.18,(sA_4:0.015092,Aar_4:0.015092)_4:1.45491)_4:5.64598)_1	0	((0.5,0),(0.052684,0.0115881),(0.714065,0.33104),(0.5,0.714065),(0.5,0.5))
OG0000227	((sT_1:0.017186,Ath_1:0.017186)_1:7.0988,((Aha_7:1.29,Aly_6:1.29)_4:0.18,(sA_3:0.015092,Aar_4:0.015092)_4:1.45491)_4:5.64598)_1	0	((0.5,0.5),(0.786122,0.0115881),(0.00476654,0.0490479),(0.5,0.714065),(0,0.5))
OG0000228	((sT_2:0.017186,Ath_3:0.017186)_4:7.0988,((Aha_10:1.29,Aly_2:1.29)_4:0.18,(sA_2:0.015092,Aar_3:0.015092)_4:1.45491)_4:5.64598)_1	0	((0,0),(0.018227,0.0115881),(5.7376e-06,0.0201275),(0.5,0.714065),(0,0))
OG0000229	((sT_2:0.017186,Ath_2:0.017186)_2:7.0988,((Aha_6:1.29,Aly_1:1.29)_3:0.18,(sA_7:0.015092,Aar_4:0.015092)_3:1.45491)_3:5.64598)_1	0	((0.5,0.5),(0.152279,0.0394392),(0.00223634,0.0111988),(0.5,0.67758),(0,0))
OG0000230	((sT_1:0.017186,Ath_0:0.017186)_4:7.0988,((Aha_1:1.29,Aly_1:1.29)_4:0.18,(sA_4:0.015092,Aar_15:0.015092)_3:1.45491)_4:5.64598)_1	0	((0,0),(0.018227,0.0115881),(0.00155196,0.00155196),(0.5,0.33104),(0,0))
OG0000231	((sT_6:0.017186,Ath_1:0.017186)_4:7.0988,((Aha_3:1.29,Aly_2:1.29)_4:0.18,(sA_4:0.015092,Aar_6:0.015092)_4:1.45491)_4:5.64598)_1	0	((0,0),(0.018227,0.0115881),(0.33104,0.0201275),(0.5,0.714065),(0.5,0))
OG0000232	((sT_3:0.017186,Ath_1:0.017186)_3:7.0988,((Aha_2:1.29,Aly_0:1.29)_4:0.18,(sA_7:0.015092,Aar_9:0.015092)_4:1.45491)_4:5.64598)_1	0	((0.5,0),(0.052684,0.0115881),(0.0201275,2.77611e-05),(0.5,0.714065),(0,0))
OG0000233	((sT_5:0.017186,Ath_5:0.017186)_5:7.0988,((Aha_5:1.29,Aly_2:1.29)_4:0.18,(sA_2:0.015092,Aar_3:0.015092)_4:1.45491)_4:5.64598)_1	0	((0.5,0.5),(0.006306,0.0115881),(0.149499,0.0201275),(0.5,0.714065),(0,0))
OG0000234	((sT_4:0.017186,Ath_4:0.017186)_4:7.0988,((Aha_3:1.29,Aly_4:1.29)_4:0.18,(sA_4:0.015092,Aar_3:0.015092)_4:1.45491)_4:5.64598)_1	0	((0.5,0.5),(0.018227,0.0115881),(0.33104,0.714065),(0.5,0.714065),(0.5,0))
OG0000235	((sT_4:0.017186,Ath_4:0.017186)_4:7.0988,((Aha_4:1.29,Aly_4:1.29)_4:0.18,(sA_3:0.015092,Aar_3:0.015092)_3:1.45491)_4:5.64598)_4	0.8755	((-,-),(-,-),(-,-),(-,-),(-,-))
OG0000236	((sT_4:0.017186,Ath_6:0.017186)_4:7.0988,((Aha_3:1.29,Aly_3:1.29)_3:0.18,(sA_3:0.015092,Aar_3:0.015092)_3:1.45491)_3:5.64598)_1	0	((0.5,0),(0.018227,0.0394392),(0.67758,0.67758),(0.5,0.67758),(0.5,0.5))
OG0000237	((sT_0:0.017186,Ath_1:0.017186)_4:7.0988,((Aha_1:1.29,Aly_1:1.29)_4:0.18,(sA_12:0.015092,Aar_7:0.015092)_4:1.45491)_4:5.64598)_1	0	((0,0),(0.018227,0.0115881),(0.00155196,0.00155196),(0.5,0.714065),(0,0))
OG0000238	((sT_1:0.017186,Ath_1:0.017186)_1:7.0988,((Aha_9:1.29,Aly_2:1.29)_4:0.18,(sA_6:0.015092,Aar_3:0.015092)_4:1.45491)_4:5.64598)_1	0	((0.5,0.5),(0.786122,0.0115881),(8.52499e-05,0.0201275),(0.5,0.714065),(0,0))
OG0000239	((sT_2:0.017186,Ath_2:0.017186)_2:7.0988,((Aha_7:1.29,Aly_4:1.29)_4:0.18,(sA_2:0.015092,Aar_5:0.015092)_4:1.45491)_4:5.64598)_1	0	((0.5,0.5),(0.152279,0.0115881),(0.00476654,0.714065),(0.5,0.714065),(0,0))
OG0000240	((sT_3:0.017186,Ath_3:0.017186)_3:7.0988,((Aha_4:1.29,Aly_5:1.29)_4:0.18,(sA_4:0.015092,Aar_3:0.015092)_4:1.45491)_4:5.64598)_1	0	((0.5,0.5),(0.052684,0.0115881),(0.714065,0.149499),(0.5,0.714065),(0.5,0))
OG0000241	((sT_4:0.017186,Ath_4:0.017186)_4:7.0988,((Aha_4:1.29,Aly_3:1.29)_4:0.18,(sA_4:0.015092,Aar_3:0.015092)_3:1.45491)_4:5.64598)_1	0	((0.5,0.5),(0.018227,0.0115881),(0.714065,0.33104),(0.5,0.33104),(0,0.5))
OG0000242	((sT_3:0.017186,Ath_3:0.017186)_3:7.0988,((Aha_4:1.29,Aly_5:1.29)_3:0.18,(sA_4:0.015092,Aar_3:0.015092)_3:1.45491)_3:5.64598)_1	0	((0.5,0.5),(0.052684,0.0394392),(0.113785,0.0298553),(0.5,0.67758),(0,0.5))
OG0000243	((sT_4:0.017186,Ath_5:0.017186)_4:7.0988,((Aha_6:1.29,Aly_5:1.29)_4:0.18,(sA_1:0.015092,Aar_1:0.015092)_1:1.45491)_4:5.64598)_1	0	((0.5,0),(0.018227,0.0115881),(0.0490479,0.149499),(0.5,0.00155196),(0.5,0.5))
OG0000244	((sT_3:0.017186,Ath_4:0.017186)_1:7.0988,((Aha_4:1.29,Aly_3:1.29)_4:0.18,(sA_4:0.015092,Aar_4:0.015092)_4:1.45491)_4:5.64598)_1	0	((0,0),(0.786122,0.0115881),(0.714065,0.33104),(0.5,0.714065),(0.5,0.5))
OG0000245	((sT_4:0.017186,Ath_4:0.017186)_4:7.0988,((Aha_3:1.29,Aly_4:1.29)_4:0.18,(sA_4:0.015092,Aar_3:0.015092)_4:1.45491)_4:5.64598)_1	0	((0.5,0.5),(0.018227,0.0115881),(0.33104,0.714065),(0.5,0.714065),(0.5,0))
OG0000246	((sT_4:0.017186,Ath_5:0.017186)_3:7.0988,((Aha_3:1.29,Aly_4:1.29)_3:0.18,(sA_3:0.015092,Aar_3:0.015092)_3:1.45491)_3:5.64598)_1	0	((0,0),(0.052684,0.0394392),(0.67758,0.113785),(0.5,0.67758),(0.5,0.5))
OG0000247	((sT_3:0.017186,Ath_4:0.017186)_4:7.0988,((Aha_4:1.29,Aly_3:1.29)_4:0.18,(sA_4:0.015092,Aar_4:0.015092)_4:1.45491)_4:5.64598)_1	0	((0,0.5),(0.018227,0.0115881),(0.714065,0.33104),(0.5,0.714065),(0.5,0.5))
OG0000248	((sT_4:0.017186,Ath_4:0.017186)_4:7.0988,((Aha_3:1.29,Aly_4:1.29)_3:0.18,(sA_3:0.015092,Aar_4:0.015092)_3:1.45491)_3:5.64598)_1	0	((0.5,0.5),(0.018227,0.0394392),(0.67758,0.113785),(0.5,0.67758),(0.5,0))
OG0000249	((sT_4:0.017186,Ath_4:0.017186)_4:7.0988,((Aha_3:1.29,Aly_4:1.29)_4:0.18,(sA_4:0.015092,Aar_3:0.015092)_1:1.45491)_4:5.64598)_1	0	((0.5,0.5),(0.018227,0.0115881),(0.33104,0.714065),(0.5,0.00155196),(0,0))
OG0000252	((sT_4:0.017186,Ath_4:0.017186)_4:7.0988,((Aha_2:1.29,Aly_4:1.29)_4:0.18,(sA_3:0.015092,Aar_4:0.015092)_4:1.45491)_4:5.64598)_1	0	((0.5,0.5),(0.018227,0.0115881),(0.0201275,0.714065),(0.5,0.714065),(0,0.5))
OG0000253	((sT_3:0.017186,Ath_4:0.017186)_4:7.0988,((Aha_2:1.29,Aly_5:1.29)_4:0.18,(sA_4:0.015092,Aar_3:0.015092)_4:1.45491)_4:5.64598)_1	0	((0,0.5),(0.018227,0.0115881),(0.0201275,0.149499),(0.5,0.714065),(0.5,0))
OG0000254	((sT_0:0.017186,Ath_1:0.017186)_3:7.0988,((Aha_14:1.29,Aly_0:1.29)_3:0.18,(sA_3:0.015092,Aar_3:0.015092)_3:1.45491)_3:5.64598)_1	0	((0,0),(0.052684,0.0394392),(1.59434e-11,0.000591784),(0.5,0.67758),(0.5,0.5))
OG0000255	((sT_2:0.017186,Ath_1:0.017186)_4:7.0988,((Aha_4:1.29,Aly_0:1.29)_4:0.18,(sA_7:0.015092,Aar_7:0.015092)_7:1.45491)_4:5.64598)_1	0	((0,0),(0.018227,0.0115881),(0.714065,2.77611e-05),(0.5,0.00476654),(0.5,0.5))
OG0000256	((sT_2:0.017186,Ath_2:0.017186)_2:7.0988,((Aha_3:1.29,Aly_1:1.29)_3:0.18,(sA_5:0.015092,Aar_8:0.015092)_3:1.45491)_3:5.64598)_1	0	((0.5,0.5),(0.152279,0.0394392),(0.67758,0.0111988),(0.5,0.67758),(0,0))
OG0000257	((sT_1:0.017186,Ath_1:0.017186)_1:7.0988,((Aha_4:1.29,Aly_6:1.29)_4:0.18,(sA_4:0.015092,Aar_5:0.015092)_1:1.45491)_4:5.64598)_1	0	((0.5,0.5),(0.786122,0.0115881),(0.714065,0.0490479),(0.5,0.00155196),(0,0))
OG0000258	((sT_3:0.017186,Ath_4:0.017186)_4:7.0988,((Aha_4:1.29,Aly_4:1.29)_4:0.18,(sA_4:0.015092,Aar_2:0.015092)_4:1.45491)_4:5.64598)_1	0	((0,0.5),(0.018227,0.0115881),(0.714065,0.714065),(0.5,0.714065),(0.5,0))
OG0000259	((sT_2:0.017186,Ath_4:0.017186)_4:7.0988,((Aha_4:1.29,Aly_4:1.29)_4:0.18,(sA_4:0.015092,Aar_3:0.015092)_4:1.45491)_4:5.64598)_1	0	((0,0.5),(0.018227,0.0115881),(0.714065,0.714065),(0.5,0.714065),(0.5,0))
OG0000260	((sT_1:0.017186,Ath_3:0.017186)_3:7.0988,((Aha_4:1.29,Aly_5:1.29)_4:0.18,(sA_4:0.015092,Aar_4:0.015092)_4:1.45491)_4:5.64598)_1	0	((0,0.5),(0.052684,0.0115881),(0.714065,0.149499),(0.5,0.714065),(0.5,0.5))
OG0000261	((sT_2:0.017186,Ath_2:0.017186)_2:7.0988,((Aha_2:1.29,Aly_4:1.29)_4:0.18,(sA_6:0.015092,Aar_5:0.015092)_7:1.45491)_4:5.64598)_1	0	((0.5,0.5),(0.152279,0.0115881),(0.0201275,0.714065),(0.5,0.00476654),(0,0))
OG0000262	((sT_6:0.017186,Ath_6:0.017186)_6:7.0988,((Aha_3:1.29,Aly_1:1.29)_3:0.18,(sA_1:0.015092,Aar_4:0.015092)_3:1.45491)_3:5.64598)_1	0	((0.5,0.5),(0.00218168,0.0394392),(0.67758,0.0111988),(0.5,0.67758),(0,0))
OG0000263	((sT_2:0.017186,Ath_2:0.017186)_2:7.0988,((Aha_5:1.29,Aly_4:1.29)_4:0.18,(sA_4:0.015092,Aar_4:0.015092)_4:1.45491)_4:5.64598)_3	0.658	((-,-),(-,-),(-,-),(-,-),(-,-))
OG0000264	((sT_4:0.017186,Ath_4:0.017186)_4:7.0988,((Aha_4:1.29,Aly_3:1.29)_4:0.18,(sA_5:0.015092,Aar_1:0.015092)_4:1.45491)_4:5.64598)_1	0	((0.5,0.5),(0.018227,0.0115881),(0.714065,0.33104),(0.5,0.714065),(0,0))
OG0000265	((sT_3:0.017186,Ath_3:0.017186)_3:7.0988,((Aha_4:1.29,Aly_3:1.29)_4:0.18,(sA_4:0.015092,Aar_4:0.015092)_4:1.45491)_4:5.64598)_4	0.807	((-,-),(-,-),(-,-),(-,-),(-,-))
OG0000266	((sT_3:0.017186,Ath_4:0.017186)_3:7.0988,((Aha_3:1.29,Aly_3:1.29)_3:0.18,(sA_4:0.015092,Aar_4:0.015092)_4:1.45491)_3:5.64598)_1	0	((0.5,0),(0.052684,0.0394392),(0.67758,0.67758),(0.5,0.113785),(0.5,0.5))
OG0000267	((sT_4:0.017186,Ath_5:0.017186)_2:7.0988,((Aha_3:1.29,Aly_3:1.29)_3:0.18,(sA_3:0.015092,Aar_3:0.015092)_3:1.45491)_3:5.64598)_1	0	((0,0),(0.152279,0.0394392),(0.67758,0.67758),(0.5,0.67758),(0.5,0.5))
OG0000268	((sT_4:0.017186,Ath_4:0.017186)_4:7.0988,((Aha_4:1.29,Aly_3:1.29)_3:0.18,(sA_3:0.015092,Aar_3:0.015092)_3:1.45491)_3:5.64598)_4	0.8195	((-,-),(-,-),(-,-),(-,-),(-,-))
OG0000269	((sT_5:0.017186,Ath_5:0.017186)_5:7.0988,((Aha_3:1.29,Aly_4:1.29)_3:0.18,(sA_2:0.015092,Aar_2:0.015092)_2:1.45491)_3:5.64598)_4	0.3985	((-,-),(-,-),(-,-),(-,-),(-,-))
OG0000270	((sT_4:0.017186,Ath_4:0.017186)_4:7.0988,((Aha_3:1.29,Aly_3:1.29)_4:0.18,(sA_4:0.015092,Aar_3:0.015092)_4:1.45491)_4:5.64598)_1	0	((0.5,0.5),(0.018227,0.0115881),(0.33104,0.33104),(0.5,0.714065),(0.5,0))
OG0000271	((sT_1:0.017186,Ath_1:0.017186)_1:7.0988,((Aha_8:1.29,Aly_2:1.29)_4:0.18,(sA_6:0.015092,Aar_3:0.015092)_4:1.45491)_4:5.64598)_1	0	((0.5,0.5),(0.786122,0.0115881),(0.00045225,0.0201275),(0.5,0.714065),(0,0))
OG0000272	((sT_2:0.017186,Ath_1:0.017186)_3:7.0988,((Aha_7:1.29,Aly_9:1.29)_6:0.18,(sA_1:0.015092,Aar_1:0.015092)_1:1.45491)_6:5.64598)_1	0	((0,0),(0.052684,0.00100042),(0.214912,0.0132494),(0.5,1.2659e-05),(0.5,0.5))
OG0000273	((sT_3:0.017186,Ath_3:0.017186)_3:7.0988,((Aha_3:1.29,Aly_7:1.29)_3:0.18,(sA_2:0.015092,Aar_3:0.015092)_3:1.45491)_3:5.64598)_1	0	((0.5,0.5),(0.052684,0.0394392),(0.67758,0.000202047),(0.5,0.67758),(0,0.5))
OG0000274	((sT_2:0.017186,Ath_4:0.017186)_4:7.0988,((Aha_2:1.29,Aly_4:1.29)_3:0.18,(sA_4:0.015092,Aar_4:0.015092)_4:1.45491)_3:5.64598)_1	0	((0,0.5),(0.018227,0.0394392),(0.270882,0.113785),(0.5,0.113785),(0.5,0.5))
OG0000275	((sT_1:0.017186,Ath_4:0.017186)_5:7.0988,((Aha_4:1.29,Aly_4:1.29)_3:0.18,(sA_4:0.015092,Aar_3:0.015092)_2:1.45491)_3:5.64598)_1	0	((0,0),(0.006306,0.0394392),(0.113785,0.113785),(0.5,0.270882),(0,0))
OG0000276	((sT_3:0.017186,Ath_4:0.017186)_4:7.0988,((Aha_3:1.29,Aly_3:1.29)_4:0.18,(sA_3:0.015092,Aar_4:0.015092)_4:1.45491)_4:5.64598)_1	0	((0,0.5),(0.018227,0.0115881),(0.33104,0.33104),(0.5,0.714065),(0,0.5))
OG0000277	((sT_1:0.017186,Ath_4:0.017186)_1:7.0988,((Aha_9:1.29,Aly_2:1.29)_4:0.18,(sA_0:0.015092,Aar_4:0.015092)_4:1.45491)_4:5.64598)_1	0	((0.5,0),(0.786122,0.0115881),(8.52499e-05,0.0201275),(0.5,0.714065),(0,0.5))
OG0000278	((sT_1:0.017186,Ath_2:0.017186)_3:7.0988,((Aha_7:1.29,Aly_3:1.29)_6:0.18,(sA_1:0.015092,Aar_6:0.015092)_1:1.45491)_6:5.64598)_1	0	((0,0),(0.052684,0.00100042),(0.214912,0.005293),(0.5,1.2659e-05),(0.5,0))
OG0000279	((sT_4:0.017186,Ath_4:0.017186)_4:7.0988,((Aha_3:1.29,Aly_3:1.29)_3:0.18,(sA_3:0.015092,Aar_3:0.015092)_3:1.45491)_3:5.64598)_4	0.996	((-,-),(-,-),(-,-),(-,-),(-,-))
OG0000280	((sT_3:0.017186,Ath_3:0.017186)_3:7.0988,((Aha_3:1.29,Aly_4:1.29)_3:0.18,(sA_3:0.015092,Aar_4:0.015092)_4:1.45491)_3:5.64598)_1	0	((0.5,0.5),(0.052684,0.0394392),(0.67758,0.113785),(0.5,0.113785),(0,0.5))
OG0000281	((sT_4:0.017186,Ath_4:0.017186)_4:7.0988,((Aha_3:1.29,Aly_2:1.29)_3:0.18,(sA_4:0.015092,Aar_3:0.015092)_2:1.45491)_3:5.64598)_1	0	((0.5,0.5),(0.018227,0.0394392),(0.67758,0.270882),(0.5,0.270882),(0,0))
OG0000282	((sT_3:0.017186,Ath_3:0.017186)_3:7.0988,((Aha_2:1.29,Aly_4:1.29)_4:0.18,(sA_4:0.015092,Aar_4:0.015092)_4:1.45491)_4:5.64598)_4	0.3175	((-,-),(-,-),(-,-),(-,-),(-,-))
OG0000283	((sT_3:0.017186,Ath_3:0.017186)_3:7.0988,((Aha_4:1.29,Aly_5:1.29)_4:0.18,(sA_3:0.015092,Aar_2:0.015092)_4:1.45491)_4:5.64598)_1	0	((0.5,0.5),(0.052684,0.0115881),(0.714065,0.149499),(0.5,0.714065),(0,0))
OG0000284	((sT_2:0.017186,Ath_9:0.017186)_3:7.0988,((Aha_4:1.29,Aly_4:1.29)_6:0.18,(sA_0:0.015092,Aar_1:0.015092)_1:1.45491)_6:5.64598)_1	0	((0,0),(0.052684,0.00100042),(0.0423719,0.0423719),(0.5,1.2659e-05),(0,0.5))
OG0000285	((sT_2:0.017186,Ath_3:0.017186)_4:7.0988,((Aha_5:1.29,Aly_3:1.29)_3:0.18,(sA_3:0.015092,Aar_4:0.015092)_3:1.45491)_3:5.64598)_1	0	((0,0),(0.018227,0.0394392),(0.0298553,0.67758),(0.5,0.67758),(0.5,0))
OG0000286	((sT_1:0.017186,Ath_2:0.017186)_3:7.0988,((Aha_4:1.29,Aly_5:1.29)_4:0.18,(sA_4:0.015092,Aar_4:0.015092)_4:1.45491)_4:5.64598)_1	0	((0,0),(0.052684,0.0115881),(0.714065,0.149499),(0.5,0.714065),(0.5,0.5))
OG0000287	((sT_4:0.017186,Ath_4:0.017186)_4:7.0988,((Aha_3:1.29,Aly_3:1.29)_3:0.18,(sA_3:0.015092,Aar_3:0.015092)_3:1.45491)_3:5.64598)_4	0.996	((-,-),(-,-),(-,-),(-,-),(-,-))
OG0000288	((sT_3:0.017186,Ath_3:0.017186)_3:7.0988,((Aha_4:1.29,Aly_0:1.29)_4:0.18,(sA_5:0.015092,Aar_5:0.015092)_5:1.45491)_4:5.64598)_4	0.002	((0.5,0.5),(0.896139,0.66169),(0.714065,2.77611e-05),(0.5,0.149499),(0.5,0.5))
OG0000289	((sT_5:0.017186,Ath_5:0.017186)_5:7.0988,((Aha_4:1.29,Aly_2:1.29)_2:0.18,(sA_2:0.015092,Aar_2:0.015092)_2:1.45491)_2:5.64598)_3	0.24	((-,-),(-,-),(-,-),(-,-),(-,-))
OG0000290	((sT_5:0.017186,Ath_3:0.017186)_3:7.0988,((Aha_3:1.29,Aly_3:1.29)_3:0.18,(sA_3:0.015092,Aar_3:0.015092)_3:1.45491)_3:5.64598)_1	0	((0,0.5),(0.052684,0.0394392),(0.67758,0.67758),(0.5,0.67758),(0.5,0.5))
OG0000291	((sT_1:0.017186,Ath_1:0.017186)_1:7.0988,((Aha_7:1.29,Aly_7:1.29)_3:0.18,(sA_3:0.015092,Aar_1:0.015092)_3:1.45491)_3:5.64598)_1	0	((0.5,0.5),(0.786122,0.0394392),(0.000202047,0.000202047),(0.5,0.67758),(0.5,0))
OG0000292	((sT_0:0.017186,Ath_1:0.017186)_3:7.0988,((Aha_13:1.29,Aly_1:1.29)_4:0.18,(sA_1:0.015092,Aar_4:0.015092)_4:1.45491)_4:5.64598)_1	0	((0,0),(0.052684,0.0115881),(6.65924e-09,0.00155196),(0.5,0.714065),(0,0.5))
OG0000293	((sT_2:0.017186,Ath_3:0.017186)_4:7.0988,((Aha_4:1.29,Aly_4:1.29)_3:0.18,(sA_3:0.015092,Aar_4:0.015092)_3:1.45491)_3:5.64598)_1	0	((0,0),(0.018227,0.0394392),(0.113785,0.113785),(0.5,0.67758),(0.5,0))
OG0000294	((sT_4:0.017186,Ath_4:0.017186)_4:7.0988,((Aha_3:1.29,Aly_3:1.29)_3:0.18,(sA_3:0.015092,Aar_3:0.015092)_3:1.45491)_3:5.64598)_4	0.996	((-,-),(-,-),(-,-),(-,-),(-,-))
OG0000296	((sT_3:0.017186,Ath_5:0.017186)_5:7.0988,((Aha_4:1.29,Aly_4:1.29)_2:0.18,(sA_1:0.015092,Aar_3:0.015092)_2:1.45491)_2:5.64598)_1	0	((0,0.5),(0.006306,0.134228),(0.0138227,0.0138227),(0.5,0.631799),(0,0))
OG0000297	((sT_4:0.017186,Ath_4:0.017186)_4:7.0988,((Aha_4:1.29,Aly_2:1.29)_3:0.18,(sA_3:0.015092,Aar_3:0.015092)_3:1.45491)_3:5.64598)_4	0.412	((-,-),(-,-),(-,-),(-,-),(-,-))
OG0000298	((sT_3:0.017186,Ath_3:0.017186)_3:7.0988,((Aha_4:1.29,Aly_4:1.29)_4:0.18,(sA_3:0.015092,Aar_3:0.015092)_3:1.45491)_4:5.64598)_4	0.807	((-,-),(-,-),(-,-),(-,-),(-,-))
OG0000299	((sT_4:0.017186,Ath_4:0.017186)_4:7.0988,((Aha_2:1.29,Aly_3:1.29)_4:0.18,(sA_4:0.015092,Aar_3:0.015092)_4:1.45491)_4:5.64598)_1	0	((0.5,0.5),(0.018227,0.0115881),(0.0201275,0.33104),(0.5,0.714065),(0.5,0))
OG0000300	((sT_3:0.017186,Ath_3:0.017186)_3:7.0988,((Aha_4:1.29,Aly_5:1.29)_3:0.18,(sA_2:0.015092,Aar_3:0.015092)_3:1.45491)_3:5.64598)_1	0	((0.5,0.5),(0.052684,0.0394392),(0.113785,0.0298553),(0.5,0.67758),(0,0.5))
OG0000301	((sT_3:0.017186,Ath_2:0.017186)_4:7.0988,((Aha_3:1.29,Aly_4:1.29)_4:0.18,(sA_4:0.015092,Aar_4:0.015092)_4:1.45491)_4:5.64598)_1	0	((0,0),(0.018227,0.0115881),(0.33104,0.714065),(0.5,0.714065),(0.5,0.5))
OG0000302	((sT_4:0.017186,Ath_3:0.017186)_5:7.0988,((Aha_6:1.29,Aly_4:1.29)_2:0.18,(sA_1:0.015092,Aar_2:0.015092)_2:1.45491)_2:5.64598)_1	0	((0,0),(0.006306,0.134228),(7.62557e-05,0.0138227),(0.5,0.631799),(0,0.5))
OG0000306	((sT_2:0.017186,Ath_2:0.017186)_2:7.0988,((Aha_3:1.29,Aly_3:1.29)_3:0.18,(sA_4:0.015092,Aar_5:0.015092)_3:1.45491)_3:5.64598)_1	0	((0.5,0.5),(0.152279,0.0394392),(0.67758,0.67758),(0.5,0.67758),(0,0))
OG0000307	((sT_2:0.017186,Ath_3:0.017186)_3:7.0988,((Aha_3:1.29,Aly_4:1.29)_4:0.18,(sA_4:0.015092,Aar_3:0.015092)_3:1.45491)_4:5.64598)_1	0	((0,0.5),(0.052684,0.0115881),(0.33104,0.714065),(0.5,0.33104),(0,0.5))
OG0000308	((sT_4:0.017186,Ath_3:0.017186)_4:7.0988,((Aha_3:1.29,Aly_3:1.29)_3:0.18,(sA_3:0.015092,Aar_3:0.015092)_3:1.45491)_3:5.64598)_1	0	((0.5,0),(0.018227,0.0394392),(0.67758,0.67758),(0.5,0.67758),(0.5,0.5))
OG0000309	((sT_3:0.017186,Ath_3:0.017186)_3:7.0988,((Aha_3:1.29,Aly_4:1.29)_3:0.18,(sA_3:0.015092,Aar_3:0.015092)_3:1.45491)_3:5.64598)_3	0.825	((-,-),(-,-),(-,-),(-,-),(-,-))
OG0000310	((sT_3:0.017186,Ath_3:0.017186)_3:7.0988,((Aha_3:1.29,Aly_3:1.29)_4:0.18,(sA_3:0.015092,Aar_4:0.015092)_4:1.45491)_4:5.64598)_1	0	((0.5,0.5),(0.052684,0.0115881),(0.33104,0.33104),(0.5,0.714065),(0,0.5))
OG0000311	((sT_2:0.017186,Ath_6:0.017186)_5:7.0988,((Aha_3:1.29,Aly_3:1.29)_2:0.18,(sA_2:0.015092,Aar_3:0.015092)_2:1.45491)_2:5.64598)_1	0	((0,0),(0.006306,0.134228),(0.0764679,0.0764679),(0.5,0.631799),(0.5,0))
OG0000313	((sT_1:0.017186,Ath_1:0.017186)_1:7.0988,((Aha_0:1.29,Aly_1:1.29)_3:0.18,(sA_7:0.015092,Aar_9:0.015092)_3:1.45491)_3:5.64598)_1	0	((0.5,0.5),(0.786122,0.0394392),(0.000591784,0.0111988),(0.5,0.67758),(0,0))
OG0000314	((sT_4:0.017186,Ath_3:0.017186)_3:7.0988,((Aha_3:1.29,Aly_3:1.29)_3:0.18,(sA_3:0.015092,Aar_3:0.015092)_3:1.45491)_3:5.64598)_1	0	((0,0.5),(0.052684,0.0394392),(0.67758,0.67758),(0.5,0.67758),(0.5,0.5))
OG0000315	((sT_2:0.017186,Ath_7:0.017186)_4:7.0988,((Aha_1:1.29,Aly_2:1.29)_3:0.18,(sA_2:0.015092,Aar_5:0.015092)_3:1.45491)_3:5.64598)_1	0	((0,0),(0.018227,0.0394392),(0.0111988,0.270882),(0.5,0.67758),(0,0))
OG0000317	((sT_3:0.017186,Ath_3:0.017186)_3:7.0988,((Aha_1:1.29,Aly_4:1.29)_4:0.18,(sA_4:0.015092,Aar_4:0.015092)_4:1.45491)_4:5.64598)_4	0.062	((-,-),(-,-),(-,-),(-,-),(-,-))
OG0000319	((sT_4:0.017186,Ath_4:0.017186)_4:7.0988,((Aha_1:1.29,Aly_3:1.29)_4:0.18,(sA_4:0.015092,Aar_3:0.015092)_4:1.45491)_4:5.64598)_1	0	((0.5,0.5),(0.018227,0.0115881),(0.00155196,0.33104),(0.5,0.714065),(0.5,0))
OG0000320	((sT_3:0.017186,Ath_3:0.017186)_3:7.0988,((Aha_3:1.29,Aly_4:1.29)_2:0.18,(sA_4:0.015092,Aar_2:0.015092)_2:1.45491)_2:5.64598)_1	0	((0.5,0.5),(0.052684,0.134228),(0.0764679,0.0138227),(0.5,0.631799),(0,0.5))
OG0000321	((sT_5:0.017186,Ath_5:0.017186)_5:7.0988,((Aha_2:1.29,Aly_5:1.29)_2:0.18,(sA_1:0.015092,Aar_1:0.015092)_1:1.45491)_2:5.64598)_3	0.019	((0.5,0.5),(0.174561,0.607434),(0.631799,0.00080057),(0.5,0.198126),(0.5,0.5))
OG0000323	((sT_3:0.017186,Ath_3:0.017186)_3:7.0988,((Aha_3:1.29,Aly_4:1.29)_3:0.18,(sA_3:0.015092,Aar_3:0.015092)_3:1.45491)_3:5.64598)_3	0.825	((-,-),(-,-),(-,-),(-,-),(-,-))
OG0000324	((sT_4:0.017186,Ath_4:0.017186)_4:7.0988,((Aha_2:1.29,Aly_3:1.29)_3:0.18,(sA_3:0.015092,Aar_3:0.015092)_3:1.45491)_3:5.64598)_4	0.756	((-,-),(-,-),(-,-),(-,-),(-,-))
OG0000325	((sT_3:0.017186,Ath_3:0.017186)_3:7.0988,((Aha_3:1.29,Aly_4:1.29)_3:0.18,(sA_3:0.015092,Aar_3:0.015092)_3:1.45491)_3:5.64598)_3	0.825	((-,-),(-,-),(-,-),(-,-),(-,-))
OG0000326	((sT_1:0.017186,Ath_3:0.017186)_4:7.0988,((Aha_4:1.29,Aly_4:1.29)_4:0.18,(sA_3:0.015092,Aar_4:0.015092)_4:1.45491)_4:5.64598)_1	0	((0,0),(0.018227,0.0115881),(0.714065,0.714065),(0.5,0.714065),(0,0.5))
OG0000327	((sT_3:0.017186,Ath_4:0.017186)_3:7.0988,((Aha_4:1.29,Aly_3:1.29)_2:0.18,(sA_3:0.015092,Aar_2:0.015092)_2:1.45491)_2:5.64598)_1	0	((0.5,0),(0.052684,0.134228),(0.0138227,0.0764679),(0.5,0.631799),(0,0.5))
OG0000328	((sT_3:0.017186,Ath_3:0.017186)_3:7.0988,((Aha_9:1.29,Aly_1:1.29)_2:0.18,(sA_2:0.015092,Aar_1:0.015092)_1:1.45491)_2:5.64598)_1	0	((0.5,0.5),(0.052684,0.134228),(5.46401e-08,0.198126),(0.5,0.198126),(0,0.5))
OG0000329	((sT_5:0.017186,Ath_4:0.017186)_3:7.0988,((Aha_3:1.29,Aly_3:1.29)_3:0.18,(sA_2:0.015092,Aar_2:0.015092)_2:1.45491)_3:5.64598)_1	0	((0,0),(0.052684,0.0394392),(0.67758,0.67758),(0.5,0.270882),(0.5,0.5))
OG0000330	((sT_2:0.017186,Ath_6:0.017186)_4:7.0988,((Aha_3:1.29,Aly_3:1.29)_3:0.18,(sA_2:0.015092,Aar_3:0.015092)_3:1.45491)_3:5.64598)_1	0	((0,0),(0.018227,0.0394392),(0.67758,0.67758),(0.5,0.67758),(0,0.5))
OG0000331	((sT_3:0.017186,Ath_3:0.017186)_3:7.0988,((Aha_4:1.29,Aly_4:1.29)_3:0.18,(sA_3:0.015092,Aar_2:0.015092)_3:1.45491)_3:5.64598)_1	0	((0.5,0.5),(0.052684,0.0394392),(0.113785,0.113785),(0.5,0.67758),(0.5,0))
OG0000332	((sT_4:0.017186,Ath_7:0.017186)_4:7.0988,((Aha_3:1.29,Aly_1:1.29)_4:0.18,(sA_3:0.015092,Aar_1:0.015092)_4:1.45491)_4:5.64598)_1	0	((0.5,0),(0.018227,0.0115881),(0.33104,0.00155196),(0.5,0.714065),(0,0))
OG0000333	((sT_2:0.017186,Ath_3:0.017186)_3:7.0988,((Aha_4:1.29,Aly_5:1.29)_2:0.18,(sA_2:0.015092,Aar_3:0.015092)_2:1.45491)_2:5.64598)_1	0	((0,0.5),(0.052684,0.134228),(0.0138227,0.00080057),(0.5,0.631799),(0.5,0))
OG0000334	((sT_3:0.017186,Ath_4:0.017186)_3:7.0988,((Aha_4:1.29,Aly_3:1.29)_2:0.18,(sA_3:0.015092,Aar_2:0.015092)_1:1.45491)_2:5.64598)_1	0	((0.5,0),(0.052684,0.134228),(0.0138227,0.0764679),(0.5,0.198126),(0,0))
OG0000335	((sT_2:0.017186,Ath_4:0.017186)_3:7.0988,((Aha_3:1.29,Aly_4:1.29)_3:0.18,(sA_3:0.015092,Aar_3:0.015092)_3:1.45491)_3:5.64598)_1	0	((0,0),(0.052684,0.0394392),(0.67758,0.113785),(0.5,0.67758),(0.5,0.5))
OG0000336	((sT_3:0.017186,Ath_4:0.017186)_4:7.0988,((Aha_3:1.29,Aly_3:1.29)_3:0.18,(sA_3:0.015092,Aar_3:0.015092)_3:1.45491)_3:5.64598)_1	0	((0,0.5),(0.018227,0.0394392),(0.67758,0.67758),(0.5,0.67758),(0.5,0.5))
OG0000337	((sT_4:0.017186,Ath_6:0.017186)_3:7.0988,((Aha_0:1.29,Aly_1:1.29)_1:0.18,(sA_4:0.015092,Aar_4:0.015092)_4:1.45491)_1:5.64598)_1	0	((0,0),(0.052684,0.750657),(0.109332,0.573871),(0.5,0.00022535),(0.5,0.5))
OG0000338	((sT_2:0.017186,Ath_3:0.017186)_4:7.0988,((Aha_5:1.29,Aly_3:1.29)_4:0.18,(sA_5:0.015092,Aar_1:0.015092)_4:1.45491)_4:5.64598)_1	0	((0,0),(0.018227,0.0115881),(0.149499,0.33104),(0.5,0.714065),(0,0))
OG0000339	((sT_3:0.017186,Ath_4:0.017186)_3:7.0988,((Aha_3:1.29,Aly_3:1.29)_2:0.18,(sA_4:0.015092,Aar_2:0.015092)_2:1.45491)_2:5.64598)_1	0	((0.5,0),(0.052684,0.134228),(0.0764679,0.0764679),(0.5,0.631799),(0,0.5))
OG0000340	((sT_1:0.017186,Ath_5:0.017186)_3:7.0988,((Aha_6:1.29,Aly_6:1.29)_2:0.18,(sA_1:0.015092,Aar_0:0.015092)_1:1.45491)_2:5.64598)_1	0	((0,0),(0.052684,0.134228),(7.62557e-05,7.62557e-05),(0.5,0.198126),(0.5,0))
OG0000341	((sT_3:0.017186,Ath_3:0.017186)_3:7.0988,((Aha_3:1.29,Aly_3:1.29)_3:0.18,(sA_3:0.015092,Aar_3:0.015092)_3:1.45491)_3:5.64598)_3	0.993	((-,-),(-,-),(-,-),(-,-),(-,-))
OG0000342	((sT_3:0.017186,Ath_3:0.017186)_3:7.0988,((Aha_3:1.29,Aly_3:1.29)_3:0.18,(sA_3:0.015092,Aar_3:0.015092)_3:1.45491)_3:5.64598)_3	0.993	((-,-),(-,-),(-,-),(-,-),(-,-))
OG0000343	((sT_3:0.017186,Ath_3:0.017186)_3:7.0988,((Aha_3:1.29,Aly_3:1.29)_3:0.18,(sA_3:0.015092,Aar_3:0.015092)_3:1.45491)_3:5.64598)_3	0.993	((-,-),(-,-),(-,-),(-,-),(-,-))
OG0000344	((sT_3:0.017186,Ath_3:0.017186)_3:7.0988,((Aha_3:1.29,Aly_3:1.29)_3:0.18,(sA_3:0.015092,Aar_3:0.015092)_3:1.45491)_3:5.64598)_3	0.993	((-,-),(-,-),(-,-),(-,-),(-,-))
OG0000345	((sT_3:0.017186,Ath_3:0.017186)_3:7.0988,((Aha_3:1.29,Aly_3:1.29)_3:0.18,(sA_3:0.015092,Aar_3:0.015092)_3:1.45491)_3:5.64598)_3	0.993	((-,-),(-,-),(-,-),(-,-),(-,-))
OG0000346	((sT_3:0.017186,Ath_3:0.017186)_3:7.0988,((Aha_3:1.29,Aly_3:1.29)_3:0.18,(sA_3:0.015092,Aar_3:0.015092)_3:1.45491)_3:5.64598)_3	0.993	((-,-),(-,-),(-,-),(-,-),(-,-))
OG0000347	((sT_3:0.017186,Ath_3:0.017186)_3:7.0988,((Aha_3:1.29,Aly_3:1.29)_3:0.18,(sA_3:0.015092,Aar_3:0.015092)_3:1.45491)_3:5.64598)_3	0.993	((-,-),(-,-),(-,-),(-,-),(-,-))
OG0000348	((sT_4:0.017186,Ath_4:0.017186)_4:7.0988,((Aha_3:1.29,Aly_3:1.29)_3:0.18,(sA_2:0.015092,Aar_2:0.015092)_2:1.45491)_3:5.64598)_4	0.756	((-,-),(-,-),(-,-),(-,-),(-,-))
OG0000349	((sT_3:0.017186,Ath_3:0.017186)_3:7.0988,((Aha_3:1.29,Aly_3:1.29)_3:0.18,(sA_3:0.015092,Aar_3:0.015092)_3:1.45491)_3:5.64598)_3	0.993	((-,-),(-,-),(-,-),(-,-),(-,-))
OG0000350	((sT_3:0.017186,Ath_3:0.017186)_3:7.0988,((Aha_3:1.29,Aly_3:1.29)_3:0.18,(sA_3:0.015092,Aar_3:0.015092)_3:1.45491)_3:5.64598)_3	0.993	((-,-),(-,-),(-,-),(-,-),(-,-))
OG0000351	((sT_3:0.017186,Ath_3:0.017186)_3:7.0988,((Aha_3:1.29,Aly_3:1.29)_3:0.18,(sA_3:0.015092,Aar_3:0.015092)_3:1.45491)_3:5.64598)_3	0.993	((-,-),(-,-),(-,-),(-,-),(-,-))
OG0000352	((sT_1:0.017186,Ath_1:0.017186)_1:7.0988,((Aha_7:1.29,Aly_3:1.29)_3:0.18,(sA_2:0.015092,Aar_4:0.015092)_3:1.45491)_3:5.64598)_1	0	((0.5,0.5),(0.786122,0.0394392),(0.000202047,0.67758),(0.5,0.67758),(0,0))
OG0000353	((sT_3:0.017186,Ath_3:0.017186)_3:7.0988,((Aha_3:1.29,Aly_3:1.29)_3:0.18,(sA_3:0.015092,Aar_3:0.015092)_3:1.45491)_3:5.64598)_3	0.993	((-,-),(-,-),(-,-),(-,-),(-,-))
OG0000354	((sT_2:0.017186,Ath_2:0.017186)_2:7.0988,((Aha_3:1.29,Aly_4:1.29)_3:0.18,(sA_4:0.015092,Aar_3:0.015092)_2:1.45491)_3:5.64598)_1	0	((0.5,0.5),(0.152279,0.0394392),(0.67758,0.113785),(0.5,0.270882),(0,0))
OG0000355	((sT_3:0.017186,Ath_3:0.017186)_3:7.0988,((Aha_3:1.29,Aly_3:1.29)_3:0.18,(sA_3:0.015092,Aar_3:0.015092)_3:1.45491)_3:5.64598)_3	0.993	((-,-),(-,-),(-,-),(-,-),(-,-))
OG0000356	((sT_3:0.017186,Ath_3:0.017186)_3:7.0988,((Aha_3:1.29,Aly_3:1.29)_3:0.18,(sA_3:0.015092,Aar_3:0.015092)_3:1.45491)_3:5.64598)_3	0.993	((-,-),(-,-),(-,-),(-,-),(-,-))
OG0000357	((sT_3:0.017186,Ath_3:0.017186)_3:7.0988,((Aha_3:1.29,Aly_3:1.29)_3:0.18,(sA_3:0.015092,Aar_3:0.015092)_3:1.45491)_3:5.64598)_3	0.993	((-,-),(-,-),(-,-),(-,-),(-,-))
OG0000358	((sT_3:0.017186,Ath_4:0.017186)_1:7.0988,((Aha_3:1.29,Aly_2:1.29)_3:0.18,(sA_3:0.015092,Aar_3:0.015092)_3:1.45491)_3:5.64598)_1	0	((0,0),(0.786122,0.0394392),(0.67758,0.270882),(0.5,0.67758),(0.5,0.5))
OG0000359	((sT_3:0.017186,Ath_3:0.017186)_3:7.0988,((Aha_3:1.29,Aly_3:1.29)_3:0.18,(sA_3:0.015092,Aar_3:0.015092)_3:1.45491)_3:5.64598)_3	0.993	((-,-),(-,-),(-,-),(-,-),(-,-))
OG0000360	((sT_2:0.017186,Ath_2:0.017186)_2:7.0988,((Aha_4:1.29,Aly_3:1.29)_3:0.18,(sA_4:0.015092,Aar_3:0.015092)_2:1.45491)_3:5.64598)_1	0	((0.5,0.5),(0.152279,0.0394392),(0.113785,0.67758),(0.5,0.270882),(0,0))
OG0000361	((sT_2:0.017186,Ath_2:0.017186)_2:7.0988,((Aha_3:1.29,Aly_5:1.29)_3:0.18,(sA_3:0.015092,Aar_3:0.015092)_3:1.45491)_3:5.64598)_3	0.315	((-,-),(-,-),(-,-),(-,-),(-,-))
OG0000362	((sT_5:0.017186,Ath_3:0.017186)_3:7.0988,((Aha_7:1.29,Aly_0:1.29)_3:0.18,(sA_1:0.015092,Aar_2:0.015092)_3:1.45491)_3:5.64598)_1	0	((0,0.5),(0.052684,0.0394392),(0.000202047,0.000591784),(0.5,0.67758),(0,0))
OG0000363	((sT_3:0.017186,Ath_4:0.017186)_3:7.0988,((Aha_2:1.29,Aly_3:1.29)_3:0.18,(sA_3:0.015092,Aar_3:0.015092)_3:1.45491)_3:5.64598)_1	0	((0.5,0),(0.052684,0.0394392),(0.270882,0.67758),(0.5,0.67758),(0.5,0.5))
OG0000364	((sT_2:0.017186,Ath_3:0.017186)_1:7.0988,((Aha_3:1.29,Aly_3:1.29)_3:0.18,(sA_4:0.015092,Aar_3:0.015092)_3:1.45491)_3:5.64598)_1	0	((0,0),(0.786122,0.0394392),(0.67758,0.67758),(0.5,0.67758),(0,0.5))
OG0000365	((sT_3:0.017186,Ath_1:0.017186)_3:7.0988,((Aha_5:1.29,Aly_0:1.29)_3:0.18,(sA_8:0.015092,Aar_1:0.015092)_3:1.45491)_3:5.64598)_1	0	((0.5,0),(0.052684,0.0394392),(0.0298553,0.000591784),(0.5,0.67758),(0,0))
OG0000367	((sT_3:0.017186,Ath_3:0.017186)_3:7.0988,((Aha_3:1.29,Aly_3:1.29)_3:0.18,(sA_3:0.015092,Aar_3:0.015092)_3:1.45491)_3:5.64598)_3	0.993	((-,-),(-,-),(-,-),(-,-),(-,-))
OG0000368	((sT_3:0.017186,Ath_3:0.017186)_3:7.0988,((Aha_3:1.29,Aly_3:1.29)_3:0.18,(sA_3:0.015092,Aar_3:0.015092)_3:1.45491)_3:5.64598)_3	0.993	((-,-),(-,-),(-,-),(-,-),(-,-))
OG0000369	((sT_3:0.017186,Ath_3:0.017186)_3:7.0988,((Aha_3:1.29,Aly_3:1.29)_3:0.18,(sA_3:0.015092,Aar_3:0.015092)_3:1.45491)_3:5.64598)_3	0.993	((-,-),(-,-),(-,-),(-,-),(-,-))
OG0000370	((sT_3:0.017186,Ath_3:0.017186)_3:7.0988,((Aha_3:1.29,Aly_3:1.29)_3:0.18,(sA_3:0.015092,Aar_3:0.015092)_3:1.45491)_3:5.64598)_3	0.993	((-,-),(-,-),(-,-),(-,-),(-,-))
OG0000371	((sT_5:0.017186,Ath_6:0.017186)_1:7.0988,((Aha_1:1.29,Aly_1:1.29)_3:0.18,(sA_2:0.015092,Aar_3:0.015092)_3:1.45491)_3:5.64598)_1	0	((0,0),(0.786122,0.0394392),(0.0111988,0.0111988),(0.5,0.67758),(0,0.5))
OG0000372	((sT_3:0.017186,Ath_3:0.017186)_3:7.0988,((Aha_3:1.29,Aly_3:1.29)_3:0.18,(sA_3:0.015092,Aar_3:0.015092)_3:1.45491)_3:5.64598)_3	0.993	((-,-),(-,-),(-,-),(-,-),(-,-))
OG0000373	((sT_3:0.017186,Ath_3:0.017186)_3:7.0988,((Aha_3:1.29,Aly_3:1.29)_3:0.18,(sA_3:0.015092,Aar_3:0.015092)_3:1.45491)_3:5.64598)_3	0.993	((-,-),(-,-),(-,-),(-,-),(-,-))
OG0000374	((sT_3:0.017186,Ath_3:0.017186)_3:7.0988,((Aha_3:1.29,Aly_3:1.29)_3:0.18,(sA_3:0.015092,Aar_3:0.015092)_3:1.45491)_3:5.64598)_3	0.993	((-,-),(-,-),(-,-),(-,-),(-,-))
OG0000375	((sT_3:0.017186,Ath_4:0.017186)_3:7.0988,((Aha_3:1.29,Aly_3:1.29)_3:0.18,(sA_2:0.015092,Aar_3:0.015092)_3:1.45491)_3:5.64598)_1	0	((0.5,0),(0.052684,0.0394392),(0.67758,0.67758),(0.5,0.67758),(0,0.5))
OG0000376	((sT_1:0.017186,Ath_0:0.017186)_3:7.0988,((Aha_4:1.29,Aly_0:1.29)_3:0.18,(sA_1:0.015092,Aar_12:0.015092)_3:1.45491)_3:5.64598)_1	0	((0,0),(0.052684,0.0394392),(0.113785,0.000591784),(0.5,0.67758),(0,0))
OG0000377	((sT_1:0.017186,Ath_4:0.017186)_1:7.0988,((Aha_4:1.29,Aly_3:1.29)_3:0.18,(sA_4:0.015092,Aar_2:0.015092)_3:1.45491)_3:5.64598)_1	0	((0.5,0),(0.786122,0.0394392),(0.113785,0.67758),(0.5,0.67758),(0,0))
OG0000378	((sT_2:0.017186,Ath_3:0.017186)_3:7.0988,((Aha_4:1.29,Aly_3:1.29)_3:0.18,(sA_3:0.015092,Aar_3:0.015092)_3:1.45491)_3:5.64598)_1	0	((0,0.5),(0.052684,0.0394392),(0.113785,0.67758),(0.5,0.67758),(0.5,0.5))
OG0000379	((sT_4:0.017186,Ath_3:0.017186)_3:7.0988,((Aha_2:1.29,Aly_3:1.29)_3:0.18,(sA_3:0.015092,Aar_3:0.015092)_3:1.45491)_3:5.64598)_1	0	((0,0.5),(0.052684,0.0394392),(0.270882,0.67758),(0.5,0.67758),(0.5,0.5))
OG0000382	((sT_4:0.017186,Ath_3:0.017186)_3:7.0988,((Aha_5:1.29,Aly_2:1.29)_3:0.18,(sA_3:0.015092,Aar_1:0.015092)_3:1.45491)_3:5.64598)_1	0	((0,0.5),(0.052684,0.0394392),(0.0298553,0.270882),(0.5,0.67758),(0.5,0))
OG0000383	((sT_3:0.017186,Ath_3:0.017186)_3:7.0988,((Aha_3:1.29,Aly_3:1.29)_3:0.18,(sA_3:0.015092,Aar_3:0.015092)_3:1.45491)_3:5.64598)_3	0.993	((-,-),(-,-),(-,-),(-,-),(-,-))
OG0000384	((sT_3:0.017186,Ath_3:0.017186)_3:7.0988,((Aha_3:1.29,Aly_3:1.29)_3:0.18,(sA_3:0.015092,Aar_3:0.015092)_3:1.45491)_3:5.64598)_3	0.993	((-,-),(-,-),(-,-),(-,-),(-,-))
OG0000385	((sT_3:0.017186,Ath_3:0.017186)_3:7.0988,((Aha_3:1.29,Aly_3:1.29)_3:0.18,(sA_3:0.015092,Aar_3:0.015092)_3:1.45491)_3:5.64598)_3	0.993	((-,-),(-,-),(-,-),(-,-),(-,-))
OG0000386	((sT_3:0.017186,Ath_3:0.017186)_3:7.0988,((Aha_3:1.29,Aly_3:1.29)_3:0.18,(sA_3:0.015092,Aar_3:0.015092)_3:1.45491)_3:5.64598)_3	0.993	((-,-),(-,-),(-,-),(-,-),(-,-))
OG0000387	((sT_3:0.017186,Ath_3:0.017186)_3:7.0988,((Aha_3:1.29,Aly_3:1.29)_3:0.18,(sA_3:0.015092,Aar_3:0.015092)_3:1.45491)_3:5.64598)_3	0.993	((-,-),(-,-),(-,-),(-,-),(-,-))
OG0000388	((sT_3:0.017186,Ath_3:0.017186)_3:7.0988,((Aha_3:1.29,Aly_3:1.29)_3:0.18,(sA_3:0.015092,Aar_3:0.015092)_3:1.45491)_3:5.64598)_3	0.993	((-,-),(-,-),(-,-),(-,-),(-,-))
OG0000389	((sT_3:0.017186,Ath_3:0.017186)_3:7.0988,((Aha_3:1.29,Aly_3:1.29)_3:0.18,(sA_3:0.015092,Aar_3:0.015092)_3:1.45491)_3:5.64598)_3	0.993	((-,-),(-,-),(-,-),(-,-),(-,-))
OG0000390	((sT_3:0.017186,Ath_3:0.017186)_3:7.0988,((Aha_3:1.29,Aly_3:1.29)_3:0.18,(sA_3:0.015092,Aar_3:0.015092)_3:1.45491)_3:5.64598)_3	0.993	((-,-),(-,-),(-,-),(-,-),(-,-))
OG0000391	((sT_3:0.017186,Ath_3:0.017186)_3:7.0988,((Aha_3:1.29,Aly_3:1.29)_3:0.18,(sA_3:0.015092,Aar_3:0.015092)_3:1.45491)_3:5.64598)_3	0.993	((-,-),(-,-),(-,-),(-,-),(-,-))
OG0000392	((sT_3:0.017186,Ath_3:0.017186)_3:7.0988,((Aha_3:1.29,Aly_3:1.29)_3:0.18,(sA_3:0.015092,Aar_3:0.015092)_3:1.45491)_3:5.64598)_3	0.993	((-,-),(-,-),(-,-),(-,-),(-,-))
OG0000393	((sT_3:0.017186,Ath_4:0.017186)_3:7.0988,((Aha_4:1.29,Aly_3:1.29)_3:0.18,(sA_1:0.015092,Aar_3:0.015092)_3:1.45491)_3:5.64598)_1	0	((0.5,0),(0.052684,0.0394392),(0.113785,0.67758),(0.5,0.67758),(0,0.5))
OG0000394	((sT_3:0.017186,Ath_3:0.017186)_3:7.0988,((Aha_3:1.29,Aly_3:1.29)_3:0.18,(sA_3:0.015092,Aar_3:0.015092)_3:1.45491)_3:5.64598)_3	0.993	((-,-),(-,-),(-,-),(-,-),(-,-))
OG0000395	((sT_4:0.017186,Ath_3:0.017186)_3:7.0988,((Aha_3:1.29,Aly_3:1.29)_3:0.18,(sA_3:0.015092,Aar_2:0.015092)_3:1.45491)_3:5.64598)_1	0	((0,0.5),(0.052684,0.0394392),(0.67758,0.67758),(0.5,0.67758),(0.5,0))
OG0000396	((sT_3:0.017186,Ath_3:0.017186)_3:7.0988,((Aha_3:1.29,Aly_3:1.29)_3:0.18,(sA_3:0.015092,Aar_3:0.015092)_3:1.45491)_3:5.64598)_3	0.993	((-,-),(-,-),(-,-),(-,-),(-,-))
OG0000397	((sT_3:0.017186,Ath_3:0.017186)_3:7.0988,((Aha_3:1.29,Aly_3:1.29)_3:0.18,(sA_3:0.015092,Aar_3:0.015092)_3:1.45491)_3:5.64598)_3	0.993	((-,-),(-,-),(-,-),(-,-),(-,-))
OG0000398	((sT_3:0.017186,Ath_3:0.017186)_3:7.0988,((Aha_2:1.29,Aly_4:1.29)_3:0.18,(sA_3:0.015092,Aar_3:0.015092)_3:1.45491)_3:5.64598)_3	0.4125	((-,-),(-,-),(-,-),(-,-),(-,-))
OG0000399	((sT_1:0.017186,Ath_1:0.017186)_1:7.0988,((Aha_4:1.29,Aly_10:1.29)_4:0.18,(sA_1:0.015092,Aar_1:0.015092)_1:1.45491)_4:5.64598)_3	0	((0.5,0.5),(0.296295,0.39417),(0.714065,5.7376e-06),(0.5,0.00155196),(0.5,0.5))
OG0000400	((sT_3:0.017186,Ath_3:0.017186)_3:7.0988,((Aha_3:1.29,Aly_3:1.29)_3:0.18,(sA_3:0.015092,Aar_3:0.015092)_3:1.45491)_3:5.64598)_3	0.993	((-,-),(-,-),(-,-),(-,-),(-,-))
OG0000401	((sT_3:0.017186,Ath_3:0.017186)_3:7.0988,((Aha_3:1.29,Aly_3:1.29)_3:0.18,(sA_3:0.015092,Aar_3:0.015092)_3:1.45491)_3:5.64598)_3	0.993	((-,-),(-,-),(-,-),(-,-),(-,-))
OG0000402	((sT_3:0.017186,Ath_3:0.017186)_3:7.0988,((Aha_3:1.29,Aly_3:1.29)_3:0.18,(sA_3:0.015092,Aar_3:0.015092)_3:1.45491)_3:5.64598)_3	0.993	((-,-),(-,-),(-,-),(-,-),(-,-))
OG0000403	((sT_3:0.017186,Ath_3:0.017186)_3:7.0988,((Aha_3:1.29,Aly_3:1.29)_3:0.18,(sA_3:0.015092,Aar_3:0.015092)_3:1.45491)_3:5.64598)_3	0.993	((-,-),(-,-),(-,-),(-,-),(-,-))
OG0000404	((sT_3:0.017186,Ath_3:0.017186)_3:7.0988,((Aha_3:1.29,Aly_3:1.29)_3:0.18,(sA_3:0.015092,Aar_3:0.015092)_3:1.45491)_3:5.64598)_3	0.993	((-,-),(-,-),(-,-),(-,-),(-,-))
OG0000405	((sT_2:0.017186,Ath_4:0.017186)_1:7.0988,((Aha_2:1.29,Aly_4:1.29)_3:0.18,(sA_3:0.015092,Aar_3:0.015092)_3:1.45491)_3:5.64598)_1	0	((0,0),(0.786122,0.0394392),(0.270882,0.113785),(0.5,0.67758),(0.5,0.5))
OG0000406	((sT_4:0.017186,Ath_5:0.017186)_3:7.0988,((Aha_4:1.29,Aly_2:1.29)_3:0.18,(sA_2:0.015092,Aar_1:0.015092)_3:1.45491)_3:5.64598)_1	0	((0,0),(0.052684,0.0394392),(0.113785,0.270882),(0.5,0.67758),(0,0))
OG0000407	((sT_2:0.017186,Ath_4:0.017186)_3:7.0988,((Aha_4:1.29,Aly_3:1.29)_3:0.18,(sA_2:0.015092,Aar_3:0.015092)_3:1.45491)_3:5.64598)_1	0	((0,0),(0.052684,0.0394392),(0.113785,0.67758),(0.5,0.67758),(0,0.5))
OG0000408	((sT_3:0.017186,Ath_3:0.017186)_3:7.0988,((Aha_3:1.29,Aly_3:1.29)_3:0.18,(sA_3:0.015092,Aar_3:0.015092)_3:1.45491)_3:5.64598)_3	0.993	((-,-),(-,-),(-,-),(-,-),(-,-))
OG0000409	((sT_3:0.017186,Ath_3:0.017186)_3:7.0988,((Aha_7:1.29,Aly_1:1.29)_3:0.18,(sA_3:0.015092,Aar_1:0.015092)_3:1.45491)_3:5.64598)_1	0	((0.5,0.5),(0.052684,0.0394392),(0.000202047,0.0111988),(0.5,0.67758),(0.5,0))
OG0000410	((sT_3:0.017186,Ath_3:0.017186)_3:7.0988,((Aha_3:1.29,Aly_3:1.29)_3:0.18,(sA_3:0.015092,Aar_3:0.015092)_3:1.45491)_3:5.64598)_3	0.993	((-,-),(-,-),(-,-),(-,-),(-,-))
OG0000411	((sT_3:0.017186,Ath_3:0.017186)_3:7.0988,((Aha_2:1.29,Aly_3:1.29)_3:0.18,(sA_4:0.015092,Aar_3:0.015092)_3:1.45491)_3:5.64598)_1	0	((0.5,0.5),(0.052684,0.0394392),(0.270882,0.67758),(0.5,0.67758),(0,0.5))
OG0000413	((sT_3:0.017186,Ath_3:0.017186)_3:7.0988,((Aha_3:1.29,Aly_3:1.29)_3:0.18,(sA_3:0.015092,Aar_3:0.015092)_3:1.45491)_3:5.64598)_3	0.993	((-,-),(-,-),(-,-),(-,-),(-,-))
OG0000414	((sT_3:0.017186,Ath_3:0.017186)_3:7.0988,((Aha_3:1.29,Aly_3:1.29)_3:0.18,(sA_3:0.015092,Aar_3:0.015092)_3:1.45491)_3:5.64598)_3	0.993	((-,-),(-,-),(-,-),(-,-),(-,-))
OG0000415	((sT_5:0.017186,Ath_5:0.017186)_5:7.0988,((Aha_2:1.29,Aly_3:1.29)_3:0.18,(sA_2:0.015092,Aar_1:0.015092)_3:1.45491)_3:5.64598)_1	0	((0.5,0.5),(0.006306,0.0394392),(0.270882,0.67758),(0.5,0.67758),(0,0))
OG0000416	((sT_3:0.017186,Ath_4:0.017186)_3:7.0988,((Aha_0:1.29,Aly_3:1.29)_3:0.18,(sA_5:0.015092,Aar_3:0.015092)_3:1.45491)_3:5.64598)_1	0	((0.5,0),(0.052684,0.0394392),(0.000591784,0.67758),(0.5,0.67758),(0,0.5))
OG0000417	((sT_2:0.017186,Ath_3:0.017186)_3:7.0988,((Aha_2:1.29,Aly_4:1.29)_3:0.18,(sA_3:0.015092,Aar_4:0.015092)_3:1.45491)_3:5.64598)_1	0	((0,0.5),(0.052684,0.0394392),(0.270882,0.113785),(0.5,0.67758),(0.5,0))
OG0000418	((sT_3:0.017186,Ath_3:0.017186)_3:7.0988,((Aha_3:1.29,Aly_3:1.29)_3:0.18,(sA_3:0.015092,Aar_3:0.015092)_3:1.45491)_3:5.64598)_3	0.993	((-,-),(-,-),(-,-),(-,-),(-,-))
OG0000419	((sT_3:0.017186,Ath_3:0.017186)_3:7.0988,((Aha_3:1.29,Aly_2:1.29)_3:0.18,(sA_3:0.015092,Aar_4:0.015092)_3:1.45491)_3:5.64598)_1	0	((0.5,0.5),(0.052684,0.0394392),(0.67758,0.270882),(0.5,0.67758),(0.5,0))
OG0000420	((sT_2:0.017186,Ath_4:0.017186)_3:7.0988,((Aha_6:1.29,Aly_3:1.29)_3:0.18,(sA_0:0.015092,Aar_3:0.015092)_3:1.45491)_3:5.64598)_1	0	((0,0),(0.052684,0.0394392),(0.00223634,0.67758),(0.5,0.67758),(0,0.5))
OG0000421	((sT_7:0.017186,Ath_4:0.017186)_5:7.0988,((Aha_2:1.29,Aly_2:1.29)_3:0.18,(sA_1:0.015092,Aar_2:0.015092)_3:1.45491)_3:5.64598)_1	0	((0,0),(0.006306,0.0394392),(0.270882,0.270882),(0.5,0.67758),(0,0))
OG0000422	((sT_1:0.017186,Ath_2:0.017186)_3:7.0988,((Aha_6:1.29,Aly_3:1.29)_3:0.18,(sA_3:0.015092,Aar_3:0.015092)_3:1.45491)_3:5.64598)_1	0	((0,0),(0.052684,0.0394392),(0.00223634,0.67758),(0.5,0.67758),(0.5,0.5))
OG0000423	((sT_4:0.017186,Ath_4:0.017186)_4:7.0988,((Aha_4:1.29,Aly_2:1.29)_3:0.18,(sA_1:0.015092,Aar_3:0.015092)_3:1.45491)_3:5.64598)_1	0	((0.5,0.5),(0.018227,0.0394392),(0.113785,0.270882),(0.5,0.67758),(0,0.5))
OG0000424	((sT_1:0.017186,Ath_1:0.017186)_1:7.0988,((Aha_5:1.29,Aly_4:1.29)_3:0.18,(sA_4:0.015092,Aar_3:0.015092)_3:1.45491)_3:5.64598)_1	0	((0.5,0.5),(0.786122,0.0394392),(0.0298553,0.113785),(0.5,0.67758),(0,0.5))
OG0000425	((sT_3:0.017186,Ath_3:0.017186)_3:7.0988,((Aha_5:1.29,Aly_4:1.29)_3:0.18,(sA_2:0.015092,Aar_1:0.015092)_3:1.45491)_3:5.64598)_1	0	((0.5,0.5),(0.052684,0.0394392),(0.0298553,0.113785),(0.5,0.67758),(0,0))
OG0000426	((sT_3:0.017186,Ath_3:0.017186)_3:7.0988,((Aha_3:1.29,Aly_4:1.29)_3:0.18,(sA_1:0.015092,Aar_4:0.015092)_3:1.45491)_3:5.64598)_1	0	((0.5,0.5),(0.052684,0.0394392),(0.67758,0.113785),(0.5,0.67758),(0,0))
OG0000428	((sT_4:0.017186,Ath_3:0.017186)_5:7.0988,((Aha_2:1.29,Aly_3:1.29)_3:0.18,(sA_2:0.015092,Aar_3:0.015092)_3:1.45491)_3:5.64598)_1	0	((0,0),(0.006306,0.0394392),(0.270882,0.67758),(0.5,0.67758),(0,0.5))
OG0000429	((sT_3:0.017186,Ath_3:0.017186)_3:7.0988,((Aha_2:1.29,Aly_3:1.29)_3:0.18,(sA_3:0.015092,Aar_3:0.015092)_3:1.45491)_3:5.64598)_3	0.7855	((-,-),(-,-),(-,-),(-,-),(-,-))
OG0000430	((sT_2:0.017186,Ath_3:0.017186)_4:7.0988,((Aha_3:1.29,Aly_3:1.29)_3:0.18,(sA_3:0.015092,Aar_3:0.015092)_3:1.45491)_3:5.64598)_1	0	((0,0),(0.018227,0.0394392),(0.67758,0.67758),(0.5,0.67758),(0.5,0.5))
OG0000431	((sT_4:0.017186,Ath_4:0.017186)_4:7.0988,((Aha_0:1.29,Aly_3:1.29)_3:0.18,(sA_3:0.015092,Aar_3:0.015092)_3:1.45491)_3:5.64598)_4	0.028	((0.5,0.5),(0.694269,0.887088),(0.000591784,0.67758),(0.5,0.67758),(0.5,0.5))
OG0000432	((sT_3:0.017186,Ath_3:0.017186)_3:7.0988,((Aha_3:1.29,Aly_3:1.29)_3:0.18,(sA_2:0.015092,Aar_3:0.015092)_3:1.45491)_3:5.64598)_1	0	((0.5,0.5),(0.052684,0.0394392),(0.67758,0.67758),(0.5,0.67758),(0,0.5))
OG0000433	((sT_3:0.017186,Ath_3:0.017186)_3:7.0988,((Aha_3:1.29,Aly_3:1.29)_3:0.18,(sA_2:0.015092,Aar_3:0.015092)_3:1.45491)_3:5.64598)_1	0	((0.5,0.5),(0.052684,0.0394392),(0.67758,0.67758),(0.5,0.67758),(0,0.5))
OG0000434	((sT_3:0.017186,Ath_3:0.017186)_3:7.0988,((Aha_3:1.29,Aly_3:1.29)_3:0.18,(sA_3:0.015092,Aar_2:0.015092)_3:1.45491)_3:5.64598)_1	0	((0.5,0.5),(0.052684,0.0394392),(0.67758,0.67758),(0.5,0.67758),(0.5,0))
OG0000435	((sT_3:0.017186,Ath_3:0.017186)_3:7.0988,((Aha_3:1.29,Aly_3:1.29)_3:0.18,(sA_3:0.015092,Aar_2:0.015092)_3:1.45491)_3:5.64598)_1	0	((0.5,0.5),(0.052684,0.0394392),(0.67758,0.67758),(0.5,0.67758),(0.5,0))
OG0000436	((sT_2:0.017186,Ath_3:0.017186)_4:7.0988,((Aha_3:1.29,Aly_3:1.29)_3:0.18,(sA_3:0.015092,Aar_3:0.015092)_3:1.45491)_3:5.64598)_1	0	((0,0),(0.018227,0.0394392),(0.67758,0.67758),(0.5,0.67758),(0.5,0.5))
OG0000437	((sT_0:0.017186,Ath_1:0.017186)_4:7.0988,((Aha_4:1.29,Aly_7:1.29)_2:0.18,(sA_3:0.015092,Aar_2:0.015092)_3:1.45491)_2:5.64598)_1	0	((0,0),(0.018227,0.134228),(0.0138227,6.99157e-06),(0.5,0.0764679),(0.5,0))
OG0000439	((sT_1:0.017186,Ath_1:0.017186)_1:7.0988,((Aha_1:1.29,Aly_5:1.29)_3:0.18,(sA_4:0.015092,Aar_5:0.015092)_3:1.45491)_3:5.64598)_1	0	((0.5,0.5),(0.786122,0.0394392),(0.0111988,0.0298553),(0.5,0.67758),(0,0))
OG0000440	((sT_3:0.017186,Ath_3:0.017186)_3:7.0988,((Aha_2:1.29,Aly_3:1.29)_3:0.18,(sA_3:0.015092,Aar_3:0.015092)_3:1.45491)_3:5.64598)_3	0.7855	((-,-),(-,-),(-,-),(-,-),(-,-))
OG0000441	((sT_3:0.017186,Ath_3:0.017186)_3:7.0988,((Aha_3:1.29,Aly_3:1.29)_3:0.18,(sA_3:0.015092,Aar_2:0.015092)_3:1.45491)_3:5.64598)_1	0	((0.5,0.5),(0.052684,0.0394392),(0.67758,0.67758),(0.5,0.67758),(0.5,0))
OG0000442	((sT_3:0.017186,Ath_3:0.017186)_3:7.0988,((Aha_2:1.29,Aly_3:1.29)_3:0.18,(sA_3:0.015092,Aar_3:0.015092)_3:1.45491)_3:5.64598)_3	0.7855	((-,-),(-,-),(-,-),(-,-),(-,-))
OG0000443	((sT_1:0.017186,Ath_1:0.017186)_1:7.0988,((Aha_4:1.29,Aly_6:1.29)_3:0.18,(sA_3:0.015092,Aar_2:0.015092)_3:1.45491)_3:5.64598)_1	0	((0.5,0.5),(0.786122,0.0394392),(0.113785,0.00223634),(0.5,0.67758),(0.5,0))
OG0000444	((sT_3:0.017186,Ath_3:0.017186)_3:7.0988,((Aha_3:1.29,Aly_3:1.29)_2:0.18,(sA_2:0.015092,Aar_3:0.015092)_3:1.45491)_2:5.64598)_1	0	((0.5,0.5),(0.052684,0.134228),(0.0764679,0.0764679),(0.5,0.0764679),(0,0.5))
OG0000447	((sT_3:0.017186,Ath_4:0.017186)_1:7.0988,((Aha_2:1.29,Aly_4:1.29)_2:0.18,(sA_2:0.015092,Aar_2:0.015092)_2:1.45491)_2:5.64598)_1	0	((0,0),(0.786122,0.134228),(0.631799,0.0138227),(0.5,0.631799),(0.5,0.5))
OG0000448	((sT_2:0.017186,Ath_2:0.017186)_2:7.0988,((Aha_6:1.29,Aly_3:1.29)_3:0.18,(sA_2:0.015092,Aar_2:0.015092)_2:1.45491)_3:5.64598)_3	0.038	((0.5,0.5),(0.878474,0.868007),(0.00223634,0.67758),(0.5,0.270882),(0.5,0.5))
OG0000449	((sT_1:0.017186,Ath_1:0.017186)_1:7.0988,((Aha_7:1.29,Aly_1:1.29)_3:0.18,(sA_4:0.015092,Aar_3:0.015092)_3:1.45491)_3:5.64598)_1	0	((0.5,0.5),(0.786122,0.0394392),(0.000202047,0.0111988),(0.5,0.67758),(0,0.5))
OG0000450	((sT_3:0.017186,Ath_3:0.017186)_3:7.0988,((Aha_3:1.29,Aly_3:1.29)_3:0.18,(sA_3:0.015092,Aar_2:0.015092)_3:1.45491)_3:5.64598)_1	0	((0.5,0.5),(0.052684,0.0394392),(0.67758,0.67758),(0.5,0.67758),(0.5,0))
OG0000451	((sT_2:0.017186,Ath_3:0.017186)_1:7.0988,((Aha_3:1.29,Aly_3:1.29)_3:0.18,(sA_3:0.015092,Aar_3:0.015092)_3:1.45491)_3:5.64598)_1	0	((0,0),(0.786122,0.0394392),(0.67758,0.67758),(0.5,0.67758),(0.5,0.5))
OG0000452	((sT_3:0.017186,Ath_3:0.017186)_3:7.0988,((Aha_3:1.29,Aly_3:1.29)_2:0.18,(sA_3:0.015092,Aar_2:0.015092)_3:1.45491)_2:5.64598)_1	0	((0.5,0.5),(0.052684,0.134228),(0.0764679,0.0764679),(0.5,0.0764679),(0.5,0))
OG0000453	((sT_4:0.017186,Ath_4:0.017186)_4:7.0988,((Aha_1:1.29,Aly_2:1.29)_2:0.18,(sA_3:0.015092,Aar_3:0.015092)_3:1.45491)_2:5.64598)_3	0.249	((-,-),(-,-),(-,-),(-,-),(-,-))
OG0000454	((sT_3:0.017186,Ath_4:0.017186)_2:7.0988,((Aha_1:1.29,Aly_3:1.29)_3:0.18,(sA_3:0.015092,Aar_3:0.015092)_3:1.45491)_3:5.64598)_1	0	((0,0),(0.152279,0.0394392),(0.0111988,0.67758),(0.5,0.67758),(0.5,0.5))
OG0000455	((sT_3:0.017186,Ath_3:0.017186)_3:7.0988,((Aha_2:1.29,Aly_3:1.29)_3:0.18,(sA_3:0.015092,Aar_3:0.015092)_3:1.45491)_3:5.64598)_3	0.7855	((-,-),(-,-),(-,-),(-,-),(-,-))
OG0000457	((sT_2:0.017186,Ath_2:0.017186)_2:7.0988,((Aha_5:1.29,Aly_3:1.29)_3:0.18,(sA_3:0.015092,Aar_2:0.015092)_3:1.45491)_3:5.64598)_1	0	((0.5,0.5),(0.152279,0.0394392),(0.0298553,0.67758),(0.5,0.67758),(0.5,0))
OG0000458	((sT_4:0.017186,Ath_4:0.017186)_4:7.0988,((Aha_4:1.29,Aly_1:1.29)_2:0.18,(sA_2:0.015092,Aar_2:0.015092)_2:1.45491)_2:5.64598)_3	0.074	((-,-),(-,-),(-,-),(-,-),(-,-))
OG0000459	((sT_0:0.017186,Ath_3:0.017186)_3:7.0988,((Aha_3:1.29,Aly_6:1.29)_2:0.18,(sA_4:0.015092,Aar_1:0.015092)_3:1.45491)_2:5.64598)_1	0	((0,0.5),(0.052684,0.134228),(0.0764679,7.62557e-05),(0.5,0.0764679),(0,0))
OG0000460	((sT_3:0.017186,Ath_3:0.017186)_3:7.0988,((Aha_2:1.29,Aly_3:1.29)_3:0.18,(sA_3:0.015092,Aar_3:0.015092)_3:1.45491)_3:5.64598)_3	0.7855	((-,-),(-,-),(-,-),(-,-),(-,-))
OG0000461	((sT_3:0.017186,Ath_3:0.017186)_3:7.0988,((Aha_3:1.29,Aly_3:1.29)_3:0.18,(sA_3:0.015092,Aar_2:0.015092)_3:1.45491)_3:5.64598)_1	0	((0.5,0.5),(0.052684,0.0394392),(0.67758,0.67758),(0.5,0.67758),(0.5,0))
OG0000462	((sT_2:0.017186,Ath_3:0.017186)_3:7.0988,((Aha_4:1.29,Aly_3:1.29)_3:0.18,(sA_2:0.015092,Aar_3:0.015092)_3:1.45491)_3:5.64598)_1	0	((0,0.5),(0.052684,0.0394392),(0.113785,0.67758),(0.5,0.67758),(0,0.5))
OG0000463	((sT_2:0.017186,Ath_3:0.017186)_2:7.0988,((Aha_3:1.29,Aly_3:1.29)_3:0.18,(sA_3:0.015092,Aar_3:0.015092)_3:1.45491)_3:5.64598)_1	0	((0.5,0),(0.152279,0.0394392),(0.67758,0.67758),(0.5,0.67758),(0.5,0.5))
OG0000464	((sT_2:0.017186,Ath_3:0.017186)_4:7.0988,((Aha_3:1.29,Aly_3:1.29)_3:0.18,(sA_3:0.015092,Aar_3:0.015092)_3:1.45491)_3:5.64598)_1	0	((0,0),(0.018227,0.0394392),(0.67758,0.67758),(0.5,0.67758),(0.5,0.5))
OG0000465	((sT_3:0.017186,Ath_3:0.017186)_3:7.0988,((Aha_3:1.29,Aly_3:1.29)_2:0.18,(sA_3:0.015092,Aar_2:0.015092)_3:1.45491)_2:5.64598)_1	0	((0.5,0.5),(0.052684,0.134228),(0.0764679,0.0764679),(0.5,0.0764679),(0.5,0))
OG0000466	((sT_3:0.017186,Ath_3:0.017186)_3:7.0988,((Aha_2:1.29,Aly_3:1.29)_3:0.18,(sA_3:0.015092,Aar_3:0.015092)_3:1.45491)_3:5.64598)_3	0.7855	((-,-),(-,-),(-,-),(-,-),(-,-))
OG0000467	((sT_1:0.017186,Ath_2:0.017186)_3:7.0988,((Aha_3:1.29,Aly_4:1.29)_3:0.18,(sA_3:0.015092,Aar_4:0.015092)_3:1.45491)_3:5.64598)_1	0	((0,0),(0.052684,0.0394392),(0.67758,0.113785),(0.5,0.67758),(0.5,0))
OG0000470	((sT_3:0.017186,Ath_3:0.017186)_3:7.0988,((Aha_3:1.29,Aly_3:1.29)_3:0.18,(sA_3:0.015092,Aar_2:0.015092)_3:1.45491)_3:5.64598)_1	0	((0.5,0.5),(0.052684,0.0394392),(0.67758,0.67758),(0.5,0.67758),(0.5,0))
OG0000471	((sT_3:0.017186,Ath_3:0.017186)_3:7.0988,((Aha_4:1.29,Aly_3:1.29)_3:0.18,(sA_2:0.015092,Aar_2:0.015092)_2:1.45491)_3:5.64598)_3	0.4125	((-,-),(-,-),(-,-),(-,-),(-,-))
OG0000472	((sT_2:0.017186,Ath_2:0.017186)_2:7.0988,((Aha_3:1.29,Aly_5:1.29)_3:0.18,(sA_3:0.015092,Aar_2:0.015092)_3:1.45491)_3:5.64598)_1	0	((0.5,0.5),(0.152279,0.0394392),(0.67758,0.0298553),(0.5,0.67758),(0.5,0))
OG0000473	((sT_3:0.017186,Ath_3:0.017186)_3:7.0988,((Aha_3:1.29,Aly_3:1.29)_2:0.18,(sA_3:0.015092,Aar_2:0.015092)_3:1.45491)_2:5.64598)_1	0	((0.5,0.5),(0.052684,0.134228),(0.0764679,0.0764679),(0.5,0.0764679),(0.5,0))
OG0000474	((sT_3:0.017186,Ath_3:0.017186)_3:7.0988,((Aha_3:1.29,Aly_2:1.29)_3:0.18,(sA_3:0.015092,Aar_3:0.015092)_3:1.45491)_3:5.64598)_3	0.7855	((-,-),(-,-),(-,-),(-,-),(-,-))
OG0000475	((sT_2:0.017186,Ath_2:0.017186)_2:7.0988,((Aha_4:1.29,Aly_2:1.29)_3:0.18,(sA_3:0.015092,Aar_4:0.015092)_3:1.45491)_3:5.64598)_1	0	((0.5,0.5),(0.152279,0.0394392),(0.113785,0.270882),(0.5,0.67758),(0.5,0))
OG0000476	((sT_2:0.017186,Ath_2:0.017186)_2:7.0988,((Aha_3:1.29,Aly_4:1.29)_3:0.18,(sA_3:0.015092,Aar_3:0.015092)_3:1.45491)_3:5.64598)_3	0.7195	((-,-),(-,-),(-,-),(-,-),(-,-))
OG0000477	((sT_2:0.017186,Ath_3:0.017186)_3:7.0988,((Aha_4:1.29,Aly_2:1.29)_3:0.18,(sA_2:0.015092,Aar_4:0.015092)_2:1.45491)_3:5.64598)_1	0	((0,0.5),(0.052684,0.0394392),(0.113785,0.270882),(0.5,0.270882),(0.5,0))
OG0000478	((sT_2:0.017186,Ath_2:0.017186)_2:7.0988,((Aha_4:1.29,Aly_3:1.29)_3:0.18,(sA_3:0.015092,Aar_3:0.015092)_3:1.45491)_3:5.64598)_3	0.7195	((-,-),(-,-),(-,-),(-,-),(-,-))
OG0000479	((sT_2:0.017186,Ath_3:0.017186)_3:7.0988,((Aha_3:1.29,Aly_3:1.29)_2:0.18,(sA_4:0.015092,Aar_2:0.015092)_3:1.45491)_2:5.64598)_1	0	((0,0.5),(0.052684,0.134228),(0.0764679,0.0764679),(0.5,0.0764679),(0,0))
OG0000480	((sT_1:0.017186,Ath_1:0.017186)_1:7.0988,((Aha_4:1.29,Aly_5:1.29)_3:0.18,(sA_4:0.015092,Aar_2:0.015092)_3:1.45491)_3:5.64598)_1	0	((0.5,0.5),(0.786122,0.0394392),(0.113785,0.0298553),(0.5,0.67758),(0,0))
OG0000481	((sT_3:0.017186,Ath_3:0.017186)_3:7.0988,((Aha_3:1.29,Aly_3:1.29)_3:0.18,(sA_3:0.015092,Aar_2:0.015092)_3:1.45491)_3:5.64598)_1	0	((0.5,0.5),(0.052684,0.0394392),(0.67758,0.67758),(0.5,0.67758),(0.5,0))
OG0000482	((sT_3:0.017186,Ath_3:0.017186)_3:7.0988,((Aha_3:1.29,Aly_3:1.29)_3:0.18,(sA_3:0.015092,Aar_2:0.015092)_3:1.45491)_3:5.64598)_1	0	((0.5,0.5),(0.052684,0.0394392),(0.67758,0.67758),(0.5,0.67758),(0.5,0))
OG0000483	((sT_2:0.017186,Ath_3:0.017186)_3:7.0988,((Aha_4:1.29,Aly_5:1.29)_3:0.18,(sA_1:0.015092,Aar_2:0.015092)_2:1.45491)_3:5.64598)_1	0	((0,0.5),(0.052684,0.0394392),(0.113785,0.0298553),(0.5,0.270882),(0,0.5))
OG0000485	((sT_3:0.017186,Ath_3:0.017186)_3:7.0988,((Aha_2:1.29,Aly_4:1.29)_3:0.18,(sA_2:0.015092,Aar_3:0.015092)_3:1.45491)_3:5.64598)_1	0	((0.5,0.5),(0.052684,0.0394392),(0.270882,0.113785),(0.5,0.67758),(0,0.5))
OG0000486	((sT_2:0.017186,Ath_4:0.017186)_3:7.0988,((Aha_2:1.29,Aly_4:1.29)_2:0.18,(sA_2:0.015092,Aar_3:0.015092)_3:1.45491)_2:5.64598)_1	0	((0,0),(0.052684,0.134228),(0.631799,0.0138227),(0.5,0.0764679),(0,0.5))
OG0000487	((sT_3:0.017186,Ath_3:0.017186)_3:7.0988,((Aha_2:1.29,Aly_3:1.29)_3:0.18,(sA_3:0.015092,Aar_3:0.015092)_3:1.45491)_3:5.64598)_3	0.7855	((-,-),(-,-),(-,-),(-,-),(-,-))
OG0000488	((sT_3:0.017186,Ath_3:0.017186)_3:7.0988,((Aha_3:1.29,Aly_3:1.29)_3:0.18,(sA_3:0.015092,Aar_2:0.015092)_3:1.45491)_3:5.64598)_1	0	((0.5,0.5),(0.052684,0.0394392),(0.67758,0.67758),(0.5,0.67758),(0.5,0))
OG0000489	((sT_3:0.017186,Ath_3:0.017186)_3:7.0988,((Aha_3:1.29,Aly_3:1.29)_3:0.18,(sA_3:0.015092,Aar_2:0.015092)_3:1.45491)_3:5.64598)_1	0	((0.5,0.5),(0.052684,0.0394392),(0.67758,0.67758),(0.5,0.67758),(0.5,0))
OG0000490	((sT_3:0.017186,Ath_3:0.017186)_3:7.0988,((Aha_3:1.29,Aly_2:1.29)_3:0.18,(sA_2:0.015092,Aar_4:0.015092)_2:1.45491)_3:5.64598)_1	0	((0.5,0.5),(0.052684,0.0394392),(0.67758,0.270882),(0.5,0.270882),(0.5,0))
OG0000491	((sT_2:0.017186,Ath_2:0.017186)_2:7.0988,((Aha_4:1.29,Aly_4:1.29)_3:0.18,(sA_2:0.015092,Aar_3:0.015092)_3:1.45491)_3:5.64598)_1	0	((0.5,0.5),(0.152279,0.0394392),(0.113785,0.113785),(0.5,0.67758),(0,0.5))
OG0000492	((sT_3:0.017186,Ath_4:0.017186)_3:7.0988,((Aha_3:1.29,Aly_2:1.29)_2:0.18,(sA_2:0.015092,Aar_3:0.015092)_3:1.45491)_2:5.64598)_1	0	((0.5,0),(0.052684,0.134228),(0.0764679,0.631799),(0.5,0.0764679),(0,0.5))
OG0000494	((sT_3:0.017186,Ath_4:0.017186)_3:7.0988,((Aha_2:1.29,Aly_4:1.29)_3:0.18,(sA_3:0.015092,Aar_1:0.015092)_3:1.45491)_3:5.64598)_1	0	((0.5,0),(0.052684,0.0394392),(0.270882,0.113785),(0.5,0.67758),(0.5,0))
OG0000498	((sT_0:0.017186,Ath_2:0.017186)_3:7.0988,((Aha_0:1.29,Aly_4:1.29)_3:0.18,(sA_1:0.015092,Aar_3:0.015092)_3:1.45491)_3:5.64598)_1	0	((0,0),(0.052684,0.0394392),(0.000591784,0.113785),(0.5,0.67758),(0,0.5))
OG0000499	((sT_2:0.017186,Ath_2:0.017186)_2:7.0988,((Aha_2:1.29,Aly_4:1.29)_3:0.18,(sA_2:0.015092,Aar_4:0.015092)_3:1.45491)_3:5.64598)_1	0	((0.5,0.5),(0.152279,0.0394392),(0.270882,0.113785),(0.5,0.67758),(0,0))
OG0000500	((sT_4:0.017186,Ath_4:0.017186)_4:7.0988,((Aha_2:1.29,Aly_2:1.29)_2:0.18,(sA_2:0.015092,Aar_2:0.015092)_2:1.45491)_2:5.64598)_3	0.9625	((-,-),(-,-),(-,-),(-,-),(-,-))
OG0000501	((sT_3:0.017186,Ath_3:0.017186)_3:7.0988,((Aha_2:1.29,Aly_2:1.29)_2:0.18,(sA_3:0.015092,Aar_3:0.015092)_3:1.45491)_2:5.64598)_3	0.6825	((-,-),(-,-),(-,-),(-,-),(-,-))
OG0000502	((sT_1:0.017186,Ath_1:0.017186)_1:7.0988,((Aha_3:1.29,Aly_3:1.29)_3:0.18,(sA_4:0.015092,Aar_4:0.015092)_4:1.45491)_3:5.64598)_2	0.522	((-,-),(-,-),(-,-),(-,-),(-,-))
OG0000503	((sT_1:0.017186,Ath_1:0.017186)_1:7.0988,((Aha_4:1.29,Aly_2:1.29)_3:0.18,(sA_5:0.015092,Aar_3:0.015092)_3:1.45491)_3:5.64598)_1	0	((0.5,0.5),(0.786122,0.0394392),(0.113785,0.270882),(0.5,0.67758),(0,0.5))
OG0000504	((sT_4:0.017186,Ath_4:0.017186)_4:7.0988,((Aha_3:1.29,Aly_2:1.29)_3:0.18,(sA_1:0.015092,Aar_2:0.015092)_3:1.45491)_3:5.64598)_1	0	((0.5,0.5),(0.018227,0.0394392),(0.67758,0.270882),(0.5,0.67758),(0,0))
OG0000505	((sT_1:0.017186,Ath_0:0.017186)_2:7.0988,((Aha_2:1.29,Aly_0:1.29)_3:0.18,(sA_2:0.015092,Aar_11:0.015092)_3:1.45491)_3:5.64598)_1	0	((0,0),(0.152279,0.0394392),(0.270882,0.000591784),(0.5,0.67758),(0,0))
OG0000506	((sT_3:0.017186,Ath_3:0.017186)_3:7.0988,((Aha_2:1.29,Aly_3:1.29)_2:0.18,(sA_3:0.015092,Aar_2:0.015092)_2:1.45491)_2:5.64598)_1	0	((0.5,0.5),(0.052684,0.134228),(0.631799,0.0764679),(0.5,0.631799),(0,0.5))
OG0000507	((sT_2:0.017186,Ath_1:0.017186)_3:7.0988,((Aha_4:1.29,Aly_4:1.29)_2:0.18,(sA_2:0.015092,Aar_3:0.015092)_3:1.45491)_2:5.64598)_1	0	((0,0),(0.052684,0.134228),(0.0138227,0.0138227),(0.5,0.0764679),(0,0.5))
OG0000508	((sT_2:0.017186,Ath_2:0.017186)_2:7.0988,((Aha_3:1.29,Aly_3:1.29)_3:0.18,(sA_3:0.015092,Aar_3:0.015092)_3:1.45491)_3:5.64598)_3	0.9535	((-,-),(-,-),(-,-),(-,-),(-,-))
OG0000509	((sT_2:0.017186,Ath_3:0.017186)_1:7.0988,((Aha_3:1.29,Aly_3:1.29)_3:0.18,(sA_3:0.015092,Aar_2:0.015092)_3:1.45491)_3:5.64598)_1	0	((0,0),(0.786122,0.0394392),(0.67758,0.67758),(0.5,0.67758),(0.5,0))
OG0000510	((sT_3:0.017186,Ath_2:0.017186)_4:7.0988,((Aha_3:1.29,Aly_3:1.29)_3:0.18,(sA_3:0.015092,Aar_2:0.015092)_3:1.45491)_3:5.64598)_1	0	((0,0),(0.018227,0.0394392),(0.67758,0.67758),(0.5,0.67758),(0.5,0))
OG0000511	((sT_1:0.017186,Ath_1:0.017186)_1:7.0988,((Aha_6:1.29,Aly_5:1.29)_3:0.18,(sA_0:0.015092,Aar_3:0.015092)_3:1.45491)_3:5.64598)_1	0	((0.5,0.5),(0.786122,0.0394392),(0.00223634,0.0298553),(0.5,0.67758),(0,0.5))
OG0000512	((sT_2:0.017186,Ath_2:0.017186)_2:7.0988,((Aha_3:1.29,Aly_3:1.29)_3:0.18,(sA_3:0.015092,Aar_3:0.015092)_3:1.45491)_3:5.64598)_3	0.9535	((-,-),(-,-),(-,-),(-,-),(-,-))
OG0000513	((sT_1:0.017186,Ath_3:0.017186)_3:7.0988,((Aha_3:1.29,Aly_3:1.29)_3:0.18,(sA_3:0.015092,Aar_3:0.015092)_3:1.45491)_3:5.64598)_1	0	((0,0.5),(0.052684,0.0394392),(0.67758,0.67758),(0.5,0.67758),(0.5,0.5))
OG0000514	((sT_2:0.017186,Ath_2:0.017186)_2:7.0988,((Aha_4:1.29,Aly_3:1.29)_3:0.18,(sA_2:0.015092,Aar_3:0.015092)_3:1.45491)_3:5.64598)_1	0	((0.5,0.5),(0.152279,0.0394392),(0.113785,0.67758),(0.5,0.67758),(0,0.5))
OG0000515	((sT_2:0.017186,Ath_3:0.017186)_1:7.0988,((Aha_2:1.29,Aly_3:1.29)_3:0.18,(sA_3:0.015092,Aar_3:0.015092)_3:1.45491)_3:5.64598)_1	0	((0,0),(0.786122,0.0394392),(0.270882,0.67758),(0.5,0.67758),(0.5,0.5))
OG0000516	((sT_3:0.017186,Ath_3:0.017186)_3:7.0988,((Aha_3:1.29,Aly_2:1.29)_3:0.18,(sA_2:0.015092,Aar_3:0.015092)_3:1.45491)_3:5.64598)_1	0	((0.5,0.5),(0.052684,0.0394392),(0.67758,0.270882),(0.5,0.67758),(0,0.5))
OG0000517	((sT_2:0.017186,Ath_3:0.017186)_1:7.0988,((Aha_3:1.29,Aly_3:1.29)_3:0.18,(sA_3:0.015092,Aar_2:0.015092)_3:1.45491)_3:5.64598)_1	0	((0,0),(0.786122,0.0394392),(0.67758,0.67758),(0.5,0.67758),(0.5,0))
OG0000518	((sT_3:0.017186,Ath_3:0.017186)_3:7.0988,((Aha_3:1.29,Aly_2:1.29)_3:0.18,(sA_3:0.015092,Aar_2:0.015092)_3:1.45491)_3:5.64598)_1	0	((0.5,0.5),(0.052684,0.0394392),(0.67758,0.270882),(0.5,0.67758),(0.5,0))
OG0000520	((sT_2:0.017186,Ath_2:0.017186)_2:7.0988,((Aha_4:1.29,Aly_0:1.29)_3:0.18,(sA_3:0.015092,Aar_5:0.015092)_3:1.45491)_3:5.64598)_1	0	((0.5,0.5),(0.152279,0.0394392),(0.113785,0.000591784),(0.5,0.67758),(0.5,0))
OG0000521	((sT_3:0.017186,Ath_3:0.017186)_3:7.0988,((Aha_1:1.29,Aly_4:1.29)_3:0.18,(sA_2:0.015092,Aar_3:0.015092)_3:1.45491)_3:5.64598)_1	0	((0.5,0.5),(0.052684,0.0394392),(0.0111988,0.113785),(0.5,0.67758),(0,0.5))
OG0000522	((sT_3:0.017186,Ath_3:0.017186)_3:7.0988,((Aha_3:1.29,Aly_3:1.29)_3:0.18,(sA_2:0.015092,Aar_2:0.015092)_2:1.45491)_3:5.64598)_3	0.7855	((-,-),(-,-),(-,-),(-,-),(-,-))
OG0000523	((sT_3:0.017186,Ath_3:0.017186)_3:7.0988,((Aha_3:1.29,Aly_3:1.29)_3:0.18,(sA_2:0.015092,Aar_2:0.015092)_2:1.45491)_3:5.64598)_3	0.7855	((-,-),(-,-),(-,-),(-,-),(-,-))
OG0000524	((sT_4:0.017186,Ath_4:0.017186)_4:7.0988,((Aha_2:1.29,Aly_1:1.29)_3:0.18,(sA_3:0.015092,Aar_2:0.015092)_3:1.45491)_3:5.64598)_1	0	((0.5,0.5),(0.018227,0.0394392),(0.270882,0.0111988),(0.5,0.67758),(0.5,0))
OG0000525	((sT_2:0.017186,Ath_3:0.017186)_3:7.0988,((Aha_3:1.29,Aly_3:1.29)_3:0.18,(sA_2:0.015092,Aar_3:0.015092)_3:1.45491)_3:5.64598)_1	0	((0,0.5),(0.052684,0.0394392),(0.67758,0.67758),(0.5,0.67758),(0,0.5))
OG0000526	((sT_3:0.017186,Ath_3:0.017186)_3:7.0988,((Aha_3:1.29,Aly_3:1.29)_3:0.18,(sA_3:0.015092,Aar_1:0.015092)_3:1.45491)_3:5.64598)_1	0	((0.5,0.5),(0.052684,0.0394392),(0.67758,0.67758),(0.5,0.67758),(0.5,0))
OG0000527	((sT_2:0.017186,Ath_2:0.017186)_2:7.0988,((Aha_5:1.29,Aly_5:1.29)_4:0.18,(sA_1:0.015092,Aar_1:0.015092)_1:1.45491)_4:5.64598)_3	0.013	((0.5,0.5),(0.878474,0.39417),(0.149499,0.149499),(0.5,0.00155196),(0.5,0.5))
OG0000528	((sT_1:0.017186,Ath_1:0.017186)_1:7.0988,((Aha_4:1.29,Aly_4:1.29)_3:0.18,(sA_2:0.015092,Aar_4:0.015092)_2:1.45491)_3:5.64598)_1	0	((0.5,0.5),(0.786122,0.0394392),(0.113785,0.113785),(0.5,0.270882),(0.5,0))
OG0000529	((sT_2:0.017186,Ath_2:0.017186)_2:7.0988,((Aha_4:1.29,Aly_2:1.29)_3:0.18,(sA_1:0.015092,Aar_5:0.015092)_2:1.45491)_3:5.64598)_1	0	((0.5,0.5),(0.152279,0.0394392),(0.113785,0.270882),(0.5,0.270882),(0,0))
OG0000530	((sT_3:0.017186,Ath_2:0.017186)_4:7.0988,((Aha_2:1.29,Aly_3:1.29)_3:0.18,(sA_3:0.015092,Aar_3:0.015092)_3:1.45491)_3:5.64598)_1	0	((0,0),(0.018227,0.0394392),(0.270882,0.67758),(0.5,0.67758),(0.5,0.5))
OG0000531	((sT_2:0.017186,Ath_2:0.017186)_2:7.0988,((Aha_5:1.29,Aly_3:1.29)_3:0.18,(sA_1:0.015092,Aar_3:0.015092)_3:1.45491)_3:5.64598)_1	0	((0.5,0.5),(0.152279,0.0394392),(0.0298553,0.67758),(0.5,0.67758),(0,0.5))
OG0000532	((sT_3:0.017186,Ath_3:0.017186)_3:7.0988,((Aha_3:1.29,Aly_2:1.29)_3:0.18,(sA_2:0.015092,Aar_3:0.015092)_3:1.45491)_3:5.64598)_1	0	((0.5,0.5),(0.052684,0.0394392),(0.67758,0.270882),(0.5,0.67758),(0,0.5))
OG0000533	((sT_3:0.017186,Ath_3:0.017186)_3:7.0988,((Aha_2:1.29,Aly_3:1.29)_4:0.18,(sA_2:0.015092,Aar_3:0.015092)_1:1.45491)_4:5.64598)_1	0	((0.5,0.5),(0.052684,0.0115881),(0.0201275,0.33104),(0.5,0.00155196),(0,0))
OG0000534	((sT_2:0.017186,Ath_2:0.017186)_2:7.0988,((Aha_3:1.29,Aly_3:1.29)_3:0.18,(sA_3:0.015092,Aar_3:0.015092)_3:1.45491)_3:5.64598)_3	0.9535	((-,-),(-,-),(-,-),(-,-),(-,-))
OG0000535	((sT_4:0.017186,Ath_0:0.017186)_2:7.0988,((Aha_2:1.29,Aly_0:1.29)_3:0.18,(sA_6:0.015092,Aar_4:0.015092)_2:1.45491)_3:5.64598)_1	0	((0,0),(0.152279,0.0394392),(0.270882,0.000591784),(0.5,0.270882),(0,0))
OG0000536	((sT_3:0.017186,Ath_3:0.017186)_3:7.0988,((Aha_3:1.29,Aly_2:1.29)_3:0.18,(sA_3:0.015092,Aar_2:0.015092)_3:1.45491)_3:5.64598)_1	0	((0.5,0.5),(0.052684,0.0394392),(0.67758,0.270882),(0.5,0.67758),(0.5,0))
OG0000537	((sT_3:0.017186,Ath_3:0.017186)_3:7.0988,((Aha_3:1.29,Aly_3:1.29)_3:0.18,(sA_2:0.015092,Aar_2:0.015092)_2:1.45491)_3:5.64598)_3	0.7855	((-,-),(-,-),(-,-),(-,-),(-,-))
OG0000538	((sT_3:0.017186,Ath_3:0.017186)_3:7.0988,((Aha_4:1.29,Aly_3:1.29)_3:0.18,(sA_1:0.015092,Aar_2:0.015092)_3:1.45491)_3:5.64598)_1	0	((0.5,0.5),(0.052684,0.0394392),(0.113785,0.67758),(0.5,0.67758),(0,0))
OG0000540	((sT_2:0.017186,Ath_2:0.017186)_2:7.0988,((Aha_3:1.29,Aly_3:1.29)_3:0.18,(sA_3:0.015092,Aar_3:0.015092)_3:1.45491)_3:5.64598)_3	0.9535	((-,-),(-,-),(-,-),(-,-),(-,-))
OG0000541	((sT_3:0.017186,Ath_3:0.017186)_3:7.0988,((Aha_2:1.29,Aly_3:1.29)_3:0.18,(sA_3:0.015092,Aar_2:0.015092)_3:1.45491)_3:5.64598)_1	0	((0.5,0.5),(0.052684,0.0394392),(0.270882,0.67758),(0.5,0.67758),(0.5,0))
OG0000542	((sT_2:0.017186,Ath_2:0.017186)_2:7.0988,((Aha_4:1.29,Aly_4:1.29)_4:0.18,(sA_2:0.015092,Aar_2:0.015092)_2:1.45491)_4:5.64598)_3	0.27	((-,-),(-,-),(-,-),(-,-),(-,-))
OG0000543	((sT_3:0.017186,Ath_3:0.017186)_3:7.0988,((Aha_2:1.29,Aly_3:1.29)_3:0.18,(sA_3:0.015092,Aar_2:0.015092)_3:1.45491)_3:5.64598)_1	0	((0.5,0.5),(0.052684,0.0394392),(0.270882,0.67758),(0.5,0.67758),(0.5,0))
OG0000544	((sT_2:0.017186,Ath_3:0.017186)_3:7.0988,((Aha_0:1.29,Aly_5:1.29)_3:0.18,(sA_2:0.015092,Aar_4:0.015092)_2:1.45491)_3:5.64598)_1	0	((0,0.5),(0.052684,0.0394392),(0.000591784,0.0298553),(0.5,0.270882),(0.5,0))
OG0000545	((sT_2:0.017186,Ath_2:0.017186)_2:7.0988,((Aha_3:1.29,Aly_5:1.29)_3:0.18,(sA_2:0.015092,Aar_2:0.015092)_2:1.45491)_3:5.64598)_3	0.128	((-,-),(-,-),(-,-),(-,-),(-,-))
OG0000546	((sT_1:0.017186,Ath_1:0.017186)_1:7.0988,((Aha_6:1.29,Aly_3:1.29)_3:0.18,(sA_4:0.015092,Aar_1:0.015092)_3:1.45491)_3:5.64598)_1	0	((0.5,0.5),(0.786122,0.0394392),(0.00223634,0.67758),(0.5,0.67758),(0,0))
OG0000547	((sT_3:0.017186,Ath_3:0.017186)_3:7.0988,((Aha_2:1.29,Aly_3:1.29)_3:0.18,(sA_3:0.015092,Aar_2:0.015092)_3:1.45491)_3:5.64598)_1	0	((0.5,0.5),(0.052684,0.0394392),(0.270882,0.67758),(0.5,0.67758),(0.5,0))
OG0000548	((sT_3:0.017186,Ath_3:0.017186)_3:7.0988,((Aha_4:1.29,Aly_3:1.29)_3:0.18,(sA_1:0.015092,Aar_2:0.015092)_2:1.45491)_3:5.64598)_1	0	((0.5,0.5),(0.052684,0.0394392),(0.113785,0.67758),(0.5,0.270882),(0,0.5))
OG0000549	((sT_2:0.017186,Ath_3:0.017186)_3:7.0988,((Aha_2:1.29,Aly_3:1.29)_3:0.18,(sA_3:0.015092,Aar_3:0.015092)_3:1.45491)_3:5.64598)_1	0	((0,0.5),(0.052684,0.0394392),(0.270882,0.67758),(0.5,0.67758),(0.5,0.5))
OG0000550	((sT_1:0.017186,Ath_1:0.017186)_1:7.0988,((Aha_2:1.29,Aly_5:1.29)_3:0.18,(sA_2:0.015092,Aar_5:0.015092)_2:1.45491)_3:5.64598)_1	0	((0.5,0.5),(0.786122,0.0394392),(0.270882,0.0298553),(0.5,0.270882),(0.5,0))
OG0000551	((sT_3:0.017186,Ath_3:0.017186)_3:7.0988,((Aha_3:1.29,Aly_2:1.29)_3:0.18,(sA_2:0.015092,Aar_3:0.015092)_2:1.45491)_3:5.64598)_1	0	((0.5,0.5),(0.052684,0.0394392),(0.67758,0.270882),(0.5,0.270882),(0.5,0))
OG0000552	((sT_4:0.017186,Ath_4:0.017186)_4:7.0988,((Aha_1:1.29,Aly_2:1.29)_3:0.18,(sA_3:0.015092,Aar_2:0.015092)_3:1.45491)_3:5.64598)_1	0	((0.5,0.5),(0.018227,0.0394392),(0.0111988,0.270882),(0.5,0.67758),(0.5,0))
OG0000553	((sT_1:0.017186,Ath_1:0.017186)_1:7.0988,((Aha_4:1.29,Aly_4:1.29)_3:0.18,(sA_4:0.015092,Aar_2:0.015092)_3:1.45491)_3:5.64598)_1	0	((0.5,0.5),(0.786122,0.0394392),(0.113785,0.113785),(0.5,0.67758),(0,0))
OG0000554	((sT_4:0.017186,Ath_7:0.017186)_3:7.0988,((Aha_2:1.29,Aly_1:1.29)_1:0.18,(sA_1:0.015092,Aar_1:0.015092)_1:1.45491)_1:5.64598)_1	0	((0,0),(0.052684,0.750657),(0.0381844,0.573871),(0.5,0.573871),(0.5,0.5))
OG0000555	((sT_2:0.017186,Ath_3:0.017186)_3:7.0988,((Aha_3:1.29,Aly_3:1.29)_3:0.18,(sA_3:0.015092,Aar_2:0.015092)_3:1.45491)_3:5.64598)_1	0	((0,0.5),(0.052684,0.0394392),(0.67758,0.67758),(0.5,0.67758),(0.5,0))
OG0000556	((sT_2:0.017186,Ath_2:0.017186)_2:7.0988,((Aha_3:1.29,Aly_3:1.29)_3:0.18,(sA_3:0.015092,Aar_3:0.015092)_3:1.45491)_3:5.64598)_3	0.9535	((-,-),(-,-),(-,-),(-,-),(-,-))
OG0000557	((sT_3:0.017186,Ath_1:0.017186)_3:7.0988,((Aha_3:1.29,Aly_3:1.29)_3:0.18,(sA_3:0.015092,Aar_3:0.015092)_3:1.45491)_3:5.64598)_1	0	((0.5,0),(0.052684,0.0394392),(0.67758,0.67758),(0.5,0.67758),(0.5,0.5))
OG0000558	((sT_1:0.017186,Ath_2:0.017186)_4:7.0988,((Aha_4:1.29,Aly_3:1.29)_3:0.18,(sA_3:0.015092,Aar_3:0.015092)_3:1.45491)_3:5.64598)_1	0	((0,0),(0.018227,0.0394392),(0.113785,0.67758),(0.5,0.67758),(0.5,0.5))
OG0000559	((sT_1:0.017186,Ath_1:0.017186)_1:7.0988,((Aha_4:1.29,Aly_4:1.29)_4:0.18,(sA_3:0.015092,Aar_3:0.015092)_3:1.45491)_4:5.64598)_3	0.4895	((-,-),(-,-),(-,-),(-,-),(-,-))
OG0000560	((sT_2:0.017186,Ath_2:0.017186)_2:7.0988,((Aha_4:1.29,Aly_3:1.29)_1:0.18,(sA_1:0.015092,Aar_4:0.015092)_1:1.45491)_1:5.64598)_1	0	((0.5,0.5),(0.152279,0.750657),(0.00022535,0.00293341),(0.5,0.573871),(0.5,0))
OG0000561	((sT_3:0.017186,Ath_3:0.017186)_3:7.0988,((Aha_3:1.29,Aly_3:1.29)_3:0.18,(sA_3:0.015092,Aar_1:0.015092)_3:1.45491)_3:5.64598)_1	0	((0.5,0.5),(0.052684,0.0394392),(0.67758,0.67758),(0.5,0.67758),(0.5,0))
OG0000562	((sT_2:0.017186,Ath_2:0.017186)_2:7.0988,((Aha_2:1.29,Aly_8:1.29)_2:0.18,(sA_1:0.015092,Aar_1:0.015092)_1:1.45491)_2:5.64598)_2	0.001	((0.5,0.5),(0.561331,0.832603),(0.631799,6.24181e-07),(0.5,0.198126),(0.5,0.5))
OG0000563	((sT_4:0.017186,Ath_5:0.017186)_3:7.0988,((Aha_1:1.29,Aly_1:1.29)_3:0.18,(sA_3:0.015092,Aar_2:0.015092)_3:1.45491)_3:5.64598)_1	0	((0,0),(0.052684,0.0394392),(0.0111988,0.0111988),(0.5,0.67758),(0.5,0))
OG0000564	((sT_3:0.017186,Ath_3:0.017186)_3:7.0988,((Aha_1:1.29,Aly_3:1.29)_3:0.18,(sA_3:0.015092,Aar_3:0.015092)_3:1.45491)_3:5.64598)_3	0.244	((-,-),(-,-),(-,-),(-,-),(-,-))
OG0000565	((sT_3:0.017186,Ath_3:0.017186)_3:7.0988,((Aha_2:1.29,Aly_2:1.29)_2:0.18,(sA_3:0.015092,Aar_3:0.015092)_3:1.45491)_2:5.64598)_3	0.6825	((-,-),(-,-),(-,-),(-,-),(-,-))
OG0000566	((sT_4:0.017186,Ath_4:0.017186)_4:7.0988,((Aha_2:1.29,Aly_2:1.29)_2:0.18,(sA_2:0.015092,Aar_2:0.015092)_2:1.45491)_2:5.64598)_3	0.9625	((-,-),(-,-),(-,-),(-,-),(-,-))
OG0000567	((sT_3:0.017186,Ath_3:0.017186)_3:7.0988,((Aha_2:1.29,Aly_3:1.29)_3:0.18,(sA_2:0.015092,Aar_3:0.015092)_3:1.45491)_3:5.64598)_1	0	((0.5,0.5),(0.052684,0.0394392),(0.270882,0.67758),(0.5,0.67758),(0,0.5))
OG0000568	((sT_2:0.017186,Ath_2:0.017186)_2:7.0988,((Aha_4:1.29,Aly_5:1.29)_2:0.18,(sA_1:0.015092,Aar_2:0.015092)_1:1.45491)_2:5.64598)_1	0	((0.5,0.5),(0.152279,0.134228),(0.0138227,0.00080057),(0.5,0.198126),(0.5,0))
OG0000569	((sT_2:0.017186,Ath_2:0.017186)_2:7.0988,((Aha_3:1.29,Aly_3:1.29)_3:0.18,(sA_3:0.015092,Aar_3:0.015092)_3:1.45491)_3:5.64598)_3	0.9535	((-,-),(-,-),(-,-),(-,-),(-,-))
OG0000570	((sT_3:0.017186,Ath_2:0.017186)_3:7.0988,((Aha_5:1.29,Aly_4:1.29)_3:0.18,(sA_1:0.015092,Aar_1:0.015092)_1:1.45491)_3:5.64598)_1	0	((0.5,0),(0.052684,0.0394392),(0.0298553,0.113785),(0.5,0.0111988),(0.5,0.5))
OG0000571	((sT_2:0.017186,Ath_3:0.017186)_3:7.0988,((Aha_3:1.29,Aly_4:1.29)_3:0.18,(sA_2:0.015092,Aar_2:0.015092)_2:1.45491)_3:5.64598)_1	0	((0,0.5),(0.052684,0.0394392),(0.67758,0.113785),(0.5,0.270882),(0.5,0.5))
OG0000572	((sT_2:0.017186,Ath_2:0.017186)_2:7.0988,((Aha_4:1.29,Aly_0:1.29)_3:0.18,(sA_4:0.015092,Aar_4:0.015092)_4:1.45491)_3:5.64598)_3	0.004	((0.5,0.5),(0.878474,0.868007),(0.113785,0.000591784),(0.5,0.113785),(0.5,0.5))
OG0000573	((sT_1:0.017186,Ath_3:0.017186)_3:7.0988,((Aha_3:1.29,Aly_4:1.29)_3:0.18,(sA_5:0.015092,Aar_0:0.015092)_3:1.45491)_3:5.64598)_1	0	((0,0.5),(0.052684,0.0394392),(0.67758,0.113785),(0.5,0.67758),(0,0))
OG0000575	((sT_2:0.017186,Ath_3:0.017186)_2:7.0988,((Aha_3:1.29,Aly_3:1.29)_3:0.18,(sA_2:0.015092,Aar_2:0.015092)_2:1.45491)_3:5.64598)_1	0	((0.5,0),(0.152279,0.0394392),(0.67758,0.67758),(0.5,0.270882),(0.5,0.5))
OG0000576	((sT_2:0.017186,Ath_2:0.017186)_2:7.0988,((Aha_2:1.29,Aly_4:1.29)_3:0.18,(sA_3:0.015092,Aar_2:0.015092)_3:1.45491)_3:5.64598)_1	0	((0.5,0.5),(0.152279,0.0394392),(0.270882,0.113785),(0.5,0.67758),(0.5,0))
OG0000577	((sT_2:0.017186,Ath_3:0.017186)_3:7.0988,((Aha_3:1.29,Aly_3:1.29)_3:0.18,(sA_2:0.015092,Aar_2:0.015092)_2:1.45491)_3:5.64598)_1	0	((0,0.5),(0.052684,0.0394392),(0.67758,0.67758),(0.5,0.270882),(0.5,0.5))
OG0000578	((sT_1:0.017186,Ath_2:0.017186)_3:7.0988,((Aha_5:1.29,Aly_2:1.29)_3:0.18,(sA_2:0.015092,Aar_3:0.015092)_2:1.45491)_3:5.64598)_1	0	((0,0),(0.052684,0.0394392),(0.0298553,0.270882),(0.5,0.270882),(0.5,0))
OG0000579	((sT_1:0.017186,Ath_0:0.017186)_2:7.0988,((Aha_10:1.29,Aly_0:1.29)_3:0.18,(sA_0:0.015092,Aar_4:0.015092)_4:1.45491)_3:5.64598)_1	0	((0,0),(0.152279,0.0394392),(2.14322e-07,0.000591784),(0.5,0.113785),(0,0.5))
OG0000580	((sT_2:0.017186,Ath_3:0.017186)_3:7.0988,((Aha_1:1.29,Aly_0:1.29)_3:0.18,(sA_2:0.015092,Aar_7:0.015092)_3:1.45491)_3:5.64598)_1	0	((0,0.5),(0.052684,0.0394392),(0.0111988,0.000591784),(0.5,0.67758),(0,0))
OG0000581	((sT_3:0.017186,Ath_1:0.017186)_2:7.0988,((Aha_0:1.29,Aly_1:1.29)_3:0.18,(sA_4:0.015092,Aar_6:0.015092)_2:1.45491)_3:5.64598)_1	0	((0,0),(0.152279,0.0394392),(0.000591784,0.0111988),(0.5,0.270882),(0,0))
OG0000582	((sT_2:0.017186,Ath_1:0.017186)_2:7.0988,((Aha_4:1.29,Aly_1:1.29)_3:0.18,(sA_4:0.015092,Aar_3:0.015092)_3:1.45491)_3:5.64598)_1	0	((0.5,0),(0.152279,0.0394392),(0.113785,0.0111988),(0.5,0.67758),(0,0.5))
OG0000583	((sT_1:0.017186,Ath_3:0.017186)_3:7.0988,((Aha_2:1.29,Aly_3:1.29)_3:0.18,(sA_3:0.015092,Aar_3:0.015092)_3:1.45491)_3:5.64598)_1	0	((0,0.5),(0.052684,0.0394392),(0.270882,0.67758),(0.5,0.67758),(0.5,0.5))
OG0000584	((sT_3:0.017186,Ath_3:0.017186)_3:7.0988,((Aha_2:1.29,Aly_1:1.29)_2:0.18,(sA_3:0.015092,Aar_3:0.015092)_3:1.45491)_2:5.64598)_3	0.2715	((-,-),(-,-),(-,-),(-,-),(-,-))
OG0000585	((sT_2:0.017186,Ath_2:0.017186)_2:7.0988,((Aha_3:1.29,Aly_4:1.29)_3:0.18,(sA_2:0.015092,Aar_2:0.015092)_2:1.45491)_3:5.64598)_3	0.3635	((-,-),(-,-),(-,-),(-,-),(-,-))
OG0000586	((sT_2:0.017186,Ath_2:0.017186)_2:7.0988,((Aha_2:1.29,Aly_3:1.29)_3:0.18,(sA_3:0.015092,Aar_3:0.015092)_3:1.45491)_3:5.64598)_3	0.7365	((-,-),(-,-),(-,-),(-,-),(-,-))
OG0000587	((sT_2:0.017186,Ath_3:0.017186)_2:7.0988,((Aha_3:1.29,Aly_2:1.29)_3:0.18,(sA_3:0.015092,Aar_2:0.015092)_2:1.45491)_3:5.64598)_1	0	((0.5,0),(0.152279,0.0394392),(0.67758,0.270882),(0.5,0.270882),(0,0.5))
OG0000588	((sT_4:0.017186,Ath_4:0.017186)_4:7.0988,((Aha_1:1.29,Aly_2:1.29)_2:0.18,(sA_2:0.015092,Aar_2:0.015092)_2:1.45491)_2:5.64598)_3	0.587	((-,-),(-,-),(-,-),(-,-),(-,-))
OG0000589	((sT_2:0.017186,Ath_3:0.017186)_3:7.0988,((Aha_3:1.29,Aly_3:1.29)_3:0.18,(sA_3:0.015092,Aar_1:0.015092)_3:1.45491)_3:5.64598)_1	0	((0,0.5),(0.052684,0.0394392),(0.67758,0.67758),(0.5,0.67758),(0.5,0))
OG0000590	((sT_1:0.017186,Ath_0:0.017186)_3:7.0988,((Aha_4:1.29,Aly_4:1.29)_4:0.18,(sA_3:0.015092,Aar_3:0.015092)_3:1.45491)_4:5.64598)_1	0	((0,0),(0.052684,0.0115881),(0.714065,0.714065),(0.5,0.33104),(0.5,0.5))
OG0000591	((sT_4:0.017186,Ath_2:0.017186)_2:7.0988,((Aha_2:1.29,Aly_2:1.29)_3:0.18,(sA_3:0.015092,Aar_2:0.015092)_2:1.45491)_3:5.64598)_1	0	((0,0.5),(0.152279,0.0394392),(0.270882,0.270882),(0.5,0.270882),(0,0.5))
OG0000592	((sT_2:0.017186,Ath_2:0.017186)_2:7.0988,((Aha_4:1.29,Aly_4:1.29)_3:0.18,(sA_2:0.015092,Aar_1:0.015092)_3:1.45491)_3:5.64598)_1	0	((0.5,0.5),(0.152279,0.0394392),(0.113785,0.113785),(0.5,0.67758),(0,0))
OG0000593	((sT_2:0.017186,Ath_2:0.017186)_2:7.0988,((Aha_3:1.29,Aly_3:1.29)_3:0.18,(sA_3:0.015092,Aar_2:0.015092)_2:1.45491)_3:5.64598)_1	0	((0.5,0.5),(0.152279,0.0394392),(0.67758,0.67758),(0.5,0.270882),(0,0.5))
OG0000595	((sT_1:0.017186,Ath_0:0.017186)_4:7.0988,((Aha_1:1.29,Aly_0:1.29)_2:0.18,(sA_9:0.015092,Aar_4:0.015092)_2:1.45491)_2:5.64598)_1	0	((0,0),(0.018227,0.134228),(0.198126,0.00441228),(0.5,0.631799),(0,0))
OG0000596	((sT_3:0.017186,Ath_3:0.017186)_3:7.0988,((Aha_3:1.29,Aly_2:1.29)_2:0.18,(sA_2:0.015092,Aar_2:0.015092)_2:1.45491)_2:5.64598)_3	0.6825	((-,-),(-,-),(-,-),(-,-),(-,-))
OG0000597	((sT_2:0.017186,Ath_2:0.017186)_2:7.0988,((Aha_5:1.29,Aly_2:1.29)_4:0.18,(sA_1:0.015092,Aar_3:0.015092)_3:1.45491)_4:5.64598)_1	0	((0.5,0.5),(0.152279,0.0115881),(0.149499,0.0201275),(0.5,0.33104),(0,0.5))
OG0000598	((sT_2:0.017186,Ath_3:0.017186)_2:7.0988,((Aha_3:1.29,Aly_3:1.29)_3:0.18,(sA_2:0.015092,Aar_2:0.015092)_2:1.45491)_3:5.64598)_1	0	((0.5,0),(0.152279,0.0394392),(0.67758,0.67758),(0.5,0.270882),(0.5,0.5))
OG0000599	((sT_0:0.017186,Ath_1:0.017186)_2:7.0988,((Aha_5:1.29,Aly_6:1.29)_3:0.18,(sA_1:0.015092,Aar_2:0.015092)_3:1.45491)_3:5.64598)_1	0	((0,0),(0.152279,0.0394392),(0.0298553,0.00223634),(0.5,0.67758),(0,0))
OG0000600	((sT_3:0.017186,Ath_3:0.017186)_3:7.0988,((Aha_2:1.29,Aly_3:1.29)_2:0.18,(sA_2:0.015092,Aar_2:0.015092)_2:1.45491)_2:5.64598)_3	0.6825	((-,-),(-,-),(-,-),(-,-),(-,-))
OG0000601	((sT_4:0.017186,Ath_6:0.017186)_4:7.0988,((Aha_2:1.29,Aly_1:1.29)_1:0.18,(sA_1:0.015092,Aar_1:0.015092)_1:1.45491)_1:5.64598)_1	0	((0.5,0),(0.018227,0.750657),(0.0381844,0.573871),(0.5,0.573871),(0.5,0.5))
OG0000602	((sT_1:0.017186,Ath_1:0.017186)_1:7.0988,((Aha_2:1.29,Aly_2:1.29)_2:0.18,(sA_4:0.015092,Aar_5:0.015092)_2:1.45491)_2:5.64598)_1	0	((0.5,0.5),(0.786122,0.134228),(0.631799,0.631799),(0.5,0.631799),(0,0))
OG0000603	((sT_2:0.017186,Ath_3:0.017186)_2:7.0988,((Aha_3:1.29,Aly_3:1.29)_3:0.18,(sA_2:0.015092,Aar_2:0.015092)_2:1.45491)_3:5.64598)_1	0	((0.5,0),(0.152279,0.0394392),(0.67758,0.67758),(0.5,0.270882),(0.5,0.5))
OG0000604	((sT_2:0.017186,Ath_2:0.017186)_2:7.0988,((Aha_3:1.29,Aly_2:1.29)_3:0.18,(sA_2:0.015092,Aar_4:0.015092)_2:1.45491)_3:5.64598)_1	0	((0.5,0.5),(0.152279,0.0394392),(0.67758,0.270882),(0.5,0.270882),(0.5,0))
OG0000605	((sT_0:0.017186,Ath_1:0.017186)_2:7.0988,((Aha_1:1.29,Aly_9:1.29)_3:0.18,(sA_1:0.015092,Aar_3:0.015092)_3:1.45491)_3:5.64598)_1	0	((0,0),(0.152279,0.0394392),(0.0111988,2.18316e-06),(0.5,0.67758),(0,0.5))
OG0000606	((sT_2:0.017186,Ath_2:0.017186)_2:7.0988,((Aha_3:1.29,Aly_3:1.29)_2:0.18,(sA_3:0.015092,Aar_2:0.015092)_2:1.45491)_2:5.64598)_1	0	((0.5,0.5),(0.152279,0.134228),(0.0764679,0.0764679),(0.5,0.631799),(0,0.5))
OG0000607	((sT_1:0.017186,Ath_1:0.017186)_1:7.0988,((Aha_4:1.29,Aly_2:1.29)_1:0.18,(sA_3:0.015092,Aar_4:0.015092)_1:1.45491)_1:5.64598)_1	0	((0.5,0.5),(0.786122,0.750657),(0.00022535,0.0381844),(0.5,0.573871),(0,0))
OG0000608	((sT_2:0.017186,Ath_3:0.017186)_1:7.0988,((Aha_2:1.29,Aly_3:1.29)_2:0.18,(sA_3:0.015092,Aar_2:0.015092)_2:1.45491)_2:5.64598)_1	0	((0,0),(0.786122,0.134228),(0.631799,0.0764679),(0.5,0.631799),(0,0.5))
OG0000609	((sT_5:0.017186,Ath_2:0.017186)_2:7.0988,((Aha_2:1.29,Aly_2:1.29)_2:0.18,(sA_2:0.015092,Aar_2:0.015092)_2:1.45491)_2:5.64598)_1	0	((0,0.5),(0.152279,0.134228),(0.631799,0.631799),(0.5,0.631799),(0.5,0.5))
OG0000610	((sT_1:0.017186,Ath_1:0.017186)_1:7.0988,((Aha_3:1.29,Aly_3:1.29)_3:0.18,(sA_3:0.015092,Aar_4:0.015092)_2:1.45491)_3:5.64598)_1	0	((0.5,0.5),(0.786122,0.0394392),(0.67758,0.67758),(0.5,0.270882),(0,0))
OG0000611	((sT_3:0.017186,Ath_4:0.017186)_2:7.0988,((Aha_3:1.29,Aly_1:1.29)_2:0.18,(sA_2:0.015092,Aar_2:0.015092)_2:1.45491)_2:5.64598)_1	0	((0,0),(0.152279,0.134228),(0.0764679,0.198126),(0.5,0.631799),(0.5,0.5))
OG0000613	((sT_0:0.017186,Ath_2:0.017186)_2:7.0988,((Aha_5:1.29,Aly_5:1.29)_2:0.18,(sA_1:0.015092,Aar_2:0.015092)_2:1.45491)_2:5.64598)_1	0	((0,0.5),(0.152279,0.134228),(0.00080057,0.00080057),(0.5,0.631799),(0,0.5))
OG0000614	((sT_2:0.017186,Ath_3:0.017186)_1:7.0988,((Aha_2:1.29,Aly_2:1.29)_2:0.18,(sA_3:0.015092,Aar_3:0.015092)_3:1.45491)_2:5.64598)_1	0	((0,0),(0.786122,0.134228),(0.631799,0.631799),(0.5,0.0764679),(0.5,0.5))
OG0000615	((sT_3:0.017186,Ath_3:0.017186)_3:7.0988,((Aha_3:1.29,Aly_2:1.29)_2:0.18,(sA_2:0.015092,Aar_2:0.015092)_2:1.45491)_2:5.64598)_3	0.6825	((-,-),(-,-),(-,-),(-,-),(-,-))
OG0000617	((sT_1:0.017186,Ath_2:0.017186)_2:7.0988,((Aha_3:1.29,Aly_3:1.29)_3:0.18,(sA_3:0.015092,Aar_3:0.015092)_3:1.45491)_3:5.64598)_1	0	((0,0.5),(0.152279,0.0394392),(0.67758,0.67758),(0.5,0.67758),(0.5,0.5))
OG0000618	((sT_2:0.017186,Ath_2:0.017186)_2:7.0988,((Aha_1:1.29,Aly_3:1.29)_3:0.18,(sA_3:0.015092,Aar_4:0.015092)_2:1.45491)_3:5.64598)_1	0	((0.5,0.5),(0.152279,0.0394392),(0.0111988,0.67758),(0.5,0.270882),(0,0))
OG0000619	((sT_2:0.017186,Ath_4:0.017186)_2:7.0988,((Aha_2:1.29,Aly_2:1.29)_2:0.18,(sA_2:0.015092,Aar_3:0.015092)_2:1.45491)_2:5.64598)_1	0	((0.5,0),(0.152279,0.134228),(0.631799,0.631799),(0.5,0.631799),(0.5,0))
OG0000621	((sT_2:0.017186,Ath_2:0.017186)_2:7.0988,((Aha_2:1.29,Aly_3:1.29)_3:0.18,(sA_3:0.015092,Aar_3:0.015092)_3:1.45491)_3:5.64598)_3	0.7365	((-,-),(-,-),(-,-),(-,-),(-,-))
OG0000622	((sT_2:0.017186,Ath_3:0.017186)_1:7.0988,((Aha_3:1.29,Aly_3:1.29)_3:0.18,(sA_2:0.015092,Aar_2:0.015092)_2:1.45491)_3:5.64598)_1	0	((0,0),(0.786122,0.0394392),(0.67758,0.67758),(0.5,0.270882),(0.5,0.5))
OG0000623	((sT_2:0.017186,Ath_3:0.017186)_3:7.0988,((Aha_3:1.29,Aly_3:1.29)_3:0.18,(sA_2:0.015092,Aar_2:0.015092)_2:1.45491)_3:5.64598)_1	0	((0,0.5),(0.052684,0.0394392),(0.67758,0.67758),(0.5,0.270882),(0.5,0.5))
OG0000624	((sT_2:0.017186,Ath_2:0.017186)_2:7.0988,((Aha_3:1.29,Aly_3:1.29)_3:0.18,(sA_3:0.015092,Aar_2:0.015092)_3:1.45491)_3:5.64598)_1	0	((0.5,0.5),(0.152279,0.0394392),(0.67758,0.67758),(0.5,0.67758),(0.5,0))
OG0000625	((sT_2:0.017186,Ath_3:0.017186)_2:7.0988,((Aha_3:1.29,Aly_2:1.29)_3:0.18,(sA_3:0.015092,Aar_2:0.015092)_2:1.45491)_3:5.64598)_1	0	((0.5,0),(0.152279,0.0394392),(0.67758,0.270882),(0.5,0.270882),(0,0.5))
OG0000626	((sT_3:0.017186,Ath_3:0.017186)_3:7.0988,((Aha_2:1.29,Aly_3:1.29)_2:0.18,(sA_2:0.015092,Aar_2:0.015092)_2:1.45491)_2:5.64598)_3	0.6825	((-,-),(-,-),(-,-),(-,-),(-,-))
OG0000627	((sT_3:0.017186,Ath_2:0.017186)_2:7.0988,((Aha_2:1.29,Aly_3:1.29)_3:0.18,(sA_3:0.015092,Aar_2:0.015092)_3:1.45491)_3:5.64598)_1	0	((0,0.5),(0.152279,0.0394392),(0.270882,0.67758),(0.5,0.67758),(0.5,0))
OG0000628	((sT_2:0.017186,Ath_3:0.017186)_1:7.0988,((Aha_3:1.29,Aly_5:1.29)_3:0.18,(sA_1:0.015092,Aar_1:0.015092)_1:1.45491)_3:5.64598)_1	0	((0,0),(0.786122,0.0394392),(0.67758,0.0298553),(0.5,0.0111988),(0.5,0.5))
OG0000629	((sT_1:0.017186,Ath_4:0.017186)_3:7.0988,((Aha_3:1.29,Aly_4:1.29)_3:0.18,(sA_1:0.015092,Aar_2:0.015092)_2:1.45491)_3:5.64598)_1	0	((0,0),(0.052684,0.0394392),(0.67758,0.113785),(0.5,0.270882),(0,0.5))
OG0000630	((sT_2:0.017186,Ath_3:0.017186)_2:7.0988,((Aha_3:1.29,Aly_3:1.29)_3:0.18,(sA_3:0.015092,Aar_1:0.015092)_3:1.45491)_3:5.64598)_1	0	((0.5,0),(0.152279,0.0394392),(0.67758,0.67758),(0.5,0.67758),(0.5,0))
OG0000631	((sT_3:0.017186,Ath_3:0.017186)_3:7.0988,((Aha_1:1.29,Aly_3:1.29)_3:0.18,(sA_3:0.015092,Aar_2:0.015092)_2:1.45491)_3:5.64598)_1	0	((0.5,0.5),(0.052684,0.0394392),(0.0111988,0.67758),(0.5,0.270882),(0,0.5))
OG0000632	((sT_3:0.017186,Ath_4:0.017186)_3:7.0988,((Aha_1:1.29,Aly_3:1.29)_2:0.18,(sA_2:0.015092,Aar_2:0.015092)_2:1.45491)_2:5.64598)_1	0	((0.5,0),(0.052684,0.134228),(0.198126,0.0764679),(0.5,0.631799),(0.5,0.5))
OG0000633	((sT_3:0.017186,Ath_3:0.017186)_3:7.0988,((Aha_2:1.29,Aly_4:1.29)_3:0.18,(sA_1:0.015092,Aar_2:0.015092)_3:1.45491)_3:5.64598)_1	0	((0.5,0.5),(0.052684,0.0394392),(0.270882,0.113785),(0.5,0.67758),(0,0))
OG0000635	((sT_2:0.017186,Ath_3:0.017186)_1:7.0988,((Aha_3:1.29,Aly_3:1.29)_3:0.18,(sA_3:0.015092,Aar_1:0.015092)_1:1.45491)_3:5.64598)_1	0	((0,0),(0.786122,0.0394392),(0.67758,0.67758),(0.5,0.0111988),(0,0.5))
OG0000639	((sT_3:0.017186,Ath_7:0.017186)_3:7.0988,((Aha_2:1.29,Aly_0:1.29)_3:0.18,(sA_2:0.015092,Aar_1:0.015092)_2:1.45491)_3:5.64598)_1	0	((0.5,0),(0.052684,0.0394392),(0.270882,0.000591784),(0.5,0.270882),(0.5,0))
OG0000640	((sT_2:0.017186,Ath_3:0.017186)_2:7.0988,((Aha_4:1.29,Aly_2:1.29)_2:0.18,(sA_2:0.015092,Aar_2:0.015092)_2:1.45491)_2:5.64598)_1	0	((0.5,0),(0.152279,0.134228),(0.0138227,0.631799),(0.5,0.631799),(0.5,0.5))
OG0000641	((sT_2:0.017186,Ath_1:0.017186)_3:7.0988,((Aha_5:1.29,Aly_6:1.29)_3:0.18,(sA_1:0.015092,Aar_0:0.015092)_2:1.45491)_3:5.64598)_1	0	((0,0),(0.052684,0.0394392),(0.0298553,0.00223634),(0.5,0.270882),(0,0))
OG0000642	((sT_3:0.017186,Ath_4:0.017186)_3:7.0988,((Aha_2:1.29,Aly_3:1.29)_2:0.18,(sA_3:0.015092,Aar_0:0.015092)_2:1.45491)_2:5.64598)_1	0	((0.5,0),(0.052684,0.134228),(0.631799,0.0764679),(0.5,0.631799),(0,0))
OG0000643	((sT_1:0.017186,Ath_1:0.017186)_1:7.0988,((Aha_3:1.29,Aly_1:1.29)_3:0.18,(sA_3:0.015092,Aar_5:0.015092)_3:1.45491)_3:5.64598)_1	0	((0.5,0.5),(0.786122,0.0394392),(0.67758,0.0111988),(0.5,0.67758),(0.5,0))
OG0000644	((sT_1:0.017186,Ath_3:0.017186)_1:7.0988,((Aha_0:1.29,Aly_0:1.29)_3:0.18,(sA_1:0.015092,Aar_3:0.015092)_1:1.45491)_3:5.64598)_1	0	((0.5,0),(0.786122,0.0394392),(0.000591784,0.000591784),(0.5,0.0111988),(0.5,0))
OG0000645	((sT_3:0.017186,Ath_2:0.017186)_3:7.0988,((Aha_2:1.29,Aly_3:1.29)_3:0.18,(sA_1:0.015092,Aar_3:0.015092)_2:1.45491)_3:5.64598)_1	0	((0.5,0),(0.052684,0.0394392),(0.270882,0.67758),(0.5,0.270882),(0,0))
OG0000646	((sT_3:0.017186,Ath_3:0.017186)_3:7.0988,((Aha_2:1.29,Aly_2:1.29)_2:0.18,(sA_2:0.015092,Aar_2:0.015092)_2:1.45491)_2:5.64598)_3	0.9725	((-,-),(-,-),(-,-),(-,-),(-,-))
OG0000647	((sT_2:0.017186,Ath_2:0.017186)_2:7.0988,((Aha_2:1.29,Aly_2:1.29)_3:0.18,(sA_2:0.015092,Aar_4:0.015092)_2:1.45491)_3:5.64598)_1	0	((0.5,0.5),(0.152279,0.0394392),(0.270882,0.270882),(0.5,0.270882),(0.5,0))
OG0000648	((sT_3:0.017186,Ath_3:0.017186)_3:7.0988,((Aha_2:1.29,Aly_2:1.29)_2:0.18,(sA_3:0.015092,Aar_1:0.015092)_2:1.45491)_2:5.64598)_1	0	((0.5,0.5),(0.052684,0.134228),(0.631799,0.631799),(0.5,0.631799),(0,0))
OG0000649	((sT_3:0.017186,Ath_3:0.017186)_3:7.0988,((Aha_2:1.29,Aly_2:1.29)_3:0.18,(sA_3:0.015092,Aar_1:0.015092)_3:1.45491)_3:5.64598)_1	0	((0.5,0.5),(0.052684,0.0394392),(0.270882,0.270882),(0.5,0.67758),(0.5,0))
OG0000650	((sT_2:0.017186,Ath_2:0.017186)_2:7.0988,((Aha_2:1.29,Aly_2:1.29)_2:0.18,(sA_3:0.015092,Aar_3:0.015092)_3:1.45491)_2:5.64598)_2	0.7155	((-,-),(-,-),(-,-),(-,-),(-,-))
OG0000651	((sT_2:0.017186,Ath_2:0.017186)_2:7.0988,((Aha_1:1.29,Aly_5:1.29)_2:0.18,(sA_2:0.015092,Aar_2:0.015092)_2:1.45491)_2:5.64598)_2	0.02	((0.5,0.5),(0.561331,0.832603),(0.198126,0.00080057),(0.5,0.631799),(0.5,0.5))
OG0000652	((sT_2:0.017186,Ath_2:0.017186)_2:7.0988,((Aha_4:1.29,Aly_2:1.29)_2:0.18,(sA_2:0.015092,Aar_2:0.015092)_2:1.45491)_2:5.64598)_2	0.264	((-,-),(-,-),(-,-),(-,-),(-,-))
OG0000653	((sT_3:0.017186,Ath_3:0.017186)_3:7.0988,((Aha_2:1.29,Aly_3:1.29)_3:0.18,(sA_1:0.015092,Aar_2:0.015092)_2:1.45491)_3:5.64598)_1	0	((0.5,0.5),(0.052684,0.0394392),(0.270882,0.67758),(0.5,0.270882),(0,0.5))
OG0000654	((sT_2:0.017186,Ath_3:0.017186)_3:7.0988,((Aha_4:1.29,Aly_1:1.29)_2:0.18,(sA_2:0.015092,Aar_2:0.015092)_2:1.45491)_2:5.64598)_1	0	((0,0.5),(0.052684,0.134228),(0.0138227,0.198126),(0.5,0.631799),(0.5,0.5))
OG0000655	((sT_0:0.017186,Ath_2:0.017186)_3:7.0988,((Aha_5:1.29,Aly_4:1.29)_3:0.18,(sA_2:0.015092,Aar_1:0.015092)_3:1.45491)_3:5.64598)_1	0	((0,0),(0.052684,0.0394392),(0.0298553,0.113785),(0.5,0.67758),(0,0))
OG0000656	((sT_3:0.017186,Ath_3:0.017186)_3:7.0988,((Aha_2:1.29,Aly_2:1.29)_2:0.18,(sA_2:0.015092,Aar_2:0.015092)_2:1.45491)_2:5.64598)_3	0.9725	((-,-),(-,-),(-,-),(-,-),(-,-))
OG0000657	((sT_3:0.017186,Ath_3:0.017186)_3:7.0988,((Aha_2:1.29,Aly_2:1.29)_2:0.18,(sA_2:0.015092,Aar_2:0.015092)_2:1.45491)_2:5.64598)_3	0.9725	((-,-),(-,-),(-,-),(-,-),(-,-))
OG0000658	((sT_2:0.017186,Ath_2:0.017186)_2:7.0988,((Aha_4:1.29,Aly_2:1.29)_2:0.18,(sA_2:0.015092,Aar_2:0.015092)_2:1.45491)_2:5.64598)_2	0.264	((-,-),(-,-),(-,-),(-,-),(-,-))
OG0000659	((sT_2:0.017186,Ath_2:0.017186)_2:7.0988,((Aha_3:1.29,Aly_3:1.29)_3:0.18,(sA_2:0.015092,Aar_2:0.015092)_2:1.45491)_3:5.64598)_3	0.7365	((-,-),(-,-),(-,-),(-,-),(-,-))
OG0000660	((sT_3:0.017186,Ath_2:0.017186)_3:7.0988,((Aha_2:1.29,Aly_2:1.29)_2:0.18,(sA_3:0.015092,Aar_2:0.015092)_2:1.45491)_2:5.64598)_1	0	((0.5,0),(0.052684,0.134228),(0.631799,0.631799),(0.5,0.631799),(0,0.5))
OG0000661	((sT_2:0.017186,Ath_2:0.017186)_2:7.0988,((Aha_2:1.29,Aly_2:1.29)_2:0.18,(sA_3:0.015092,Aar_3:0.015092)_3:1.45491)_2:5.64598)_2	0.7155	((-,-),(-,-),(-,-),(-,-),(-,-))
OG0000662	((sT_1:0.017186,Ath_3:0.017186)_3:7.0988,((Aha_4:1.29,Aly_2:1.29)_2:0.18,(sA_3:0.015092,Aar_1:0.015092)_2:1.45491)_2:5.64598)_1	0	((0,0.5),(0.052684,0.134228),(0.0138227,0.631799),(0.5,0.631799),(0,0))
OG0000663	((sT_1:0.017186,Ath_1:0.017186)_1:7.0988,((Aha_5:1.29,Aly_1:1.29)_3:0.18,(sA_3:0.015092,Aar_3:0.015092)_3:1.45491)_3:5.64598)_2	0.018	((0.5,0.5),(0.85201,0.286436),(0.0298553,0.0111988),(0.5,0.67758),(0.5,0.5))
OG0000664	((sT_3:0.017186,Ath_3:0.017186)_3:7.0988,((Aha_2:1.29,Aly_2:1.29)_2:0.18,(sA_2:0.015092,Aar_2:0.015092)_2:1.45491)_2:5.64598)_3	0.9725	((-,-),(-,-),(-,-),(-,-),(-,-))
OG0000665	((sT_1:0.017186,Ath_1:0.017186)_1:7.0988,((Aha_1:1.29,Aly_2:1.29)_3:0.18,(sA_8:0.015092,Aar_1:0.015092)_2:1.45491)_3:5.64598)_1	0	((0.5,0.5),(0.786122,0.0394392),(0.0111988,0.270882),(0.5,0.270882),(0,0))
OG0000667	((sT_0:0.017186,Ath_2:0.017186)_3:7.0988,((Aha_2:1.29,Aly_3:1.29)_2:0.18,(sA_2:0.015092,Aar_5:0.015092)_2:1.45491)_2:5.64598)_1	0	((0,0),(0.052684,0.134228),(0.631799,0.0764679),(0.5,0.631799),(0.5,0))
OG0000668	((sT_2:0.017186,Ath_2:0.017186)_2:7.0988,((Aha_2:1.29,Aly_3:1.29)_2:0.18,(sA_3:0.015092,Aar_2:0.015092)_3:1.45491)_2:5.64598)_1	0	((0.5,0.5),(0.152279,0.134228),(0.631799,0.0764679),(0.5,0.0764679),(0.5,0))
OG0000669	((sT_3:0.017186,Ath_2:0.017186)_3:7.0988,((Aha_2:1.29,Aly_3:1.29)_2:0.18,(sA_2:0.015092,Aar_2:0.015092)_2:1.45491)_2:5.64598)_1	0	((0.5,0),(0.052684,0.134228),(0.631799,0.0764679),(0.5,0.631799),(0.5,0.5))
OG0000671	((sT_1:0.017186,Ath_2:0.017186)_1:7.0988,((Aha_0:1.29,Aly_4:1.29)_3:0.18,(sA_4:0.015092,Aar_3:0.015092)_3:1.45491)_3:5.64598)_1	0	((0.5,0),(0.786122,0.0394392),(0.000591784,0.113785),(0.5,0.67758),(0,0.5))
OG0000672	((sT_2:0.017186,Ath_4:0.017186)_3:7.0988,((Aha_2:1.29,Aly_0:1.29)_2:0.18,(sA_3:0.015092,Aar_3:0.015092)_3:1.45491)_2:5.64598)_1	0	((0,0),(0.052684,0.134228),(0.631799,0.00441228),(0.5,0.0764679),(0.5,0.5))
OG0000673	((sT_1:0.017186,Ath_2:0.017186)_1:7.0988,((Aha_3:1.29,Aly_3:1.29)_3:0.18,(sA_2:0.015092,Aar_3:0.015092)_2:1.45491)_3:5.64598)_1	0	((0.5,0),(0.786122,0.0394392),(0.67758,0.67758),(0.5,0.270882),(0.5,0))
OG0000674	((sT_2:0.017186,Ath_3:0.017186)_3:7.0988,((Aha_2:1.29,Aly_2:1.29)_2:0.18,(sA_3:0.015092,Aar_2:0.015092)_2:1.45491)_2:5.64598)_1	0	((0,0.5),(0.052684,0.134228),(0.631799,0.631799),(0.5,0.631799),(0,0.5))
OG0000675	((sT_1:0.017186,Ath_1:0.017186)_1:7.0988,((Aha_3:1.29,Aly_1:1.29)_2:0.18,(sA_5:0.015092,Aar_3:0.015092)_3:1.45491)_2:5.64598)_1	0	((0.5,0.5),(0.786122,0.134228),(0.0764679,0.198126),(0.5,0.0764679),(0,0.5))
OG0000676	((sT_2:0.017186,Ath_2:0.017186)_2:7.0988,((Aha_2:1.29,Aly_3:1.29)_2:0.18,(sA_4:0.015092,Aar_1:0.015092)_2:1.45491)_2:5.64598)_1	0	((0.5,0.5),(0.152279,0.134228),(0.631799,0.0764679),(0.5,0.631799),(0,0))
OG0000677	((sT_1:0.017186,Ath_2:0.017186)_1:7.0988,((Aha_3:1.29,Aly_2:1.29)_3:0.18,(sA_3:0.015092,Aar_3:0.015092)_3:1.45491)_3:5.64598)_1	0	((0.5,0),(0.786122,0.0394392),(0.67758,0.270882),(0.5,0.67758),(0.5,0.5))
OG0000678	((sT_1:0.017186,Ath_2:0.017186)_3:7.0988,((Aha_5:1.29,Aly_2:1.29)_2:0.18,(sA_1:0.015092,Aar_3:0.015092)_3:1.45491)_2:5.64598)_1	0	((0,0),(0.052684,0.134228),(0.00080057,0.631799),(0.5,0.0764679),(0,0.5))
OG0000679	((sT_1:0.017186,Ath_3:0.017186)_1:7.0988,((Aha_3:1.29,Aly_2:1.29)_3:0.18,(sA_3:0.015092,Aar_2:0.015092)_2:1.45491)_3:5.64598)_1	0	((0.5,0),(0.786122,0.0394392),(0.67758,0.270882),(0.5,0.270882),(0,0.5))
OG0000680	((sT_2:0.017186,Ath_3:0.017186)_3:7.0988,((Aha_2:1.29,Aly_3:1.29)_2:0.18,(sA_2:0.015092,Aar_2:0.015092)_2:1.45491)_2:5.64598)_1	0	((0,0.5),(0.052684,0.134228),(0.631799,0.0764679),(0.5,0.631799),(0.5,0.5))
OG0000681	((sT_3:0.017186,Ath_3:0.017186)_3:7.0988,((Aha_2:1.29,Aly_2:1.29)_2:0.18,(sA_2:0.015092,Aar_2:0.015092)_2:1.45491)_2:5.64598)_3	0.9725	((-,-),(-,-),(-,-),(-,-),(-,-))
OG0000682	((sT_3:0.017186,Ath_3:0.017186)_3:7.0988,((Aha_2:1.29,Aly_2:1.29)_2:0.18,(sA_2:0.015092,Aar_2:0.015092)_2:1.45491)_2:5.64598)_3	0.9725	((-,-),(-,-),(-,-),(-,-),(-,-))
OG0000683	((sT_2:0.017186,Ath_1:0.017186)_1:7.0988,((Aha_2:1.29,Aly_3:1.29)_3:0.18,(sA_3:0.015092,Aar_3:0.015092)_3:1.45491)_3:5.64598)_1	0	((0,0.5),(0.786122,0.0394392),(0.270882,0.67758),(0.5,0.67758),(0.5,0.5))
OG0000684	((sT_3:0.017186,Ath_2:0.017186)_3:7.0988,((Aha_1:1.29,Aly_2:1.29)_2:0.18,(sA_2:0.015092,Aar_4:0.015092)_3:1.45491)_2:5.64598)_1	0	((0.5,0),(0.052684,0.134228),(0.198126,0.631799),(0.5,0.0764679),(0,0))
OG0000685	((sT_2:0.017186,Ath_3:0.017186)_1:7.0988,((Aha_2:1.29,Aly_2:1.29)_3:0.18,(sA_3:0.015092,Aar_2:0.015092)_2:1.45491)_3:5.64598)_1	0	((0,0),(0.786122,0.0394392),(0.270882,0.270882),(0.5,0.270882),(0,0.5))
OG0000686	((sT_2:0.017186,Ath_3:0.017186)_3:7.0988,((Aha_3:1.29,Aly_2:1.29)_2:0.18,(sA_2:0.015092,Aar_2:0.015092)_2:1.45491)_2:5.64598)_1	0	((0,0.5),(0.052684,0.134228),(0.0764679,0.631799),(0.5,0.631799),(0.5,0.5))
OG0000687	((sT_1:0.017186,Ath_1:0.017186)_1:7.0988,((Aha_2:1.29,Aly_4:1.29)_2:0.18,(sA_4:0.015092,Aar_2:0.015092)_2:1.45491)_2:5.64598)_1	0	((0.5,0.5),(0.786122,0.134228),(0.631799,0.0138227),(0.5,0.631799),(0,0.5))
OG0000688	((sT_1:0.017186,Ath_1:0.017186)_1:7.0988,((Aha_3:1.29,Aly_2:1.29)_2:0.18,(sA_4:0.015092,Aar_3:0.015092)_2:1.45491)_2:5.64598)_1	0	((0.5,0.5),(0.786122,0.134228),(0.0764679,0.631799),(0.5,0.631799),(0,0))
OG0000689	((sT_1:0.017186,Ath_0:0.017186)_1:7.0988,((Aha_8:1.29,Aly_2:1.29)_3:0.18,(sA_1:0.015092,Aar_2:0.015092)_3:1.45491)_3:5.64598)_1	0	((0.5,0),(0.786122,0.0394392),(2.1487e-05,0.270882),(0.5,0.67758),(0,0))
OG0000690	((sT_3:0.017186,Ath_3:0.017186)_3:7.0988,((Aha_3:1.29,Aly_1:1.29)_2:0.18,(sA_2:0.015092,Aar_2:0.015092)_2:1.45491)_2:5.64598)_3	0.2715	((-,-),(-,-),(-,-),(-,-),(-,-))
OG0000691	((sT_1:0.017186,Ath_1:0.017186)_1:7.0988,((Aha_3:1.29,Aly_3:1.29)_3:0.18,(sA_3:0.015092,Aar_3:0.015092)_3:1.45491)_3:5.64598)_2	0.8385	((-,-),(-,-),(-,-),(-,-),(-,-))
OG0000692	((sT_2:0.017186,Ath_2:0.017186)_2:7.0988,((Aha_2:1.29,Aly_2:1.29)_2:0.18,(sA_3:0.015092,Aar_3:0.015092)_3:1.45491)_2:5.64598)_2	0.7155	((-,-),(-,-),(-,-),(-,-),(-,-))
OG0000693	((sT_2:0.017186,Ath_3:0.017186)_1:7.0988,((Aha_2:1.29,Aly_2:1.29)_2:0.18,(sA_3:0.015092,Aar_2:0.015092)_2:1.45491)_2:5.64598)_1	0	((0,0),(0.786122,0.134228),(0.631799,0.631799),(0.5,0.631799),(0,0.5))
OG0000694	((sT_3:0.017186,Ath_3:0.017186)_3:7.0988,((Aha_2:1.29,Aly_2:1.29)_2:0.18,(sA_2:0.015092,Aar_2:0.015092)_2:1.45491)_2:5.64598)_3	0.9725	((-,-),(-,-),(-,-),(-,-),(-,-))
OG0000695	((sT_1:0.017186,Ath_3:0.017186)_1:7.0988,((Aha_2:1.29,Aly_2:1.29)_2:0.18,(sA_3:0.015092,Aar_3:0.015092)_3:1.45491)_2:5.64598)_1	0	((0.5,0),(0.786122,0.134228),(0.631799,0.631799),(0.5,0.0764679),(0.5,0.5))
OG0000697	((sT_3:0.017186,Ath_3:0.017186)_3:7.0988,((Aha_2:1.29,Aly_2:1.29)_2:0.18,(sA_2:0.015092,Aar_2:0.015092)_2:1.45491)_2:5.64598)_3	0.9725	((-,-),(-,-),(-,-),(-,-),(-,-))
OG0000699	((sT_3:0.017186,Ath_2:0.017186)_1:7.0988,((Aha_1:1.29,Aly_2:1.29)_2:0.18,(sA_3:0.015092,Aar_3:0.015092)_3:1.45491)_2:5.64598)_1	0	((0,0),(0.786122,0.134228),(0.198126,0.631799),(0.5,0.0764679),(0.5,0.5))
OG0000700	((sT_3:0.017186,Ath_3:0.017186)_3:7.0988,((Aha_1:1.29,Aly_3:1.29)_2:0.18,(sA_3:0.015092,Aar_1:0.015092)_3:1.45491)_2:5.64598)_1	0	((0.5,0.5),(0.052684,0.134228),(0.198126,0.0764679),(0.5,0.0764679),(0.5,0))
OG0000701	((sT_3:0.017186,Ath_6:0.017186)_1:7.0988,((Aha_0:1.29,Aly_2:1.29)_2:0.18,(sA_2:0.015092,Aar_1:0.015092)_2:1.45491)_2:5.64598)_1	0	((0,0),(0.786122,0.134228),(0.00441228,0.631799),(0.5,0.631799),(0.5,0))
OG0000702	((sT_1:0.017186,Ath_1:0.017186)_1:7.0988,((Aha_3:1.29,Aly_5:1.29)_2:0.18,(sA_1:0.015092,Aar_3:0.015092)_2:1.45491)_2:5.64598)_1	0	((0.5,0.5),(0.786122,0.134228),(0.0764679,0.00080057),(0.5,0.631799),(0,0))
OG0000703	((sT_3:0.017186,Ath_3:0.017186)_3:7.0988,((Aha_2:1.29,Aly_1:1.29)_2:0.18,(sA_3:0.015092,Aar_2:0.015092)_3:1.45491)_2:5.64598)_1	0	((0.5,0.5),(0.052684,0.134228),(0.631799,0.198126),(0.5,0.0764679),(0.5,0))
OG0000704	((sT_1:0.017186,Ath_1:0.017186)_1:7.0988,((Aha_5:1.29,Aly_5:1.29)_4:0.18,(sA_1:0.015092,Aar_1:0.015092)_1:1.45491)_4:5.64598)_3	0.007	((0.5,0.5),(0.296295,0.39417),(0.149499,0.149499),(0.5,0.00155196),(0.5,0.5))
OG0000705	((sT_3:0.017186,Ath_3:0.017186)_3:7.0988,((Aha_1:1.29,Aly_2:1.29)_2:0.18,(sA_2:0.015092,Aar_3:0.015092)_3:1.45491)_2:5.64598)_1	0	((0.5,0.5),(0.052684,0.134228),(0.198126,0.631799),(0.5,0.0764679),(0,0.5))
OG0000706	((sT_1:0.017186,Ath_1:0.017186)_1:7.0988,((Aha_4:1.29,Aly_3:1.29)_2:0.18,(sA_2:0.015092,Aar_3:0.015092)_3:1.45491)_2:5.64598)_1	0	((0.5,0.5),(0.786122,0.134228),(0.0138227,0.0764679),(0.5,0.0764679),(0,0.5))
OG0000707	((sT_2:0.017186,Ath_2:0.017186)_2:7.0988,((Aha_6:1.29,Aly_0:1.29)_2:0.18,(sA_2:0.015092,Aar_2:0.015092)_2:1.45491)_2:5.64598)_2	0.001	((0.5,0.5),(0.561331,0.832603),(7.62557e-05,0.00441228),(0.5,0.631799),(0.5,0.5))
OG0000708	((sT_2:0.017186,Ath_2:0.017186)_2:7.0988,((Aha_2:1.29,Aly_2:1.29)_2:0.18,(sA_3:0.015092,Aar_3:0.015092)_3:1.45491)_2:5.64598)_2	0.7155	((-,-),(-,-),(-,-),(-,-),(-,-))
OG0000709	((sT_1:0.017186,Ath_2:0.017186)_3:7.0988,((Aha_5:1.29,Aly_2:1.29)_2:0.18,(sA_2:0.015092,Aar_2:0.015092)_2:1.45491)_2:5.64598)_1	0	((0,0),(0.052684,0.134228),(0.00080057,0.631799),(0.5,0.631799),(0.5,0.5))
OG0000710	((sT_2:0.017186,Ath_2:0.017186)_2:7.0988,((Aha_2:1.29,Aly_2:1.29)_4:0.18,(sA_4:0.015092,Aar_2:0.015092)_1:1.45491)_4:5.64598)_1	0	((0.5,0.5),(0.152279,0.0115881),(0.0201275,0.0201275),(0.5,0.00155196),(0,0))
OG0000711	((sT_2:0.017186,Ath_2:0.017186)_2:7.0988,((Aha_3:1.29,Aly_3:1.29)_3:0.18,(sA_2:0.015092,Aar_2:0.015092)_2:1.45491)_3:5.64598)_3	0.7365	((-,-),(-,-),(-,-),(-,-),(-,-))
OG0000712	((sT_3:0.017186,Ath_3:0.017186)_3:7.0988,((Aha_2:1.29,Aly_2:1.29)_2:0.18,(sA_2:0.015092,Aar_2:0.015092)_2:1.45491)_2:5.64598)_3	0.9725	((-,-),(-,-),(-,-),(-,-),(-,-))
OG0000713	((sT_3:0.017186,Ath_1:0.017186)_2:7.0988,((Aha_2:1.29,Aly_5:1.29)_2:0.18,(sA_1:0.015092,Aar_2:0.015092)_2:1.45491)_2:5.64598)_1	0	((0,0),(0.152279,0.134228),(0.631799,0.00080057),(0.5,0.631799),(0,0.5))
OG0000714	((sT_1:0.017186,Ath_0:0.017186)_2:7.0988,((Aha_0:1.29,Aly_0:1.29)_2:0.18,(sA_11:0.015092,Aar_2:0.015092)_3:1.45491)_2:5.64598)_1	0	((0,0),(0.152279,0.134228),(0.00441228,0.00441228),(0.5,0.0764679),(0,0))
OG0000715	((sT_3:0.017186,Ath_3:0.017186)_3:7.0988,((Aha_2:1.29,Aly_2:1.29)_2:0.18,(sA_2:0.015092,Aar_2:0.015092)_2:1.45491)_2:5.64598)_3	0.9725	((-,-),(-,-),(-,-),(-,-),(-,-))
OG0000716	((sT_1:0.017186,Ath_1:0.017186)_1:7.0988,((Aha_3:1.29,Aly_3:1.29)_3:0.18,(sA_3:0.015092,Aar_3:0.015092)_3:1.45491)_3:5.64598)_2	0.8385	((-,-),(-,-),(-,-),(-,-),(-,-))
OG0000717	((sT_3:0.017186,Ath_3:0.017186)_3:7.0988,((Aha_2:1.29,Aly_2:1.29)_2:0.18,(sA_2:0.015092,Aar_2:0.015092)_2:1.45491)_2:5.64598)_3	0.9725	((-,-),(-,-),(-,-),(-,-),(-,-))
OG0000718	((sT_2:0.017186,Ath_3:0.017186)_3:7.0988,((Aha_0:1.29,Aly_4:1.29)_2:0.18,(sA_3:0.015092,Aar_2:0.015092)_2:1.45491)_2:5.64598)_1	0	((0,0.5),(0.052684,0.134228),(0.00441228,0.0138227),(0.5,0.631799),(0,0.5))
OG0000719	((sT_4:0.017186,Ath_4:0.017186)_4:7.0988,((Aha_2:1.29,Aly_2:1.29)_2:0.18,(sA_1:0.015092,Aar_1:0.015092)_1:1.45491)_2:5.64598)_3	0.587	((-,-),(-,-),(-,-),(-,-),(-,-))
OG0000720	((sT_3:0.017186,Ath_4:0.017186)_2:7.0988,((Aha_0:1.29,Aly_1:1.29)_2:0.18,(sA_4:0.015092,Aar_2:0.015092)_3:1.45491)_2:5.64598)_1	0	((0,0),(0.152279,0.134228),(0.00441228,0.198126),(0.5,0.0764679),(0,0))
OG0000721	((sT_2:0.017186,Ath_2:0.017186)_2:7.0988,((Aha_2:1.29,Aly_2:1.29)_2:0.18,(sA_4:0.015092,Aar_2:0.015092)_2:1.45491)_2:5.64598)_1	0	((0.5,0.5),(0.152279,0.134228),(0.631799,0.631799),(0.5,0.631799),(0,0.5))
OG0000722	((sT_3:0.017186,Ath_3:0.017186)_3:7.0988,((Aha_1:1.29,Aly_3:1.29)_2:0.18,(sA_2:0.015092,Aar_2:0.015092)_2:1.45491)_2:5.64598)_3	0.2715	((-,-),(-,-),(-,-),(-,-),(-,-))
OG0000723	((sT_1:0.017186,Ath_1:0.017186)_1:7.0988,((Aha_5:1.29,Aly_4:1.29)_2:0.18,(sA_2:0.015092,Aar_1:0.015092)_2:1.45491)_2:5.64598)_1	0	((0.5,0.5),(0.786122,0.134228),(0.00080057,0.0138227),(0.5,0.631799),(0.5,0))
OG0000724	((sT_1:0.017186,Ath_1:0.017186)_1:7.0988,((Aha_7:1.29,Aly_2:1.29)_2:0.18,(sA_0:0.015092,Aar_3:0.015092)_2:1.45491)_2:5.64598)_1	0	((0.5,0.5),(0.786122,0.134228),(6.99157e-06,0.631799),(0.5,0.631799),(0,0))
OG0000725	((sT_3:0.017186,Ath_2:0.017186)_4:7.0988,((Aha_2:1.29,Aly_2:1.29)_2:0.18,(sA_3:0.015092,Aar_2:0.015092)_1:1.45491)_2:5.64598)_1	0	((0,0),(0.018227,0.134228),(0.631799,0.631799),(0.5,0.198126),(0,0))
OG0000726	((sT_1:0.017186,Ath_1:0.017186)_1:7.0988,((Aha_1:1.29,Aly_5:1.29)_3:0.18,(sA_3:0.015092,Aar_3:0.015092)_3:1.45491)_3:5.64598)_2	0.018	((0.5,0.5),(0.85201,0.286436),(0.0111988,0.0298553),(0.5,0.67758),(0.5,0.5))
OG0000727	((sT_2:0.017186,Ath_2:0.017186)_2:7.0988,((Aha_3:1.29,Aly_3:1.29)_3:0.18,(sA_2:0.015092,Aar_2:0.015092)_2:1.45491)_3:5.64598)_3	0.7365	((-,-),(-,-),(-,-),(-,-),(-,-))
OG0000728	((sT_2:0.017186,Ath_3:0.017186)_3:7.0988,((Aha_2:1.29,Aly_3:1.29)_2:0.18,(sA_2:0.015092,Aar_2:0.015092)_2:1.45491)_2:5.64598)_1	0	((0,0.5),(0.052684,0.134228),(0.631799,0.0764679),(0.5,0.631799),(0.5,0.5))
OG0000729	((sT_2:0.017186,Ath_3:0.017186)_1:7.0988,((Aha_3:1.29,Aly_3:1.29)_2:0.18,(sA_2:0.015092,Aar_1:0.015092)_2:1.45491)_2:5.64598)_1	0	((0,0),(0.786122,0.134228),(0.0764679,0.0764679),(0.5,0.631799),(0.5,0))
OG0000730	((sT_2:0.017186,Ath_2:0.017186)_2:7.0988,((Aha_2:1.29,Aly_2:1.29)_2:0.18,(sA_4:0.015092,Aar_2:0.015092)_2:1.45491)_2:5.64598)_1	0	((0.5,0.5),(0.152279,0.134228),(0.631799,0.631799),(0.5,0.631799),(0,0.5))
OG0000731	((sT_3:0.017186,Ath_3:0.017186)_3:7.0988,((Aha_2:1.29,Aly_2:1.29)_2:0.18,(sA_3:0.015092,Aar_1:0.015092)_1:1.45491)_2:5.64598)_1	0	((0.5,0.5),(0.052684,0.134228),(0.631799,0.631799),(0.5,0.198126),(0,0.5))
OG0000732	((sT_2:0.017186,Ath_2:0.017186)_2:7.0988,((Aha_3:1.29,Aly_3:1.29)_3:0.18,(sA_1:0.015092,Aar_3:0.015092)_3:1.45491)_3:5.64598)_1	0	((0.5,0.5),(0.152279,0.0394392),(0.67758,0.67758),(0.5,0.67758),(0,0.5))
OG0000733	((sT_2:0.017186,Ath_2:0.017186)_2:7.0988,((Aha_1:1.29,Aly_4:1.29)_3:0.18,(sA_3:0.015092,Aar_2:0.015092)_2:1.45491)_3:5.64598)_1	0	((0.5,0.5),(0.152279,0.0394392),(0.0111988,0.113785),(0.5,0.270882),(0,0.5))
OG0000734	((sT_1:0.017186,Ath_2:0.017186)_3:7.0988,((Aha_3:1.29,Aly_3:1.29)_2:0.18,(sA_3:0.015092,Aar_2:0.015092)_2:1.45491)_2:5.64598)_1	0	((0,0),(0.052684,0.134228),(0.0764679,0.0764679),(0.5,0.631799),(0,0.5))
OG0000735	((sT_0:0.017186,Ath_2:0.017186)_1:7.0988,((Aha_0:1.29,Aly_4:1.29)_2:0.18,(sA_1:0.015092,Aar_2:0.015092)_2:1.45491)_2:5.64598)_1	0	((0,0),(0.786122,0.134228),(0.00441228,0.0138227),(0.5,0.631799),(0,0.5))
OG0000736	((sT_2:0.017186,Ath_2:0.017186)_2:7.0988,((Aha_2:1.29,Aly_2:1.29)_2:0.18,(sA_2:0.015092,Aar_3:0.015092)_2:1.45491)_2:5.64598)_1	0	((0.5,0.5),(0.152279,0.134228),(0.631799,0.631799),(0.5,0.631799),(0.5,0))
OG0000737	((sT_2:0.017186,Ath_2:0.017186)_2:7.0988,((Aha_2:1.29,Aly_2:1.29)_2:0.18,(sA_2:0.015092,Aar_3:0.015092)_1:1.45491)_2:5.64598)_1	0	((0.5,0.5),(0.152279,0.134228),(0.631799,0.631799),(0.5,0.198126),(0,0))
OG0000738	((sT_2:0.017186,Ath_2:0.017186)_2:7.0988,((Aha_2:1.29,Aly_2:1.29)_3:0.18,(sA_2:0.015092,Aar_3:0.015092)_3:1.45491)_3:5.64598)_1	0	((0.5,0.5),(0.152279,0.0394392),(0.270882,0.270882),(0.5,0.67758),(0,0.5))
OG0000739	((sT_0:0.017186,Ath_1:0.017186)_2:7.0988,((Aha_4:1.29,Aly_2:1.29)_3:0.18,(sA_4:0.015092,Aar_2:0.015092)_2:1.45491)_3:5.64598)_1	0	((0,0),(0.152279,0.0394392),(0.113785,0.270882),(0.5,0.270882),(0,0.5))
OG0000740	((sT_1:0.017186,Ath_2:0.017186)_3:7.0988,((Aha_2:1.29,Aly_2:1.29)_2:0.18,(sA_3:0.015092,Aar_3:0.015092)_3:1.45491)_2:5.64598)_1	0	((0,0),(0.052684,0.134228),(0.631799,0.631799),(0.5,0.0764679),(0.5,0.5))
OG0000741	((sT_2:0.017186,Ath_2:0.017186)_2:7.0988,((Aha_2:1.29,Aly_2:1.29)_2:0.18,(sA_2:0.015092,Aar_3:0.015092)_2:1.45491)_2:5.64598)_1	0	((0.5,0.5),(0.152279,0.134228),(0.631799,0.631799),(0.5,0.631799),(0.5,0))
OG0000742	((sT_3:0.017186,Ath_3:0.017186)_3:7.0988,((Aha_2:1.29,Aly_2:1.29)_2:0.18,(sA_1:0.015092,Aar_2:0.015092)_2:1.45491)_2:5.64598)_1	0	((0.5,0.5),(0.052684,0.134228),(0.631799,0.631799),(0.5,0.631799),(0,0.5))
OG0000743	((sT_1:0.017186,Ath_0:0.017186)_2:7.0988,((Aha_3:1.29,Aly_2:1.29)_2:0.18,(sA_6:0.015092,Aar_1:0.015092)_1:1.45491)_2:5.64598)_1	0	((0,0),(0.152279,0.134228),(0.0764679,0.631799),(0.5,0.198126),(0,0.5))
OG0000744	((sT_2:0.017186,Ath_2:0.017186)_2:7.0988,((Aha_2:1.29,Aly_2:1.29)_3:0.18,(sA_2:0.015092,Aar_3:0.015092)_3:1.45491)_3:5.64598)_1	0	((0.5,0.5),(0.152279,0.0394392),(0.270882,0.270882),(0.5,0.67758),(0,0.5))
OG0000745	((sT_2:0.017186,Ath_2:0.017186)_2:7.0988,((Aha_2:1.29,Aly_2:1.29)_3:0.18,(sA_2:0.015092,Aar_3:0.015092)_2:1.45491)_3:5.64598)_1	0	((0.5,0.5),(0.152279,0.0394392),(0.270882,0.270882),(0.5,0.270882),(0.5,0))
OG0000746	((sT_2:0.017186,Ath_3:0.017186)_3:7.0988,((Aha_2:1.29,Aly_2:1.29)_2:0.18,(sA_2:0.015092,Aar_2:0.015092)_2:1.45491)_2:5.64598)_1	0	((0,0.5),(0.052684,0.134228),(0.631799,0.631799),(0.5,0.631799),(0.5,0.5))
OG0000747	((sT_2:0.017186,Ath_2:0.017186)_2:7.0988,((Aha_2:1.29,Aly_3:1.29)_2:0.18,(sA_2:0.015092,Aar_2:0.015092)_2:1.45491)_2:5.64598)_2	0.7155	((-,-),(-,-),(-,-),(-,-),(-,-))
OG0000748	((sT_2:0.017186,Ath_2:0.017186)_2:7.0988,((Aha_2:1.29,Aly_2:1.29)_2:0.18,(sA_2:0.015092,Aar_3:0.015092)_2:1.45491)_2:5.64598)_1	0	((0.5,0.5),(0.152279,0.134228),(0.631799,0.631799),(0.5,0.631799),(0.5,0))
OG0000749	((sT_2:0.017186,Ath_2:0.017186)_2:7.0988,((Aha_3:1.29,Aly_2:1.29)_2:0.18,(sA_2:0.015092,Aar_2:0.015092)_2:1.45491)_2:5.64598)_2	0.7155	((-,-),(-,-),(-,-),(-,-),(-,-))
OG0000750	((sT_2:0.017186,Ath_3:0.017186)_2:7.0988,((Aha_2:1.29,Aly_2:1.29)_2:0.18,(sA_2:0.015092,Aar_2:0.015092)_2:1.45491)_2:5.64598)_1	0	((0.5,0),(0.152279,0.134228),(0.631799,0.631799),(0.5,0.631799),(0.5,0.5))
OG0000751	((sT_2:0.017186,Ath_2:0.017186)_2:7.0988,((Aha_2:1.29,Aly_2:1.29)_3:0.18,(sA_2:0.015092,Aar_3:0.015092)_2:1.45491)_3:5.64598)_1	0	((0.5,0.5),(0.152279,0.0394392),(0.270882,0.270882),(0.5,0.270882),(0.5,0))
OG0000752	((sT_2:0.017186,Ath_2:0.017186)_2:7.0988,((Aha_3:1.29,Aly_2:1.29)_2:0.18,(sA_2:0.015092,Aar_2:0.015092)_2:1.45491)_2:5.64598)_2	0.7155	((-,-),(-,-),(-,-),(-,-),(-,-))
OG0000753	((sT_1:0.017186,Ath_1:0.017186)_1:7.0988,((Aha_1:1.29,Aly_2:1.29)_2:0.18,(sA_3:0.015092,Aar_5:0.015092)_2:1.45491)_2:5.64598)_1	0	((0.5,0.5),(0.786122,0.134228),(0.198126,0.631799),(0.5,0.631799),(0,0))
OG0000754	((sT_2:0.017186,Ath_2:0.017186)_2:7.0988,((Aha_3:1.29,Aly_2:1.29)_2:0.18,(sA_2:0.015092,Aar_2:0.015092)_2:1.45491)_2:5.64598)_2	0.7155	((-,-),(-,-),(-,-),(-,-),(-,-))
OG0000755	((sT_1:0.017186,Ath_1:0.017186)_1:7.0988,((Aha_1:1.29,Aly_4:1.29)_2:0.18,(sA_4:0.015092,Aar_2:0.015092)_2:1.45491)_2:5.64598)_1	0	((0.5,0.5),(0.786122,0.134228),(0.198126,0.0138227),(0.5,0.631799),(0,0.5))
OG0000756	((sT_2:0.017186,Ath_2:0.017186)_2:7.0988,((Aha_2:1.29,Aly_2:1.29)_2:0.18,(sA_3:0.015092,Aar_2:0.015092)_2:1.45491)_2:5.64598)_1	0	((0.5,0.5),(0.152279,0.134228),(0.631799,0.631799),(0.5,0.631799),(0,0.5))
OG0000757	((sT_2:0.017186,Ath_2:0.017186)_2:7.0988,((Aha_3:1.29,Aly_2:1.29)_2:0.18,(sA_2:0.015092,Aar_2:0.015092)_2:1.45491)_2:5.64598)_2	0.7155	((-,-),(-,-),(-,-),(-,-),(-,-))
OG0000758	((sT_1:0.017186,Ath_1:0.017186)_1:7.0988,((Aha_3:1.29,Aly_3:1.29)_2:0.18,(sA_2:0.015092,Aar_3:0.015092)_2:1.45491)_2:5.64598)_1	0	((0.5,0.5),(0.786122,0.134228),(0.0764679,0.0764679),(0.5,0.631799),(0.5,0))
OG0000759	((sT_1:0.017186,Ath_1:0.017186)_1:7.0988,((Aha_3:1.29,Aly_3:1.29)_2:0.18,(sA_2:0.015092,Aar_3:0.015092)_2:1.45491)_2:5.64598)_1	0	((0.5,0.5),(0.786122,0.134228),(0.0764679,0.0764679),(0.5,0.631799),(0.5,0))
OG0000760	((sT_1:0.017186,Ath_1:0.017186)_1:7.0988,((Aha_5:1.29,Aly_2:1.29)_2:0.18,(sA_2:0.015092,Aar_2:0.015092)_2:1.45491)_2:5.64598)_2	0.054	((-,-),(-,-),(-,-),(-,-),(-,-))
OG0000761	((sT_1:0.017186,Ath_2:0.017186)_1:7.0988,((Aha_1:1.29,Aly_1:1.29)_2:0.18,(sA_2:0.015092,Aar_6:0.015092)_2:1.45491)_2:5.64598)_1	0	((0.5,0),(0.786122,0.134228),(0.198126,0.198126),(0.5,0.631799),(0.5,0))
OG0000762	((sT_1:0.017186,Ath_1:0.017186)_1:7.0988,((Aha_4:1.29,Aly_2:1.29)_2:0.18,(sA_3:0.015092,Aar_2:0.015092)_2:1.45491)_2:5.64598)_1	0	((0.5,0.5),(0.786122,0.134228),(0.0138227,0.631799),(0.5,0.631799),(0,0.5))
OG0000763	((sT_2:0.017186,Ath_2:0.017186)_2:7.0988,((Aha_1:1.29,Aly_3:1.29)_2:0.18,(sA_2:0.015092,Aar_3:0.015092)_2:1.45491)_2:5.64598)_1	0	((0.5,0.5),(0.152279,0.134228),(0.198126,0.0764679),(0.5,0.631799),(0.5,0))
OG0000764	((sT_1:0.017186,Ath_1:0.017186)_1:7.0988,((Aha_3:1.29,Aly_2:1.29)_3:0.18,(sA_3:0.015092,Aar_3:0.015092)_3:1.45491)_3:5.64598)_2	0.555	((-,-),(-,-),(-,-),(-,-),(-,-))
OG0000765	((sT_2:0.017186,Ath_2:0.017186)_2:7.0988,((Aha_2:1.29,Aly_3:1.29)_2:0.18,(sA_2:0.015092,Aar_2:0.015092)_2:1.45491)_2:5.64598)_2	0.7155	((-,-),(-,-),(-,-),(-,-),(-,-))
OG0000766	((sT_2:0.017186,Ath_2:0.017186)_2:7.0988,((Aha_2:1.29,Aly_3:1.29)_2:0.18,(sA_2:0.015092,Aar_2:0.015092)_2:1.45491)_2:5.64598)_2	0.7155	((-,-),(-,-),(-,-),(-,-),(-,-))
OG0000767	((sT_2:0.017186,Ath_2:0.017186)_2:7.0988,((Aha_2:1.29,Aly_3:1.29)_2:0.18,(sA_2:0.015092,Aar_2:0.015092)_2:1.45491)_2:5.64598)_2	0.7155	((-,-),(-,-),(-,-),(-,-),(-,-))
OG0000768	((sT_3:0.017186,Ath_0:0.017186)_1:7.0988,((Aha_0:1.29,Aly_0:1.29)_2:0.18,(sA_2:0.015092,Aar_8:0.015092)_2:1.45491)_2:5.64598)_1	0	((0,0),(0.786122,0.134228),(0.00441228,0.00441228),(0.5,0.631799),(0.5,0))
OG0000769	((sT_1:0.017186,Ath_1:0.017186)_1:7.0988,((Aha_6:1.29,Aly_2:1.29)_2:0.18,(sA_1:0.015092,Aar_2:0.015092)_2:1.45491)_2:5.64598)_1	0	((0.5,0.5),(0.786122,0.134228),(7.62557e-05,0.631799),(0.5,0.631799),(0,0.5))
OG0000770	((sT_1:0.017186,Ath_2:0.017186)_1:7.0988,((Aha_3:1.29,Aly_3:1.29)_3:0.18,(sA_3:0.015092,Aar_1:0.015092)_3:1.45491)_3:5.64598)_1	0	((0.5,0),(0.786122,0.0394392),(0.67758,0.67758),(0.5,0.67758),(0.5,0))
OG0000771	((sT_1:0.017186,Ath_3:0.017186)_2:7.0988,((Aha_2:1.29,Aly_4:1.29)_2:0.18,(sA_1:0.015092,Aar_2:0.015092)_2:1.45491)_2:5.64598)_1	0	((0,0),(0.152279,0.134228),(0.631799,0.0138227),(0.5,0.631799),(0,0.5))
OG0000772	((sT_2:0.017186,Ath_2:0.017186)_2:7.0988,((Aha_2:1.29,Aly_2:1.29)_2:0.18,(sA_3:0.015092,Aar_2:0.015092)_2:1.45491)_2:5.64598)_1	0	((0.5,0.5),(0.152279,0.134228),(0.631799,0.631799),(0.5,0.631799),(0,0.5))
OG0000773	((sT_2:0.017186,Ath_2:0.017186)_2:7.0988,((Aha_3:1.29,Aly_2:1.29)_2:0.18,(sA_2:0.015092,Aar_2:0.015092)_2:1.45491)_2:5.64598)_2	0.7155	((-,-),(-,-),(-,-),(-,-),(-,-))
OG0000774	((sT_4:0.017186,Ath_3:0.017186)_1:7.0988,((Aha_1:1.29,Aly_2:1.29)_2:0.18,(sA_2:0.015092,Aar_1:0.015092)_2:1.45491)_2:5.64598)_1	0	((0,0),(0.786122,0.134228),(0.198126,0.631799),(0.5,0.631799),(0.5,0))
OG0000775	((sT_3:0.017186,Ath_3:0.017186)_3:7.0988,((Aha_2:1.29,Aly_2:1.29)_2:0.18,(sA_1:0.015092,Aar_2:0.015092)_2:1.45491)_2:5.64598)_1	0	((0.5,0.5),(0.052684,0.134228),(0.631799,0.631799),(0.5,0.631799),(0,0.5))
OG0000776	((sT_2:0.017186,Ath_4:0.017186)_1:7.0988,((Aha_4:1.29,Aly_1:1.29)_1:0.18,(sA_1:0.015092,Aar_1:0.015092)_1:1.45491)_1:5.64598)_1	0	((0,0),(0.786122,0.750657),(0.00022535,0.573871),(0.5,0.573871),(0.5,0.5))
OG0000777	((sT_2:0.017186,Ath_2:0.017186)_2:7.0988,((Aha_2:1.29,Aly_2:1.29)_2:0.18,(sA_3:0.015092,Aar_2:0.015092)_2:1.45491)_2:5.64598)_1	0	((0.5,0.5),(0.152279,0.134228),(0.631799,0.631799),(0.5,0.631799),(0,0.5))
OG0000778	((sT_1:0.017186,Ath_1:0.017186)_1:7.0988,((Aha_4:1.29,Aly_3:1.29)_2:0.18,(sA_3:0.015092,Aar_1:0.015092)_2:1.45491)_2:5.64598)_1	0	((0.5,0.5),(0.786122,0.134228),(0.0138227,0.0764679),(0.5,0.631799),(0,0))
OG0000779	((sT_2:0.017186,Ath_2:0.017186)_2:7.0988,((Aha_3:1.29,Aly_2:1.29)_2:0.18,(sA_2:0.015092,Aar_2:0.015092)_2:1.45491)_2:5.64598)_2	0.7155	((-,-),(-,-),(-,-),(-,-),(-,-))
OG0000781	((sT_3:0.017186,Ath_4:0.017186)_1:7.0988,((Aha_1:1.29,Aly_2:1.29)_2:0.18,(sA_1:0.015092,Aar_2:0.015092)_2:1.45491)_2:5.64598)_1	0	((0,0),(0.786122,0.134228),(0.198126,0.631799),(0.5,0.631799),(0,0.5))
OG0000782	((sT_3:0.017186,Ath_2:0.017186)_3:7.0988,((Aha_2:1.29,Aly_2:1.29)_2:0.18,(sA_2:0.015092,Aar_2:0.015092)_2:1.45491)_2:5.64598)_1	0	((0.5,0),(0.052684,0.134228),(0.631799,0.631799),(0.5,0.631799),(0.5,0.5))
OG0000783	((sT_2:0.017186,Ath_2:0.017186)_2:7.0988,((Aha_1:1.29,Aly_2:1.29)_2:0.18,(sA_3:0.015092,Aar_3:0.015092)_3:1.45491)_2:5.64598)_2	0.2875	((-,-),(-,-),(-,-),(-,-),(-,-))
OG0000784	((sT_3:0.017186,Ath_3:0.017186)_3:7.0988,((Aha_1:1.29,Aly_2:1.29)_2:0.18,(sA_2:0.015092,Aar_2:0.015092)_2:1.45491)_2:5.64598)_3	0.62	((-,-),(-,-),(-,-),(-,-),(-,-))
OG0000785	((sT_2:0.017186,Ath_2:0.017186)_2:7.0988,((Aha_0:1.29,Aly_3:1.29)_3:0.18,(sA_3:0.015092,Aar_3:0.015092)_3:1.45491)_3:5.64598)_3	0.025	((0.5,0.5),(0.878474,0.868007),(0.000591784,0.67758),(0.5,0.67758),(0.5,0.5))
OG0000786	((sT_3:0.017186,Ath_3:0.017186)_3:7.0988,((Aha_1:1.29,Aly_2:1.29)_2:0.18,(sA_2:0.015092,Aar_2:0.015092)_2:1.45491)_2:5.64598)_3	0.62	((-,-),(-,-),(-,-),(-,-),(-,-))
OG0000787	((sT_2:0.017186,Ath_2:0.017186)_2:7.0988,((Aha_2:1.29,Aly_2:1.29)_2:0.18,(sA_3:0.015092,Aar_2:0.015092)_2:1.45491)_2:5.64598)_1	0	((0.5,0.5),(0.152279,0.134228),(0.631799,0.631799),(0.5,0.631799),(0,0.5))
OG0000788	((sT_2:0.017186,Ath_2:0.017186)_2:7.0988,((Aha_2:1.29,Aly_3:1.29)_2:0.18,(sA_2:0.015092,Aar_2:0.015092)_2:1.45491)_2:5.64598)_2	0.7155	((-,-),(-,-),(-,-),(-,-),(-,-))
OG0000789	((sT_1:0.017186,Ath_2:0.017186)_2:7.0988,((Aha_2:1.29,Aly_4:1.29)_2:0.18,(sA_2:0.015092,Aar_2:0.015092)_2:1.45491)_2:5.64598)_1	0	((0,0.5),(0.152279,0.134228),(0.631799,0.0138227),(0.5,0.631799),(0.5,0.5))
OG0000790	((sT_2:0.017186,Ath_2:0.017186)_2:7.0988,((Aha_2:1.29,Aly_2:1.29)_2:0.18,(sA_2:0.015092,Aar_3:0.015092)_2:1.45491)_2:5.64598)_1	0	((0.5,0.5),(0.152279,0.134228),(0.631799,0.631799),(0.5,0.631799),(0.5,0))
OG0000791	((sT_2:0.017186,Ath_2:0.017186)_2:7.0988,((Aha_2:1.29,Aly_2:1.29)_2:0.18,(sA_3:0.015092,Aar_2:0.015092)_3:1.45491)_2:5.64598)_1	0	((0.5,0.5),(0.152279,0.134228),(0.631799,0.631799),(0.5,0.0764679),(0.5,0))
OG0000792	((sT_2:0.017186,Ath_2:0.017186)_2:7.0988,((Aha_2:1.29,Aly_3:1.29)_2:0.18,(sA_2:0.015092,Aar_2:0.015092)_2:1.45491)_2:5.64598)_2	0.7155	((-,-),(-,-),(-,-),(-,-),(-,-))
OG0000793	((sT_1:0.017186,Ath_1:0.017186)_1:7.0988,((Aha_1:1.29,Aly_2:1.29)_2:0.18,(sA_4:0.015092,Aar_4:0.015092)_4:1.45491)_2:5.64598)_2	0.056	((-,-),(-,-),(-,-),(-,-),(-,-))
OG0000794	((sT_3:0.017186,Ath_2:0.017186)_2:7.0988,((Aha_2:1.29,Aly_2:1.29)_2:0.18,(sA_2:0.015092,Aar_2:0.015092)_2:1.45491)_2:5.64598)_1	0	((0,0.5),(0.152279,0.134228),(0.631799,0.631799),(0.5,0.631799),(0.5,0.5))
OG0000795	((sT_1:0.017186,Ath_1:0.017186)_1:7.0988,((Aha_2:1.29,Aly_3:1.29)_3:0.18,(sA_3:0.015092,Aar_3:0.015092)_3:1.45491)_3:5.64598)_2	0.555	((-,-),(-,-),(-,-),(-,-),(-,-))
OG0000796	((sT_2:0.017186,Ath_2:0.017186)_2:7.0988,((Aha_2:1.29,Aly_3:1.29)_2:0.18,(sA_2:0.015092,Aar_2:0.015092)_2:1.45491)_2:5.64598)_2	0.7155	((-,-),(-,-),(-,-),(-,-),(-,-))
OG0000797	((sT_2:0.017186,Ath_2:0.017186)_2:7.0988,((Aha_2:1.29,Aly_3:1.29)_2:0.18,(sA_2:0.015092,Aar_2:0.015092)_2:1.45491)_2:5.64598)_2	0.7155	((-,-),(-,-),(-,-),(-,-),(-,-))
OG0000798	((sT_2:0.017186,Ath_2:0.017186)_2:7.0988,((Aha_2:1.29,Aly_3:1.29)_2:0.18,(sA_2:0.015092,Aar_2:0.015092)_2:1.45491)_2:5.64598)_2	0.7155	((-,-),(-,-),(-,-),(-,-),(-,-))
OG0000799	((sT_2:0.017186,Ath_2:0.017186)_2:7.0988,((Aha_3:1.29,Aly_2:1.29)_2:0.18,(sA_2:0.015092,Aar_2:0.015092)_2:1.45491)_2:5.64598)_2	0.7155	((-,-),(-,-),(-,-),(-,-),(-,-))
OG0000800	((sT_2:0.017186,Ath_2:0.017186)_2:7.0988,((Aha_3:1.29,Aly_2:1.29)_2:0.18,(sA_2:0.015092,Aar_2:0.015092)_2:1.45491)_2:5.64598)_2	0.7155	((-,-),(-,-),(-,-),(-,-),(-,-))
OG0000801	((sT_2:0.017186,Ath_2:0.017186)_2:7.0988,((Aha_2:1.29,Aly_4:1.29)_3:0.18,(sA_1:0.015092,Aar_2:0.015092)_3:1.45491)_3:5.64598)_1	0	((0.5,0.5),(0.152279,0.0394392),(0.270882,0.113785),(0.5,0.67758),(0,0))
OG0000802	((sT_1:0.017186,Ath_2:0.017186)_2:7.0988,((Aha_3:1.29,Aly_2:1.29)_2:0.18,(sA_3:0.015092,Aar_2:0.015092)_2:1.45491)_2:5.64598)_1	0	((0,0.5),(0.152279,0.134228),(0.0764679,0.631799),(0.5,0.631799),(0,0.5))
OG0000803	((sT_2:0.017186,Ath_2:0.017186)_2:7.0988,((Aha_4:1.29,Aly_2:1.29)_2:0.18,(sA_2:0.015092,Aar_1:0.015092)_2:1.45491)_2:5.64598)_1	0	((0.5,0.5),(0.152279,0.134228),(0.0138227,0.631799),(0.5,0.631799),(0.5,0))
OG0000804	((sT_2:0.017186,Ath_2:0.017186)_2:7.0988,((Aha_1:1.29,Aly_2:1.29)_2:0.18,(sA_3:0.015092,Aar_3:0.015092)_3:1.45491)_2:5.64598)_2	0.2875	((-,-),(-,-),(-,-),(-,-),(-,-))
OG0000805	((sT_2:0.017186,Ath_2:0.017186)_2:7.0988,((Aha_2:1.29,Aly_3:1.29)_2:0.18,(sA_2:0.015092,Aar_2:0.015092)_2:1.45491)_2:5.64598)_2	0.7155	((-,-),(-,-),(-,-),(-,-),(-,-))
OG0000806	((sT_2:0.017186,Ath_2:0.017186)_2:7.0988,((Aha_5:1.29,Aly_2:1.29)_2:0.18,(sA_1:0.015092,Aar_1:0.015092)_1:1.45491)_2:5.64598)_2	0.02	((0.5,0.5),(0.561331,0.832603),(0.00080057,0.631799),(0.5,0.198126),(0.5,0.5))
OG0000807	((sT_2:0.017186,Ath_2:0.017186)_2:7.0988,((Aha_2:1.29,Aly_3:1.29)_2:0.18,(sA_2:0.015092,Aar_2:0.015092)_2:1.45491)_2:5.64598)_2	0.7155	((-,-),(-,-),(-,-),(-,-),(-,-))
OG0000808	((sT_2:0.017186,Ath_2:0.017186)_2:7.0988,((Aha_0:1.29,Aly_3:1.29)_3:0.18,(sA_3:0.015092,Aar_3:0.015092)_3:1.45491)_3:5.64598)_3	0.025	((0.5,0.5),(0.878474,0.868007),(0.000591784,0.67758),(0.5,0.67758),(0.5,0.5))
OG0000809	((sT_2:0.017186,Ath_2:0.017186)_2:7.0988,((Aha_2:1.29,Aly_3:1.29)_2:0.18,(sA_2:0.015092,Aar_2:0.015092)_2:1.45491)_2:5.64598)_2	0.7155	((-,-),(-,-),(-,-),(-,-),(-,-))
OG0000811	((sT_3:0.017186,Ath_3:0.017186)_3:7.0988,((Aha_2:1.29,Aly_2:1.29)_2:0.18,(sA_1:0.015092,Aar_2:0.015092)_3:1.45491)_2:5.64598)_1	0	((0.5,0.5),(0.052684,0.134228),(0.631799,0.631799),(0.5,0.0764679),(0,0))
OG0000812	((sT_2:0.017186,Ath_2:0.017186)_2:7.0988,((Aha_0:1.29,Aly_3:1.29)_3:0.18,(sA_3:0.015092,Aar_3:0.015092)_3:1.45491)_3:5.64598)_3	0.025	((0.5,0.5),(0.878474,0.868007),(0.000591784,0.67758),(0.5,0.67758),(0.5,0.5))
OG0000813	((sT_1:0.017186,Ath_2:0.017186)_2:7.0988,((Aha_0:1.29,Aly_3:1.29)_2:0.18,(sA_1:0.015092,Aar_6:0.015092)_1:1.45491)_2:5.64598)_1	0	((0,0.5),(0.152279,0.134228),(0.00441228,0.0764679),(0.5,0.198126),(0.5,0))
OG0000814	((sT_2:0.017186,Ath_2:0.017186)_2:7.0988,((Aha_2:1.29,Aly_2:1.29)_2:0.18,(sA_2:0.015092,Aar_3:0.015092)_2:1.45491)_2:5.64598)_1	0	((0.5,0.5),(0.152279,0.134228),(0.631799,0.631799),(0.5,0.631799),(0.5,0))
OG0000815	((sT_3:0.017186,Ath_3:0.017186)_3:7.0988,((Aha_0:1.29,Aly_2:1.29)_2:0.18,(sA_2:0.015092,Aar_3:0.015092)_3:1.45491)_2:5.64598)_1	0	((0.5,0.5),(0.052684,0.134228),(0.00441228,0.631799),(0.5,0.0764679),(0,0.5))
OG0000816	((sT_2:0.017186,Ath_2:0.017186)_2:7.0988,((Aha_2:1.29,Aly_2:1.29)_2:0.18,(sA_2:0.015092,Aar_3:0.015092)_2:1.45491)_2:5.64598)_1	0	((0.5,0.5),(0.152279,0.134228),(0.631799,0.631799),(0.5,0.631799),(0.5,0))
OG0000817	((sT_3:0.017186,Ath_2:0.017186)_3:7.0988,((Aha_2:1.29,Aly_2:1.29)_2:0.18,(sA_2:0.015092,Aar_2:0.015092)_2:1.45491)_2:5.64598)_1	0	((0.5,0),(0.052684,0.134228),(0.631799,0.631799),(0.5,0.631799),(0.5,0.5))
OG0000818	((sT_2:0.017186,Ath_2:0.017186)_2:7.0988,((Aha_3:1.29,Aly_2:1.29)_2:0.18,(sA_2:0.015092,Aar_2:0.015092)_2:1.45491)_2:5.64598)_2	0.7155	((-,-),(-,-),(-,-),(-,-),(-,-))
OG0000819	((sT_2:0.017186,Ath_2:0.017186)_2:7.0988,((Aha_3:1.29,Aly_2:1.29)_2:0.18,(sA_2:0.015092,Aar_2:0.015092)_2:1.45491)_2:5.64598)_2	0.7155	((-,-),(-,-),(-,-),(-,-),(-,-))
OG0000820	((sT_3:0.017186,Ath_3:0.017186)_3:7.0988,((Aha_1:1.29,Aly_2:1.29)_2:0.18,(sA_2:0.015092,Aar_2:0.015092)_2:1.45491)_2:5.64598)_3	0.62	((-,-),(-,-),(-,-),(-,-),(-,-))
OG0000821	((sT_2:0.017186,Ath_2:0.017186)_2:7.0988,((Aha_5:1.29,Aly_3:1.29)_2:0.18,(sA_0:0.015092,Aar_1:0.015092)_3:1.45491)_2:5.64598)_1	0	((0.5,0.5),(0.152279,0.134228),(0.00080057,0.0764679),(0.5,0.0764679),(0,0))
OG0000822	((sT_2:0.017186,Ath_0:0.017186)_2:7.0988,((Aha_3:1.29,Aly_4:1.29)_3:0.18,(sA_2:0.015092,Aar_2:0.015092)_2:1.45491)_3:5.64598)_1	0	((0.5,0),(0.152279,0.0394392),(0.67758,0.113785),(0.5,0.270882),(0.5,0.5))
OG0000823	((sT_2:0.017186,Ath_3:0.017186)_3:7.0988,((Aha_0:1.29,Aly_3:1.29)_2:0.18,(sA_3:0.015092,Aar_2:0.015092)_2:1.45491)_2:5.64598)_1	0	((0,0.5),(0.052684,0.134228),(0.00441228,0.0764679),(0.5,0.631799),(0,0.5))
OG0000824	((sT_2:0.017186,Ath_2:0.017186)_2:7.0988,((Aha_3:1.29,Aly_2:1.29)_2:0.18,(sA_2:0.015092,Aar_2:0.015092)_2:1.45491)_2:5.64598)_2	0.7155	((-,-),(-,-),(-,-),(-,-),(-,-))
OG0000825	((sT_1:0.017186,Ath_1:0.017186)_1:7.0988,((Aha_2:1.29,Aly_1:1.29)_2:0.18,(sA_4:0.015092,Aar_4:0.015092)_4:1.45491)_2:5.64598)_2	0.056	((-,-),(-,-),(-,-),(-,-),(-,-))
OG0000826	((sT_3:0.017186,Ath_3:0.017186)_3:7.0988,((Aha_2:1.29,Aly_1:1.29)_2:0.18,(sA_2:0.015092,Aar_2:0.015092)_2:1.45491)_2:5.64598)_3	0.62	((-,-),(-,-),(-,-),(-,-),(-,-))
OG0000827	((sT_2:0.017186,Ath_3:0.017186)_2:7.0988,((Aha_2:1.29,Aly_2:1.29)_2:0.18,(sA_3:0.015092,Aar_1:0.015092)_3:1.45491)_2:5.64598)_1	0	((0.5,0),(0.152279,0.134228),(0.631799,0.631799),(0.5,0.0764679),(0.5,0))
OG0000828	((sT_2:0.017186,Ath_3:0.017186)_2:7.0988,((Aha_3:1.29,Aly_3:1.29)_3:0.18,(sA_1:0.015092,Aar_1:0.015092)_1:1.45491)_3:5.64598)_1	0	((0.5,0),(0.152279,0.0394392),(0.67758,0.67758),(0.5,0.0111988),(0.5,0.5))
OG0000829	((sT_2:0.017186,Ath_2:0.017186)_2:7.0988,((Aha_2:1.29,Aly_2:1.29)_2:0.18,(sA_3:0.015092,Aar_2:0.015092)_2:1.45491)_2:5.64598)_1	0	((0.5,0.5),(0.152279,0.134228),(0.631799,0.631799),(0.5,0.631799),(0,0.5))
OG0000830	((sT_2:0.017186,Ath_2:0.017186)_2:7.0988,((Aha_3:1.29,Aly_2:1.29)_2:0.18,(sA_2:0.015092,Aar_2:0.015092)_2:1.45491)_2:5.64598)_2	0.7155	((-,-),(-,-),(-,-),(-,-),(-,-))
OG0000831	((sT_2:0.017186,Ath_2:0.017186)_2:7.0988,((Aha_2:1.29,Aly_3:1.29)_2:0.18,(sA_2:0.015092,Aar_2:0.015092)_2:1.45491)_2:5.64598)_2	0.7155	((-,-),(-,-),(-,-),(-,-),(-,-))
OG0000832	((sT_2:0.017186,Ath_2:0.017186)_2:7.0988,((Aha_2:1.29,Aly_3:1.29)_2:0.18,(sA_2:0.015092,Aar_2:0.015092)_2:1.45491)_2:5.64598)_2	0.7155	((-,-),(-,-),(-,-),(-,-),(-,-))
OG0000833	((sT_2:0.017186,Ath_2:0.017186)_2:7.0988,((Aha_2:1.29,Aly_2:1.29)_2:0.18,(sA_3:0.015092,Aar_2:0.015092)_3:1.45491)_2:5.64598)_1	0	((0.5,0.5),(0.152279,0.134228),(0.631799,0.631799),(0.5,0.0764679),(0.5,0))
OG0000834	((sT_2:0.017186,Ath_2:0.017186)_2:7.0988,((Aha_2:1.29,Aly_2:1.29)_3:0.18,(sA_2:0.015092,Aar_3:0.015092)_1:1.45491)_3:5.64598)_1	0	((0.5,0.5),(0.152279,0.0394392),(0.270882,0.270882),(0.5,0.0111988),(0,0))
OG0000835	((sT_2:0.017186,Ath_2:0.017186)_2:7.0988,((Aha_3:1.29,Aly_2:1.29)_2:0.18,(sA_2:0.015092,Aar_2:0.015092)_2:1.45491)_2:5.64598)_2	0.7155	((-,-),(-,-),(-,-),(-,-),(-,-))
OG0000836	((sT_3:0.017186,Ath_3:0.017186)_3:7.0988,((Aha_1:1.29,Aly_2:1.29)_2:0.18,(sA_2:0.015092,Aar_2:0.015092)_2:1.45491)_2:5.64598)_3	0.62	((-,-),(-,-),(-,-),(-,-),(-,-))
OG0000837	((sT_2:0.017186,Ath_2:0.017186)_2:7.0988,((Aha_2:1.29,Aly_3:1.29)_2:0.18,(sA_2:0.015092,Aar_2:0.015092)_2:1.45491)_2:5.64598)_2	0.7155	((-,-),(-,-),(-,-),(-,-),(-,-))
OG0000838	((sT_3:0.017186,Ath_3:0.017186)_3:7.0988,((Aha_1:1.29,Aly_2:1.29)_2:0.18,(sA_2:0.015092,Aar_2:0.015092)_2:1.45491)_2:5.64598)_3	0.62	((-,-),(-,-),(-,-),(-,-),(-,-))
OG0000839	((sT_2:0.017186,Ath_2:0.017186)_2:7.0988,((Aha_2:1.29,Aly_2:1.29)_2:0.18,(sA_3:0.015092,Aar_2:0.015092)_3:1.45491)_2:5.64598)_1	0	((0.5,0.5),(0.152279,0.134228),(0.631799,0.631799),(0.5,0.0764679),(0.5,0))
OG0000840	((sT_2:0.017186,Ath_2:0.017186)_2:7.0988,((Aha_2:1.29,Aly_3:1.29)_2:0.18,(sA_2:0.015092,Aar_2:0.015092)_2:1.45491)_2:5.64598)_2	0.7155	((-,-),(-,-),(-,-),(-,-),(-,-))
OG0000841	((sT_3:0.017186,Ath_3:0.017186)_3:7.0988,((Aha_3:1.29,Aly_1:1.29)_2:0.18,(sA_2:0.015092,Aar_1:0.015092)_2:1.45491)_2:5.64598)_1	0	((0.5,0.5),(0.052684,0.134228),(0.0764679,0.198126),(0.5,0.631799),(0.5,0))
OG0000842	((sT_2:0.017186,Ath_3:0.017186)_3:7.0988,((Aha_3:1.29,Aly_1:1.29)_2:0.18,(sA_1:0.015092,Aar_3:0.015092)_2:1.45491)_2:5.64598)_1	0	((0,0.5),(0.052684,0.134228),(0.0764679,0.198126),(0.5,0.631799),(0,0))
OG0000843	((sT_2:0.017186,Ath_2:0.017186)_2:7.0988,((Aha_2:1.29,Aly_2:1.29)_2:0.18,(sA_2:0.015092,Aar_3:0.015092)_2:1.45491)_2:5.64598)_1	0	((0.5,0.5),(0.152279,0.134228),(0.631799,0.631799),(0.5,0.631799),(0.5,0))
OG0000844	((sT_0:0.017186,Ath_1:0.017186)_3:7.0988,((Aha_4:1.29,Aly_3:1.29)_2:0.18,(sA_3:0.015092,Aar_2:0.015092)_2:1.45491)_2:5.64598)_1	0	((0,0),(0.052684,0.134228),(0.0138227,0.0764679),(0.5,0.631799),(0,0.5))
OG0000845	((sT_2:0.017186,Ath_2:0.017186)_2:7.0988,((Aha_2:1.29,Aly_3:1.29)_2:0.18,(sA_2:0.015092,Aar_2:0.015092)_2:1.45491)_2:5.64598)_2	0.7155	((-,-),(-,-),(-,-),(-,-),(-,-))
OG0000846	((sT_2:0.017186,Ath_2:0.017186)_2:7.0988,((Aha_4:1.29,Aly_2:1.29)_2:0.18,(sA_2:0.015092,Aar_1:0.015092)_2:1.45491)_2:5.64598)_1	0	((0.5,0.5),(0.152279,0.134228),(0.0138227,0.631799),(0.5,0.631799),(0.5,0))
OG0000847	((sT_2:0.017186,Ath_2:0.017186)_2:7.0988,((Aha_2:1.29,Aly_3:1.29)_2:0.18,(sA_2:0.015092,Aar_2:0.015092)_2:1.45491)_2:5.64598)_2	0.7155	((-,-),(-,-),(-,-),(-,-),(-,-))
OG0000848	((sT_3:0.017186,Ath_3:0.017186)_3:7.0988,((Aha_2:1.29,Aly_3:1.29)_2:0.18,(sA_1:0.015092,Aar_1:0.015092)_1:1.45491)_2:5.64598)_3	0.2715	((-,-),(-,-),(-,-),(-,-),(-,-))
OG0000849	((sT_2:0.017186,Ath_2:0.017186)_2:7.0988,((Aha_3:1.29,Aly_2:1.29)_2:0.18,(sA_2:0.015092,Aar_2:0.015092)_2:1.45491)_2:5.64598)_2	0.7155	((-,-),(-,-),(-,-),(-,-),(-,-))
OG0000850	((sT_2:0.017186,Ath_2:0.017186)_2:7.0988,((Aha_3:1.29,Aly_2:1.29)_2:0.18,(sA_3:0.015092,Aar_1:0.015092)_2:1.45491)_2:5.64598)_1	0	((0.5,0.5),(0.152279,0.134228),(0.0764679,0.631799),(0.5,0.631799),(0,0))
OG0000851	((sT_2:0.017186,Ath_2:0.017186)_2:7.0988,((Aha_3:1.29,Aly_3:1.29)_2:0.18,(sA_2:0.015092,Aar_1:0.015092)_2:1.45491)_2:5.64598)_1	0	((0.5,0.5),(0.152279,0.134228),(0.0764679,0.0764679),(0.5,0.631799),(0.5,0))
OG0000852	((sT_2:0.017186,Ath_2:0.017186)_2:7.0988,((Aha_2:1.29,Aly_2:1.29)_2:0.18,(sA_3:0.015092,Aar_2:0.015092)_2:1.45491)_2:5.64598)_1	0	((0.5,0.5),(0.152279,0.134228),(0.631799,0.631799),(0.5,0.631799),(0,0.5))
OG0000853	((sT_2:0.017186,Ath_2:0.017186)_2:7.0988,((Aha_3:1.29,Aly_2:1.29)_2:0.18,(sA_2:0.015092,Aar_2:0.015092)_2:1.45491)_2:5.64598)_2	0.7155	((-,-),(-,-),(-,-),(-,-),(-,-))
OG0000854	((sT_1:0.017186,Ath_1:0.017186)_1:7.0988,((Aha_3:1.29,Aly_2:1.29)_3:0.18,(sA_3:0.015092,Aar_3:0.015092)_3:1.45491)_3:5.64598)_2	0.555	((-,-),(-,-),(-,-),(-,-),(-,-))
OG0000855	((sT_2:0.017186,Ath_2:0.017186)_2:7.0988,((Aha_3:1.29,Aly_3:1.29)_2:0.18,(sA_1:0.015092,Aar_2:0.015092)_2:1.45491)_2:5.64598)_1	0	((0.5,0.5),(0.152279,0.134228),(0.0764679,0.0764679),(0.5,0.631799),(0,0.5))
OG0000856	((sT_2:0.017186,Ath_2:0.017186)_2:7.0988,((Aha_3:1.29,Aly_2:1.29)_2:0.18,(sA_2:0.015092,Aar_2:0.015092)_2:1.45491)_2:5.64598)_2	0.7155	((-,-),(-,-),(-,-),(-,-),(-,-))
OG0000857	((sT_2:0.017186,Ath_2:0.017186)_2:7.0988,((Aha_3:1.29,Aly_1:1.29)_2:0.18,(sA_2:0.015092,Aar_3:0.015092)_2:1.45491)_2:5.64598)_1	0	((0.5,0.5),(0.152279,0.134228),(0.0764679,0.198126),(0.5,0.631799),(0.5,0))
OG0000858	((sT_2:0.017186,Ath_2:0.017186)_2:7.0988,((Aha_2:1.29,Aly_3:1.29)_2:0.18,(sA_2:0.015092,Aar_2:0.015092)_2:1.45491)_2:5.64598)_2	0.7155	((-,-),(-,-),(-,-),(-,-),(-,-))
OG0000859	((sT_3:0.017186,Ath_3:0.017186)_3:7.0988,((Aha_2:1.29,Aly_2:1.29)_2:0.18,(sA_2:0.015092,Aar_1:0.015092)_2:1.45491)_2:5.64598)_1	0	((0.5,0.5),(0.052684,0.134228),(0.631799,0.631799),(0.5,0.631799),(0.5,0))
OG0000860	((sT_2:0.017186,Ath_2:0.017186)_2:7.0988,((Aha_3:1.29,Aly_3:1.29)_3:0.18,(sA_2:0.015092,Aar_1:0.015092)_3:1.45491)_3:5.64598)_1	0	((0.5,0.5),(0.152279,0.0394392),(0.67758,0.67758),(0.5,0.67758),(0,0))
OG0000861	((sT_2:0.017186,Ath_2:0.017186)_2:7.0988,((Aha_2:1.29,Aly_2:1.29)_2:0.18,(sA_2:0.015092,Aar_3:0.015092)_2:1.45491)_2:5.64598)_1	0	((0.5,0.5),(0.152279,0.134228),(0.631799,0.631799),(0.5,0.631799),(0.5,0))
OG0000862	((sT_2:0.017186,Ath_2:0.017186)_2:7.0988,((Aha_2:1.29,Aly_3:1.29)_2:0.18,(sA_2:0.015092,Aar_2:0.015092)_2:1.45491)_2:5.64598)_2	0.7155	((-,-),(-,-),(-,-),(-,-),(-,-))
OG0000863	((sT_3:0.017186,Ath_3:0.017186)_3:7.0988,((Aha_2:1.29,Aly_2:1.29)_2:0.18,(sA_1:0.015092,Aar_2:0.015092)_2:1.45491)_2:5.64598)_1	0	((0.5,0.5),(0.052684,0.134228),(0.631799,0.631799),(0.5,0.631799),(0,0.5))
OG0000864	((sT_2:0.017186,Ath_3:0.017186)_2:7.0988,((Aha_4:1.29,Aly_2:1.29)_2:0.18,(sA_1:0.015092,Aar_1:0.015092)_1:1.45491)_2:5.64598)_1	0	((0.5,0),(0.152279,0.134228),(0.0138227,0.631799),(0.5,0.198126),(0.5,0.5))
OG0000865	((sT_2:0.017186,Ath_2:0.017186)_2:7.0988,((Aha_3:1.29,Aly_3:1.29)_2:0.18,(sA_1:0.015092,Aar_2:0.015092)_2:1.45491)_2:5.64598)_1	0	((0.5,0.5),(0.152279,0.134228),(0.0764679,0.0764679),(0.5,0.631799),(0,0.5))
OG0000866	((sT_3:0.017186,Ath_3:0.017186)_3:7.0988,((Aha_2:1.29,Aly_2:1.29)_3:0.18,(sA_2:0.015092,Aar_1:0.015092)_3:1.45491)_3:5.64598)_1	0	((0.5,0.5),(0.052684,0.0394392),(0.270882,0.270882),(0.5,0.67758),(0,0))
OG0000867	((sT_2:0.017186,Ath_2:0.017186)_2:7.0988,((Aha_2:1.29,Aly_3:1.29)_2:0.18,(sA_2:0.015092,Aar_2:0.015092)_2:1.45491)_2:5.64598)_2	0.7155	((-,-),(-,-),(-,-),(-,-),(-,-))
OG0000868	((sT_3:0.017186,Ath_3:0.017186)_3:7.0988,((Aha_2:1.29,Aly_2:1.29)_2:0.18,(sA_1:0.015092,Aar_2:0.015092)_2:1.45491)_2:5.64598)_1	0	((0.5,0.5),(0.052684,0.134228),(0.631799,0.631799),(0.5,0.631799),(0,0.5))
OG0000869	((sT_2:0.017186,Ath_3:0.017186)_3:7.0988,((Aha_2:1.29,Aly_2:1.29)_2:0.18,(sA_2:0.015092,Aar_2:0.015092)_2:1.45491)_2:5.64598)_1	0	((0,0.5),(0.052684,0.134228),(0.631799,0.631799),(0.5,0.631799),(0.5,0.5))
OG0000870	((sT_2:0.017186,Ath_2:0.017186)_2:7.0988,((Aha_2:1.29,Aly_3:1.29)_2:0.18,(sA_2:0.015092,Aar_2:0.015092)_2:1.45491)_2:5.64598)_2	0.7155	((-,-),(-,-),(-,-),(-,-),(-,-))
OG0000871	((sT_1:0.017186,Ath_1:0.017186)_1:7.0988,((Aha_4:1.29,Aly_4:1.29)_2:0.18,(sA_1:0.015092,Aar_2:0.015092)_2:1.45491)_2:5.64598)_1	0	((0.5,0.5),(0.786122,0.134228),(0.0138227,0.0138227),(0.5,0.631799),(0,0.5))
OG0000872	((sT_2:0.017186,Ath_2:0.017186)_2:7.0988,((Aha_2:1.29,Aly_2:1.29)_3:0.18,(sA_3:0.015092,Aar_2:0.015092)_3:1.45491)_3:5.64598)_1	0	((0.5,0.5),(0.152279,0.0394392),(0.270882,0.270882),(0.5,0.67758),(0.5,0))
OG0000873	((sT_2:0.017186,Ath_3:0.017186)_2:7.0988,((Aha_2:1.29,Aly_2:1.29)_2:0.18,(sA_2:0.015092,Aar_2:0.015092)_2:1.45491)_2:5.64598)_1	0	((0.5,0),(0.152279,0.134228),(0.631799,0.631799),(0.5,0.631799),(0.5,0.5))
OG0000874	((sT_7:0.017186,Ath_3:0.017186)_3:7.0988,((Aha_0:1.29,Aly_1:1.29)_1:0.18,(sA_1:0.015092,Aar_1:0.015092)_1:1.45491)_1:5.64598)_1	0	((0,0.5),(0.052684,0.750657),(0.109332,0.573871),(0.5,0.573871),(0.5,0.5))
OG0000875	((sT_1:0.017186,Ath_1:0.017186)_1:7.0988,((Aha_4:1.29,Aly_2:1.29)_2:0.18,(sA_3:0.015092,Aar_2:0.015092)_2:1.45491)_2:5.64598)_1	0	((0.5,0.5),(0.786122,0.134228),(0.0138227,0.631799),(0.5,0.631799),(0,0.5))
OG0000876	((sT_1:0.017186,Ath_1:0.017186)_1:7.0988,((Aha_4:1.29,Aly_1:1.29)_2:0.18,(sA_4:0.015092,Aar_2:0.015092)_2:1.45491)_2:5.64598)_1	0	((0.5,0.5),(0.786122,0.134228),(0.0138227,0.198126),(0.5,0.631799),(0,0.5))
OG0000877	((sT_4:0.017186,Ath_5:0.017186)_1:7.0988,((Aha_0:1.29,Aly_2:1.29)_1:0.18,(sA_1:0.015092,Aar_1:0.015092)_1:1.45491)_1:5.64598)_1	0	((0,0),(0.786122,0.750657),(0.109332,0.0381844),(0.5,0.573871),(0.5,0.5))
OG0000878	((sT_2:0.017186,Ath_2:0.017186)_2:7.0988,((Aha_2:1.29,Aly_3:1.29)_2:0.18,(sA_2:0.015092,Aar_2:0.015092)_2:1.45491)_2:5.64598)_2	0.7155	((-,-),(-,-),(-,-),(-,-),(-,-))
OG0000879	((sT_2:0.017186,Ath_2:0.017186)_2:7.0988,((Aha_2:1.29,Aly_3:1.29)_2:0.18,(sA_2:0.015092,Aar_2:0.015092)_2:1.45491)_2:5.64598)_2	0.7155	((-,-),(-,-),(-,-),(-,-),(-,-))
OG0000880	((sT_5:0.017186,Ath_5:0.017186)_5:7.0988,((Aha_2:1.29,Aly_1:1.29)_1:0.18,(sA_0:0.015092,Aar_0:0.015092)_0:1.45491)_1:5.64598)_3	0.066	((-,-),(-,-),(-,-),(-,-),(-,-))
OG0000881	((sT_3:0.017186,Ath_2:0.017186)_1:7.0988,((Aha_3:1.29,Aly_4:1.29)_2:0.18,(sA_1:0.015092,Aar_0:0.015092)_2:1.45491)_2:5.64598)_1	0	((0,0),(0.786122,0.134228),(0.0764679,0.0138227),(0.5,0.631799),(0,0))
OG0000882	((sT_0:0.017186,Ath_2:0.017186)_1:7.0988,((Aha_0:1.29,Aly_3:1.29)_2:0.18,(sA_1:0.015092,Aar_2:0.015092)_2:1.45491)_2:5.64598)_1	0	((0,0),(0.786122,0.134228),(0.00441228,0.0764679),(0.5,0.631799),(0,0.5))
OG0000883	((sT_0:0.017186,Ath_2:0.017186)_1:7.0988,((Aha_0:1.29,Aly_3:1.29)_1:0.18,(sA_1:0.015092,Aar_2:0.015092)_1:1.45491)_1:5.64598)_1	0	((0,0),(0.786122,0.750657),(0.109332,0.00293341),(0.5,0.573871),(0.5,0))
OG0000884	((sT_0:0.017186,Ath_1:0.017186)_2:7.0988,((Aha_1:1.29,Aly_4:1.29)_2:0.18,(sA_2:0.015092,Aar_2:0.015092)_2:1.45491)_2:5.64598)_1	0	((0,0),(0.152279,0.134228),(0.198126,0.0138227),(0.5,0.631799),(0.5,0.5))
OG0000885	((sT_2:0.017186,Ath_2:0.017186)_2:7.0988,((Aha_2:1.29,Aly_2:1.29)_2:0.18,(sA_2:0.015092,Aar_2:0.015092)_2:1.45491)_2:5.64598)_2	0.8325	((-,-),(-,-),(-,-),(-,-),(-,-))
OG0000886	((sT_1:0.017186,Ath_2:0.017186)_5:7.0988,((Aha_2:1.29,Aly_3:1.29)_2:0.18,(sA_2:0.015092,Aar_2:0.015092)_2:1.45491)_2:5.64598)_1	0	((0,0),(0.006306,0.134228),(0.631799,0.0764679),(0.5,0.631799),(0.5,0.5))
OG0000887	((sT_2:0.017186,Ath_2:0.017186)_2:7.0988,((Aha_2:1.29,Aly_2:1.29)_2:0.18,(sA_2:0.015092,Aar_2:0.015092)_2:1.45491)_2:5.64598)_2	0.8325	((-,-),(-,-),(-,-),(-,-),(-,-))
OG0000888	((sT_2:0.017186,Ath_2:0.017186)_2:7.0988,((Aha_2:1.29,Aly_2:1.29)_2:0.18,(sA_2:0.015092,Aar_2:0.015092)_2:1.45491)_2:5.64598)_2	0.8325	((-,-),(-,-),(-,-),(-,-),(-,-))
OG0000889	((sT_2:0.017186,Ath_2:0.017186)_2:7.0988,((Aha_2:1.29,Aly_2:1.29)_2:0.18,(sA_2:0.015092,Aar_2:0.015092)_2:1.45491)_2:5.64598)_2	0.8325	((-,-),(-,-),(-,-),(-,-),(-,-))
OG0000890	((sT_2:0.017186,Ath_2:0.017186)_2:7.0988,((Aha_2:1.29,Aly_2:1.29)_2:0.18,(sA_2:0.015092,Aar_2:0.015092)_2:1.45491)_2:5.64598)_2	0.8325	((-,-),(-,-),(-,-),(-,-),(-,-))
OG0000891	((sT_2:0.017186,Ath_2:0.017186)_2:7.0988,((Aha_2:1.29,Aly_2:1.29)_2:0.18,(sA_2:0.015092,Aar_2:0.015092)_2:1.45491)_2:5.64598)_2	0.8325	((-,-),(-,-),(-,-),(-,-),(-,-))
OG0000892	((sT_2:0.017186,Ath_2:0.017186)_2:7.0988,((Aha_2:1.29,Aly_2:1.29)_2:0.18,(sA_2:0.015092,Aar_2:0.015092)_2:1.45491)_2:5.64598)_2	0.8325	((-,-),(-,-),(-,-),(-,-),(-,-))
OG0000893	((sT_2:0.017186,Ath_2:0.017186)_2:7.0988,((Aha_2:1.29,Aly_2:1.29)_2:0.18,(sA_2:0.015092,Aar_2:0.015092)_2:1.45491)_2:5.64598)_2	0.8325	((-,-),(-,-),(-,-),(-,-),(-,-))
OG0000894	((sT_2:0.017186,Ath_2:0.017186)_2:7.0988,((Aha_2:1.29,Aly_2:1.29)_2:0.18,(sA_2:0.015092,Aar_2:0.015092)_2:1.45491)_2:5.64598)_2	0.8325	((-,-),(-,-),(-,-),(-,-),(-,-))
OG0000895	((sT_2:0.017186,Ath_2:0.017186)_2:7.0988,((Aha_2:1.29,Aly_2:1.29)_2:0.18,(sA_2:0.015092,Aar_2:0.015092)_2:1.45491)_2:5.64598)_2	0.8325	((-,-),(-,-),(-,-),(-,-),(-,-))
OG0000896	((sT_2:0.017186,Ath_2:0.017186)_2:7.0988,((Aha_2:1.29,Aly_2:1.29)_2:0.18,(sA_2:0.015092,Aar_2:0.015092)_2:1.45491)_2:5.64598)_2	0.8325	((-,-),(-,-),(-,-),(-,-),(-,-))
OG0000897	((sT_2:0.017186,Ath_2:0.017186)_2:7.0988,((Aha_2:1.29,Aly_2:1.29)_2:0.18,(sA_2:0.015092,Aar_2:0.015092)_2:1.45491)_2:5.64598)_2	0.8325	((-,-),(-,-),(-,-),(-,-),(-,-))
OG0000898	((sT_2:0.017186,Ath_2:0.017186)_2:7.0988,((Aha_2:1.29,Aly_2:1.29)_2:0.18,(sA_2:0.015092,Aar_2:0.015092)_2:1.45491)_2:5.64598)_2	0.8325	((-,-),(-,-),(-,-),(-,-),(-,-))
OG0000899	((sT_2:0.017186,Ath_2:0.017186)_2:7.0988,((Aha_2:1.29,Aly_2:1.29)_2:0.18,(sA_2:0.015092,Aar_2:0.015092)_2:1.45491)_2:5.64598)_2	0.8325	((-,-),(-,-),(-,-),(-,-),(-,-))
OG0000900	((sT_2:0.017186,Ath_2:0.017186)_2:7.0988,((Aha_2:1.29,Aly_2:1.29)_2:0.18,(sA_2:0.015092,Aar_2:0.015092)_2:1.45491)_2:5.64598)_2	0.8325	((-,-),(-,-),(-,-),(-,-),(-,-))
OG0000901	((sT_2:0.017186,Ath_2:0.017186)_2:7.0988,((Aha_2:1.29,Aly_2:1.29)_2:0.18,(sA_2:0.015092,Aar_2:0.015092)_2:1.45491)_2:5.64598)_2	0.8325	((-,-),(-,-),(-,-),(-,-),(-,-))
OG0000902	((sT_2:0.017186,Ath_2:0.017186)_2:7.0988,((Aha_2:1.29,Aly_2:1.29)_2:0.18,(sA_2:0.015092,Aar_2:0.015092)_2:1.45491)_2:5.64598)_2	0.8325	((-,-),(-,-),(-,-),(-,-),(-,-))
OG0000903	((sT_2:0.017186,Ath_2:0.017186)_2:7.0988,((Aha_2:1.29,Aly_2:1.29)_2:0.18,(sA_2:0.015092,Aar_2:0.015092)_2:1.45491)_2:5.64598)_2	0.8325	((-,-),(-,-),(-,-),(-,-),(-,-))
OG0000904	((sT_2:0.017186,Ath_2:0.017186)_2:7.0988,((Aha_2:1.29,Aly_2:1.29)_2:0.18,(sA_2:0.015092,Aar_2:0.015092)_2:1.45491)_2:5.64598)_2	0.8325	((-,-),(-,-),(-,-),(-,-),(-,-))
OG0000905	((sT_2:0.017186,Ath_2:0.017186)_2:7.0988,((Aha_2:1.29,Aly_2:1.29)_2:0.18,(sA_2:0.015092,Aar_2:0.015092)_2:1.45491)_2:5.64598)_2	0.8325	((-,-),(-,-),(-,-),(-,-),(-,-))
OG0000906	((sT_2:0.017186,Ath_2:0.017186)_2:7.0988,((Aha_2:1.29,Aly_2:1.29)_2:0.18,(sA_2:0.015092,Aar_2:0.015092)_2:1.45491)_2:5.64598)_2	0.8325	((-,-),(-,-),(-,-),(-,-),(-,-))
OG0000907	((sT_1:0.017186,Ath_2:0.017186)_2:7.0988,((Aha_3:1.29,Aly_2:1.29)_2:0.18,(sA_2:0.015092,Aar_2:0.015092)_2:1.45491)_2:5.64598)_1	0	((0,0.5),(0.152279,0.134228),(0.0764679,0.631799),(0.5,0.631799),(0.5,0.5))
OG0000908	((sT_2:0.017186,Ath_2:0.017186)_2:7.0988,((Aha_2:1.29,Aly_2:1.29)_2:0.18,(sA_2:0.015092,Aar_2:0.015092)_2:1.45491)_2:5.64598)_2	0.8325	((-,-),(-,-),(-,-),(-,-),(-,-))
OG0000909	((sT_2:0.017186,Ath_2:0.017186)_2:7.0988,((Aha_2:1.29,Aly_2:1.29)_2:0.18,(sA_2:0.015092,Aar_2:0.015092)_2:1.45491)_2:5.64598)_2	0.8325	((-,-),(-,-),(-,-),(-,-),(-,-))
OG0000910	((sT_2:0.017186,Ath_1:0.017186)_2:7.0988,((Aha_3:1.29,Aly_4:1.29)_3:0.18,(sA_1:0.015092,Aar_1:0.015092)_1:1.45491)_3:5.64598)_1	0	((0.5,0),(0.152279,0.0394392),(0.67758,0.113785),(0.5,0.0111988),(0.5,0.5))
OG0000911	((sT_2:0.017186,Ath_2:0.017186)_2:7.0988,((Aha_2:1.29,Aly_2:1.29)_2:0.18,(sA_2:0.015092,Aar_2:0.015092)_2:1.45491)_2:5.64598)_2	0.8325	((-,-),(-,-),(-,-),(-,-),(-,-))
OG0000912	((sT_2:0.017186,Ath_2:0.017186)_2:7.0988,((Aha_2:1.29,Aly_2:1.29)_2:0.18,(sA_2:0.015092,Aar_2:0.015092)_2:1.45491)_2:5.64598)_2	0.8325	((-,-),(-,-),(-,-),(-,-),(-,-))
OG0000913	((sT_2:0.017186,Ath_2:0.017186)_2:7.0988,((Aha_2:1.29,Aly_2:1.29)_2:0.18,(sA_2:0.015092,Aar_2:0.015092)_2:1.45491)_2:5.64598)_2	0.8325	((-,-),(-,-),(-,-),(-,-),(-,-))
OG0000914	((sT_2:0.017186,Ath_2:0.017186)_2:7.0988,((Aha_2:1.29,Aly_2:1.29)_2:0.18,(sA_2:0.015092,Aar_2:0.015092)_2:1.45491)_2:5.64598)_2	0.8325	((-,-),(-,-),(-,-),(-,-),(-,-))
OG0000915	((sT_3:0.017186,Ath_2:0.017186)_2:7.0988,((Aha_2:1.29,Aly_2:1.29)_2:0.18,(sA_1:0.015092,Aar_2:0.015092)_2:1.45491)_2:5.64598)_1	0	((0,0.5),(0.152279,0.134228),(0.631799,0.631799),(0.5,0.631799),(0,0.5))
OG0000916	((sT_2:0.017186,Ath_2:0.017186)_2:7.0988,((Aha_2:1.29,Aly_2:1.29)_2:0.18,(sA_2:0.015092,Aar_2:0.015092)_2:1.45491)_2:5.64598)_2	0.8325	((-,-),(-,-),(-,-),(-,-),(-,-))
OG0000917	((sT_3:0.017186,Ath_2:0.017186)_2:7.0988,((Aha_2:1.29,Aly_2:1.29)_2:0.18,(sA_2:0.015092,Aar_1:0.015092)_2:1.45491)_2:5.64598)_1	0	((0,0.5),(0.152279,0.134228),(0.631799,0.631799),(0.5,0.631799),(0.5,0))
OG0000918	((sT_2:0.017186,Ath_2:0.017186)_2:7.0988,((Aha_2:1.29,Aly_2:1.29)_2:0.18,(sA_2:0.015092,Aar_2:0.015092)_2:1.45491)_2:5.64598)_2	0.8325	((-,-),(-,-),(-,-),(-,-),(-,-))
OG0000919	((sT_2:0.017186,Ath_2:0.017186)_2:7.0988,((Aha_2:1.29,Aly_2:1.29)_2:0.18,(sA_2:0.015092,Aar_2:0.015092)_2:1.45491)_2:5.64598)_2	0.8325	((-,-),(-,-),(-,-),(-,-),(-,-))
OG0000920	((sT_2:0.017186,Ath_2:0.017186)_2:7.0988,((Aha_2:1.29,Aly_2:1.29)_2:0.18,(sA_2:0.015092,Aar_2:0.015092)_2:1.45491)_2:5.64598)_2	0.8325	((-,-),(-,-),(-,-),(-,-),(-,-))
OG0000921	((sT_2:0.017186,Ath_2:0.017186)_2:7.0988,((Aha_2:1.29,Aly_2:1.29)_2:0.18,(sA_2:0.015092,Aar_2:0.015092)_2:1.45491)_2:5.64598)_2	0.8325	((-,-),(-,-),(-,-),(-,-),(-,-))
OG0000922	((sT_2:0.017186,Ath_2:0.017186)_2:7.0988,((Aha_2:1.29,Aly_2:1.29)_2:0.18,(sA_2:0.015092,Aar_2:0.015092)_2:1.45491)_2:5.64598)_2	0.8325	((-,-),(-,-),(-,-),(-,-),(-,-))
OG0000923	((sT_2:0.017186,Ath_2:0.017186)_2:7.0988,((Aha_2:1.29,Aly_2:1.29)_2:0.18,(sA_2:0.015092,Aar_2:0.015092)_2:1.45491)_2:5.64598)_2	0.8325	((-,-),(-,-),(-,-),(-,-),(-,-))
OG0000924	((sT_2:0.017186,Ath_2:0.017186)_2:7.0988,((Aha_2:1.29,Aly_2:1.29)_2:0.18,(sA_2:0.015092,Aar_2:0.015092)_2:1.45491)_2:5.64598)_2	0.8325	((-,-),(-,-),(-,-),(-,-),(-,-))
OG0000925	((sT_2:0.017186,Ath_2:0.017186)_2:7.0988,((Aha_2:1.29,Aly_2:1.29)_2:0.18,(sA_2:0.015092,Aar_2:0.015092)_2:1.45491)_2:5.64598)_2	0.8325	((-,-),(-,-),(-,-),(-,-),(-,-))
OG0000926	((sT_2:0.017186,Ath_2:0.017186)_2:7.0988,((Aha_2:1.29,Aly_2:1.29)_2:0.18,(sA_2:0.015092,Aar_2:0.015092)_2:1.45491)_2:5.64598)_2	0.8325	((-,-),(-,-),(-,-),(-,-),(-,-))
OG0000927	((sT_2:0.017186,Ath_2:0.017186)_2:7.0988,((Aha_2:1.29,Aly_2:1.29)_2:0.18,(sA_2:0.015092,Aar_2:0.015092)_2:1.45491)_2:5.64598)_2	0.8325	((-,-),(-,-),(-,-),(-,-),(-,-))
OG0000928	((sT_2:0.017186,Ath_2:0.017186)_2:7.0988,((Aha_2:1.29,Aly_2:1.29)_2:0.18,(sA_2:0.015092,Aar_2:0.015092)_2:1.45491)_2:5.64598)_2	0.8325	((-,-),(-,-),(-,-),(-,-),(-,-))
OG0000929	((sT_2:0.017186,Ath_2:0.017186)_2:7.0988,((Aha_2:1.29,Aly_2:1.29)_2:0.18,(sA_2:0.015092,Aar_2:0.015092)_2:1.45491)_2:5.64598)_2	0.8325	((-,-),(-,-),(-,-),(-,-),(-,-))
OG0000930	((sT_2:0.017186,Ath_2:0.017186)_2:7.0988,((Aha_2:1.29,Aly_2:1.29)_2:0.18,(sA_2:0.015092,Aar_2:0.015092)_2:1.45491)_2:5.64598)_2	0.8325	((-,-),(-,-),(-,-),(-,-),(-,-))
OG0000931	((sT_2:0.017186,Ath_2:0.017186)_2:7.0988,((Aha_2:1.29,Aly_2:1.29)_2:0.18,(sA_2:0.015092,Aar_2:0.015092)_2:1.45491)_2:5.64598)_2	0.8325	((-,-),(-,-),(-,-),(-,-),(-,-))
OG0000932	((sT_2:0.017186,Ath_2:0.017186)_2:7.0988,((Aha_2:1.29,Aly_2:1.29)_2:0.18,(sA_2:0.015092,Aar_2:0.015092)_2:1.45491)_2:5.64598)_2	0.8325	((-,-),(-,-),(-,-),(-,-),(-,-))
OG0000933	((sT_2:0.017186,Ath_2:0.017186)_2:7.0988,((Aha_2:1.29,Aly_2:1.29)_2:0.18,(sA_2:0.015092,Aar_2:0.015092)_2:1.45491)_2:5.64598)_2	0.8325	((-,-),(-,-),(-,-),(-,-),(-,-))
OG0000934	((sT_2:0.017186,Ath_2:0.017186)_2:7.0988,((Aha_2:1.29,Aly_2:1.29)_2:0.18,(sA_2:0.015092,Aar_2:0.015092)_2:1.45491)_2:5.64598)_2	0.8325	((-,-),(-,-),(-,-),(-,-),(-,-))
OG0000935	((sT_2:0.017186,Ath_2:0.017186)_2:7.0988,((Aha_2:1.29,Aly_2:1.29)_2:0.18,(sA_2:0.015092,Aar_2:0.015092)_2:1.45491)_2:5.64598)_2	0.8325	((-,-),(-,-),(-,-),(-,-),(-,-))
OG0000936	((sT_2:0.017186,Ath_2:0.017186)_2:7.0988,((Aha_2:1.29,Aly_2:1.29)_2:0.18,(sA_2:0.015092,Aar_2:0.015092)_2:1.45491)_2:5.64598)_2	0.8325	((-,-),(-,-),(-,-),(-,-),(-,-))
OG0000937	((sT_2:0.017186,Ath_2:0.017186)_2:7.0988,((Aha_2:1.29,Aly_2:1.29)_2:0.18,(sA_2:0.015092,Aar_2:0.015092)_2:1.45491)_2:5.64598)_2	0.8325	((-,-),(-,-),(-,-),(-,-),(-,-))
OG0000938	((sT_2:0.017186,Ath_2:0.017186)_2:7.0988,((Aha_2:1.29,Aly_2:1.29)_2:0.18,(sA_2:0.015092,Aar_2:0.015092)_2:1.45491)_2:5.64598)_2	0.8325	((-,-),(-,-),(-,-),(-,-),(-,-))
OG0000939	((sT_2:0.017186,Ath_2:0.017186)_2:7.0988,((Aha_2:1.29,Aly_2:1.29)_2:0.18,(sA_2:0.015092,Aar_2:0.015092)_2:1.45491)_2:5.64598)_2	0.8325	((-,-),(-,-),(-,-),(-,-),(-,-))
OG0000940	((sT_2:0.017186,Ath_2:0.017186)_2:7.0988,((Aha_2:1.29,Aly_2:1.29)_2:0.18,(sA_2:0.015092,Aar_2:0.015092)_2:1.45491)_2:5.64598)_2	0.8325	((-,-),(-,-),(-,-),(-,-),(-,-))
OG0000941	((sT_2:0.017186,Ath_2:0.017186)_2:7.0988,((Aha_2:1.29,Aly_2:1.29)_2:0.18,(sA_2:0.015092,Aar_2:0.015092)_2:1.45491)_2:5.64598)_2	0.8325	((-,-),(-,-),(-,-),(-,-),(-,-))
OG0000942	((sT_2:0.017186,Ath_2:0.017186)_2:7.0988,((Aha_2:1.29,Aly_2:1.29)_2:0.18,(sA_2:0.015092,Aar_2:0.015092)_2:1.45491)_2:5.64598)_2	0.8325	((-,-),(-,-),(-,-),(-,-),(-,-))
OG0000943	((sT_2:0.017186,Ath_2:0.017186)_2:7.0988,((Aha_2:1.29,Aly_2:1.29)_2:0.18,(sA_2:0.015092,Aar_2:0.015092)_2:1.45491)_2:5.64598)_2	0.8325	((-,-),(-,-),(-,-),(-,-),(-,-))
OG0000944	((sT_2:0.017186,Ath_2:0.017186)_2:7.0988,((Aha_2:1.29,Aly_2:1.29)_2:0.18,(sA_2:0.015092,Aar_2:0.015092)_2:1.45491)_2:5.64598)_2	0.8325	((-,-),(-,-),(-,-),(-,-),(-,-))
OG0000945	((sT_2:0.017186,Ath_2:0.017186)_2:7.0988,((Aha_2:1.29,Aly_2:1.29)_2:0.18,(sA_2:0.015092,Aar_2:0.015092)_2:1.45491)_2:5.64598)_2	0.8325	((-,-),(-,-),(-,-),(-,-),(-,-))
OG0000946	((sT_2:0.017186,Ath_2:0.017186)_2:7.0988,((Aha_2:1.29,Aly_2:1.29)_2:0.18,(sA_2:0.015092,Aar_2:0.015092)_2:1.45491)_2:5.64598)_2	0.8325	((-,-),(-,-),(-,-),(-,-),(-,-))
OG0000947	((sT_2:0.017186,Ath_2:0.017186)_2:7.0988,((Aha_2:1.29,Aly_2:1.29)_2:0.18,(sA_2:0.015092,Aar_2:0.015092)_2:1.45491)_2:5.64598)_2	0.8325	((-,-),(-,-),(-,-),(-,-),(-,-))
OG0000948	((sT_2:0.017186,Ath_2:0.017186)_2:7.0988,((Aha_2:1.29,Aly_2:1.29)_2:0.18,(sA_2:0.015092,Aar_2:0.015092)_2:1.45491)_2:5.64598)_2	0.8325	((-,-),(-,-),(-,-),(-,-),(-,-))
OG0000949	((sT_2:0.017186,Ath_2:0.017186)_2:7.0988,((Aha_2:1.29,Aly_2:1.29)_2:0.18,(sA_2:0.015092,Aar_2:0.015092)_2:1.45491)_2:5.64598)_2	0.8325	((-,-),(-,-),(-,-),(-,-),(-,-))
OG0000950	((sT_2:0.017186,Ath_2:0.017186)_2:7.0988,((Aha_2:1.29,Aly_2:1.29)_2:0.18,(sA_2:0.015092,Aar_2:0.015092)_2:1.45491)_2:5.64598)_2	0.8325	((-,-),(-,-),(-,-),(-,-),(-,-))
OG0000951	((sT_2:0.017186,Ath_2:0.017186)_2:7.0988,((Aha_2:1.29,Aly_2:1.29)_2:0.18,(sA_2:0.015092,Aar_2:0.015092)_2:1.45491)_2:5.64598)_2	0.8325	((-,-),(-,-),(-,-),(-,-),(-,-))
OG0000952	((sT_2:0.017186,Ath_2:0.017186)_2:7.0988,((Aha_2:1.29,Aly_2:1.29)_2:0.18,(sA_2:0.015092,Aar_2:0.015092)_2:1.45491)_2:5.64598)_2	0.8325	((-,-),(-,-),(-,-),(-,-),(-,-))
OG0000953	((sT_2:0.017186,Ath_2:0.017186)_2:7.0988,((Aha_2:1.29,Aly_2:1.29)_2:0.18,(sA_2:0.015092,Aar_2:0.015092)_2:1.45491)_2:5.64598)_2	0.8325	((-,-),(-,-),(-,-),(-,-),(-,-))
OG0000954	((sT_2:0.017186,Ath_2:0.017186)_2:7.0988,((Aha_2:1.29,Aly_2:1.29)_2:0.18,(sA_2:0.015092,Aar_2:0.015092)_2:1.45491)_2:5.64598)_2	0.8325	((-,-),(-,-),(-,-),(-,-),(-,-))
OG0000955	((sT_2:0.017186,Ath_2:0.017186)_2:7.0988,((Aha_2:1.29,Aly_2:1.29)_2:0.18,(sA_2:0.015092,Aar_2:0.015092)_2:1.45491)_2:5.64598)_2	0.8325	((-,-),(-,-),(-,-),(-,-),(-,-))
OG0000956	((sT_2:0.017186,Ath_2:0.017186)_2:7.0988,((Aha_2:1.29,Aly_2:1.29)_2:0.18,(sA_2:0.015092,Aar_2:0.015092)_2:1.45491)_2:5.64598)_2	0.8325	((-,-),(-,-),(-,-),(-,-),(-,-))
OG0000957	((sT_2:0.017186,Ath_2:0.017186)_2:7.0988,((Aha_2:1.29,Aly_2:1.29)_2:0.18,(sA_2:0.015092,Aar_2:0.015092)_2:1.45491)_2:5.64598)_2	0.8325	((-,-),(-,-),(-,-),(-,-),(-,-))
OG0000958	((sT_2:0.017186,Ath_2:0.017186)_2:7.0988,((Aha_2:1.29,Aly_2:1.29)_2:0.18,(sA_2:0.015092,Aar_2:0.015092)_2:1.45491)_2:5.64598)_2	0.8325	((-,-),(-,-),(-,-),(-,-),(-,-))
OG0000959	((sT_2:0.017186,Ath_2:0.017186)_2:7.0988,((Aha_2:1.29,Aly_2:1.29)_2:0.18,(sA_2:0.015092,Aar_2:0.015092)_2:1.45491)_2:5.64598)_2	0.8325	((-,-),(-,-),(-,-),(-,-),(-,-))
OG0000960	((sT_2:0.017186,Ath_2:0.017186)_2:7.0988,((Aha_2:1.29,Aly_2:1.29)_2:0.18,(sA_2:0.015092,Aar_2:0.015092)_2:1.45491)_2:5.64598)_2	0.8325	((-,-),(-,-),(-,-),(-,-),(-,-))
OG0000961	((sT_2:0.017186,Ath_2:0.017186)_2:7.0988,((Aha_2:1.29,Aly_2:1.29)_2:0.18,(sA_2:0.015092,Aar_2:0.015092)_2:1.45491)_2:5.64598)_2	0.8325	((-,-),(-,-),(-,-),(-,-),(-,-))
OG0000962	((sT_2:0.017186,Ath_2:0.017186)_2:7.0988,((Aha_2:1.29,Aly_2:1.29)_2:0.18,(sA_2:0.015092,Aar_2:0.015092)_2:1.45491)_2:5.64598)_2	0.8325	((-,-),(-,-),(-,-),(-,-),(-,-))
OG0000963	((sT_2:0.017186,Ath_2:0.017186)_2:7.0988,((Aha_2:1.29,Aly_2:1.29)_2:0.18,(sA_2:0.015092,Aar_2:0.015092)_2:1.45491)_2:5.64598)_2	0.8325	((-,-),(-,-),(-,-),(-,-),(-,-))
OG0000964	((sT_2:0.017186,Ath_2:0.017186)_2:7.0988,((Aha_2:1.29,Aly_2:1.29)_2:0.18,(sA_2:0.015092,Aar_2:0.015092)_2:1.45491)_2:5.64598)_2	0.8325	((-,-),(-,-),(-,-),(-,-),(-,-))
OG0000965	((sT_2:0.017186,Ath_2:0.017186)_2:7.0988,((Aha_2:1.29,Aly_2:1.29)_2:0.18,(sA_2:0.015092,Aar_2:0.015092)_2:1.45491)_2:5.64598)_2	0.8325	((-,-),(-,-),(-,-),(-,-),(-,-))
OG0000966	((sT_2:0.017186,Ath_2:0.017186)_2:7.0988,((Aha_2:1.29,Aly_2:1.29)_2:0.18,(sA_2:0.015092,Aar_2:0.015092)_2:1.45491)_2:5.64598)_2	0.8325	((-,-),(-,-),(-,-),(-,-),(-,-))
OG0000967	((sT_2:0.017186,Ath_2:0.017186)_2:7.0988,((Aha_2:1.29,Aly_2:1.29)_2:0.18,(sA_2:0.015092,Aar_2:0.015092)_2:1.45491)_2:5.64598)_2	0.8325	((-,-),(-,-),(-,-),(-,-),(-,-))
OG0000968	((sT_2:0.017186,Ath_2:0.017186)_2:7.0988,((Aha_2:1.29,Aly_2:1.29)_2:0.18,(sA_2:0.015092,Aar_2:0.015092)_2:1.45491)_2:5.64598)_2	0.8325	((-,-),(-,-),(-,-),(-,-),(-,-))
OG0000969	((sT_2:0.017186,Ath_2:0.017186)_2:7.0988,((Aha_2:1.29,Aly_2:1.29)_2:0.18,(sA_2:0.015092,Aar_2:0.015092)_2:1.45491)_2:5.64598)_2	0.8325	((-,-),(-,-),(-,-),(-,-),(-,-))
OG0000970	((sT_2:0.017186,Ath_2:0.017186)_2:7.0988,((Aha_2:1.29,Aly_2:1.29)_2:0.18,(sA_2:0.015092,Aar_2:0.015092)_2:1.45491)_2:5.64598)_2	0.8325	((-,-),(-,-),(-,-),(-,-),(-,-))
OG0000971	((sT_2:0.017186,Ath_2:0.017186)_2:7.0988,((Aha_2:1.29,Aly_2:1.29)_2:0.18,(sA_2:0.015092,Aar_2:0.015092)_2:1.45491)_2:5.64598)_2	0.8325	((-,-),(-,-),(-,-),(-,-),(-,-))
OG0000972	((sT_2:0.017186,Ath_2:0.017186)_2:7.0988,((Aha_2:1.29,Aly_2:1.29)_2:0.18,(sA_2:0.015092,Aar_2:0.015092)_2:1.45491)_2:5.64598)_2	0.8325	((-,-),(-,-),(-,-),(-,-),(-,-))
OG0000973	((sT_2:0.017186,Ath_2:0.017186)_2:7.0988,((Aha_2:1.29,Aly_2:1.29)_2:0.18,(sA_2:0.015092,Aar_2:0.015092)_2:1.45491)_2:5.64598)_2	0.8325	((-,-),(-,-),(-,-),(-,-),(-,-))
OG0000974	((sT_2:0.017186,Ath_2:0.017186)_2:7.0988,((Aha_2:1.29,Aly_2:1.29)_2:0.18,(sA_2:0.015092,Aar_2:0.015092)_2:1.45491)_2:5.64598)_2	0.8325	((-,-),(-,-),(-,-),(-,-),(-,-))
OG0000975	((sT_2:0.017186,Ath_2:0.017186)_2:7.0988,((Aha_2:1.29,Aly_2:1.29)_2:0.18,(sA_2:0.015092,Aar_2:0.015092)_2:1.45491)_2:5.64598)_2	0.8325	((-,-),(-,-),(-,-),(-,-),(-,-))
OG0000976	((sT_2:0.017186,Ath_3:0.017186)_2:7.0988,((Aha_1:1.29,Aly_2:1.29)_2:0.18,(sA_2:0.015092,Aar_2:0.015092)_2:1.45491)_2:5.64598)_1	0	((0.5,0),(0.152279,0.134228),(0.198126,0.631799),(0.5,0.631799),(0.5,0.5))
OG0000977	((sT_2:0.017186,Ath_2:0.017186)_2:7.0988,((Aha_2:1.29,Aly_2:1.29)_2:0.18,(sA_2:0.015092,Aar_2:0.015092)_2:1.45491)_2:5.64598)_2	0.8325	((-,-),(-,-),(-,-),(-,-),(-,-))
OG0000978	((sT_1:0.017186,Ath_2:0.017186)_2:7.0988,((Aha_2:1.29,Aly_3:1.29)_2:0.18,(sA_2:0.015092,Aar_2:0.015092)_2:1.45491)_2:5.64598)_1	0	((0,0.5),(0.152279,0.134228),(0.631799,0.0764679),(0.5,0.631799),(0.5,0.5))
OG0000979	((sT_2:0.017186,Ath_2:0.017186)_2:7.0988,((Aha_2:1.29,Aly_2:1.29)_2:0.18,(sA_2:0.015092,Aar_2:0.015092)_2:1.45491)_2:5.64598)_2	0.8325	((-,-),(-,-),(-,-),(-,-),(-,-))
OG0000980	((sT_2:0.017186,Ath_2:0.017186)_2:7.0988,((Aha_2:1.29,Aly_2:1.29)_2:0.18,(sA_2:0.015092,Aar_2:0.015092)_2:1.45491)_2:5.64598)_2	0.8325	((-,-),(-,-),(-,-),(-,-),(-,-))
OG0000981	((sT_2:0.017186,Ath_2:0.017186)_2:7.0988,((Aha_2:1.29,Aly_2:1.29)_2:0.18,(sA_2:0.015092,Aar_2:0.015092)_2:1.45491)_2:5.64598)_2	0.8325	((-,-),(-,-),(-,-),(-,-),(-,-))
OG0000982	((sT_2:0.017186,Ath_2:0.017186)_2:7.0988,((Aha_2:1.29,Aly_2:1.29)_2:0.18,(sA_2:0.015092,Aar_2:0.015092)_2:1.45491)_2:5.64598)_2	0.8325	((-,-),(-,-),(-,-),(-,-),(-,-))
OG0000983	((sT_2:0.017186,Ath_2:0.017186)_2:7.0988,((Aha_2:1.29,Aly_2:1.29)_2:0.18,(sA_2:0.015092,Aar_2:0.015092)_2:1.45491)_2:5.64598)_2	0.8325	((-,-),(-,-),(-,-),(-,-),(-,-))
OG0000984	((sT_2:0.017186,Ath_2:0.017186)_2:7.0988,((Aha_2:1.29,Aly_2:1.29)_2:0.18,(sA_2:0.015092,Aar_2:0.015092)_2:1.45491)_2:5.64598)_2	0.8325	((-,-),(-,-),(-,-),(-,-),(-,-))
OG0000985	((sT_2:0.017186,Ath_2:0.017186)_2:7.0988,((Aha_2:1.29,Aly_2:1.29)_2:0.18,(sA_2:0.015092,Aar_2:0.015092)_2:1.45491)_2:5.64598)_2	0.8325	((-,-),(-,-),(-,-),(-,-),(-,-))
OG0000986	((sT_2:0.017186,Ath_2:0.017186)_2:7.0988,((Aha_2:1.29,Aly_2:1.29)_2:0.18,(sA_2:0.015092,Aar_2:0.015092)_2:1.45491)_2:5.64598)_2	0.8325	((-,-),(-,-),(-,-),(-,-),(-,-))
OG0000987	((sT_2:0.017186,Ath_2:0.017186)_2:7.0988,((Aha_2:1.29,Aly_2:1.29)_2:0.18,(sA_2:0.015092,Aar_2:0.015092)_2:1.45491)_2:5.64598)_2	0.8325	((-,-),(-,-),(-,-),(-,-),(-,-))
OG0000988	((sT_2:0.017186,Ath_2:0.017186)_2:7.0988,((Aha_2:1.29,Aly_2:1.29)_2:0.18,(sA_2:0.015092,Aar_2:0.015092)_2:1.45491)_2:5.64598)_2	0.8325	((-,-),(-,-),(-,-),(-,-),(-,-))
OG0000989	((sT_3:0.017186,Ath_3:0.017186)_3:7.0988,((Aha_1:1.29,Aly_2:1.29)_2:0.18,(sA_2:0.015092,Aar_1:0.015092)_2:1.45491)_2:5.64598)_1	0	((0.5,0.5),(0.052684,0.134228),(0.198126,0.631799),(0.5,0.631799),(0.5,0))
OG0000990	((sT_0:0.017186,Ath_3:0.017186)_2:7.0988,((Aha_1:1.29,Aly_3:1.29)_2:0.18,(sA_3:0.015092,Aar_2:0.015092)_2:1.45491)_2:5.64598)_1	0	((0,0),(0.152279,0.134228),(0.198126,0.0764679),(0.5,0.631799),(0,0.5))
OG0000991	((sT_2:0.017186,Ath_2:0.017186)_2:7.0988,((Aha_2:1.29,Aly_2:1.29)_2:0.18,(sA_2:0.015092,Aar_2:0.015092)_2:1.45491)_2:5.64598)_2	0.8325	((-,-),(-,-),(-,-),(-,-),(-,-))
OG0000992	((sT_2:0.017186,Ath_2:0.017186)_2:7.0988,((Aha_2:1.29,Aly_2:1.29)_2:0.18,(sA_2:0.015092,Aar_2:0.015092)_2:1.45491)_2:5.64598)_2	0.8325	((-,-),(-,-),(-,-),(-,-),(-,-))
OG0000993	((sT_2:0.017186,Ath_2:0.017186)_2:7.0988,((Aha_2:1.29,Aly_2:1.29)_2:0.18,(sA_2:0.015092,Aar_2:0.015092)_2:1.45491)_2:5.64598)_2	0.8325	((-,-),(-,-),(-,-),(-,-),(-,-))
OG0000994	((sT_2:0.017186,Ath_2:0.017186)_2:7.0988,((Aha_2:1.29,Aly_2:1.29)_2:0.18,(sA_2:0.015092,Aar_2:0.015092)_2:1.45491)_2:5.64598)_2	0.8325	((-,-),(-,-),(-,-),(-,-),(-,-))
OG0000996	((sT_2:0.017186,Ath_2:0.017186)_2:7.0988,((Aha_2:1.29,Aly_2:1.29)_2:0.18,(sA_2:0.015092,Aar_2:0.015092)_2:1.45491)_2:5.64598)_2	0.8325	((-,-),(-,-),(-,-),(-,-),(-,-))
OG0000997	((sT_2:0.017186,Ath_2:0.017186)_2:7.0988,((Aha_2:1.29,Aly_2:1.29)_2:0.18,(sA_2:0.015092,Aar_2:0.015092)_2:1.45491)_2:5.64598)_2	0.8325	((-,-),(-,-),(-,-),(-,-),(-,-))
OG0000998	((sT_2:0.017186,Ath_2:0.017186)_2:7.0988,((Aha_2:1.29,Aly_2:1.29)_2:0.18,(sA_2:0.015092,Aar_2:0.015092)_2:1.45491)_2:5.64598)_2	0.8325	((-,-),(-,-),(-,-),(-,-),(-,-))
OG0000999	((sT_2:0.017186,Ath_2:0.017186)_2:7.0988,((Aha_2:1.29,Aly_2:1.29)_2:0.18,(sA_2:0.015092,Aar_2:0.015092)_2:1.45491)_2:5.64598)_2	0.8325	((-,-),(-,-),(-,-),(-,-),(-,-))
OG0001000	((sT_2:0.017186,Ath_2:0.017186)_2:7.0988,((Aha_2:1.29,Aly_2:1.29)_2:0.18,(sA_2:0.015092,Aar_2:0.015092)_2:1.45491)_2:5.64598)_2	0.8325	((-,-),(-,-),(-,-),(-,-),(-,-))
OG0001001	((sT_2:0.017186,Ath_2:0.017186)_2:7.0988,((Aha_2:1.29,Aly_2:1.29)_2:0.18,(sA_2:0.015092,Aar_2:0.015092)_2:1.45491)_2:5.64598)_2	0.8325	((-,-),(-,-),(-,-),(-,-),(-,-))
OG0001002	((sT_2:0.017186,Ath_2:0.017186)_2:7.0988,((Aha_2:1.29,Aly_2:1.29)_2:0.18,(sA_2:0.015092,Aar_2:0.015092)_2:1.45491)_2:5.64598)_2	0.8325	((-,-),(-,-),(-,-),(-,-),(-,-))
OG0001003	((sT_2:0.017186,Ath_2:0.017186)_2:7.0988,((Aha_2:1.29,Aly_2:1.29)_2:0.18,(sA_2:0.015092,Aar_2:0.015092)_2:1.45491)_2:5.64598)_2	0.8325	((-,-),(-,-),(-,-),(-,-),(-,-))
OG0001004	((sT_2:0.017186,Ath_2:0.017186)_2:7.0988,((Aha_2:1.29,Aly_2:1.29)_2:0.18,(sA_2:0.015092,Aar_2:0.015092)_2:1.45491)_2:5.64598)_2	0.8325	((-,-),(-,-),(-,-),(-,-),(-,-))
OG0001005	((sT_2:0.017186,Ath_2:0.017186)_2:7.0988,((Aha_2:1.29,Aly_2:1.29)_2:0.18,(sA_2:0.015092,Aar_2:0.015092)_2:1.45491)_2:5.64598)_2	0.8325	((-,-),(-,-),(-,-),(-,-),(-,-))
OG0001006	((sT_2:0.017186,Ath_2:0.017186)_2:7.0988,((Aha_2:1.29,Aly_2:1.29)_2:0.18,(sA_2:0.015092,Aar_2:0.015092)_2:1.45491)_2:5.64598)_2	0.8325	((-,-),(-,-),(-,-),(-,-),(-,-))
OG0001007	((sT_3:0.017186,Ath_3:0.017186)_3:7.0988,((Aha_2:1.29,Aly_2:1.29)_2:0.18,(sA_1:0.015092,Aar_1:0.015092)_1:1.45491)_2:5.64598)_3	0.62	((-,-),(-,-),(-,-),(-,-),(-,-))
OG0001008	((sT_2:0.017186,Ath_2:0.017186)_2:7.0988,((Aha_2:1.29,Aly_2:1.29)_2:0.18,(sA_2:0.015092,Aar_2:0.015092)_2:1.45491)_2:5.64598)_2	0.8325	((-,-),(-,-),(-,-),(-,-),(-,-))
OG0001009	((sT_2:0.017186,Ath_2:0.017186)_2:7.0988,((Aha_2:1.29,Aly_2:1.29)_2:0.18,(sA_2:0.015092,Aar_2:0.015092)_2:1.45491)_2:5.64598)_2	0.8325	((-,-),(-,-),(-,-),(-,-),(-,-))
OG0001010	((sT_2:0.017186,Ath_2:0.017186)_2:7.0988,((Aha_2:1.29,Aly_2:1.29)_2:0.18,(sA_2:0.015092,Aar_2:0.015092)_2:1.45491)_2:5.64598)_2	0.8325	((-,-),(-,-),(-,-),(-,-),(-,-))
OG0001011	((sT_2:0.017186,Ath_2:0.017186)_2:7.0988,((Aha_3:1.29,Aly_2:1.29)_2:0.18,(sA_2:0.015092,Aar_1:0.015092)_2:1.45491)_2:5.64598)_1	0	((0.5,0.5),(0.152279,0.134228),(0.0764679,0.631799),(0.5,0.631799),(0.5,0))
OG0001012	((sT_2:0.017186,Ath_2:0.017186)_2:7.0988,((Aha_2:1.29,Aly_2:1.29)_2:0.18,(sA_2:0.015092,Aar_2:0.015092)_2:1.45491)_2:5.64598)_2	0.8325	((-,-),(-,-),(-,-),(-,-),(-,-))
OG0001013	((sT_2:0.017186,Ath_2:0.017186)_2:7.0988,((Aha_2:1.29,Aly_2:1.29)_2:0.18,(sA_2:0.015092,Aar_2:0.015092)_2:1.45491)_2:5.64598)_2	0.8325	((-,-),(-,-),(-,-),(-,-),(-,-))
OG0001014	((sT_2:0.017186,Ath_2:0.017186)_2:7.0988,((Aha_2:1.29,Aly_2:1.29)_2:0.18,(sA_2:0.015092,Aar_2:0.015092)_2:1.45491)_2:5.64598)_2	0.8325	((-,-),(-,-),(-,-),(-,-),(-,-))
OG0001015	((sT_2:0.017186,Ath_2:0.017186)_2:7.0988,((Aha_2:1.29,Aly_2:1.29)_2:0.18,(sA_2:0.015092,Aar_2:0.015092)_2:1.45491)_2:5.64598)_2	0.8325	((-,-),(-,-),(-,-),(-,-),(-,-))
OG0001016	((sT_2:0.017186,Ath_2:0.017186)_2:7.0988,((Aha_2:1.29,Aly_2:1.29)_2:0.18,(sA_2:0.015092,Aar_2:0.015092)_2:1.45491)_2:5.64598)_2	0.8325	((-,-),(-,-),(-,-),(-,-),(-,-))
OG0001017	((sT_2:0.017186,Ath_2:0.017186)_2:7.0988,((Aha_2:1.29,Aly_2:1.29)_2:0.18,(sA_2:0.015092,Aar_2:0.015092)_2:1.45491)_2:5.64598)_2	0.8325	((-,-),(-,-),(-,-),(-,-),(-,-))
OG0001018	((sT_2:0.017186,Ath_2:0.017186)_2:7.0988,((Aha_2:1.29,Aly_2:1.29)_2:0.18,(sA_2:0.015092,Aar_2:0.015092)_2:1.45491)_2:5.64598)_2	0.8325	((-,-),(-,-),(-,-),(-,-),(-,-))
OG0001019	((sT_2:0.017186,Ath_2:0.017186)_2:7.0988,((Aha_2:1.29,Aly_2:1.29)_2:0.18,(sA_2:0.015092,Aar_2:0.015092)_2:1.45491)_2:5.64598)_2	0.8325	((-,-),(-,-),(-,-),(-,-),(-,-))
OG0001020	((sT_2:0.017186,Ath_2:0.017186)_2:7.0988,((Aha_2:1.29,Aly_2:1.29)_2:0.18,(sA_2:0.015092,Aar_2:0.015092)_2:1.45491)_2:5.64598)_2	0.8325	((-,-),(-,-),(-,-),(-,-),(-,-))
OG0001021	((sT_2:0.017186,Ath_2:0.017186)_2:7.0988,((Aha_2:1.29,Aly_2:1.29)_2:0.18,(sA_2:0.015092,Aar_2:0.015092)_2:1.45491)_2:5.64598)_2	0.8325	((-,-),(-,-),(-,-),(-,-),(-,-))
OG0001022	((sT_2:0.017186,Ath_2:0.017186)_2:7.0988,((Aha_2:1.29,Aly_2:1.29)_2:0.18,(sA_2:0.015092,Aar_2:0.015092)_2:1.45491)_2:5.64598)_2	0.8325	((-,-),(-,-),(-,-),(-,-),(-,-))
OG0001023	((sT_2:0.017186,Ath_2:0.017186)_2:7.0988,((Aha_2:1.29,Aly_2:1.29)_2:0.18,(sA_2:0.015092,Aar_2:0.015092)_2:1.45491)_2:5.64598)_2	0.8325	((-,-),(-,-),(-,-),(-,-),(-,-))
OG0001024	((sT_2:0.017186,Ath_2:0.017186)_2:7.0988,((Aha_2:1.29,Aly_2:1.29)_2:0.18,(sA_2:0.015092,Aar_2:0.015092)_2:1.45491)_2:5.64598)_2	0.8325	((-,-),(-,-),(-,-),(-,-),(-,-))
OG0001025	((sT_2:0.017186,Ath_2:0.017186)_2:7.0988,((Aha_2:1.29,Aly_2:1.29)_2:0.18,(sA_2:0.015092,Aar_2:0.015092)_2:1.45491)_2:5.64598)_2	0.8325	((-,-),(-,-),(-,-),(-,-),(-,-))
OG0001026	((sT_2:0.017186,Ath_2:0.017186)_2:7.0988,((Aha_2:1.29,Aly_2:1.29)_2:0.18,(sA_2:0.015092,Aar_2:0.015092)_2:1.45491)_2:5.64598)_2	0.8325	((-,-),(-,-),(-,-),(-,-),(-,-))
OG0001027	((sT_2:0.017186,Ath_2:0.017186)_2:7.0988,((Aha_2:1.29,Aly_2:1.29)_2:0.18,(sA_2:0.015092,Aar_2:0.015092)_2:1.45491)_2:5.64598)_2	0.8325	((-,-),(-,-),(-,-),(-,-),(-,-))
OG0001028	((sT_2:0.017186,Ath_2:0.017186)_2:7.0988,((Aha_2:1.29,Aly_2:1.29)_2:0.18,(sA_2:0.015092,Aar_2:0.015092)_2:1.45491)_2:5.64598)_2	0.8325	((-,-),(-,-),(-,-),(-,-),(-,-))
OG0001029	((sT_2:0.017186,Ath_2:0.017186)_2:7.0988,((Aha_2:1.29,Aly_2:1.29)_2:0.18,(sA_2:0.015092,Aar_2:0.015092)_2:1.45491)_2:5.64598)_2	0.8325	((-,-),(-,-),(-,-),(-,-),(-,-))
OG0001030	((sT_1:0.017186,Ath_1:0.017186)_1:7.0988,((Aha_2:1.29,Aly_2:1.29)_2:0.18,(sA_2:0.015092,Aar_4:0.015092)_2:1.45491)_2:5.64598)_1	0	((0.5,0.5),(0.786122,0.134228),(0.631799,0.631799),(0.5,0.631799),(0.5,0))
OG0001031	((sT_7:0.017186,Ath_1:0.017186)_2:7.0988,((Aha_1:1.29,Aly_1:1.29)_1:0.18,(sA_1:0.015092,Aar_1:0.015092)_1:1.45491)_1:5.64598)_1	0	((0,0),(0.152279,0.750657),(0.573871,0.573871),(0.5,0.573871),(0.5,0.5))
OG0001032	((sT_2:0.017186,Ath_2:0.017186)_2:7.0988,((Aha_2:1.29,Aly_2:1.29)_2:0.18,(sA_2:0.015092,Aar_2:0.015092)_2:1.45491)_2:5.64598)_2	0.8325	((-,-),(-,-),(-,-),(-,-),(-,-))
OG0001033	((sT_2:0.017186,Ath_2:0.017186)_2:7.0988,((Aha_2:1.29,Aly_2:1.29)_2:0.18,(sA_2:0.015092,Aar_2:0.015092)_2:1.45491)_2:5.64598)_2	0.8325	((-,-),(-,-),(-,-),(-,-),(-,-))
OG0001034	((sT_2:0.017186,Ath_2:0.017186)_2:7.0988,((Aha_2:1.29,Aly_2:1.29)_2:0.18,(sA_2:0.015092,Aar_2:0.015092)_2:1.45491)_2:5.64598)_2	0.8325	((-,-),(-,-),(-,-),(-,-),(-,-))
OG0001036	((sT_2:0.017186,Ath_2:0.017186)_2:7.0988,((Aha_2:1.29,Aly_2:1.29)_2:0.18,(sA_2:0.015092,Aar_2:0.015092)_2:1.45491)_2:5.64598)_2	0.8325	((-,-),(-,-),(-,-),(-,-),(-,-))
OG0001037	((sT_2:0.017186,Ath_2:0.017186)_2:7.0988,((Aha_3:1.29,Aly_2:1.29)_2:0.18,(sA_2:0.015092,Aar_1:0.015092)_2:1.45491)_2:5.64598)_1	0	((0.5,0.5),(0.152279,0.134228),(0.0764679,0.631799),(0.5,0.631799),(0.5,0))
OG0001038	((sT_2:0.017186,Ath_2:0.017186)_2:7.0988,((Aha_2:1.29,Aly_2:1.29)_2:0.18,(sA_2:0.015092,Aar_2:0.015092)_2:1.45491)_2:5.64598)_2	0.8325	((-,-),(-,-),(-,-),(-,-),(-,-))
OG0001039	((sT_2:0.017186,Ath_2:0.017186)_2:7.0988,((Aha_2:1.29,Aly_2:1.29)_2:0.18,(sA_2:0.015092,Aar_2:0.015092)_2:1.45491)_2:5.64598)_2	0.8325	((-,-),(-,-),(-,-),(-,-),(-,-))
OG0001040	((sT_2:0.017186,Ath_2:0.017186)_2:7.0988,((Aha_2:1.29,Aly_2:1.29)_2:0.18,(sA_2:0.015092,Aar_2:0.015092)_2:1.45491)_2:5.64598)_2	0.8325	((-,-),(-,-),(-,-),(-,-),(-,-))
OG0001041	((sT_2:0.017186,Ath_2:0.017186)_2:7.0988,((Aha_2:1.29,Aly_2:1.29)_2:0.18,(sA_2:0.015092,Aar_2:0.015092)_2:1.45491)_2:5.64598)_2	0.8325	((-,-),(-,-),(-,-),(-,-),(-,-))
OG0001042	((sT_2:0.017186,Ath_2:0.017186)_2:7.0988,((Aha_2:1.29,Aly_2:1.29)_2:0.18,(sA_2:0.015092,Aar_2:0.015092)_2:1.45491)_2:5.64598)_2	0.8325	((-,-),(-,-),(-,-),(-,-),(-,-))
OG0001043	((sT_2:0.017186,Ath_2:0.017186)_2:7.0988,((Aha_2:1.29,Aly_2:1.29)_2:0.18,(sA_2:0.015092,Aar_2:0.015092)_2:1.45491)_2:5.64598)_2	0.8325	((-,-),(-,-),(-,-),(-,-),(-,-))
OG0001044	((sT_2:0.017186,Ath_2:0.017186)_2:7.0988,((Aha_2:1.29,Aly_2:1.29)_2:0.18,(sA_2:0.015092,Aar_2:0.015092)_2:1.45491)_2:5.64598)_2	0.8325	((-,-),(-,-),(-,-),(-,-),(-,-))
OG0001045	((sT_2:0.017186,Ath_2:0.017186)_2:7.0988,((Aha_2:1.29,Aly_2:1.29)_2:0.18,(sA_2:0.015092,Aar_2:0.015092)_2:1.45491)_2:5.64598)_2	0.8325	((-,-),(-,-),(-,-),(-,-),(-,-))
OG0001046	((sT_2:0.017186,Ath_2:0.017186)_2:7.0988,((Aha_2:1.29,Aly_2:1.29)_2:0.18,(sA_2:0.015092,Aar_2:0.015092)_2:1.45491)_2:5.64598)_2	0.8325	((-,-),(-,-),(-,-),(-,-),(-,-))
OG0001047	((sT_2:0.017186,Ath_2:0.017186)_2:7.0988,((Aha_2:1.29,Aly_2:1.29)_2:0.18,(sA_2:0.015092,Aar_2:0.015092)_2:1.45491)_2:5.64598)_2	0.8325	((-,-),(-,-),(-,-),(-,-),(-,-))
OG0001048	((sT_2:0.017186,Ath_2:0.017186)_2:7.0988,((Aha_2:1.29,Aly_2:1.29)_2:0.18,(sA_2:0.015092,Aar_2:0.015092)_2:1.45491)_2:5.64598)_2	0.8325	((-,-),(-,-),(-,-),(-,-),(-,-))
OG0001049	((sT_1:0.017186,Ath_2:0.017186)_2:7.0988,((Aha_3:1.29,Aly_2:1.29)_2:0.18,(sA_2:0.015092,Aar_2:0.015092)_2:1.45491)_2:5.64598)_1	0	((0,0.5),(0.152279,0.134228),(0.0764679,0.631799),(0.5,0.631799),(0.5,0.5))
OG0001050	((sT_2:0.017186,Ath_2:0.017186)_2:7.0988,((Aha_2:1.29,Aly_2:1.29)_2:0.18,(sA_2:0.015092,Aar_2:0.015092)_2:1.45491)_2:5.64598)_2	0.8325	((-,-),(-,-),(-,-),(-,-),(-,-))
OG0001051	((sT_2:0.017186,Ath_2:0.017186)_2:7.0988,((Aha_2:1.29,Aly_2:1.29)_2:0.18,(sA_2:0.015092,Aar_2:0.015092)_2:1.45491)_2:5.64598)_2	0.8325	((-,-),(-,-),(-,-),(-,-),(-,-))
OG0001052	((sT_2:0.017186,Ath_2:0.017186)_2:7.0988,((Aha_2:1.29,Aly_2:1.29)_2:0.18,(sA_2:0.015092,Aar_2:0.015092)_2:1.45491)_2:5.64598)_2	0.8325	((-,-),(-,-),(-,-),(-,-),(-,-))
OG0001053	((sT_2:0.017186,Ath_2:0.017186)_2:7.0988,((Aha_2:1.29,Aly_2:1.29)_2:0.18,(sA_2:0.015092,Aar_2:0.015092)_2:1.45491)_2:5.64598)_2	0.8325	((-,-),(-,-),(-,-),(-,-),(-,-))
OG0001054	((sT_2:0.017186,Ath_2:0.017186)_2:7.0988,((Aha_2:1.29,Aly_2:1.29)_2:0.18,(sA_2:0.015092,Aar_2:0.015092)_2:1.45491)_2:5.64598)_2	0.8325	((-,-),(-,-),(-,-),(-,-),(-,-))
OG0001055	((sT_2:0.017186,Ath_2:0.017186)_2:7.0988,((Aha_2:1.29,Aly_2:1.29)_2:0.18,(sA_2:0.015092,Aar_2:0.015092)_2:1.45491)_2:5.64598)_2	0.8325	((-,-),(-,-),(-,-),(-,-),(-,-))
OG0001056	((sT_2:0.017186,Ath_2:0.017186)_2:7.0988,((Aha_2:1.29,Aly_2:1.29)_2:0.18,(sA_2:0.015092,Aar_2:0.015092)_2:1.45491)_2:5.64598)_2	0.8325	((-,-),(-,-),(-,-),(-,-),(-,-))
OG0001057	((sT_2:0.017186,Ath_2:0.017186)_2:7.0988,((Aha_2:1.29,Aly_2:1.29)_2:0.18,(sA_2:0.015092,Aar_2:0.015092)_2:1.45491)_2:5.64598)_2	0.8325	((-,-),(-,-),(-,-),(-,-),(-,-))
OG0001058	((sT_2:0.017186,Ath_2:0.017186)_2:7.0988,((Aha_2:1.29,Aly_2:1.29)_2:0.18,(sA_2:0.015092,Aar_2:0.015092)_2:1.45491)_2:5.64598)_2	0.8325	((-,-),(-,-),(-,-),(-,-),(-,-))
OG0001059	((sT_2:0.017186,Ath_2:0.017186)_2:7.0988,((Aha_2:1.29,Aly_2:1.29)_2:0.18,(sA_2:0.015092,Aar_2:0.015092)_2:1.45491)_2:5.64598)_2	0.8325	((-,-),(-,-),(-,-),(-,-),(-,-))
OG0001060	((sT_2:0.017186,Ath_2:0.017186)_2:7.0988,((Aha_2:1.29,Aly_2:1.29)_2:0.18,(sA_2:0.015092,Aar_2:0.015092)_2:1.45491)_2:5.64598)_2	0.8325	((-,-),(-,-),(-,-),(-,-),(-,-))
OG0001061	((sT_2:0.017186,Ath_2:0.017186)_2:7.0988,((Aha_3:1.29,Aly_1:1.29)_2:0.18,(sA_2:0.015092,Aar_2:0.015092)_2:1.45491)_2:5.64598)_2	0.2875	((-,-),(-,-),(-,-),(-,-),(-,-))
OG0001062	((sT_2:0.017186,Ath_2:0.017186)_2:7.0988,((Aha_2:1.29,Aly_2:1.29)_2:0.18,(sA_2:0.015092,Aar_2:0.015092)_2:1.45491)_2:5.64598)_2	0.8325	((-,-),(-,-),(-,-),(-,-),(-,-))
OG0001063	((sT_2:0.017186,Ath_2:0.017186)_2:7.0988,((Aha_2:1.29,Aly_2:1.29)_2:0.18,(sA_2:0.015092,Aar_2:0.015092)_2:1.45491)_2:5.64598)_2	0.8325	((-,-),(-,-),(-,-),(-,-),(-,-))
OG0001064	((sT_2:0.017186,Ath_2:0.017186)_2:7.0988,((Aha_2:1.29,Aly_2:1.29)_2:0.18,(sA_2:0.015092,Aar_2:0.015092)_2:1.45491)_2:5.64598)_2	0.8325	((-,-),(-,-),(-,-),(-,-),(-,-))
OG0001065	((sT_2:0.017186,Ath_2:0.017186)_2:7.0988,((Aha_2:1.29,Aly_2:1.29)_2:0.18,(sA_2:0.015092,Aar_2:0.015092)_2:1.45491)_2:5.64598)_2	0.8325	((-,-),(-,-),(-,-),(-,-),(-,-))
OG0001066	((sT_2:0.017186,Ath_2:0.017186)_2:7.0988,((Aha_2:1.29,Aly_2:1.29)_2:0.18,(sA_2:0.015092,Aar_2:0.015092)_2:1.45491)_2:5.64598)_2	0.8325	((-,-),(-,-),(-,-),(-,-),(-,-))
OG0001067	((sT_2:0.017186,Ath_2:0.017186)_2:7.0988,((Aha_2:1.29,Aly_2:1.29)_2:0.18,(sA_2:0.015092,Aar_2:0.015092)_2:1.45491)_2:5.64598)_2	0.8325	((-,-),(-,-),(-,-),(-,-),(-,-))
OG0001068	((sT_2:0.017186,Ath_2:0.017186)_2:7.0988,((Aha_2:1.29,Aly_2:1.29)_2:0.18,(sA_2:0.015092,Aar_2:0.015092)_2:1.45491)_2:5.64598)_2	0.8325	((-,-),(-,-),(-,-),(-,-),(-,-))
OG0001069	((sT_2:0.017186,Ath_2:0.017186)_2:7.0988,((Aha_2:1.29,Aly_2:1.29)_2:0.18,(sA_2:0.015092,Aar_2:0.015092)_2:1.45491)_2:5.64598)_2	0.8325	((-,-),(-,-),(-,-),(-,-),(-,-))
OG0001070	((sT_2:0.017186,Ath_2:0.017186)_2:7.0988,((Aha_2:1.29,Aly_2:1.29)_2:0.18,(sA_2:0.015092,Aar_2:0.015092)_2:1.45491)_2:5.64598)_2	0.8325	((-,-),(-,-),(-,-),(-,-),(-,-))
OG0001071	((sT_2:0.017186,Ath_2:0.017186)_2:7.0988,((Aha_2:1.29,Aly_2:1.29)_2:0.18,(sA_2:0.015092,Aar_2:0.015092)_2:1.45491)_2:5.64598)_2	0.8325	((-,-),(-,-),(-,-),(-,-),(-,-))
OG0001072	((sT_2:0.017186,Ath_2:0.017186)_2:7.0988,((Aha_2:1.29,Aly_2:1.29)_2:0.18,(sA_2:0.015092,Aar_2:0.015092)_2:1.45491)_2:5.64598)_2	0.8325	((-,-),(-,-),(-,-),(-,-),(-,-))
OG0001073	((sT_2:0.017186,Ath_2:0.017186)_2:7.0988,((Aha_2:1.29,Aly_2:1.29)_2:0.18,(sA_2:0.015092,Aar_2:0.015092)_2:1.45491)_2:5.64598)_2	0.8325	((-,-),(-,-),(-,-),(-,-),(-,-))
OG0001074	((sT_2:0.017186,Ath_2:0.017186)_2:7.0988,((Aha_2:1.29,Aly_2:1.29)_2:0.18,(sA_2:0.015092,Aar_2:0.015092)_2:1.45491)_2:5.64598)_2	0.8325	((-,-),(-,-),(-,-),(-,-),(-,-))
OG0001075	((sT_2:0.017186,Ath_2:0.017186)_2:7.0988,((Aha_2:1.29,Aly_2:1.29)_2:0.18,(sA_2:0.015092,Aar_2:0.015092)_2:1.45491)_2:5.64598)_2	0.8325	((-,-),(-,-),(-,-),(-,-),(-,-))
OG0001076	((sT_2:0.017186,Ath_2:0.017186)_2:7.0988,((Aha_2:1.29,Aly_2:1.29)_2:0.18,(sA_2:0.015092,Aar_2:0.015092)_2:1.45491)_2:5.64598)_2	0.8325	((-,-),(-,-),(-,-),(-,-),(-,-))
OG0001077	((sT_2:0.017186,Ath_2:0.017186)_2:7.0988,((Aha_2:1.29,Aly_2:1.29)_2:0.18,(sA_2:0.015092,Aar_2:0.015092)_2:1.45491)_2:5.64598)_2	0.8325	((-,-),(-,-),(-,-),(-,-),(-,-))
OG0001078	((sT_2:0.017186,Ath_2:0.017186)_2:7.0988,((Aha_2:1.29,Aly_2:1.29)_2:0.18,(sA_2:0.015092,Aar_2:0.015092)_2:1.45491)_2:5.64598)_2	0.8325	((-,-),(-,-),(-,-),(-,-),(-,-))
OG0001079	((sT_2:0.017186,Ath_2:0.017186)_2:7.0988,((Aha_2:1.29,Aly_2:1.29)_2:0.18,(sA_2:0.015092,Aar_2:0.015092)_2:1.45491)_2:5.64598)_2	0.8325	((-,-),(-,-),(-,-),(-,-),(-,-))
OG0001080	((sT_2:0.017186,Ath_2:0.017186)_2:7.0988,((Aha_2:1.29,Aly_2:1.29)_2:0.18,(sA_2:0.015092,Aar_2:0.015092)_2:1.45491)_2:5.64598)_2	0.8325	((-,-),(-,-),(-,-),(-,-),(-,-))
OG0001081	((sT_2:0.017186,Ath_2:0.017186)_2:7.0988,((Aha_2:1.29,Aly_2:1.29)_2:0.18,(sA_2:0.015092,Aar_2:0.015092)_2:1.45491)_2:5.64598)_2	0.8325	((-,-),(-,-),(-,-),(-,-),(-,-))
OG0001082	((sT_2:0.017186,Ath_2:0.017186)_2:7.0988,((Aha_2:1.29,Aly_2:1.29)_2:0.18,(sA_2:0.015092,Aar_2:0.015092)_2:1.45491)_2:5.64598)_2	0.8325	((-,-),(-,-),(-,-),(-,-),(-,-))
OG0001083	((sT_2:0.017186,Ath_2:0.017186)_2:7.0988,((Aha_2:1.29,Aly_2:1.29)_2:0.18,(sA_2:0.015092,Aar_2:0.015092)_2:1.45491)_2:5.64598)_2	0.8325	((-,-),(-,-),(-,-),(-,-),(-,-))
OG0001084	((sT_2:0.017186,Ath_2:0.017186)_2:7.0988,((Aha_2:1.29,Aly_2:1.29)_2:0.18,(sA_2:0.015092,Aar_2:0.015092)_2:1.45491)_2:5.64598)_2	0.8325	((-,-),(-,-),(-,-),(-,-),(-,-))
OG0001085	((sT_2:0.017186,Ath_2:0.017186)_2:7.0988,((Aha_2:1.29,Aly_2:1.29)_2:0.18,(sA_2:0.015092,Aar_2:0.015092)_2:1.45491)_2:5.64598)_2	0.8325	((-,-),(-,-),(-,-),(-,-),(-,-))
OG0001086	((sT_2:0.017186,Ath_2:0.017186)_2:7.0988,((Aha_1:1.29,Aly_2:1.29)_2:0.18,(sA_3:0.015092,Aar_2:0.015092)_2:1.45491)_2:5.64598)_1	0	((0.5,0.5),(0.152279,0.134228),(0.198126,0.631799),(0.5,0.631799),(0,0.5))
OG0001087	((sT_2:0.017186,Ath_2:0.017186)_2:7.0988,((Aha_3:1.29,Aly_1:1.29)_2:0.18,(sA_2:0.015092,Aar_2:0.015092)_2:1.45491)_2:5.64598)_2	0.2875	((-,-),(-,-),(-,-),(-,-),(-,-))
OG0001088	((sT_2:0.017186,Ath_2:0.017186)_2:7.0988,((Aha_2:1.29,Aly_2:1.29)_2:0.18,(sA_2:0.015092,Aar_2:0.015092)_2:1.45491)_2:5.64598)_2	0.8325	((-,-),(-,-),(-,-),(-,-),(-,-))
OG0001089	((sT_2:0.017186,Ath_2:0.017186)_2:7.0988,((Aha_2:1.29,Aly_2:1.29)_2:0.18,(sA_2:0.015092,Aar_2:0.015092)_2:1.45491)_2:5.64598)_2	0.8325	((-,-),(-,-),(-,-),(-,-),(-,-))
OG0001090	((sT_2:0.017186,Ath_2:0.017186)_2:7.0988,((Aha_2:1.29,Aly_2:1.29)_2:0.18,(sA_2:0.015092,Aar_2:0.015092)_2:1.45491)_2:5.64598)_2	0.8325	((-,-),(-,-),(-,-),(-,-),(-,-))
OG0001091	((sT_2:0.017186,Ath_2:0.017186)_2:7.0988,((Aha_3:1.29,Aly_0:1.29)_2:0.18,(sA_2:0.015092,Aar_3:0.015092)_2:1.45491)_2:5.64598)_1	0	((0.5,0.5),(0.152279,0.134228),(0.0764679,0.00441228),(0.5,0.631799),(0.5,0))
OG0001092	((sT_2:0.017186,Ath_2:0.017186)_2:7.0988,((Aha_1:1.29,Aly_2:1.29)_2:0.18,(sA_2:0.015092,Aar_3:0.015092)_2:1.45491)_2:5.64598)_1	0	((0.5,0.5),(0.152279,0.134228),(0.198126,0.631799),(0.5,0.631799),(0.5,0))
OG0001093	((sT_2:0.017186,Ath_2:0.017186)_2:7.0988,((Aha_1:1.29,Aly_3:1.29)_2:0.18,(sA_2:0.015092,Aar_2:0.015092)_2:1.45491)_2:5.64598)_2	0.2875	((-,-),(-,-),(-,-),(-,-),(-,-))
OG0001094	((sT_2:0.017186,Ath_2:0.017186)_2:7.0988,((Aha_2:1.29,Aly_1:1.29)_2:0.18,(sA_2:0.015092,Aar_3:0.015092)_2:1.45491)_2:5.64598)_1	0	((0.5,0.5),(0.152279,0.134228),(0.631799,0.198126),(0.5,0.631799),(0.5,0))
OG0001095	((sT_2:0.017186,Ath_2:0.017186)_2:7.0988,((Aha_2:1.29,Aly_2:1.29)_2:0.18,(sA_2:0.015092,Aar_2:0.015092)_2:1.45491)_2:5.64598)_2	0.8325	((-,-),(-,-),(-,-),(-,-),(-,-))
OG0001096	((sT_2:0.017186,Ath_0:0.017186)_2:7.0988,((Aha_3:1.29,Aly_0:1.29)_2:0.18,(sA_4:0.015092,Aar_3:0.015092)_2:1.45491)_2:5.64598)_1	0	((0.5,0),(0.152279,0.134228),(0.0764679,0.00441228),(0.5,0.631799),(0,0))
OG0001097	((sT_1:0.017186,Ath_1:0.017186)_1:7.0988,((Aha_1:1.29,Aly_3:1.29)_2:0.18,(sA_4:0.015092,Aar_2:0.015092)_2:1.45491)_2:5.64598)_1	0	((0.5,0.5),(0.786122,0.134228),(0.198126,0.0764679),(0.5,0.631799),(0,0.5))
OG0001098	((sT_2:0.017186,Ath_2:0.017186)_2:7.0988,((Aha_2:1.29,Aly_3:1.29)_2:0.18,(sA_2:0.015092,Aar_1:0.015092)_2:1.45491)_2:5.64598)_1	0	((0.5,0.5),(0.152279,0.134228),(0.631799,0.0764679),(0.5,0.631799),(0.5,0))
OG0001099	((sT_2:0.017186,Ath_2:0.017186)_2:7.0988,((Aha_2:1.29,Aly_2:1.29)_2:0.18,(sA_2:0.015092,Aar_2:0.015092)_2:1.45491)_2:5.64598)_2	0.8325	((-,-),(-,-),(-,-),(-,-),(-,-))
OG0001100	((sT_2:0.017186,Ath_2:0.017186)_2:7.0988,((Aha_2:1.29,Aly_0:1.29)_2:0.18,(sA_4:0.015092,Aar_2:0.015092)_2:1.45491)_2:5.64598)_1	0	((0.5,0.5),(0.152279,0.134228),(0.631799,0.00441228),(0.5,0.631799),(0,0.5))
OG0001101	((sT_2:0.017186,Ath_2:0.017186)_2:7.0988,((Aha_2:1.29,Aly_2:1.29)_2:0.18,(sA_2:0.015092,Aar_2:0.015092)_2:1.45491)_2:5.64598)_2	0.8325	((-,-),(-,-),(-,-),(-,-),(-,-))
OG0001102	((sT_2:0.017186,Ath_2:0.017186)_2:7.0988,((Aha_2:1.29,Aly_2:1.29)_2:0.18,(sA_2:0.015092,Aar_2:0.015092)_2:1.45491)_2:5.64598)_2	0.8325	((-,-),(-,-),(-,-),(-,-),(-,-))
OG0001103	((sT_2:0.017186,Ath_2:0.017186)_2:7.0988,((Aha_2:1.29,Aly_2:1.29)_2:0.18,(sA_2:0.015092,Aar_2:0.015092)_2:1.45491)_2:5.64598)_2	0.8325	((-,-),(-,-),(-,-),(-,-),(-,-))
OG0001104	((sT_3:0.017186,Ath_3:0.017186)_3:7.0988,((Aha_1:1.29,Aly_2:1.29)_2:0.18,(sA_1:0.015092,Aar_2:0.015092)_2:1.45491)_2:5.64598)_1	0	((0.5,0.5),(0.052684,0.134228),(0.198126,0.631799),(0.5,0.631799),(0,0.5))
OG0001105	((sT_2:0.017186,Ath_2:0.017186)_2:7.0988,((Aha_2:1.29,Aly_2:1.29)_2:0.18,(sA_2:0.015092,Aar_2:0.015092)_2:1.45491)_2:5.64598)_2	0.8325	((-,-),(-,-),(-,-),(-,-),(-,-))
OG0001106	((sT_2:0.017186,Ath_2:0.017186)_2:7.0988,((Aha_2:1.29,Aly_2:1.29)_2:0.18,(sA_2:0.015092,Aar_2:0.015092)_2:1.45491)_2:5.64598)_2	0.8325	((-,-),(-,-),(-,-),(-,-),(-,-))
OG0001107	((sT_2:0.017186,Ath_2:0.017186)_2:7.0988,((Aha_2:1.29,Aly_2:1.29)_2:0.18,(sA_2:0.015092,Aar_2:0.015092)_2:1.45491)_2:5.64598)_2	0.8325	((-,-),(-,-),(-,-),(-,-),(-,-))
OG0001108	((sT_2:0.017186,Ath_2:0.017186)_2:7.0988,((Aha_2:1.29,Aly_2:1.29)_2:0.18,(sA_2:0.015092,Aar_2:0.015092)_2:1.45491)_2:5.64598)_2	0.8325	((-,-),(-,-),(-,-),(-,-),(-,-))
OG0001109	((sT_2:0.017186,Ath_2:0.017186)_2:7.0988,((Aha_2:1.29,Aly_2:1.29)_2:0.18,(sA_2:0.015092,Aar_2:0.015092)_2:1.45491)_2:5.64598)_2	0.8325	((-,-),(-,-),(-,-),(-,-),(-,-))
OG0001110	((sT_1:0.017186,Ath_1:0.017186)_1:7.0988,((Aha_1:1.29,Aly_3:1.29)_3:0.18,(sA_3:0.015092,Aar_3:0.015092)_3:1.45491)_3:5.64598)_2	0.166	((-,-),(-,-),(-,-),(-,-),(-,-))
OG0001111	((sT_2:0.017186,Ath_2:0.017186)_2:7.0988,((Aha_2:1.29,Aly_2:1.29)_2:0.18,(sA_2:0.015092,Aar_2:0.015092)_2:1.45491)_2:5.64598)_2	0.8325	((-,-),(-,-),(-,-),(-,-),(-,-))
OG0001112	((sT_1:0.017186,Ath_1:0.017186)_1:7.0988,((Aha_2:1.29,Aly_2:1.29)_2:0.18,(sA_3:0.015092,Aar_3:0.015092)_3:1.45491)_2:5.64598)_2	0.541	((-,-),(-,-),(-,-),(-,-),(-,-))
OG0001113	((sT_2:0.017186,Ath_2:0.017186)_2:7.0988,((Aha_2:1.29,Aly_2:1.29)_2:0.18,(sA_2:0.015092,Aar_2:0.015092)_2:1.45491)_2:5.64598)_2	0.8325	((-,-),(-,-),(-,-),(-,-),(-,-))
OG0001114	((sT_2:0.017186,Ath_2:0.017186)_2:7.0988,((Aha_2:1.29,Aly_2:1.29)_2:0.18,(sA_2:0.015092,Aar_2:0.015092)_2:1.45491)_2:5.64598)_2	0.8325	((-,-),(-,-),(-,-),(-,-),(-,-))
OG0001115	((sT_2:0.017186,Ath_2:0.017186)_2:7.0988,((Aha_2:1.29,Aly_2:1.29)_2:0.18,(sA_2:0.015092,Aar_2:0.015092)_2:1.45491)_2:5.64598)_2	0.8325	((-,-),(-,-),(-,-),(-,-),(-,-))
OG0001116	((sT_2:0.017186,Ath_2:0.017186)_2:7.0988,((Aha_2:1.29,Aly_2:1.29)_2:0.18,(sA_2:0.015092,Aar_2:0.015092)_2:1.45491)_2:5.64598)_2	0.8325	((-,-),(-,-),(-,-),(-,-),(-,-))
OG0001117	((sT_2:0.017186,Ath_2:0.017186)_2:7.0988,((Aha_2:1.29,Aly_2:1.29)_2:0.18,(sA_2:0.015092,Aar_2:0.015092)_2:1.45491)_2:5.64598)_2	0.8325	((-,-),(-,-),(-,-),(-,-),(-,-))
OG0001118	((sT_2:0.017186,Ath_2:0.017186)_2:7.0988,((Aha_2:1.29,Aly_2:1.29)_2:0.18,(sA_2:0.015092,Aar_2:0.015092)_2:1.45491)_2:5.64598)_2	0.8325	((-,-),(-,-),(-,-),(-,-),(-,-))
OG0001119	((sT_2:0.017186,Ath_2:0.017186)_2:7.0988,((Aha_2:1.29,Aly_2:1.29)_2:0.18,(sA_2:0.015092,Aar_2:0.015092)_2:1.45491)_2:5.64598)_2	0.8325	((-,-),(-,-),(-,-),(-,-),(-,-))
OG0001120	((sT_2:0.017186,Ath_2:0.017186)_2:7.0988,((Aha_2:1.29,Aly_2:1.29)_2:0.18,(sA_2:0.015092,Aar_2:0.015092)_2:1.45491)_2:5.64598)_2	0.8325	((-,-),(-,-),(-,-),(-,-),(-,-))
OG0001121	((sT_2:0.017186,Ath_2:0.017186)_2:7.0988,((Aha_2:1.29,Aly_2:1.29)_2:0.18,(sA_2:0.015092,Aar_2:0.015092)_2:1.45491)_2:5.64598)_2	0.8325	((-,-),(-,-),(-,-),(-,-),(-,-))
OG0001122	((sT_2:0.017186,Ath_2:0.017186)_2:7.0988,((Aha_2:1.29,Aly_2:1.29)_2:0.18,(sA_2:0.015092,Aar_2:0.015092)_2:1.45491)_2:5.64598)_2	0.8325	((-,-),(-,-),(-,-),(-,-),(-,-))
OG0001123	((sT_2:0.017186,Ath_2:0.017186)_2:7.0988,((Aha_2:1.29,Aly_2:1.29)_2:0.18,(sA_2:0.015092,Aar_2:0.015092)_2:1.45491)_2:5.64598)_2	0.8325	((-,-),(-,-),(-,-),(-,-),(-,-))
OG0001124	((sT_2:0.017186,Ath_2:0.017186)_2:7.0988,((Aha_2:1.29,Aly_2:1.29)_2:0.18,(sA_2:0.015092,Aar_2:0.015092)_2:1.45491)_2:5.64598)_2	0.8325	((-,-),(-,-),(-,-),(-,-),(-,-))
OG0001125	((sT_2:0.017186,Ath_2:0.017186)_2:7.0988,((Aha_2:1.29,Aly_2:1.29)_2:0.18,(sA_2:0.015092,Aar_2:0.015092)_2:1.45491)_2:5.64598)_2	0.8325	((-,-),(-,-),(-,-),(-,-),(-,-))
OG0001126	((sT_2:0.017186,Ath_2:0.017186)_2:7.0988,((Aha_2:1.29,Aly_2:1.29)_2:0.18,(sA_2:0.015092,Aar_2:0.015092)_2:1.45491)_2:5.64598)_2	0.8325	((-,-),(-,-),(-,-),(-,-),(-,-))
OG0001127	((sT_2:0.017186,Ath_2:0.017186)_2:7.0988,((Aha_2:1.29,Aly_2:1.29)_2:0.18,(sA_2:0.015092,Aar_2:0.015092)_2:1.45491)_2:5.64598)_2	0.8325	((-,-),(-,-),(-,-),(-,-),(-,-))
OG0001128	((sT_2:0.017186,Ath_2:0.017186)_2:7.0988,((Aha_2:1.29,Aly_2:1.29)_2:0.18,(sA_2:0.015092,Aar_2:0.015092)_2:1.45491)_2:5.64598)_2	0.8325	((-,-),(-,-),(-,-),(-,-),(-,-))
OG0001129	((sT_2:0.017186,Ath_2:0.017186)_2:7.0988,((Aha_2:1.29,Aly_2:1.29)_2:0.18,(sA_2:0.015092,Aar_2:0.015092)_2:1.45491)_2:5.64598)_2	0.8325	((-,-),(-,-),(-,-),(-,-),(-,-))
OG0001130	((sT_2:0.017186,Ath_2:0.017186)_2:7.0988,((Aha_2:1.29,Aly_2:1.29)_2:0.18,(sA_2:0.015092,Aar_2:0.015092)_2:1.45491)_2:5.64598)_2	0.8325	((-,-),(-,-),(-,-),(-,-),(-,-))
OG0001131	((sT_2:0.017186,Ath_2:0.017186)_2:7.0988,((Aha_2:1.29,Aly_2:1.29)_2:0.18,(sA_2:0.015092,Aar_2:0.015092)_2:1.45491)_2:5.64598)_2	0.8325	((-,-),(-,-),(-,-),(-,-),(-,-))
OG0001132	((sT_2:0.017186,Ath_2:0.017186)_2:7.0988,((Aha_2:1.29,Aly_2:1.29)_2:0.18,(sA_2:0.015092,Aar_2:0.015092)_2:1.45491)_2:5.64598)_2	0.8325	((-,-),(-,-),(-,-),(-,-),(-,-))
OG0001133	((sT_2:0.017186,Ath_2:0.017186)_2:7.0988,((Aha_2:1.29,Aly_2:1.29)_2:0.18,(sA_2:0.015092,Aar_2:0.015092)_2:1.45491)_2:5.64598)_2	0.8325	((-,-),(-,-),(-,-),(-,-),(-,-))
OG0001134	((sT_2:0.017186,Ath_2:0.017186)_2:7.0988,((Aha_2:1.29,Aly_2:1.29)_2:0.18,(sA_2:0.015092,Aar_2:0.015092)_2:1.45491)_2:5.64598)_2	0.8325	((-,-),(-,-),(-,-),(-,-),(-,-))
OG0001135	((sT_2:0.017186,Ath_2:0.017186)_2:7.0988,((Aha_2:1.29,Aly_2:1.29)_2:0.18,(sA_2:0.015092,Aar_2:0.015092)_2:1.45491)_2:5.64598)_2	0.8325	((-,-),(-,-),(-,-),(-,-),(-,-))
OG0001136	((sT_2:0.017186,Ath_2:0.017186)_2:7.0988,((Aha_2:1.29,Aly_2:1.29)_2:0.18,(sA_2:0.015092,Aar_2:0.015092)_2:1.45491)_2:5.64598)_2	0.8325	((-,-),(-,-),(-,-),(-,-),(-,-))
OG0001137	((sT_2:0.017186,Ath_2:0.017186)_2:7.0988,((Aha_2:1.29,Aly_2:1.29)_2:0.18,(sA_2:0.015092,Aar_2:0.015092)_2:1.45491)_2:5.64598)_2	0.8325	((-,-),(-,-),(-,-),(-,-),(-,-))
OG0001138	((sT_2:0.017186,Ath_2:0.017186)_2:7.0988,((Aha_2:1.29,Aly_2:1.29)_2:0.18,(sA_2:0.015092,Aar_2:0.015092)_2:1.45491)_2:5.64598)_2	0.8325	((-,-),(-,-),(-,-),(-,-),(-,-))
OG0001139	((sT_2:0.017186,Ath_2:0.017186)_2:7.0988,((Aha_2:1.29,Aly_2:1.29)_2:0.18,(sA_2:0.015092,Aar_2:0.015092)_2:1.45491)_2:5.64598)_2	0.8325	((-,-),(-,-),(-,-),(-,-),(-,-))
OG0001140	((sT_2:0.017186,Ath_2:0.017186)_2:7.0988,((Aha_2:1.29,Aly_2:1.29)_2:0.18,(sA_2:0.015092,Aar_2:0.015092)_2:1.45491)_2:5.64598)_2	0.8325	((-,-),(-,-),(-,-),(-,-),(-,-))
OG0001141	((sT_2:0.017186,Ath_2:0.017186)_2:7.0988,((Aha_2:1.29,Aly_2:1.29)_2:0.18,(sA_2:0.015092,Aar_2:0.015092)_2:1.45491)_2:5.64598)_2	0.8325	((-,-),(-,-),(-,-),(-,-),(-,-))
OG0001142	((sT_2:0.017186,Ath_2:0.017186)_2:7.0988,((Aha_2:1.29,Aly_2:1.29)_2:0.18,(sA_2:0.015092,Aar_2:0.015092)_2:1.45491)_2:5.64598)_2	0.8325	((-,-),(-,-),(-,-),(-,-),(-,-))
OG0001143	((sT_2:0.017186,Ath_2:0.017186)_2:7.0988,((Aha_2:1.29,Aly_2:1.29)_2:0.18,(sA_2:0.015092,Aar_2:0.015092)_2:1.45491)_2:5.64598)_2	0.8325	((-,-),(-,-),(-,-),(-,-),(-,-))
OG0001144	((sT_2:0.017186,Ath_2:0.017186)_2:7.0988,((Aha_2:1.29,Aly_2:1.29)_2:0.18,(sA_2:0.015092,Aar_2:0.015092)_2:1.45491)_2:5.64598)_2	0.8325	((-,-),(-,-),(-,-),(-,-),(-,-))
OG0001145	((sT_2:0.017186,Ath_2:0.017186)_2:7.0988,((Aha_2:1.29,Aly_2:1.29)_2:0.18,(sA_2:0.015092,Aar_2:0.015092)_2:1.45491)_2:5.64598)_2	0.8325	((-,-),(-,-),(-,-),(-,-),(-,-))
OG0001146	((sT_2:0.017186,Ath_2:0.017186)_2:7.0988,((Aha_2:1.29,Aly_2:1.29)_2:0.18,(sA_2:0.015092,Aar_2:0.015092)_2:1.45491)_2:5.64598)_2	0.8325	((-,-),(-,-),(-,-),(-,-),(-,-))
OG0001147	((sT_2:0.017186,Ath_2:0.017186)_2:7.0988,((Aha_2:1.29,Aly_2:1.29)_2:0.18,(sA_2:0.015092,Aar_2:0.015092)_2:1.45491)_2:5.64598)_2	0.8325	((-,-),(-,-),(-,-),(-,-),(-,-))
OG0001148	((sT_2:0.017186,Ath_2:0.017186)_2:7.0988,((Aha_2:1.29,Aly_2:1.29)_2:0.18,(sA_2:0.015092,Aar_2:0.015092)_2:1.45491)_2:5.64598)_2	0.8325	((-,-),(-,-),(-,-),(-,-),(-,-))
OG0001149	((sT_2:0.017186,Ath_2:0.017186)_2:7.0988,((Aha_2:1.29,Aly_2:1.29)_2:0.18,(sA_2:0.015092,Aar_2:0.015092)_2:1.45491)_2:5.64598)_2	0.8325	((-,-),(-,-),(-,-),(-,-),(-,-))
OG0001150	((sT_2:0.017186,Ath_2:0.017186)_2:7.0988,((Aha_2:1.29,Aly_2:1.29)_2:0.18,(sA_2:0.015092,Aar_2:0.015092)_2:1.45491)_2:5.64598)_2	0.8325	((-,-),(-,-),(-,-),(-,-),(-,-))
OG0001151	((sT_2:0.017186,Ath_2:0.017186)_2:7.0988,((Aha_2:1.29,Aly_2:1.29)_2:0.18,(sA_2:0.015092,Aar_2:0.015092)_2:1.45491)_2:5.64598)_2	0.8325	((-,-),(-,-),(-,-),(-,-),(-,-))
OG0001152	((sT_2:0.017186,Ath_2:0.017186)_2:7.0988,((Aha_2:1.29,Aly_2:1.29)_2:0.18,(sA_2:0.015092,Aar_2:0.015092)_2:1.45491)_2:5.64598)_2	0.8325	((-,-),(-,-),(-,-),(-,-),(-,-))
OG0001153	((sT_2:0.017186,Ath_2:0.017186)_2:7.0988,((Aha_2:1.29,Aly_2:1.29)_2:0.18,(sA_2:0.015092,Aar_2:0.015092)_2:1.45491)_2:5.64598)_2	0.8325	((-,-),(-,-),(-,-),(-,-),(-,-))
OG0001154	((sT_2:0.017186,Ath_2:0.017186)_2:7.0988,((Aha_2:1.29,Aly_2:1.29)_2:0.18,(sA_2:0.015092,Aar_2:0.015092)_2:1.45491)_2:5.64598)_2	0.8325	((-,-),(-,-),(-,-),(-,-),(-,-))
OG0001155	((sT_2:0.017186,Ath_2:0.017186)_2:7.0988,((Aha_2:1.29,Aly_2:1.29)_2:0.18,(sA_2:0.015092,Aar_2:0.015092)_2:1.45491)_2:5.64598)_2	0.8325	((-,-),(-,-),(-,-),(-,-),(-,-))
OG0001156	((sT_2:0.017186,Ath_2:0.017186)_2:7.0988,((Aha_2:1.29,Aly_2:1.29)_2:0.18,(sA_2:0.015092,Aar_2:0.015092)_2:1.45491)_2:5.64598)_2	0.8325	((-,-),(-,-),(-,-),(-,-),(-,-))
OG0001157	((sT_2:0.017186,Ath_2:0.017186)_2:7.0988,((Aha_2:1.29,Aly_2:1.29)_2:0.18,(sA_2:0.015092,Aar_2:0.015092)_2:1.45491)_2:5.64598)_2	0.8325	((-,-),(-,-),(-,-),(-,-),(-,-))
OG0001158	((sT_2:0.017186,Ath_2:0.017186)_2:7.0988,((Aha_2:1.29,Aly_2:1.29)_2:0.18,(sA_2:0.015092,Aar_2:0.015092)_2:1.45491)_2:5.64598)_2	0.8325	((-,-),(-,-),(-,-),(-,-),(-,-))
OG0001159	((sT_2:0.017186,Ath_2:0.017186)_2:7.0988,((Aha_2:1.29,Aly_2:1.29)_2:0.18,(sA_2:0.015092,Aar_2:0.015092)_2:1.45491)_2:5.64598)_2	0.8325	((-,-),(-,-),(-,-),(-,-),(-,-))
OG0001160	((sT_2:0.017186,Ath_2:0.017186)_2:7.0988,((Aha_2:1.29,Aly_2:1.29)_2:0.18,(sA_2:0.015092,Aar_2:0.015092)_2:1.45491)_2:5.64598)_2	0.8325	((-,-),(-,-),(-,-),(-,-),(-,-))
OG0001161	((sT_2:0.017186,Ath_2:0.017186)_2:7.0988,((Aha_2:1.29,Aly_2:1.29)_2:0.18,(sA_2:0.015092,Aar_2:0.015092)_2:1.45491)_2:5.64598)_2	0.8325	((-,-),(-,-),(-,-),(-,-),(-,-))
OG0001162	((sT_2:0.017186,Ath_2:0.017186)_2:7.0988,((Aha_2:1.29,Aly_2:1.29)_2:0.18,(sA_2:0.015092,Aar_2:0.015092)_2:1.45491)_2:5.64598)_2	0.8325	((-,-),(-,-),(-,-),(-,-),(-,-))
OG0001163	((sT_2:0.017186,Ath_2:0.017186)_2:7.0988,((Aha_2:1.29,Aly_2:1.29)_2:0.18,(sA_2:0.015092,Aar_2:0.015092)_2:1.45491)_2:5.64598)_2	0.8325	((-,-),(-,-),(-,-),(-,-),(-,-))
OG0001164	((sT_2:0.017186,Ath_2:0.017186)_2:7.0988,((Aha_2:1.29,Aly_2:1.29)_2:0.18,(sA_2:0.015092,Aar_2:0.015092)_2:1.45491)_2:5.64598)_2	0.8325	((-,-),(-,-),(-,-),(-,-),(-,-))
OG0001165	((sT_2:0.017186,Ath_2:0.017186)_2:7.0988,((Aha_2:1.29,Aly_2:1.29)_2:0.18,(sA_2:0.015092,Aar_2:0.015092)_2:1.45491)_2:5.64598)_2	0.8325	((-,-),(-,-),(-,-),(-,-),(-,-))
OG0001166	((sT_2:0.017186,Ath_2:0.017186)_2:7.0988,((Aha_2:1.29,Aly_2:1.29)_2:0.18,(sA_2:0.015092,Aar_2:0.015092)_2:1.45491)_2:5.64598)_2	0.8325	((-,-),(-,-),(-,-),(-,-),(-,-))
OG0001167	((sT_2:0.017186,Ath_2:0.017186)_2:7.0988,((Aha_2:1.29,Aly_2:1.29)_2:0.18,(sA_2:0.015092,Aar_2:0.015092)_2:1.45491)_2:5.64598)_2	0.8325	((-,-),(-,-),(-,-),(-,-),(-,-))
OG0001168	((sT_2:0.017186,Ath_2:0.017186)_2:7.0988,((Aha_2:1.29,Aly_2:1.29)_2:0.18,(sA_2:0.015092,Aar_2:0.015092)_2:1.45491)_2:5.64598)_2	0.8325	((-,-),(-,-),(-,-),(-,-),(-,-))
OG0001169	((sT_2:0.017186,Ath_2:0.017186)_2:7.0988,((Aha_2:1.29,Aly_2:1.29)_2:0.18,(sA_2:0.015092,Aar_2:0.015092)_2:1.45491)_2:5.64598)_2	0.8325	((-,-),(-,-),(-,-),(-,-),(-,-))
OG0001170	((sT_2:0.017186,Ath_2:0.017186)_2:7.0988,((Aha_2:1.29,Aly_2:1.29)_2:0.18,(sA_2:0.015092,Aar_2:0.015092)_2:1.45491)_2:5.64598)_2	0.8325	((-,-),(-,-),(-,-),(-,-),(-,-))
OG0001171	((sT_2:0.017186,Ath_2:0.017186)_2:7.0988,((Aha_2:1.29,Aly_2:1.29)_2:0.18,(sA_2:0.015092,Aar_2:0.015092)_2:1.45491)_2:5.64598)_2	0.8325	((-,-),(-,-),(-,-),(-,-),(-,-))
OG0001172	((sT_2:0.017186,Ath_2:0.017186)_2:7.0988,((Aha_2:1.29,Aly_2:1.29)_2:0.18,(sA_2:0.015092,Aar_2:0.015092)_2:1.45491)_2:5.64598)_2	0.8325	((-,-),(-,-),(-,-),(-,-),(-,-))
OG0001173	((sT_2:0.017186,Ath_2:0.017186)_2:7.0988,((Aha_2:1.29,Aly_2:1.29)_2:0.18,(sA_2:0.015092,Aar_2:0.015092)_2:1.45491)_2:5.64598)_2	0.8325	((-,-),(-,-),(-,-),(-,-),(-,-))
OG0001174	((sT_2:0.017186,Ath_2:0.017186)_2:7.0988,((Aha_2:1.29,Aly_2:1.29)_2:0.18,(sA_2:0.015092,Aar_2:0.015092)_2:1.45491)_2:5.64598)_2	0.8325	((-,-),(-,-),(-,-),(-,-),(-,-))
OG0001175	((sT_2:0.017186,Ath_2:0.017186)_2:7.0988,((Aha_2:1.29,Aly_2:1.29)_2:0.18,(sA_2:0.015092,Aar_2:0.015092)_2:1.45491)_2:5.64598)_2	0.8325	((-,-),(-,-),(-,-),(-,-),(-,-))
OG0001176	((sT_2:0.017186,Ath_2:0.017186)_2:7.0988,((Aha_2:1.29,Aly_2:1.29)_2:0.18,(sA_2:0.015092,Aar_2:0.015092)_2:1.45491)_2:5.64598)_2	0.8325	((-,-),(-,-),(-,-),(-,-),(-,-))
OG0001177	((sT_2:0.017186,Ath_2:0.017186)_2:7.0988,((Aha_2:1.29,Aly_2:1.29)_2:0.18,(sA_2:0.015092,Aar_2:0.015092)_2:1.45491)_2:5.64598)_2	0.8325	((-,-),(-,-),(-,-),(-,-),(-,-))
OG0001178	((sT_2:0.017186,Ath_2:0.017186)_2:7.0988,((Aha_2:1.29,Aly_2:1.29)_2:0.18,(sA_2:0.015092,Aar_2:0.015092)_2:1.45491)_2:5.64598)_2	0.8325	((-,-),(-,-),(-,-),(-,-),(-,-))
OG0001179	((sT_2:0.017186,Ath_2:0.017186)_2:7.0988,((Aha_2:1.29,Aly_2:1.29)_2:0.18,(sA_2:0.015092,Aar_2:0.015092)_2:1.45491)_2:5.64598)_2	0.8325	((-,-),(-,-),(-,-),(-,-),(-,-))
OG0001180	((sT_2:0.017186,Ath_2:0.017186)_2:7.0988,((Aha_2:1.29,Aly_2:1.29)_2:0.18,(sA_2:0.015092,Aar_2:0.015092)_2:1.45491)_2:5.64598)_2	0.8325	((-,-),(-,-),(-,-),(-,-),(-,-))
OG0001181	((sT_2:0.017186,Ath_2:0.017186)_2:7.0988,((Aha_2:1.29,Aly_2:1.29)_2:0.18,(sA_2:0.015092,Aar_2:0.015092)_2:1.45491)_2:5.64598)_2	0.8325	((-,-),(-,-),(-,-),(-,-),(-,-))
OG0001182	((sT_2:0.017186,Ath_2:0.017186)_2:7.0988,((Aha_2:1.29,Aly_2:1.29)_2:0.18,(sA_2:0.015092,Aar_2:0.015092)_2:1.45491)_2:5.64598)_2	0.8325	((-,-),(-,-),(-,-),(-,-),(-,-))
OG0001183	((sT_2:0.017186,Ath_2:0.017186)_2:7.0988,((Aha_2:1.29,Aly_2:1.29)_2:0.18,(sA_2:0.015092,Aar_2:0.015092)_2:1.45491)_2:5.64598)_2	0.8325	((-,-),(-,-),(-,-),(-,-),(-,-))
OG0001184	((sT_2:0.017186,Ath_2:0.017186)_2:7.0988,((Aha_2:1.29,Aly_2:1.29)_2:0.18,(sA_2:0.015092,Aar_2:0.015092)_2:1.45491)_2:5.64598)_2	0.8325	((-,-),(-,-),(-,-),(-,-),(-,-))
OG0001185	((sT_2:0.017186,Ath_2:0.017186)_2:7.0988,((Aha_2:1.29,Aly_2:1.29)_2:0.18,(sA_2:0.015092,Aar_2:0.015092)_2:1.45491)_2:5.64598)_2	0.8325	((-,-),(-,-),(-,-),(-,-),(-,-))
OG0001186	((sT_2:0.017186,Ath_2:0.017186)_2:7.0988,((Aha_2:1.29,Aly_2:1.29)_2:0.18,(sA_2:0.015092,Aar_2:0.015092)_2:1.45491)_2:5.64598)_2	0.8325	((-,-),(-,-),(-,-),(-,-),(-,-))
OG0001187	((sT_2:0.017186,Ath_2:0.017186)_2:7.0988,((Aha_2:1.29,Aly_2:1.29)_2:0.18,(sA_2:0.015092,Aar_2:0.015092)_2:1.45491)_2:5.64598)_2	0.8325	((-,-),(-,-),(-,-),(-,-),(-,-))
OG0001188	((sT_2:0.017186,Ath_2:0.017186)_2:7.0988,((Aha_1:1.29,Aly_3:1.29)_2:0.18,(sA_2:0.015092,Aar_2:0.015092)_2:1.45491)_2:5.64598)_2	0.2875	((-,-),(-,-),(-,-),(-,-),(-,-))
OG0001189	((sT_2:0.017186,Ath_2:0.017186)_2:7.0988,((Aha_2:1.29,Aly_2:1.29)_2:0.18,(sA_2:0.015092,Aar_2:0.015092)_2:1.45491)_2:5.64598)_2	0.8325	((-,-),(-,-),(-,-),(-,-),(-,-))
OG0001190	((sT_2:0.017186,Ath_2:0.017186)_2:7.0988,((Aha_2:1.29,Aly_2:1.29)_2:0.18,(sA_2:0.015092,Aar_2:0.015092)_2:1.45491)_2:5.64598)_2	0.8325	((-,-),(-,-),(-,-),(-,-),(-,-))
OG0001191	((sT_2:0.017186,Ath_2:0.017186)_2:7.0988,((Aha_2:1.29,Aly_2:1.29)_2:0.18,(sA_2:0.015092,Aar_2:0.015092)_2:1.45491)_2:5.64598)_2	0.8325	((-,-),(-,-),(-,-),(-,-),(-,-))
OG0001192	((sT_2:0.017186,Ath_2:0.017186)_2:7.0988,((Aha_2:1.29,Aly_2:1.29)_2:0.18,(sA_2:0.015092,Aar_2:0.015092)_2:1.45491)_2:5.64598)_2	0.8325	((-,-),(-,-),(-,-),(-,-),(-,-))
OG0001193	((sT_2:0.017186,Ath_2:0.017186)_2:7.0988,((Aha_2:1.29,Aly_2:1.29)_2:0.18,(sA_2:0.015092,Aar_2:0.015092)_2:1.45491)_2:5.64598)_2	0.8325	((-,-),(-,-),(-,-),(-,-),(-,-))
OG0001194	((sT_2:0.017186,Ath_2:0.017186)_2:7.0988,((Aha_2:1.29,Aly_2:1.29)_2:0.18,(sA_2:0.015092,Aar_2:0.015092)_2:1.45491)_2:5.64598)_2	0.8325	((-,-),(-,-),(-,-),(-,-),(-,-))
OG0001195	((sT_2:0.017186,Ath_2:0.017186)_2:7.0988,((Aha_2:1.29,Aly_2:1.29)_2:0.18,(sA_2:0.015092,Aar_2:0.015092)_2:1.45491)_2:5.64598)_2	0.8325	((-,-),(-,-),(-,-),(-,-),(-,-))
OG0001196	((sT_2:0.017186,Ath_2:0.017186)_2:7.0988,((Aha_2:1.29,Aly_2:1.29)_2:0.18,(sA_2:0.015092,Aar_2:0.015092)_2:1.45491)_2:5.64598)_2	0.8325	((-,-),(-,-),(-,-),(-,-),(-,-))
OG0001197	((sT_2:0.017186,Ath_2:0.017186)_2:7.0988,((Aha_2:1.29,Aly_2:1.29)_2:0.18,(sA_2:0.015092,Aar_2:0.015092)_2:1.45491)_2:5.64598)_2	0.8325	((-,-),(-,-),(-,-),(-,-),(-,-))
OG0001198	((sT_2:0.017186,Ath_2:0.017186)_2:7.0988,((Aha_2:1.29,Aly_2:1.29)_2:0.18,(sA_2:0.015092,Aar_2:0.015092)_2:1.45491)_2:5.64598)_2	0.8325	((-,-),(-,-),(-,-),(-,-),(-,-))
OG0001199	((sT_2:0.017186,Ath_2:0.017186)_2:7.0988,((Aha_2:1.29,Aly_2:1.29)_2:0.18,(sA_2:0.015092,Aar_2:0.015092)_2:1.45491)_2:5.64598)_2	0.8325	((-,-),(-,-),(-,-),(-,-),(-,-))
OG0001200	((sT_2:0.017186,Ath_2:0.017186)_2:7.0988,((Aha_2:1.29,Aly_2:1.29)_2:0.18,(sA_2:0.015092,Aar_2:0.015092)_2:1.45491)_2:5.64598)_2	0.8325	((-,-),(-,-),(-,-),(-,-),(-,-))
OG0001201	((sT_2:0.017186,Ath_2:0.017186)_2:7.0988,((Aha_2:1.29,Aly_2:1.29)_2:0.18,(sA_2:0.015092,Aar_2:0.015092)_2:1.45491)_2:5.64598)_2	0.8325	((-,-),(-,-),(-,-),(-,-),(-,-))
OG0001202	((sT_2:0.017186,Ath_2:0.017186)_2:7.0988,((Aha_2:1.29,Aly_2:1.29)_2:0.18,(sA_2:0.015092,Aar_2:0.015092)_2:1.45491)_2:5.64598)_2	0.8325	((-,-),(-,-),(-,-),(-,-),(-,-))
OG0001203	((sT_3:0.017186,Ath_3:0.017186)_3:7.0988,((Aha_1:1.29,Aly_2:1.29)_2:0.18,(sA_2:0.015092,Aar_1:0.015092)_2:1.45491)_2:5.64598)_1	0	((0.5,0.5),(0.052684,0.134228),(0.198126,0.631799),(0.5,0.631799),(0.5,0))
OG0001204	((sT_2:0.017186,Ath_2:0.017186)_2:7.0988,((Aha_2:1.29,Aly_2:1.29)_2:0.18,(sA_2:0.015092,Aar_2:0.015092)_2:1.45491)_2:5.64598)_2	0.8325	((-,-),(-,-),(-,-),(-,-),(-,-))
OG0001205	((sT_2:0.017186,Ath_2:0.017186)_2:7.0988,((Aha_2:1.29,Aly_2:1.29)_2:0.18,(sA_2:0.015092,Aar_2:0.015092)_2:1.45491)_2:5.64598)_2	0.8325	((-,-),(-,-),(-,-),(-,-),(-,-))
OG0001206	((sT_2:0.017186,Ath_2:0.017186)_2:7.0988,((Aha_3:1.29,Aly_2:1.29)_2:0.18,(sA_1:0.015092,Aar_2:0.015092)_2:1.45491)_2:5.64598)_1	0	((0.5,0.5),(0.152279,0.134228),(0.0764679,0.631799),(0.5,0.631799),(0,0.5))
OG0001207	((sT_2:0.017186,Ath_2:0.017186)_2:7.0988,((Aha_2:1.29,Aly_2:1.29)_2:0.18,(sA_2:0.015092,Aar_2:0.015092)_2:1.45491)_2:5.64598)_2	0.8325	((-,-),(-,-),(-,-),(-,-),(-,-))
OG0001208	((sT_2:0.017186,Ath_2:0.017186)_2:7.0988,((Aha_2:1.29,Aly_2:1.29)_2:0.18,(sA_2:0.015092,Aar_2:0.015092)_2:1.45491)_2:5.64598)_2	0.8325	((-,-),(-,-),(-,-),(-,-),(-,-))
OG0001209	((sT_2:0.017186,Ath_2:0.017186)_2:7.0988,((Aha_2:1.29,Aly_2:1.29)_2:0.18,(sA_2:0.015092,Aar_2:0.015092)_2:1.45491)_2:5.64598)_2	0.8325	((-,-),(-,-),(-,-),(-,-),(-,-))
OG0001210	((sT_2:0.017186,Ath_2:0.017186)_2:7.0988,((Aha_2:1.29,Aly_2:1.29)_2:0.18,(sA_2:0.015092,Aar_2:0.015092)_2:1.45491)_2:5.64598)_2	0.8325	((-,-),(-,-),(-,-),(-,-),(-,-))
OG0001211	((sT_2:0.017186,Ath_2:0.017186)_2:7.0988,((Aha_2:1.29,Aly_2:1.29)_2:0.18,(sA_2:0.015092,Aar_2:0.015092)_2:1.45491)_2:5.64598)_2	0.8325	((-,-),(-,-),(-,-),(-,-),(-,-))
OG0001212	((sT_2:0.017186,Ath_2:0.017186)_2:7.0988,((Aha_2:1.29,Aly_2:1.29)_2:0.18,(sA_2:0.015092,Aar_2:0.015092)_2:1.45491)_2:5.64598)_2	0.8325	((-,-),(-,-),(-,-),(-,-),(-,-))
OG0001213	((sT_2:0.017186,Ath_2:0.017186)_2:7.0988,((Aha_2:1.29,Aly_2:1.29)_2:0.18,(sA_2:0.015092,Aar_2:0.015092)_2:1.45491)_2:5.64598)_2	0.8325	((-,-),(-,-),(-,-),(-,-),(-,-))
OG0001214	((sT_2:0.017186,Ath_2:0.017186)_2:7.0988,((Aha_2:1.29,Aly_2:1.29)_2:0.18,(sA_2:0.015092,Aar_2:0.015092)_2:1.45491)_2:5.64598)_2	0.8325	((-,-),(-,-),(-,-),(-,-),(-,-))
OG0001215	((sT_2:0.017186,Ath_2:0.017186)_2:7.0988,((Aha_2:1.29,Aly_2:1.29)_2:0.18,(sA_2:0.015092,Aar_2:0.015092)_2:1.45491)_2:5.64598)_2	0.8325	((-,-),(-,-),(-,-),(-,-),(-,-))
OG0001216	((sT_2:0.017186,Ath_2:0.017186)_2:7.0988,((Aha_2:1.29,Aly_2:1.29)_2:0.18,(sA_2:0.015092,Aar_2:0.015092)_2:1.45491)_2:5.64598)_2	0.8325	((-,-),(-,-),(-,-),(-,-),(-,-))
OG0001217	((sT_2:0.017186,Ath_2:0.017186)_2:7.0988,((Aha_2:1.29,Aly_2:1.29)_2:0.18,(sA_2:0.015092,Aar_2:0.015092)_2:1.45491)_2:5.64598)_2	0.8325	((-,-),(-,-),(-,-),(-,-),(-,-))
OG0001218	((sT_2:0.017186,Ath_2:0.017186)_2:7.0988,((Aha_2:1.29,Aly_2:1.29)_2:0.18,(sA_2:0.015092,Aar_2:0.015092)_2:1.45491)_2:5.64598)_2	0.8325	((-,-),(-,-),(-,-),(-,-),(-,-))
OG0001219	((sT_2:0.017186,Ath_2:0.017186)_2:7.0988,((Aha_2:1.29,Aly_2:1.29)_2:0.18,(sA_2:0.015092,Aar_2:0.015092)_2:1.45491)_2:5.64598)_2	0.8325	((-,-),(-,-),(-,-),(-,-),(-,-))
OG0001220	((sT_2:0.017186,Ath_2:0.017186)_2:7.0988,((Aha_2:1.29,Aly_2:1.29)_2:0.18,(sA_2:0.015092,Aar_2:0.015092)_2:1.45491)_2:5.64598)_2	0.8325	((-,-),(-,-),(-,-),(-,-),(-,-))
OG0001221	((sT_2:0.017186,Ath_2:0.017186)_2:7.0988,((Aha_2:1.29,Aly_2:1.29)_2:0.18,(sA_2:0.015092,Aar_2:0.015092)_2:1.45491)_2:5.64598)_2	0.8325	((-,-),(-,-),(-,-),(-,-),(-,-))
OG0001222	((sT_2:0.017186,Ath_2:0.017186)_2:7.0988,((Aha_2:1.29,Aly_2:1.29)_2:0.18,(sA_2:0.015092,Aar_2:0.015092)_2:1.45491)_2:5.64598)_2	0.8325	((-,-),(-,-),(-,-),(-,-),(-,-))
OG0001223	((sT_2:0.017186,Ath_2:0.017186)_2:7.0988,((Aha_2:1.29,Aly_2:1.29)_2:0.18,(sA_2:0.015092,Aar_2:0.015092)_2:1.45491)_2:5.64598)_2	0.8325	((-,-),(-,-),(-,-),(-,-),(-,-))
OG0001224	((sT_2:0.017186,Ath_2:0.017186)_2:7.0988,((Aha_2:1.29,Aly_2:1.29)_2:0.18,(sA_2:0.015092,Aar_2:0.015092)_2:1.45491)_2:5.64598)_2	0.8325	((-,-),(-,-),(-,-),(-,-),(-,-))
OG0001225	((sT_2:0.017186,Ath_2:0.017186)_2:7.0988,((Aha_2:1.29,Aly_2:1.29)_2:0.18,(sA_2:0.015092,Aar_2:0.015092)_2:1.45491)_2:5.64598)_2	0.8325	((-,-),(-,-),(-,-),(-,-),(-,-))
OG0001227	((sT_1:0.017186,Ath_1:0.017186)_1:7.0988,((Aha_2:1.29,Aly_3:1.29)_2:0.18,(sA_1:0.015092,Aar_4:0.015092)_2:1.45491)_2:5.64598)_1	0	((0.5,0.5),(0.786122,0.134228),(0.631799,0.0764679),(0.5,0.631799),(0,0))
OG0001228	((sT_1:0.017186,Ath_2:0.017186)_2:7.0988,((Aha_2:1.29,Aly_2:1.29)_2:0.18,(sA_2:0.015092,Aar_3:0.015092)_2:1.45491)_2:5.64598)_1	0	((0,0.5),(0.152279,0.134228),(0.631799,0.631799),(0.5,0.631799),(0.5,0))
OG0001229	((sT_2:0.017186,Ath_2:0.017186)_2:7.0988,((Aha_2:1.29,Aly_2:1.29)_2:0.18,(sA_2:0.015092,Aar_2:0.015092)_2:1.45491)_2:5.64598)_2	0.8325	((-,-),(-,-),(-,-),(-,-),(-,-))
OG0001230	((sT_2:0.017186,Ath_2:0.017186)_2:7.0988,((Aha_2:1.29,Aly_2:1.29)_2:0.18,(sA_2:0.015092,Aar_2:0.015092)_2:1.45491)_2:5.64598)_2	0.8325	((-,-),(-,-),(-,-),(-,-),(-,-))
OG0001231	((sT_2:0.017186,Ath_2:0.017186)_2:7.0988,((Aha_2:1.29,Aly_2:1.29)_2:0.18,(sA_2:0.015092,Aar_2:0.015092)_2:1.45491)_2:5.64598)_2	0.8325	((-,-),(-,-),(-,-),(-,-),(-,-))
OG0001232	((sT_2:0.017186,Ath_2:0.017186)_2:7.0988,((Aha_2:1.29,Aly_2:1.29)_2:0.18,(sA_2:0.015092,Aar_2:0.015092)_2:1.45491)_2:5.64598)_2	0.8325	((-,-),(-,-),(-,-),(-,-),(-,-))
OG0001233	((sT_1:0.017186,Ath_1:0.017186)_1:7.0988,((Aha_4:1.29,Aly_3:1.29)_2:0.18,(sA_1:0.015092,Aar_2:0.015092)_2:1.45491)_2:5.64598)_1	0	((0.5,0.5),(0.786122,0.134228),(0.0138227,0.0764679),(0.5,0.631799),(0,0.5))
OG0001234	((sT_2:0.017186,Ath_2:0.017186)_2:7.0988,((Aha_2:1.29,Aly_2:1.29)_2:0.18,(sA_2:0.015092,Aar_2:0.015092)_2:1.45491)_2:5.64598)_2	0.8325	((-,-),(-,-),(-,-),(-,-),(-,-))
OG0001235	((sT_2:0.017186,Ath_2:0.017186)_2:7.0988,((Aha_2:1.29,Aly_2:1.29)_2:0.18,(sA_2:0.015092,Aar_2:0.015092)_2:1.45491)_2:5.64598)_2	0.8325	((-,-),(-,-),(-,-),(-,-),(-,-))
OG0001236	((sT_2:0.017186,Ath_2:0.017186)_2:7.0988,((Aha_2:1.29,Aly_2:1.29)_2:0.18,(sA_2:0.015092,Aar_2:0.015092)_2:1.45491)_2:5.64598)_2	0.8325	((-,-),(-,-),(-,-),(-,-),(-,-))
OG0001237	((sT_2:0.017186,Ath_2:0.017186)_2:7.0988,((Aha_2:1.29,Aly_2:1.29)_2:0.18,(sA_2:0.015092,Aar_2:0.015092)_2:1.45491)_2:5.64598)_2	0.8325	((-,-),(-,-),(-,-),(-,-),(-,-))
OG0001238	((sT_2:0.017186,Ath_2:0.017186)_2:7.0988,((Aha_2:1.29,Aly_2:1.29)_2:0.18,(sA_2:0.015092,Aar_2:0.015092)_2:1.45491)_2:5.64598)_2	0.8325	((-,-),(-,-),(-,-),(-,-),(-,-))
OG0001239	((sT_2:0.017186,Ath_2:0.017186)_2:7.0988,((Aha_2:1.29,Aly_2:1.29)_2:0.18,(sA_2:0.015092,Aar_2:0.015092)_2:1.45491)_2:5.64598)_2	0.8325	((-,-),(-,-),(-,-),(-,-),(-,-))
OG0001240	((sT_2:0.017186,Ath_2:0.017186)_2:7.0988,((Aha_2:1.29,Aly_2:1.29)_2:0.18,(sA_2:0.015092,Aar_2:0.015092)_2:1.45491)_2:5.64598)_2	0.8325	((-,-),(-,-),(-,-),(-,-),(-,-))
OG0001241	((sT_2:0.017186,Ath_2:0.017186)_2:7.0988,((Aha_2:1.29,Aly_2:1.29)_2:0.18,(sA_2:0.015092,Aar_2:0.015092)_2:1.45491)_2:5.64598)_2	0.8325	((-,-),(-,-),(-,-),(-,-),(-,-))
OG0001242	((sT_2:0.017186,Ath_2:0.017186)_2:7.0988,((Aha_2:1.29,Aly_2:1.29)_2:0.18,(sA_2:0.015092,Aar_2:0.015092)_2:1.45491)_2:5.64598)_2	0.8325	((-,-),(-,-),(-,-),(-,-),(-,-))
OG0001243	((sT_2:0.017186,Ath_2:0.017186)_2:7.0988,((Aha_2:1.29,Aly_2:1.29)_2:0.18,(sA_2:0.015092,Aar_2:0.015092)_2:1.45491)_2:5.64598)_2	0.8325	((-,-),(-,-),(-,-),(-,-),(-,-))
OG0001244	((sT_2:0.017186,Ath_2:0.017186)_2:7.0988,((Aha_2:1.29,Aly_2:1.29)_2:0.18,(sA_2:0.015092,Aar_2:0.015092)_2:1.45491)_2:5.64598)_2	0.8325	((-,-),(-,-),(-,-),(-,-),(-,-))
OG0001245	((sT_2:0.017186,Ath_2:0.017186)_2:7.0988,((Aha_2:1.29,Aly_2:1.29)_2:0.18,(sA_2:0.015092,Aar_2:0.015092)_2:1.45491)_2:5.64598)_2	0.8325	((-,-),(-,-),(-,-),(-,-),(-,-))
OG0001246	((sT_1:0.017186,Ath_2:0.017186)_2:7.0988,((Aha_3:1.29,Aly_2:1.29)_2:0.18,(sA_2:0.015092,Aar_2:0.015092)_2:1.45491)_2:5.64598)_1	0	((0,0.5),(0.152279,0.134228),(0.0764679,0.631799),(0.5,0.631799),(0.5,0.5))
OG0001247	((sT_2:0.017186,Ath_2:0.017186)_2:7.0988,((Aha_2:1.29,Aly_2:1.29)_2:0.18,(sA_2:0.015092,Aar_2:0.015092)_2:1.45491)_2:5.64598)_2	0.8325	((-,-),(-,-),(-,-),(-,-),(-,-))
OG0001248	((sT_2:0.017186,Ath_2:0.017186)_2:7.0988,((Aha_2:1.29,Aly_2:1.29)_2:0.18,(sA_2:0.015092,Aar_2:0.015092)_2:1.45491)_2:5.64598)_2	0.8325	((-,-),(-,-),(-,-),(-,-),(-,-))
OG0001249	((sT_2:0.017186,Ath_2:0.017186)_2:7.0988,((Aha_2:1.29,Aly_2:1.29)_2:0.18,(sA_2:0.015092,Aar_2:0.015092)_2:1.45491)_2:5.64598)_2	0.8325	((-,-),(-,-),(-,-),(-,-),(-,-))
OG0001250	((sT_2:0.017186,Ath_2:0.017186)_2:7.0988,((Aha_2:1.29,Aly_2:1.29)_2:0.18,(sA_2:0.015092,Aar_2:0.015092)_2:1.45491)_2:5.64598)_2	0.8325	((-,-),(-,-),(-,-),(-,-),(-,-))
OG0001251	((sT_2:0.017186,Ath_2:0.017186)_2:7.0988,((Aha_2:1.29,Aly_2:1.29)_2:0.18,(sA_2:0.015092,Aar_2:0.015092)_2:1.45491)_2:5.64598)_2	0.8325	((-,-),(-,-),(-,-),(-,-),(-,-))
OG0001252	((sT_2:0.017186,Ath_2:0.017186)_2:7.0988,((Aha_2:1.29,Aly_2:1.29)_2:0.18,(sA_2:0.015092,Aar_2:0.015092)_2:1.45491)_2:5.64598)_2	0.8325	((-,-),(-,-),(-,-),(-,-),(-,-))
OG0001253	((sT_2:0.017186,Ath_2:0.017186)_2:7.0988,((Aha_2:1.29,Aly_2:1.29)_2:0.18,(sA_2:0.015092,Aar_2:0.015092)_2:1.45491)_2:5.64598)_2	0.8325	((-,-),(-,-),(-,-),(-,-),(-,-))
OG0001254	((sT_2:0.017186,Ath_2:0.017186)_2:7.0988,((Aha_2:1.29,Aly_2:1.29)_2:0.18,(sA_2:0.015092,Aar_2:0.015092)_2:1.45491)_2:5.64598)_2	0.8325	((-,-),(-,-),(-,-),(-,-),(-,-))
OG0001255	((sT_2:0.017186,Ath_2:0.017186)_2:7.0988,((Aha_2:1.29,Aly_2:1.29)_2:0.18,(sA_2:0.015092,Aar_2:0.015092)_2:1.45491)_2:5.64598)_2	0.8325	((-,-),(-,-),(-,-),(-,-),(-,-))
OG0001256	((sT_2:0.017186,Ath_2:0.017186)_2:7.0988,((Aha_2:1.29,Aly_2:1.29)_2:0.18,(sA_2:0.015092,Aar_2:0.015092)_2:1.45491)_2:5.64598)_2	0.8325	((-,-),(-,-),(-,-),(-,-),(-,-))
OG0001257	((sT_2:0.017186,Ath_2:0.017186)_2:7.0988,((Aha_2:1.29,Aly_2:1.29)_2:0.18,(sA_2:0.015092,Aar_2:0.015092)_2:1.45491)_2:5.64598)_2	0.8325	((-,-),(-,-),(-,-),(-,-),(-,-))
OG0001258	((sT_2:0.017186,Ath_2:0.017186)_2:7.0988,((Aha_2:1.29,Aly_2:1.29)_2:0.18,(sA_2:0.015092,Aar_2:0.015092)_2:1.45491)_2:5.64598)_2	0.8325	((-,-),(-,-),(-,-),(-,-),(-,-))
OG0001259	((sT_2:0.017186,Ath_2:0.017186)_2:7.0988,((Aha_2:1.29,Aly_2:1.29)_2:0.18,(sA_2:0.015092,Aar_2:0.015092)_2:1.45491)_2:5.64598)_2	0.8325	((-,-),(-,-),(-,-),(-,-),(-,-))
OG0001260	((sT_2:0.017186,Ath_2:0.017186)_2:7.0988,((Aha_2:1.29,Aly_2:1.29)_2:0.18,(sA_2:0.015092,Aar_2:0.015092)_2:1.45491)_2:5.64598)_2	0.8325	((-,-),(-,-),(-,-),(-,-),(-,-))
OG0001261	((sT_1:0.017186,Ath_1:0.017186)_1:7.0988,((Aha_3:1.29,Aly_2:1.29)_2:0.18,(sA_2:0.015092,Aar_3:0.015092)_2:1.45491)_2:5.64598)_1	0	((0.5,0.5),(0.786122,0.134228),(0.0764679,0.631799),(0.5,0.631799),(0.5,0))
OG0001262	((sT_2:0.017186,Ath_2:0.017186)_2:7.0988,((Aha_2:1.29,Aly_2:1.29)_2:0.18,(sA_2:0.015092,Aar_2:0.015092)_2:1.45491)_2:5.64598)_2	0.8325	((-,-),(-,-),(-,-),(-,-),(-,-))
OG0001263	((sT_2:0.017186,Ath_2:0.017186)_2:7.0988,((Aha_2:1.29,Aly_2:1.29)_2:0.18,(sA_2:0.015092,Aar_2:0.015092)_2:1.45491)_2:5.64598)_2	0.8325	((-,-),(-,-),(-,-),(-,-),(-,-))
OG0001264	((sT_2:0.017186,Ath_2:0.017186)_2:7.0988,((Aha_2:1.29,Aly_2:1.29)_2:0.18,(sA_2:0.015092,Aar_2:0.015092)_2:1.45491)_2:5.64598)_2	0.8325	((-,-),(-,-),(-,-),(-,-),(-,-))
OG0001265	((sT_2:0.017186,Ath_2:0.017186)_2:7.0988,((Aha_2:1.29,Aly_2:1.29)_2:0.18,(sA_2:0.015092,Aar_2:0.015092)_2:1.45491)_2:5.64598)_2	0.8325	((-,-),(-,-),(-,-),(-,-),(-,-))
OG0001266	((sT_2:0.017186,Ath_2:0.017186)_2:7.0988,((Aha_2:1.29,Aly_2:1.29)_2:0.18,(sA_2:0.015092,Aar_2:0.015092)_2:1.45491)_2:5.64598)_2	0.8325	((-,-),(-,-),(-,-),(-,-),(-,-))
OG0001267	((sT_2:0.017186,Ath_2:0.017186)_2:7.0988,((Aha_2:1.29,Aly_2:1.29)_2:0.18,(sA_2:0.015092,Aar_2:0.015092)_2:1.45491)_2:5.64598)_2	0.8325	((-,-),(-,-),(-,-),(-,-),(-,-))
OG0001268	((sT_4:0.017186,Ath_4:0.017186)_4:7.0988,((Aha_0:1.29,Aly_0:1.29)_2:0.18,(sA_3:0.015092,Aar_1:0.015092)_2:1.45491)_2:5.64598)_1	0	((0.5,0.5),(0.018227,0.134228),(0.00441228,0.00441228),(0.5,0.631799),(0,0))
OG0001269	((sT_2:0.017186,Ath_2:0.017186)_2:7.0988,((Aha_2:1.29,Aly_2:1.29)_2:0.18,(sA_2:0.015092,Aar_2:0.015092)_2:1.45491)_2:5.64598)_2	0.8325	((-,-),(-,-),(-,-),(-,-),(-,-))
OG0001270	((sT_2:0.017186,Ath_2:0.017186)_2:7.0988,((Aha_2:1.29,Aly_2:1.29)_2:0.18,(sA_2:0.015092,Aar_2:0.015092)_2:1.45491)_2:5.64598)_2	0.8325	((-,-),(-,-),(-,-),(-,-),(-,-))
OG0001271	((sT_2:0.017186,Ath_2:0.017186)_2:7.0988,((Aha_2:1.29,Aly_2:1.29)_2:0.18,(sA_2:0.015092,Aar_2:0.015092)_2:1.45491)_2:5.64598)_2	0.8325	((-,-),(-,-),(-,-),(-,-),(-,-))
OG0001272	((sT_2:0.017186,Ath_2:0.017186)_2:7.0988,((Aha_2:1.29,Aly_2:1.29)_2:0.18,(sA_2:0.015092,Aar_2:0.015092)_2:1.45491)_2:5.64598)_2	0.8325	((-,-),(-,-),(-,-),(-,-),(-,-))
OG0001273	((sT_2:0.017186,Ath_2:0.017186)_2:7.0988,((Aha_2:1.29,Aly_2:1.29)_2:0.18,(sA_2:0.015092,Aar_2:0.015092)_2:1.45491)_2:5.64598)_2	0.8325	((-,-),(-,-),(-,-),(-,-),(-,-))
OG0001274	((sT_2:0.017186,Ath_2:0.017186)_2:7.0988,((Aha_2:1.29,Aly_2:1.29)_2:0.18,(sA_2:0.015092,Aar_2:0.015092)_2:1.45491)_2:5.64598)_2	0.8325	((-,-),(-,-),(-,-),(-,-),(-,-))
OG0001275	((sT_2:0.017186,Ath_2:0.017186)_2:7.0988,((Aha_2:1.29,Aly_2:1.29)_2:0.18,(sA_2:0.015092,Aar_2:0.015092)_2:1.45491)_2:5.64598)_2	0.8325	((-,-),(-,-),(-,-),(-,-),(-,-))
OG0001276	((sT_2:0.017186,Ath_2:0.017186)_2:7.0988,((Aha_2:1.29,Aly_2:1.29)_2:0.18,(sA_2:0.015092,Aar_2:0.015092)_2:1.45491)_2:5.64598)_2	0.8325	((-,-),(-,-),(-,-),(-,-),(-,-))
OG0001277	((sT_2:0.017186,Ath_2:0.017186)_2:7.0988,((Aha_2:1.29,Aly_2:1.29)_2:0.18,(sA_2:0.015092,Aar_2:0.015092)_2:1.45491)_2:5.64598)_2	0.8325	((-,-),(-,-),(-,-),(-,-),(-,-))
OG0001278	((sT_2:0.017186,Ath_2:0.017186)_2:7.0988,((Aha_2:1.29,Aly_2:1.29)_2:0.18,(sA_2:0.015092,Aar_2:0.015092)_2:1.45491)_2:5.64598)_2	0.8325	((-,-),(-,-),(-,-),(-,-),(-,-))
OG0001279	((sT_2:0.017186,Ath_2:0.017186)_2:7.0988,((Aha_2:1.29,Aly_2:1.29)_2:0.18,(sA_2:0.015092,Aar_2:0.015092)_2:1.45491)_2:5.64598)_2	0.8325	((-,-),(-,-),(-,-),(-,-),(-,-))
OG0001280	((sT_2:0.017186,Ath_2:0.017186)_2:7.0988,((Aha_2:1.29,Aly_2:1.29)_2:0.18,(sA_2:0.015092,Aar_2:0.015092)_2:1.45491)_2:5.64598)_2	0.8325	((-,-),(-,-),(-,-),(-,-),(-,-))
OG0001281	((sT_1:0.017186,Ath_1:0.017186)_1:7.0988,((Aha_3:1.29,Aly_3:1.29)_3:0.18,(sA_2:0.015092,Aar_2:0.015092)_2:1.45491)_3:5.64598)_2	0.555	((-,-),(-,-),(-,-),(-,-),(-,-))
OG0001282	((sT_2:0.017186,Ath_2:0.017186)_2:7.0988,((Aha_2:1.29,Aly_2:1.29)_2:0.18,(sA_2:0.015092,Aar_2:0.015092)_2:1.45491)_2:5.64598)_2	0.8325	((-,-),(-,-),(-,-),(-,-),(-,-))
OG0001283	((sT_1:0.017186,Ath_1:0.017186)_1:7.0988,((Aha_3:1.29,Aly_3:1.29)_3:0.18,(sA_2:0.015092,Aar_2:0.015092)_2:1.45491)_3:5.64598)_2	0.555	((-,-),(-,-),(-,-),(-,-),(-,-))
OG0001284	((sT_2:0.017186,Ath_2:0.017186)_2:7.0988,((Aha_2:1.29,Aly_2:1.29)_2:0.18,(sA_2:0.015092,Aar_2:0.015092)_2:1.45491)_2:5.64598)_2	0.8325	((-,-),(-,-),(-,-),(-,-),(-,-))
OG0001285	((sT_2:0.017186,Ath_2:0.017186)_2:7.0988,((Aha_2:1.29,Aly_2:1.29)_2:0.18,(sA_2:0.015092,Aar_2:0.015092)_2:1.45491)_2:5.64598)_2	0.8325	((-,-),(-,-),(-,-),(-,-),(-,-))
OG0001286	((sT_2:0.017186,Ath_2:0.017186)_2:7.0988,((Aha_2:1.29,Aly_2:1.29)_2:0.18,(sA_2:0.015092,Aar_2:0.015092)_2:1.45491)_2:5.64598)_2	0.8325	((-,-),(-,-),(-,-),(-,-),(-,-))
OG0001288	((sT_2:0.017186,Ath_2:0.017186)_2:7.0988,((Aha_2:1.29,Aly_2:1.29)_2:0.18,(sA_2:0.015092,Aar_2:0.015092)_2:1.45491)_2:5.64598)_2	0.8325	((-,-),(-,-),(-,-),(-,-),(-,-))
OG0001289	((sT_2:0.017186,Ath_2:0.017186)_2:7.0988,((Aha_2:1.29,Aly_2:1.29)_2:0.18,(sA_2:0.015092,Aar_2:0.015092)_2:1.45491)_2:5.64598)_2	0.8325	((-,-),(-,-),(-,-),(-,-),(-,-))
OG0001290	((sT_1:0.017186,Ath_2:0.017186)_1:7.0988,((Aha_1:1.29,Aly_3:1.29)_3:0.18,(sA_2:0.015092,Aar_3:0.015092)_2:1.45491)_3:5.64598)_1	0	((0.5,0),(0.786122,0.0394392),(0.0111988,0.67758),(0.5,0.270882),(0.5,0))
OG0001291	((sT_2:0.017186,Ath_2:0.017186)_2:7.0988,((Aha_2:1.29,Aly_2:1.29)_2:0.18,(sA_2:0.015092,Aar_2:0.015092)_2:1.45491)_2:5.64598)_2	0.8325	((-,-),(-,-),(-,-),(-,-),(-,-))
OG0001292	((sT_2:0.017186,Ath_2:0.017186)_2:7.0988,((Aha_2:1.29,Aly_2:1.29)_2:0.18,(sA_2:0.015092,Aar_2:0.015092)_2:1.45491)_2:5.64598)_2	0.8325	((-,-),(-,-),(-,-),(-,-),(-,-))
OG0001293	((sT_2:0.017186,Ath_2:0.017186)_2:7.0988,((Aha_2:1.29,Aly_2:1.29)_2:0.18,(sA_2:0.015092,Aar_2:0.015092)_2:1.45491)_2:5.64598)_2	0.8325	((-,-),(-,-),(-,-),(-,-),(-,-))
OG0001294	((sT_2:0.017186,Ath_2:0.017186)_2:7.0988,((Aha_2:1.29,Aly_2:1.29)_2:0.18,(sA_2:0.015092,Aar_2:0.015092)_2:1.45491)_2:5.64598)_2	0.8325	((-,-),(-,-),(-,-),(-,-),(-,-))
OG0001295	((sT_2:0.017186,Ath_2:0.017186)_2:7.0988,((Aha_2:1.29,Aly_2:1.29)_2:0.18,(sA_2:0.015092,Aar_2:0.015092)_2:1.45491)_2:5.64598)_2	0.8325	((-,-),(-,-),(-,-),(-,-),(-,-))
OG0001296	((sT_2:0.017186,Ath_2:0.017186)_2:7.0988,((Aha_2:1.29,Aly_2:1.29)_2:0.18,(sA_2:0.015092,Aar_2:0.015092)_2:1.45491)_2:5.64598)_2	0.8325	((-,-),(-,-),(-,-),(-,-),(-,-))
OG0001297	((sT_2:0.017186,Ath_2:0.017186)_2:7.0988,((Aha_2:1.29,Aly_2:1.29)_2:0.18,(sA_2:0.015092,Aar_2:0.015092)_2:1.45491)_2:5.64598)_2	0.8325	((-,-),(-,-),(-,-),(-,-),(-,-))
OG0001298	((sT_2:0.017186,Ath_3:0.017186)_2:7.0988,((Aha_2:1.29,Aly_3:1.29)_2:0.18,(sA_1:0.015092,Aar_1:0.015092)_1:1.45491)_2:5.64598)_1	0	((0.5,0),(0.152279,0.134228),(0.631799,0.0764679),(0.5,0.198126),(0.5,0.5))
OG0001299	((sT_2:0.017186,Ath_2:0.017186)_2:7.0988,((Aha_2:1.29,Aly_2:1.29)_2:0.18,(sA_2:0.015092,Aar_2:0.015092)_2:1.45491)_2:5.64598)_2	0.8325	((-,-),(-,-),(-,-),(-,-),(-,-))
OG0001300	((sT_2:0.017186,Ath_2:0.017186)_2:7.0988,((Aha_2:1.29,Aly_2:1.29)_2:0.18,(sA_2:0.015092,Aar_2:0.015092)_2:1.45491)_2:5.64598)_2	0.8325	((-,-),(-,-),(-,-),(-,-),(-,-))
OG0001301	((sT_1:0.017186,Ath_1:0.017186)_1:7.0988,((Aha_2:1.29,Aly_1:1.29)_2:0.18,(sA_3:0.015092,Aar_4:0.015092)_2:1.45491)_2:5.64598)_1	0	((0.5,0.5),(0.786122,0.134228),(0.631799,0.198126),(0.5,0.631799),(0,0))
OG0001302	((sT_2:0.017186,Ath_2:0.017186)_2:7.0988,((Aha_2:1.29,Aly_2:1.29)_2:0.18,(sA_2:0.015092,Aar_2:0.015092)_2:1.45491)_2:5.64598)_2	0.8325	((-,-),(-,-),(-,-),(-,-),(-,-))
OG0001303	((sT_2:0.017186,Ath_2:0.017186)_2:7.0988,((Aha_2:1.29,Aly_2:1.29)_2:0.18,(sA_2:0.015092,Aar_2:0.015092)_2:1.45491)_2:5.64598)_2	0.8325	((-,-),(-,-),(-,-),(-,-),(-,-))
OG0001304	((sT_2:0.017186,Ath_2:0.017186)_2:7.0988,((Aha_2:1.29,Aly_2:1.29)_2:0.18,(sA_2:0.015092,Aar_2:0.015092)_2:1.45491)_2:5.64598)_2	0.8325	((-,-),(-,-),(-,-),(-,-),(-,-))
OG0001305	((sT_2:0.017186,Ath_3:0.017186)_2:7.0988,((Aha_2:1.29,Aly_1:1.29)_2:0.18,(sA_2:0.015092,Aar_2:0.015092)_2:1.45491)_2:5.64598)_1	0	((0.5,0),(0.152279,0.134228),(0.631799,0.198126),(0.5,0.631799),(0.5,0.5))
OG0001306	((sT_2:0.017186,Ath_2:0.017186)_2:7.0988,((Aha_2:1.29,Aly_2:1.29)_2:0.18,(sA_2:0.015092,Aar_2:0.015092)_2:1.45491)_2:5.64598)_2	0.8325	((-,-),(-,-),(-,-),(-,-),(-,-))
OG0001307	((sT_2:0.017186,Ath_2:0.017186)_2:7.0988,((Aha_2:1.29,Aly_2:1.29)_2:0.18,(sA_2:0.015092,Aar_2:0.015092)_2:1.45491)_2:5.64598)_2	0.8325	((-,-),(-,-),(-,-),(-,-),(-,-))
OG0001308	((sT_2:0.017186,Ath_2:0.017186)_2:7.0988,((Aha_2:1.29,Aly_2:1.29)_2:0.18,(sA_2:0.015092,Aar_2:0.015092)_2:1.45491)_2:5.64598)_2	0.8325	((-,-),(-,-),(-,-),(-,-),(-,-))
OG0001309	((sT_2:0.017186,Ath_2:0.017186)_2:7.0988,((Aha_2:1.29,Aly_2:1.29)_2:0.18,(sA_2:0.015092,Aar_2:0.015092)_2:1.45491)_2:5.64598)_2	0.8325	((-,-),(-,-),(-,-),(-,-),(-,-))
OG0001311	((sT_3:0.017186,Ath_3:0.017186)_3:7.0988,((Aha_1:1.29,Aly_2:1.29)_2:0.18,(sA_2:0.015092,Aar_1:0.015092)_2:1.45491)_2:5.64598)_1	0	((0.5,0.5),(0.052684,0.134228),(0.198126,0.631799),(0.5,0.631799),(0.5,0))
OG0001312	((sT_2:0.017186,Ath_2:0.017186)_2:7.0988,((Aha_2:1.29,Aly_2:1.29)_2:0.18,(sA_2:0.015092,Aar_2:0.015092)_2:1.45491)_2:5.64598)_2	0.8325	((-,-),(-,-),(-,-),(-,-),(-,-))
OG0001314	((sT_2:0.017186,Ath_2:0.017186)_2:7.0988,((Aha_2:1.29,Aly_2:1.29)_2:0.18,(sA_2:0.015092,Aar_2:0.015092)_2:1.45491)_2:5.64598)_2	0.8325	((-,-),(-,-),(-,-),(-,-),(-,-))
OG0001315	((sT_1:0.017186,Ath_1:0.017186)_1:7.0988,((Aha_2:1.29,Aly_1:1.29)_2:0.18,(sA_2:0.015092,Aar_5:0.015092)_2:1.45491)_2:5.64598)_1	0	((0.5,0.5),(0.786122,0.134228),(0.631799,0.198126),(0.5,0.631799),(0.5,0))
OG0001316	((sT_1:0.017186,Ath_1:0.017186)_1:7.0988,((Aha_4:1.29,Aly_2:1.29)_2:0.18,(sA_2:0.015092,Aar_2:0.015092)_2:1.45491)_2:5.64598)_2	0.204	((-,-),(-,-),(-,-),(-,-),(-,-))
OG0001317	((sT_1:0.017186,Ath_3:0.017186)_2:7.0988,((Aha_3:1.29,Aly_3:1.29)_2:0.18,(sA_0:0.015092,Aar_2:0.015092)_2:1.45491)_2:5.64598)_1	0	((0,0),(0.152279,0.134228),(0.0764679,0.0764679),(0.5,0.631799),(0,0.5))
OG0001318	((sT_2:0.017186,Ath_2:0.017186)_2:7.0988,((Aha_3:1.29,Aly_3:1.29)_3:0.18,(sA_1:0.015092,Aar_1:0.015092)_1:1.45491)_3:5.64598)_3	0.225	((-,-),(-,-),(-,-),(-,-),(-,-))
OG0001319	((sT_2:0.017186,Ath_2:0.017186)_2:7.0988,((Aha_2:1.29,Aly_2:1.29)_2:0.18,(sA_2:0.015092,Aar_2:0.015092)_2:1.45491)_2:5.64598)_2	0.8325	((-,-),(-,-),(-,-),(-,-),(-,-))
OG0001320	((sT_2:0.017186,Ath_2:0.017186)_2:7.0988,((Aha_2:1.29,Aly_2:1.29)_2:0.18,(sA_2:0.015092,Aar_2:0.015092)_2:1.45491)_2:5.64598)_2	0.8325	((-,-),(-,-),(-,-),(-,-),(-,-))
OG0001321	((sT_2:0.017186,Ath_2:0.017186)_2:7.0988,((Aha_2:1.29,Aly_3:1.29)_2:0.18,(sA_2:0.015092,Aar_1:0.015092)_2:1.45491)_2:5.64598)_1	0	((0.5,0.5),(0.152279,0.134228),(0.631799,0.0764679),(0.5,0.631799),(0.5,0))
OG0001322	((sT_2:0.017186,Ath_2:0.017186)_2:7.0988,((Aha_2:1.29,Aly_2:1.29)_2:0.18,(sA_3:0.015092,Aar_1:0.015092)_2:1.45491)_2:5.64598)_1	0	((0.5,0.5),(0.152279,0.134228),(0.631799,0.631799),(0.5,0.631799),(0,0))
OG0001323	((sT_2:0.017186,Ath_2:0.017186)_2:7.0988,((Aha_2:1.29,Aly_2:1.29)_2:0.18,(sA_2:0.015092,Aar_2:0.015092)_2:1.45491)_2:5.64598)_2	0.8325	((-,-),(-,-),(-,-),(-,-),(-,-))
OG0001324	((sT_2:0.017186,Ath_2:0.017186)_2:7.0988,((Aha_2:1.29,Aly_2:1.29)_2:0.18,(sA_2:0.015092,Aar_2:0.015092)_2:1.45491)_2:5.64598)_2	0.8325	((-,-),(-,-),(-,-),(-,-),(-,-))
OG0001325	((sT_2:0.017186,Ath_2:0.017186)_2:7.0988,((Aha_2:1.29,Aly_2:1.29)_2:0.18,(sA_2:0.015092,Aar_2:0.015092)_2:1.45491)_2:5.64598)_2	0.8325	((-,-),(-,-),(-,-),(-,-),(-,-))
OG0001326	((sT_2:0.017186,Ath_2:0.017186)_2:7.0988,((Aha_2:1.29,Aly_2:1.29)_2:0.18,(sA_2:0.015092,Aar_2:0.015092)_2:1.45491)_2:5.64598)_2	0.8325	((-,-),(-,-),(-,-),(-,-),(-,-))
OG0001327	((sT_2:0.017186,Ath_2:0.017186)_2:7.0988,((Aha_2:1.29,Aly_2:1.29)_2:0.18,(sA_2:0.015092,Aar_2:0.015092)_2:1.45491)_2:5.64598)_2	0.8325	((-,-),(-,-),(-,-),(-,-),(-,-))
OG0001328	((sT_2:0.017186,Ath_2:0.017186)_2:7.0988,((Aha_2:1.29,Aly_2:1.29)_2:0.18,(sA_3:0.015092,Aar_1:0.015092)_2:1.45491)_2:5.64598)_1	0	((0.5,0.5),(0.152279,0.134228),(0.631799,0.631799),(0.5,0.631799),(0,0))
OG0001329	((sT_2:0.017186,Ath_2:0.017186)_2:7.0988,((Aha_2:1.29,Aly_2:1.29)_2:0.18,(sA_2:0.015092,Aar_2:0.015092)_2:1.45491)_2:5.64598)_2	0.8325	((-,-),(-,-),(-,-),(-,-),(-,-))
OG0001330	((sT_2:0.017186,Ath_2:0.017186)_2:7.0988,((Aha_2:1.29,Aly_2:1.29)_2:0.18,(sA_2:0.015092,Aar_2:0.015092)_2:1.45491)_2:5.64598)_2	0.8325	((-,-),(-,-),(-,-),(-,-),(-,-))
OG0001331	((sT_2:0.017186,Ath_2:0.017186)_2:7.0988,((Aha_2:1.29,Aly_2:1.29)_2:0.18,(sA_2:0.015092,Aar_2:0.015092)_2:1.45491)_2:5.64598)_2	0.8325	((-,-),(-,-),(-,-),(-,-),(-,-))
OG0001332	((sT_2:0.017186,Ath_2:0.017186)_2:7.0988,((Aha_2:1.29,Aly_2:1.29)_2:0.18,(sA_2:0.015092,Aar_2:0.015092)_2:1.45491)_2:5.64598)_2	0.8325	((-,-),(-,-),(-,-),(-,-),(-,-))
OG0001333	((sT_2:0.017186,Ath_2:0.017186)_2:7.0988,((Aha_2:1.29,Aly_2:1.29)_2:0.18,(sA_2:0.015092,Aar_2:0.015092)_2:1.45491)_2:5.64598)_2	0.8325	((-,-),(-,-),(-,-),(-,-),(-,-))
OG0001334	((sT_2:0.017186,Ath_2:0.017186)_2:7.0988,((Aha_2:1.29,Aly_2:1.29)_2:0.18,(sA_2:0.015092,Aar_2:0.015092)_2:1.45491)_2:5.64598)_2	0.8325	((-,-),(-,-),(-,-),(-,-),(-,-))
OG0001335	((sT_2:0.017186,Ath_2:0.017186)_2:7.0988,((Aha_2:1.29,Aly_2:1.29)_2:0.18,(sA_2:0.015092,Aar_2:0.015092)_2:1.45491)_2:5.64598)_2	0.8325	((-,-),(-,-),(-,-),(-,-),(-,-))
OG0001336	((sT_1:0.017186,Ath_1:0.017186)_1:7.0988,((Aha_2:1.29,Aly_2:1.29)_2:0.18,(sA_3:0.015092,Aar_3:0.015092)_3:1.45491)_2:5.64598)_2	0.541	((-,-),(-,-),(-,-),(-,-),(-,-))
OG0001337	((sT_2:0.017186,Ath_2:0.017186)_2:7.0988,((Aha_2:1.29,Aly_2:1.29)_2:0.18,(sA_2:0.015092,Aar_2:0.015092)_2:1.45491)_2:5.64598)_2	0.8325	((-,-),(-,-),(-,-),(-,-),(-,-))
OG0001338	((sT_2:0.017186,Ath_2:0.017186)_2:7.0988,((Aha_2:1.29,Aly_2:1.29)_2:0.18,(sA_2:0.015092,Aar_2:0.015092)_2:1.45491)_2:5.64598)_2	0.8325	((-,-),(-,-),(-,-),(-,-),(-,-))
OG0001339	((sT_2:0.017186,Ath_2:0.017186)_2:7.0988,((Aha_2:1.29,Aly_2:1.29)_2:0.18,(sA_2:0.015092,Aar_2:0.015092)_2:1.45491)_2:5.64598)_2	0.8325	((-,-),(-,-),(-,-),(-,-),(-,-))
OG0001340	((sT_2:0.017186,Ath_2:0.017186)_2:7.0988,((Aha_2:1.29,Aly_2:1.29)_2:0.18,(sA_2:0.015092,Aar_2:0.015092)_2:1.45491)_2:5.64598)_2	0.8325	((-,-),(-,-),(-,-),(-,-),(-,-))
OG0001341	((sT_2:0.017186,Ath_2:0.017186)_2:7.0988,((Aha_2:1.29,Aly_2:1.29)_2:0.18,(sA_2:0.015092,Aar_2:0.015092)_2:1.45491)_2:5.64598)_2	0.8325	((-,-),(-,-),(-,-),(-,-),(-,-))
OG0001342	((sT_2:0.017186,Ath_2:0.017186)_2:7.0988,((Aha_2:1.29,Aly_2:1.29)_2:0.18,(sA_2:0.015092,Aar_2:0.015092)_2:1.45491)_2:5.64598)_2	0.8325	((-,-),(-,-),(-,-),(-,-),(-,-))
OG0001343	((sT_2:0.017186,Ath_2:0.017186)_2:7.0988,((Aha_2:1.29,Aly_2:1.29)_2:0.18,(sA_2:0.015092,Aar_2:0.015092)_2:1.45491)_2:5.64598)_2	0.8325	((-,-),(-,-),(-,-),(-,-),(-,-))
OG0001344	((sT_2:0.017186,Ath_2:0.017186)_2:7.0988,((Aha_2:1.29,Aly_2:1.29)_2:0.18,(sA_2:0.015092,Aar_2:0.015092)_2:1.45491)_2:5.64598)_2	0.8325	((-,-),(-,-),(-,-),(-,-),(-,-))
OG0001345	((sT_2:0.017186,Ath_2:0.017186)_2:7.0988,((Aha_2:1.29,Aly_2:1.29)_2:0.18,(sA_2:0.015092,Aar_2:0.015092)_2:1.45491)_2:5.64598)_2	0.8325	((-,-),(-,-),(-,-),(-,-),(-,-))
OG0001346	((sT_1:0.017186,Ath_1:0.017186)_1:7.0988,((Aha_4:1.29,Aly_2:1.29)_2:0.18,(sA_2:0.015092,Aar_2:0.015092)_2:1.45491)_2:5.64598)_2	0.204	((-,-),(-,-),(-,-),(-,-),(-,-))
OG0001347	((sT_2:0.017186,Ath_2:0.017186)_2:7.0988,((Aha_2:1.29,Aly_2:1.29)_2:0.18,(sA_2:0.015092,Aar_2:0.015092)_2:1.45491)_2:5.64598)_2	0.8325	((-,-),(-,-),(-,-),(-,-),(-,-))
OG0001348	((sT_2:0.017186,Ath_2:0.017186)_2:7.0988,((Aha_2:1.29,Aly_2:1.29)_2:0.18,(sA_2:0.015092,Aar_2:0.015092)_2:1.45491)_2:5.64598)_2	0.8325	((-,-),(-,-),(-,-),(-,-),(-,-))
OG0001349	((sT_2:0.017186,Ath_2:0.017186)_2:7.0988,((Aha_2:1.29,Aly_2:1.29)_2:0.18,(sA_2:0.015092,Aar_2:0.015092)_2:1.45491)_2:5.64598)_2	0.8325	((-,-),(-,-),(-,-),(-,-),(-,-))
OG0001350	((sT_2:0.017186,Ath_2:0.017186)_2:7.0988,((Aha_2:1.29,Aly_2:1.29)_2:0.18,(sA_2:0.015092,Aar_2:0.015092)_2:1.45491)_2:5.64598)_2	0.8325	((-,-),(-,-),(-,-),(-,-),(-,-))
OG0001351	((sT_2:0.017186,Ath_2:0.017186)_2:7.0988,((Aha_2:1.29,Aly_2:1.29)_2:0.18,(sA_2:0.015092,Aar_2:0.015092)_2:1.45491)_2:5.64598)_2	0.8325	((-,-),(-,-),(-,-),(-,-),(-,-))
OG0001352	((sT_2:0.017186,Ath_2:0.017186)_2:7.0988,((Aha_2:1.29,Aly_2:1.29)_2:0.18,(sA_2:0.015092,Aar_2:0.015092)_2:1.45491)_2:5.64598)_2	0.8325	((-,-),(-,-),(-,-),(-,-),(-,-))
OG0001353	((sT_2:0.017186,Ath_2:0.017186)_2:7.0988,((Aha_2:1.29,Aly_2:1.29)_2:0.18,(sA_2:0.015092,Aar_2:0.015092)_2:1.45491)_2:5.64598)_2	0.8325	((-,-),(-,-),(-,-),(-,-),(-,-))
OG0001354	((sT_2:0.017186,Ath_2:0.017186)_2:7.0988,((Aha_2:1.29,Aly_2:1.29)_2:0.18,(sA_2:0.015092,Aar_2:0.015092)_2:1.45491)_2:5.64598)_2	0.8325	((-,-),(-,-),(-,-),(-,-),(-,-))
OG0001355	((sT_2:0.017186,Ath_2:0.017186)_2:7.0988,((Aha_2:1.29,Aly_2:1.29)_2:0.18,(sA_2:0.015092,Aar_2:0.015092)_2:1.45491)_2:5.64598)_2	0.8325	((-,-),(-,-),(-,-),(-,-),(-,-))
OG0001356	((sT_2:0.017186,Ath_2:0.017186)_2:7.0988,((Aha_2:1.29,Aly_2:1.29)_2:0.18,(sA_2:0.015092,Aar_2:0.015092)_2:1.45491)_2:5.64598)_2	0.8325	((-,-),(-,-),(-,-),(-,-),(-,-))
OG0001357	((sT_2:0.017186,Ath_2:0.017186)_2:7.0988,((Aha_2:1.29,Aly_2:1.29)_2:0.18,(sA_2:0.015092,Aar_2:0.015092)_2:1.45491)_2:5.64598)_2	0.8325	((-,-),(-,-),(-,-),(-,-),(-,-))
OG0001358	((sT_2:0.017186,Ath_2:0.017186)_2:7.0988,((Aha_2:1.29,Aly_2:1.29)_2:0.18,(sA_2:0.015092,Aar_2:0.015092)_2:1.45491)_2:5.64598)_2	0.8325	((-,-),(-,-),(-,-),(-,-),(-,-))
OG0001359	((sT_2:0.017186,Ath_2:0.017186)_2:7.0988,((Aha_2:1.29,Aly_2:1.29)_2:0.18,(sA_2:0.015092,Aar_2:0.015092)_2:1.45491)_2:5.64598)_2	0.8325	((-,-),(-,-),(-,-),(-,-),(-,-))
OG0001360	((sT_0:0.017186,Ath_1:0.017186)_2:7.0988,((Aha_4:1.29,Aly_2:1.29)_2:0.18,(sA_3:0.015092,Aar_2:0.015092)_2:1.45491)_2:5.64598)_1	0	((0,0),(0.152279,0.134228),(0.0138227,0.631799),(0.5,0.631799),(0,0.5))
OG0001361	((sT_2:0.017186,Ath_2:0.017186)_2:7.0988,((Aha_2:1.29,Aly_2:1.29)_2:0.18,(sA_2:0.015092,Aar_2:0.015092)_2:1.45491)_2:5.64598)_2	0.8325	((-,-),(-,-),(-,-),(-,-),(-,-))
OG0001362	((sT_2:0.017186,Ath_2:0.017186)_2:7.0988,((Aha_2:1.29,Aly_2:1.29)_2:0.18,(sA_2:0.015092,Aar_2:0.015092)_2:1.45491)_2:5.64598)_2	0.8325	((-,-),(-,-),(-,-),(-,-),(-,-))
OG0001363	((sT_2:0.017186,Ath_2:0.017186)_2:7.0988,((Aha_2:1.29,Aly_2:1.29)_2:0.18,(sA_2:0.015092,Aar_2:0.015092)_2:1.45491)_2:5.64598)_2	0.8325	((-,-),(-,-),(-,-),(-,-),(-,-))
OG0001364	((sT_2:0.017186,Ath_2:0.017186)_2:7.0988,((Aha_2:1.29,Aly_2:1.29)_2:0.18,(sA_2:0.015092,Aar_2:0.015092)_2:1.45491)_2:5.64598)_2	0.8325	((-,-),(-,-),(-,-),(-,-),(-,-))
OG0001365	((sT_2:0.017186,Ath_2:0.017186)_2:7.0988,((Aha_2:1.29,Aly_2:1.29)_2:0.18,(sA_2:0.015092,Aar_2:0.015092)_2:1.45491)_2:5.64598)_2	0.8325	((-,-),(-,-),(-,-),(-,-),(-,-))
OG0001366	((sT_2:0.017186,Ath_2:0.017186)_2:7.0988,((Aha_2:1.29,Aly_2:1.29)_2:0.18,(sA_2:0.015092,Aar_2:0.015092)_2:1.45491)_2:5.64598)_2	0.8325	((-,-),(-,-),(-,-),(-,-),(-,-))
OG0001367	((sT_2:0.017186,Ath_2:0.017186)_2:7.0988,((Aha_2:1.29,Aly_2:1.29)_2:0.18,(sA_2:0.015092,Aar_2:0.015092)_2:1.45491)_2:5.64598)_2	0.8325	((-,-),(-,-),(-,-),(-,-),(-,-))
OG0001368	((sT_2:0.017186,Ath_2:0.017186)_2:7.0988,((Aha_2:1.29,Aly_2:1.29)_2:0.18,(sA_2:0.015092,Aar_2:0.015092)_2:1.45491)_2:5.64598)_2	0.8325	((-,-),(-,-),(-,-),(-,-),(-,-))
OG0001369	((sT_2:0.017186,Ath_2:0.017186)_2:7.0988,((Aha_2:1.29,Aly_2:1.29)_2:0.18,(sA_2:0.015092,Aar_2:0.015092)_2:1.45491)_2:5.64598)_2	0.8325	((-,-),(-,-),(-,-),(-,-),(-,-))
OG0001370	((sT_2:0.017186,Ath_2:0.017186)_2:7.0988,((Aha_2:1.29,Aly_2:1.29)_2:0.18,(sA_2:0.015092,Aar_2:0.015092)_2:1.45491)_2:5.64598)_2	0.8325	((-,-),(-,-),(-,-),(-,-),(-,-))
OG0001371	((sT_2:0.017186,Ath_2:0.017186)_2:7.0988,((Aha_2:1.29,Aly_2:1.29)_2:0.18,(sA_2:0.015092,Aar_2:0.015092)_2:1.45491)_2:5.64598)_2	0.8325	((-,-),(-,-),(-,-),(-,-),(-,-))
OG0001372	((sT_3:0.017186,Ath_3:0.017186)_3:7.0988,((Aha_1:1.29,Aly_1:1.29)_1:0.18,(sA_2:0.015092,Aar_2:0.015092)_2:1.45491)_1:5.64598)_2	0.4515	((-,-),(-,-),(-,-),(-,-),(-,-))
OG0001373	((sT_2:0.017186,Ath_2:0.017186)_2:7.0988,((Aha_2:1.29,Aly_2:1.29)_2:0.18,(sA_2:0.015092,Aar_2:0.015092)_2:1.45491)_2:5.64598)_2	0.8325	((-,-),(-,-),(-,-),(-,-),(-,-))
OG0001374	((sT_2:0.017186,Ath_2:0.017186)_2:7.0988,((Aha_2:1.29,Aly_2:1.29)_2:0.18,(sA_2:0.015092,Aar_2:0.015092)_2:1.45491)_2:5.64598)_2	0.8325	((-,-),(-,-),(-,-),(-,-),(-,-))
OG0001375	((sT_2:0.017186,Ath_2:0.017186)_2:7.0988,((Aha_2:1.29,Aly_2:1.29)_2:0.18,(sA_2:0.015092,Aar_2:0.015092)_2:1.45491)_2:5.64598)_2	0.8325	((-,-),(-,-),(-,-),(-,-),(-,-))
OG0001376	((sT_2:0.017186,Ath_2:0.017186)_2:7.0988,((Aha_2:1.29,Aly_2:1.29)_2:0.18,(sA_2:0.015092,Aar_2:0.015092)_2:1.45491)_2:5.64598)_2	0.8325	((-,-),(-,-),(-,-),(-,-),(-,-))
OG0001377	((sT_2:0.017186,Ath_2:0.017186)_2:7.0988,((Aha_2:1.29,Aly_2:1.29)_2:0.18,(sA_2:0.015092,Aar_2:0.015092)_2:1.45491)_2:5.64598)_2	0.8325	((-,-),(-,-),(-,-),(-,-),(-,-))
OG0001378	((sT_2:0.017186,Ath_2:0.017186)_2:7.0988,((Aha_2:1.29,Aly_3:1.29)_1:0.18,(sA_1:0.015092,Aar_2:0.015092)_2:1.45491)_1:5.64598)_1	0	((0.5,0.5),(0.152279,0.750657),(0.0381844,0.00293341),(0.5,0.0381844),(0,0.5))
OG0001379	((sT_2:0.017186,Ath_2:0.017186)_2:7.0988,((Aha_2:1.29,Aly_2:1.29)_2:0.18,(sA_2:0.015092,Aar_2:0.015092)_2:1.45491)_2:5.64598)_2	0.8325	((-,-),(-,-),(-,-),(-,-),(-,-))
OG0001380	((sT_1:0.017186,Ath_1:0.017186)_1:7.0988,((Aha_3:1.29,Aly_1:1.29)_2:0.18,(sA_4:0.015092,Aar_2:0.015092)_2:1.45491)_2:5.64598)_1	0	((0.5,0.5),(0.786122,0.134228),(0.0764679,0.198126),(0.5,0.631799),(0,0.5))
OG0001381	((sT_2:0.017186,Ath_2:0.017186)_2:7.0988,((Aha_2:1.29,Aly_2:1.29)_2:0.18,(sA_2:0.015092,Aar_2:0.015092)_2:1.45491)_2:5.64598)_2	0.8325	((-,-),(-,-),(-,-),(-,-),(-,-))
OG0001382	((sT_2:0.017186,Ath_2:0.017186)_2:7.0988,((Aha_2:1.29,Aly_2:1.29)_2:0.18,(sA_2:0.015092,Aar_2:0.015092)_2:1.45491)_2:5.64598)_2	0.8325	((-,-),(-,-),(-,-),(-,-),(-,-))
OG0001383	((sT_2:0.017186,Ath_2:0.017186)_2:7.0988,((Aha_2:1.29,Aly_2:1.29)_2:0.18,(sA_2:0.015092,Aar_2:0.015092)_2:1.45491)_2:5.64598)_2	0.8325	((-,-),(-,-),(-,-),(-,-),(-,-))
OG0001384	((sT_2:0.017186,Ath_3:0.017186)_2:7.0988,((Aha_2:1.29,Aly_2:1.29)_1:0.18,(sA_1:0.015092,Aar_2:0.015092)_2:1.45491)_1:5.64598)_1	0	((0.5,0),(0.152279,0.750657),(0.0381844,0.0381844),(0.5,0.0381844),(0,0.5))
OG0001385	((sT_2:0.017186,Ath_2:0.017186)_2:7.0988,((Aha_2:1.29,Aly_2:1.29)_2:0.18,(sA_2:0.015092,Aar_2:0.015092)_2:1.45491)_2:5.64598)_2	0.8325	((-,-),(-,-),(-,-),(-,-),(-,-))
OG0001386	((sT_2:0.017186,Ath_2:0.017186)_2:7.0988,((Aha_2:1.29,Aly_2:1.29)_2:0.18,(sA_2:0.015092,Aar_2:0.015092)_2:1.45491)_2:5.64598)_2	0.8325	((-,-),(-,-),(-,-),(-,-),(-,-))
OG0001387	((sT_3:0.017186,Ath_0:0.017186)_2:7.0988,((Aha_0:1.29,Aly_0:1.29)_2:0.18,(sA_6:0.015092,Aar_3:0.015092)_2:1.45491)_2:5.64598)_1	0	((0,0),(0.152279,0.134228),(0.00441228,0.00441228),(0.5,0.631799),(0,0))
OG0001388	((sT_2:0.017186,Ath_2:0.017186)_2:7.0988,((Aha_2:1.29,Aly_2:1.29)_2:0.18,(sA_2:0.015092,Aar_2:0.015092)_2:1.45491)_2:5.64598)_2	0.8325	((-,-),(-,-),(-,-),(-,-),(-,-))
OG0001389	((sT_2:0.017186,Ath_2:0.017186)_2:7.0988,((Aha_2:1.29,Aly_2:1.29)_2:0.18,(sA_2:0.015092,Aar_2:0.015092)_2:1.45491)_2:5.64598)_2	0.8325	((-,-),(-,-),(-,-),(-,-),(-,-))
OG0001390	((sT_2:0.017186,Ath_2:0.017186)_2:7.0988,((Aha_2:1.29,Aly_2:1.29)_2:0.18,(sA_2:0.015092,Aar_2:0.015092)_2:1.45491)_2:5.64598)_2	0.8325	((-,-),(-,-),(-,-),(-,-),(-,-))
OG0001391	((sT_2:0.017186,Ath_2:0.017186)_2:7.0988,((Aha_2:1.29,Aly_2:1.29)_2:0.18,(sA_2:0.015092,Aar_2:0.015092)_2:1.45491)_2:5.64598)_2	0.8325	((-,-),(-,-),(-,-),(-,-),(-,-))
OG0001392	((sT_2:0.017186,Ath_2:0.017186)_2:7.0988,((Aha_2:1.29,Aly_2:1.29)_2:0.18,(sA_2:0.015092,Aar_2:0.015092)_2:1.45491)_2:5.64598)_2	0.8325	((-,-),(-,-),(-,-),(-,-),(-,-))
OG0001393	((sT_2:0.017186,Ath_2:0.017186)_2:7.0988,((Aha_2:1.29,Aly_2:1.29)_2:0.18,(sA_2:0.015092,Aar_2:0.015092)_2:1.45491)_2:5.64598)_2	0.8325	((-,-),(-,-),(-,-),(-,-),(-,-))
OG0001394	((sT_2:0.017186,Ath_2:0.017186)_2:7.0988,((Aha_3:1.29,Aly_3:1.29)_3:0.18,(sA_1:0.015092,Aar_1:0.015092)_1:1.45491)_3:5.64598)_3	0.225	((-,-),(-,-),(-,-),(-,-),(-,-))
OG0001395	((sT_2:0.017186,Ath_2:0.017186)_2:7.0988,((Aha_2:1.29,Aly_2:1.29)_2:0.18,(sA_2:0.015092,Aar_2:0.015092)_2:1.45491)_2:5.64598)_2	0.8325	((-,-),(-,-),(-,-),(-,-),(-,-))
OG0001396	((sT_2:0.017186,Ath_3:0.017186)_2:7.0988,((Aha_1:1.29,Aly_5:1.29)_2:0.18,(sA_0:0.015092,Aar_1:0.015092)_2:1.45491)_2:5.64598)_1	0	((0.5,0),(0.152279,0.134228),(0.198126,0.00080057),(0.5,0.631799),(0,0))
OG0001397	((sT_2:0.017186,Ath_2:0.017186)_2:7.0988,((Aha_2:1.29,Aly_2:1.29)_2:0.18,(sA_2:0.015092,Aar_2:0.015092)_2:1.45491)_2:5.64598)_2	0.8325	((-,-),(-,-),(-,-),(-,-),(-,-))
OG0001398	((sT_2:0.017186,Ath_2:0.017186)_2:7.0988,((Aha_2:1.29,Aly_2:1.29)_2:0.18,(sA_2:0.015092,Aar_2:0.015092)_2:1.45491)_2:5.64598)_2	0.8325	((-,-),(-,-),(-,-),(-,-),(-,-))
OG0001399	((sT_2:0.017186,Ath_2:0.017186)_2:7.0988,((Aha_2:1.29,Aly_2:1.29)_2:0.18,(sA_2:0.015092,Aar_2:0.015092)_2:1.45491)_2:5.64598)_2	0.8325	((-,-),(-,-),(-,-),(-,-),(-,-))
OG0001400	((sT_2:0.017186,Ath_2:0.017186)_2:7.0988,((Aha_2:1.29,Aly_2:1.29)_2:0.18,(sA_2:0.015092,Aar_2:0.015092)_2:1.45491)_2:5.64598)_2	0.8325	((-,-),(-,-),(-,-),(-,-),(-,-))
OG0001401	((sT_2:0.017186,Ath_2:0.017186)_2:7.0988,((Aha_2:1.29,Aly_2:1.29)_2:0.18,(sA_2:0.015092,Aar_2:0.015092)_2:1.45491)_2:5.64598)_2	0.8325	((-,-),(-,-),(-,-),(-,-),(-,-))
OG0001402	((sT_1:0.017186,Ath_3:0.017186)_2:7.0988,((Aha_3:1.29,Aly_3:1.29)_3:0.18,(sA_1:0.015092,Aar_1:0.015092)_1:1.45491)_3:5.64598)_1	0	((0,0),(0.152279,0.0394392),(0.67758,0.67758),(0.5,0.0111988),(0.5,0.5))
OG0001403	((sT_2:0.017186,Ath_2:0.017186)_2:7.0988,((Aha_2:1.29,Aly_2:1.29)_2:0.18,(sA_2:0.015092,Aar_2:0.015092)_2:1.45491)_2:5.64598)_2	0.8325	((-,-),(-,-),(-,-),(-,-),(-,-))
OG0001404	((sT_2:0.017186,Ath_2:0.017186)_2:7.0988,((Aha_2:1.29,Aly_2:1.29)_2:0.18,(sA_2:0.015092,Aar_2:0.015092)_2:1.45491)_2:5.64598)_2	0.8325	((-,-),(-,-),(-,-),(-,-),(-,-))
OG0001405	((sT_0:0.017186,Ath_1:0.017186)_2:7.0988,((Aha_4:1.29,Aly_1:1.29)_3:0.18,(sA_3:0.015092,Aar_3:0.015092)_3:1.45491)_3:5.64598)_1	0	((0,0),(0.152279,0.0394392),(0.113785,0.0111988),(0.5,0.67758),(0.5,0.5))
OG0001407	((sT_2:0.017186,Ath_2:0.017186)_2:7.0988,((Aha_2:1.29,Aly_2:1.29)_2:0.18,(sA_2:0.015092,Aar_2:0.015092)_2:1.45491)_2:5.64598)_2	0.8325	((-,-),(-,-),(-,-),(-,-),(-,-))
OG0001408	((sT_2:0.017186,Ath_2:0.017186)_2:7.0988,((Aha_2:1.29,Aly_2:1.29)_2:0.18,(sA_2:0.015092,Aar_2:0.015092)_2:1.45491)_2:5.64598)_2	0.8325	((-,-),(-,-),(-,-),(-,-),(-,-))
OG0001409	((sT_2:0.017186,Ath_4:0.017186)_2:7.0988,((Aha_3:1.29,Aly_0:1.29)_3:0.18,(sA_2:0.015092,Aar_1:0.015092)_1:1.45491)_3:5.64598)_1	0	((0.5,0),(0.152279,0.0394392),(0.67758,0.000591784),(0.5,0.0111988),(0,0.5))
OG0001410	((sT_2:0.017186,Ath_2:0.017186)_2:7.0988,((Aha_2:1.29,Aly_2:1.29)_2:0.18,(sA_2:0.015092,Aar_2:0.015092)_2:1.45491)_2:5.64598)_2	0.8325	((-,-),(-,-),(-,-),(-,-),(-,-))
OG0001411	((sT_2:0.017186,Ath_2:0.017186)_2:7.0988,((Aha_1:1.29,Aly_1:1.29)_2:0.18,(sA_4:0.015092,Aar_2:0.015092)_2:1.45491)_2:5.64598)_1	0	((0.5,0.5),(0.152279,0.134228),(0.198126,0.198126),(0.5,0.631799),(0,0.5))
OG0001412	((sT_2:0.017186,Ath_2:0.017186)_2:7.0988,((Aha_2:1.29,Aly_2:1.29)_2:0.18,(sA_2:0.015092,Aar_2:0.015092)_2:1.45491)_2:5.64598)_2	0.8325	((-,-),(-,-),(-,-),(-,-),(-,-))
OG0001413	((sT_2:0.017186,Ath_2:0.017186)_2:7.0988,((Aha_2:1.29,Aly_2:1.29)_2:0.18,(sA_2:0.015092,Aar_2:0.015092)_2:1.45491)_2:5.64598)_2	0.8325	((-,-),(-,-),(-,-),(-,-),(-,-))
OG0001414	((sT_2:0.017186,Ath_2:0.017186)_2:7.0988,((Aha_2:1.29,Aly_2:1.29)_2:0.18,(sA_2:0.015092,Aar_2:0.015092)_2:1.45491)_2:5.64598)_2	0.8325	((-,-),(-,-),(-,-),(-,-),(-,-))
OG0001415	((sT_2:0.017186,Ath_2:0.017186)_2:7.0988,((Aha_2:1.29,Aly_2:1.29)_2:0.18,(sA_2:0.015092,Aar_2:0.015092)_2:1.45491)_2:5.64598)_2	0.8325	((-,-),(-,-),(-,-),(-,-),(-,-))
OG0001416	((sT_2:0.017186,Ath_2:0.017186)_2:7.0988,((Aha_2:1.29,Aly_2:1.29)_2:0.18,(sA_2:0.015092,Aar_2:0.015092)_2:1.45491)_2:5.64598)_2	0.8325	((-,-),(-,-),(-,-),(-,-),(-,-))
OG0001417	((sT_2:0.017186,Ath_2:0.017186)_2:7.0988,((Aha_2:1.29,Aly_2:1.29)_2:0.18,(sA_2:0.015092,Aar_2:0.015092)_2:1.45491)_2:5.64598)_2	0.8325	((-,-),(-,-),(-,-),(-,-),(-,-))
OG0001418	((sT_2:0.017186,Ath_2:0.017186)_2:7.0988,((Aha_2:1.29,Aly_2:1.29)_2:0.18,(sA_2:0.015092,Aar_2:0.015092)_2:1.45491)_2:5.64598)_2	0.8325	((-,-),(-,-),(-,-),(-,-),(-,-))
OG0001419	((sT_2:0.017186,Ath_2:0.017186)_2:7.0988,((Aha_2:1.29,Aly_2:1.29)_2:0.18,(sA_2:0.015092,Aar_2:0.015092)_2:1.45491)_2:5.64598)_2	0.8325	((-,-),(-,-),(-,-),(-,-),(-,-))
OG0001420	((sT_2:0.017186,Ath_2:0.017186)_2:7.0988,((Aha_2:1.29,Aly_2:1.29)_2:0.18,(sA_2:0.015092,Aar_2:0.015092)_2:1.45491)_2:5.64598)_2	0.8325	((-,-),(-,-),(-,-),(-,-),(-,-))
OG0001421	((sT_2:0.017186,Ath_2:0.017186)_2:7.0988,((Aha_2:1.29,Aly_2:1.29)_2:0.18,(sA_2:0.015092,Aar_2:0.015092)_2:1.45491)_2:5.64598)_2	0.8325	((-,-),(-,-),(-,-),(-,-),(-,-))
OG0001422	((sT_2:0.017186,Ath_2:0.017186)_2:7.0988,((Aha_2:1.29,Aly_2:1.29)_2:0.18,(sA_2:0.015092,Aar_2:0.015092)_2:1.45491)_2:5.64598)_2	0.8325	((-,-),(-,-),(-,-),(-,-),(-,-))
OG0001423	((sT_2:0.017186,Ath_2:0.017186)_2:7.0988,((Aha_2:1.29,Aly_2:1.29)_2:0.18,(sA_2:0.015092,Aar_2:0.015092)_2:1.45491)_2:5.64598)_2	0.8325	((-,-),(-,-),(-,-),(-,-),(-,-))
OG0001424	((sT_2:0.017186,Ath_2:0.017186)_2:7.0988,((Aha_2:1.29,Aly_2:1.29)_2:0.18,(sA_2:0.015092,Aar_2:0.015092)_2:1.45491)_2:5.64598)_2	0.8325	((-,-),(-,-),(-,-),(-,-),(-,-))
OG0001425	((sT_2:0.017186,Ath_2:0.017186)_2:7.0988,((Aha_2:1.29,Aly_2:1.29)_2:0.18,(sA_2:0.015092,Aar_2:0.015092)_2:1.45491)_2:5.64598)_2	0.8325	((-,-),(-,-),(-,-),(-,-),(-,-))
OG0001426	((sT_2:0.017186,Ath_2:0.017186)_2:7.0988,((Aha_2:1.29,Aly_2:1.29)_2:0.18,(sA_2:0.015092,Aar_2:0.015092)_2:1.45491)_2:5.64598)_2	0.8325	((-,-),(-,-),(-,-),(-,-),(-,-))
OG0001427	((sT_2:0.017186,Ath_2:0.017186)_2:7.0988,((Aha_2:1.29,Aly_2:1.29)_2:0.18,(sA_2:0.015092,Aar_2:0.015092)_2:1.45491)_2:5.64598)_2	0.8325	((-,-),(-,-),(-,-),(-,-),(-,-))
OG0001428	((sT_2:0.017186,Ath_2:0.017186)_2:7.0988,((Aha_2:1.29,Aly_2:1.29)_2:0.18,(sA_2:0.015092,Aar_2:0.015092)_2:1.45491)_2:5.64598)_2	0.8325	((-,-),(-,-),(-,-),(-,-),(-,-))
OG0001429	((sT_2:0.017186,Ath_2:0.017186)_2:7.0988,((Aha_2:1.29,Aly_2:1.29)_2:0.18,(sA_2:0.015092,Aar_2:0.015092)_2:1.45491)_2:5.64598)_2	0.8325	((-,-),(-,-),(-,-),(-,-),(-,-))
OG0001430	((sT_2:0.017186,Ath_2:0.017186)_2:7.0988,((Aha_2:1.29,Aly_2:1.29)_2:0.18,(sA_2:0.015092,Aar_2:0.015092)_2:1.45491)_2:5.64598)_2	0.8325	((-,-),(-,-),(-,-),(-,-),(-,-))
OG0001431	((sT_2:0.017186,Ath_2:0.017186)_2:7.0988,((Aha_2:1.29,Aly_2:1.29)_2:0.18,(sA_2:0.015092,Aar_2:0.015092)_2:1.45491)_2:5.64598)_2	0.8325	((-,-),(-,-),(-,-),(-,-),(-,-))
OG0001432	((sT_2:0.017186,Ath_2:0.017186)_2:7.0988,((Aha_2:1.29,Aly_2:1.29)_2:0.18,(sA_2:0.015092,Aar_2:0.015092)_2:1.45491)_2:5.64598)_2	0.8325	((-,-),(-,-),(-,-),(-,-),(-,-))
OG0001433	((sT_2:0.017186,Ath_2:0.017186)_2:7.0988,((Aha_2:1.29,Aly_2:1.29)_2:0.18,(sA_2:0.015092,Aar_2:0.015092)_2:1.45491)_2:5.64598)_2	0.8325	((-,-),(-,-),(-,-),(-,-),(-,-))
OG0001434	((sT_2:0.017186,Ath_2:0.017186)_2:7.0988,((Aha_2:1.29,Aly_2:1.29)_2:0.18,(sA_2:0.015092,Aar_2:0.015092)_2:1.45491)_2:5.64598)_2	0.8325	((-,-),(-,-),(-,-),(-,-),(-,-))
OG0001435	((sT_2:0.017186,Ath_2:0.017186)_2:7.0988,((Aha_2:1.29,Aly_2:1.29)_2:0.18,(sA_2:0.015092,Aar_2:0.015092)_2:1.45491)_2:5.64598)_2	0.8325	((-,-),(-,-),(-,-),(-,-),(-,-))
OG0001436	((sT_2:0.017186,Ath_2:0.017186)_2:7.0988,((Aha_2:1.29,Aly_2:1.29)_2:0.18,(sA_2:0.015092,Aar_2:0.015092)_2:1.45491)_2:5.64598)_2	0.8325	((-,-),(-,-),(-,-),(-,-),(-,-))
OG0001437	((sT_2:0.017186,Ath_2:0.017186)_2:7.0988,((Aha_2:1.29,Aly_3:1.29)_2:0.18,(sA_1:0.015092,Aar_2:0.015092)_2:1.45491)_2:5.64598)_1	0	((0.5,0.5),(0.152279,0.134228),(0.631799,0.0764679),(0.5,0.631799),(0,0.5))
OG0001438	((sT_2:0.017186,Ath_2:0.017186)_2:7.0988,((Aha_2:1.29,Aly_2:1.29)_2:0.18,(sA_2:0.015092,Aar_2:0.015092)_2:1.45491)_2:5.64598)_2	0.8325	((-,-),(-,-),(-,-),(-,-),(-,-))
OG0001439	((sT_2:0.017186,Ath_2:0.017186)_2:7.0988,((Aha_2:1.29,Aly_2:1.29)_2:0.18,(sA_2:0.015092,Aar_2:0.015092)_2:1.45491)_2:5.64598)_2	0.8325	((-,-),(-,-),(-,-),(-,-),(-,-))
OG0001440	((sT_2:0.017186,Ath_2:0.017186)_2:7.0988,((Aha_2:1.29,Aly_2:1.29)_2:0.18,(sA_2:0.015092,Aar_2:0.015092)_2:1.45491)_2:5.64598)_2	0.8325	((-,-),(-,-),(-,-),(-,-),(-,-))
OG0001441	((sT_2:0.017186,Ath_2:0.017186)_2:7.0988,((Aha_2:1.29,Aly_2:1.29)_2:0.18,(sA_2:0.015092,Aar_2:0.015092)_2:1.45491)_2:5.64598)_2	0.8325	((-,-),(-,-),(-,-),(-,-),(-,-))
OG0001442	((sT_2:0.017186,Ath_2:0.017186)_2:7.0988,((Aha_2:1.29,Aly_3:1.29)_2:0.18,(sA_2:0.015092,Aar_1:0.015092)_2:1.45491)_2:5.64598)_1	0	((0.5,0.5),(0.152279,0.134228),(0.631799,0.0764679),(0.5,0.631799),(0.5,0))
OG0001443	((sT_2:0.017186,Ath_2:0.017186)_2:7.0988,((Aha_2:1.29,Aly_3:1.29)_2:0.18,(sA_2:0.015092,Aar_1:0.015092)_2:1.45491)_2:5.64598)_1	0	((0.5,0.5),(0.152279,0.134228),(0.631799,0.0764679),(0.5,0.631799),(0.5,0))
OG0001444	((sT_2:0.017186,Ath_3:0.017186)_2:7.0988,((Aha_1:1.29,Aly_2:1.29)_2:0.18,(sA_3:0.015092,Aar_1:0.015092)_2:1.45491)_2:5.64598)_1	0	((0.5,0),(0.152279,0.134228),(0.198126,0.631799),(0.5,0.631799),(0,0))
OG0001445	((sT_1:0.017186,Ath_0:0.017186)_2:7.0988,((Aha_2:1.29,Aly_3:1.29)_3:0.18,(sA_3:0.015092,Aar_3:0.015092)_3:1.45491)_3:5.64598)_1	0	((0,0),(0.152279,0.0394392),(0.270882,0.67758),(0.5,0.67758),(0.5,0.5))
OG0001446	((sT_2:0.017186,Ath_2:0.017186)_2:7.0988,((Aha_2:1.29,Aly_2:1.29)_2:0.18,(sA_1:0.015092,Aar_3:0.015092)_2:1.45491)_2:5.64598)_1	0	((0.5,0.5),(0.152279,0.134228),(0.631799,0.631799),(0.5,0.631799),(0,0))
OG0001447	((sT_2:0.017186,Ath_2:0.017186)_2:7.0988,((Aha_2:1.29,Aly_2:1.29)_2:0.18,(sA_2:0.015092,Aar_2:0.015092)_2:1.45491)_2:5.64598)_2	0.8325	((-,-),(-,-),(-,-),(-,-),(-,-))
OG0001448	((sT_2:0.017186,Ath_2:0.017186)_2:7.0988,((Aha_2:1.29,Aly_2:1.29)_2:0.18,(sA_2:0.015092,Aar_2:0.015092)_2:1.45491)_2:5.64598)_2	0.8325	((-,-),(-,-),(-,-),(-,-),(-,-))
OG0001449	((sT_2:0.017186,Ath_2:0.017186)_2:7.0988,((Aha_2:1.29,Aly_2:1.29)_2:0.18,(sA_2:0.015092,Aar_2:0.015092)_2:1.45491)_2:5.64598)_2	0.8325	((-,-),(-,-),(-,-),(-,-),(-,-))
OG0001450	((sT_2:0.017186,Ath_2:0.017186)_2:7.0988,((Aha_2:1.29,Aly_2:1.29)_2:0.18,(sA_2:0.015092,Aar_2:0.015092)_2:1.45491)_2:5.64598)_2	0.8325	((-,-),(-,-),(-,-),(-,-),(-,-))
OG0001451	((sT_2:0.017186,Ath_2:0.017186)_2:7.0988,((Aha_2:1.29,Aly_2:1.29)_2:0.18,(sA_2:0.015092,Aar_2:0.015092)_2:1.45491)_2:5.64598)_2	0.8325	((-,-),(-,-),(-,-),(-,-),(-,-))
OG0001452	((sT_2:0.017186,Ath_2:0.017186)_2:7.0988,((Aha_2:1.29,Aly_2:1.29)_2:0.18,(sA_2:0.015092,Aar_2:0.015092)_2:1.45491)_2:5.64598)_2	0.8325	((-,-),(-,-),(-,-),(-,-),(-,-))
OG0001453	((sT_2:0.017186,Ath_2:0.017186)_2:7.0988,((Aha_2:1.29,Aly_2:1.29)_2:0.18,(sA_2:0.015092,Aar_2:0.015092)_2:1.45491)_2:5.64598)_2	0.8325	((-,-),(-,-),(-,-),(-,-),(-,-))
OG0001454	((sT_2:0.017186,Ath_2:0.017186)_2:7.0988,((Aha_2:1.29,Aly_2:1.29)_2:0.18,(sA_2:0.015092,Aar_2:0.015092)_2:1.45491)_2:5.64598)_2	0.8325	((-,-),(-,-),(-,-),(-,-),(-,-))
OG0001455	((sT_2:0.017186,Ath_2:0.017186)_2:7.0988,((Aha_2:1.29,Aly_2:1.29)_2:0.18,(sA_2:0.015092,Aar_2:0.015092)_2:1.45491)_2:5.64598)_2	0.8325	((-,-),(-,-),(-,-),(-,-),(-,-))
OG0001456	((sT_2:0.017186,Ath_2:0.017186)_2:7.0988,((Aha_2:1.29,Aly_2:1.29)_2:0.18,(sA_2:0.015092,Aar_2:0.015092)_2:1.45491)_2:5.64598)_2	0.8325	((-,-),(-,-),(-,-),(-,-),(-,-))
OG0001457	((sT_2:0.017186,Ath_2:0.017186)_2:7.0988,((Aha_2:1.29,Aly_2:1.29)_2:0.18,(sA_2:0.015092,Aar_2:0.015092)_2:1.45491)_2:5.64598)_2	0.8325	((-,-),(-,-),(-,-),(-,-),(-,-))
OG0001458	((sT_2:0.017186,Ath_2:0.017186)_2:7.0988,((Aha_2:1.29,Aly_2:1.29)_2:0.18,(sA_2:0.015092,Aar_2:0.015092)_2:1.45491)_2:5.64598)_2	0.8325	((-,-),(-,-),(-,-),(-,-),(-,-))
OG0001459	((sT_2:0.017186,Ath_2:0.017186)_2:7.0988,((Aha_2:1.29,Aly_2:1.29)_2:0.18,(sA_2:0.015092,Aar_2:0.015092)_2:1.45491)_2:5.64598)_2	0.8325	((-,-),(-,-),(-,-),(-,-),(-,-))
OG0001460	((sT_2:0.017186,Ath_2:0.017186)_2:7.0988,((Aha_2:1.29,Aly_2:1.29)_2:0.18,(sA_2:0.015092,Aar_2:0.015092)_2:1.45491)_2:5.64598)_2	0.8325	((-,-),(-,-),(-,-),(-,-),(-,-))
OG0001461	((sT_2:0.017186,Ath_2:0.017186)_2:7.0988,((Aha_2:1.29,Aly_2:1.29)_2:0.18,(sA_2:0.015092,Aar_2:0.015092)_2:1.45491)_2:5.64598)_2	0.8325	((-,-),(-,-),(-,-),(-,-),(-,-))
OG0001462	((sT_2:0.017186,Ath_2:0.017186)_2:7.0988,((Aha_2:1.29,Aly_2:1.29)_2:0.18,(sA_2:0.015092,Aar_2:0.015092)_2:1.45491)_2:5.64598)_2	0.8325	((-,-),(-,-),(-,-),(-,-),(-,-))
OG0001463	((sT_2:0.017186,Ath_2:0.017186)_2:7.0988,((Aha_2:1.29,Aly_2:1.29)_2:0.18,(sA_2:0.015092,Aar_2:0.015092)_2:1.45491)_2:5.64598)_2	0.8325	((-,-),(-,-),(-,-),(-,-),(-,-))
OG0001464	((sT_2:0.017186,Ath_2:0.017186)_2:7.0988,((Aha_2:1.29,Aly_2:1.29)_2:0.18,(sA_2:0.015092,Aar_2:0.015092)_2:1.45491)_2:5.64598)_2	0.8325	((-,-),(-,-),(-,-),(-,-),(-,-))
OG0001465	((sT_2:0.017186,Ath_2:0.017186)_2:7.0988,((Aha_2:1.29,Aly_2:1.29)_2:0.18,(sA_2:0.015092,Aar_2:0.015092)_2:1.45491)_2:5.64598)_2	0.8325	((-,-),(-,-),(-,-),(-,-),(-,-))
OG0001466	((sT_6:0.017186,Ath_2:0.017186)_2:7.0988,((Aha_1:1.29,Aly_1:1.29)_1:0.18,(sA_1:0.015092,Aar_1:0.015092)_1:1.45491)_1:5.64598)_1	0	((0,0.5),(0.152279,0.750657),(0.573871,0.573871),(0.5,0.573871),(0.5,0.5))
OG0001467	((sT_2:0.017186,Ath_2:0.017186)_2:7.0988,((Aha_2:1.29,Aly_2:1.29)_2:0.18,(sA_2:0.015092,Aar_2:0.015092)_2:1.45491)_2:5.64598)_2	0.8325	((-,-),(-,-),(-,-),(-,-),(-,-))
OG0001468	((sT_2:0.017186,Ath_2:0.017186)_2:7.0988,((Aha_2:1.29,Aly_2:1.29)_2:0.18,(sA_2:0.015092,Aar_2:0.015092)_2:1.45491)_2:5.64598)_2	0.8325	((-,-),(-,-),(-,-),(-,-),(-,-))
OG0001469	((sT_2:0.017186,Ath_2:0.017186)_2:7.0988,((Aha_2:1.29,Aly_2:1.29)_2:0.18,(sA_2:0.015092,Aar_2:0.015092)_2:1.45491)_2:5.64598)_2	0.8325	((-,-),(-,-),(-,-),(-,-),(-,-))
OG0001470	((sT_2:0.017186,Ath_2:0.017186)_2:7.0988,((Aha_2:1.29,Aly_2:1.29)_2:0.18,(sA_2:0.015092,Aar_2:0.015092)_2:1.45491)_2:5.64598)_2	0.8325	((-,-),(-,-),(-,-),(-,-),(-,-))
OG0001471	((sT_2:0.017186,Ath_2:0.017186)_2:7.0988,((Aha_2:1.29,Aly_2:1.29)_2:0.18,(sA_2:0.015092,Aar_2:0.015092)_2:1.45491)_2:5.64598)_2	0.8325	((-,-),(-,-),(-,-),(-,-),(-,-))
OG0001472	((sT_2:0.017186,Ath_2:0.017186)_2:7.0988,((Aha_2:1.29,Aly_2:1.29)_2:0.18,(sA_2:0.015092,Aar_2:0.015092)_2:1.45491)_2:5.64598)_2	0.8325	((-,-),(-,-),(-,-),(-,-),(-,-))
OG0001473	((sT_2:0.017186,Ath_2:0.017186)_2:7.0988,((Aha_2:1.29,Aly_2:1.29)_2:0.18,(sA_2:0.015092,Aar_2:0.015092)_2:1.45491)_2:5.64598)_2	0.8325	((-,-),(-,-),(-,-),(-,-),(-,-))
OG0001474	((sT_2:0.017186,Ath_2:0.017186)_2:7.0988,((Aha_2:1.29,Aly_2:1.29)_2:0.18,(sA_2:0.015092,Aar_2:0.015092)_2:1.45491)_2:5.64598)_2	0.8325	((-,-),(-,-),(-,-),(-,-),(-,-))
OG0001475	((sT_1:0.017186,Ath_2:0.017186)_2:7.0988,((Aha_2:1.29,Aly_3:1.29)_2:0.18,(sA_2:0.015092,Aar_2:0.015092)_2:1.45491)_2:5.64598)_1	0	((0,0.5),(0.152279,0.134228),(0.631799,0.0764679),(0.5,0.631799),(0.5,0.5))
OG0001476	((sT_2:0.017186,Ath_2:0.017186)_2:7.0988,((Aha_2:1.29,Aly_2:1.29)_2:0.18,(sA_2:0.015092,Aar_2:0.015092)_2:1.45491)_2:5.64598)_2	0.8325	((-,-),(-,-),(-,-),(-,-),(-,-))
OG0001477	((sT_2:0.017186,Ath_2:0.017186)_2:7.0988,((Aha_2:1.29,Aly_2:1.29)_2:0.18,(sA_2:0.015092,Aar_2:0.015092)_2:1.45491)_2:5.64598)_2	0.8325	((-,-),(-,-),(-,-),(-,-),(-,-))
OG0001478	((sT_2:0.017186,Ath_2:0.017186)_2:7.0988,((Aha_2:1.29,Aly_2:1.29)_2:0.18,(sA_2:0.015092,Aar_2:0.015092)_2:1.45491)_2:5.64598)_2	0.8325	((-,-),(-,-),(-,-),(-,-),(-,-))
OG0001479	((sT_2:0.017186,Ath_2:0.017186)_2:7.0988,((Aha_2:1.29,Aly_2:1.29)_2:0.18,(sA_2:0.015092,Aar_2:0.015092)_2:1.45491)_2:5.64598)_2	0.8325	((-,-),(-,-),(-,-),(-,-),(-,-))
OG0001480	((sT_2:0.017186,Ath_2:0.017186)_2:7.0988,((Aha_2:1.29,Aly_2:1.29)_2:0.18,(sA_2:0.015092,Aar_2:0.015092)_2:1.45491)_2:5.64598)_2	0.8325	((-,-),(-,-),(-,-),(-,-),(-,-))
OG0001481	((sT_2:0.017186,Ath_2:0.017186)_2:7.0988,((Aha_2:1.29,Aly_2:1.29)_2:0.18,(sA_2:0.015092,Aar_2:0.015092)_2:1.45491)_2:5.64598)_2	0.8325	((-,-),(-,-),(-,-),(-,-),(-,-))
OG0001482	((sT_2:0.017186,Ath_3:0.017186)_2:7.0988,((Aha_3:1.29,Aly_2:1.29)_2:0.18,(sA_1:0.015092,Aar_1:0.015092)_1:1.45491)_2:5.64598)_1	0	((0.5,0),(0.152279,0.134228),(0.0764679,0.631799),(0.5,0.198126),(0.5,0.5))
OG0001483	((sT_2:0.017186,Ath_2:0.017186)_2:7.0988,((Aha_2:1.29,Aly_2:1.29)_2:0.18,(sA_2:0.015092,Aar_2:0.015092)_2:1.45491)_2:5.64598)_2	0.8325	((-,-),(-,-),(-,-),(-,-),(-,-))
OG0001484	((sT_2:0.017186,Ath_2:0.017186)_2:7.0988,((Aha_2:1.29,Aly_2:1.29)_2:0.18,(sA_2:0.015092,Aar_2:0.015092)_2:1.45491)_2:5.64598)_2	0.8325	((-,-),(-,-),(-,-),(-,-),(-,-))
OG0001485	((sT_3:0.017186,Ath_3:0.017186)_3:7.0988,((Aha_1:1.29,Aly_0:1.29)_2:0.18,(sA_2:0.015092,Aar_3:0.015092)_2:1.45491)_2:5.64598)_1	0	((0.5,0.5),(0.052684,0.134228),(0.198126,0.00441228),(0.5,0.631799),(0.5,0))
OG0001486	((sT_2:0.017186,Ath_2:0.017186)_2:7.0988,((Aha_2:1.29,Aly_2:1.29)_2:0.18,(sA_2:0.015092,Aar_2:0.015092)_2:1.45491)_2:5.64598)_2	0.8325	((-,-),(-,-),(-,-),(-,-),(-,-))
OG0001487	((sT_3:0.017186,Ath_3:0.017186)_3:7.0988,((Aha_1:1.29,Aly_1:1.29)_2:0.18,(sA_1:0.015092,Aar_3:0.015092)_2:1.45491)_2:5.64598)_1	0	((0.5,0.5),(0.052684,0.134228),(0.198126,0.198126),(0.5,0.631799),(0,0))
OG0001488	((sT_2:0.017186,Ath_2:0.017186)_2:7.0988,((Aha_2:1.29,Aly_2:1.29)_2:0.18,(sA_2:0.015092,Aar_2:0.015092)_2:1.45491)_2:5.64598)_2	0.8325	((-,-),(-,-),(-,-),(-,-),(-,-))
OG0001489	((sT_1:0.017186,Ath_1:0.017186)_1:7.0988,((Aha_1:1.29,Aly_2:1.29)_2:0.18,(sA_4:0.015092,Aar_3:0.015092)_2:1.45491)_2:5.64598)_1	0	((0.5,0.5),(0.786122,0.134228),(0.198126,0.631799),(0.5,0.631799),(0,0))
OG0001490	((sT_2:0.017186,Ath_2:0.017186)_2:7.0988,((Aha_2:1.29,Aly_2:1.29)_2:0.18,(sA_2:0.015092,Aar_2:0.015092)_2:1.45491)_2:5.64598)_2	0.8325	((-,-),(-,-),(-,-),(-,-),(-,-))
OG0001491	((sT_2:0.017186,Ath_2:0.017186)_2:7.0988,((Aha_2:1.29,Aly_2:1.29)_2:0.18,(sA_2:0.015092,Aar_2:0.015092)_2:1.45491)_2:5.64598)_2	0.8325	((-,-),(-,-),(-,-),(-,-),(-,-))
OG0001492	((sT_2:0.017186,Ath_2:0.017186)_2:7.0988,((Aha_2:1.29,Aly_2:1.29)_2:0.18,(sA_3:0.015092,Aar_1:0.015092)_2:1.45491)_2:5.64598)_1	0	((0.5,0.5),(0.152279,0.134228),(0.631799,0.631799),(0.5,0.631799),(0,0))
OG0001493	((sT_2:0.017186,Ath_2:0.017186)_2:7.0988,((Aha_2:1.29,Aly_2:1.29)_2:0.18,(sA_2:0.015092,Aar_2:0.015092)_2:1.45491)_2:5.64598)_2	0.8325	((-,-),(-,-),(-,-),(-,-),(-,-))
OG0001494	((sT_2:0.017186,Ath_2:0.017186)_2:7.0988,((Aha_2:1.29,Aly_2:1.29)_2:0.18,(sA_2:0.015092,Aar_2:0.015092)_2:1.45491)_2:5.64598)_2	0.8325	((-,-),(-,-),(-,-),(-,-),(-,-))
OG0001495	((sT_1:0.017186,Ath_0:0.017186)_1:7.0988,((Aha_8:1.29,Aly_0:1.29)_2:0.18,(sA_0:0.015092,Aar_3:0.015092)_2:1.45491)_2:5.64598)_1	0	((0.5,0),(0.786122,0.134228),(6.24181e-07,0.00441228),(0.5,0.631799),(0,0))
OG0001496	((sT_2:0.017186,Ath_2:0.017186)_2:7.0988,((Aha_2:1.29,Aly_2:1.29)_2:0.18,(sA_2:0.015092,Aar_2:0.015092)_2:1.45491)_2:5.64598)_2	0.8325	((-,-),(-,-),(-,-),(-,-),(-,-))
OG0001497	((sT_2:0.017186,Ath_2:0.017186)_2:7.0988,((Aha_2:1.29,Aly_2:1.29)_2:0.18,(sA_2:0.015092,Aar_2:0.015092)_2:1.45491)_2:5.64598)_2	0.8325	((-,-),(-,-),(-,-),(-,-),(-,-))
OG0001498	((sT_2:0.017186,Ath_2:0.017186)_2:7.0988,((Aha_2:1.29,Aly_2:1.29)_2:0.18,(sA_2:0.015092,Aar_2:0.015092)_2:1.45491)_2:5.64598)_2	0.8325	((-,-),(-,-),(-,-),(-,-),(-,-))
OG0001499	((sT_2:0.017186,Ath_2:0.017186)_2:7.0988,((Aha_2:1.29,Aly_2:1.29)_2:0.18,(sA_2:0.015092,Aar_2:0.015092)_2:1.45491)_2:5.64598)_2	0.8325	((-,-),(-,-),(-,-),(-,-),(-,-))
OG0001500	((sT_1:0.017186,Ath_2:0.017186)_2:7.0988,((Aha_3:1.29,Aly_3:1.29)_2:0.18,(sA_1:0.015092,Aar_2:0.015092)_2:1.45491)_2:5.64598)_1	0	((0,0.5),(0.152279,0.134228),(0.0764679,0.0764679),(0.5,0.631799),(0,0.5))
OG0001501	((sT_2:0.017186,Ath_2:0.017186)_2:7.0988,((Aha_2:1.29,Aly_2:1.29)_2:0.18,(sA_2:0.015092,Aar_2:0.015092)_2:1.45491)_2:5.64598)_2	0.8325	((-,-),(-,-),(-,-),(-,-),(-,-))
OG0001502	((sT_2:0.017186,Ath_2:0.017186)_2:7.0988,((Aha_2:1.29,Aly_2:1.29)_2:0.18,(sA_2:0.015092,Aar_2:0.015092)_2:1.45491)_2:5.64598)_2	0.8325	((-,-),(-,-),(-,-),(-,-),(-,-))
OG0001503	((sT_2:0.017186,Ath_2:0.017186)_2:7.0988,((Aha_2:1.29,Aly_2:1.29)_2:0.18,(sA_2:0.015092,Aar_2:0.015092)_2:1.45491)_2:5.64598)_2	0.8325	((-,-),(-,-),(-,-),(-,-),(-,-))
OG0001504	((sT_2:0.017186,Ath_2:0.017186)_2:7.0988,((Aha_2:1.29,Aly_2:1.29)_2:0.18,(sA_2:0.015092,Aar_2:0.015092)_2:1.45491)_2:5.64598)_2	0.8325	((-,-),(-,-),(-,-),(-,-),(-,-))
OG0001505	((sT_2:0.017186,Ath_2:0.017186)_2:7.0988,((Aha_2:1.29,Aly_2:1.29)_2:0.18,(sA_2:0.015092,Aar_2:0.015092)_2:1.45491)_2:5.64598)_2	0.8325	((-,-),(-,-),(-,-),(-,-),(-,-))
OG0001506	((sT_2:0.017186,Ath_2:0.017186)_2:7.0988,((Aha_2:1.29,Aly_2:1.29)_2:0.18,(sA_2:0.015092,Aar_2:0.015092)_2:1.45491)_2:5.64598)_2	0.8325	((-,-),(-,-),(-,-),(-,-),(-,-))
OG0001507	((sT_2:0.017186,Ath_2:0.017186)_2:7.0988,((Aha_2:1.29,Aly_2:1.29)_2:0.18,(sA_2:0.015092,Aar_2:0.015092)_2:1.45491)_2:5.64598)_2	0.8325	((-,-),(-,-),(-,-),(-,-),(-,-))
OG0001508	((sT_2:0.017186,Ath_2:0.017186)_2:7.0988,((Aha_2:1.29,Aly_2:1.29)_2:0.18,(sA_2:0.015092,Aar_2:0.015092)_2:1.45491)_2:5.64598)_2	0.8325	((-,-),(-,-),(-,-),(-,-),(-,-))
OG0001509	((sT_2:0.017186,Ath_2:0.017186)_2:7.0988,((Aha_3:1.29,Aly_3:1.29)_3:0.18,(sA_1:0.015092,Aar_1:0.015092)_1:1.45491)_3:5.64598)_3	0.225	((-,-),(-,-),(-,-),(-,-),(-,-))
OG0001510	((sT_2:0.017186,Ath_2:0.017186)_2:7.0988,((Aha_3:1.29,Aly_2:1.29)_2:0.18,(sA_1:0.015092,Aar_2:0.015092)_2:1.45491)_2:5.64598)_1	0	((0.5,0.5),(0.152279,0.134228),(0.0764679,0.631799),(0.5,0.631799),(0,0.5))
OG0001511	((sT_1:0.017186,Ath_1:0.017186)_1:7.0988,((Aha_3:1.29,Aly_3:1.29)_3:0.18,(sA_2:0.015092,Aar_2:0.015092)_2:1.45491)_3:5.64598)_2	0.555	((-,-),(-,-),(-,-),(-,-),(-,-))
OG0001512	((sT_2:0.017186,Ath_2:0.017186)_2:7.0988,((Aha_2:1.29,Aly_2:1.29)_2:0.18,(sA_2:0.015092,Aar_2:0.015092)_2:1.45491)_2:5.64598)_2	0.8325	((-,-),(-,-),(-,-),(-,-),(-,-))
OG0001513	((sT_2:0.017186,Ath_2:0.017186)_2:7.0988,((Aha_2:1.29,Aly_2:1.29)_2:0.18,(sA_2:0.015092,Aar_2:0.015092)_2:1.45491)_2:5.64598)_2	0.8325	((-,-),(-,-),(-,-),(-,-),(-,-))
OG0001514	((sT_2:0.017186,Ath_2:0.017186)_2:7.0988,((Aha_2:1.29,Aly_2:1.29)_2:0.18,(sA_2:0.015092,Aar_2:0.015092)_2:1.45491)_2:5.64598)_2	0.8325	((-,-),(-,-),(-,-),(-,-),(-,-))
OG0001515	((sT_3:0.017186,Ath_3:0.017186)_3:7.0988,((Aha_1:1.29,Aly_1:1.29)_1:0.18,(sA_2:0.015092,Aar_2:0.015092)_2:1.45491)_1:5.64598)_2	0.4515	((-,-),(-,-),(-,-),(-,-),(-,-))
OG0001516	((sT_3:0.017186,Ath_3:0.017186)_3:7.0988,((Aha_2:1.29,Aly_2:1.29)_2:0.18,(sA_1:0.015092,Aar_1:0.015092)_1:1.45491)_2:5.64598)_3	0.62	((-,-),(-,-),(-,-),(-,-),(-,-))
OG0001517	((sT_3:0.017186,Ath_3:0.017186)_3:7.0988,((Aha_0:1.29,Aly_2:1.29)_2:0.18,(sA_2:0.015092,Aar_2:0.015092)_2:1.45491)_2:5.64598)_3	0.123	((-,-),(-,-),(-,-),(-,-),(-,-))
OG0001518	((sT_2:0.017186,Ath_2:0.017186)_2:7.0988,((Aha_2:1.29,Aly_2:1.29)_2:0.18,(sA_2:0.015092,Aar_2:0.015092)_2:1.45491)_2:5.64598)_2	0.8325	((-,-),(-,-),(-,-),(-,-),(-,-))
OG0001519	((sT_2:0.017186,Ath_2:0.017186)_2:7.0988,((Aha_2:1.29,Aly_2:1.29)_2:0.18,(sA_2:0.015092,Aar_2:0.015092)_2:1.45491)_2:5.64598)_2	0.8325	((-,-),(-,-),(-,-),(-,-),(-,-))
OG0001520	((sT_1:0.017186,Ath_1:0.017186)_1:7.0988,((Aha_3:1.29,Aly_3:1.29)_2:0.18,(sA_3:0.015092,Aar_1:0.015092)_2:1.45491)_2:5.64598)_1	0	((0.5,0.5),(0.786122,0.134228),(0.0764679,0.0764679),(0.5,0.631799),(0,0))
OG0001521	((sT_2:0.017186,Ath_2:0.017186)_2:7.0988,((Aha_2:1.29,Aly_2:1.29)_2:0.18,(sA_2:0.015092,Aar_2:0.015092)_2:1.45491)_2:5.64598)_2	0.8325	((-,-),(-,-),(-,-),(-,-),(-,-))
OG0001522	((sT_2:0.017186,Ath_2:0.017186)_2:7.0988,((Aha_2:1.29,Aly_2:1.29)_2:0.18,(sA_2:0.015092,Aar_2:0.015092)_2:1.45491)_2:5.64598)_2	0.8325	((-,-),(-,-),(-,-),(-,-),(-,-))
OG0001523	((sT_2:0.017186,Ath_2:0.017186)_2:7.0988,((Aha_2:1.29,Aly_2:1.29)_2:0.18,(sA_2:0.015092,Aar_2:0.015092)_2:1.45491)_2:5.64598)_2	0.8325	((-,-),(-,-),(-,-),(-,-),(-,-))
OG0001524	((sT_2:0.017186,Ath_2:0.017186)_2:7.0988,((Aha_2:1.29,Aly_2:1.29)_2:0.18,(sA_2:0.015092,Aar_2:0.015092)_2:1.45491)_2:5.64598)_2	0.8325	((-,-),(-,-),(-,-),(-,-),(-,-))
OG0001525	((sT_2:0.017186,Ath_2:0.017186)_2:7.0988,((Aha_2:1.29,Aly_2:1.29)_2:0.18,(sA_2:0.015092,Aar_2:0.015092)_2:1.45491)_2:5.64598)_2	0.8325	((-,-),(-,-),(-,-),(-,-),(-,-))
OG0001526	((sT_2:0.017186,Ath_2:0.017186)_2:7.0988,((Aha_2:1.29,Aly_2:1.29)_2:0.18,(sA_2:0.015092,Aar_2:0.015092)_2:1.45491)_2:5.64598)_2	0.8325	((-,-),(-,-),(-,-),(-,-),(-,-))
OG0001527	((sT_2:0.017186,Ath_2:0.017186)_2:7.0988,((Aha_2:1.29,Aly_2:1.29)_2:0.18,(sA_2:0.015092,Aar_2:0.015092)_2:1.45491)_2:5.64598)_2	0.8325	((-,-),(-,-),(-,-),(-,-),(-,-))
OG0001528	((sT_2:0.017186,Ath_2:0.017186)_2:7.0988,((Aha_2:1.29,Aly_2:1.29)_2:0.18,(sA_2:0.015092,Aar_2:0.015092)_2:1.45491)_2:5.64598)_2	0.8325	((-,-),(-,-),(-,-),(-,-),(-,-))
OG0001529	((sT_2:0.017186,Ath_2:0.017186)_2:7.0988,((Aha_2:1.29,Aly_2:1.29)_2:0.18,(sA_2:0.015092,Aar_2:0.015092)_2:1.45491)_2:5.64598)_2	0.8325	((-,-),(-,-),(-,-),(-,-),(-,-))
OG0001530	((sT_2:0.017186,Ath_2:0.017186)_2:7.0988,((Aha_2:1.29,Aly_2:1.29)_2:0.18,(sA_2:0.015092,Aar_2:0.015092)_2:1.45491)_2:5.64598)_2	0.8325	((-,-),(-,-),(-,-),(-,-),(-,-))
OG0001531	((sT_2:0.017186,Ath_2:0.017186)_2:7.0988,((Aha_2:1.29,Aly_2:1.29)_2:0.18,(sA_2:0.015092,Aar_2:0.015092)_2:1.45491)_2:5.64598)_2	0.8325	((-,-),(-,-),(-,-),(-,-),(-,-))
OG0001532	((sT_2:0.017186,Ath_2:0.017186)_2:7.0988,((Aha_2:1.29,Aly_2:1.29)_2:0.18,(sA_2:0.015092,Aar_2:0.015092)_2:1.45491)_2:5.64598)_2	0.8325	((-,-),(-,-),(-,-),(-,-),(-,-))
OG0001533	((sT_2:0.017186,Ath_2:0.017186)_2:7.0988,((Aha_2:1.29,Aly_2:1.29)_2:0.18,(sA_2:0.015092,Aar_2:0.015092)_2:1.45491)_2:5.64598)_2	0.8325	((-,-),(-,-),(-,-),(-,-),(-,-))
OG0001534	((sT_2:0.017186,Ath_2:0.017186)_2:7.0988,((Aha_2:1.29,Aly_2:1.29)_2:0.18,(sA_2:0.015092,Aar_2:0.015092)_2:1.45491)_2:5.64598)_2	0.8325	((-,-),(-,-),(-,-),(-,-),(-,-))
OG0001535	((sT_2:0.017186,Ath_2:0.017186)_2:7.0988,((Aha_2:1.29,Aly_2:1.29)_2:0.18,(sA_2:0.015092,Aar_2:0.015092)_2:1.45491)_2:5.64598)_2	0.8325	((-,-),(-,-),(-,-),(-,-),(-,-))
OG0001536	((sT_2:0.017186,Ath_2:0.017186)_2:7.0988,((Aha_2:1.29,Aly_2:1.29)_2:0.18,(sA_2:0.015092,Aar_2:0.015092)_2:1.45491)_2:5.64598)_2	0.8325	((-,-),(-,-),(-,-),(-,-),(-,-))
OG0001537	((sT_2:0.017186,Ath_2:0.017186)_2:7.0988,((Aha_2:1.29,Aly_2:1.29)_2:0.18,(sA_2:0.015092,Aar_2:0.015092)_2:1.45491)_2:5.64598)_2	0.8325	((-,-),(-,-),(-,-),(-,-),(-,-))
OG0001538	((sT_2:0.017186,Ath_2:0.017186)_2:7.0988,((Aha_2:1.29,Aly_2:1.29)_2:0.18,(sA_2:0.015092,Aar_2:0.015092)_2:1.45491)_2:5.64598)_2	0.8325	((-,-),(-,-),(-,-),(-,-),(-,-))
OG0001539	((sT_2:0.017186,Ath_2:0.017186)_2:7.0988,((Aha_3:1.29,Aly_2:1.29)_2:0.18,(sA_2:0.015092,Aar_1:0.015092)_2:1.45491)_2:5.64598)_1	0	((0.5,0.5),(0.152279,0.134228),(0.0764679,0.631799),(0.5,0.631799),(0.5,0))
OG0001540	((sT_2:0.017186,Ath_2:0.017186)_2:7.0988,((Aha_3:1.29,Aly_2:1.29)_2:0.18,(sA_2:0.015092,Aar_1:0.015092)_2:1.45491)_2:5.64598)_1	0	((0.5,0.5),(0.152279,0.134228),(0.0764679,0.631799),(0.5,0.631799),(0.5,0))
OG0001541	((sT_2:0.017186,Ath_2:0.017186)_2:7.0988,((Aha_2:1.29,Aly_2:1.29)_2:0.18,(sA_2:0.015092,Aar_2:0.015092)_2:1.45491)_2:5.64598)_2	0.8325	((-,-),(-,-),(-,-),(-,-),(-,-))
OG0001542	((sT_2:0.017186,Ath_2:0.017186)_2:7.0988,((Aha_2:1.29,Aly_2:1.29)_2:0.18,(sA_2:0.015092,Aar_2:0.015092)_2:1.45491)_2:5.64598)_2	0.8325	((-,-),(-,-),(-,-),(-,-),(-,-))
OG0001543	((sT_2:0.017186,Ath_2:0.017186)_2:7.0988,((Aha_2:1.29,Aly_2:1.29)_2:0.18,(sA_2:0.015092,Aar_2:0.015092)_2:1.45491)_2:5.64598)_2	0.8325	((-,-),(-,-),(-,-),(-,-),(-,-))
OG0001544	((sT_2:0.017186,Ath_2:0.017186)_2:7.0988,((Aha_2:1.29,Aly_2:1.29)_2:0.18,(sA_2:0.015092,Aar_2:0.015092)_2:1.45491)_2:5.64598)_2	0.8325	((-,-),(-,-),(-,-),(-,-),(-,-))
OG0001545	((sT_2:0.017186,Ath_2:0.017186)_2:7.0988,((Aha_2:1.29,Aly_2:1.29)_2:0.18,(sA_2:0.015092,Aar_2:0.015092)_2:1.45491)_2:5.64598)_2	0.8325	((-,-),(-,-),(-,-),(-,-),(-,-))
OG0001546	((sT_2:0.017186,Ath_2:0.017186)_2:7.0988,((Aha_2:1.29,Aly_2:1.29)_2:0.18,(sA_2:0.015092,Aar_2:0.015092)_2:1.45491)_2:5.64598)_2	0.8325	((-,-),(-,-),(-,-),(-,-),(-,-))
OG0001547	((sT_1:0.017186,Ath_2:0.017186)_2:7.0988,((Aha_2:1.29,Aly_1:1.29)_2:0.18,(sA_4:0.015092,Aar_2:0.015092)_2:1.45491)_2:5.64598)_1	0	((0,0.5),(0.152279,0.134228),(0.631799,0.198126),(0.5,0.631799),(0,0.5))
OG0001548	((sT_2:0.017186,Ath_2:0.017186)_2:7.0988,((Aha_2:1.29,Aly_2:1.29)_2:0.18,(sA_2:0.015092,Aar_2:0.015092)_2:1.45491)_2:5.64598)_2	0.8325	((-,-),(-,-),(-,-),(-,-),(-,-))
OG0001549	((sT_2:0.017186,Ath_2:0.017186)_2:7.0988,((Aha_2:1.29,Aly_2:1.29)_2:0.18,(sA_2:0.015092,Aar_2:0.015092)_2:1.45491)_2:5.64598)_2	0.8325	((-,-),(-,-),(-,-),(-,-),(-,-))
OG0001550	((sT_2:0.017186,Ath_2:0.017186)_2:7.0988,((Aha_2:1.29,Aly_2:1.29)_2:0.18,(sA_2:0.015092,Aar_2:0.015092)_2:1.45491)_2:5.64598)_2	0.8325	((-,-),(-,-),(-,-),(-,-),(-,-))
OG0001551	((sT_2:0.017186,Ath_2:0.017186)_2:7.0988,((Aha_2:1.29,Aly_2:1.29)_2:0.18,(sA_2:0.015092,Aar_2:0.015092)_2:1.45491)_2:5.64598)_2	0.8325	((-,-),(-,-),(-,-),(-,-),(-,-))
OG0001552	((sT_2:0.017186,Ath_2:0.017186)_2:7.0988,((Aha_2:1.29,Aly_2:1.29)_2:0.18,(sA_2:0.015092,Aar_2:0.015092)_2:1.45491)_2:5.64598)_2	0.8325	((-,-),(-,-),(-,-),(-,-),(-,-))
OG0001553	((sT_2:0.017186,Ath_2:0.017186)_2:7.0988,((Aha_2:1.29,Aly_2:1.29)_2:0.18,(sA_2:0.015092,Aar_2:0.015092)_2:1.45491)_2:5.64598)_2	0.8325	((-,-),(-,-),(-,-),(-,-),(-,-))
OG0001554	((sT_2:0.017186,Ath_2:0.017186)_2:7.0988,((Aha_2:1.29,Aly_2:1.29)_2:0.18,(sA_2:0.015092,Aar_2:0.015092)_2:1.45491)_2:5.64598)_2	0.8325	((-,-),(-,-),(-,-),(-,-),(-,-))
OG0001555	((sT_2:0.017186,Ath_2:0.017186)_2:7.0988,((Aha_2:1.29,Aly_2:1.29)_2:0.18,(sA_2:0.015092,Aar_2:0.015092)_2:1.45491)_2:5.64598)_2	0.8325	((-,-),(-,-),(-,-),(-,-),(-,-))
OG0001556	((sT_2:0.017186,Ath_2:0.017186)_2:7.0988,((Aha_2:1.29,Aly_2:1.29)_2:0.18,(sA_2:0.015092,Aar_2:0.015092)_2:1.45491)_2:5.64598)_2	0.8325	((-,-),(-,-),(-,-),(-,-),(-,-))
OG0001557	((sT_2:0.017186,Ath_2:0.017186)_2:7.0988,((Aha_2:1.29,Aly_2:1.29)_2:0.18,(sA_2:0.015092,Aar_2:0.015092)_2:1.45491)_2:5.64598)_2	0.8325	((-,-),(-,-),(-,-),(-,-),(-,-))
OG0001558	((sT_2:0.017186,Ath_2:0.017186)_2:7.0988,((Aha_2:1.29,Aly_2:1.29)_2:0.18,(sA_2:0.015092,Aar_2:0.015092)_2:1.45491)_2:5.64598)_2	0.8325	((-,-),(-,-),(-,-),(-,-),(-,-))
OG0001559	((sT_2:0.017186,Ath_2:0.017186)_2:7.0988,((Aha_2:1.29,Aly_2:1.29)_2:0.18,(sA_2:0.015092,Aar_2:0.015092)_2:1.45491)_2:5.64598)_2	0.8325	((-,-),(-,-),(-,-),(-,-),(-,-))
OG0001560	((sT_2:0.017186,Ath_2:0.017186)_2:7.0988,((Aha_2:1.29,Aly_2:1.29)_2:0.18,(sA_2:0.015092,Aar_2:0.015092)_2:1.45491)_2:5.64598)_2	0.8325	((-,-),(-,-),(-,-),(-,-),(-,-))
OG0001561	((sT_2:0.017186,Ath_2:0.017186)_2:7.0988,((Aha_2:1.29,Aly_2:1.29)_2:0.18,(sA_2:0.015092,Aar_2:0.015092)_2:1.45491)_2:5.64598)_2	0.8325	((-,-),(-,-),(-,-),(-,-),(-,-))
OG0001562	((sT_1:0.017186,Ath_2:0.017186)_2:7.0988,((Aha_4:1.29,Aly_3:1.29)_3:0.18,(sA_1:0.015092,Aar_1:0.015092)_1:1.45491)_3:5.64598)_1	0	((0,0.5),(0.152279,0.0394392),(0.113785,0.67758),(0.5,0.0111988),(0.5,0.5))
OG0001563	((sT_2:0.017186,Ath_2:0.017186)_2:7.0988,((Aha_2:1.29,Aly_2:1.29)_2:0.18,(sA_2:0.015092,Aar_2:0.015092)_2:1.45491)_2:5.64598)_2	0.8325	((-,-),(-,-),(-,-),(-,-),(-,-))
OG0001564	((sT_2:0.017186,Ath_2:0.017186)_2:7.0988,((Aha_2:1.29,Aly_2:1.29)_2:0.18,(sA_2:0.015092,Aar_2:0.015092)_2:1.45491)_2:5.64598)_2	0.8325	((-,-),(-,-),(-,-),(-,-),(-,-))
OG0001565	((sT_2:0.017186,Ath_2:0.017186)_2:7.0988,((Aha_2:1.29,Aly_2:1.29)_2:0.18,(sA_2:0.015092,Aar_2:0.015092)_2:1.45491)_2:5.64598)_2	0.8325	((-,-),(-,-),(-,-),(-,-),(-,-))
OG0001566	((sT_2:0.017186,Ath_2:0.017186)_2:7.0988,((Aha_2:1.29,Aly_2:1.29)_2:0.18,(sA_2:0.015092,Aar_2:0.015092)_2:1.45491)_2:5.64598)_2	0.8325	((-,-),(-,-),(-,-),(-,-),(-,-))
OG0001567	((sT_2:0.017186,Ath_2:0.017186)_2:7.0988,((Aha_2:1.29,Aly_2:1.29)_2:0.18,(sA_2:0.015092,Aar_2:0.015092)_2:1.45491)_2:5.64598)_2	0.8325	((-,-),(-,-),(-,-),(-,-),(-,-))
OG0001568	((sT_1:0.017186,Ath_2:0.017186)_2:7.0988,((Aha_4:1.29,Aly_3:1.29)_3:0.18,(sA_0:0.015092,Aar_2:0.015092)_1:1.45491)_3:5.64598)_1	0	((0,0.5),(0.152279,0.0394392),(0.113785,0.67758),(0.5,0.0111988),(0,0))
OG0001569	((sT_2:0.017186,Ath_2:0.017186)_2:7.0988,((Aha_2:1.29,Aly_3:1.29)_2:0.18,(sA_2:0.015092,Aar_1:0.015092)_2:1.45491)_2:5.64598)_1	0	((0.5,0.5),(0.152279,0.134228),(0.631799,0.0764679),(0.5,0.631799),(0.5,0))
OG0001570	((sT_2:0.017186,Ath_1:0.017186)_2:7.0988,((Aha_5:1.29,Aly_1:1.29)_2:0.18,(sA_1:0.015092,Aar_2:0.015092)_2:1.45491)_2:5.64598)_1	0	((0.5,0),(0.152279,0.134228),(0.00080057,0.198126),(0.5,0.631799),(0,0.5))
OG0001571	((sT_2:0.017186,Ath_2:0.017186)_2:7.0988,((Aha_2:1.29,Aly_2:1.29)_2:0.18,(sA_2:0.015092,Aar_2:0.015092)_2:1.45491)_2:5.64598)_2	0.8325	((-,-),(-,-),(-,-),(-,-),(-,-))
OG0001572	((sT_2:0.017186,Ath_2:0.017186)_2:7.0988,((Aha_2:1.29,Aly_2:1.29)_2:0.18,(sA_2:0.015092,Aar_2:0.015092)_2:1.45491)_2:5.64598)_2	0.8325	((-,-),(-,-),(-,-),(-,-),(-,-))
OG0001573	((sT_2:0.017186,Ath_3:0.017186)_2:7.0988,((Aha_2:1.29,Aly_3:1.29)_2:0.18,(sA_1:0.015092,Aar_1:0.015092)_1:1.45491)_2:5.64598)_1	0	((0.5,0),(0.152279,0.134228),(0.631799,0.0764679),(0.5,0.198126),(0.5,0.5))
OG0001574	((sT_0:0.017186,Ath_2:0.017186)_2:7.0988,((Aha_3:1.29,Aly_4:1.29)_3:0.18,(sA_2:0.015092,Aar_1:0.015092)_1:1.45491)_3:5.64598)_1	0	((0,0.5),(0.152279,0.0394392),(0.67758,0.113785),(0.5,0.0111988),(0,0.5))
OG0001575	((sT_2:0.017186,Ath_2:0.017186)_2:7.0988,((Aha_2:1.29,Aly_2:1.29)_2:0.18,(sA_2:0.015092,Aar_2:0.015092)_2:1.45491)_2:5.64598)_2	0.8325	((-,-),(-,-),(-,-),(-,-),(-,-))
OG0001576	((sT_1:0.017186,Ath_1:0.017186)_1:7.0988,((Aha_3:1.29,Aly_3:1.29)_2:0.18,(sA_3:0.015092,Aar_1:0.015092)_2:1.45491)_2:5.64598)_1	0	((0.5,0.5),(0.786122,0.134228),(0.0764679,0.0764679),(0.5,0.631799),(0,0))
OG0001578	((sT_2:0.017186,Ath_2:0.017186)_2:7.0988,((Aha_2:1.29,Aly_2:1.29)_2:0.18,(sA_2:0.015092,Aar_2:0.015092)_2:1.45491)_2:5.64598)_2	0.8325	((-,-),(-,-),(-,-),(-,-),(-,-))
OG0001579	((sT_2:0.017186,Ath_2:0.017186)_2:7.0988,((Aha_2:1.29,Aly_3:1.29)_2:0.18,(sA_2:0.015092,Aar_1:0.015092)_2:1.45491)_2:5.64598)_1	0	((0.5,0.5),(0.152279,0.134228),(0.631799,0.0764679),(0.5,0.631799),(0.5,0))
OG0001580	((sT_2:0.017186,Ath_2:0.017186)_2:7.0988,((Aha_2:1.29,Aly_2:1.29)_2:0.18,(sA_2:0.015092,Aar_2:0.015092)_2:1.45491)_2:5.64598)_2	0.8325	((-,-),(-,-),(-,-),(-,-),(-,-))
OG0001581	((sT_2:0.017186,Ath_2:0.017186)_2:7.0988,((Aha_2:1.29,Aly_2:1.29)_2:0.18,(sA_2:0.015092,Aar_2:0.015092)_2:1.45491)_2:5.64598)_2	0.8325	((-,-),(-,-),(-,-),(-,-),(-,-))
OG0001582	((sT_1:0.017186,Ath_1:0.017186)_1:7.0988,((Aha_0:1.29,Aly_5:1.29)_2:0.18,(sA_4:0.015092,Aar_1:0.015092)_2:1.45491)_2:5.64598)_1	0	((0.5,0.5),(0.786122,0.134228),(0.00441228,0.00080057),(0.5,0.631799),(0,0))
OG0001583	((sT_2:0.017186,Ath_2:0.017186)_2:7.0988,((Aha_2:1.29,Aly_3:1.29)_2:0.18,(sA_2:0.015092,Aar_1:0.015092)_2:1.45491)_2:5.64598)_1	0	((0.5,0.5),(0.152279,0.134228),(0.631799,0.0764679),(0.5,0.631799),(0.5,0))
OG0001584	((sT_1:0.017186,Ath_1:0.017186)_1:7.0988,((Aha_2:1.29,Aly_3:1.29)_2:0.18,(sA_3:0.015092,Aar_2:0.015092)_2:1.45491)_2:5.64598)_1	0	((0.5,0.5),(0.786122,0.134228),(0.631799,0.0764679),(0.5,0.631799),(0,0.5))
OG0001585	((sT_2:0.017186,Ath_3:0.017186)_2:7.0988,((Aha_0:1.29,Aly_3:1.29)_2:0.18,(sA_2:0.015092,Aar_2:0.015092)_2:1.45491)_2:5.64598)_1	0	((0.5,0),(0.152279,0.134228),(0.00441228,0.0764679),(0.5,0.631799),(0.5,0.5))
OG0001586	((sT_1:0.017186,Ath_1:0.017186)_1:7.0988,((Aha_3:1.29,Aly_2:1.29)_2:0.18,(sA_2:0.015092,Aar_3:0.015092)_2:1.45491)_2:5.64598)_1	0	((0.5,0.5),(0.786122,0.134228),(0.0764679,0.631799),(0.5,0.631799),(0.5,0))
OG0001587	((sT_2:0.017186,Ath_2:0.017186)_2:7.0988,((Aha_2:1.29,Aly_2:1.29)_2:0.18,(sA_2:0.015092,Aar_2:0.015092)_2:1.45491)_2:5.64598)_2	0.8325	((-,-),(-,-),(-,-),(-,-),(-,-))
OG0001588	((sT_2:0.017186,Ath_2:0.017186)_2:7.0988,((Aha_2:1.29,Aly_2:1.29)_2:0.18,(sA_2:0.015092,Aar_2:0.015092)_2:1.45491)_2:5.64598)_2	0.8325	((-,-),(-,-),(-,-),(-,-),(-,-))
OG0001589	((sT_1:0.017186,Ath_1:0.017186)_1:7.0988,((Aha_2:1.29,Aly_4:1.29)_2:0.18,(sA_2:0.015092,Aar_2:0.015092)_2:1.45491)_2:5.64598)_2	0.204	((-,-),(-,-),(-,-),(-,-),(-,-))
OG0001590	((sT_1:0.017186,Ath_1:0.017186)_1:7.0988,((Aha_2:1.29,Aly_4:1.29)_2:0.18,(sA_2:0.015092,Aar_2:0.015092)_2:1.45491)_2:5.64598)_2	0.204	((-,-),(-,-),(-,-),(-,-),(-,-))
OG0001591	((sT_2:0.017186,Ath_2:0.017186)_2:7.0988,((Aha_3:1.29,Aly_2:1.29)_2:0.18,(sA_2:0.015092,Aar_1:0.015092)_2:1.45491)_2:5.64598)_1	0	((0.5,0.5),(0.152279,0.134228),(0.0764679,0.631799),(0.5,0.631799),(0.5,0))
OG0001592	((sT_2:0.017186,Ath_2:0.017186)_2:7.0988,((Aha_2:1.29,Aly_2:1.29)_2:0.18,(sA_2:0.015092,Aar_2:0.015092)_2:1.45491)_2:5.64598)_2	0.8325	((-,-),(-,-),(-,-),(-,-),(-,-))
OG0001593	((sT_1:0.017186,Ath_1:0.017186)_1:7.0988,((Aha_5:1.29,Aly_2:1.29)_2:0.18,(sA_2:0.015092,Aar_1:0.015092)_2:1.45491)_2:5.64598)_1	0	((0.5,0.5),(0.786122,0.134228),(0.00080057,0.631799),(0.5,0.631799),(0.5,0))
OG0001594	((sT_2:0.017186,Ath_2:0.017186)_2:7.0988,((Aha_2:1.29,Aly_2:1.29)_2:0.18,(sA_2:0.015092,Aar_2:0.015092)_2:1.45491)_2:5.64598)_2	0.8325	((-,-),(-,-),(-,-),(-,-),(-,-))
OG0001595	((sT_2:0.017186,Ath_2:0.017186)_2:7.0988,((Aha_2:1.29,Aly_2:1.29)_2:0.18,(sA_2:0.015092,Aar_2:0.015092)_2:1.45491)_2:5.64598)_2	0.8325	((-,-),(-,-),(-,-),(-,-),(-,-))
OG0001596	((sT_3:0.017186,Ath_3:0.017186)_3:7.0988,((Aha_2:1.29,Aly_2:1.29)_2:0.18,(sA_2:0.015092,Aar_0:0.015092)_2:1.45491)_2:5.64598)_1	0	((0.5,0.5),(0.052684,0.134228),(0.631799,0.631799),(0.5,0.631799),(0.5,0))
OG0001597	((sT_4:0.017186,Ath_2:0.017186)_2:7.0988,((Aha_1:1.29,Aly_3:1.29)_2:0.18,(sA_2:0.015092,Aar_0:0.015092)_2:1.45491)_2:5.64598)_1	0	((0,0.5),(0.152279,0.134228),(0.198126,0.0764679),(0.5,0.631799),(0.5,0))
OG0001599	((sT_0:0.017186,Ath_5:0.017186)_2:7.0988,((Aha_1:1.29,Aly_4:1.29)_2:0.18,(sA_2:0.015092,Aar_0:0.015092)_2:1.45491)_2:5.64598)_1	0	((0,0),(0.152279,0.134228),(0.198126,0.0138227),(0.5,0.631799),(0.5,0))
OG0001600	((sT_2:0.017186,Ath_7:0.017186)_1:7.0988,((Aha_1:1.29,Aly_1:1.29)_2:0.18,(sA_1:0.015092,Aar_0:0.015092)_2:1.45491)_2:5.64598)_1	0	((0,0),(0.786122,0.134228),(0.198126,0.198126),(0.5,0.631799),(0,0))
OG0001601	((sT_2:0.017186,Ath_2:0.017186)_2:7.0988,((Aha_4:1.29,Aly_2:1.29)_2:0.18,(sA_2:0.015092,Aar_0:0.015092)_2:1.45491)_2:5.64598)_1	0	((0.5,0.5),(0.152279,0.134228),(0.0138227,0.631799),(0.5,0.631799),(0.5,0))
OG0001602	((sT_2:0.017186,Ath_2:0.017186)_2:7.0988,((Aha_3:1.29,Aly_2:1.29)_2:0.18,(sA_3:0.015092,Aar_0:0.015092)_2:1.45491)_2:5.64598)_1	0	((0.5,0.5),(0.152279,0.134228),(0.0764679,0.631799),(0.5,0.631799),(0,0))
OG0001603	((sT_1:0.017186,Ath_1:0.017186)_1:7.0988,((Aha_2:1.29,Aly_4:1.29)_2:0.18,(sA_4:0.015092,Aar_0:0.015092)_2:1.45491)_2:5.64598)_1	0	((0.5,0.5),(0.786122,0.134228),(0.631799,0.0138227),(0.5,0.631799),(0,0))
OG0001604	((sT_2:0.017186,Ath_0:0.017186)_2:7.0988,((Aha_6:1.29,Aly_1:1.29)_2:0.18,(sA_3:0.015092,Aar_0:0.015092)_2:1.45491)_2:5.64598)_1	0	((0.5,0),(0.152279,0.134228),(7.62557e-05,0.198126),(0.5,0.631799),(0,0))
OG0001606	((sT_2:0.017186,Ath_0:0.017186)_2:7.0988,((Aha_7:1.29,Aly_2:1.29)_2:0.18,(sA_1:0.015092,Aar_0:0.015092)_2:1.45491)_2:5.64598)_1	0	((0.5,0),(0.152279,0.134228),(6.99157e-06,0.631799),(0.5,0.631799),(0,0))
OG0001607	((sT_0:0.017186,Ath_2:0.017186)_1:7.0988,((Aha_0:1.29,Aly_2:1.29)_2:0.18,(sA_1:0.015092,Aar_2:0.015092)_2:1.45491)_2:5.64598)_1	0	((0,0),(0.786122,0.134228),(0.00441228,0.631799),(0.5,0.631799),(0,0.5))
OG0001608	((sT_0:0.017186,Ath_1:0.017186)_2:7.0988,((Aha_1:1.29,Aly_3:1.29)_1:0.18,(sA_1:0.015092,Aar_1:0.015092)_1:1.45491)_1:5.64598)_1	0	((0,0),(0.152279,0.750657),(0.573871,0.00293341),(0.5,0.573871),(0.5,0.5))
OG0001610	((sT_2:0.017186,Ath_2:0.017186)_2:7.0988,((Aha_1:1.29,Aly_2:1.29)_2:0.18,(sA_2:0.015092,Aar_2:0.015092)_2:1.45491)_2:5.64598)_2	0.555	((-,-),(-,-),(-,-),(-,-),(-,-))
OG0001611	((sT_2:0.017186,Ath_2:0.017186)_2:7.0988,((Aha_1:1.29,Aly_2:1.29)_2:0.18,(sA_2:0.015092,Aar_2:0.015092)_2:1.45491)_2:5.64598)_2	0.555	((-,-),(-,-),(-,-),(-,-),(-,-))
OG0001612	((sT_2:0.017186,Ath_2:0.017186)_2:7.0988,((Aha_2:1.29,Aly_2:1.29)_2:0.18,(sA_2:0.015092,Aar_1:0.015092)_2:1.45491)_2:5.64598)_1	0	((0.5,0.5),(0.152279,0.134228),(0.631799,0.631799),(0.5,0.631799),(0.5,0))
OG0001613	((sT_1:0.017186,Ath_2:0.017186)_2:7.0988,((Aha_2:1.29,Aly_2:1.29)_2:0.18,(sA_2:0.015092,Aar_2:0.015092)_2:1.45491)_2:5.64598)_1	0	((0,0.5),(0.152279,0.134228),(0.631799,0.631799),(0.5,0.631799),(0.5,0.5))
OG0001614	((sT_0:0.017186,Ath_2:0.017186)_1:7.0988,((Aha_2:1.29,Aly_3:1.29)_2:0.18,(sA_2:0.015092,Aar_2:0.015092)_2:1.45491)_2:5.64598)_1	0	((0,0),(0.786122,0.134228),(0.631799,0.0764679),(0.5,0.631799),(0.5,0.5))
OG0001615	((sT_1:0.017186,Ath_2:0.017186)_2:7.0988,((Aha_2:1.29,Aly_2:1.29)_2:0.18,(sA_2:0.015092,Aar_2:0.015092)_2:1.45491)_2:5.64598)_1	0	((0,0.5),(0.152279,0.134228),(0.631799,0.631799),(0.5,0.631799),(0.5,0.5))
OG0001616	((sT_1:0.017186,Ath_2:0.017186)_2:7.0988,((Aha_2:1.29,Aly_2:1.29)_2:0.18,(sA_2:0.015092,Aar_2:0.015092)_2:1.45491)_2:5.64598)_1	0	((0,0.5),(0.152279,0.134228),(0.631799,0.631799),(0.5,0.631799),(0.5,0.5))
OG0001617	((sT_2:0.017186,Ath_2:0.017186)_2:7.0988,((Aha_2:1.29,Aly_2:1.29)_2:0.18,(sA_1:0.015092,Aar_2:0.015092)_2:1.45491)_2:5.64598)_1	0	((0.5,0.5),(0.152279,0.134228),(0.631799,0.631799),(0.5,0.631799),(0,0.5))
OG0001618	((sT_1:0.017186,Ath_1:0.017186)_1:7.0988,((Aha_3:1.29,Aly_2:1.29)_2:0.18,(sA_2:0.015092,Aar_2:0.015092)_2:1.45491)_2:5.64598)_2	0.531	((-,-),(-,-),(-,-),(-,-),(-,-))
OG0001619	((sT_2:0.017186,Ath_2:0.017186)_2:7.0988,((Aha_1:1.29,Aly_2:1.29)_2:0.18,(sA_2:0.015092,Aar_2:0.015092)_2:1.45491)_2:5.64598)_2	0.555	((-,-),(-,-),(-,-),(-,-),(-,-))
OG0001620	((sT_1:0.017186,Ath_2:0.017186)_1:7.0988,((Aha_1:1.29,Aly_2:1.29)_2:0.18,(sA_3:0.015092,Aar_2:0.015092)_2:1.45491)_2:5.64598)_1	0	((0.5,0),(0.786122,0.134228),(0.198126,0.631799),(0.5,0.631799),(0,0.5))
OG0001621	((sT_2:0.017186,Ath_2:0.017186)_2:7.0988,((Aha_1:1.29,Aly_2:1.29)_2:0.18,(sA_2:0.015092,Aar_2:0.015092)_2:1.45491)_2:5.64598)_2	0.555	((-,-),(-,-),(-,-),(-,-),(-,-))
OG0001622	((sT_2:0.017186,Ath_2:0.017186)_2:7.0988,((Aha_1:1.29,Aly_2:1.29)_2:0.18,(sA_2:0.015092,Aar_2:0.015092)_2:1.45491)_2:5.64598)_2	0.555	((-,-),(-,-),(-,-),(-,-),(-,-))
OG0001623	((sT_1:0.017186,Ath_1:0.017186)_1:7.0988,((Aha_2:1.29,Aly_3:1.29)_2:0.18,(sA_2:0.015092,Aar_2:0.015092)_2:1.45491)_2:5.64598)_2	0.531	((-,-),(-,-),(-,-),(-,-),(-,-))
OG0001624	((sT_1:0.017186,Ath_2:0.017186)_1:7.0988,((Aha_2:1.29,Aly_2:1.29)_2:0.18,(sA_2:0.015092,Aar_2:0.015092)_2:1.45491)_2:5.64598)_1	0	((0.5,0),(0.786122,0.134228),(0.631799,0.631799),(0.5,0.631799),(0.5,0.5))
OG0001625	((sT_1:0.017186,Ath_1:0.017186)_1:7.0988,((Aha_1:1.29,Aly_3:1.29)_2:0.18,(sA_2:0.015092,Aar_3:0.015092)_2:1.45491)_2:5.64598)_1	0	((0.5,0.5),(0.786122,0.134228),(0.198126,0.0764679),(0.5,0.631799),(0.5,0))
OG0001626	((sT_2:0.017186,Ath_2:0.017186)_2:7.0988,((Aha_1:1.29,Aly_2:1.29)_2:0.18,(sA_2:0.015092,Aar_2:0.015092)_2:1.45491)_2:5.64598)_2	0.555	((-,-),(-,-),(-,-),(-,-),(-,-))
OG0001627	((sT_2:0.017186,Ath_2:0.017186)_2:7.0988,((Aha_1:1.29,Aly_2:1.29)_2:0.18,(sA_2:0.015092,Aar_2:0.015092)_2:1.45491)_2:5.64598)_2	0.555	((-,-),(-,-),(-,-),(-,-),(-,-))
OG0001628	((sT_1:0.017186,Ath_1:0.017186)_1:7.0988,((Aha_3:1.29,Aly_2:1.29)_2:0.18,(sA_2:0.015092,Aar_2:0.015092)_2:1.45491)_2:5.64598)_2	0.531	((-,-),(-,-),(-,-),(-,-),(-,-))
OG0001629	((sT_2:0.017186,Ath_2:0.017186)_2:7.0988,((Aha_1:1.29,Aly_2:1.29)_2:0.18,(sA_2:0.015092,Aar_2:0.015092)_2:1.45491)_2:5.64598)_2	0.555	((-,-),(-,-),(-,-),(-,-),(-,-))
OG0001630	((sT_2:0.017186,Ath_2:0.017186)_2:7.0988,((Aha_2:1.29,Aly_2:1.29)_2:0.18,(sA_1:0.015092,Aar_2:0.015092)_2:1.45491)_2:5.64598)_1	0	((0.5,0.5),(0.152279,0.134228),(0.631799,0.631799),(0.5,0.631799),(0,0.5))
OG0001631	((sT_2:0.017186,Ath_2:0.017186)_2:7.0988,((Aha_2:1.29,Aly_2:1.29)_2:0.18,(sA_1:0.015092,Aar_2:0.015092)_2:1.45491)_2:5.64598)_1	0	((0.5,0.5),(0.152279,0.134228),(0.631799,0.631799),(0.5,0.631799),(0,0.5))
OG0001632	((sT_2:0.017186,Ath_2:0.017186)_2:7.0988,((Aha_2:1.29,Aly_2:1.29)_2:0.18,(sA_1:0.015092,Aar_2:0.015092)_2:1.45491)_2:5.64598)_1	0	((0.5,0.5),(0.152279,0.134228),(0.631799,0.631799),(0.5,0.631799),(0,0.5))
OG0001633	((sT_1:0.017186,Ath_2:0.017186)_2:7.0988,((Aha_2:1.29,Aly_2:1.29)_2:0.18,(sA_2:0.015092,Aar_2:0.015092)_2:1.45491)_2:5.64598)_1	0	((0,0.5),(0.152279,0.134228),(0.631799,0.631799),(0.5,0.631799),(0.5,0.5))
OG0001634	((sT_2:0.017186,Ath_1:0.017186)_1:7.0988,((Aha_2:1.29,Aly_2:1.29)_2:0.18,(sA_2:0.015092,Aar_2:0.015092)_2:1.45491)_2:5.64598)_1	0	((0,0.5),(0.786122,0.134228),(0.631799,0.631799),(0.5,0.631799),(0.5,0.5))
OG0001635	((sT_1:0.017186,Ath_3:0.017186)_2:7.0988,((Aha_2:1.29,Aly_1:1.29)_2:0.18,(sA_3:0.015092,Aar_1:0.015092)_2:1.45491)_2:5.64598)_1	0	((0,0),(0.152279,0.134228),(0.631799,0.198126),(0.5,0.631799),(0,0))
OG0001636	((sT_2:0.017186,Ath_2:0.017186)_2:7.0988,((Aha_2:1.29,Aly_2:1.29)_2:0.18,(sA_1:0.015092,Aar_2:0.015092)_2:1.45491)_2:5.64598)_1	0	((0.5,0.5),(0.152279,0.134228),(0.631799,0.631799),(0.5,0.631799),(0,0.5))
OG0001637	((sT_2:0.017186,Ath_2:0.017186)_2:7.0988,((Aha_2:1.29,Aly_2:1.29)_2:0.18,(sA_1:0.015092,Aar_2:0.015092)_2:1.45491)_2:5.64598)_1	0	((0.5,0.5),(0.152279,0.134228),(0.631799,0.631799),(0.5,0.631799),(0,0.5))
OG0001638	((sT_2:0.017186,Ath_2:0.017186)_2:7.0988,((Aha_2:1.29,Aly_2:1.29)_2:0.18,(sA_2:0.015092,Aar_1:0.015092)_2:1.45491)_2:5.64598)_1	0	((0.5,0.5),(0.152279,0.134228),(0.631799,0.631799),(0.5,0.631799),(0.5,0))
OG0001639	((sT_2:0.017186,Ath_2:0.017186)_2:7.0988,((Aha_2:1.29,Aly_2:1.29)_2:0.18,(sA_2:0.015092,Aar_1:0.015092)_2:1.45491)_2:5.64598)_1	0	((0.5,0.5),(0.152279,0.134228),(0.631799,0.631799),(0.5,0.631799),(0.5,0))
OG0001640	((sT_2:0.017186,Ath_2:0.017186)_2:7.0988,((Aha_2:1.29,Aly_2:1.29)_2:0.18,(sA_2:0.015092,Aar_1:0.015092)_2:1.45491)_2:5.64598)_1	0	((0.5,0.5),(0.152279,0.134228),(0.631799,0.631799),(0.5,0.631799),(0.5,0))
OG0001641	((sT_2:0.017186,Ath_2:0.017186)_2:7.0988,((Aha_2:1.29,Aly_2:1.29)_2:0.18,(sA_2:0.015092,Aar_1:0.015092)_2:1.45491)_2:5.64598)_1	0	((0.5,0.5),(0.152279,0.134228),(0.631799,0.631799),(0.5,0.631799),(0.5,0))
OG0001642	((sT_2:0.017186,Ath_2:0.017186)_2:7.0988,((Aha_1:1.29,Aly_3:1.29)_2:0.18,(sA_2:0.015092,Aar_1:0.015092)_2:1.45491)_2:5.64598)_1	0	((0.5,0.5),(0.152279,0.134228),(0.198126,0.0764679),(0.5,0.631799),(0.5,0))
OG0001643	((sT_2:0.017186,Ath_2:0.017186)_2:7.0988,((Aha_2:1.29,Aly_2:1.29)_2:0.18,(sA_2:0.015092,Aar_1:0.015092)_2:1.45491)_2:5.64598)_1	0	((0.5,0.5),(0.152279,0.134228),(0.631799,0.631799),(0.5,0.631799),(0.5,0))
OG0001644	((sT_2:0.017186,Ath_2:0.017186)_2:7.0988,((Aha_2:1.29,Aly_2:1.29)_2:0.18,(sA_2:0.015092,Aar_1:0.015092)_2:1.45491)_2:5.64598)_1	0	((0.5,0.5),(0.152279,0.134228),(0.631799,0.631799),(0.5,0.631799),(0.5,0))
OG0001645	((sT_2:0.017186,Ath_2:0.017186)_2:7.0988,((Aha_2:1.29,Aly_2:1.29)_2:0.18,(sA_2:0.015092,Aar_1:0.015092)_2:1.45491)_2:5.64598)_1	0	((0.5,0.5),(0.152279,0.134228),(0.631799,0.631799),(0.5,0.631799),(0.5,0))
OG0001646	((sT_2:0.017186,Ath_2:0.017186)_2:7.0988,((Aha_2:1.29,Aly_2:1.29)_2:0.18,(sA_2:0.015092,Aar_1:0.015092)_2:1.45491)_2:5.64598)_1	0	((0.5,0.5),(0.152279,0.134228),(0.631799,0.631799),(0.5,0.631799),(0.5,0))
OG0001647	((sT_2:0.017186,Ath_2:0.017186)_2:7.0988,((Aha_2:1.29,Aly_2:1.29)_2:0.18,(sA_2:0.015092,Aar_1:0.015092)_2:1.45491)_2:5.64598)_1	0	((0.5,0.5),(0.152279,0.134228),(0.631799,0.631799),(0.5,0.631799),(0.5,0))
OG0001648	((sT_2:0.017186,Ath_2:0.017186)_2:7.0988,((Aha_2:1.29,Aly_2:1.29)_2:0.18,(sA_2:0.015092,Aar_1:0.015092)_2:1.45491)_2:5.64598)_1	0	((0.5,0.5),(0.152279,0.134228),(0.631799,0.631799),(0.5,0.631799),(0.5,0))
OG0001649	((sT_2:0.017186,Ath_2:0.017186)_2:7.0988,((Aha_2:1.29,Aly_2:1.29)_2:0.18,(sA_2:0.015092,Aar_1:0.015092)_2:1.45491)_2:5.64598)_1	0	((0.5,0.5),(0.152279,0.134228),(0.631799,0.631799),(0.5,0.631799),(0.5,0))
OG0001650	((sT_2:0.017186,Ath_2:0.017186)_2:7.0988,((Aha_2:1.29,Aly_2:1.29)_2:0.18,(sA_2:0.015092,Aar_1:0.015092)_2:1.45491)_2:5.64598)_1	0	((0.5,0.5),(0.152279,0.134228),(0.631799,0.631799),(0.5,0.631799),(0.5,0))
OG0001651	((sT_2:0.017186,Ath_1:0.017186)_2:7.0988,((Aha_2:1.29,Aly_2:1.29)_2:0.18,(sA_2:0.015092,Aar_2:0.015092)_2:1.45491)_2:5.64598)_1	0	((0.5,0),(0.152279,0.134228),(0.631799,0.631799),(0.5,0.631799),(0.5,0.5))
OG0001652	((sT_1:0.017186,Ath_2:0.017186)_2:7.0988,((Aha_2:1.29,Aly_2:1.29)_2:0.18,(sA_2:0.015092,Aar_2:0.015092)_2:1.45491)_2:5.64598)_1	0	((0,0.5),(0.152279,0.134228),(0.631799,0.631799),(0.5,0.631799),(0.5,0.5))
OG0001653	((sT_1:0.017186,Ath_2:0.017186)_2:7.0988,((Aha_2:1.29,Aly_2:1.29)_2:0.18,(sA_2:0.015092,Aar_2:0.015092)_2:1.45491)_2:5.64598)_1	0	((0,0.5),(0.152279,0.134228),(0.631799,0.631799),(0.5,0.631799),(0.5,0.5))
OG0001654	((sT_2:0.017186,Ath_2:0.017186)_2:7.0988,((Aha_2:1.29,Aly_2:1.29)_2:0.18,(sA_1:0.015092,Aar_2:0.015092)_2:1.45491)_2:5.64598)_1	0	((0.5,0.5),(0.152279,0.134228),(0.631799,0.631799),(0.5,0.631799),(0,0.5))
OG0001655	((sT_2:0.017186,Ath_2:0.017186)_2:7.0988,((Aha_2:1.29,Aly_2:1.29)_2:0.18,(sA_1:0.015092,Aar_2:0.015092)_2:1.45491)_2:5.64598)_1	0	((0.5,0.5),(0.152279,0.134228),(0.631799,0.631799),(0.5,0.631799),(0,0.5))
OG0001656	((sT_2:0.017186,Ath_2:0.017186)_2:7.0988,((Aha_1:1.29,Aly_2:1.29)_2:0.18,(sA_2:0.015092,Aar_2:0.015092)_2:1.45491)_2:5.64598)_2	0.555	((-,-),(-,-),(-,-),(-,-),(-,-))
OG0001657	((sT_2:0.017186,Ath_2:0.017186)_2:7.0988,((Aha_1:1.29,Aly_2:1.29)_2:0.18,(sA_2:0.015092,Aar_2:0.015092)_2:1.45491)_2:5.64598)_2	0.555	((-,-),(-,-),(-,-),(-,-),(-,-))
OG0001658	((sT_2:0.017186,Ath_2:0.017186)_2:7.0988,((Aha_1:1.29,Aly_2:1.29)_2:0.18,(sA_2:0.015092,Aar_2:0.015092)_2:1.45491)_2:5.64598)_2	0.555	((-,-),(-,-),(-,-),(-,-),(-,-))
OG0001659	((sT_1:0.017186,Ath_2:0.017186)_2:7.0988,((Aha_2:1.29,Aly_2:1.29)_2:0.18,(sA_2:0.015092,Aar_2:0.015092)_2:1.45491)_2:5.64598)_1	0	((0,0.5),(0.152279,0.134228),(0.631799,0.631799),(0.5,0.631799),(0.5,0.5))
OG0001660	((sT_2:0.017186,Ath_2:0.017186)_2:7.0988,((Aha_2:1.29,Aly_1:1.29)_2:0.18,(sA_2:0.015092,Aar_2:0.015092)_2:1.45491)_2:5.64598)_2	0.555	((-,-),(-,-),(-,-),(-,-),(-,-))
OG0001661	((sT_1:0.017186,Ath_1:0.017186)_1:7.0988,((Aha_3:1.29,Aly_2:1.29)_2:0.18,(sA_2:0.015092,Aar_2:0.015092)_2:1.45491)_2:5.64598)_2	0.531	((-,-),(-,-),(-,-),(-,-),(-,-))
OG0001662	((sT_2:0.017186,Ath_2:0.017186)_2:7.0988,((Aha_1:1.29,Aly_2:1.29)_2:0.18,(sA_2:0.015092,Aar_2:0.015092)_2:1.45491)_2:5.64598)_2	0.555	((-,-),(-,-),(-,-),(-,-),(-,-))
OG0001663	((sT_2:0.017186,Ath_2:0.017186)_2:7.0988,((Aha_1:1.29,Aly_1:1.29)_2:0.18,(sA_2:0.015092,Aar_3:0.015092)_2:1.45491)_2:5.64598)_1	0	((0.5,0.5),(0.152279,0.134228),(0.198126,0.198126),(0.5,0.631799),(0.5,0))
OG0001664	((sT_2:0.017186,Ath_2:0.017186)_2:7.0988,((Aha_2:1.29,Aly_2:1.29)_2:0.18,(sA_1:0.015092,Aar_2:0.015092)_2:1.45491)_2:5.64598)_1	0	((0.5,0.5),(0.152279,0.134228),(0.631799,0.631799),(0.5,0.631799),(0,0.5))
OG0001665	((sT_2:0.017186,Ath_2:0.017186)_2:7.0988,((Aha_1:1.29,Aly_2:1.29)_2:0.18,(sA_2:0.015092,Aar_2:0.015092)_2:1.45491)_2:5.64598)_2	0.555	((-,-),(-,-),(-,-),(-,-),(-,-))
OG0001666	((sT_2:0.017186,Ath_2:0.017186)_2:7.0988,((Aha_2:1.29,Aly_1:1.29)_2:0.18,(sA_2:0.015092,Aar_2:0.015092)_2:1.45491)_2:5.64598)_2	0.555	((-,-),(-,-),(-,-),(-,-),(-,-))
OG0001667	((sT_2:0.017186,Ath_2:0.017186)_2:7.0988,((Aha_2:1.29,Aly_1:1.29)_2:0.18,(sA_2:0.015092,Aar_2:0.015092)_2:1.45491)_2:5.64598)_2	0.555	((-,-),(-,-),(-,-),(-,-),(-,-))
OG0001668	((sT_2:0.017186,Ath_2:0.017186)_2:7.0988,((Aha_1:1.29,Aly_2:1.29)_2:0.18,(sA_2:0.015092,Aar_2:0.015092)_2:1.45491)_2:5.64598)_2	0.555	((-,-),(-,-),(-,-),(-,-),(-,-))
OG0001669	((sT_2:0.017186,Ath_2:0.017186)_2:7.0988,((Aha_2:1.29,Aly_2:1.29)_2:0.18,(sA_2:0.015092,Aar_1:0.015092)_2:1.45491)_2:5.64598)_1	0	((0.5,0.5),(0.152279,0.134228),(0.631799,0.631799),(0.5,0.631799),(0.5,0))
OG0001671	((sT_2:0.017186,Ath_2:0.017186)_2:7.0988,((Aha_2:1.29,Aly_1:1.29)_2:0.18,(sA_2:0.015092,Aar_2:0.015092)_2:1.45491)_2:5.64598)_2	0.555	((-,-),(-,-),(-,-),(-,-),(-,-))
OG0001672	((sT_2:0.017186,Ath_2:0.017186)_2:7.0988,((Aha_2:1.29,Aly_2:1.29)_2:0.18,(sA_2:0.015092,Aar_1:0.015092)_2:1.45491)_2:5.64598)_1	0	((0.5,0.5),(0.152279,0.134228),(0.631799,0.631799),(0.5,0.631799),(0.5,0))
OG0001673	((sT_2:0.017186,Ath_2:0.017186)_2:7.0988,((Aha_2:1.29,Aly_1:1.29)_2:0.18,(sA_2:0.015092,Aar_2:0.015092)_2:1.45491)_2:5.64598)_2	0.555	((-,-),(-,-),(-,-),(-,-),(-,-))
OG0001674	((sT_2:0.017186,Ath_2:0.017186)_2:7.0988,((Aha_1:1.29,Aly_2:1.29)_2:0.18,(sA_2:0.015092,Aar_2:0.015092)_2:1.45491)_2:5.64598)_2	0.555	((-,-),(-,-),(-,-),(-,-),(-,-))
OG0001675	((sT_2:0.017186,Ath_2:0.017186)_2:7.0988,((Aha_2:1.29,Aly_2:1.29)_2:0.18,(sA_2:0.015092,Aar_1:0.015092)_2:1.45491)_2:5.64598)_1	0	((0.5,0.5),(0.152279,0.134228),(0.631799,0.631799),(0.5,0.631799),(0.5,0))
OG0001676	((sT_2:0.017186,Ath_2:0.017186)_2:7.0988,((Aha_1:1.29,Aly_2:1.29)_2:0.18,(sA_2:0.015092,Aar_2:0.015092)_2:1.45491)_2:5.64598)_2	0.555	((-,-),(-,-),(-,-),(-,-),(-,-))
OG0001677	((sT_2:0.017186,Ath_1:0.017186)_2:7.0988,((Aha_2:1.29,Aly_2:1.29)_2:0.18,(sA_2:0.015092,Aar_2:0.015092)_2:1.45491)_2:5.64598)_1	0	((0.5,0),(0.152279,0.134228),(0.631799,0.631799),(0.5,0.631799),(0.5,0.5))
OG0001678	((sT_2:0.017186,Ath_2:0.017186)_2:7.0988,((Aha_1:1.29,Aly_2:1.29)_2:0.18,(sA_2:0.015092,Aar_2:0.015092)_2:1.45491)_2:5.64598)_2	0.555	((-,-),(-,-),(-,-),(-,-),(-,-))
OG0001679	((sT_2:0.017186,Ath_2:0.017186)_2:7.0988,((Aha_1:1.29,Aly_2:1.29)_2:0.18,(sA_2:0.015092,Aar_2:0.015092)_2:1.45491)_2:5.64598)_2	0.555	((-,-),(-,-),(-,-),(-,-),(-,-))
OG0001680	((sT_1:0.017186,Ath_1:0.017186)_1:7.0988,((Aha_3:1.29,Aly_1:1.29)_2:0.18,(sA_2:0.015092,Aar_3:0.015092)_2:1.45491)_2:5.64598)_1	0	((0.5,0.5),(0.786122,0.134228),(0.0764679,0.198126),(0.5,0.631799),(0.5,0))
OG0001681	((sT_1:0.017186,Ath_2:0.017186)_2:7.0988,((Aha_2:1.29,Aly_2:1.29)_2:0.18,(sA_2:0.015092,Aar_2:0.015092)_2:1.45491)_2:5.64598)_1	0	((0,0.5),(0.152279,0.134228),(0.631799,0.631799),(0.5,0.631799),(0.5,0.5))
OG0001682	((sT_2:0.017186,Ath_2:0.017186)_2:7.0988,((Aha_2:1.29,Aly_1:1.29)_2:0.18,(sA_2:0.015092,Aar_2:0.015092)_2:1.45491)_2:5.64598)_2	0.555	((-,-),(-,-),(-,-),(-,-),(-,-))
OG0001683	((sT_2:0.017186,Ath_2:0.017186)_2:7.0988,((Aha_2:1.29,Aly_2:1.29)_2:0.18,(sA_2:0.015092,Aar_1:0.015092)_2:1.45491)_2:5.64598)_1	0	((0.5,0.5),(0.152279,0.134228),(0.631799,0.631799),(0.5,0.631799),(0.5,0))
OG0001684	((sT_1:0.017186,Ath_1:0.017186)_1:7.0988,((Aha_2:1.29,Aly_2:1.29)_2:0.18,(sA_2:0.015092,Aar_3:0.015092)_2:1.45491)_2:5.64598)_1	0	((0.5,0.5),(0.786122,0.134228),(0.631799,0.631799),(0.5,0.631799),(0.5,0))
OG0001686	((sT_2:0.017186,Ath_2:0.017186)_2:7.0988,((Aha_1:1.29,Aly_2:1.29)_2:0.18,(sA_2:0.015092,Aar_2:0.015092)_2:1.45491)_2:5.64598)_2	0.555	((-,-),(-,-),(-,-),(-,-),(-,-))
OG0001687	((sT_2:0.017186,Ath_2:0.017186)_2:7.0988,((Aha_2:1.29,Aly_1:1.29)_2:0.18,(sA_2:0.015092,Aar_2:0.015092)_2:1.45491)_2:5.64598)_2	0.555	((-,-),(-,-),(-,-),(-,-),(-,-))
OG0001688	((sT_2:0.017186,Ath_2:0.017186)_2:7.0988,((Aha_2:1.29,Aly_1:1.29)_2:0.18,(sA_2:0.015092,Aar_2:0.015092)_2:1.45491)_2:5.64598)_2	0.555	((-,-),(-,-),(-,-),(-,-),(-,-))
OG0001689	((sT_2:0.017186,Ath_2:0.017186)_2:7.0988,((Aha_1:1.29,Aly_2:1.29)_2:0.18,(sA_2:0.015092,Aar_2:0.015092)_2:1.45491)_2:5.64598)_2	0.555	((-,-),(-,-),(-,-),(-,-),(-,-))
OG0001690	((sT_2:0.017186,Ath_2:0.017186)_2:7.0988,((Aha_2:1.29,Aly_2:1.29)_2:0.18,(sA_1:0.015092,Aar_2:0.015092)_2:1.45491)_2:5.64598)_1	0	((0.5,0.5),(0.152279,0.134228),(0.631799,0.631799),(0.5,0.631799),(0,0.5))
OG0001691	((sT_2:0.017186,Ath_2:0.017186)_2:7.0988,((Aha_2:1.29,Aly_2:1.29)_2:0.18,(sA_1:0.015092,Aar_2:0.015092)_2:1.45491)_2:5.64598)_1	0	((0.5,0.5),(0.152279,0.134228),(0.631799,0.631799),(0.5,0.631799),(0,0.5))
OG0001692	((sT_2:0.017186,Ath_2:0.017186)_2:7.0988,((Aha_1:1.29,Aly_2:1.29)_2:0.18,(sA_2:0.015092,Aar_2:0.015092)_2:1.45491)_2:5.64598)_2	0.555	((-,-),(-,-),(-,-),(-,-),(-,-))
OG0001693	((sT_2:0.017186,Ath_2:0.017186)_2:7.0988,((Aha_1:1.29,Aly_2:1.29)_2:0.18,(sA_2:0.015092,Aar_2:0.015092)_2:1.45491)_2:5.64598)_2	0.555	((-,-),(-,-),(-,-),(-,-),(-,-))
OG0001694	((sT_2:0.017186,Ath_2:0.017186)_2:7.0988,((Aha_2:1.29,Aly_3:1.29)_2:0.18,(sA_1:0.015092,Aar_1:0.015092)_1:1.45491)_2:5.64598)_2	0.2875	((-,-),(-,-),(-,-),(-,-),(-,-))
OG0001695	((sT_2:0.017186,Ath_2:0.017186)_2:7.0988,((Aha_1:1.29,Aly_2:1.29)_2:0.18,(sA_2:0.015092,Aar_2:0.015092)_2:1.45491)_2:5.64598)_2	0.555	((-,-),(-,-),(-,-),(-,-),(-,-))
OG0001696	((sT_2:0.017186,Ath_2:0.017186)_2:7.0988,((Aha_1:1.29,Aly_2:1.29)_2:0.18,(sA_2:0.015092,Aar_2:0.015092)_2:1.45491)_2:5.64598)_2	0.555	((-,-),(-,-),(-,-),(-,-),(-,-))
OG0001697	((sT_2:0.017186,Ath_2:0.017186)_2:7.0988,((Aha_1:1.29,Aly_2:1.29)_2:0.18,(sA_2:0.015092,Aar_2:0.015092)_2:1.45491)_2:5.64598)_2	0.555	((-,-),(-,-),(-,-),(-,-),(-,-))
OG0001698	((sT_2:0.017186,Ath_2:0.017186)_2:7.0988,((Aha_1:1.29,Aly_2:1.29)_2:0.18,(sA_2:0.015092,Aar_2:0.015092)_2:1.45491)_2:5.64598)_2	0.555	((-,-),(-,-),(-,-),(-,-),(-,-))
OG0001699	((sT_0:0.017186,Ath_1:0.017186)_2:7.0988,((Aha_6:1.29,Aly_0:1.29)_2:0.18,(sA_2:0.015092,Aar_2:0.015092)_2:1.45491)_2:5.64598)_1	0	((0,0),(0.152279,0.134228),(7.62557e-05,0.00441228),(0.5,0.631799),(0.5,0.5))
OG0001700	((sT_2:0.017186,Ath_2:0.017186)_2:7.0988,((Aha_1:1.29,Aly_2:1.29)_2:0.18,(sA_2:0.015092,Aar_2:0.015092)_2:1.45491)_2:5.64598)_2	0.555	((-,-),(-,-),(-,-),(-,-),(-,-))
OG0001701	((sT_5:0.017186,Ath_2:0.017186)_2:7.0988,((Aha_2:1.29,Aly_1:1.29)_2:0.18,(sA_0:0.015092,Aar_1:0.015092)_2:1.45491)_2:5.64598)_1	0	((0,0.5),(0.152279,0.134228),(0.631799,0.198126),(0.5,0.631799),(0,0))
OG0001702	((sT_1:0.017186,Ath_0:0.017186)_2:7.0988,((Aha_1:1.29,Aly_0:1.29)_2:0.18,(sA_4:0.015092,Aar_5:0.015092)_2:1.45491)_2:5.64598)_1	0	((0,0),(0.152279,0.134228),(0.198126,0.00441228),(0.5,0.631799),(0,0))
OG0001703	((sT_1:0.017186,Ath_0:0.017186)_2:7.0988,((Aha_0:1.29,Aly_0:1.29)_2:0.18,(sA_3:0.015092,Aar_7:0.015092)_2:1.45491)_2:5.64598)_1	0	((0,0),(0.152279,0.134228),(0.00441228,0.00441228),(0.5,0.631799),(0,0))
OG0001704	((sT_1:0.017186,Ath_2:0.017186)_2:7.0988,((Aha_3:1.29,Aly_3:1.29)_3:0.18,(sA_1:0.015092,Aar_1:0.015092)_1:1.45491)_3:5.64598)_1	0	((0,0.5),(0.152279,0.0394392),(0.67758,0.67758),(0.5,0.0111988),(0.5,0.5))
OG0001705	((sT_1:0.017186,Ath_1:0.017186)_1:7.0988,((Aha_3:1.29,Aly_2:1.29)_2:0.18,(sA_2:0.015092,Aar_2:0.015092)_2:1.45491)_2:5.64598)_2	0.531	((-,-),(-,-),(-,-),(-,-),(-,-))
OG0001706	((sT_1:0.017186,Ath_1:0.017186)_1:7.0988,((Aha_3:1.29,Aly_2:1.29)_2:0.18,(sA_1:0.015092,Aar_3:0.015092)_2:1.45491)_2:5.64598)_1	0	((0.5,0.5),(0.786122,0.134228),(0.0764679,0.631799),(0.5,0.631799),(0,0))
OG0001707	((sT_2:0.017186,Ath_2:0.017186)_2:7.0988,((Aha_2:1.29,Aly_1:1.29)_2:0.18,(sA_2:0.015092,Aar_2:0.015092)_2:1.45491)_2:5.64598)_2	0.555	((-,-),(-,-),(-,-),(-,-),(-,-))
OG0001708	((sT_2:0.017186,Ath_2:0.017186)_2:7.0988,((Aha_2:1.29,Aly_2:1.29)_2:0.18,(sA_1:0.015092,Aar_2:0.015092)_2:1.45491)_2:5.64598)_1	0	((0.5,0.5),(0.152279,0.134228),(0.631799,0.631799),(0.5,0.631799),(0,0.5))
OG0001709	((sT_2:0.017186,Ath_2:0.017186)_2:7.0988,((Aha_1:1.29,Aly_2:1.29)_2:0.18,(sA_2:0.015092,Aar_2:0.015092)_2:1.45491)_2:5.64598)_2	0.555	((-,-),(-,-),(-,-),(-,-),(-,-))
OG0001710	((sT_2:0.017186,Ath_2:0.017186)_2:7.0988,((Aha_2:1.29,Aly_2:1.29)_3:0.18,(sA_2:0.015092,Aar_1:0.015092)_1:1.45491)_3:5.64598)_1	0	((0.5,0.5),(0.152279,0.0394392),(0.270882,0.270882),(0.5,0.0111988),(0,0.5))
OG0001711	((sT_2:0.017186,Ath_2:0.017186)_2:7.0988,((Aha_1:1.29,Aly_2:1.29)_2:0.18,(sA_2:0.015092,Aar_2:0.015092)_2:1.45491)_2:5.64598)_2	0.555	((-,-),(-,-),(-,-),(-,-),(-,-))
OG0001712	((sT_2:0.017186,Ath_2:0.017186)_2:7.0988,((Aha_1:1.29,Aly_2:1.29)_2:0.18,(sA_2:0.015092,Aar_2:0.015092)_2:1.45491)_2:5.64598)_2	0.555	((-,-),(-,-),(-,-),(-,-),(-,-))
OG0001713	((sT_2:0.017186,Ath_2:0.017186)_2:7.0988,((Aha_2:1.29,Aly_1:1.29)_2:0.18,(sA_2:0.015092,Aar_2:0.015092)_2:1.45491)_2:5.64598)_2	0.555	((-,-),(-,-),(-,-),(-,-),(-,-))
OG0001714	((sT_2:0.017186,Ath_1:0.017186)_2:7.0988,((Aha_2:1.29,Aly_1:1.29)_2:0.18,(sA_3:0.015092,Aar_2:0.015092)_2:1.45491)_2:5.64598)_1	0	((0.5,0),(0.152279,0.134228),(0.631799,0.198126),(0.5,0.631799),(0,0.5))
OG0001715	((sT_2:0.017186,Ath_2:0.017186)_2:7.0988,((Aha_1:1.29,Aly_2:1.29)_2:0.18,(sA_2:0.015092,Aar_2:0.015092)_2:1.45491)_2:5.64598)_2	0.555	((-,-),(-,-),(-,-),(-,-),(-,-))
OG0001716	((sT_2:0.017186,Ath_2:0.017186)_2:7.0988,((Aha_2:1.29,Aly_2:1.29)_3:0.18,(sA_1:0.015092,Aar_2:0.015092)_1:1.45491)_3:5.64598)_1	0	((0.5,0.5),(0.152279,0.0394392),(0.270882,0.270882),(0.5,0.0111988),(0.5,0))
OG0001717	((sT_1:0.017186,Ath_1:0.017186)_1:7.0988,((Aha_1:1.29,Aly_3:1.29)_2:0.18,(sA_2:0.015092,Aar_3:0.015092)_2:1.45491)_2:5.64598)_1	0	((0.5,0.5),(0.786122,0.134228),(0.198126,0.0764679),(0.5,0.631799),(0.5,0))
OG0001718	((sT_2:0.017186,Ath_2:0.017186)_2:7.0988,((Aha_2:1.29,Aly_2:1.29)_2:0.18,(sA_1:0.015092,Aar_2:0.015092)_2:1.45491)_2:5.64598)_1	0	((0.5,0.5),(0.152279,0.134228),(0.631799,0.631799),(0.5,0.631799),(0,0.5))
OG0001719	((sT_2:0.017186,Ath_2:0.017186)_2:7.0988,((Aha_1:1.29,Aly_2:1.29)_2:0.18,(sA_2:0.015092,Aar_2:0.015092)_2:1.45491)_2:5.64598)_2	0.555	((-,-),(-,-),(-,-),(-,-),(-,-))
OG0001720	((sT_2:0.017186,Ath_2:0.017186)_2:7.0988,((Aha_2:1.29,Aly_2:1.29)_2:0.18,(sA_1:0.015092,Aar_2:0.015092)_2:1.45491)_2:5.64598)_1	0	((0.5,0.5),(0.152279,0.134228),(0.631799,0.631799),(0.5,0.631799),(0,0.5))
OG0001721	((sT_2:0.017186,Ath_2:0.017186)_2:7.0988,((Aha_1:1.29,Aly_3:1.29)_2:0.18,(sA_1:0.015092,Aar_2:0.015092)_2:1.45491)_2:5.64598)_1	0	((0.5,0.5),(0.152279,0.134228),(0.198126,0.0764679),(0.5,0.631799),(0,0.5))
OG0001722	((sT_2:0.017186,Ath_2:0.017186)_2:7.0988,((Aha_2:1.29,Aly_2:1.29)_3:0.18,(sA_1:0.015092,Aar_2:0.015092)_1:1.45491)_3:5.64598)_1	0	((0.5,0.5),(0.152279,0.0394392),(0.270882,0.270882),(0.5,0.0111988),(0.5,0))
OG0001723	((sT_2:0.017186,Ath_1:0.017186)_1:7.0988,((Aha_2:1.29,Aly_2:1.29)_2:0.18,(sA_2:0.015092,Aar_2:0.015092)_2:1.45491)_2:5.64598)_1	0	((0,0.5),(0.786122,0.134228),(0.631799,0.631799),(0.5,0.631799),(0.5,0.5))
OG0001724	((sT_2:0.017186,Ath_2:0.017186)_2:7.0988,((Aha_2:1.29,Aly_1:1.29)_2:0.18,(sA_2:0.015092,Aar_2:0.015092)_2:1.45491)_2:5.64598)_2	0.555	((-,-),(-,-),(-,-),(-,-),(-,-))
OG0001725	((sT_2:0.017186,Ath_2:0.017186)_2:7.0988,((Aha_1:1.29,Aly_2:1.29)_2:0.18,(sA_2:0.015092,Aar_2:0.015092)_2:1.45491)_2:5.64598)_2	0.555	((-,-),(-,-),(-,-),(-,-),(-,-))
OG0001726	((sT_1:0.017186,Ath_2:0.017186)_2:7.0988,((Aha_1:1.29,Aly_3:1.29)_2:0.18,(sA_2:0.015092,Aar_2:0.015092)_2:1.45491)_2:5.64598)_1	0	((0,0.5),(0.152279,0.134228),(0.198126,0.0764679),(0.5,0.631799),(0.5,0.5))
OG0001727	((sT_1:0.017186,Ath_2:0.017186)_2:7.0988,((Aha_2:1.29,Aly_2:1.29)_2:0.18,(sA_2:0.015092,Aar_2:0.015092)_2:1.45491)_2:5.64598)_1	0	((0,0.5),(0.152279,0.134228),(0.631799,0.631799),(0.5,0.631799),(0.5,0.5))
OG0001728	((sT_2:0.017186,Ath_2:0.017186)_2:7.0988,((Aha_1:1.29,Aly_1:1.29)_3:0.18,(sA_2:0.015092,Aar_3:0.015092)_1:1.45491)_3:5.64598)_1	0	((0.5,0.5),(0.152279,0.0394392),(0.0111988,0.0111988),(0.5,0.0111988),(0,0))
OG0001729	((sT_2:0.017186,Ath_2:0.017186)_2:7.0988,((Aha_2:1.29,Aly_2:1.29)_2:0.18,(sA_2:0.015092,Aar_1:0.015092)_2:1.45491)_2:5.64598)_1	0	((0.5,0.5),(0.152279,0.134228),(0.631799,0.631799),(0.5,0.631799),(0.5,0))
OG0001730	((sT_2:0.017186,Ath_2:0.017186)_2:7.0988,((Aha_2:1.29,Aly_2:1.29)_2:0.18,(sA_2:0.015092,Aar_1:0.015092)_2:1.45491)_2:5.64598)_1	0	((0.5,0.5),(0.152279,0.134228),(0.631799,0.631799),(0.5,0.631799),(0.5,0))
OG0001731	((sT_2:0.017186,Ath_2:0.017186)_2:7.0988,((Aha_2:1.29,Aly_1:1.29)_2:0.18,(sA_2:0.015092,Aar_2:0.015092)_2:1.45491)_2:5.64598)_2	0.555	((-,-),(-,-),(-,-),(-,-),(-,-))
OG0001732	((sT_2:0.017186,Ath_2:0.017186)_2:7.0988,((Aha_2:1.29,Aly_2:1.29)_2:0.18,(sA_2:0.015092,Aar_1:0.015092)_2:1.45491)_2:5.64598)_1	0	((0.5,0.5),(0.152279,0.134228),(0.631799,0.631799),(0.5,0.631799),(0.5,0))
OG0001733	((sT_2:0.017186,Ath_5:0.017186)_2:7.0988,((Aha_1:1.29,Aly_1:1.29)_1:0.18,(sA_1:0.015092,Aar_1:0.015092)_1:1.45491)_1:5.64598)_1	0	((0.5,0),(0.152279,0.750657),(0.573871,0.573871),(0.5,0.573871),(0.5,0.5))
OG0001734	((sT_2:0.017186,Ath_2:0.017186)_2:7.0988,((Aha_2:1.29,Aly_2:1.29)_3:0.18,(sA_2:0.015092,Aar_1:0.015092)_1:1.45491)_3:5.64598)_1	0	((0.5,0.5),(0.152279,0.0394392),(0.270882,0.270882),(0.5,0.0111988),(0,0.5))
OG0001735	((sT_1:0.017186,Ath_1:0.017186)_1:7.0988,((Aha_2:1.29,Aly_2:1.29)_2:0.18,(sA_2:0.015092,Aar_3:0.015092)_2:1.45491)_2:5.64598)_1	0	((0.5,0.5),(0.786122,0.134228),(0.631799,0.631799),(0.5,0.631799),(0.5,0))
OG0001736	((sT_3:0.017186,Ath_3:0.017186)_3:7.0988,((Aha_1:1.29,Aly_2:1.29)_1:0.18,(sA_1:0.015092,Aar_1:0.015092)_1:1.45491)_1:5.64598)_2	0.4515	((-,-),(-,-),(-,-),(-,-),(-,-))
OG0001737	((sT_2:0.017186,Ath_2:0.017186)_2:7.0988,((Aha_2:1.29,Aly_2:1.29)_2:0.18,(sA_2:0.015092,Aar_1:0.015092)_2:1.45491)_2:5.64598)_1	0	((0.5,0.5),(0.152279,0.134228),(0.631799,0.631799),(0.5,0.631799),(0.5,0))
OG0001738	((sT_4:0.017186,Ath_0:0.017186)_2:7.0988,((Aha_0:1.29,Aly_0:1.29)_2:0.18,(sA_4:0.015092,Aar_3:0.015092)_2:1.45491)_2:5.64598)_1	0	((0,0),(0.152279,0.134228),(0.00441228,0.00441228),(0.5,0.631799),(0,0))
OG0001739	((sT_2:0.017186,Ath_2:0.017186)_2:7.0988,((Aha_2:1.29,Aly_2:1.29)_1:0.18,(sA_2:0.015092,Aar_1:0.015092)_1:1.45491)_1:5.64598)_1	0	((0.5,0.5),(0.152279,0.750657),(0.0381844,0.0381844),(0.5,0.573871),(0,0.5))
OG0001741	((sT_2:0.017186,Ath_1:0.017186)_2:7.0988,((Aha_2:1.29,Aly_2:1.29)_2:0.18,(sA_2:0.015092,Aar_2:0.015092)_2:1.45491)_2:5.64598)_1	0	((0.5,0),(0.152279,0.134228),(0.631799,0.631799),(0.5,0.631799),(0.5,0.5))
OG0001742	((sT_2:0.017186,Ath_2:0.017186)_2:7.0988,((Aha_2:1.29,Aly_1:1.29)_2:0.18,(sA_2:0.015092,Aar_2:0.015092)_2:1.45491)_2:5.64598)_2	0.555	((-,-),(-,-),(-,-),(-,-),(-,-))
OG0001743	((sT_2:0.017186,Ath_2:0.017186)_2:7.0988,((Aha_1:1.29,Aly_3:1.29)_1:0.18,(sA_1:0.015092,Aar_2:0.015092)_1:1.45491)_1:5.64598)_1	0	((0.5,0.5),(0.152279,0.750657),(0.573871,0.00293341),(0.5,0.573871),(0.5,0))
OG0001744	((sT_2:0.017186,Ath_2:0.017186)_2:7.0988,((Aha_2:1.29,Aly_2:1.29)_2:0.18,(sA_2:0.015092,Aar_1:0.015092)_2:1.45491)_2:5.64598)_1	0	((0.5,0.5),(0.152279,0.134228),(0.631799,0.631799),(0.5,0.631799),(0.5,0))
OG0001745	((sT_1:0.017186,Ath_1:0.017186)_1:7.0988,((Aha_3:1.29,Aly_2:1.29)_2:0.18,(sA_3:0.015092,Aar_1:0.015092)_2:1.45491)_2:5.64598)_1	0	((0.5,0.5),(0.786122,0.134228),(0.0764679,0.631799),(0.5,0.631799),(0,0))
OG0001746	((sT_1:0.017186,Ath_1:0.017186)_1:7.0988,((Aha_2:1.29,Aly_2:1.29)_1:0.18,(sA_3:0.015092,Aar_2:0.015092)_1:1.45491)_1:5.64598)_1	0	((0.5,0.5),(0.786122,0.750657),(0.0381844,0.0381844),(0.5,0.573871),(0,0))
OG0001747	((sT_2:0.017186,Ath_2:0.017186)_2:7.0988,((Aha_2:1.29,Aly_1:1.29)_2:0.18,(sA_2:0.015092,Aar_2:0.015092)_2:1.45491)_2:5.64598)_2	0.555	((-,-),(-,-),(-,-),(-,-),(-,-))
OG0001748	((sT_1:0.017186,Ath_1:0.017186)_1:7.0988,((Aha_3:1.29,Aly_2:1.29)_2:0.18,(sA_2:0.015092,Aar_2:0.015092)_2:1.45491)_2:5.64598)_2	0.531	((-,-),(-,-),(-,-),(-,-),(-,-))
OG0001749	((sT_3:0.017186,Ath_2:0.017186)_2:7.0988,((Aha_2:1.29,Aly_0:1.29)_1:0.18,(sA_1:0.015092,Aar_3:0.015092)_1:1.45491)_1:5.64598)_1	0	((0,0.5),(0.152279,0.750657),(0.0381844,0.109332),(0.5,0.573871),(0.5,0))
OG0001750	((sT_1:0.017186,Ath_2:0.017186)_2:7.0988,((Aha_2:1.29,Aly_2:1.29)_2:0.18,(sA_2:0.015092,Aar_2:0.015092)_2:1.45491)_2:5.64598)_1	0	((0,0.5),(0.152279,0.134228),(0.631799,0.631799),(0.5,0.631799),(0.5,0.5))
OG0001751	((sT_2:0.017186,Ath_2:0.017186)_2:7.0988,((Aha_2:1.29,Aly_1:1.29)_2:0.18,(sA_2:0.015092,Aar_2:0.015092)_2:1.45491)_2:5.64598)_2	0.555	((-,-),(-,-),(-,-),(-,-),(-,-))
OG0001752	((sT_1:0.017186,Ath_2:0.017186)_1:7.0988,((Aha_1:1.29,Aly_3:1.29)_2:0.18,(sA_2:0.015092,Aar_2:0.015092)_2:1.45491)_2:5.64598)_1	0	((0.5,0),(0.786122,0.134228),(0.198126,0.0764679),(0.5,0.631799),(0.5,0.5))
OG0001753	((sT_2:0.017186,Ath_2:0.017186)_2:7.0988,((Aha_3:1.29,Aly_2:1.29)_2:0.18,(sA_1:0.015092,Aar_1:0.015092)_1:1.45491)_2:5.64598)_2	0.2875	((-,-),(-,-),(-,-),(-,-),(-,-))
OG0001754	((sT_2:0.017186,Ath_2:0.017186)_2:7.0988,((Aha_2:1.29,Aly_2:1.29)_2:0.18,(sA_2:0.015092,Aar_1:0.015092)_2:1.45491)_2:5.64598)_1	0	((0.5,0.5),(0.152279,0.134228),(0.631799,0.631799),(0.5,0.631799),(0.5,0))
OG0001755	((sT_1:0.017186,Ath_2:0.017186)_2:7.0988,((Aha_1:1.29,Aly_3:1.29)_2:0.18,(sA_2:0.015092,Aar_2:0.015092)_2:1.45491)_2:5.64598)_1	0	((0,0.5),(0.152279,0.134228),(0.198126,0.0764679),(0.5,0.631799),(0.5,0.5))
OG0001756	((sT_3:0.017186,Ath_3:0.017186)_3:7.0988,((Aha_1:1.29,Aly_1:1.29)_2:0.18,(sA_2:0.015092,Aar_1:0.015092)_2:1.45491)_2:5.64598)_1	0	((0.5,0.5),(0.052684,0.134228),(0.198126,0.198126),(0.5,0.631799),(0.5,0))
OG0001757	((sT_2:0.017186,Ath_2:0.017186)_2:7.0988,((Aha_3:1.29,Aly_2:1.29)_2:0.18,(sA_1:0.015092,Aar_1:0.015092)_1:1.45491)_2:5.64598)_2	0.2875	((-,-),(-,-),(-,-),(-,-),(-,-))
OG0001758	((sT_2:0.017186,Ath_2:0.017186)_2:7.0988,((Aha_2:1.29,Aly_2:1.29)_2:0.18,(sA_1:0.015092,Aar_2:0.015092)_2:1.45491)_2:5.64598)_1	0	((0.5,0.5),(0.152279,0.134228),(0.631799,0.631799),(0.5,0.631799),(0,0.5))
OG0001759	((sT_2:0.017186,Ath_2:0.017186)_2:7.0988,((Aha_2:1.29,Aly_1:1.29)_2:0.18,(sA_2:0.015092,Aar_2:0.015092)_2:1.45491)_2:5.64598)_2	0.555	((-,-),(-,-),(-,-),(-,-),(-,-))
OG0001760	((sT_2:0.017186,Ath_1:0.017186)_2:7.0988,((Aha_2:1.29,Aly_2:1.29)_2:0.18,(sA_2:0.015092,Aar_2:0.015092)_2:1.45491)_2:5.64598)_1	0	((0.5,0),(0.152279,0.134228),(0.631799,0.631799),(0.5,0.631799),(0.5,0.5))
OG0001761	((sT_1:0.017186,Ath_4:0.017186)_2:7.0988,((Aha_2:1.29,Aly_2:1.29)_2:0.18,(sA_0:0.015092,Aar_2:0.015092)_2:1.45491)_2:5.64598)_1	0	((0,0),(0.152279,0.134228),(0.631799,0.631799),(0.5,0.631799),(0,0.5))
OG0001762	((sT_2:0.017186,Ath_2:0.017186)_2:7.0988,((Aha_2:1.29,Aly_2:1.29)_2:0.18,(sA_2:0.015092,Aar_1:0.015092)_2:1.45491)_2:5.64598)_1	0	((0.5,0.5),(0.152279,0.134228),(0.631799,0.631799),(0.5,0.631799),(0.5,0))
OG0001763	((sT_2:0.017186,Ath_2:0.017186)_2:7.0988,((Aha_2:1.29,Aly_2:1.29)_2:0.18,(sA_2:0.015092,Aar_1:0.015092)_1:1.45491)_2:5.64598)_1	0	((0.5,0.5),(0.152279,0.134228),(0.631799,0.631799),(0.5,0.198126),(0,0.5))
OG0001764	((sT_2:0.017186,Ath_2:0.017186)_2:7.0988,((Aha_2:1.29,Aly_2:1.29)_2:0.18,(sA_1:0.015092,Aar_2:0.015092)_2:1.45491)_2:5.64598)_1	0	((0.5,0.5),(0.152279,0.134228),(0.631799,0.631799),(0.5,0.631799),(0,0.5))
OG0001765	((sT_2:0.017186,Ath_2:0.017186)_2:7.0988,((Aha_2:1.29,Aly_1:1.29)_2:0.18,(sA_2:0.015092,Aar_2:0.015092)_2:1.45491)_2:5.64598)_2	0.555	((-,-),(-,-),(-,-),(-,-),(-,-))
OG0001766	((sT_2:0.017186,Ath_2:0.017186)_2:7.0988,((Aha_2:1.29,Aly_2:1.29)_2:0.18,(sA_2:0.015092,Aar_1:0.015092)_2:1.45491)_2:5.64598)_1	0	((0.5,0.5),(0.152279,0.134228),(0.631799,0.631799),(0.5,0.631799),(0.5,0))
OG0001767	((sT_2:0.017186,Ath_2:0.017186)_2:7.0988,((Aha_1:1.29,Aly_2:1.29)_2:0.18,(sA_2:0.015092,Aar_2:0.015092)_2:1.45491)_2:5.64598)_2	0.555	((-,-),(-,-),(-,-),(-,-),(-,-))
OG0001768	((sT_1:0.017186,Ath_2:0.017186)_2:7.0988,((Aha_2:1.29,Aly_2:1.29)_2:0.18,(sA_2:0.015092,Aar_2:0.015092)_2:1.45491)_2:5.64598)_1	0	((0,0.5),(0.152279,0.134228),(0.631799,0.631799),(0.5,0.631799),(0.5,0.5))
OG0001769	((sT_2:0.017186,Ath_2:0.017186)_2:7.0988,((Aha_1:1.29,Aly_2:1.29)_2:0.18,(sA_2:0.015092,Aar_2:0.015092)_2:1.45491)_2:5.64598)_2	0.555	((-,-),(-,-),(-,-),(-,-),(-,-))
OG0001770	((sT_2:0.017186,Ath_2:0.017186)_2:7.0988,((Aha_2:1.29,Aly_2:1.29)_2:0.18,(sA_1:0.015092,Aar_2:0.015092)_2:1.45491)_2:5.64598)_1	0	((0.5,0.5),(0.152279,0.134228),(0.631799,0.631799),(0.5,0.631799),(0,0.5))
OG0001771	((sT_2:0.017186,Ath_2:0.017186)_2:7.0988,((Aha_2:1.29,Aly_2:1.29)_2:0.18,(sA_1:0.015092,Aar_2:0.015092)_2:1.45491)_2:5.64598)_1	0	((0.5,0.5),(0.152279,0.134228),(0.631799,0.631799),(0.5,0.631799),(0,0.5))
OG0001772	((sT_2:0.017186,Ath_2:0.017186)_2:7.0988,((Aha_1:1.29,Aly_1:1.29)_2:0.18,(sA_2:0.015092,Aar_3:0.015092)_2:1.45491)_2:5.64598)_1	0	((0.5,0.5),(0.152279,0.134228),(0.198126,0.198126),(0.5,0.631799),(0.5,0))
OG0001773	((sT_2:0.017186,Ath_2:0.017186)_2:7.0988,((Aha_1:1.29,Aly_2:1.29)_2:0.18,(sA_2:0.015092,Aar_2:0.015092)_2:1.45491)_2:5.64598)_2	0.555	((-,-),(-,-),(-,-),(-,-),(-,-))
OG0001774	((sT_2:0.017186,Ath_2:0.017186)_2:7.0988,((Aha_1:1.29,Aly_2:1.29)_2:0.18,(sA_2:0.015092,Aar_2:0.015092)_2:1.45491)_2:5.64598)_2	0.555	((-,-),(-,-),(-,-),(-,-),(-,-))
OG0001775	((sT_2:0.017186,Ath_2:0.017186)_2:7.0988,((Aha_1:1.29,Aly_2:1.29)_2:0.18,(sA_2:0.015092,Aar_2:0.015092)_2:1.45491)_2:5.64598)_2	0.555	((-,-),(-,-),(-,-),(-,-),(-,-))
OG0001776	((sT_2:0.017186,Ath_2:0.017186)_2:7.0988,((Aha_2:1.29,Aly_1:1.29)_2:0.18,(sA_2:0.015092,Aar_2:0.015092)_2:1.45491)_2:5.64598)_2	0.555	((-,-),(-,-),(-,-),(-,-),(-,-))
OG0001777	((sT_2:0.017186,Ath_2:0.017186)_2:7.0988,((Aha_1:1.29,Aly_2:1.29)_2:0.18,(sA_2:0.015092,Aar_2:0.015092)_2:1.45491)_2:5.64598)_2	0.555	((-,-),(-,-),(-,-),(-,-),(-,-))
OG0001778	((sT_2:0.017186,Ath_2:0.017186)_2:7.0988,((Aha_1:1.29,Aly_2:1.29)_2:0.18,(sA_2:0.015092,Aar_2:0.015092)_2:1.45491)_2:5.64598)_2	0.555	((-,-),(-,-),(-,-),(-,-),(-,-))
OG0001779	((sT_2:0.017186,Ath_2:0.017186)_2:7.0988,((Aha_1:1.29,Aly_2:1.29)_2:0.18,(sA_2:0.015092,Aar_2:0.015092)_2:1.45491)_2:5.64598)_2	0.555	((-,-),(-,-),(-,-),(-,-),(-,-))
OG0001780	((sT_2:0.017186,Ath_1:0.017186)_2:7.0988,((Aha_2:1.29,Aly_2:1.29)_2:0.18,(sA_2:0.015092,Aar_2:0.015092)_2:1.45491)_2:5.64598)_1	0	((0.5,0),(0.152279,0.134228),(0.631799,0.631799),(0.5,0.631799),(0.5,0.5))
OG0001781	((sT_2:0.017186,Ath_2:0.017186)_2:7.0988,((Aha_1:1.29,Aly_2:1.29)_2:0.18,(sA_2:0.015092,Aar_2:0.015092)_2:1.45491)_2:5.64598)_2	0.555	((-,-),(-,-),(-,-),(-,-),(-,-))
OG0001782	((sT_1:0.017186,Ath_2:0.017186)_2:7.0988,((Aha_2:1.29,Aly_2:1.29)_2:0.18,(sA_2:0.015092,Aar_2:0.015092)_2:1.45491)_2:5.64598)_1	0	((0,0.5),(0.152279,0.134228),(0.631799,0.631799),(0.5,0.631799),(0.5,0.5))
OG0001783	((sT_1:0.017186,Ath_2:0.017186)_2:7.0988,((Aha_2:1.29,Aly_2:1.29)_2:0.18,(sA_2:0.015092,Aar_2:0.015092)_2:1.45491)_2:5.64598)_1	0	((0,0.5),(0.152279,0.134228),(0.631799,0.631799),(0.5,0.631799),(0.5,0.5))
OG0001784	((sT_2:0.017186,Ath_2:0.017186)_2:7.0988,((Aha_2:1.29,Aly_2:1.29)_2:0.18,(sA_2:0.015092,Aar_1:0.015092)_2:1.45491)_2:5.64598)_1	0	((0.5,0.5),(0.152279,0.134228),(0.631799,0.631799),(0.5,0.631799),(0.5,0))
OG0001785	((sT_2:0.017186,Ath_2:0.017186)_2:7.0988,((Aha_1:1.29,Aly_2:1.29)_2:0.18,(sA_2:0.015092,Aar_2:0.015092)_2:1.45491)_2:5.64598)_2	0.555	((-,-),(-,-),(-,-),(-,-),(-,-))
OG0001786	((sT_3:0.017186,Ath_4:0.017186)_2:7.0988,((Aha_1:1.29,Aly_1:1.29)_1:0.18,(sA_1:0.015092,Aar_1:0.015092)_1:1.45491)_1:5.64598)_1	0	((0,0),(0.152279,0.750657),(0.573871,0.573871),(0.5,0.573871),(0.5,0.5))
OG0001787	((sT_2:0.017186,Ath_2:0.017186)_2:7.0988,((Aha_2:1.29,Aly_2:1.29)_2:0.18,(sA_2:0.015092,Aar_1:0.015092)_2:1.45491)_2:5.64598)_1	0	((0.5,0.5),(0.152279,0.134228),(0.631799,0.631799),(0.5,0.631799),(0.5,0))
OG0001788	((sT_2:0.017186,Ath_2:0.017186)_2:7.0988,((Aha_1:1.29,Aly_2:1.29)_2:0.18,(sA_2:0.015092,Aar_2:0.015092)_2:1.45491)_2:5.64598)_2	0.555	((-,-),(-,-),(-,-),(-,-),(-,-))
OG0001789	((sT_2:0.017186,Ath_1:0.017186)_2:7.0988,((Aha_3:1.29,Aly_1:1.29)_2:0.18,(sA_2:0.015092,Aar_2:0.015092)_2:1.45491)_2:5.64598)_1	0	((0.5,0),(0.152279,0.134228),(0.0764679,0.198126),(0.5,0.631799),(0.5,0.5))
OG0001790	((sT_2:0.017186,Ath_2:0.017186)_2:7.0988,((Aha_2:1.29,Aly_2:1.29)_2:0.18,(sA_1:0.015092,Aar_2:0.015092)_2:1.45491)_2:5.64598)_1	0	((0.5,0.5),(0.152279,0.134228),(0.631799,0.631799),(0.5,0.631799),(0,0.5))
OG0001791	((sT_2:0.017186,Ath_2:0.017186)_2:7.0988,((Aha_2:1.29,Aly_2:1.29)_2:0.18,(sA_2:0.015092,Aar_1:0.015092)_2:1.45491)_2:5.64598)_1	0	((0.5,0.5),(0.152279,0.134228),(0.631799,0.631799),(0.5,0.631799),(0.5,0))
OG0001792	((sT_1:0.017186,Ath_2:0.017186)_2:7.0988,((Aha_2:1.29,Aly_2:1.29)_2:0.18,(sA_2:0.015092,Aar_2:0.015092)_2:1.45491)_2:5.64598)_1	0	((0,0.5),(0.152279,0.134228),(0.631799,0.631799),(0.5,0.631799),(0.5,0.5))
OG0001793	((sT_2:0.017186,Ath_2:0.017186)_2:7.0988,((Aha_1:1.29,Aly_2:1.29)_2:0.18,(sA_2:0.015092,Aar_2:0.015092)_2:1.45491)_2:5.64598)_2	0.555	((-,-),(-,-),(-,-),(-,-),(-,-))
OG0001794	((sT_2:0.017186,Ath_2:0.017186)_2:7.0988,((Aha_1:1.29,Aly_2:1.29)_2:0.18,(sA_2:0.015092,Aar_2:0.015092)_2:1.45491)_2:5.64598)_2	0.555	((-,-),(-,-),(-,-),(-,-),(-,-))
OG0001795	((sT_2:0.017186,Ath_2:0.017186)_2:7.0988,((Aha_1:1.29,Aly_2:1.29)_2:0.18,(sA_2:0.015092,Aar_2:0.015092)_2:1.45491)_2:5.64598)_2	0.555	((-,-),(-,-),(-,-),(-,-),(-,-))
OG0001796	((sT_2:0.017186,Ath_2:0.017186)_2:7.0988,((Aha_2:1.29,Aly_1:1.29)_2:0.18,(sA_2:0.015092,Aar_2:0.015092)_2:1.45491)_2:5.64598)_2	0.555	((-,-),(-,-),(-,-),(-,-),(-,-))
OG0001797	((sT_2:0.017186,Ath_2:0.017186)_2:7.0988,((Aha_2:1.29,Aly_2:1.29)_2:0.18,(sA_2:0.015092,Aar_1:0.015092)_2:1.45491)_2:5.64598)_1	0	((0.5,0.5),(0.152279,0.134228),(0.631799,0.631799),(0.5,0.631799),(0.5,0))
OG0001798	((sT_2:0.017186,Ath_2:0.017186)_2:7.0988,((Aha_2:1.29,Aly_1:1.29)_2:0.18,(sA_2:0.015092,Aar_2:0.015092)_2:1.45491)_2:5.64598)_2	0.555	((-,-),(-,-),(-,-),(-,-),(-,-))
OG0001799	((sT_2:0.017186,Ath_2:0.017186)_2:7.0988,((Aha_3:1.29,Aly_1:1.29)_2:0.18,(sA_2:0.015092,Aar_1:0.015092)_2:1.45491)_2:5.64598)_1	0	((0.5,0.5),(0.152279,0.134228),(0.0764679,0.198126),(0.5,0.631799),(0.5,0))
OG0001800	((sT_1:0.017186,Ath_2:0.017186)_2:7.0988,((Aha_2:1.29,Aly_2:1.29)_2:0.18,(sA_2:0.015092,Aar_2:0.015092)_2:1.45491)_2:5.64598)_1	0	((0,0.5),(0.152279,0.134228),(0.631799,0.631799),(0.5,0.631799),(0.5,0.5))
OG0001801	((sT_2:0.017186,Ath_2:0.017186)_2:7.0988,((Aha_1:1.29,Aly_2:1.29)_2:0.18,(sA_2:0.015092,Aar_2:0.015092)_2:1.45491)_2:5.64598)_2	0.555	((-,-),(-,-),(-,-),(-,-),(-,-))
OG0001802	((sT_2:0.017186,Ath_2:0.017186)_2:7.0988,((Aha_2:1.29,Aly_1:1.29)_2:0.18,(sA_2:0.015092,Aar_2:0.015092)_2:1.45491)_2:5.64598)_2	0.555	((-,-),(-,-),(-,-),(-,-),(-,-))
OG0001803	((sT_2:0.017186,Ath_2:0.017186)_2:7.0988,((Aha_2:1.29,Aly_2:1.29)_2:0.18,(sA_2:0.015092,Aar_1:0.015092)_2:1.45491)_2:5.64598)_1	0	((0.5,0.5),(0.152279,0.134228),(0.631799,0.631799),(0.5,0.631799),(0.5,0))
OG0001804	((sT_2:0.017186,Ath_2:0.017186)_2:7.0988,((Aha_2:1.29,Aly_2:1.29)_2:0.18,(sA_2:0.015092,Aar_1:0.015092)_2:1.45491)_2:5.64598)_1	0	((0.5,0.5),(0.152279,0.134228),(0.631799,0.631799),(0.5,0.631799),(0.5,0))
OG0001805	((sT_1:0.017186,Ath_1:0.017186)_1:7.0988,((Aha_4:1.29,Aly_1:1.29)_2:0.18,(sA_3:0.015092,Aar_1:0.015092)_2:1.45491)_2:5.64598)_1	0	((0.5,0.5),(0.786122,0.134228),(0.0138227,0.198126),(0.5,0.631799),(0,0))
OG0001806	((sT_2:0.017186,Ath_2:0.017186)_2:7.0988,((Aha_1:1.29,Aly_2:1.29)_2:0.18,(sA_2:0.015092,Aar_2:0.015092)_2:1.45491)_2:5.64598)_2	0.555	((-,-),(-,-),(-,-),(-,-),(-,-))
OG0001807	((sT_2:0.017186,Ath_2:0.017186)_2:7.0988,((Aha_2:1.29,Aly_1:1.29)_2:0.18,(sA_2:0.015092,Aar_2:0.015092)_2:1.45491)_2:5.64598)_2	0.555	((-,-),(-,-),(-,-),(-,-),(-,-))
OG0001808	((sT_2:0.017186,Ath_2:0.017186)_2:7.0988,((Aha_2:1.29,Aly_2:1.29)_2:0.18,(sA_2:0.015092,Aar_1:0.015092)_2:1.45491)_2:5.64598)_1	0	((0.5,0.5),(0.152279,0.134228),(0.631799,0.631799),(0.5,0.631799),(0.5,0))
OG0001809	((sT_2:0.017186,Ath_2:0.017186)_2:7.0988,((Aha_1:1.29,Aly_2:1.29)_2:0.18,(sA_2:0.015092,Aar_2:0.015092)_2:1.45491)_2:5.64598)_2	0.555	((-,-),(-,-),(-,-),(-,-),(-,-))
OG0001810	((sT_1:0.017186,Ath_1:0.017186)_1:7.0988,((Aha_3:1.29,Aly_2:1.29)_2:0.18,(sA_2:0.015092,Aar_2:0.015092)_2:1.45491)_2:5.64598)_2	0.531	((-,-),(-,-),(-,-),(-,-),(-,-))
OG0001811	((sT_1:0.017186,Ath_1:0.017186)_1:7.0988,((Aha_2:1.29,Aly_2:1.29)_2:0.18,(sA_2:0.015092,Aar_3:0.015092)_2:1.45491)_2:5.64598)_1	0	((0.5,0.5),(0.786122,0.134228),(0.631799,0.631799),(0.5,0.631799),(0.5,0))
OG0001812	((sT_1:0.017186,Ath_2:0.017186)_2:7.0988,((Aha_3:1.29,Aly_1:1.29)_2:0.18,(sA_2:0.015092,Aar_2:0.015092)_2:1.45491)_2:5.64598)_1	0	((0,0.5),(0.152279,0.134228),(0.0764679,0.198126),(0.5,0.631799),(0.5,0.5))
OG0001813	((sT_2:0.017186,Ath_3:0.017186)_2:7.0988,((Aha_2:1.29,Aly_2:1.29)_2:0.18,(sA_1:0.015092,Aar_1:0.015092)_1:1.45491)_2:5.64598)_1	0	((0.5,0),(0.152279,0.134228),(0.631799,0.631799),(0.5,0.198126),(0.5,0.5))
OG0001814	((sT_2:0.017186,Ath_2:0.017186)_2:7.0988,((Aha_0:1.29,Aly_2:1.29)_2:0.18,(sA_3:0.015092,Aar_2:0.015092)_2:1.45491)_2:5.64598)_1	0	((0.5,0.5),(0.152279,0.134228),(0.00441228,0.631799),(0.5,0.631799),(0,0.5))
OG0001815	((sT_1:0.017186,Ath_2:0.017186)_2:7.0988,((Aha_2:1.29,Aly_2:1.29)_2:0.18,(sA_2:0.015092,Aar_2:0.015092)_2:1.45491)_2:5.64598)_1	0	((0,0.5),(0.152279,0.134228),(0.631799,0.631799),(0.5,0.631799),(0.5,0.5))
OG0001816	((sT_1:0.017186,Ath_2:0.017186)_1:7.0988,((Aha_2:1.29,Aly_2:1.29)_2:0.18,(sA_2:0.015092,Aar_2:0.015092)_2:1.45491)_2:5.64598)_1	0	((0.5,0),(0.786122,0.134228),(0.631799,0.631799),(0.5,0.631799),(0.5,0.5))
OG0001817	((sT_2:0.017186,Ath_2:0.017186)_2:7.0988,((Aha_1:1.29,Aly_2:1.29)_2:0.18,(sA_2:0.015092,Aar_2:0.015092)_2:1.45491)_2:5.64598)_2	0.555	((-,-),(-,-),(-,-),(-,-),(-,-))
OG0001818	((sT_2:0.017186,Ath_2:0.017186)_2:7.0988,((Aha_1:1.29,Aly_2:1.29)_2:0.18,(sA_2:0.015092,Aar_2:0.015092)_2:1.45491)_2:5.64598)_2	0.555	((-,-),(-,-),(-,-),(-,-),(-,-))
OG0001819	((sT_2:0.017186,Ath_2:0.017186)_2:7.0988,((Aha_2:1.29,Aly_2:1.29)_2:0.18,(sA_1:0.015092,Aar_2:0.015092)_1:1.45491)_2:5.64598)_1	0	((0.5,0.5),(0.152279,0.134228),(0.631799,0.631799),(0.5,0.198126),(0.5,0))
OG0001820	((sT_2:0.017186,Ath_2:0.017186)_2:7.0988,((Aha_1:1.29,Aly_2:1.29)_2:0.18,(sA_2:0.015092,Aar_2:0.015092)_2:1.45491)_2:5.64598)_2	0.555	((-,-),(-,-),(-,-),(-,-),(-,-))
OG0001821	((sT_2:0.017186,Ath_2:0.017186)_2:7.0988,((Aha_2:1.29,Aly_1:1.29)_2:0.18,(sA_2:0.015092,Aar_2:0.015092)_2:1.45491)_2:5.64598)_2	0.555	((-,-),(-,-),(-,-),(-,-),(-,-))
OG0001822	((sT_2:0.017186,Ath_2:0.017186)_2:7.0988,((Aha_1:1.29,Aly_2:1.29)_2:0.18,(sA_2:0.015092,Aar_2:0.015092)_2:1.45491)_2:5.64598)_2	0.555	((-,-),(-,-),(-,-),(-,-),(-,-))
OG0001823	((sT_2:0.017186,Ath_2:0.017186)_2:7.0988,((Aha_2:1.29,Aly_2:1.29)_2:0.18,(sA_2:0.015092,Aar_1:0.015092)_2:1.45491)_2:5.64598)_1	0	((0.5,0.5),(0.152279,0.134228),(0.631799,0.631799),(0.5,0.631799),(0.5,0))
OG0001824	((sT_1:0.017186,Ath_1:0.017186)_1:7.0988,((Aha_3:1.29,Aly_2:1.29)_2:0.18,(sA_2:0.015092,Aar_2:0.015092)_2:1.45491)_2:5.64598)_2	0.531	((-,-),(-,-),(-,-),(-,-),(-,-))
OG0001825	((sT_1:0.017186,Ath_0:0.017186)_2:7.0988,((Aha_3:1.29,Aly_1:1.29)_2:0.18,(sA_2:0.015092,Aar_4:0.015092)_1:1.45491)_2:5.64598)_1	0	((0,0),(0.152279,0.134228),(0.0764679,0.198126),(0.5,0.198126),(0,0))
OG0001826	((sT_1:0.017186,Ath_2:0.017186)_2:7.0988,((Aha_0:1.29,Aly_3:1.29)_2:0.18,(sA_3:0.015092,Aar_2:0.015092)_2:1.45491)_2:5.64598)_1	0	((0,0.5),(0.152279,0.134228),(0.00441228,0.0764679),(0.5,0.631799),(0,0.5))
OG0001828	((sT_2:0.017186,Ath_1:0.017186)_2:7.0988,((Aha_2:1.29,Aly_2:1.29)_2:0.18,(sA_2:0.015092,Aar_2:0.015092)_2:1.45491)_2:5.64598)_1	0	((0.5,0),(0.152279,0.134228),(0.631799,0.631799),(0.5,0.631799),(0.5,0.5))
OG0001829	((sT_1:0.017186,Ath_2:0.017186)_2:7.0988,((Aha_7:1.29,Aly_0:1.29)_2:0.18,(sA_0:0.015092,Aar_1:0.015092)_2:1.45491)_2:5.64598)_1	0	((0,0.5),(0.152279,0.134228),(6.99157e-06,0.00441228),(0.5,0.631799),(0,0))
OG0001830	((sT_2:0.017186,Ath_2:0.017186)_2:7.0988,((Aha_3:1.29,Aly_2:1.29)_2:0.18,(sA_1:0.015092,Aar_1:0.015092)_1:1.45491)_2:5.64598)_2	0.2875	((-,-),(-,-),(-,-),(-,-),(-,-))
OG0001831	((sT_2:0.017186,Ath_2:0.017186)_2:7.0988,((Aha_2:1.29,Aly_2:1.29)_2:0.18,(sA_1:0.015092,Aar_2:0.015092)_2:1.45491)_2:5.64598)_1	0	((0.5,0.5),(0.152279,0.134228),(0.631799,0.631799),(0.5,0.631799),(0,0.5))
OG0001832	((sT_2:0.017186,Ath_2:0.017186)_2:7.0988,((Aha_2:1.29,Aly_2:1.29)_2:0.18,(sA_1:0.015092,Aar_2:0.015092)_1:1.45491)_2:5.64598)_1	0	((0.5,0.5),(0.152279,0.134228),(0.631799,0.631799),(0.5,0.198126),(0.5,0))
OG0001833	((sT_1:0.017186,Ath_1:0.017186)_1:7.0988,((Aha_3:1.29,Aly_2:1.29)_2:0.18,(sA_2:0.015092,Aar_2:0.015092)_2:1.45491)_2:5.64598)_2	0.531	((-,-),(-,-),(-,-),(-,-),(-,-))
OG0001834	((sT_2:0.017186,Ath_2:0.017186)_2:7.0988,((Aha_2:1.29,Aly_2:1.29)_2:0.18,(sA_2:0.015092,Aar_1:0.015092)_2:1.45491)_2:5.64598)_1	0	((0.5,0.5),(0.152279,0.134228),(0.631799,0.631799),(0.5,0.631799),(0.5,0))
OG0001835	((sT_2:0.017186,Ath_2:0.017186)_2:7.0988,((Aha_1:1.29,Aly_2:1.29)_2:0.18,(sA_2:0.015092,Aar_2:0.015092)_2:1.45491)_2:5.64598)_2	0.555	((-,-),(-,-),(-,-),(-,-),(-,-))
OG0001836	((sT_2:0.017186,Ath_2:0.017186)_2:7.0988,((Aha_2:1.29,Aly_2:1.29)_2:0.18,(sA_1:0.015092,Aar_2:0.015092)_1:1.45491)_2:5.64598)_1	0	((0.5,0.5),(0.152279,0.134228),(0.631799,0.631799),(0.5,0.198126),(0.5,0))
OG0001837	((sT_2:0.017186,Ath_2:0.017186)_2:7.0988,((Aha_2:1.29,Aly_1:1.29)_2:0.18,(sA_2:0.015092,Aar_2:0.015092)_2:1.45491)_2:5.64598)_2	0.555	((-,-),(-,-),(-,-),(-,-),(-,-))
OG0001838	((sT_2:0.017186,Ath_1:0.017186)_2:7.0988,((Aha_2:1.29,Aly_2:1.29)_2:0.18,(sA_2:0.015092,Aar_2:0.015092)_2:1.45491)_2:5.64598)_1	0	((0.5,0),(0.152279,0.134228),(0.631799,0.631799),(0.5,0.631799),(0.5,0.5))
OG0001839	((sT_2:0.017186,Ath_2:0.017186)_2:7.0988,((Aha_1:1.29,Aly_2:1.29)_2:0.18,(sA_2:0.015092,Aar_2:0.015092)_2:1.45491)_2:5.64598)_2	0.555	((-,-),(-,-),(-,-),(-,-),(-,-))
OG0001840	((sT_3:0.017186,Ath_4:0.017186)_2:7.0988,((Aha_0:1.29,Aly_2:1.29)_1:0.18,(sA_1:0.015092,Aar_1:0.015092)_1:1.45491)_1:5.64598)_1	0	((0,0),(0.152279,0.750657),(0.109332,0.0381844),(0.5,0.573871),(0.5,0.5))
OG0001841	((sT_2:0.017186,Ath_2:0.017186)_2:7.0988,((Aha_2:1.29,Aly_2:1.29)_2:0.18,(sA_2:0.015092,Aar_1:0.015092)_2:1.45491)_2:5.64598)_1	0	((0.5,0.5),(0.152279,0.134228),(0.631799,0.631799),(0.5,0.631799),(0.5,0))
OG0001842	((sT_2:0.017186,Ath_2:0.017186)_2:7.0988,((Aha_1:1.29,Aly_2:1.29)_2:0.18,(sA_2:0.015092,Aar_2:0.015092)_2:1.45491)_2:5.64598)_2	0.555	((-,-),(-,-),(-,-),(-,-),(-,-))
OG0001843	((sT_2:0.017186,Ath_2:0.017186)_2:7.0988,((Aha_1:1.29,Aly_2:1.29)_2:0.18,(sA_2:0.015092,Aar_2:0.015092)_2:1.45491)_2:5.64598)_2	0.555	((-,-),(-,-),(-,-),(-,-),(-,-))
OG0001844	((sT_2:0.017186,Ath_2:0.017186)_2:7.0988,((Aha_4:1.29,Aly_1:1.29)_1:0.18,(sA_1:0.015092,Aar_1:0.015092)_1:1.45491)_1:5.64598)_2	0.031	((0.5,0.5),(0.561331,0.518681),(0.00022535,0.573871),(0.5,0.573871),(0.5,0.5))
OG0001845	((sT_2:0.017186,Ath_2:0.017186)_2:7.0988,((Aha_1:1.29,Aly_2:1.29)_2:0.18,(sA_2:0.015092,Aar_2:0.015092)_2:1.45491)_2:5.64598)_2	0.555	((-,-),(-,-),(-,-),(-,-),(-,-))
OG0001846	((sT_2:0.017186,Ath_2:0.017186)_2:7.0988,((Aha_1:1.29,Aly_2:1.29)_2:0.18,(sA_2:0.015092,Aar_2:0.015092)_2:1.45491)_2:5.64598)_2	0.555	((-,-),(-,-),(-,-),(-,-),(-,-))
OG0001847	((sT_0:0.017186,Ath_2:0.017186)_2:7.0988,((Aha_2:1.29,Aly_3:1.29)_2:0.18,(sA_2:0.015092,Aar_2:0.015092)_2:1.45491)_2:5.64598)_1	0	((0,0.5),(0.152279,0.134228),(0.631799,0.0764679),(0.5,0.631799),(0.5,0.5))
OG0001848	((sT_1:0.017186,Ath_1:0.017186)_1:7.0988,((Aha_3:1.29,Aly_2:1.29)_2:0.18,(sA_1:0.015092,Aar_3:0.015092)_2:1.45491)_2:5.64598)_1	0	((0.5,0.5),(0.786122,0.134228),(0.0764679,0.631799),(0.5,0.631799),(0,0))
OG0001849	((sT_1:0.017186,Ath_1:0.017186)_1:7.0988,((Aha_2:1.29,Aly_5:1.29)_2:0.18,(sA_1:0.015092,Aar_1:0.015092)_1:1.45491)_2:5.64598)_2	0.012	((0.5,0.5),(0.85201,0.832603),(0.631799,0.00080057),(0.5,0.198126),(0.5,0.5))
OG0001850	((sT_1:0.017186,Ath_1:0.017186)_1:7.0988,((Aha_3:1.29,Aly_2:1.29)_2:0.18,(sA_2:0.015092,Aar_2:0.015092)_2:1.45491)_2:5.64598)_2	0.531	((-,-),(-,-),(-,-),(-,-),(-,-))
OG0001851	((sT_2:0.017186,Ath_2:0.017186)_2:7.0988,((Aha_2:1.29,Aly_2:1.29)_2:0.18,(sA_2:0.015092,Aar_1:0.015092)_2:1.45491)_2:5.64598)_1	0	((0.5,0.5),(0.152279,0.134228),(0.631799,0.631799),(0.5,0.631799),(0.5,0))
OG0001852	((sT_2:0.017186,Ath_2:0.017186)_2:7.0988,((Aha_1:1.29,Aly_2:1.29)_2:0.18,(sA_2:0.015092,Aar_2:0.015092)_2:1.45491)_2:5.64598)_2	0.555	((-,-),(-,-),(-,-),(-,-),(-,-))
OG0001853	((sT_2:0.017186,Ath_2:0.017186)_2:7.0988,((Aha_1:1.29,Aly_2:1.29)_2:0.18,(sA_2:0.015092,Aar_2:0.015092)_2:1.45491)_2:5.64598)_2	0.555	((-,-),(-,-),(-,-),(-,-),(-,-))
OG0001854	((sT_1:0.017186,Ath_1:0.017186)_1:7.0988,((Aha_2:1.29,Aly_2:1.29)_2:0.18,(sA_2:0.015092,Aar_3:0.015092)_2:1.45491)_2:5.64598)_1	0	((0.5,0.5),(0.786122,0.134228),(0.631799,0.631799),(0.5,0.631799),(0.5,0))
OG0001855	((sT_2:0.017186,Ath_1:0.017186)_1:7.0988,((Aha_2:1.29,Aly_2:1.29)_2:0.18,(sA_2:0.015092,Aar_2:0.015092)_2:1.45491)_2:5.64598)_1	0	((0,0.5),(0.786122,0.134228),(0.631799,0.631799),(0.5,0.631799),(0.5,0.5))
OG0001856	((sT_1:0.017186,Ath_1:0.017186)_1:7.0988,((Aha_3:1.29,Aly_2:1.29)_2:0.18,(sA_2:0.015092,Aar_2:0.015092)_2:1.45491)_2:5.64598)_2	0.531	((-,-),(-,-),(-,-),(-,-),(-,-))
OG0001857	((sT_2:0.017186,Ath_2:0.017186)_2:7.0988,((Aha_2:1.29,Aly_2:1.29)_2:0.18,(sA_2:0.015092,Aar_1:0.015092)_2:1.45491)_2:5.64598)_1	0	((0.5,0.5),(0.152279,0.134228),(0.631799,0.631799),(0.5,0.631799),(0.5,0))
OG0001859	((sT_1:0.017186,Ath_1:0.017186)_1:7.0988,((Aha_3:1.29,Aly_2:1.29)_2:0.18,(sA_2:0.015092,Aar_2:0.015092)_2:1.45491)_2:5.64598)_2	0.531	((-,-),(-,-),(-,-),(-,-),(-,-))
OG0001860	((sT_2:0.017186,Ath_2:0.017186)_2:7.0988,((Aha_2:1.29,Aly_2:1.29)_2:0.18,(sA_2:0.015092,Aar_1:0.015092)_2:1.45491)_2:5.64598)_1	0	((0.5,0.5),(0.152279,0.134228),(0.631799,0.631799),(0.5,0.631799),(0.5,0))
OG0001861	((sT_2:0.017186,Ath_2:0.017186)_2:7.0988,((Aha_2:1.29,Aly_2:1.29)_2:0.18,(sA_2:0.015092,Aar_1:0.015092)_2:1.45491)_2:5.64598)_1	0	((0.5,0.5),(0.152279,0.134228),(0.631799,0.631799),(0.5,0.631799),(0.5,0))
OG0001862	((sT_2:0.017186,Ath_2:0.017186)_2:7.0988,((Aha_2:1.29,Aly_2:1.29)_2:0.18,(sA_2:0.015092,Aar_1:0.015092)_2:1.45491)_2:5.64598)_1	0	((0.5,0.5),(0.152279,0.134228),(0.631799,0.631799),(0.5,0.631799),(0.5,0))
OG0001863	((sT_2:0.017186,Ath_2:0.017186)_2:7.0988,((Aha_2:1.29,Aly_2:1.29)_2:0.18,(sA_2:0.015092,Aar_1:0.015092)_2:1.45491)_2:5.64598)_1	0	((0.5,0.5),(0.152279,0.134228),(0.631799,0.631799),(0.5,0.631799),(0.5,0))
OG0001864	((sT_2:0.017186,Ath_2:0.017186)_2:7.0988,((Aha_2:1.29,Aly_2:1.29)_2:0.18,(sA_2:0.015092,Aar_1:0.015092)_2:1.45491)_2:5.64598)_1	0	((0.5,0.5),(0.152279,0.134228),(0.631799,0.631799),(0.5,0.631799),(0.5,0))
OG0001865	((sT_2:0.017186,Ath_2:0.017186)_2:7.0988,((Aha_2:1.29,Aly_2:1.29)_2:0.18,(sA_2:0.015092,Aar_1:0.015092)_2:1.45491)_2:5.64598)_1	0	((0.5,0.5),(0.152279,0.134228),(0.631799,0.631799),(0.5,0.631799),(0.5,0))
OG0001866	((sT_2:0.017186,Ath_2:0.017186)_2:7.0988,((Aha_2:1.29,Aly_3:1.29)_2:0.18,(sA_0:0.015092,Aar_2:0.015092)_2:1.45491)_2:5.64598)_1	0	((0.5,0.5),(0.152279,0.134228),(0.631799,0.0764679),(0.5,0.631799),(0,0.5))
OG0001867	((sT_2:0.017186,Ath_2:0.017186)_2:7.0988,((Aha_2:1.29,Aly_2:1.29)_2:0.18,(sA_2:0.015092,Aar_1:0.015092)_2:1.45491)_2:5.64598)_1	0	((0.5,0.5),(0.152279,0.134228),(0.631799,0.631799),(0.5,0.631799),(0.5,0))
OG0001868	((sT_1:0.017186,Ath_1:0.017186)_1:7.0988,((Aha_2:1.29,Aly_3:1.29)_2:0.18,(sA_1:0.015092,Aar_3:0.015092)_2:1.45491)_2:5.64598)_1	0	((0.5,0.5),(0.786122,0.134228),(0.631799,0.0764679),(0.5,0.631799),(0,0))
OG0001869	((sT_2:0.017186,Ath_2:0.017186)_2:7.0988,((Aha_2:1.29,Aly_2:1.29)_2:0.18,(sA_1:0.015092,Aar_2:0.015092)_2:1.45491)_2:5.64598)_1	0	((0.5,0.5),(0.152279,0.134228),(0.631799,0.631799),(0.5,0.631799),(0,0.5))
OG0001870	((sT_2:0.017186,Ath_2:0.017186)_2:7.0988,((Aha_2:1.29,Aly_2:1.29)_2:0.18,(sA_2:0.015092,Aar_1:0.015092)_2:1.45491)_2:5.64598)_1	0	((0.5,0.5),(0.152279,0.134228),(0.631799,0.631799),(0.5,0.631799),(0.5,0))
OG0001871	((sT_2:0.017186,Ath_2:0.017186)_2:7.0988,((Aha_2:1.29,Aly_2:1.29)_2:0.18,(sA_1:0.015092,Aar_2:0.015092)_2:1.45491)_2:5.64598)_1	0	((0.5,0.5),(0.152279,0.134228),(0.631799,0.631799),(0.5,0.631799),(0,0.5))
OG0001872	((sT_2:0.017186,Ath_2:0.017186)_2:7.0988,((Aha_2:1.29,Aly_2:1.29)_2:0.18,(sA_2:0.015092,Aar_1:0.015092)_2:1.45491)_2:5.64598)_1	0	((0.5,0.5),(0.152279,0.134228),(0.631799,0.631799),(0.5,0.631799),(0.5,0))
OG0001873	((sT_2:0.017186,Ath_2:0.017186)_2:7.0988,((Aha_2:1.29,Aly_2:1.29)_2:0.18,(sA_2:0.015092,Aar_1:0.015092)_2:1.45491)_2:5.64598)_1	0	((0.5,0.5),(0.152279,0.134228),(0.631799,0.631799),(0.5,0.631799),(0.5,0))
OG0001874	((sT_2:0.017186,Ath_2:0.017186)_2:7.0988,((Aha_2:1.29,Aly_2:1.29)_2:0.18,(sA_2:0.015092,Aar_1:0.015092)_2:1.45491)_2:5.64598)_1	0	((0.5,0.5),(0.152279,0.134228),(0.631799,0.631799),(0.5,0.631799),(0.5,0))
OG0001875	((sT_2:0.017186,Ath_2:0.017186)_2:7.0988,((Aha_2:1.29,Aly_2:1.29)_2:0.18,(sA_2:0.015092,Aar_1:0.015092)_2:1.45491)_2:5.64598)_1	0	((0.5,0.5),(0.152279,0.134228),(0.631799,0.631799),(0.5,0.631799),(0.5,0))
OG0001876	((sT_2:0.017186,Ath_2:0.017186)_2:7.0988,((Aha_2:1.29,Aly_2:1.29)_2:0.18,(sA_2:0.015092,Aar_1:0.015092)_2:1.45491)_2:5.64598)_1	0	((0.5,0.5),(0.152279,0.134228),(0.631799,0.631799),(0.5,0.631799),(0.5,0))
OG0001877	((sT_2:0.017186,Ath_2:0.017186)_2:7.0988,((Aha_2:1.29,Aly_2:1.29)_2:0.18,(sA_2:0.015092,Aar_1:0.015092)_2:1.45491)_2:5.64598)_1	0	((0.5,0.5),(0.152279,0.134228),(0.631799,0.631799),(0.5,0.631799),(0.5,0))
OG0001878	((sT_2:0.017186,Ath_2:0.017186)_2:7.0988,((Aha_2:1.29,Aly_2:1.29)_2:0.18,(sA_2:0.015092,Aar_1:0.015092)_2:1.45491)_2:5.64598)_1	0	((0.5,0.5),(0.152279,0.134228),(0.631799,0.631799),(0.5,0.631799),(0.5,0))
OG0001879	((sT_2:0.017186,Ath_2:0.017186)_2:7.0988,((Aha_1:1.29,Aly_3:1.29)_2:0.18,(sA_2:0.015092,Aar_1:0.015092)_2:1.45491)_2:5.64598)_1	0	((0.5,0.5),(0.152279,0.134228),(0.198126,0.0764679),(0.5,0.631799),(0.5,0))
OG0001880	((sT_2:0.017186,Ath_2:0.017186)_2:7.0988,((Aha_1:1.29,Aly_2:1.29)_2:0.18,(sA_2:0.015092,Aar_2:0.015092)_2:1.45491)_2:5.64598)_2	0.555	((-,-),(-,-),(-,-),(-,-),(-,-))
OG0001881	((sT_2:0.017186,Ath_2:0.017186)_2:7.0988,((Aha_2:1.29,Aly_2:1.29)_2:0.18,(sA_2:0.015092,Aar_1:0.015092)_2:1.45491)_2:5.64598)_1	0	((0.5,0.5),(0.152279,0.134228),(0.631799,0.631799),(0.5,0.631799),(0.5,0))
OG0001882	((sT_2:0.017186,Ath_2:0.017186)_2:7.0988,((Aha_1:1.29,Aly_2:1.29)_2:0.18,(sA_2:0.015092,Aar_2:0.015092)_2:1.45491)_2:5.64598)_2	0.555	((-,-),(-,-),(-,-),(-,-),(-,-))
OG0001883	((sT_2:0.017186,Ath_2:0.017186)_2:7.0988,((Aha_2:1.29,Aly_2:1.29)_2:0.18,(sA_2:0.015092,Aar_1:0.015092)_2:1.45491)_2:5.64598)_1	0	((0.5,0.5),(0.152279,0.134228),(0.631799,0.631799),(0.5,0.631799),(0.5,0))
OG0001884	((sT_2:0.017186,Ath_2:0.017186)_2:7.0988,((Aha_1:1.29,Aly_2:1.29)_2:0.18,(sA_2:0.015092,Aar_2:0.015092)_2:1.45491)_2:5.64598)_2	0.555	((-,-),(-,-),(-,-),(-,-),(-,-))
OG0001885	((sT_2:0.017186,Ath_2:0.017186)_2:7.0988,((Aha_2:1.29,Aly_2:1.29)_2:0.18,(sA_2:0.015092,Aar_1:0.015092)_2:1.45491)_2:5.64598)_1	0	((0.5,0.5),(0.152279,0.134228),(0.631799,0.631799),(0.5,0.631799),(0.5,0))
OG0001886	((sT_1:0.017186,Ath_2:0.017186)_2:7.0988,((Aha_2:1.29,Aly_2:1.29)_2:0.18,(sA_3:0.015092,Aar_1:0.015092)_2:1.45491)_2:5.64598)_1	0	((0,0.5),(0.152279,0.134228),(0.631799,0.631799),(0.5,0.631799),(0,0))
OG0001887	((sT_1:0.017186,Ath_2:0.017186)_2:7.0988,((Aha_2:1.29,Aly_3:1.29)_2:0.18,(sA_2:0.015092,Aar_1:0.015092)_2:1.45491)_2:5.64598)_1	0	((0,0.5),(0.152279,0.134228),(0.631799,0.0764679),(0.5,0.631799),(0.5,0))
OG0001888	((sT_2:0.017186,Ath_2:0.017186)_2:7.0988,((Aha_2:1.29,Aly_2:1.29)_2:0.18,(sA_2:0.015092,Aar_1:0.015092)_2:1.45491)_2:5.64598)_1	0	((0.5,0.5),(0.152279,0.134228),(0.631799,0.631799),(0.5,0.631799),(0.5,0))
OG0001889	((sT_2:0.017186,Ath_2:0.017186)_2:7.0988,((Aha_2:1.29,Aly_2:1.29)_2:0.18,(sA_2:0.015092,Aar_1:0.015092)_2:1.45491)_2:5.64598)_1	0	((0.5,0.5),(0.152279,0.134228),(0.631799,0.631799),(0.5,0.631799),(0.5,0))
OG0001890	((sT_2:0.017186,Ath_2:0.017186)_2:7.0988,((Aha_2:1.29,Aly_2:1.29)_2:0.18,(sA_2:0.015092,Aar_1:0.015092)_2:1.45491)_2:5.64598)_1	0	((0.5,0.5),(0.152279,0.134228),(0.631799,0.631799),(0.5,0.631799),(0.5,0))
OG0001891	((sT_2:0.017186,Ath_2:0.017186)_2:7.0988,((Aha_2:1.29,Aly_2:1.29)_2:0.18,(sA_2:0.015092,Aar_1:0.015092)_2:1.45491)_2:5.64598)_1	0	((0.5,0.5),(0.152279,0.134228),(0.631799,0.631799),(0.5,0.631799),(0.5,0))
OG0001892	((sT_2:0.017186,Ath_2:0.017186)_2:7.0988,((Aha_2:1.29,Aly_2:1.29)_2:0.18,(sA_2:0.015092,Aar_1:0.015092)_2:1.45491)_2:5.64598)_1	0	((0.5,0.5),(0.152279,0.134228),(0.631799,0.631799),(0.5,0.631799),(0.5,0))
OG0001893	((sT_2:0.017186,Ath_2:0.017186)_2:7.0988,((Aha_2:1.29,Aly_2:1.29)_2:0.18,(sA_2:0.015092,Aar_1:0.015092)_2:1.45491)_2:5.64598)_1	0	((0.5,0.5),(0.152279,0.134228),(0.631799,0.631799),(0.5,0.631799),(0.5,0))
OG0001894	((sT_2:0.017186,Ath_1:0.017186)_2:7.0988,((Aha_3:1.29,Aly_2:1.29)_2:0.18,(sA_1:0.015092,Aar_2:0.015092)_2:1.45491)_2:5.64598)_1	0	((0.5,0),(0.152279,0.134228),(0.0764679,0.631799),(0.5,0.631799),(0,0.5))
OG0001895	((sT_2:0.017186,Ath_2:0.017186)_2:7.0988,((Aha_1:1.29,Aly_2:1.29)_2:0.18,(sA_2:0.015092,Aar_2:0.015092)_2:1.45491)_2:5.64598)_2	0.555	((-,-),(-,-),(-,-),(-,-),(-,-))
OG0001896	((sT_2:0.017186,Ath_2:0.017186)_2:7.0988,((Aha_1:1.29,Aly_2:1.29)_2:0.18,(sA_2:0.015092,Aar_2:0.015092)_2:1.45491)_2:5.64598)_2	0.555	((-,-),(-,-),(-,-),(-,-),(-,-))
OG0001897	((sT_3:0.017186,Ath_3:0.017186)_3:7.0988,((Aha_1:1.29,Aly_1:1.29)_2:0.18,(sA_2:0.015092,Aar_1:0.015092)_2:1.45491)_2:5.64598)_1	0	((0.5,0.5),(0.052684,0.134228),(0.198126,0.198126),(0.5,0.631799),(0.5,0))
OG0001898	((sT_2:0.017186,Ath_2:0.017186)_2:7.0988,((Aha_1:1.29,Aly_2:1.29)_2:0.18,(sA_2:0.015092,Aar_2:0.015092)_2:1.45491)_2:5.64598)_2	0.555	((-,-),(-,-),(-,-),(-,-),(-,-))
OG0001899	((sT_2:0.017186,Ath_2:0.017186)_2:7.0988,((Aha_2:1.29,Aly_1:1.29)_2:0.18,(sA_2:0.015092,Aar_2:0.015092)_2:1.45491)_2:5.64598)_2	0.555	((-,-),(-,-),(-,-),(-,-),(-,-))
OG0001900	((sT_2:0.017186,Ath_1:0.017186)_2:7.0988,((Aha_2:1.29,Aly_2:1.29)_2:0.18,(sA_2:0.015092,Aar_2:0.015092)_2:1.45491)_2:5.64598)_1	0	((0.5,0),(0.152279,0.134228),(0.631799,0.631799),(0.5,0.631799),(0.5,0.5))
OG0001901	((sT_2:0.017186,Ath_2:0.017186)_2:7.0988,((Aha_1:1.29,Aly_2:1.29)_2:0.18,(sA_2:0.015092,Aar_2:0.015092)_2:1.45491)_2:5.64598)_2	0.555	((-,-),(-,-),(-,-),(-,-),(-,-))
OG0001902	((sT_1:0.017186,Ath_2:0.017186)_2:7.0988,((Aha_2:1.29,Aly_2:1.29)_2:0.18,(sA_2:0.015092,Aar_2:0.015092)_2:1.45491)_2:5.64598)_1	0	((0,0.5),(0.152279,0.134228),(0.631799,0.631799),(0.5,0.631799),(0.5,0.5))
OG0001903	((sT_2:0.017186,Ath_2:0.017186)_2:7.0988,((Aha_2:1.29,Aly_2:1.29)_2:0.18,(sA_2:0.015092,Aar_1:0.015092)_2:1.45491)_2:5.64598)_1	0	((0.5,0.5),(0.152279,0.134228),(0.631799,0.631799),(0.5,0.631799),(0.5,0))
OG0001904	((sT_0:0.017186,Ath_3:0.017186)_2:7.0988,((Aha_2:1.29,Aly_3:1.29)_2:0.18,(sA_2:0.015092,Aar_1:0.015092)_2:1.45491)_2:5.64598)_1	0	((0,0),(0.152279,0.134228),(0.631799,0.0764679),(0.5,0.631799),(0.5,0))
OG0001905	((sT_2:0.017186,Ath_2:0.017186)_2:7.0988,((Aha_2:1.29,Aly_2:1.29)_2:0.18,(sA_2:0.015092,Aar_1:0.015092)_2:1.45491)_2:5.64598)_1	0	((0.5,0.5),(0.152279,0.134228),(0.631799,0.631799),(0.5,0.631799),(0.5,0))
OG0001906	((sT_2:0.017186,Ath_2:0.017186)_2:7.0988,((Aha_1:1.29,Aly_2:1.29)_2:0.18,(sA_2:0.015092,Aar_2:0.015092)_2:1.45491)_2:5.64598)_2	0.555	((-,-),(-,-),(-,-),(-,-),(-,-))
OG0001907	((sT_2:0.017186,Ath_2:0.017186)_2:7.0988,((Aha_1:1.29,Aly_2:1.29)_2:0.18,(sA_2:0.015092,Aar_2:0.015092)_2:1.45491)_2:5.64598)_2	0.555	((-,-),(-,-),(-,-),(-,-),(-,-))
OG0001908	((sT_2:0.017186,Ath_2:0.017186)_2:7.0988,((Aha_2:1.29,Aly_2:1.29)_2:0.18,(sA_1:0.015092,Aar_2:0.015092)_2:1.45491)_2:5.64598)_1	0	((0.5,0.5),(0.152279,0.134228),(0.631799,0.631799),(0.5,0.631799),(0,0.5))
OG0001909	((sT_2:0.017186,Ath_2:0.017186)_2:7.0988,((Aha_2:1.29,Aly_2:1.29)_2:0.18,(sA_1:0.015092,Aar_2:0.015092)_2:1.45491)_2:5.64598)_1	0	((0.5,0.5),(0.152279,0.134228),(0.631799,0.631799),(0.5,0.631799),(0,0.5))
OG0001910	((sT_2:0.017186,Ath_2:0.017186)_2:7.0988,((Aha_1:1.29,Aly_2:1.29)_2:0.18,(sA_2:0.015092,Aar_2:0.015092)_2:1.45491)_2:5.64598)_2	0.555	((-,-),(-,-),(-,-),(-,-),(-,-))
OG0001911	((sT_2:0.017186,Ath_2:0.017186)_2:7.0988,((Aha_2:1.29,Aly_2:1.29)_2:0.18,(sA_1:0.015092,Aar_2:0.015092)_2:1.45491)_2:5.64598)_1	0	((0.5,0.5),(0.152279,0.134228),(0.631799,0.631799),(0.5,0.631799),(0,0.5))
OG0001912	((sT_2:0.017186,Ath_2:0.017186)_2:7.0988,((Aha_2:1.29,Aly_2:1.29)_2:0.18,(sA_1:0.015092,Aar_2:0.015092)_2:1.45491)_2:5.64598)_1	0	((0.5,0.5),(0.152279,0.134228),(0.631799,0.631799),(0.5,0.631799),(0,0.5))
OG0001913	((sT_2:0.017186,Ath_2:0.017186)_2:7.0988,((Aha_2:1.29,Aly_2:1.29)_2:0.18,(sA_1:0.015092,Aar_2:0.015092)_2:1.45491)_2:5.64598)_1	0	((0.5,0.5),(0.152279,0.134228),(0.631799,0.631799),(0.5,0.631799),(0,0.5))
OG0001914	((sT_2:0.017186,Ath_2:0.017186)_2:7.0988,((Aha_1:1.29,Aly_2:1.29)_2:0.18,(sA_2:0.015092,Aar_2:0.015092)_2:1.45491)_2:5.64598)_2	0.555	((-,-),(-,-),(-,-),(-,-),(-,-))
OG0001915	((sT_2:0.017186,Ath_2:0.017186)_2:7.0988,((Aha_0:1.29,Aly_3:1.29)_2:0.18,(sA_2:0.015092,Aar_2:0.015092)_2:1.45491)_2:5.64598)_2	0.039	((0.5,0.5),(0.561331,0.832603),(0.00441228,0.0764679),(0.5,0.631799),(0.5,0.5))
OG0001916	((sT_2:0.017186,Ath_2:0.017186)_2:7.0988,((Aha_2:1.29,Aly_2:1.29)_2:0.18,(sA_1:0.015092,Aar_2:0.015092)_2:1.45491)_2:5.64598)_1	0	((0.5,0.5),(0.152279,0.134228),(0.631799,0.631799),(0.5,0.631799),(0,0.5))
OG0001917	((sT_2:0.017186,Ath_2:0.017186)_2:7.0988,((Aha_2:1.29,Aly_1:1.29)_2:0.18,(sA_2:0.015092,Aar_2:0.015092)_2:1.45491)_2:5.64598)_2	0.555	((-,-),(-,-),(-,-),(-,-),(-,-))
OG0001918	((sT_2:0.017186,Ath_2:0.017186)_2:7.0988,((Aha_2:1.29,Aly_1:1.29)_2:0.18,(sA_1:0.015092,Aar_3:0.015092)_2:1.45491)_2:5.64598)_1	0	((0.5,0.5),(0.152279,0.134228),(0.631799,0.198126),(0.5,0.631799),(0,0))
OG0001919	((sT_2:0.017186,Ath_2:0.017186)_2:7.0988,((Aha_1:1.29,Aly_2:1.29)_2:0.18,(sA_2:0.015092,Aar_2:0.015092)_2:1.45491)_2:5.64598)_2	0.555	((-,-),(-,-),(-,-),(-,-),(-,-))
OG0001920	((sT_2:0.017186,Ath_2:0.017186)_2:7.0988,((Aha_1:1.29,Aly_2:1.29)_2:0.18,(sA_2:0.015092,Aar_2:0.015092)_2:1.45491)_2:5.64598)_2	0.555	((-,-),(-,-),(-,-),(-,-),(-,-))
OG0001921	((sT_2:0.017186,Ath_2:0.017186)_2:7.0988,((Aha_2:1.29,Aly_2:1.29)_2:0.18,(sA_2:0.015092,Aar_1:0.015092)_2:1.45491)_2:5.64598)_1	0	((0.5,0.5),(0.152279,0.134228),(0.631799,0.631799),(0.5,0.631799),(0.5,0))
OG0001922	((sT_2:0.017186,Ath_2:0.017186)_2:7.0988,((Aha_2:1.29,Aly_2:1.29)_2:0.18,(sA_1:0.015092,Aar_2:0.015092)_2:1.45491)_2:5.64598)_1	0	((0.5,0.5),(0.152279,0.134228),(0.631799,0.631799),(0.5,0.631799),(0,0.5))
OG0001923	((sT_2:0.017186,Ath_1:0.017186)_2:7.0988,((Aha_2:1.29,Aly_2:1.29)_2:0.18,(sA_2:0.015092,Aar_2:0.015092)_2:1.45491)_2:5.64598)_1	0	((0.5,0),(0.152279,0.134228),(0.631799,0.631799),(0.5,0.631799),(0.5,0.5))
OG0001924	((sT_2:0.017186,Ath_2:0.017186)_2:7.0988,((Aha_2:1.29,Aly_3:1.29)_2:0.18,(sA_1:0.015092,Aar_1:0.015092)_1:1.45491)_2:5.64598)_2	0.2875	((-,-),(-,-),(-,-),(-,-),(-,-))
OG0001925	((sT_2:0.017186,Ath_3:0.017186)_2:7.0988,((Aha_1:1.29,Aly_2:1.29)_2:0.18,(sA_1:0.015092,Aar_2:0.015092)_2:1.45491)_2:5.64598)_1	0	((0.5,0),(0.152279,0.134228),(0.198126,0.631799),(0.5,0.631799),(0,0.5))
OG0001926	((sT_2:0.017186,Ath_2:0.017186)_2:7.0988,((Aha_1:1.29,Aly_2:1.29)_2:0.18,(sA_2:0.015092,Aar_2:0.015092)_2:1.45491)_2:5.64598)_2	0.555	((-,-),(-,-),(-,-),(-,-),(-,-))
OG0001927	((sT_2:0.017186,Ath_2:0.017186)_2:7.0988,((Aha_2:1.29,Aly_2:1.29)_2:0.18,(sA_1:0.015092,Aar_2:0.015092)_2:1.45491)_2:5.64598)_1	0	((0.5,0.5),(0.152279,0.134228),(0.631799,0.631799),(0.5,0.631799),(0,0.5))
OG0001928	((sT_2:0.017186,Ath_1:0.017186)_2:7.0988,((Aha_2:1.29,Aly_2:1.29)_2:0.18,(sA_2:0.015092,Aar_2:0.015092)_2:1.45491)_2:5.64598)_1	0	((0.5,0),(0.152279,0.134228),(0.631799,0.631799),(0.5,0.631799),(0.5,0.5))
OG0001929	((sT_2:0.017186,Ath_2:0.017186)_2:7.0988,((Aha_1:1.29,Aly_2:1.29)_2:0.18,(sA_2:0.015092,Aar_2:0.015092)_2:1.45491)_2:5.64598)_2	0.555	((-,-),(-,-),(-,-),(-,-),(-,-))
OG0001930	((sT_1:0.017186,Ath_2:0.017186)_2:7.0988,((Aha_2:1.29,Aly_2:1.29)_2:0.18,(sA_2:0.015092,Aar_2:0.015092)_2:1.45491)_2:5.64598)_1	0	((0,0.5),(0.152279,0.134228),(0.631799,0.631799),(0.5,0.631799),(0.5,0.5))
OG0001931	((sT_1:0.017186,Ath_2:0.017186)_2:7.0988,((Aha_2:1.29,Aly_2:1.29)_2:0.18,(sA_2:0.015092,Aar_2:0.015092)_2:1.45491)_2:5.64598)_1	0	((0,0.5),(0.152279,0.134228),(0.631799,0.631799),(0.5,0.631799),(0.5,0.5))
OG0001932	((sT_2:0.017186,Ath_3:0.017186)_2:7.0988,((Aha_1:1.29,Aly_2:1.29)_2:0.18,(sA_2:0.015092,Aar_1:0.015092)_2:1.45491)_2:5.64598)_1	0	((0.5,0),(0.152279,0.134228),(0.198126,0.631799),(0.5,0.631799),(0.5,0))
OG0001933	((sT_2:0.017186,Ath_2:0.017186)_2:7.0988,((Aha_1:1.29,Aly_2:1.29)_2:0.18,(sA_2:0.015092,Aar_2:0.015092)_2:1.45491)_2:5.64598)_2	0.555	((-,-),(-,-),(-,-),(-,-),(-,-))
OG0001934	((sT_2:0.017186,Ath_2:0.017186)_2:7.0988,((Aha_3:1.29,Aly_1:1.29)_2:0.18,(sA_2:0.015092,Aar_1:0.015092)_2:1.45491)_2:5.64598)_1	0	((0.5,0.5),(0.152279,0.134228),(0.0764679,0.198126),(0.5,0.631799),(0.5,0))
OG0001935	((sT_1:0.017186,Ath_0:0.017186)_2:7.0988,((Aha_1:1.29,Aly_7:1.29)_1:0.18,(sA_1:0.015092,Aar_1:0.015092)_1:1.45491)_1:5.64598)_1	0	((0,0),(0.152279,0.750657),(0.573871,1.02169e-07),(0.5,0.573871),(0.5,0.5))
OG0001936	((sT_1:0.017186,Ath_2:0.017186)_2:7.0988,((Aha_2:1.29,Aly_2:1.29)_2:0.18,(sA_2:0.015092,Aar_2:0.015092)_2:1.45491)_2:5.64598)_1	0	((0,0.5),(0.152279,0.134228),(0.631799,0.631799),(0.5,0.631799),(0.5,0.5))
OG0001937	((sT_1:0.017186,Ath_1:0.017186)_1:7.0988,((Aha_2:1.29,Aly_2:1.29)_2:0.18,(sA_2:0.015092,Aar_3:0.015092)_2:1.45491)_2:5.64598)_1	0	((0.5,0.5),(0.786122,0.134228),(0.631799,0.631799),(0.5,0.631799),(0.5,0))
OG0001938	((sT_0:0.017186,Ath_1:0.017186)_2:7.0988,((Aha_1:1.29,Aly_4:1.29)_2:0.18,(sA_3:0.015092,Aar_2:0.015092)_2:1.45491)_2:5.64598)_1	0	((0,0),(0.152279,0.134228),(0.198126,0.0138227),(0.5,0.631799),(0,0.5))
OG0001939	((sT_2:0.017186,Ath_1:0.017186)_2:7.0988,((Aha_2:1.29,Aly_2:1.29)_2:0.18,(sA_2:0.015092,Aar_2:0.015092)_2:1.45491)_2:5.64598)_1	0	((0.5,0),(0.152279,0.134228),(0.631799,0.631799),(0.5,0.631799),(0.5,0.5))
OG0001940	((sT_2:0.017186,Ath_2:0.017186)_2:7.0988,((Aha_2:1.29,Aly_2:1.29)_2:0.18,(sA_2:0.015092,Aar_1:0.015092)_2:1.45491)_2:5.64598)_1	0	((0.5,0.5),(0.152279,0.134228),(0.631799,0.631799),(0.5,0.631799),(0.5,0))
OG0001941	((sT_2:0.017186,Ath_2:0.017186)_2:7.0988,((Aha_2:1.29,Aly_2:1.29)_1:0.18,(sA_1:0.015092,Aar_2:0.015092)_1:1.45491)_1:5.64598)_1	0	((0.5,0.5),(0.152279,0.750657),(0.0381844,0.0381844),(0.5,0.573871),(0.5,0))
OG0001942	((sT_1:0.017186,Ath_1:0.017186)_1:7.0988,((Aha_4:1.29,Aly_2:1.29)_2:0.18,(sA_2:0.015092,Aar_1:0.015092)_2:1.45491)_2:5.64598)_1	0	((0.5,0.5),(0.786122,0.134228),(0.0138227,0.631799),(0.5,0.631799),(0.5,0))
OG0001943	((sT_2:0.017186,Ath_2:0.017186)_2:7.0988,((Aha_1:1.29,Aly_2:1.29)_2:0.18,(sA_2:0.015092,Aar_2:0.015092)_2:1.45491)_2:5.64598)_2	0.555	((-,-),(-,-),(-,-),(-,-),(-,-))
OG0001944	((sT_1:0.017186,Ath_1:0.017186)_1:7.0988,((Aha_0:1.29,Aly_5:1.29)_2:0.18,(sA_2:0.015092,Aar_2:0.015092)_2:1.45491)_2:5.64598)_2	0.002	((0.5,0.5),(0.85201,0.832603),(0.00441228,0.00080057),(0.5,0.631799),(0.5,0.5))
OG0001945	((sT_2:0.017186,Ath_2:0.017186)_2:7.0988,((Aha_1:1.29,Aly_2:1.29)_2:0.18,(sA_2:0.015092,Aar_2:0.015092)_2:1.45491)_2:5.64598)_2	0.555	((-,-),(-,-),(-,-),(-,-),(-,-))
OG0001946	((sT_2:0.017186,Ath_2:0.017186)_2:7.0988,((Aha_2:1.29,Aly_1:1.29)_2:0.18,(sA_2:0.015092,Aar_2:0.015092)_2:1.45491)_2:5.64598)_2	0.555	((-,-),(-,-),(-,-),(-,-),(-,-))
OG0001947	((sT_2:0.017186,Ath_1:0.017186)_2:7.0988,((Aha_2:1.29,Aly_2:1.29)_2:0.18,(sA_2:0.015092,Aar_2:0.015092)_2:1.45491)_2:5.64598)_1	0	((0.5,0),(0.152279,0.134228),(0.631799,0.631799),(0.5,0.631799),(0.5,0.5))
OG0001948	((sT_2:0.017186,Ath_2:0.017186)_2:7.0988,((Aha_2:1.29,Aly_1:1.29)_2:0.18,(sA_2:0.015092,Aar_2:0.015092)_2:1.45491)_2:5.64598)_2	0.555	((-,-),(-,-),(-,-),(-,-),(-,-))
OG0001949	((sT_1:0.017186,Ath_2:0.017186)_2:7.0988,((Aha_2:1.29,Aly_2:1.29)_2:0.18,(sA_2:0.015092,Aar_2:0.015092)_2:1.45491)_2:5.64598)_1	0	((0,0.5),(0.152279,0.134228),(0.631799,0.631799),(0.5,0.631799),(0.5,0.5))
OG0001950	((sT_2:0.017186,Ath_2:0.017186)_2:7.0988,((Aha_1:1.29,Aly_2:1.29)_2:0.18,(sA_2:0.015092,Aar_2:0.015092)_2:1.45491)_2:5.64598)_2	0.555	((-,-),(-,-),(-,-),(-,-),(-,-))
OG0001951	((sT_2:0.017186,Ath_2:0.017186)_2:7.0988,((Aha_2:1.29,Aly_1:1.29)_2:0.18,(sA_2:0.015092,Aar_2:0.015092)_2:1.45491)_2:5.64598)_2	0.555	((-,-),(-,-),(-,-),(-,-),(-,-))
OG0001952	((sT_2:0.017186,Ath_2:0.017186)_2:7.0988,((Aha_2:1.29,Aly_2:1.29)_2:0.18,(sA_2:0.015092,Aar_1:0.015092)_2:1.45491)_2:5.64598)_1	0	((0.5,0.5),(0.152279,0.134228),(0.631799,0.631799),(0.5,0.631799),(0.5,0))
OG0001953	((sT_2:0.017186,Ath_2:0.017186)_2:7.0988,((Aha_2:1.29,Aly_2:1.29)_2:0.18,(sA_2:0.015092,Aar_1:0.015092)_2:1.45491)_2:5.64598)_1	0	((0.5,0.5),(0.152279,0.134228),(0.631799,0.631799),(0.5,0.631799),(0.5,0))
OG0001954	((sT_1:0.017186,Ath_2:0.017186)_2:7.0988,((Aha_2:1.29,Aly_2:1.29)_2:0.18,(sA_2:0.015092,Aar_2:0.015092)_2:1.45491)_2:5.64598)_1	0	((0,0.5),(0.152279,0.134228),(0.631799,0.631799),(0.5,0.631799),(0.5,0.5))
OG0001955	((sT_2:0.017186,Ath_2:0.017186)_2:7.0988,((Aha_1:1.29,Aly_2:1.29)_2:0.18,(sA_2:0.015092,Aar_2:0.015092)_2:1.45491)_2:5.64598)_2	0.555	((-,-),(-,-),(-,-),(-,-),(-,-))
OG0001956	((sT_2:0.017186,Ath_2:0.017186)_2:7.0988,((Aha_1:1.29,Aly_2:1.29)_2:0.18,(sA_2:0.015092,Aar_2:0.015092)_2:1.45491)_2:5.64598)_2	0.555	((-,-),(-,-),(-,-),(-,-),(-,-))
OG0001957	((sT_2:0.017186,Ath_1:0.017186)_2:7.0988,((Aha_2:1.29,Aly_2:1.29)_2:0.18,(sA_2:0.015092,Aar_2:0.015092)_2:1.45491)_2:5.64598)_1	0	((0.5,0),(0.152279,0.134228),(0.631799,0.631799),(0.5,0.631799),(0.5,0.5))
OG0001958	((sT_2:0.017186,Ath_2:0.017186)_2:7.0988,((Aha_2:1.29,Aly_1:1.29)_2:0.18,(sA_2:0.015092,Aar_2:0.015092)_2:1.45491)_2:5.64598)_2	0.555	((-,-),(-,-),(-,-),(-,-),(-,-))
OG0001959	((sT_2:0.017186,Ath_2:0.017186)_2:7.0988,((Aha_1:1.29,Aly_2:1.29)_2:0.18,(sA_2:0.015092,Aar_2:0.015092)_2:1.45491)_2:5.64598)_2	0.555	((-,-),(-,-),(-,-),(-,-),(-,-))
OG0001960	((sT_2:0.017186,Ath_2:0.017186)_2:7.0988,((Aha_2:1.29,Aly_2:1.29)_2:0.18,(sA_2:0.015092,Aar_1:0.015092)_2:1.45491)_2:5.64598)_1	0	((0.5,0.5),(0.152279,0.134228),(0.631799,0.631799),(0.5,0.631799),(0.5,0))
OG0001962	((sT_2:0.017186,Ath_2:0.017186)_2:7.0988,((Aha_2:1.29,Aly_2:1.29)_2:0.18,(sA_1:0.015092,Aar_2:0.015092)_2:1.45491)_2:5.64598)_1	0	((0.5,0.5),(0.152279,0.134228),(0.631799,0.631799),(0.5,0.631799),(0,0.5))
OG0001963	((sT_2:0.017186,Ath_2:0.017186)_2:7.0988,((Aha_2:1.29,Aly_2:1.29)_2:0.18,(sA_2:0.015092,Aar_1:0.015092)_2:1.45491)_2:5.64598)_1	0	((0.5,0.5),(0.152279,0.134228),(0.631799,0.631799),(0.5,0.631799),(0.5,0))
OG0001964	((sT_2:0.017186,Ath_2:0.017186)_2:7.0988,((Aha_2:1.29,Aly_2:1.29)_2:0.18,(sA_2:0.015092,Aar_1:0.015092)_2:1.45491)_2:5.64598)_1	0	((0.5,0.5),(0.152279,0.134228),(0.631799,0.631799),(0.5,0.631799),(0.5,0))
OG0001965	((sT_1:0.017186,Ath_2:0.017186)_2:7.0988,((Aha_2:1.29,Aly_2:1.29)_2:0.18,(sA_2:0.015092,Aar_2:0.015092)_2:1.45491)_2:5.64598)_1	0	((0,0.5),(0.152279,0.134228),(0.631799,0.631799),(0.5,0.631799),(0.5,0.5))
OG0001966	((sT_2:0.017186,Ath_2:0.017186)_2:7.0988,((Aha_2:1.29,Aly_2:1.29)_2:0.18,(sA_2:0.015092,Aar_1:0.015092)_2:1.45491)_2:5.64598)_1	0	((0.5,0.5),(0.152279,0.134228),(0.631799,0.631799),(0.5,0.631799),(0.5,0))
OG0001967	((sT_2:0.017186,Ath_2:0.017186)_2:7.0988,((Aha_2:1.29,Aly_2:1.29)_2:0.18,(sA_2:0.015092,Aar_1:0.015092)_2:1.45491)_2:5.64598)_1	0	((0.5,0.5),(0.152279,0.134228),(0.631799,0.631799),(0.5,0.631799),(0.5,0))
OG0001968	((sT_2:0.017186,Ath_2:0.017186)_2:7.0988,((Aha_2:1.29,Aly_2:1.29)_2:0.18,(sA_2:0.015092,Aar_1:0.015092)_2:1.45491)_2:5.64598)_1	0	((0.5,0.5),(0.152279,0.134228),(0.631799,0.631799),(0.5,0.631799),(0.5,0))
OG0001969	((sT_2:0.017186,Ath_2:0.017186)_2:7.0988,((Aha_2:1.29,Aly_2:1.29)_2:0.18,(sA_1:0.015092,Aar_2:0.015092)_2:1.45491)_2:5.64598)_1	0	((0.5,0.5),(0.152279,0.134228),(0.631799,0.631799),(0.5,0.631799),(0,0.5))
OG0001970	((sT_2:0.017186,Ath_2:0.017186)_2:7.0988,((Aha_2:1.29,Aly_3:1.29)_2:0.18,(sA_1:0.015092,Aar_1:0.015092)_1:1.45491)_2:5.64598)_2	0.2875	((-,-),(-,-),(-,-),(-,-),(-,-))
OG0001971	((sT_2:0.017186,Ath_2:0.017186)_2:7.0988,((Aha_2:1.29,Aly_2:1.29)_2:0.18,(sA_2:0.015092,Aar_1:0.015092)_2:1.45491)_2:5.64598)_1	0	((0.5,0.5),(0.152279,0.134228),(0.631799,0.631799),(0.5,0.631799),(0.5,0))
OG0001972	((sT_1:0.017186,Ath_3:0.017186)_2:7.0988,((Aha_2:1.29,Aly_3:1.29)_2:0.18,(sA_1:0.015092,Aar_1:0.015092)_1:1.45491)_2:5.64598)_1	0	((0,0),(0.152279,0.134228),(0.631799,0.0764679),(0.5,0.198126),(0.5,0.5))
OG0001973	((sT_2:0.017186,Ath_2:0.017186)_2:7.0988,((Aha_2:1.29,Aly_2:1.29)_2:0.18,(sA_2:0.015092,Aar_1:0.015092)_2:1.45491)_2:5.64598)_1	0	((0.5,0.5),(0.152279,0.134228),(0.631799,0.631799),(0.5,0.631799),(0.5,0))
OG0001974	((sT_2:0.017186,Ath_2:0.017186)_2:7.0988,((Aha_2:1.29,Aly_2:1.29)_2:0.18,(sA_2:0.015092,Aar_1:0.015092)_2:1.45491)_2:5.64598)_1	0	((0.5,0.5),(0.152279,0.134228),(0.631799,0.631799),(0.5,0.631799),(0.5,0))
OG0001975	((sT_2:0.017186,Ath_1:0.017186)_2:7.0988,((Aha_2:1.29,Aly_2:1.29)_2:0.18,(sA_2:0.015092,Aar_2:0.015092)_2:1.45491)_2:5.64598)_1	0	((0.5,0),(0.152279,0.134228),(0.631799,0.631799),(0.5,0.631799),(0.5,0.5))
OG0001976	((sT_2:0.017186,Ath_1:0.017186)_2:7.0988,((Aha_2:1.29,Aly_2:1.29)_2:0.18,(sA_2:0.015092,Aar_2:0.015092)_2:1.45491)_2:5.64598)_1	0	((0.5,0),(0.152279,0.134228),(0.631799,0.631799),(0.5,0.631799),(0.5,0.5))
OG0001977	((sT_1:0.017186,Ath_2:0.017186)_2:7.0988,((Aha_2:1.29,Aly_2:1.29)_2:0.18,(sA_2:0.015092,Aar_2:0.015092)_2:1.45491)_2:5.64598)_1	0	((0,0.5),(0.152279,0.134228),(0.631799,0.631799),(0.5,0.631799),(0.5,0.5))
OG0001978	((sT_2:0.017186,Ath_2:0.017186)_2:7.0988,((Aha_2:1.29,Aly_2:1.29)_2:0.18,(sA_1:0.015092,Aar_2:0.015092)_1:1.45491)_2:5.64598)_1	0	((0.5,0.5),(0.152279,0.134228),(0.631799,0.631799),(0.5,0.198126),(0.5,0))
OG0001979	((sT_2:0.017186,Ath_2:0.017186)_2:7.0988,((Aha_2:1.29,Aly_2:1.29)_2:0.18,(sA_1:0.015092,Aar_2:0.015092)_2:1.45491)_2:5.64598)_1	0	((0.5,0.5),(0.152279,0.134228),(0.631799,0.631799),(0.5,0.631799),(0,0.5))
OG0001980	((sT_2:0.017186,Ath_2:0.017186)_2:7.0988,((Aha_2:1.29,Aly_2:1.29)_2:0.18,(sA_2:0.015092,Aar_1:0.015092)_2:1.45491)_2:5.64598)_1	0	((0.5,0.5),(0.152279,0.134228),(0.631799,0.631799),(0.5,0.631799),(0.5,0))
OG0001981	((sT_1:0.017186,Ath_2:0.017186)_2:7.0988,((Aha_1:1.29,Aly_3:1.29)_2:0.18,(sA_2:0.015092,Aar_2:0.015092)_2:1.45491)_2:5.64598)_1	0	((0,0.5),(0.152279,0.134228),(0.198126,0.0764679),(0.5,0.631799),(0.5,0.5))
OG0001982	((sT_2:0.017186,Ath_2:0.017186)_2:7.0988,((Aha_1:1.29,Aly_2:1.29)_2:0.18,(sA_2:0.015092,Aar_2:0.015092)_2:1.45491)_2:5.64598)_2	0.555	((-,-),(-,-),(-,-),(-,-),(-,-))
OG0001983	((sT_2:0.017186,Ath_2:0.017186)_2:7.0988,((Aha_2:1.29,Aly_2:1.29)_2:0.18,(sA_1:0.015092,Aar_2:0.015092)_2:1.45491)_2:5.64598)_1	0	((0.5,0.5),(0.152279,0.134228),(0.631799,0.631799),(0.5,0.631799),(0,0.5))
OG0001984	((sT_2:0.017186,Ath_2:0.017186)_2:7.0988,((Aha_1:1.29,Aly_2:1.29)_2:0.18,(sA_2:0.015092,Aar_2:0.015092)_2:1.45491)_2:5.64598)_2	0.555	((-,-),(-,-),(-,-),(-,-),(-,-))
OG0001985	((sT_2:0.017186,Ath_2:0.017186)_2:7.0988,((Aha_2:1.29,Aly_2:1.29)_2:0.18,(sA_1:0.015092,Aar_2:0.015092)_2:1.45491)_2:5.64598)_1	0	((0.5,0.5),(0.152279,0.134228),(0.631799,0.631799),(0.5,0.631799),(0,0.5))
OG0001986	((sT_2:0.017186,Ath_1:0.017186)_2:7.0988,((Aha_2:1.29,Aly_3:1.29)_2:0.18,(sA_2:0.015092,Aar_1:0.015092)_2:1.45491)_2:5.64598)_1	0	((0.5,0),(0.152279,0.134228),(0.631799,0.0764679),(0.5,0.631799),(0.5,0))
OG0001987	((sT_2:0.017186,Ath_2:0.017186)_2:7.0988,((Aha_1:1.29,Aly_2:1.29)_2:0.18,(sA_2:0.015092,Aar_2:0.015092)_2:1.45491)_2:5.64598)_2	0.555	((-,-),(-,-),(-,-),(-,-),(-,-))
OG0001989	((sT_2:0.017186,Ath_2:0.017186)_2:7.0988,((Aha_2:1.29,Aly_1:1.29)_2:0.18,(sA_2:0.015092,Aar_2:0.015092)_2:1.45491)_2:5.64598)_2	0.555	((-,-),(-,-),(-,-),(-,-),(-,-))
OG0001990	((sT_2:0.017186,Ath_2:0.017186)_2:7.0988,((Aha_1:1.29,Aly_2:1.29)_2:0.18,(sA_2:0.015092,Aar_2:0.015092)_2:1.45491)_2:5.64598)_2	0.555	((-,-),(-,-),(-,-),(-,-),(-,-))
OG0001991	((sT_2:0.017186,Ath_2:0.017186)_2:7.0988,((Aha_2:1.29,Aly_3:1.29)_2:0.18,(sA_1:0.015092,Aar_1:0.015092)_1:1.45491)_2:5.64598)_2	0.2875	((-,-),(-,-),(-,-),(-,-),(-,-))
OG0001992	((sT_0:0.017186,Ath_1:0.017186)_2:7.0988,((Aha_2:1.29,Aly_4:1.29)_2:0.18,(sA_3:0.015092,Aar_1:0.015092)_2:1.45491)_2:5.64598)_1	0	((0,0),(0.152279,0.134228),(0.631799,0.0138227),(0.5,0.631799),(0,0))
OG0001993	((sT_3:0.017186,Ath_4:0.017186)_2:7.0988,((Aha_1:1.29,Aly_1:1.29)_1:0.18,(sA_1:0.015092,Aar_1:0.015092)_1:1.45491)_1:5.64598)_1	0	((0,0),(0.152279,0.750657),(0.573871,0.573871),(0.5,0.573871),(0.5,0.5))
OG0001994	((sT_2:0.017186,Ath_4:0.017186)_2:7.0988,((Aha_3:1.29,Aly_0:1.29)_2:0.18,(sA_0:0.015092,Aar_2:0.015092)_2:1.45491)_2:5.64598)_1	0	((0.5,0),(0.152279,0.134228),(0.0764679,0.00441228),(0.5,0.631799),(0,0.5))
OG0001995	((sT_2:0.017186,Ath_2:0.017186)_2:7.0988,((Aha_1:1.29,Aly_2:1.29)_2:0.18,(sA_2:0.015092,Aar_2:0.015092)_2:1.45491)_2:5.64598)_2	0.555	((-,-),(-,-),(-,-),(-,-),(-,-))
OG0001996	((sT_2:0.017186,Ath_2:0.017186)_2:7.0988,((Aha_2:1.29,Aly_1:1.29)_2:0.18,(sA_2:0.015092,Aar_2:0.015092)_2:1.45491)_2:5.64598)_2	0.555	((-,-),(-,-),(-,-),(-,-),(-,-))
OG0001997	((sT_1:0.017186,Ath_2:0.017186)_2:7.0988,((Aha_2:1.29,Aly_2:1.29)_2:0.18,(sA_2:0.015092,Aar_2:0.015092)_2:1.45491)_2:5.64598)_1	0	((0,0.5),(0.152279,0.134228),(0.631799,0.631799),(0.5,0.631799),(0.5,0.5))
OG0001998	((sT_2:0.017186,Ath_2:0.017186)_2:7.0988,((Aha_2:1.29,Aly_1:1.29)_2:0.18,(sA_2:0.015092,Aar_2:0.015092)_2:1.45491)_2:5.64598)_2	0.555	((-,-),(-,-),(-,-),(-,-),(-,-))
OG0001999	((sT_2:0.017186,Ath_2:0.017186)_2:7.0988,((Aha_2:1.29,Aly_2:1.29)_1:0.18,(sA_2:0.015092,Aar_1:0.015092)_1:1.45491)_1:5.64598)_1	0	((0.5,0.5),(0.152279,0.750657),(0.0381844,0.0381844),(0.5,0.573871),(0,0.5))
OG0002000	((sT_2:0.017186,Ath_2:0.017186)_2:7.0988,((Aha_2:1.29,Aly_2:1.29)_2:0.18,(sA_2:0.015092,Aar_1:0.015092)_2:1.45491)_2:5.64598)_1	0	((0.5,0.5),(0.152279,0.134228),(0.631799,0.631799),(0.5,0.631799),(0.5,0))
OG0002001	((sT_2:0.017186,Ath_3:0.017186)_2:7.0988,((Aha_2:1.29,Aly_2:1.29)_2:0.18,(sA_1:0.015092,Aar_1:0.015092)_1:1.45491)_2:5.64598)_1	0	((0.5,0),(0.152279,0.134228),(0.631799,0.631799),(0.5,0.198126),(0.5,0.5))
OG0002002	((sT_2:0.017186,Ath_2:0.017186)_2:7.0988,((Aha_2:1.29,Aly_2:1.29)_2:0.18,(sA_1:0.015092,Aar_2:0.015092)_2:1.45491)_2:5.64598)_1	0	((0.5,0.5),(0.152279,0.134228),(0.631799,0.631799),(0.5,0.631799),(0,0.5))
OG0002003	((sT_2:0.017186,Ath_2:0.017186)_2:7.0988,((Aha_2:1.29,Aly_1:1.29)_2:0.18,(sA_2:0.015092,Aar_2:0.015092)_2:1.45491)_2:5.64598)_2	0.555	((-,-),(-,-),(-,-),(-,-),(-,-))
OG0002004	((sT_1:0.017186,Ath_2:0.017186)_2:7.0988,((Aha_2:1.29,Aly_2:1.29)_2:0.18,(sA_2:0.015092,Aar_2:0.015092)_2:1.45491)_2:5.64598)_1	0	((0,0.5),(0.152279,0.134228),(0.631799,0.631799),(0.5,0.631799),(0.5,0.5))
OG0002005	((sT_2:0.017186,Ath_2:0.017186)_2:7.0988,((Aha_2:1.29,Aly_2:1.29)_1:0.18,(sA_2:0.015092,Aar_1:0.015092)_1:1.45491)_1:5.64598)_1	0	((0.5,0.5),(0.152279,0.750657),(0.0381844,0.0381844),(0.5,0.573871),(0,0.5))
OG0002006	((sT_2:0.017186,Ath_2:0.017186)_2:7.0988,((Aha_2:1.29,Aly_2:1.29)_2:0.18,(sA_2:0.015092,Aar_1:0.015092)_2:1.45491)_2:5.64598)_1	0	((0.5,0.5),(0.152279,0.134228),(0.631799,0.631799),(0.5,0.631799),(0.5,0))
OG0002007	((sT_2:0.017186,Ath_3:0.017186)_2:7.0988,((Aha_2:1.29,Aly_1:1.29)_2:0.18,(sA_2:0.015092,Aar_1:0.015092)_1:1.45491)_2:5.64598)_1	0	((0.5,0),(0.152279,0.134228),(0.631799,0.198126),(0.5,0.198126),(0,0.5))
OG0002009	((sT_2:0.017186,Ath_2:0.017186)_2:7.0988,((Aha_2:1.29,Aly_2:1.29)_2:0.18,(sA_2:0.015092,Aar_1:0.015092)_2:1.45491)_2:5.64598)_1	0	((0.5,0.5),(0.152279,0.134228),(0.631799,0.631799),(0.5,0.631799),(0.5,0))
OG0002010	((sT_2:0.017186,Ath_2:0.017186)_2:7.0988,((Aha_2:1.29,Aly_2:1.29)_2:0.18,(sA_2:0.015092,Aar_1:0.015092)_2:1.45491)_2:5.64598)_1	0	((0.5,0.5),(0.152279,0.134228),(0.631799,0.631799),(0.5,0.631799),(0.5,0))
OG0002011	((sT_2:0.017186,Ath_2:0.017186)_2:7.0988,((Aha_2:1.29,Aly_2:1.29)_2:0.18,(sA_2:0.015092,Aar_1:0.015092)_2:1.45491)_2:5.64598)_1	0	((0.5,0.5),(0.152279,0.134228),(0.631799,0.631799),(0.5,0.631799),(0.5,0))
OG0002012	((sT_2:0.017186,Ath_2:0.017186)_2:7.0988,((Aha_2:1.29,Aly_1:1.29)_2:0.18,(sA_2:0.015092,Aar_2:0.015092)_2:1.45491)_2:5.64598)_2	0.555	((-,-),(-,-),(-,-),(-,-),(-,-))
OG0002013	((sT_2:0.017186,Ath_2:0.017186)_2:7.0988,((Aha_2:1.29,Aly_2:1.29)_2:0.18,(sA_2:0.015092,Aar_1:0.015092)_2:1.45491)_2:5.64598)_1	0	((0.5,0.5),(0.152279,0.134228),(0.631799,0.631799),(0.5,0.631799),(0.5,0))
OG0002014	((sT_2:0.017186,Ath_2:0.017186)_2:7.0988,((Aha_2:1.29,Aly_2:1.29)_2:0.18,(sA_2:0.015092,Aar_1:0.015092)_1:1.45491)_2:5.64598)_1	0	((0.5,0.5),(0.152279,0.134228),(0.631799,0.631799),(0.5,0.198126),(0,0.5))
OG0002015	((sT_2:0.017186,Ath_2:0.017186)_2:7.0988,((Aha_2:1.29,Aly_2:1.29)_2:0.18,(sA_1:0.015092,Aar_2:0.015092)_2:1.45491)_2:5.64598)_1	0	((0.5,0.5),(0.152279,0.134228),(0.631799,0.631799),(0.5,0.631799),(0,0.5))
OG0002016	((sT_1:0.017186,Ath_1:0.017186)_1:7.0988,((Aha_3:1.29,Aly_3:1.29)_2:0.18,(sA_2:0.015092,Aar_1:0.015092)_2:1.45491)_2:5.64598)_1	0	((0.5,0.5),(0.786122,0.134228),(0.0764679,0.0764679),(0.5,0.631799),(0.5,0))
OG0002017	((sT_2:0.017186,Ath_2:0.017186)_2:7.0988,((Aha_2:1.29,Aly_2:1.29)_2:0.18,(sA_2:0.015092,Aar_1:0.015092)_2:1.45491)_2:5.64598)_1	0	((0.5,0.5),(0.152279,0.134228),(0.631799,0.631799),(0.5,0.631799),(0.5,0))
OG0002018	((sT_2:0.017186,Ath_2:0.017186)_2:7.0988,((Aha_2:1.29,Aly_2:1.29)_2:0.18,(sA_2:0.015092,Aar_1:0.015092)_2:1.45491)_2:5.64598)_1	0	((0.5,0.5),(0.152279,0.134228),(0.631799,0.631799),(0.5,0.631799),(0.5,0))
OG0002019	((sT_2:0.017186,Ath_2:0.017186)_2:7.0988,((Aha_2:1.29,Aly_2:1.29)_2:0.18,(sA_1:0.015092,Aar_2:0.015092)_2:1.45491)_2:5.64598)_1	0	((0.5,0.5),(0.152279,0.134228),(0.631799,0.631799),(0.5,0.631799),(0,0.5))
OG0002020	((sT_2:0.017186,Ath_2:0.017186)_2:7.0988,((Aha_2:1.29,Aly_2:1.29)_2:0.18,(sA_2:0.015092,Aar_1:0.015092)_1:1.45491)_2:5.64598)_1	0	((0.5,0.5),(0.152279,0.134228),(0.631799,0.631799),(0.5,0.198126),(0,0.5))
OG0002021	((sT_2:0.017186,Ath_2:0.017186)_2:7.0988,((Aha_1:1.29,Aly_3:1.29)_2:0.18,(sA_1:0.015092,Aar_2:0.015092)_2:1.45491)_2:5.64598)_1	0	((0.5,0.5),(0.152279,0.134228),(0.198126,0.0764679),(0.5,0.631799),(0,0.5))
OG0002022	((sT_2:0.017186,Ath_2:0.017186)_2:7.0988,((Aha_2:1.29,Aly_2:1.29)_2:0.18,(sA_2:0.015092,Aar_1:0.015092)_2:1.45491)_2:5.64598)_1	0	((0.5,0.5),(0.152279,0.134228),(0.631799,0.631799),(0.5,0.631799),(0.5,0))
OG0002023	((sT_2:0.017186,Ath_2:0.017186)_2:7.0988,((Aha_1:1.29,Aly_2:1.29)_2:0.18,(sA_2:0.015092,Aar_2:0.015092)_2:1.45491)_2:5.64598)_2	0.555	((-,-),(-,-),(-,-),(-,-),(-,-))
OG0002024	((sT_1:0.017186,Ath_2:0.017186)_2:7.0988,((Aha_2:1.29,Aly_2:1.29)_2:0.18,(sA_2:0.015092,Aar_2:0.015092)_2:1.45491)_2:5.64598)_1	0	((0,0.5),(0.152279,0.134228),(0.631799,0.631799),(0.5,0.631799),(0.5,0.5))
OG0002025	((sT_2:0.017186,Ath_2:0.017186)_2:7.0988,((Aha_1:1.29,Aly_2:1.29)_2:0.18,(sA_2:0.015092,Aar_2:0.015092)_2:1.45491)_2:5.64598)_2	0.555	((-,-),(-,-),(-,-),(-,-),(-,-))
OG0002026	((sT_0:0.017186,Ath_3:0.017186)_2:7.0988,((Aha_3:1.29,Aly_3:1.29)_3:0.18,(sA_1:0.015092,Aar_1:0.015092)_1:1.45491)_3:5.64598)_1	0	((0,0),(0.152279,0.0394392),(0.67758,0.67758),(0.5,0.0111988),(0.5,0.5))
OG0002027	((sT_1:0.017186,Ath_1:0.017186)_1:7.0988,((Aha_1:1.29,Aly_2:1.29)_2:0.18,(sA_2:0.015092,Aar_4:0.015092)_2:1.45491)_2:5.64598)_1	0	((0.5,0.5),(0.786122,0.134228),(0.198126,0.631799),(0.5,0.631799),(0.5,0))
OG0002028	((sT_2:0.017186,Ath_2:0.017186)_2:7.0988,((Aha_1:1.29,Aly_2:1.29)_2:0.18,(sA_2:0.015092,Aar_2:0.015092)_2:1.45491)_2:5.64598)_2	0.555	((-,-),(-,-),(-,-),(-,-),(-,-))
OG0002029	((sT_2:0.017186,Ath_1:0.017186)_2:7.0988,((Aha_2:1.29,Aly_2:1.29)_2:0.18,(sA_2:0.015092,Aar_2:0.015092)_2:1.45491)_2:5.64598)_1	0	((0.5,0),(0.152279,0.134228),(0.631799,0.631799),(0.5,0.631799),(0.5,0.5))
OG0002030	((sT_1:0.017186,Ath_2:0.017186)_2:7.0988,((Aha_2:1.29,Aly_2:1.29)_2:0.18,(sA_2:0.015092,Aar_2:0.015092)_2:1.45491)_2:5.64598)_1	0	((0,0.5),(0.152279,0.134228),(0.631799,0.631799),(0.5,0.631799),(0.5,0.5))
OG0002031	((sT_2:0.017186,Ath_2:0.017186)_2:7.0988,((Aha_1:1.29,Aly_2:1.29)_2:0.18,(sA_2:0.015092,Aar_2:0.015092)_2:1.45491)_2:5.64598)_2	0.555	((-,-),(-,-),(-,-),(-,-),(-,-))
OG0002032	((sT_1:0.017186,Ath_2:0.017186)_2:7.0988,((Aha_2:1.29,Aly_2:1.29)_2:0.18,(sA_2:0.015092,Aar_2:0.015092)_2:1.45491)_2:5.64598)_1	0	((0,0.5),(0.152279,0.134228),(0.631799,0.631799),(0.5,0.631799),(0.5,0.5))
OG0002033	((sT_2:0.017186,Ath_2:0.017186)_2:7.0988,((Aha_1:1.29,Aly_2:1.29)_2:0.18,(sA_2:0.015092,Aar_2:0.015092)_2:1.45491)_2:5.64598)_2	0.555	((-,-),(-,-),(-,-),(-,-),(-,-))
OG0002034	((sT_2:0.017186,Ath_2:0.017186)_2:7.0988,((Aha_2:1.29,Aly_1:1.29)_2:0.18,(sA_2:0.015092,Aar_2:0.015092)_2:1.45491)_2:5.64598)_2	0.555	((-,-),(-,-),(-,-),(-,-),(-,-))
OG0002035	((sT_2:0.017186,Ath_2:0.017186)_2:7.0988,((Aha_1:1.29,Aly_2:1.29)_2:0.18,(sA_2:0.015092,Aar_2:0.015092)_2:1.45491)_2:5.64598)_2	0.555	((-,-),(-,-),(-,-),(-,-),(-,-))
OG0002036	((sT_2:0.017186,Ath_2:0.017186)_2:7.0988,((Aha_2:1.29,Aly_2:1.29)_2:0.18,(sA_2:0.015092,Aar_1:0.015092)_2:1.45491)_2:5.64598)_1	0	((0.5,0.5),(0.152279,0.134228),(0.631799,0.631799),(0.5,0.631799),(0.5,0))
OG0002037	((sT_2:0.017186,Ath_2:0.017186)_2:7.0988,((Aha_2:1.29,Aly_1:1.29)_2:0.18,(sA_2:0.015092,Aar_2:0.015092)_2:1.45491)_2:5.64598)_2	0.555	((-,-),(-,-),(-,-),(-,-),(-,-))
OG0002038	((sT_1:0.017186,Ath_2:0.017186)_2:7.0988,((Aha_2:1.29,Aly_2:1.29)_2:0.18,(sA_2:0.015092,Aar_2:0.015092)_2:1.45491)_2:5.64598)_1	0	((0,0.5),(0.152279,0.134228),(0.631799,0.631799),(0.5,0.631799),(0.5,0.5))
OG0002039	((sT_2:0.017186,Ath_2:0.017186)_2:7.0988,((Aha_2:1.29,Aly_2:1.29)_2:0.18,(sA_2:0.015092,Aar_1:0.015092)_2:1.45491)_2:5.64598)_1	0	((0.5,0.5),(0.152279,0.134228),(0.631799,0.631799),(0.5,0.631799),(0.5,0))
OG0002040	((sT_1:0.017186,Ath_1:0.017186)_1:7.0988,((Aha_2:1.29,Aly_3:1.29)_2:0.18,(sA_2:0.015092,Aar_2:0.015092)_2:1.45491)_2:5.64598)_2	0.531	((-,-),(-,-),(-,-),(-,-),(-,-))
OG0002041	((sT_2:0.017186,Ath_2:0.017186)_2:7.0988,((Aha_2:1.29,Aly_2:1.29)_2:0.18,(sA_2:0.015092,Aar_1:0.015092)_2:1.45491)_2:5.64598)_1	0	((0.5,0.5),(0.152279,0.134228),(0.631799,0.631799),(0.5,0.631799),(0.5,0))
OG0002042	((sT_2:0.017186,Ath_2:0.017186)_2:7.0988,((Aha_1:1.29,Aly_2:1.29)_2:0.18,(sA_2:0.015092,Aar_2:0.015092)_2:1.45491)_2:5.64598)_2	0.555	((-,-),(-,-),(-,-),(-,-),(-,-))
OG0002043	((sT_2:0.017186,Ath_2:0.017186)_2:7.0988,((Aha_2:1.29,Aly_2:1.29)_2:0.18,(sA_2:0.015092,Aar_1:0.015092)_2:1.45491)_2:5.64598)_1	0	((0.5,0.5),(0.152279,0.134228),(0.631799,0.631799),(0.5,0.631799),(0.5,0))
OG0002044	((sT_2:0.017186,Ath_2:0.017186)_2:7.0988,((Aha_1:1.29,Aly_2:1.29)_2:0.18,(sA_2:0.015092,Aar_2:0.015092)_2:1.45491)_2:5.64598)_2	0.555	((-,-),(-,-),(-,-),(-,-),(-,-))
OG0002045	((sT_2:0.017186,Ath_1:0.017186)_2:7.0988,((Aha_2:1.29,Aly_2:1.29)_2:0.18,(sA_2:0.015092,Aar_2:0.015092)_2:1.45491)_2:5.64598)_1	0	((0.5,0),(0.152279,0.134228),(0.631799,0.631799),(0.5,0.631799),(0.5,0.5))
OG0002046	((sT_2:0.017186,Ath_2:0.017186)_2:7.0988,((Aha_1:1.29,Aly_2:1.29)_2:0.18,(sA_2:0.015092,Aar_2:0.015092)_2:1.45491)_2:5.64598)_2	0.555	((-,-),(-,-),(-,-),(-,-),(-,-))
OG0002047	((sT_2:0.017186,Ath_2:0.017186)_2:7.0988,((Aha_1:1.29,Aly_2:1.29)_2:0.18,(sA_2:0.015092,Aar_2:0.015092)_2:1.45491)_2:5.64598)_2	0.555	((-,-),(-,-),(-,-),(-,-),(-,-))
OG0002048	((sT_2:0.017186,Ath_2:0.017186)_2:7.0988,((Aha_2:1.29,Aly_1:1.29)_2:0.18,(sA_2:0.015092,Aar_2:0.015092)_2:1.45491)_2:5.64598)_2	0.555	((-,-),(-,-),(-,-),(-,-),(-,-))
OG0002049	((sT_2:0.017186,Ath_2:0.017186)_2:7.0988,((Aha_1:1.29,Aly_2:1.29)_2:0.18,(sA_2:0.015092,Aar_2:0.015092)_2:1.45491)_2:5.64598)_2	0.555	((-,-),(-,-),(-,-),(-,-),(-,-))
OG0002050	((sT_1:0.017186,Ath_1:0.017186)_1:7.0988,((Aha_2:1.29,Aly_2:1.29)_2:0.18,(sA_2:0.015092,Aar_3:0.015092)_2:1.45491)_2:5.64598)_1	0	((0.5,0.5),(0.786122,0.134228),(0.631799,0.631799),(0.5,0.631799),(0.5,0))
OG0002051	((sT_1:0.017186,Ath_2:0.017186)_2:7.0988,((Aha_2:1.29,Aly_2:1.29)_2:0.18,(sA_2:0.015092,Aar_2:0.015092)_2:1.45491)_2:5.64598)_1	0	((0,0.5),(0.152279,0.134228),(0.631799,0.631799),(0.5,0.631799),(0.5,0.5))
OG0002052	((sT_1:0.017186,Ath_1:0.017186)_1:7.0988,((Aha_2:1.29,Aly_2:1.29)_2:0.18,(sA_3:0.015092,Aar_2:0.015092)_2:1.45491)_2:5.64598)_1	0	((0.5,0.5),(0.786122,0.134228),(0.631799,0.631799),(0.5,0.631799),(0,0.5))
OG0002053	((sT_2:0.017186,Ath_2:0.017186)_2:7.0988,((Aha_1:1.29,Aly_2:1.29)_2:0.18,(sA_2:0.015092,Aar_2:0.015092)_2:1.45491)_2:5.64598)_2	0.555	((-,-),(-,-),(-,-),(-,-),(-,-))
OG0002055	((sT_2:0.017186,Ath_2:0.017186)_2:7.0988,((Aha_2:1.29,Aly_2:1.29)_2:0.18,(sA_2:0.015092,Aar_1:0.015092)_2:1.45491)_2:5.64598)_1	0	((0.5,0.5),(0.152279,0.134228),(0.631799,0.631799),(0.5,0.631799),(0.5,0))
OG0002056	((sT_7:0.017186,Ath_0:0.017186)_2:7.0988,((Aha_0:1.29,Aly_0:1.29)_2:0.18,(sA_3:0.015092,Aar_1:0.015092)_2:1.45491)_2:5.64598)_1	0	((0,0),(0.152279,0.134228),(0.00441228,0.00441228),(0.5,0.631799),(0,0))
OG0002057	((sT_2:0.017186,Ath_2:0.017186)_2:7.0988,((Aha_2:1.29,Aly_2:1.29)_2:0.18,(sA_2:0.015092,Aar_1:0.015092)_2:1.45491)_2:5.64598)_1	0	((0.5,0.5),(0.152279,0.134228),(0.631799,0.631799),(0.5,0.631799),(0.5,0))
OG0002058	((sT_2:0.017186,Ath_2:0.017186)_2:7.0988,((Aha_2:1.29,Aly_2:1.29)_2:0.18,(sA_2:0.015092,Aar_1:0.015092)_2:1.45491)_2:5.64598)_1	0	((0.5,0.5),(0.152279,0.134228),(0.631799,0.631799),(0.5,0.631799),(0.5,0))
OG0002059	((sT_2:0.017186,Ath_2:0.017186)_2:7.0988,((Aha_1:1.29,Aly_2:1.29)_2:0.18,(sA_2:0.015092,Aar_2:0.015092)_2:1.45491)_2:5.64598)_2	0.555	((-,-),(-,-),(-,-),(-,-),(-,-))
OG0002060	((sT_2:0.017186,Ath_2:0.017186)_2:7.0988,((Aha_2:1.29,Aly_1:1.29)_2:0.18,(sA_2:0.015092,Aar_2:0.015092)_2:1.45491)_2:5.64598)_2	0.555	((-,-),(-,-),(-,-),(-,-),(-,-))
OG0002061	((sT_0:0.017186,Ath_1:0.017186)_2:7.0988,((Aha_2:1.29,Aly_3:1.29)_2:0.18,(sA_1:0.015092,Aar_4:0.015092)_2:1.45491)_2:5.64598)_1	0	((0,0),(0.152279,0.134228),(0.631799,0.0764679),(0.5,0.631799),(0,0))
OG0002062	((sT_2:0.017186,Ath_2:0.017186)_2:7.0988,((Aha_2:1.29,Aly_2:1.29)_2:0.18,(sA_2:0.015092,Aar_1:0.015092)_2:1.45491)_2:5.64598)_1	0	((0.5,0.5),(0.152279,0.134228),(0.631799,0.631799),(0.5,0.631799),(0.5,0))
[truncated: 19,935 more rows]

## Sheet: Orthogroups.GeneCount
Description	ID	Ath (Col)	Aar	sT	sA	Aly	Aha
(null)	OG0000000	2	26	4	19	26	76
(null)	OG0000001	6	52	2	44	3	19
(null)	OG0000002	1	63	2	48	1	7
(null)	OG0000003	0	34	9	28	0	49
(null)	OG0000004	3	14	5	1	19	70
(null)	OG0000005	21	17	8	27	30	0
(null)	OG0000006	1	45	7	39	1	5
(null)	OG0000007	1	39	2	49	0	5
(null)	OG0000008	3	10	5	11	18	49
(null)	OG0000009	0	36	6	45	0	9
(null)	OG0000010	1	44	10	36	0	4
(null)	OG0000011	1	49	4	30	1	10
(null)	OG0000012	0	20	0	24	1	43
(null)	OG0000013	0	19	0	16	1	48
(null)	OG0000014	3	17	44	17	0	2
(null)	OG0000015	0	37	0	46	0	0
(null)	OG0000016	0	36	3	40	0	2
(null)	OG0000017	1	11	4	9	4	52
(null)	OG0000018	0	26	5	43	0	2
(null)	OG0000019	17	9	17	12	11	10
(null)	OG0000020	0	39	10	22	1	3
(null)	OG0000021	0	32	6	16	1	15
(null)	OG0000022	12	11	13	11	12	11
(null)	OG0000023	12	10	5	10	15	18
(null)	OG0000024	4	18	3	11	2	31
(null)	OG0000025	0	15	0	10	14	30
(null)	OG0000026	1	26	14	26	0	2
(null)	OG0000027	0	14	5	18	1	30
(null)	OG0000028	1	26	4	32	0	4
(null)	OG0000029	2	16	3	7	0	38
(null)	OG0000030	18	6	15	8	9	10
(null)	OG0000031	10	10	10	10	11	11
(null)	OG0000032	0	22	7	24	0	7
(null)	OG0000033	8	9	8	9	13	13
(null)	OG0000034	1	26	2	25	0	4
(null)	OG0000035	9	10	9	10	10	10
(null)	OG0000036	10	10	10	10	9	9
(null)	OG0000037	10	9	10	10	9	10
(null)	OG0000038	0	17	1	16	0	22
(null)	OG0000039	10	8	9	9	9	10
(null)	OG0000040	8	9	8	13	9	7
(null)	OG0000041	1	18	8	12	3	11
(null)	OG0000042	0	7	0	44	0	1
(null)	OG0000043	1	7	1	7	2	32
(null)	OG0000044	0	41	3	6	0	0
(null)	OG0000045	0	19	2	26	0	1
(null)	OG0000046	6	7	4	7	12	12
(null)	OG0000047	7	9	8	7	8	8
(null)	OG0000048	10	2	10	7	10	8
(null)	OG0000049	0	14	1	29	0	2
(null)	OG0000050	4	9	4	5	15	9
(null)	OG0000051	2	25	0	10	2	6
(null)	OG0000052	0	11	2	32	0	0
(null)	OG0000053	0	18	1	23	1	1
(null)	OG0000054	10	6	8	6	8	6
(null)	OG0000055	8	6	6	9	7	8
(null)	OG0000056	9	5	8	6	8	7
(null)	OG0000057	11	3	8	3	11	7
(null)	OG0000058	30	1	9	1	1	1
(null)	OG0000059	1	11	0	11	1	18
(null)	OG0000060	0	17	4	18	0	3
(null)	OG0000061	0	22	0	8	1	10
(null)	OG0000062	0	6	0	3	2	30
(null)	OG0000063	1	2	6	32	0	0
(null)	OG0000064	7	6	4	5	3	15
(null)	OG0000065	9	3	9	5	4	10
(null)	OG0000066	0	16	7	16	0	1
(null)	OG0000067	7	6	7	6	8	5
(null)	OG0000068	7	6	7	5	7	7
(null)	OG0000069	10	6	7	6	3	7
(null)	OG0000070	6	6	6	8	7	6
(null)	OG0000071	9	6	5	7	5	7
(null)	OG0000072	0	24	2	11	0	1
(null)	OG0000073	2	19	7	6	0	3
(null)	OG0000074	1	10	11	11	1	3
(null)	OG0000075	7	3	7	6	7	7
(null)	OG0000076	8	6	7	6	5	5
(null)	OG0000077	6	6	6	5	7	7
(null)	OG0000078	6	6	6	7	7	5
(null)	OG0000079	0	17	12	6	0	1
(null)	OG0000080	2	4	1	6	8	15
(null)	OG0000081	0	19	7	8	0	1
(null)	OG0000082	6	6	6	5	6	6
(null)	OG0000083	0	7	2	7	7	12
(null)	OG0000084	0	5	1	2	3	24
(null)	OG0000085	5	8	5	6	6	5
(null)	OG0000086	7	6	4	6	7	5
(null)	OG0000087	6	6	6	6	5	5
(null)	OG0000088	11	7	3	2	1	10
(null)	OG0000089	11	4	9	4	3	3
(null)	OG0000090	6	5	5	6	6	6
(null)	OG0000091	0	21	1	12	0	0
(null)	OG0000092	0	5	0	0	27	1
(null)	OG0000093	0	7	0	11	0	15
(null)	OG0000094	2	14	2	12	0	3
(null)	OG0000095	6	4	6	5	6	6
(null)	OG0000096	1	11	2	11	1	6
(null)	OG0000097	5	5	5	5	5	7
(null)	OG0000098	0	16	1	11	1	3
(null)	OG0000099	2	4	4	5	11	6
[truncated: 36,018 more rows]

## Sheet: Fig.2d
Source Data Fig. 2
[truncated: 16 more rows]

## Sheet: Fig.2e
Source Data Fig. 2
[truncated: 18 more rows]
