# Supplementary material for: Concerted genomic and epigenomic changes accompany stabilization of Arabidopsis allopolyploids
Source: Nat Ecol Evol. 2021 Aug 19;5(10):1382–93. doi: 10.1038/s41559-021-01523-y (PMC8484014; doi:10.1038/s41559-021-01523-y)
Supplement: Source Data Fig. 3 — Statistical source data. [file 41559_2021_1523_MOESM7_ESM.xlsx]

## Sheet: conserved regions
Source Data Fig. 3
Conserved regions of Asu against 738 genome for methylation analysis
region id	reference	chr	start	end	reference	chr	start	end
region1	Asu	sT1	14459471	14461960	738	T1	581	3071
region2	Asu	sT1	14463042	14464217	738	T1	3674	4844
region3	Asu	sT1	14464379	14491729	738	T1	4847	32210
region4	Asu	sT1	14493501	14504681	738	T1	32243	43425
region5	Asu	sT1	14506724	14510827	738	T1	43878	47982
region6	Asu	sT1	14510828	14513190	738	T1	48301	50663
region7	Asu	sT1	14515543	14517987	738	T1	50664	53097
region8	Asu	sT1	14528280	14550193	738	T1	54972	76923
region9	Asu	sT1	14550195	14552080	738	T1	78653	80538
region10	Asu	sT1	14561607	14577636	738	T1	80884	96935
region11	Asu	sT1	989	54756	738	T1	101012	154746
region12	Asu	sT1	54757	76323	738	T1	155656	177229
region13	Asu	sT1	76324	102302	738	T1	177260	203259
region14	Asu	sT1	107886	186688	738	T1	203260	282033
region15	Asu	sT1	186689	251638	738	T1	282132	347092
region16	Asu	sT1	251938	274070	738	T1	347213	369334
region17	Asu	sT1	274622	317529	738	T1	369630	412491
region18	Asu	sT1	317577	342836	738	T1	412492	437761
region19	Asu	sT1	708270	718441	738	T1	438762	448939
region20	Asu	sT1	344982	347658	738	T1	449028	451697
region21	Asu	sT1	347960	367683	738	T1	451698	471420
region22	Asu	sT1	367687	385604	738	T1	471680	489591
region23	Asu	sT1	385609	418030	738	T1	489685	522155
region24	Asu	sT1	418887	420087	738	T1	523185	524386
region25	Asu	sT1	420457	424688	738	T1	524396	528658
region26	Asu	sT1	424689	427891	738	T1	528692	531890
region27	Asu	sT1	428150	467392	738	T1	533534	572787
region28	Asu	sT1	472500	476169	738	T1	572788	576433
region29	Asu	sT1	476170	521493	738	T1	576463	621803
region30	Asu	sT1	522299	527416	738	T1	622870	627994
region31	Asu	sT1	527955	534117	738	T1	628481	634657
region32	Asu	sT1	536866	549992	738	T1	635004	648150
region33	Asu	sT1	550169	551686	738	T1	648951	650470
region34	Asu	sT1	552146	557833	738	T1	651387	657075
region35	Asu	sT1	558824	562892	738	T1	658049	662116
region36	Asu	sT1	562908	581878	738	T1	662227	681190
region37	Asu	sT1	581952	586930	738	T1	681206	686188
region38	Asu	sT1	587559	594035	738	T1	686293	692804
region39	Asu	sT1	594124	609912	738	T1	692806	708611
region40	Asu	sT1	609913	624385	738	T1	710202	724718
region41	Asu	sT1	625857	630928	738	T1	726381	731464
region42	Asu	sT1	653164	664814	738	T1	731965	743614
region43	Asu	sA6	750989	756999	738	T1	743615	749623
region44	Asu	sT1	671105	698112	738	T1	749624	776632
region45	Asu	sT1	698151	707444	738	T1	776633	785923
region46	Asu	scaffold186	3592	18053	738	T1	785924	800394
region47	Asu	sA6	768651	793711	738	T1	800396	825441
region48	Asu	sA6	793760	795693	738	T1	825442	827375
region49	Asu	sA6	795694	801258	738	T1	827410	832969
region50	Asu	sA6	801259	806779	738	T1	833000	838516
region51	Asu	sA6	806780	829045	738	T1	838686	860951
region52	Asu	sA6	829742	836809	738	T1	861806	868886
region53	Asu	sA6	836899	838633	738	T1	869269	871004
region54	Asu	sA6	838665	863903	738	T1	871014	896278
region55	Asu	sA6	864576	891899	738	T1	896949	924274
region56	Asu	sA6	891900	913684	738	T1	925065	946857
region57	Asu	sA6	913727	1031288	738	T1	946875	1064344
region58	Asu	sA6	1032311	1035031	738	T1	1064345	1067065
region59	Asu	sA6	1035032	1057016	738	T1	1067156	1089135
region60	Asu	sA6	1057090	1058807	738	T1	1089171	1090889
region61	Asu	sA6	1059736	1186922	738	T1	1091783	1219016
region62	Asu	sA6	1186923	1196138	738	T1	1219344	1228573
region63	Asu	sA6	1196199	1202305	738	T1	1228631	1234731
region64	Asu	sA6	1202379	1217314	738	T1	1234814	1249749
region65	Asu	sA6	1218517	1223574	738	T1	1250937	1256030
region66	Asu	sA6	1223589	1225237	738	T1	1256093	1257763
region67	Asu	sA6	1225975	1230539	738	T1	1258552	1263100
region68	Asu	sA6	1234531	1240369	738	T1	1265606	1271471
region69	Asu	sA6	1240440	1244185	738	T1	1271493	1275253
region70	Asu	sA6	1245282	1264305	738	T1	1278032	1297058
region71	Asu	sA6	1264306	1272602	738	T1	1297255	1305577
region72	Asu	sA6	1272603	1293476	738	T1	1305606	1326496
region73	Asu	sA6	1293614	1297194	738	T1	1326498	1330082
region74	Asu	sA6	1298161	1299560	738	T1	1330840	1332240
region75	Asu	sA6	1299577	1305813	738	T1	1332282	1338521
region76	Asu	sA6	1306235	1308479	738	T1	1338742	1341000
region77	Asu	sA6	1308480	1334647	738	T1	1341055	1367226
region78	Asu	sA6	1337613	1404519	738	T1	1368931	1435905
region79	Asu	sA6	1404857	1442276	738	T1	1436181	1473584
region80	Asu	sA6	1442309	1476606	738	T1	1473585	1507862
region81	Asu	sA6	1476690	1491557	738	T1	1507863	1522704
region82	Asu	sA6	1491716	1496023	738	T1	1522705	1527014
region83	Asu	sA6	1496514	1498398	738	T1	1527516	1529388
region84	Asu	sA6	1500744	1510994	738	T1	1532031	1542297
region85	Asu	sA6	1512650	1516610	738	T1	1543880	1547842
region86	Asu	sA6	1516611	1521394	738	T1	1547901	1552684
region87	Asu	sA6	1521983	1532190	738	T1	1553495	1563694
region88	Asu	sA6	1532257	1568079	738	T1	1563703	1599433
region89	Asu	sA6	1572443	1579173	738	T1	1599472	1606194
region90	Asu	sA6	1579202	1607125	738	T1	1606195	1634101
region91	Asu	sA6	1607165	1610739	738	T1	1634115	1637684
region92	Asu	sA6	1614360	1617486	738	T1	1640299	1643423
region93	Asu	sA6	1617770	1625325	738	T1	1643790	1651340
region94	Asu	sA6	1627443	1657195	738	T1	1651341	1681094
region95	Asu	sA6	1657196	1702022	738	T1	1682842	1727677
region96	Asu	sA6	1702027	1763238	738	T1	1727702	1788931
region97	Asu	sA6	1763270	1772678	738	T1	1788935	1798345
region98	Asu	sA6	1772739	1781158	738	T1	1798403	1806876
region99	Asu	sA6	1782319	1785534	738	T1	1808277	1811463
region100	Asu	sA6	1787521	1827918	738	T1	1812914	1853321
region101	Asu	sA6	1828238	1876417	738	T1	1853611	1901781
region102	Asu	sA6	1876473	1881228	738	T1	1901787	1906530
region103	Asu	sA6	1886717	1941524	738	T1	1906531	1961380
region104	Asu	sA6	1942552	1947942	738	T1	1961381	1966757
region105	Asu	sA6	1947980	1953287	738	T1	1966762	1972053
region106	Asu	sA6	1953289	1961912	738	T1	1972105	1980709
region107	Asu	sA6	1962749	1984417	738	T1	1981452	2003127
region108	Asu	sA6	1985191	1999652	738	T1	2003129	2017609
region109	Asu	sA6	2001856	2007730	738	T1	2017610	2023481
region110	Asu	sA6	2008620	2116861	738	T1	2023485	2131758
region111	Asu	sA6	2116919	2134876	738	T1	2131825	2149784
region112	Asu	sA6	2136045	2157127	738	T1	2150937	2172036
region113	Asu	sA6	2157194	2173876	738	T1	2172037	2188716
region114	Asu	sA6	2173877	2175002	738	T1	2191132	2192249
region115	Asu	sA6	2175065	2176301	738	T1	2192292	2193527
region116	Asu	sA6	2176388	2195542	738	T1	2193528	2212684
region117	Asu	sA6	2195581	2286877	738	T1	2212686	2304060
region118	Asu	sA6	2287113	2291165	738	T1	2304285	2308337
region119	Asu	sA6	2291166	2302421	738	T1	2309537	2320787
region120	Asu	sA6	2302538	2356594	738	T1	2320871	2374930
region121	Asu	sA6	2356595	2383765	738	T1	2374976	2402159
region122	Asu	sA6	2383795	2386023	738	T1	2402200	2404425
region123	Asu	sA6	2390579	2396357	738	T1	2404665	2410471
region124	Asu	sA6	2396419	2403154	738	T1	2410523	2417256
region125	Asu	sA6	2403155	2427338	738	T1	2417409	2441586
region126	Asu	sA6	2427643	2464704	738	T1	2441934	2478977
region127	Asu	sA6	2464705	2480749	738	T1	2479008	2495044
region128	Asu	sA6	2483921	2492127	738	T1	2495045	2503249
region129	Asu	sA6	2492128	2493326	738	T1	2503307	2504504
region130	Asu	sA6	2493361	2564923	738	T1	2504509	2576062
region131	Asu	sA6	2565346	2602642	738	T1	2576187	2613456
region132	Asu	sA6	2602643	2607053	738	T1	2616815	2621225
region133	Asu	sA6	2607054	2616349	738	T1	2621263	2630528
region134	Asu	sA6	2616477	2634064	738	T1	2630529	2648147
region135	Asu	sA6	2634065	2651638	738	T1	2648184	2665738
region136	Asu	sA6	2651639	2653743	738	T1	2668685	2670794
region137	Asu	sA6	2654292	2686549	738	T1	2671308	2703586
region138	Asu	sA6	2686550	2725849	738	T1	2703620	2742918
region139	Asu	sA6	2725850	2728177	738	T1	2743417	2745742
region140	Asu	sA6	2728216	2733494	738	T1	2745743	2751012
region141	Asu	sA6	2733502	2749582	738	T1	2751105	2767129
region142	Asu	sA6	2749583	2770079	738	T1	2767185	2787699
region143	Asu	sA6	2783553	2787182	738	T1	2787701	2791283
region144	Asu	sA6	2787259	2832856	738	T1	2791392	2837012
region145	Asu	sA6	2832875	2837567	738	T1	2837042	2841728
region146	Asu	sA6	2837568	2841245	738	T1	2841759	2845461
region147	Asu	sA6	2848053	2855162	738	T1	2847802	2854858
region148	Asu	sA6	2855175	2892020	738	T1	2855743	2892591
region149	Asu	sA6	2892072	2899673	738	T1	2892592	2900200
region150	Asu	sA6	2899924	2929249	738	T1	2900201	2929518
region151	Asu	sA6	2929250	2941708	738	T1	2929557	2941981
region152	Asu	sA6	2941766	2944180	738	T1	2942033	2944439
region153	Asu	sA6	2944187	2973054	738	T1	2948101	2976915
region154	Asu	sA6	2973085	2980293	738	T1	2976916	2984139
region155	Asu	sA6	2980294	2999638	738	T1	2984175	3003529
region156	Asu	sA6	2999683	3024999	738	T1	3003530	3028871
region157	Asu	sA6	3025000	3031824	738	T1	3030087	3036911
region158	Asu	sA6	3031860	3037281	738	T1	3036985	3042413
region159	Asu	sA6	3037544	3097051	738	T1	3042661	3102146
region160	Asu	sA6	3097862	3105381	738	T1	3102147	3109646
region161	Asu	sA6	3105455	3111638	738	T1	3109698	3115880
region162	Asu	sA6	3111639	3135476	738	T1	3115935	3139783
region163	Asu	sA6	3135477	3137723	738	T1	3141432	3143668
region164	Asu	sA6	3137797	3144923	738	T1	3143834	3150963
region165	Asu	sA6	3144934	3149742	738	T1	3152632	3157412
region166	Asu	sA6	3149775	3160031	738	T1	3157509	3167771
region167	Asu	sA6	3161138	3177970	738	T1	3169082	3185892
region168	Asu	sA6	3177971	3201268	738	T1	3185933	3209239
region169	Asu	sA6	3202654	3225581	738	T1	3211192	3234106
region170	Asu	sA6	3225582	3229187	738	T1	3234140	3237748
region171	Asu	sA6	3229201	3256278	738	T1	3237795	3264860
region172	Asu	sA6	3256445	3267514	738	T1	3265420	3276494
region173	Asu	sA6	3267553	3270884	738	T1	3276495	3279832
region174	Asu	sA6	3271914	3276534	738	T1	3281904	3286516
region175	Asu	sA6	3276585	3281425	738	T1	3286533	3291365
region176	Asu	sA6	3284448	3303250	738	T1	3294181	3312980
region177	Asu	sA6	3303402	3305916	738	T1	3313109	3315637
region178	Asu	sA6	3306287	3308285	738	T1	3315987	3317988
region179	Asu	sA6	3309347	3316748	738	T1	3319034	3326399
region180	Asu	sA6	3317020	3320033	738	T1	3326400	3329418
region181	Asu	sA6	3320907	3346874	738	T1	3329450	3355407
region182	Asu	sA6	3346875	3358098	738	T1	3355444	3366664
region183	Asu	sA6	3359068	3363586	738	T1	3367624	3372143
region184	Asu	sA6	3364001	3367219	738	T1	3372430	3375680
region185	Asu	sA6	3373210	3383213	738	T1	3397816	3407820
region186	Asu	sA6	3385050	3388267	738	T1	3409449	3412672
region187	Asu	sA6	3388269	3395125	738	T1	3412713	3419574
region188	Asu	sA6	3395862	3403092	738	T1	3420225	3427494
region189	Asu	sA6	3403093	3430145	738	T1	3432094	3459135
region190	Asu	sA6	3430149	3446723	738	T1	3459921	3476469
region191	Asu	sA6	3446724	3449218	738	T1	3476522	3479000
region192	Asu	sA6	3449219	3467084	738	T1	3479031	3496916
region193	Asu	sA6	3472062	3486647	738	T1	3496917	3511513
region194	Asu	sT1	12874569	12875858	738	T1	3513448	3512167
region195	Asu	sA6	3488093	3496755	738	T1	3513451	3522116
region196	Asu	sA6	3496756	3618898	738	T1	3522149	3644256
region197	Asu	sA6	3618905	3637009	738	T1	3644315	3662458
region198	Asu	sA6	3637014	3647352	738	T1	3662963	3673294
region199	Asu	sA6	3647353	3710973	738	T1	3673749	3737363
region200	Asu	sA6	3710987	3719673	738	T1	3737411	3746097
region201	Asu	sA6	3719674	3728626	738	T1	3746165	3755115
region202	Asu	sA6	3728627	3828979	738	T1	3755198	3855530
region203	Asu	sA6	3828983	3836117	738	T1	3855600	3862715
region204	Asu	sA6	3836304	3838229	738	T1	3862718	3864634
region205	Asu	sA6	3838230	3840083	738	T1	3864665	3866507
region206	Asu	sA6	3841393	3868832	738	T1	3866508	3893955
region207	Asu	sA6	3869313	3894214	738	T1	3893959	3918833
region208	Asu	sA6	3894266	3900507	738	T1	3918834	3925068
region209	Asu	sA6	3900539	3922661	738	T1	3925069	3947185
region210	Asu	sA6	3922662	3927356	738	T1	3948489	3953181
region211	Asu	sA6	3927466	3929789	738	T1	3953305	3955638
region212	Asu	sA6	3929822	3931352	738	T1	3955639	3957155
region213	Asu	sA6	3933295	3958626	738	T1	3957496	3982823
region214	Asu	sA6	3958741	3971908	738	T1	3983020	3996207
region215	Asu	sA6	3972668	3997704	738	T1	3996209	4021227
region216	Asu	sA6	3997705	4004103	738	T1	4021263	4027703
region217	Asu	sA6	4004109	4007057	738	T1	4027756	4030705
region218	Asu	sA6	4007058	4033812	738	T1	4031168	4057940
region219	Asu	sA6	4033815	4046192	738	T1	4057979	4070347
region220	Asu	sA6	4046193	4053180	738	T1	4071581	4078586
region221	Asu	sA6	4053181	4108198	738	T1	4078775	4133778
region222	Asu	sA6	4108245	4114686	738	T1	4133829	4140285
region223	Asu	sA6	4114716	4124600	738	T1	4140286	4150157
region224	Asu	sA6	4124603	4126010	738	T1	4150199	4151601
region225	Asu	sA6	4126014	4128220	738	T1	4151639	4153843
region226	Asu	sA6	4128266	4130397	738	T1	4153865	4155977
region227	Asu	sA6	4130440	4139241	738	T1	4155978	4164776
region228	Asu	sA6	4139242	4151777	738	T1	4164805	4177350
region229	Asu	sA6	4152728	4181581	738	T1	4177351	4206207
region230	Asu	sA6	4182408	4184370	738	T1	4206208	4208148
region231	Asu	sA6	4184371	4199806	738	T1	4209016	4224463
region232	Asu	sA6	4202146	4205853	738	T1	4224465	4228162
region233	Asu	sA6	4205857	4214963	738	T1	4228278	4237418
region234	Asu	sA6	4218951	4234220	738	T1	4240717	4255979
region235	Asu	sA6	4234221	4269472	738	T1	4256008	4291262
region236	Asu	sA6	4274903	4322362	738	T1	4306957	4354405
region237	Asu	sA6	4322394	4367193	738	T1	4354406	4399189
region238	Asu	sA6	4372486	4376027	738	T1	4403870	4407402
region239	Asu	sA6	4376058	4380738	738	T1	4407403	4412087
region240	Asu	sA6	4382148	4387888	738	T1	4413057	4418813
region241	Asu	sA6	4391370	4396033	738	T1	4419384	4424042
region242	Asu	sA6	4397999	4408629	738	T1	4429291	4439925
region243	Asu	sA6	4408851	4427115	738	T1	4440246	4458504
region244	Asu	sA6	4427121	4433477	738	T1	4458551	4464922
region245	Asu	sA6	4433565	4451663	738	T1	4464923	4483026
region246	Asu	sA6	4451913	4461497	738	T1	4483179	4492772
region247	Asu	sA6	4461549	4483884	738	T1	4492783	4515103
region248	Asu	sA6	4489006	4491009	738	T1	4515104	4517105
region249	Asu	sA6	4491821	4502251	738	T1	4517768	4528185
region250	Asu	sA6	4502285	4503533	738	T1	4528212	4529457
region251	Asu	sA6	4503712	4536313	738	T1	4529614	4562216
region252	Asu	sA6	4536314	4589112	738	T1	4562971	4615745
region253	Asu	sA6	4589192	4620891	738	T1	4615746	4647493
region254	Asu	sA6	4620892	4637866	738	T1	4647527	4664495
region255	Asu	sA6	4637965	4658124	738	T1	4664497	4684656
region256	Asu	sA6	4663072	4669838	738	T1	4684657	4691382
region257	Asu	sA6	4669839	4689875	738	T1	4691641	4711745
region258	Asu	sA6	4690555	4697068	738	T1	4712344	4718835
region259	Asu	sA6	4697189	4708316	738	T1	4719030	4730173
region260	Asu	sA6	4708320	4716245	738	T1	4730213	4738139
region261	Asu	sA6	4721616	4736059	738	T1	4738140	4752574
region262	Asu	sA6	4736061	4764539	738	T1	4752731	4781251
region263	Asu	sA6	4770831	4779964	738	T1	4781252	4790388
region264	Asu	sT1	28725123	28728889	738	T1	4794158	4790389
region265	Asu	sA6	4779972	4803576	738	T1	4794159	4817739
region266	Asu	sA6	4803608	4815197	738	T1	4817740	4829336
region267	Asu	sA6	4821028	4834793	738	T1	4829687	4843448
region268	Asu	sA6	4834801	4888842	738	T1	4843486	4897528
region269	Asu	sA6	4888843	4948366	738	T1	4897661	4957137
region270	Asu	sA6	4954272	4974709	738	T1	4958041	4978467
region271	Asu	sA6	4974731	4982770	738	T1	4978485	4986503
region272	Asu	sA6	4982771	5035544	738	T1	4986538	5039359
region273	Asu	sT1	5519734	5553371	738	T1	5039361	5072964
region274	Asu	sT1	5556546	5583462	738	T1	5072968	5099906
region275	Asu	sT1	5583466	5587731	738	T1	5099933	5104195
region276	Asu	sT1	5587732	5637927	738	T1	5104301	5154523
region277	Asu	sT1	5638191	5644727	738	T1	5154690	5161240
region278	Asu	sT1	5645101	5650612	738	T1	5161949	5167437
region279	Asu	sT1	5650676	5672784	738	T1	5167472	5189602
region280	Asu	sT1	5672785	5678983	738	T1	5189650	5195887
region281	Asu	sT1	5679358	5700397	738	T1	5196181	5217210
region282	Asu	sT1	5700398	5723234	738	T1	5217253	5240079
region283	Asu	sT1	5724137	5778310	738	T1	5240978	5295168
region284	Asu	sT1	5778339	5780326	738	T1	5295216	5297204
region285	Asu	sT1	5780327	5786607	738	T1	5297607	5303852
region286	Asu	sT1	5786623	5788478	738	T1	5303949	5305805
region287	Asu	sT1	5788841	5818380	738	T1	5306184	5335748
region288	Asu	sT1	5818412	5825776	738	T1	5335749	5343119
region289	Asu	sT1	5825823	5888588	738	T1	5343123	5405831
region290	Asu	sT1	5888674	5941410	738	T1	5405870	5458559
region291	Asu	sT1	5941501	5943005	738	T1	5458585	5460096
region292	Asu	sT1	5943049	5954276	738	T1	5460097	5471299
region293	Asu	sT1	5962183	5971890	738	T1	5476615	5486301
region294	Asu	sT1	5971891	6095070	738	T1	5486340	5609519
region295	Asu	sT1	6095100	6139420	738	T1	5609520	5653821
region296	Asu	sT1	6139472	6233778	738	T1	5653832	5748145
region297	Asu	sT1	6233812	6304614	738	T1	5748146	5819066
region298	Asu	sT1	6304646	6314326	738	T1	5819067	5828746
region299	Asu	sT1	6314399	6357832	738	T1	5828747	5872165
region300	Asu	sT1	6357833	6360089	738	T1	5872227	5874493
region301	Asu	sT1	6360119	6365074	738	T1	5874494	5879442
region302	Asu	sT1	6365088	6399290	738	T1	5879502	5913757
region303	Asu	sT1	6399542	6401839	738	T1	5913763	5916063
region304	Asu	sT1	6407268	6419654	738	T1	5916064	5928435
region305	Asu	sT1	6419670	6421685	738	T1	5928491	5930507
region306	Asu	sT1	6421784	6442263	738	T1	5930592	5951036
region307	Asu	sT1	6443063	6452086	738	T1	5951895	5960919
region308	Asu	sT1	6452803	6461096	738	T1	5962365	5970686
region309	Asu	sT1	6461892	6498419	738	T1	5972598	6009189
region310	Asu	sT1	6498426	6501953	738	T1	6009222	6012749
region311	Asu	sT1	6502006	6511248	738	T1	6012753	6021971
region312	Asu	sT1	6511288	6526258	738	T1	6021972	6036949
region313	Asu	sT1	6526264	6560798	738	T1	6037014	6071538
region314	Asu	sT1	6560869	6698237	738	T1	6071539	6208874
region315	Asu	sT1	6698244	6699474	738	T1	6208916	6210146
region316	Asu	sT1	6699476	6703063	738	T1	6210177	6213747
region317	Asu	sT1	6705080	6714828	738	T1	6217167	6226937
region318	Asu	sT1	6714843	6721059	738	T1	6227029	6233241
region319	Asu	sT1	6722003	6730496	738	T1	6234049	6242569
region320	Asu	sT1	6730566	6741598	738	T1	6242648	6253713
region321	Asu	sT1	6745867	6747995	738	T1	6255499	6257625
region322	Asu	sT1	6748030	6758523	738	T1	6257659	6268169
region323	Asu	sT1	6758743	6763857	738	T1	6268203	6273296
region324	Asu	sT1	6763892	6776544	738	T1	6273298	6285936
region325	Asu	sT1	6776545	6781965	738	T1	6285972	6291383
region326	Asu	sT1	6782143	6804249	738	T1	6291834	6313925
region327	Asu	sT1	6804676	6855000	738	T1	6313926	6364250
region328	Asu	sT1	6855001	6913158	738	T1	6364568	6422745
region329	Asu	sT1	6913159	6973259	738	T1	6422788	6482854
region330	Asu	sT1	6973260	6976406	738	T1	6484044	6487185
region331	Asu	sT1	6976487	7013022	738	T1	6487186	6523717
region332	Asu	sT1	7013763	7037230	738	T1	6523718	6547165
region333	Asu	sT1	7037259	7084249	738	T1	6547166	6594175
region334	Asu	sT1	7084290	7161954	738	T1	6594198	6671841
region335	Asu	sT1	7162062	7163764	738	T1	6671863	6673564
region336	Asu	sT1	7163824	7195421	738	T1	6673565	6705150
region337	Asu	sT1	7195783	7236732	738	T1	6705356	6746265
region338	Asu	sT1	7236785	7278692	738	T1	6746266	6788173
region339	Asu	sT1	7278983	7283537	738	T1	6788174	6792723
region340	Asu	sT1	7290152	7294633	738	T1	6794465	6798925
region341	Asu	sT1	7294901	7298026	738	T1	6798926	6802048
region342	Asu	sT1	7298034	7311840	738	T1	6806514	6820248
region343	Asu	sT1	7313676	7328050	738	T1	6820439	6834752
region344	Asu	sT1	7328065	7330028	738	T1	6834797	6836768
region345	Asu	sT1	7330586	7342323	738	T1	6837362	6849102
region346	Asu	sT1	7342324	7379069	738	T1	6855123	6891867
region347	Asu	sT1	7379070	7393520	738	T1	6891922	6906376
region348	Asu	sT1	7393556	7430180	738	T1	6906377	6943044
region349	Asu	sT1	7430311	7440629	738	T1	6943161	6953470
region350	Asu	sT1	7441185	7444328	738	T1	6953471	6956635
region351	Asu	sT1	7444593	7559145	738	T1	6956641	7071175
region352	Asu	sT1	7559178	7563233	738	T1	7071176	7075228
region353	Asu	sT1	7563297	7602528	738	T1	7075295	7114557
region354	Asu	sT1	11765978	11768073	738	T1	7116654	7114559
region355	Asu	sT1	7602986	7619089	738	T1	7117167	7133278
region356	Asu	sT1	7619134	7685818	738	T1	7133279	7199966
region357	Asu	sT1	7685829	7696054	738	T1	7200005	7210230
region358	Asu	sT1	7696096	7697934	738	T1	7210239	7212075
region359	Asu	sT1	7697964	7715595	738	T1	7212076	7229706
region360	Asu	sT1	7715626	7777731	738	T1	7229708	7291755
region361	Asu	sT1	7777781	7779845	738	T1	7291763	7293828
region362	Asu	sT1	7780013	7827467	738	T1	7293829	7341280
region363	Asu	sT1	7827469	7847104	738	T1	7341312	7360981
region364	Asu	sT1	7847254	7848701	738	T1	7362067	7363528
region365	Asu	sT1	7849272	7853662	738	T1	7364093	7368480
region366	Asu	sT1	7853663	7858775	738	T1	7368514	7373624
region367	Asu	sT1	7858776	7889447	738	T1	7373655	7404328
region368	Asu	sT1	7889512	7897592	738	T1	7404407	7412471
region369	Asu	sT1	7897675	7932149	738	T1	7412475	7446945
region370	Asu	sT1	7934112	7936478	738	T1	7447806	7450190
region371	Asu	sT1	7936981	7939815	738	T1	7450786	7453605
region372	Asu	sT1	7939917	7947560	738	T1	7453606	7461226
region373	Asu	sT1	7948656	7992038	738	T1	7461253	7504672
region374	Asu	sT1	7992081	7996321	738	T1	7504673	7508870
region375	Asu	sT1	7999599	8004533	738	T1	7512030	7516961
region376	Asu	sT1	8004534	8016121	738	T1	7516997	7528602
region377	Asu	sT1	8016122	8024427	738	T1	7528664	7536963
region378	Asu	sT1	8024452	8031514	738	T1	7536981	7544041
region379	Asu	sT1	8031625	8036869	738	T1	7544210	7549448
region380	Asu	sT1	8036870	8044256	738	T1	7549551	7556938
region381	Asu	sT1	8046670	8048154	738	T1	7559872	7561326
region382	Asu	sT1	8048191	8075230	738	T1	7561327	7588386
region383	Asu	sT1	8075782	8082492	738	T1	7590134	7596858
region384	Asu	sT1	8082774	8116807	738	T1	7596859	7630867
region385	Asu	sT1	8116848	8147612	738	T1	7630878	7661592
region386	Asu	sT1	8147744	8251679	738	T1	7661647	7765624
region387	Asu	sT1	8252124	8253451	738	T1	7765625	7766953
region388	Asu	sT1	8259934	8263691	738	T1	7767709	7771507
region389	Asu	sT1	8263850	8265968	738	T1	7771574	7773678
region390	Asu	sT1	8266005	8268969	738	T1	7773679	7776639
region391	Asu	sT1	8268972	8283407	738	T1	7776764	7791209
region392	Asu	sT1	8284164	8302912	738	T1	7792300	7811039
region393	Asu	sT1	8303208	8322327	738	T1	7811054	7830204
region394	Asu	sT1	8322329	8325057	738	T1	7830265	7832993
region395	Asu	sT1	8325060	8350457	738	T1	7833046	7858435
region396	Asu	sT1	8350485	8370764	738	T1	7858484	7878685
region397	Asu	sT1	8370765	8433699	738	T1	7878791	7941731
region398	Asu	sT1	8433746	8440016	738	T1	7941754	7948034
region399	Asu	sT1	8441242	8461223	738	T1	7972628	7992632
region400	Asu	sT1	8461299	8485494	738	T1	7992788	8016956
region401	Asu	sT1	8485495	8505281	738	T1	8019021	8038803
region402	Asu	sT1	8507396	8516591	738	T1	8038804	8047997
region403	Asu	sT1	8517444	8519055	738	T1	8049930	8051550
region404	Asu	sT1	8519133	8542676	738	T1	8051739	8075317
region405	Asu	sT1	8544359	8556391	738	T1	8075323	8087341
region406	Asu	sT1	8556651	8558640	738	T1	8087342	8089331
region407	Asu	sT1	8558641	8568893	738	T1	8089434	8099683
region408	Asu	sT4	9376757	9378810	738	T1	8099755	8101806
region409	Asu	sT1	8568894	8586784	738	T1	8101811	8119738
region410	Asu	sT1	8587531	8615347	738	T1	8119739	8147606
region411	Asu	sT1	8615417	8630773	738	T1	8147716	8163087
region412	Asu	sT1	8631969	8655351	738	T1	8164736	8188116
region413	Asu	sT1	8655382	8673666	738	T1	8188120	8206409
region414	Asu	sT1	8673841	8693995	738	T1	8206410	8226587
region415	Asu	sT1	9436912	9441521	738	T1	8226592	8231201
region416	Asu	sT1	8693996	8698387	738	T1	8231202	8235595
region417	Asu	sT1	8698904	8703379	738	T1	8235984	8240500
region418	Asu	sT1	8703380	8731764	738	T1	8240578	8268941
region419	Asu	sT1	8732664	8737685	738	T1	8268942	8273973
region420	Asu	sT1	8738587	8762907	738	T1	8274342	8298664
region421	Asu	sT1	8763058	8791474	738	T1	8298665	8327147
region422	Asu	sT1	8791486	8793675	738	T1	8327190	8329350
region423	Asu	sT1	8793736	8796527	738	T1	8329393	8332182
region424	Asu	sT1	8801491	8812499	738	T1	8332183	8343156
region425	Asu	sT1	8813596	8814838	738	T1	8344266	8345486
region426	Asu	sT1	8814839	8818203	738	T1	8345517	8348873
region427	Asu	sT1	8818205	8823240	738	T1	8349236	8354267
region428	Asu	sT1	8828172	8834171	738	T1	8354454	8360431
region429	Asu	sT1	8834230	8838994	738	T1	8360476	8365247
region430	Asu	sT1	8838999	8844969	738	T1	8365383	8371330
region431	Asu	sT1	8844970	8852395	738	T1	8372536	8379976
region432	Asu	sT1	8852397	8855681	738	T1	8380056	8383310
region433	Asu	sT1	8857262	8859285	738	T1	8384031	8386028
region434	Asu	sT1	8859286	8865841	738	T1	8386063	8392600
region435	Asu	sT1	8865893	8868630	738	T1	8392632	8395368
region436	Asu	sT1	8868634	8900095	738	T1	8395506	8426986
region437	Asu	sT1	8912774	8915497	738	T1	8426991	8429709
region438	Asu	sT1	8916096	8923992	738	T1	8429711	8437618
region439	Asu	sT1	8925619	8931435	738	T1	8438345	8444200
region440	Asu	sT1	8931512	8938123	738	T1	8444202	8450815
region441	Asu	sT1	8938197	8951133	738	T1	8450827	8463750
region442	Asu	sT1	8951735	8962098	738	T1	8464214	8474601
region443	Asu	sT1	8964247	8974772	738	T1	8474602	8485139
region444	Asu	sT1	8974773	8987327	738	T1	8485203	8497754
region445	Asu	sT1	8987438	8991545	738	T1	8497940	8502021
region446	Asu	sT1	8995672	8998302	738	T1	8518581	8521210
region447	Asu	sT1	8998526	9001434	738	T1	8529805	8532712
region448	Asu	sT1	9001483	9010892	738	T1	8532713	8542133
region449	Asu	sT1	9010940	9020413	738	T1	8542134	8551607
region450	Asu	sT1	9020437	9030717	738	T1	8552076	8562349
region451	Asu	sT1	9030766	9032955	738	T1	8562361	8564550
region452	Asu	sT1	9035006	9036127	738	T1	8566618	8567747
region453	Asu	sT1	9036128	9051091	738	T1	8567828	8582775
region454	Asu	sT1	9052148	9053428	738	T1	8582801	8584057
region455	Asu	sT1	9053431	9056792	738	T1	8584094	8587458
region456	Asu	sT1	9059179	9060887	738	T1	8588700	8590395
region457	Asu	sT1	9061053	9062264	738	T1	8598263	8599475
region458	Asu	sT1	9064553	9093698	738	T1	8599904	8629025
region459	Asu	sT1	9093734	9102463	738	T1	8629026	8637725
region460	Asu	sT1	9102464	9103733	738	T1	8637807	8639085
region461	Asu	sT1	9105332	9109394	738	T1	8640030	8644071
region462	Asu	sT1	9110254	9111580	738	T1	8645020	8646344
region463	Asu	sT1	9114560	9160536	738	T1	8649350	8695254
region464	Asu	sT2	16188108	16191055	738	T1	8699294	8696346
region465	Asu	sT1	9161521	9164664	738	T1	8700216	8703368
region466	Asu	sT1	9172465	9186128	738	T1	8715940	8729637
region467	Asu	sT1	9186172	9234947	738	T1	8729649	8778426
region468	Asu	sT1	9235448	9238359	738	T1	8779040	8781914
region469	Asu	sT1	9238363	9252112	738	T1	8781946	8795732
region470	Asu	sT1	9252147	9276937	738	T1	8795733	8820497
region471	Asu	sT1	9276996	9279428	738	T1	8820507	8822932
region472	Asu	sT1	9281799	9290499	738	T1	8823005	8831678
region473	Asu	sT1	9294807	9296334	738	T1	8832637	8834159
region474	Asu	sT1	9298219	9299801	738	T1	8892973	8894540
region475	Asu	sT1	9299874	9302702	738	T1	8894561	8897394
region476	Asu	sT1	9303441	9332913	738	T1	8897395	8926865
region477	Asu	sT1	9333484	9338963	738	T1	8927310	8932790
region478	Asu	sT1	9338998	9341243	738	T1	8932791	8935043
region479	Asu	sT1	9341244	9363080	738	T1	8935883	8957693
region480	Asu	sT1	9363081	9375900	738	T1	8957999	8970808
region481	Asu	sT1	9375932	9399157	738	T1	8970809	8994060
region482	Asu	sT1	9399158	9436075	738	T1	8994463	9031354
region483	Asu	sT1	9441659	9442979	738	T1	9032312	9033626
region484	Asu	sT1	9445849	9453434	738	T1	9033627	9041210
region485	Asu	sT1	9453435	9455708	738	T1	9045734	9048006
region486	Asu	sT1	9455760	9465277	738	T1	9048070	9057574
region487	Asu	sT1	9465278	9531353	738	T1	9060747	9126819
region488	Asu	sT1	9531355	9532428	738	T1	9126978	9128050
region489	Asu	sT1	9532549	9533854	738	T1	9128051	9129358
region490	Asu	sT1	9535267	9578804	738	T1	9132262	9175820
region491	Asu	sT1	9578841	9589677	738	T1	9175827	9186674
region492	Asu	sT1	9589678	9599734	738	T1	9186705	9196760
region493	Asu	sT1	9600655	9613914	738	T1	9196761	9210018
region494	Asu	sT1	9613947	9627972	738	T1	9210019	9224044
region495	Asu	sT1	9627973	9652338	738	T1	9224081	9248458
region496	Asu	sT1	9652524	9654960	738	T1	9248459	9250909
region497	Asu	sT1	9655872	9675621	738	T1	9252138	9271863
region498	Asu	sT1	9675666	9682027	738	T1	9271872	9278215
region499	Asu	sT1	9682056	9688467	738	T1	9278216	9284650
region500	Asu	sT1	9688987	9707936	738	T1	9285105	9304093
region501	Asu	sT1	9708352	9711162	738	T1	9304094	9306907
region502	Asu	sT1	9711191	9732539	738	T1	9306908	9328261
region503	Asu	sT1	9733791	9736320	738	T1	9328262	9330782
region504	Asu	sT1	9737569	9757513	738	T1	9332274	9352251
region505	Asu	sT1	9759643	9800392	738	T1	9355430	9396181
region506	Asu	sT1	9801479	9819009	738	T1	9396182	9413696
region507	Asu	sT1	9819010	9828656	738	T1	9413817	9423458
region508	Asu	sT1	9830233	9839416	738	T1	9425224	9434417
region509	Asu	sT1	9839506	9847088	738	T1	9434418	9441996
region510	Asu	sT1	9847093	9855284	738	T1	9442040	9450220
region511	Asu	sT1	9856487	9861316	738	T1	9451257	9456089
region512	Asu	sT1	9861424	9862622	738	T1	9456108	9457280
region513	Asu	sT1	9867459	9871874	738	T1	9457281	9461739
region514	Asu	sT1	9872757	9893975	738	T1	9461740	9482950
region515	Asu	sT1	9900487	9903029	738	T1	9488955	9491482
region516	Asu	sT1	9903502	9921539	738	T1	9491483	9509530
region517	Asu	sT1	9921556	9929286	738	T1	9509704	9517426
region518	Asu	sT1	9930276	9970272	738	T1	9517427	9557426
region519	Asu	sT1	9970273	10004139	738	T1	9558250	9592125
region520	Asu	sT1	10004157	10013432	738	T1	9592169	9601406
region521	Asu	sT1	10018083	10019672	738	T1	9621270	9622859
region522	Asu	sT1	10019673	10063790	738	T1	9656393	9700527
region523	Asu	sT1	10063791	10121537	738	T1	9700561	9758311
region524	Asu	sT1	10121720	10151715	738	T1	9758429	9788440
region525	Asu	sT1	10151716	10168180	738	T1	9788469	9804921
region526	Asu	sT1	10168184	10181013	738	T1	9805577	9818401
region527	Asu	sT1	10181014	10199592	738	T1	9818547	9837115
region528	Asu	sT1	10199593	10244068	738	T1	9837319	9881773
region529	Asu	sT1	10244138	10252680	738	T1	9881775	9890358
region530	Asu	sT1	10252993	10254770	738	T1	9890359	9892139
region531	Asu	sT1	10255176	10257337	738	T1	9892443	9894605
region532	Asu	sT1	10257740	10260577	738	T1	9896299	9899117
region533	Asu	sT1	10261396	10266939	738	T1	9900613	9906164
region534	Asu	sT1	10266995	10293227	738	T1	9906165	9932349
region535	Asu	sT1	10293244	10294821	738	T1	9932725	9934303
region536	Asu	sT1	10294825	10298537	738	T1	9935180	9938886
region537	Asu	sT1	10300381	10312613	738	T1	9938887	9951118
region538	Asu	sT1	10312762	10351381	738	T1	9951119	9989709
region539	Asu	sT1	10352047	10415814	738	T1	9990273	10054044
region540	Asu	sT1	10415816	10418170	738	T1	10055515	10057870
region541	Asu	sT1	10418171	10424342	738	T1	10057949	10064126
region542	Asu	sT1	10425770	10432273	738	T1	10065663	10072172
region543	Asu	sT1	10432370	10438541	738	T1	10074015	10080196
region544	Asu	sT1	10438637	10454437	738	T1	10080201	10096012
region545	Asu	sT1	10454440	10460081	738	T1	10096053	10101676
region546	Asu	sT1	10460111	10471126	738	T1	10101677	10112681
region547	Asu	sT1	10471953	10488701	738	T1	10112807	10129481
region548	Asu	sT1	10493340	10499036	738	T1	10129482	10135184
region549	Asu	sT1	10499037	10522946	738	T1	10135859	10159760
region550	Asu	sT1	10522947	10529977	738	T1	10161253	10168264
region551	Asu	sT1	10530048	10536733	738	T1	10168302	10174988
region552	Asu	sT1	10536734	10545717	738	T1	10175022	10184007
region553	Asu	sT1	10545756	10633897	738	T1	10184008	10272182
region554	Asu	sT1	10633935	10646795	738	T1	10272191	10285006
region555	Asu	sT1	10646796	10657747	738	T1	10285036	10295975
region556	Asu	sT1	10657784	10679648	738	T1	10295980	10317866
region557	Asu	sT1	10679649	10682818	738	T1	10317897	10321069
region558	Asu	sT1	10683006	10686922	738	T1	10321070	10324985
region559	Asu	sT1	10687823	10700401	738	T1	10324995	10337583
region560	Asu	sT1	10700442	10716101	738	T1	10337584	10353221
region561	Asu	sT1	10716151	10749489	738	T1	10353222	10386591
region562	Asu	sT1	10749550	10751478	738	T1	10386592	10388519
region563	Asu	sT1	10756959	10769439	738	T1	10389057	10401532
region564	Asu	sT1	10769450	10780864	738	T1	10401593	10413014
region565	Asu	sT1	10780870	10783636	738	T1	10413046	10415810
region566	Asu	sT1	10783818	10812978	738	T1	10415811	10444973
region567	Asu	sT1	10812979	10948130	738	T1	10445321	10580444
region568	Asu	sT1	10948174	10952395	738	T1	10580445	10584678
region569	Asu	sT1	10952478	10993600	738	T1	10588972	10630070
region570	Asu	sT1	10994338	11015879	738	T1	10630071	10651602
region571	Asu	sT1	11019748	11021832	738	T1	10654479	10656574
region572	Asu	sT1	11021833	11024585	738	T1	10657962	10660733
region573	Asu	sT1	11024614	11028489	738	T1	10660739	10664609
region574	Asu	sT1	11028741	11058329	738	T1	10664619	10694208
region575	Asu	sT1	11058408	11070285	738	T1	10694210	10706092
region576	Asu	sT1	11070608	11118313	738	T1	10706113	10753802
region577	Asu	sT1	11118924	11128997	738	T1	10760192	10770259
region578	Asu	sT1	11129000	11192507	738	T1	10770292	10833767
region579	Asu	sT1	11197280	11205150	738	T1	10833769	10841626
region580	Asu	sT1	11208254	11226170	738	T1	10841627	10859538
region581	Asu	sT1	11226368	11231756	738	T1	10859812	10865192
region582	Asu	sT1	11233570	11247316	738	T1	10865962	10879697
region583	Asu	sT1	11247322	11280677	738	T1	10880147	10913485
region584	Asu	sT1	11280782	11344105	738	T1	10913940	10977244
region585	Asu	sT1	11344138	11392661	738	T1	10978313	11026804
region586	Asu	sT1	11393861	11395929	738	T1	11027753	11029830
region587	Asu	sT1	11396093	11404419	738	T1	11032035	11040360
region588	Asu	sT1	11404421	11407634	738	T1	11040449	11043664
region589	Asu	sT1	11407636	11410286	738	T1	11043697	11046343
region590	Asu	sT1	11410322	11411877	738	T1	11046344	11047868
region591	Asu	sT1	11413782	11420185	738	T1	11049145	11055511
region592	Asu	sT1	11421073	11434897	738	T1	11055554	11069383
region593	Asu	sT1	11434898	11438312	738	T1	11069422	11072780
region594	Asu	sT1	11440997	11446880	738	T1	11075272	11081154
region595	Asu	sT1	11446952	11449284	738	T1	11081155	11083485
region596	Asu	sT1	11452535	11456875	738	T1	11083486	11087794
region597	Asu	sT1	11457735	11461025	738	T1	11088202	11091495
region598	Asu	sT1	11462337	11464269	738	T1	11092146	11094042
region599	Asu	sT1	11464296	11476433	738	T1	11094236	11106395
region600	Asu	sT1	11477579	11480041	738	T1	11107285	11109753
region601	Asu	sT1	11485236	11486510	738	T1	11112280	11113552
region602	Asu	sT1	11486744	11497819	738	T1	11113557	11124635
region603	Asu	sT1	11501516	11515598	738	T1	11125738	11139802
region604	Asu	sT1	11515599	11522209	738	T1	11140003	11146641
region605	Asu	sT1	11524297	11534482	738	T1	11148967	11159122
region606	Asu	sT1	11534523	11537391	738	T1	11159128	11161998
region607	Asu	sT1	11537681	11540823	738	T1	11161999	11165142
region608	Asu	sT1	11540870	11544350	738	T1	11165199	11168682
region609	Asu	sT1	11544574	11551782	738	T1	11168683	11175854
region610	Asu	sT1	11551906	11562707	738	T1	11175855	11186657
region611	Asu	sT1	11566824	11570282	738	T1	11191203	11194638
region612	Asu	sT1	11570419	11571770	738	T1	11194640	11195976
region613	Asu	sT1	11571824	11578561	738	T1	11195978	11202682
region614	Asu	sT1	11578854	11581935	738	T1	11202913	11206003
region615	Asu	sT1	11598324	11606825	738	T1	11206875	11215378
region616	Asu	sT1	11607825	11611072	738	T1	11221608	11224893
region617	Asu	sT1	11611299	11615053	738	T1	11224895	11228647
region618	Asu	sT1	11615207	11617927	738	T1	11233915	11236638
region619	Asu	sT1	11618179	11619783	738	T1	11237071	11238673
region620	Asu	sT1	11619784	11629376	738	T1	11239333	11248926
region621	Asu	sT1	11629603	11643663	738	T1	11249159	11263217
region622	Asu	sT1	11644079	11650889	738	T1	11263240	11270064
region623	Asu	sT3	14625152	14629343	738	T1	11270075	11274266
region624	Asu	sT1	11650890	11653081	738	T1	11274267	11276453
region625	Asu	sT1	11653304	11655253	738	T1	11276458	11278408
region626	Asu	sT1	11655285	11658411	738	T1	11278409	11281519
region627	Asu	sT1	11658540	11667553	738	T1	11281712	11290685
region628	Asu	sT1	11669508	11672542	738	T1	11292035	11295065
region629	Asu	sT1	11675543	11677002	738	T1	11298135	11299604
region630	Asu	sT1	11680042	11682369	738	T1	11310872	11313196
region631	Asu	sT1	11682426	11694667	738	T1	11313306	11325520
region632	Asu	sT1	11695339	11701274	738	T1	11325522	11331453
region633	Asu	sT1	11701366	11711312	738	T1	11331454	11341388
region634	Asu	sT1	11727395	11729538	738	T1	11352413	11354533
region635	Asu	sT1	11730534	11737506	738	T1	11355553	11362497
region636	Asu	sT1	11737527	11739119	738	T1	11363519	11365076
region637	Asu	sT1	11740459	11742625	738	T1	11368239	11370447
region638	Asu	sT1	11743445	11748962	738	T1	11370862	11376376
region639	Asu	sT1	11748963	11750697	738	T1	11376443	11378171
region640	Asu	sT1	11751137	11765976	738	T1	11378545	11393390
region641	Asu	sT1	11768074	11769531	738	T1	11393391	11394845
region642	Asu	sT1	11769563	11771029	738	T1	11394848	11396328
region643	Asu	sT1	11771075	11784108	738	T1	11396455	11409475
region644	Asu	sT1	11784530	11818570	738	T1	11409765	11443824
region645	Asu	sT1	11818790	11867877	738	T1	11443825	11492910
region646	Asu	sT1	11868704	11885896	738	T1	11493705	11511053
region647	Asu	sT1	11887789	11891028	738	T1	11511809	11515053
region648	Asu	sT1	11891034	11900880	738	T1	11515126	11524973
region649	Asu	sT1	11905762	11907473	738	T1	11527129	11528831
region650	Asu	sT1	11907474	11910254	738	T1	11528874	11531645
region651	Asu	sT1	11910255	11917616	738	T1	11531792	11539155
region652	Asu	sT1	11917617	11920846	738	T1	11543199	11546443
region653	Asu	sT1	11924935	11930054	738	T1	11556335	11561465
region654	Asu	sT1	11931325	11932439	738	T1	11562693	11563806
region655	Asu	sT1	11932640	11934279	738	T1	11563997	11565640
region656	Asu	sT1	11941675	11942998	738	T1	11566371	11567689
region657	Asu	sT1	11952157	11956227	738	T1	11575162	11579213
region658	Asu	sT1	11956241	11964240	738	T1	11579372	11587397
region659	Asu	sT1	11964263	11968611	738	T1	11587448	11591786
region660	Asu	sT1	11969681	11976268	738	T1	11592585	11599179
region661	Asu	sT1	11978643	11983383	738	T1	11599180	11603924
region662	Asu	sT1	11983444	11984513	738	T1	11603939	11605011
region663	Asu	sT1	11984514	11991422	738	T1	11605054	11611990
region664	Asu	sT1	11991457	11997270	738	T1	11611993	11617793
region665	Asu	sT1	11997361	12006756	738	T1	11617895	11627292
region666	Asu	sT1	12006892	12009949	738	T1	11627640	11630671
region667	Asu	sT1	12009950	12017073	738	T1	11630707	11637822
region668	Asu	sT1	12017074	12018666	738	T1	11637854	11639448
region669	Asu	sT1	12019621	12024802	738	T1	11639449	11644619
region670	Asu	sT1	12024806	12038578	738	T1	11644666	11658410
region671	Asu	sT1	12038579	12044142	738	T1	11658462	11664027
region672	Asu	sT1	12047227	12070502	738	T1	11667676	11691028
region673	Asu	sA12	2482718	2484467	738	T1	11703847	11705615
region674	Asu	sT1	12078037	12099207	738	T1	11710661	11731833
region675	Asu	sT1	12099219	12101476	738	T1	11731930	11734196
region676	Asu	sT1	12101786	12105201	738	T1	11734430	11737836
region677	Asu	sT1	12105202	12106968	738	T1	11737885	11739642
region678	Asu	sT1	12106969	12108097	738	T1	11739686	11740814
region679	Asu	sT1	12133642	12145597	738	T1	11746270	11758204
region680	Asu	sT3	10727897	10729144	738	T1	11758205	11759448
region681	Asu	sT1	12145600	12152388	738	T1	11759449	11766234
region682	Asu	sT1	12152392	12153444	738	T1	11766268	11767320
region683	Asu	sT1	12153460	12155032	738	T1	11767363	11768937
region684	Asu	sT1	12155143	12174175	738	T1	11768938	11787973
region685	Asu	sT1	12174200	12225459	738	T1	11787991	11839251
region686	Asu	sT1	12225642	12236441	738	T1	11839252	11850053
region687	Asu	sT1	12237025	12259975	738	T1	11850054	11873014
region688	Asu	sT1	12260527	12275011	738	T1	11873015	11887519
region689	Asu	sT1	12275012	12276727	738	T1	11889772	11891487
region690	Asu	sT1	12276999	12282861	738	T1	11891488	11897335
region691	Asu	sT1	12282890	12284428	738	T1	11897373	11898911
region692	Asu	sT1	12288212	12358486	738	T1	11898912	11969192
region693	Asu	sT1	12358487	12395980	738	T1	11969495	12007001
region694	Asu	sT1	12402097	12405751	738	T1	12007830	12011487
region695	Asu	sT1	12406954	12410215	738	T1	12011589	12014862
region696	Asu	sT5	18216300	18218627	738	T1	12017192	12014866
region697	Asu	sT1	12410429	12412448	738	T1	12022726	12024752
region698	Asu	sT1	12412449	12435507	738	T1	12024879	12047941
region699	Asu	sT1	12436009	12449472	738	T1	12049075	12062557
region700	Asu	sT1	12450471	12462206	738	T1	12064465	12076206
region701	Asu	sT4	7711061	7713724	738	T1	12076780	12079438
region702	Asu	sT1	12463347	12505269	738	T1	12082857	12124778
region703	Asu	sT1	12505271	12517351	738	T1	12124818	12136919
region704	Asu	sT1	12521062	12531715	738	T1	12141516	12152169
region705	Asu	sT1	12531754	12535160	738	T1	12152173	12155587
region706	Asu	sT1	12535164	12577534	738	T1	12155623	12197987
region707	Asu	sT1	12578095	12583484	738	T1	12199760	12205147
region708	Asu	sT1	12584937	12598632	738	T1	12207330	12221010
region709	Asu	sT1	12598633	12610127	738	T1	12221076	12232612
region710	Asu	sT1	12610173	12616720	738	T1	12232613	12239150
region711	Asu	sT1	12616934	12620870	738	T1	12239152	12243063
region712	Asu	sT1	12620918	12631561	738	T1	12243064	12253618
region713	Asu	sT1	12631562	12637200	738	T1	12253649	12259270
region714	Asu	sT1	12637220	12658042	738	T1	12262772	12283573
region715	Asu	sT1	12658043	12736410	738	T1	12283604	12361946
region716	Asu	sT1	12736446	12741220	738	T1	12361947	12366744
region717	Asu	sT1	12741514	12760614	738	T1	12366984	12386087
region718	Asu	sT2	1339970	1355296	738	T1	12394637	12409990
region719	Asu	sT1	12761359	12764620	738	T1	12479121	12482371
region720	Asu	sT1	12765108	12771972	738	T1	12484736	12491549
region721	Asu	sT1	12772009	12775489	738	T1	12491550	12494971
region722	Asu	sT1	12776863	12782030	738	T1	12496155	12501334
region723	Asu	sT1	12782343	12802465	738	T1	12501674	12521759
region724	Asu	sT1	12803460	12807960	738	T1	12521919	12526399
region725	Asu	sT1	12808292	12809708	738	T1	12526400	12527807
region726	Asu	sT1	12809737	12813265	738	T1	12527808	12531309
region727	Asu	sT1	12813305	12816327	738	T1	12531310	12534261
region728	Asu	sT1	12817639	12819715	738	T1	12534936	12536996
region729	Asu	sT1	12820766	12829763	738	T1	12538118	12547140
region730	Asu	sT1	12833213	12856935	738	T1	12549219	12572904
region731	Asu	sT1	12856936	12868395	738	T1	12573170	12584672
region732	Asu	sT1	12868396	12870155	738	T1	12584718	12586479
region733	Asu	sT1	12875868	12888167	738	T1	12587427	12599749
region734	Asu	sT1	12888226	12893342	738	T1	12599757	12604845
region735	Asu	sT1	12896177	12898830	738	T1	12609462	12612124
region736	Asu	sT1	12898831	12901603	738	T1	12612798	12615571
region737	Asu	sT1	12901652	12906001	738	T1	12615573	12619918
region738	Asu	sT1	12906019	12915717	738	T1	12620179	12629886
region739	Asu	sT1	12915762	12919575	738	T1	12629971	12633785
region740	Asu	sT1	12919603	12922634	738	T1	12633838	12636887
region741	Asu	sT1	12923163	12925711	738	T1	12638350	12640925
region742	Asu	sT1	12925719	12938432	738	T1	12641450	12654128
region743	Asu	sT1	12938486	12952487	738	T1	12654129	12668129
region744	Asu	sT1	12952638	12954184	738	T1	12677239	12678786
region745	Asu	sT1	12954192	12966132	738	T1	12679453	12691409
region746	Asu	sT1	12967359	12968853	738	T1	12692579	12694099
region747	Asu	sT1	12968959	12970177	738	T1	12694154	12695386
region748	Asu	sT1	12970312	12971931	738	T1	12695468	12697050
region749	Asu	sT1	12972160	12986749	738	T1	12697273	12711843
region750	Asu	sT1	12987141	12992023	738	T1	12711844	12716688
region751	Asu	sT1	12992024	13012646	738	T1	12716819	12737430
region752	Asu	sT1	13013383	13014909	738	T1	12739042	12740555
region753	Asu	sT1	13015545	13018770	738	T1	12740762	12743995
region754	Asu	sT1	13018804	13021375	738	T1	12743996	12746597
region755	Asu	sT1	13022800	13024805	738	T1	12747929	12749935
region756	Asu	sT1	13024806	13033257	738	T1	12751169	12759620
region757	Asu	sT1	13035010	13040143	738	T1	12762296	12767455
region758	Asu	sT1	13040144	13045757	738	T1	12767750	12773361
region759	Asu	sT1	13062341	13064150	738	T1	12780617	12782407
region760	Asu	sT1	13065688	13069846	738	T1	12784758	12788924
region761	Asu	sT1	13069848	13072946	738	T1	12790645	12793746
region762	Asu	sT1	13073154	13082188	738	T1	12793747	12802784
region763	Asu	sT1	13082584	13086675	738	T1	12803083	12807159
region764	Asu	sT1	13086676	13091986	738	T1	12807287	12812608
region765	Asu	sT1	13093861	13097608	738	T1	12814740	12818510
region766	Asu	sT1	13098624	13100277	738	T1	12819031	12820649
region767	Asu	sT1	13102860	13107344	738	T1	12821523	12826006
region768	Asu	sT1	13107416	13110577	738	T1	12826026	12829186
region769	Asu	sT1	13110578	13113843	738	T1	12832573	12835796
region770	Asu	sT1	13113868	13119023	738	T1	12835810	12840952
region771	Asu	sT1	13119053	13120692	738	T1	12840953	12842592
region772	Asu	sT1	13120693	13122731	738	T1	12842624	12844675
region773	Asu	sT1	13124750	13126318	738	T1	12845445	12847012
region774	Asu	sT1	13134506	13135635	738	T1	12849012	12850145
region775	Asu	sT3	15950990	15954647	738	T1	12859170	12862821
region776	Asu	sT1	13137879	13139260	738	T1	12869588	12870994
region777	Asu	sT1	13140984	13142868	738	T1	12870995	12872873
region778	Asu	sT1	13142869	13144621	738	T1	12872927	12874683
region779	Asu	sT1	13144622	13152307	738	T1	12875051	12882734
region780	Asu	sT1	13152308	13156711	738	T1	12883456	12887862
region781	Asu	sT1	13156978	13160638	738	T1	12888225	12891885
region782	Asu	sT1	13170895	13172179	738	T1	12891886	12893169
region783	Asu	sT1	13174625	13181368	738	T1	12893171	12899890
region784	Asu	sT1	13182449	13183800	738	T1	12901145	12902492
region785	Asu	sT1	13192552	13193952	738	T1	12908537	12909908
region786	Asu	sT1	13196178	13216205	738	T1	12912572	12932582
region787	Asu	sT1	13216935	13218460	738	T1	12932583	12934114
region788	Asu	sT1	13219512	13221633	738	T1	12934115	12936261
region789	Asu	sT1	13223702	13231424	738	T1	12938786	12946534
region790	Asu	sT1	13231487	13233971	738	T1	12947521	12950014
region791	Asu	sT1	13239146	13241048	738	T1	12952584	12954494
region792	Asu	sT1	13241602	13243227	738	T1	12956558	12958174
region793	Asu	sT1	13243236	13245719	738	T1	12963161	12965651
region794	Asu	sT1	20626392	20628226	738	T1	12982401	12984264
region795	Asu	sT1	13251833	13267251	738	T1	12991438	13006899
region796	Asu	sT1	13268092	13276010	738	T1	13006900	13014812
region797	Asu	sT1	13276012	13277835	738	T1	13014840	13016683
region798	Asu	sT1	13277841	13280205	738	T1	13016782	13019148
region799	Asu	sT1	13292265	13294816	738	T1	13019149	13021698
region800	Asu	sT1	13295866	13301936	738	T1	13021699	13027776
region801	Asu	sT1	13307495	13308877	738	T1	13027777	13029157
region802	Asu	sT1	13308878	13311860	738	T1	13038706	13041679
region803	Asu	sT1	13317504	13321487	738	T1	13051835	13055823
region804	Asu	sT1	13321883	13326403	738	T1	13055824	13060342
region805	Asu	sT1	13326676	13349572	738	T1	13060420	13083322
region806	Asu	sT1	13349573	13351611	738	T1	13083732	13085770
region807	Asu	sT1	13352753	13358361	738	T1	13086236	13091817
region808	Asu	sT1	13358969	13366693	738	T1	13091939	13099674
region809	Asu	sT1	13368486	13370025	738	T1	13102869	13104407
region810	Asu	sT1	13370890	13395082	738	T1	13106011	13130150
region811	Asu	sT1	13395084	13397383	738	T1	13130209	13132508
region812	Asu	sT1	13397384	13410025	738	T1	13132607	13145194
region813	Asu	sT1	13410070	13420582	738	T1	13145211	13155655
region814	Asu	sT1	13421314	13433649	738	T1	13155656	13168029
region815	Asu	sT1	13433650	13440975	738	T1	13168093	13175418
region816	Asu	sT1	13442892	13456198	738	T1	13177202	13190520
region817	Asu	sT1	13456286	13467840	738	T1	13191030	13202559
region818	Asu	sT1	13473035	13474174	738	T1	13202560	13203697
region819	Asu	sT1	13475479	13478202	738	T1	13203698	13206427
region820	Asu	sT1	13478568	13487421	738	T1	13206800	13215659
region821	Asu	sT1	13491548	13496753	738	T1	13215660	13220876
region822	Asu	sT1	13496754	13508424	738	T1	13220936	13232589
region823	Asu	sT1	13508425	13512479	738	T1	13232628	13236687
region824	Asu	sT1	13514011	13515464	738	T1	13237120	13238576
region825	Asu	sT1	13518073	13521144	738	T1	13240976	13244066
region826	Asu	sT1	13521171	13524932	738	T1	13244082	13247840
region827	Asu	sT1	13529618	13533584	738	T1	13250571	13254559
region828	Asu	sT1	13546328	13553221	738	T1	13255439	13262283
region829	Asu	sT1	13553222	13560979	738	T1	13262337	13270087
region830	Asu	sT3	13183971	13185668	738	T1	13275285	13276986
region831	Asu	sT1	13566963	13590782	738	T1	13281563	13305305
region832	Asu	sT1	13591348	13598693	738	T1	13305315	13312633
region833	Asu	sT1	13598694	13609482	738	T1	13312693	13323455
region834	Asu	sT1	13609526	13617208	738	T1	13323456	13331133
region835	Asu	sT1	13617806	13619976	738	T1	13331138	13333307
region836	Asu	sT1	13619977	13630813	738	T1	13333338	13344167
region837	Asu	sT1	16832304	16833461	738	T1	13345381	13344223
region838	Asu	sT1	13631223	13655980	738	T1	13345382	13370127
region839	Asu	sT1	13656017	13676316	738	T1	13370128	13390441
region840	Asu	sT1	13677260	13681393	738	T1	13390507	13394650
region841	Asu	sT1	13681455	13684020	738	T1	13399696	13402257
region842	Asu	sT1	13684141	13694647	738	T1	13402258	13412785
region843	Asu	sT1	13695856	13698231	738	T1	13413650	13416031
region844	Asu	sT1	13699567	13703387	738	T1	13417885	13421695
region845	Asu	sT1	13703404	13711856	738	T1	13421734	13430216
region846	Asu	sT1	13746675	13753779	738	T1	13433052	13440176
region847	Asu	sT1	13753834	13763697	738	T1	13440197	13450090
region848	Asu	sT1	13764961	13766647	738	T1	13450221	13451901
region849	Asu	sT1	13767801	13772079	738	T1	13459005	13463298
region850	Asu	sT1	13772080	13776854	738	T1	13463349	13468153
region851	Asu	sT1	13776855	13779638	738	T1	13469417	13472196
region852	Asu	sT1	13780395	13781622	738	T1	13472975	13474202
region853	Asu	sT1	13797495	13798738	738	T1	13474786	13476011
region854	Asu	sT1	13798837	13801352	738	T1	13476844	13479356
region855	Asu	sT1	13801353	13808514	738	T1	13479603	13486818
region856	Asu	sT1	13808515	13817333	738	T1	13486856	13495679
region857	Asu	sT1	13817421	13836311	738	T1	13496191	13515046
region858	Asu	sT1	13837192	13840707	738	T1	13515791	13519310
region859	Asu	sT1	13841144	13844032	738	T1	13519315	13522196
region860	Asu	sT1	13844072	13847895	738	T1	13522197	13526035
region861	Asu	sT1	13847907	13850141	738	T1	13526158	13528382
region862	Asu	sT1	13850178	13854552	738	T1	13528383	13532752
region863	Asu	sT1	13854762	13856743	738	T1	13532908	13534904
region864	Asu	sT3	15011152	15013530	738	T1	13596505	13594126
region865	Asu	sT1	13900671	13902878	738	T1	13611988	13614190
region866	Asu	sT1	13903398	13933250	738	T1	13614747	13644639
region867	Asu	sT1	13935263	13943855	738	T1	13645263	13653848
region868	Asu	sT1	13944428	13947831	738	T1	13654429	13657832
region869	Asu	sT1	13947871	13961121	738	T1	13657833	13671066
region870	Asu	sT1	13962532	13965631	738	T1	13672138	13675236
region871	Asu	sT1	13975980	13977800	738	T1	13705193	13707018
region872	Asu	sT1	13977808	13981405	738	T1	13707075	13710686
region873	Asu	sT1	13983754	13985547	738	T1	13712757	13714552
region874	Asu	sT1	14004738	14011616	738	T1	13720151	13727013
region875	Asu	sT1	14011617	14015937	738	T1	13734642	13738924
region876	Asu	sT1	14018577	14019803	738	T1	13739178	13740405
region877	Asu	sT1	14024314	14026458	738	T1	13740406	13742550
region878	Asu	sT1	14027072	14050895	738	T1	13743245	13767008
region879	Asu	sT1	14051205	14054469	738	T1	13767009	13770275
region880	Asu	sT1	14054470	14058875	738	T1	13770308	13774690
region881	Asu	sT2	2823943	2827948	738	T1	13805645	13809623
region882	Asu	scaffold78	166929	170720	738	T1	13851070	13854844
region883	Asu	sT4	4788907	4790539	738	T1	13859773	13858150
region884	Asu	sT4	2902609	2904696	738	T1	13864842	13866937
region885	Asu	sT1	14114561	14116229	738	T1	13884208	13885855
region886	Asu	sT1	14119944	14123212	738	T1	13889300	13892577
region887	Asu	sT1	14123248	14128354	738	T1	13892578	13897688
region888	Asu	sT1	14128355	14131735	738	T1	13897743	13901149
region889	Asu	sT1	14152852	14154827	738	T1	13908731	13910726
region890	Asu	sT1	14156140	14157850	738	T1	13911958	13913677
region891	Asu	sT1	14158802	14164569	738	T1	13916464	13922237
region892	Asu	sT1	14164570	14165750	738	T1	13922271	13923450
region893	Asu	sT1	14215919	14217370	738	T1	13928894	13927440
region894	Asu	sT1	14211918	14215869	738	T1	13932836	13928895
region895	Asu	sT1	14204493	14211866	738	T1	13940203	13932838
region896	Asu	sT1	14195923	14204492	738	T1	13948984	13940422
region897	Asu	sT1	14188793	14195788	738	T1	13956290	13949292
region898	Asu	sT1	14181432	14187882	738	T1	13962929	13956490
region899	Asu	sT1	14166259	14181430	738	T1	13978189	13962962
region900	Asu	scaffold135	1	4479	738	T1	13978190	13982665
region901	Asu	scaffold135	6087	12470	738	T1	13983059	13989443
region902	Asu	scaffold135	13547	18174	738	T1	13991228	13995856
region903	Asu	scaffold135	18267	27056	738	T1	13995858	14004643
region904	Asu	scaffold135	27057	33207	738	T1	14004690	14010848
region905	Asu	scaffold135	35019	52107	738	T1	14010849	14027904
region906	Asu	scaffold135	52109	68272	738	T1	14033046	14049246
region907	Asu	scaffold135	68820	69956	738	T1	14049268	14050402
region908	Asu	scaffold135	73822	91591	738	T1	14050939	14068667
region909	Asu	scaffold135	91592	92765	738	T1	14068958	14070131
region910	Asu	scaffold135	92768	100000	738	T1	14070170	14077402
region911	Asu	sT1	14217871	14230118	738	T1	14077403	14089646
region912	Asu	sT1	14230145	14252633	738	T1	14089713	14112271
region913	Asu	sT1	14252640	14264871	738	T1	14112883	14125141
region914	Asu	sT1	14265971	14280830	738	T1	14125142	14140012
region915	Asu	sT1	14280831	14283979	738	T1	14141413	14144569
region916	Asu	sT1	14284557	14290573	738	T1	14146723	14152729
region917	Asu	sT1	14290582	14296933	738	T1	14152873	14159241
region918	Asu	sT1	14299331	14305409	738	T1	14159645	14165716
region919	Asu	sT1	14305411	14312729	738	T1	14165787	14173105
region920	Asu	sT1	14312731	14322352	738	T1	14173168	14182775
region921	Asu	sT5	12711962	12720212	738	T1	14191007	14182781
region922	Asu	sT3	23351566	23353093	738	T1	14194021	14192479
region923	Asu	sT1	14322353	14330100	738	T1	14194288	14202013
region924	Asu	sT1	14331687	14340706	738	T1	14202062	14211115
region925	Asu	sT1	14341540	14344757	738	T1	14212113	14215297
region926	Asu	sT1	14344863	14350646	738	T1	14215298	14221053
region927	Asu	sT1	14350831	14351934	738	T1	14221054	14222155
region928	Asu	sT1	14352026	14368695	738	T1	14222156	14238774
region929	Asu	sT1	14368704	14379875	738	T1	14238809	14249940
region930	Asu	sT1	14380108	14389979	738	T1	14250143	14259993
region931	Asu	sT1	14390010	14392583	738	T1	14259994	14262586
region932	Asu	sT1	14392695	14399296	738	T1	14262705	14269318
region933	Asu	sT1	14399306	14400540	738	T1	14269370	14270618
region934	Asu	sT1	14401267	14405781	738	T1	14271197	14275698
region935	Asu	sT3	13100781	13102367	738	T1	14298979	14300565
region936	Asu	sT5	9918373	9921984	738	T1	14320798	14324385
region937	Asu	sT2	4794720	4798706	738	T1	14328409	14324390
region938	Asu	scaffold108	17757	19313	738	T1	14331871	14333428
region939	Asu	sT1	14405782	14417414	738	T1	14372325	14383970
region940	Asu	sT1	14417415	14436182	738	T1	14390048	14408790
region941	Asu	sT1	14436183	14442870	738	T1	14408826	14415543
region942	Asu	scaffold136	677	43570	738	T1	14416559	14459464
region943	Asu	sT1	14582142	14586579	738	T1	14459965	14464402
region944	Asu	sT1	14592626	14626380	738	T1	14464403	14498149
region945	Asu	sT1	14626426	14658570	738	T1	14498156	14530340
region946	Asu	sT1	14658571	14659692	738	T1	14535892	14537013
region947	Asu	sT1	14659693	14669112	738	T1	14538004	14547438
region948	Asu	sT1	14684485	14691918	738	T1	14548901	14556352
region949	Asu	sT1	14694347	14701999	738	T1	14556356	14564019
region950	Asu	sT1	14704590	14716753	738	T1	14564675	14576845
region951	Asu	sT1	14716754	14724613	738	T1	14577372	14585239
region952	Asu	sT1	14724657	14730885	738	T1	14585240	14591460
region953	Asu	sT1	14734438	14748946	738	T1	14591461	14605934
region954	Asu	sT1	14748985	14763467	738	T1	14605953	14620429
region955	Asu	sT1	14764496	14773438	738	T1	14620430	14629366
region956	Asu	sT1	14774746	14777592	738	T1	14629589	14632434
region957	Asu	sT1	14777594	14780532	738	T1	14633649	14636586
region958	Asu	sT1	14781198	14787200	738	T1	14636596	14642598
region959	Asu	sT1	14787251	14788960	738	T1	14642599	14644286
region960	Asu	sT1	14788961	14804773	738	T1	14646490	14662293
region961	Asu	sT1	14804774	14813747	738	T1	14673524	14682515
region962	Asu	sT1	14813748	14815949	738	T1	14682549	14684750
region963	Asu	sT1	14817972	14823641	738	T1	14684752	14690449
region964	Asu	sT1	14829814	14837276	738	T1	14690603	14698064
region965	Asu	sT1	14839275	14840437	738	T1	14698065	14699227
region966	Asu	sT1	14842839	14852989	738	T1	14699562	14709714
region967	Asu	sT1	14853025	14863184	738	T1	14709715	14719888
region968	Asu	sT1	14863185	14867209	738	T1	14721484	14725489
region969	Asu	sT1	14876554	14880059	738	T1	14725524	14729029
region970	Asu	sT1	14880060	14890493	738	T1	14729198	14739593
region971	Asu	sT1	14890513	14894856	738	T1	14739681	14744024
region972	Asu	sT1	14895494	14897954	738	T1	14744041	14746501
region973	Asu	sT1	14898108	14908185	738	T1	14746639	14756716
region974	Asu	sT1	14908202	14915155	738	T1	14762259	14769219
region975	Asu	sT1	14964168	14968978	738	T1	14800584	14805394
region976	Asu	sT1	14915157	14921500	738	T1	14815969	14822312
region977	Asu	sT1	14921501	14925962	738	T1	14822504	14826963
region978	Asu	sT1	14925969	14929670	738	T1	14828226	14831927
region979	Asu	sT1	14929672	14938173	738	T1	14837570	14846069
region980	Asu	sT1	14943723	14955806	738	T1	14846159	14858242
region981	Asu	sT1	14959920	14964167	738	T1	14858364	14862612
region982	Asu	sT1	14988301	14989353	738	T1	14875125	14876177
region983	Asu	sT1	14980694	14986230	738	T1	14882320	14887862
region984	Asu	sT1	14971271	14975209	738	T1	14887865	14891811
region985	Asu	sT1	14991023	14999226	738	T1	14891812	14900016
region986	Asu	sT1	15077076	15081062	738	T1	14900038	14904017
region987	Asu	sT1	14999228	15006602	738	T1	14904796	14912170
region988	Asu	sT1	15008341	15009523	738	T1	14913485	14914667
region989	Asu	sT1	15009932	15011011	738	T1	14914668	14915747
region990	Asu	sT1	15012554	15023134	738	T1	14915748	14926330
region991	Asu	sT1	15025263	15026401	738	T1	14928389	14929527
region992	Asu	sT1	15036304	15042120	738	T1	14929751	14935567
region993	Asu	sT1	15042121	15058486	738	T1	14935603	14951971
region994	Asu	sT1	15059641	15062032	738	T1	14952349	14954733
region995	Asu	sT1	15063430	15077073	738	T1	14954734	14968359
region996	Asu	sT1	15081064	15087010	738	T1	14971969	14977908
region997	Asu	sT1	15087011	15099401	738	T1	14979763	14992211
region998	Asu	sT1	15100053	15103352	738	T1	14995804	14999102
region999	Asu	sT1	15103354	15105353	738	T1	15005513	15007512
region1000	Asu	sT1	15105354	15107683	738	T1	15020654	15022969
region1001	Asu	sT1	15111127	15117288	738	T1	15022971	15029126
region1002	Asu	sT1	15117983	15119913	738	T1	15030731	15032659
region1003	Asu	sT1	15120530	15124017	738	T1	15032673	15036160
region1004	Asu	sT1	15124081	15134537	738	T1	15036161	15046616
region1005	Asu	sT1	15144163	15152634	738	T1	15046617	15055081
region1006	Asu	sT1	15152635	15153896	738	T1	15056692	15057953
region1007	Asu	sT2	14145	16136	738	T1	15126635	15128622
region1008	Asu	scaffold118	47797	50000	738	T1	15156088	15153885
region1009	Asu	scaffold118	5859	8695	738	T1	15203474	15206293
region1010	Asu	sT2	5739734	5741722	738	T1	15352848	15354804
region1011	Asu	sT3	12965484	12970477	738	T1	15487213	15492204
region1012	Asu	sT3	12971660	12974418	738	T1	15493422	15496166
region1013	Asu	sT2	5270553	5271790	738	T1	15599465	15598219
region1014	Asu	scaffold98	26185	27919	738	T1	15622668	15624398
region1015	Asu	sT3	14302116	14304683	738	T1	15632869	15630303
region1016	Asu	scaffold176	13096	15767	738	T1	15635549	15632870
region1017	Asu	scaffold102	43752	45596	738	T1	15638325	15640165
region1018	Asu	scaffold102	46067	47645	738	T1	15640661	15642256
region1019	Asu	sT1	15299067	15329028	738	T1	15730078	15700103
region1020	Asu	sT1	15285236	15299066	738	T1	15743938	15730109
region1021	Asu	sT1	15278849	15285235	738	T1	15750342	15743975
region1022	Asu	sT1	15264723	15278841	738	T1	15764740	15750613
region1023	Asu	sT1	15254466	15264720	738	T1	15775043	15764804
region1024	Asu	sT1	15251594	15254429	738	T1	15777887	15775044
region1025	Asu	sT1	15244510	15251093	738	T1	15786174	15779591
region1026	Asu	sT3	14118181	14123416	738	T1	15798798	15804037
region1027	Asu	sT3	23338770	23340198	738	T1	15807680	15809096
region1028	Asu	sT3	14642499	14646742	738	T1	15809097	15813344
region1029	Asu	sT3	14647096	14650714	738	T1	15813705	15817348
region1030	Asu	sT1	15196042	15197804	738	T1	15839076	15837317
region1031	Asu	scaffold100	46365	48204	738	T1	15845297	15843461
region1032	Asu	sT4	2671771	2673415	738	T1	15859097	15857446
region1033	Asu	sT1	15868824	15870927	738	T1	15861360	15859259
region1034	Asu	sT1	15369891	15372595	738	T1	15877020	15879768
region1035	Asu	sT1	15372831	15376736	738	T1	15880288	15884177
region1036	Asu	sT1	15376765	15383156	738	T1	15884271	15890643
region1037	Asu	sT1	15384031	15387807	738	T1	15893600	15897384
region1038	Asu	sT1	15387810	15399899	738	T1	15898381	15910447
region1039	Asu	sT1	15400370	15402394	738	T1	15910456	15912500
region1040	Asu	sT1	15402395	15403676	738	T1	15912615	15913888
region1041	Asu	sT1	15403756	15431465	738	T1	15913889	15941594
region1042	Asu	sT1	15431516	15434632	738	T1	15941595	15944690
region1043	Asu	sT1	15434666	15449376	738	T1	15944691	15959391
region1044	Asu	sT1	15449377	15451501	738	T1	15959805	15961930
region1045	Asu	sT1	15451532	15464508	738	T1	15961931	15974916
region1046	Asu	sT1	15464509	15477529	738	T1	15984264	15997314
region1047	Asu	sT1	15477604	15489742	738	T1	15997619	16009785
region1048	Asu	sT1	15489743	15495309	738	T1	16009947	16015485
region1049	Asu	sT1	15495324	15496776	738	T1	16015513	16016966
region1050	Asu	sT1	15497197	15499540	738	T1	16016967	16019319
region1051	Asu	sT1	15501042	15504129	738	T1	16019657	16022747
region1052	Asu	sT1	15504130	15507064	738	T1	16023373	16026289
region1053	Asu	sT1	15507214	15509958	738	T1	16026290	16029038
region1054	Asu	sT1	15509959	15518963	738	T1	16029097	16038062
region1055	Asu	sT3	11828497	11830417	738	T1	16038139	16040061
region1056	Asu	sT1	15518987	15528072	738	T1	16048799	16057879
region1057	Asu	sT1	15529065	15530977	738	T1	16057887	16059799
region1058	Asu	sT1	15530978	15533206	738	T1	16059832	16062059
region1059	Asu	sT1	15533209	15534383	738	T1	16062090	16063264
region1060	Asu	sT1	15534437	15539498	738	T1	16063265	16068331
region1061	Asu	sT1	15539547	15543721	738	T1	16069054	16073232
region1062	Asu	sT1	15543755	15552351	738	T1	16074460	16083085
region1063	Asu	sT1	15552352	15558955	738	T1	16083146	16089752
region1064	Asu	sT1	15558957	15566035	738	T1	16090229	16097310
region1065	Asu	sT1	15566037	15574217	738	T1	16097372	16105549
region1066	Asu	sT1	15574219	15581055	738	T1	16109041	16115884
region1067	Asu	sT1	15587901	15594274	738	T1	16117269	16123640
region1068	Asu	sT1	15595633	15601275	738	T1	16123646	16129213
region1069	Asu	sT1	15601371	15605738	738	T1	16129220	16133615
region1070	Asu	sT1	15606178	15608412	738	T1	16133616	16135841
region1071	Asu	sT1	15609198	15611710	738	T1	16137298	16139822
region1072	Asu	sT1	15612476	15618404	738	T1	16140728	16146649
region1073	Asu	sT1	15618407	15622048	738	T1	16147039	16150716
region1074	Asu	sT1	15636670	15637829	738	T1	16156321	16157485
region1075	Asu	sT1	15637863	15642629	738	T1	16157486	16162245
region1076	Asu	sT1	15642648	15645998	738	T1	16162275	16165638
region1077	Asu	sT1	15651924	15653084	738	T1	16167790	16168963
region1078	Asu	sT1	15653129	15656554	738	T1	16168964	16172393
region1079	Asu	sT1	15657697	15664012	738	T1	16172394	16178733
region1080	Asu	sT1	15664042	15674757	738	T1	16178734	16189439
region1081	Asu	sT1	15675510	15682952	738	T1	16189714	16197151
region1082	Asu	sT1	15683639	15689936	738	T1	16197160	16203437
region1083	Asu	sT1	15689937	15691989	738	T1	16203497	16205534
region1084	Asu	sT1	15691991	15697469	738	T1	16205694	16211184
region1085	Asu	sT1	15697509	15703904	738	T1	16211632	16218033
region1086	Asu	sT1	15703905	15708512	738	T1	16218071	16222682
region1087	Asu	sT1	15722128	15723759	738	T1	16252572	16254191
region1088	Asu	sT1	15725398	15727312	738	T1	16255310	16257218
region1089	Asu	sT1	15727382	15729840	738	T1	16257284	16259746
region1090	Asu	sT1	15730804	15747242	738	T1	16260706	16277202
region1091	Asu	sT1	15747295	15760597	738	T1	16277203	16290472
region1092	Asu	sT1	15761548	15762978	738	T1	16296579	16298009
region1093	Asu	sT1	15769479	15770705	738	T1	16298010	16299234
region1094	Asu	sT1	15772972	15776623	738	T1	16304238	16307860
region1095	Asu	sT1	15776647	15778761	738	T1	16310267	16312405
region1096	Asu	sT1	15779726	15782060	738	T1	16314411	16316751
region1097	Asu	sT1	15796099	15798308	738	T1	16319447	16321655
region1098	Asu	sT1	15798340	15804064	738	T1	16321656	16327422
region1099	Asu	sT1	15804065	15807325	738	T1	16327460	16330714
region1100	Asu	sT1	15808813	15812919	738	T1	16331765	16335860
region1101	Asu	sT1	15812951	15816186	738	T1	16335869	16339100
region1102	Asu	sT1	15816215	15819434	738	T1	16339102	16342296
region1103	Asu	sT1	15819435	15820786	738	T1	16342334	16343673
region1104	Asu	sT1	15820793	15822704	738	T1	16345106	16347022
region1105	Asu	sT1	15822750	15829155	738	T1	16347038	16353431
region1106	Asu	sT1	15830761	15834237	738	T1	16355153	16358644
region1107	Asu	sT1	15834238	15838092	738	T1	16358696	16362538
region1108	Asu	sT1	15838094	15839650	738	T1	16362589	16364147
region1109	Asu	sT1	15841472	15846004	738	T1	16364150	16368667
region1110	Asu	sT1	15847132	15849271	738	T1	16369272	16371439
region1111	Asu	sT3	16053206	16054379	738	T1	16372616	16371443
region1112	Asu	sT1	15852663	15856016	738	T1	16381736	16385106
region1113	Asu	sT1	15897603	15916731	738	T1	16389675	16408825
region1114	Asu	sT1	15916732	15919379	738	T1	16409302	16411950
region1115	Asu	sT1	15919434	15922271	738	T1	16411951	16414777
region1116	Asu	sT1	15927711	15929608	738	T1	16415431	16417317
region1117	Asu	sT1	15936863	15940988	738	T1	16419678	16423836
region1118	Asu	sT1	15940989	15948060	738	T1	16424226	16431317
region1119	Asu	sT5	19211010	19213707	738	T1	16431457	16434155
region1120	Asu	sT1	15954183	15959852	738	T1	16437457	16443104
region1121	Asu	sT1	15960535	15964803	738	T1	16444046	16448321
region1122	Asu	sT1	15965284	15966383	738	T1	16448322	16449421
region1123	Asu	sT1	15966433	15967788	738	T1	16449430	16450784
region1124	Asu	sT1	15967789	15978631	738	T1	16450820	16461637
region1125	Asu	sT1	15978671	15989516	738	T1	16461727	16472578
region1126	Asu	sT1	15989517	15998963	738	T1	16472801	16482257
region1127	Asu	sT1	15999092	16005403	738	T1	16482269	16488593
region1128	Asu	sT1	16015719	16018066	738	T1	16489614	16491974
region1129	Asu	sT1	16018127	16019553	738	T1	16491976	16493401
region1130	Asu	sT1	16019554	16023943	738	T1	16498911	16503325
region1131	Asu	sT1	16027579	16030465	738	T1	16503991	16506881
region1132	Asu	sT1	16030470	16033814	738	T1	16517292	16520631
region1133	Asu	sT1	16033839	16037599	738	T1	16520677	16524472
region1134	Asu	sT1	16059936	16064533	738	T1	16539611	16544220
region1135	Asu	sT4	13442270	13443664	738	T1	16544403	16545794
region1136	Asu	sT1	16080126	16081782	738	T1	16546186	16547842
region1137	Asu	sT1	16086254	16091537	738	T1	16547843	16553110
region1138	Asu	sT1	16094046	16095368	738	T1	16553111	16554436
region1139	Asu	sT1	16095369	16099702	738	T1	16555773	16560104
region1140	Asu	sT1	16099739	16117184	738	T1	16560105	16577571
region1141	Asu	sT1	16117185	16125386	738	T1	16577630	16585861
region1142	Asu	sT1	16125449	16139847	738	T1	16585862	16600254
region1143	Asu	sT1	16139879	16150469	738	T1	16600255	16610872
region1144	Asu	sT1	16151995	16160060	738	T1	16611470	16619536
region1145	Asu	sT1	16160091	16161841	738	T1	16619537	16621288
region1146	Asu	sT1	16161846	16165517	738	T1	16621347	16625018
region1147	Asu	sT1	16165523	16167392	738	T1	16625090	16626962
region1148	Asu	sT1	16173187	16189822	738	T1	16633774	16650384
region1149	Asu	sT1	16189853	16191492	738	T1	16650387	16652023
region1150	Asu	sT1	16191595	16197152	738	T1	16656870	16662439
region1151	Asu	sT1	16197174	16200465	738	T1	16663474	16666757
region1152	Asu	sT1	16210145	16211370	738	T1	16666816	16668011
region1153	Asu	sT1	16211371	16212541	738	T1	16669215	16668045
region1154	Asu	sT1	16212542	16213829	738	T1	16669297	16670582
region1155	Asu	sT1	16213847	16222585	738	T1	16670632	16679373
region1156	Asu	sT1	16222715	16228464	738	T1	16679402	16685153
region1157	Asu	sT1	16237039	16239054	738	T1	16686847	16688912
region1158	Asu	sT1	16239404	16242701	738	T1	16689268	16692566
region1159	Asu	sT1	16243408	16250673	738	T1	16693375	16700669
region1160	Asu	sT3	18928061	18941037	738	T1	16703825	16716800
region1161	Asu	sT1	16251213	16260123	738	T1	16718590	16727525
region1162	Asu	sT1	16260124	16265990	738	T1	16727571	16733466
region1163	Asu	sT1	16267368	16277075	738	T1	16733470	16743216
region1164	Asu	sT1	16277559	16288637	738	T1	16743217	16754304
region1165	Asu	sT1	16288690	16292807	738	T1	16754349	16758466
region1166	Asu	sT1	16292924	16304108	738	T1	16758484	16769675
region1167	Asu	sT1	16304109	16316958	738	T1	16769846	16782700
region1168	Asu	sT1	16319027	16321575	738	T1	16784283	16786806
region1169	Asu	sT1	16321576	16323864	738	T1	16787486	16789796
region1170	Asu	sT1	16328849	16336173	738	T1	16789805	16797110
region1171	Asu	sT1	16336174	16337372	738	T1	16797159	16798357
region1172	Asu	sT1	16338026	16340384	738	T1	16799027	16801355
region1173	Asu	sT1	16341643	16345038	738	T1	16801356	16804744
region1174	Asu	sT3	15884104	15887869	738	T1	16810420	16806655
region1175	Asu	sT1	16353737	16356026	738	T1	16815776	16818064
region1176	Asu	sT1	16357183	16364433	738	T1	16819178	16826413
region1177	Asu	sT1	16364434	16366118	738	T1	16826449	16828146
region1178	Asu	sT1	16366155	16368682	738	T1	16828314	16830835
region1179	Asu	sT1	16369268	16373636	738	T1	16832202	16836591
region1180	Asu	sT1	16373697	16376391	738	T1	16836652	16839354
region1181	Asu	sT1	16376522	16386658	738	T1	16852598	16862728
region1182	Asu	sT1	16387178	16406577	738	T1	16862843	16882232
region1183	Asu	sT1	16415201	16419241	738	T1	16884940	16888997
region1184	Asu	sT1	16419242	16424651	738	T1	16889540	16894931
region1185	Asu	sT1	16428918	16447405	738	T1	16899554	16918013
region1186	Asu	sT1	16453274	16462897	738	T1	16920779	16930407
region1187	Asu	sT1	16465131	16467705	738	T1	16930415	16932988
region1188	Asu	sT1	16467772	16472895	738	T1	16933008	16938139
region1189	Asu	sT1	16473662	16475634	738	T1	16938140	16940106
region1190	Asu	sT1	16475650	16477313	738	T1	16940171	16941816
region1191	Asu	sT1	16477855	16485241	738	T1	16942576	16949952
region1192	Asu	sT1	16485563	16493515	738	T1	16950216	16958129
region1193	Asu	sT1	16493522	16495057	738	T1	16958624	16960151
region1194	Asu	sT1	16500605	16502398	738	T1	16961938	16963797
region1195	Asu	sT1	16502583	16503985	738	T1	16963993	16965385
region1196	Asu	sT1	16504586	16509132	738	T1	16998132	17002703
region1197	Asu	sT1	16510108	16514426	738	T1	17003162	17007467
region1198	Asu	sT1	16514432	16524646	738	T1	17009468	17019687
region1199	Asu	sT1	16526938	16528790	738	T1	17021052	17022907
region1200	Asu	sT1	16537909	16540174	738	T1	17033887	17036141
region1201	Asu	sT1	16540848	16542214	738	T1	17036917	17038274
region1202	Asu	sT1	16559475	16561019	738	T1	17038275	17039804
region1203	Asu	sT1	16561020	16570460	738	T1	17045098	17054550
region1204	Asu	sT1	16570461	16572297	738	T1	17054579	17056425
region1205	Asu	sT1	16573028	16593363	738	T1	17057082	17077435
region1206	Asu	sT1	16595804	16603912	738	T1	17077436	17085539
region1207	Asu	sT1	16610982	16612700	738	T1	17087654	17089422
region1208	Asu	sT1	16612765	16624322	738	T1	17089425	17101030
region1209	Asu	sT1	16624425	16632203	738	T1	17101057	17108822
region1210	Asu	sT1	16634593	16636125	738	T1	17110633	17112165
region1211	Asu	sT1	16636150	16638346	738	T1	17112210	17114418
region1212	Asu	sT1	16640350	16643153	738	T1	17116463	17119258
region1213	Asu	sT1	16643401	16647628	738	T1	17119270	17123442
region1214	Asu	sT1	16647629	16650984	738	T1	17123473	17126831
region1215	Asu	sT1	16650985	16656710	738	T1	17126876	17132597
region1216	Asu	sT1	16656795	16659539	738	T1	17132598	17135341
region1217	Asu	sT1	16659540	16669194	738	T1	17137034	17146689
region1218	Asu	sT1	16669366	16680111	738	T1	17146690	17157429
region1219	Asu	sT1	16682234	16684565	738	T1	17159882	17162190
region1220	Asu	sT1	16685764	16689397	738	T1	17163197	17166765
region1221	Asu	sT1	16689895	16699012	738	T1	17166766	17175900
region1222	Asu	sT1	16699180	16708258	738	T1	17175904	17184985
region1223	Asu	sT1	16709320	16711013	738	T1	17186307	17187984
region1224	Asu	sT1	16712507	16730458	738	T1	17189247	17207175
region1225	Asu	sT1	16730459	16740176	738	T1	17207210	17216876
region1226	Asu	sT1	16745361	16747007	738	T1	17216877	17218522
region1227	Asu	sT1	16747040	16758380	738	T1	17218523	17229861
region1228	Asu	sT1	16758388	16760683	738	T1	17229955	17232253
region1229	Asu	sT1	16760736	16773257	738	T1	17232254	17244738
region1230	Asu	sT1	16773286	16780961	738	T1	17244739	17252416
region1231	Asu	sT1	16781333	16786238	738	T1	17252909	17257803
region1232	Asu	sT1	16786239	16796910	738	T1	17257842	17268505
region1233	Asu	sT1	16797063	16799053	738	T1	17268506	17270491
region1234	Asu	sT1	16799088	16805764	738	T1	17270492	17277201
region1235	Asu	sT1	16805778	16807378	738	T1	17277952	17279546
region1236	Asu	sT1	16807406	16811297	738	T1	17279554	17283423
region1237	Asu	sT1	16811707	16827247	738	T1	17283537	17299105
region1238	Asu	sT1	16835645	16841298	738	T1	17300971	17306626
region1239	Asu	sT1	16841299	16855545	738	T1	17306704	17320938
region1240	Asu	sT1	16855583	16857347	738	T1	17320939	17322735
region1241	Asu	sT1	16857640	16860681	738	T1	17322736	17325783
region1242	Asu	sT1	16867069	16872569	738	T1	17328738	17334246
region1243	Asu	sT1	16872570	16885539	738	T1	17334317	17347266
region1244	Asu	sT1	16885757	16894431	738	T1	17347793	17356443
region1245	Asu	sT1	16894432	16902639	738	T1	17356908	17365116
region1246	Asu	sT1	16905741	16912475	738	T1	17368856	17375567
region1247	Asu	sT1	16913166	16916065	738	T1	17375585	17378473
region1248	Asu	sT1	16916074	16920682	738	T1	17378523	17383127
region1249	Asu	sT1	16922615	16923749	738	T1	17384433	17385568
region1250	Asu	sT1	16925224	16931917	738	T1	17386526	17393200
region1251	Asu	sT1	16933115	16951098	738	T1	17394224	17412201
region1252	Asu	sT1	16951099	16953616	738	T1	17412236	17414759
region1253	Asu	sT1	16954354	16956001	738	T1	17415676	17417303
region1254	Asu	sT1	16956067	16962902	738	T1	17417461	17424350
region1255	Asu	sT1	16962903	16967933	738	T1	17424443	17429482
region1256	Asu	sT1	16967950	16969702	738	T1	17430363	17432073
region1257	Asu	sT1	16970180	16971407	738	T1	17432697	17433934
region1258	Asu	sT1	16971451	16995911	738	T1	17434013	17458527
region1259	Asu	sT3	14650715	14652459	738	T1	17458549	17460286
region1260	Asu	sT1	16995912	16999052	738	T1	17460287	17463451
region1261	Asu	sT1	16999227	17002891	738	T1	17463461	17467149
region1262	Asu	sT1	17003538	17009067	738	T1	17467938	17473471
region1263	Asu	sT1	17009319	17026360	738	T1	17473472	17490558
region1264	Asu	sT1	17026591	17030103	738	T1	17495830	17499357
region1265	Asu	sT1	17044715	17056985	738	T1	17502395	17514670
region1266	Asu	sT1	17060156	17063496	738	T1	17514792	17518134
region1267	Asu	sT1	17063497	17067843	738	T1	17518291	17522653
region1268	Asu	sT1	17067949	17069668	738	T1	17522654	17524394
region1269	Asu	sT1	17076516	17080347	738	T1	17529275	17533102
region1270	Asu	sT1	17081697	17086185	738	T1	17533973	17538447
region1271	Asu	sT1	17086229	17088244	738	T1	17538512	17540527
region1272	Asu	sT1	17088725	17091817	738	T1	17540528	17543646
region1273	Asu	sT1	17091828	17101161	738	T1	17543698	17553045
region1274	Asu	sT1	17101414	17106721	738	T1	17553111	17558397
region1275	Asu	sT1	17111027	17115191	738	T1	17564792	17568953
region1276	Asu	sT1	17116194	17117491	738	T1	17572378	17573661
region1277	Asu	sT1	17128515	17130948	738	T1	17573663	17576119
region1278	Asu	sT1	17131298	17133169	738	T1	17582612	17584477
region1279	Asu	sT1	17134482	17136262	738	T1	17585947	17587723
region1280	Asu	sT1	17136263	17138462	738	T1	17587762	17589939
region1281	Asu	sT1	17138463	17146305	738	T1	17589969	17597824
region1282	Asu	sT1	17150075	17159647	738	T1	17599846	17609406
region1283	Asu	sT1	17160872	17169232	738	T1	17610446	17618837
region1284	Asu	sT1	17169513	17176673	738	T1	17618878	17626019
region1285	Asu	sT1	17182061	17183761	738	T1	17629026	17630708
region1286	Asu	sT1	17196103	17199787	738	T1	17633893	17637555
region1287	Asu	sT1	17200576	17203431	738	T1	17637556	17640387
region1288	Asu	sT4	2245050	2250121	738	T1	17640388	17645459
region1289	Asu	sT1	17203703	17227159	738	T1	17645776	17669277
region1290	Asu	sT1	17228326	17246478	738	T1	17669278	17687436
region1291	Asu	sT1	17247161	17277215	738	T1	17687438	17717520
region1292	Asu	sT1	17277216	17310998	738	T1	17717616	17751407
region1293	Asu	sT1	17310999	17317769	738	T1	17751439	17758234
region1294	Asu	sT1	17317936	17320149	738	T1	17758247	17760460
region1295	Asu	sT1	17322193	17329345	738	T1	17760472	17767623
region1296	Asu	sT1	17329541	17336183	738	T1	17769475	17776116
region1297	Asu	sT1	17336184	17344380	738	T1	17778459	17786639
region1298	Asu	sT1	17344470	17368010	738	T1	17786640	17810219
region1299	Asu	sT1	17368128	17370945	738	T1	17810429	17813254
region1300	Asu	sT1	17378514	17392144	738	T1	17813833	17827471
region1301	Asu	sT1	17392193	17398114	738	T1	17827472	17833383
region1302	Asu	sT1	17398158	17411500	738	T1	17833385	17846732
region1303	Asu	sT1	17411501	17429579	738	T1	17846795	17864882
region1304	Asu	sT1	17430278	17455881	738	T1	17865106	17890717
region1305	Asu	sT1	17458855	17464027	738	T1	17893630	17898795
region1306	Asu	sT1	17467875	17483687	738	T1	17898805	17914595
region1307	Asu	sT1	17483688	17525283	738	T1	17914630	17956224
region1308	Asu	sT1	17526209	17528481	738	T1	17956553	17958823
region1309	Asu	sT1	17529726	17537218	738	T1	17961338	17968889
region1310	Asu	sT1	17537247	17541532	738	T1	17968890	17973174
region1311	Asu	sT1	17541563	17562965	738	T1	17973175	17994582
region1312	Asu	sT1	17562975	17564676	738	T1	17994789	17996495
region1313	Asu	sT1	17564702	17568557	738	T1	17996524	18000390
region1314	Asu	sT1	17569461	17570965	738	T1	18005992	18007496
region1315	Asu	sT1	17572596	17579206	738	T1	18012687	18019265
region1316	Asu	sT1	17579241	17582019	738	T1	18019266	18022046
region1317	Asu	sT1	17582086	17593831	738	T1	18022081	18033848
region1318	Asu	sT1	17594181	17609029	738	T1	18033849	18048681
region1319	Asu	sT1	17609712	17612026	738	T1	18049460	18051757
region1320	Asu	sT1	17612091	17625303	738	T1	18051758	18064989
region1321	Asu	sT1	17632349	17647755	738	T1	18065011	18080400
region1322	Asu	sT1	17648835	17651611	738	T1	18081096	18083865
region1323	Asu	sT1	17653015	17654911	738	T1	18085988	18087861
region1324	Asu	sT1	17654912	17658089	738	T1	18088734	18091928
region1325	Asu	sT1	16593373	16595803	738	T1	18094345	18091929
region1326	Asu	sT1	17658094	17668925	738	T1	18094346	18105170
region1327	Asu	sT1	18879314	18880765	738	T1	18114976	18113526
region1328	Asu	sT1	17670918	17676459	738	T1	18116255	18121814
region1329	Asu	sT1	17677241	17684042	738	T1	18122708	18129539
region1330	Asu	sT1	17684147	17689045	738	T1	18129552	18134459
region1331	Asu	sT1	17689046	17703941	738	T1	18134496	18149361
region1332	Asu	sT1	17704209	17744082	738	T1	18149365	18189243
region1333	Asu	sT1	17744165	17746140	738	T1	18189244	18191229
region1334	Asu	sT1	17746174	17751241	738	T1	18191230	18196302
region1335	Asu	sT1	17752027	17784302	738	T1	18196651	18228934
region1336	Asu	sT1	17784309	17785410	738	T1	18228989	18230089
region1337	Asu	sT1	17786444	17788622	738	T1	18230090	18232271
region1338	Asu	sT1	17788908	17814552	738	T1	18232274	18257906
region1339	Asu	sT1	17815601	17821935	738	T1	18258783	18265143
region1340	Asu	sT1	17822158	17833942	738	T1	18265202	18276995
region1341	Asu	sT1	17834738	17836227	738	T1	18276996	18278493
region1342	Asu	sT1	17836232	17845188	738	T1	18278602	18287558
region1343	Asu	sT1	17845250	17852025	738	T1	18287578	18294350
region1344	Asu	sT1	17853828	17858373	738	T1	18294468	18299003
region1345	Asu	sT1	17858374	17886854	738	T1	18305029	18333563
region1346	Asu	sT1	17887869	17891561	738	T1	18333564	18337257
region1347	Asu	sT1	17893751	17896707	738	T1	18337258	18340185
region1348	Asu	sT1	17897817	17902204	738	T1	18340860	18345247
region1349	Asu	sT1	17902311	17908758	738	T1	18345390	18351854
region1350	Asu	sT1	17908770	17911446	738	T1	18351894	18354569
region1351	Asu	sT1	17917919	17928592	738	T1	18354589	18365244
region1352	Asu	sT1	17929970	17959270	738	T1	18366545	18395914
region1353	Asu	sT1	17960126	17980254	738	T1	18396859	18416983
region1354	Asu	sT1	17980257	18012612	738	T1	18417058	18449421
region1355	Asu	sT1	18012613	18039013	738	T1	18449490	18475870
region1356	Asu	sT1	18039014	18095891	738	T1	18475928	18532764
region1357	Asu	sT1	18095930	18103385	738	T1	18532765	18540223
region1358	Asu	sT1	18103437	18126594	738	T1	18540224	18563397
region1359	Asu	sT1	18128123	18165857	738	T1	18563398	18601147
region1360	Asu	sT1	18165879	18168595	738	T1	18601199	18603899
region1361	Asu	sT1	18168702	18222384	738	T1	18604556	18658238
region1362	Asu	sT1	18222877	18241342	738	T1	18658239	18676690
region1363	Asu	sT1	18246054	18252527	738	T1	18678026	18684474
region1364	Asu	sT1	18252607	18257081	738	T1	18687062	18691539
region1365	Asu	sT1	18258729	18266690	738	T1	18693283	18701240
region1366	Asu	sT1	18267758	18273722	738	T1	18702745	18708681
region1367	Asu	sT1	18274737	18282239	738	T1	18713961	18721494
region1368	Asu	sT1	18282276	18285306	738	T1	18721505	18724557
region1369	Asu	sT1	18287332	18297144	738	T1	18729321	18739096
region1370	Asu	sT1	18297353	18301569	738	T1	18740568	18744783
region1371	Asu	sT1	18301604	18304081	738	T1	18744784	18747268
region1372	Asu	sT1	18308423	18323934	738	T1	18748878	18764373
region1373	Asu	sT1	18323935	18339484	738	T1	18764432	18779992
region1374	Asu	sT1	18339485	18348334	738	T1	18780073	18788924
region1375	Asu	sT1	18349360	18355488	738	T1	18789917	18796044
region1376	Asu	sT1	18356977	18363276	738	T1	18796656	18802964
region1377	Asu	sT1	18363302	18389476	738	T1	18803153	18829333
region1378	Asu	sT1	18389479	18394065	738	T1	18829464	18834050
region1379	Asu	sT1	18394108	18430303	738	T1	18834051	18870221
region1380	Asu	sT1	18430493	18454372	738	T1	18870242	18894105
region1381	Asu	sT1	18454409	18458980	738	T1	18894228	18898795
region1382	Asu	sT1	18459198	18468022	738	T1	18898796	18907630
region1383	Asu	sT1	18468036	18473598	738	T1	18908669	18914214
region1384	Asu	sT1	18473600	18485552	738	T1	18923184	18935143
region1385	Asu	sT1	18486984	18509878	738	T1	18936221	18959125
region1386	Asu	sT1	18509879	18511803	738	T1	18959198	18961134
region1387	Asu	sT1	18513178	18514506	738	T1	18962258	18963583
region1388	Asu	sT1	18514648	18519529	738	T1	18963584	18968485
region1389	Asu	sT1	18519530	18521043	738	T1	18968518	18970033
region1390	Asu	sT1	18521179	18525648	738	T1	18970034	18974520
region1391	Asu	sT1	18525679	18530069	738	T1	18974522	18978905
region1392	Asu	sT1	18530070	18546247	738	T1	18979887	18996024
region1393	Asu	sT1	18546248	18560993	738	T1	18996070	19010828
region1394	Asu	sT1	18561303	18563724	738	T1	19011347	19013774
region1395	Asu	sT1	18566590	18573465	738	T1	19014541	19021396
region1396	Asu	sT1	18573501	18583444	738	T1	19021397	19031316
region1397	Asu	sT1	18604988	18625769	738	T1	19031328	19052096
region1398	Asu	sT1	18625777	18652321	738	T1	19052128	19078660
region1399	Asu	sT1	18652322	18659283	738	T1	19079075	19086033
region1400	Asu	sT1	18659381	18660553	738	T1	19086100	19087268
region1401	Asu	sT1	18664968	18673906	738	T1	19088712	19097647
region1402	Asu	sT1	18673907	18699955	738	T1	19097706	19123792
region1403	Asu	sT1	18700119	18782349	738	T1	19123793	19205999
region1404	Asu	sT1	18789593	18793386	738	T1	19213214	19217017
region1405	Asu	sT1	18793387	18796588	738	T1	19217384	19220585
region1406	Asu	sT1	18796597	18804350	738	T1	19220625	19228371
region1407	Asu	sT1	18804351	18809399	738	T1	19228413	19233475
region1408	Asu	sT1	18809400	18810672	738	T1	19233522	19234793
region1409	Asu	sT1	18811386	18817680	738	T1	19237654	19243944
region1410	Asu	sT1	18818798	18824063	738	T1	19243953	19249213
region1411	Asu	sT1	18824069	18827978	738	T1	19249274	19253184
region1412	Asu	sT1	18828038	18835136	738	T1	19253185	19260273
region1413	Asu	sT1	18836288	18838704	738	T1	19261402	19263852
region1414	Asu	sT1	18841415	18843444	738	T1	19265319	19267344
region1415	Asu	sT1	18855110	18860501	738	T1	19267716	19273110
region1416	Asu	sT1	18861740	18869269	738	T1	19273954	19281452
region1417	Asu	sT1	18869482	18879275	738	T1	19282125	19291898
region1418	Asu	sT1	18889280	18902320	738	T1	19291899	19304955
region1419	Asu	sT1	18904470	18906875	738	T1	19306822	19309194
region1420	Asu	sT1	18915125	18918969	738	T1	19320351	19324179
region1421	Asu	sT1	29250486	29252920	738	T1	19330179	19327744
region1422	Asu	sT1	18923216	18926746	738	T1	19330187	19333734
region1423	Asu	sT1	18928197	18931292	738	T1	19335138	19338275
region1424	Asu	sT1	18935516	18956304	738	T1	19338716	19359511
region1425	Asu	sT1	18956305	18959928	738	T1	19359685	19363310
region1426	Asu	sT1	18961930	18967538	738	T1	19363792	19369408
region1427	Asu	sT1	18967582	18972436	738	T1	19369877	19374721
region1428	Asu	sT1	18972437	19072376	738	T1	19375602	19475545
region1429	Asu	sT1	19072377	19105853	738	T1	19475585	19509068
region1430	Asu	sT1	19109746	19114743	738	T1	19512431	19517420
region1431	Asu	sT1	19114795	19120711	738	T1	19517421	19523312
region1432	Asu	sT1	19120714	19126317	738	T1	19523343	19528948
region1433	Asu	sT1	19126318	19129586	738	T1	19529461	19532776
region1434	Asu	sT1	19129587	19132838	738	T1	19532822	19536075
region1435	Asu	sT1	19133688	19135014	738	T1	19537173	19538495
region1436	Asu	sT1	19135646	19149661	738	T1	19538496	19552520
region1437	Asu	sT1	19149663	19152696	738	T1	19552573	19555619
region1438	Asu	sT1	19159190	19169779	738	T1	19556367	19566961
region1439	Asu	sT1	19169780	19173845	738	T1	19575073	19579193
region1440	Asu	sT1	19174109	19180755	738	T1	19579245	19585890
region1441	Asu	sT1	19180819	19184108	738	T1	19585946	19589209
region1442	Asu	sT1	19184114	19185379	738	T1	19589262	19590540
region1443	Asu	sT1	19185388	19186751	738	T1	19590591	19591961
region1444	Asu	sT1	19186756	19195404	738	T1	19592013	19600659
region1445	Asu	sT1	19200359	19202190	738	T1	19600660	19602474
region1446	Asu	sT1	19202298	19204639	738	T1	19603732	19606067
region1447	Asu	sT1	19204679	19210790	738	T1	19606068	19612179
region1448	Asu	sT5	10620228	10621761	738	T1	19614082	19615617
region1449	Asu	sT5	10621764	10623371	738	T1	19615653	19617260
region1450	Asu	sT1	19213463	19226318	738	T1	19617406	19630284
region1451	Asu	sT1	19226321	19246679	738	T1	19630394	19650720
region1452	Asu	sT1	19246680	19249523	738	T1	19653270	19656116
region1453	Asu	sT1	19249524	19251021	738	T1	19656181	19657680
region1454	Asu	sT1	19251056	19252839	738	T1	19657682	19659440
region1455	Asu	sT1	19253844	19260248	738	T1	19660204	19666585
region1456	Asu	sT1	19260274	19280643	738	T1	19666649	19687055
region1457	Asu	sT1	19282267	19288218	738	T1	19687315	19693281
region1458	Asu	sT1	19288219	19321603	738	T1	19693830	19727208
region1459	Asu	sT1	19321604	19323530	738	T1	19727997	19729917
region1460	Asu	sT1	19323557	19328434	738	T1	19730041	19734915
region1461	Asu	sT1	19328469	19331802	738	T1	19734916	19738265
region1462	Asu	sT1	19332281	19338225	738	T1	19738882	19744849
region1463	Asu	sT1	19339777	19341443	738	T1	19745849	19747523
region1464	Asu	sT1	19344820	19348964	738	T1	19750625	19754778
region1465	Asu	sT1	19349007	19358795	738	T1	19754779	19764551
region1466	Asu	sT1	19358796	19387637	738	T1	19764616	19793456
region1467	Asu	sT1	19388248	19390080	738	T1	19793500	19795320
region1468	Asu	sT1	19390081	19394619	738	T1	19795362	19799898
region1469	Asu	sT1	19397213	19398582	738	T1	19800384	19801744
region1470	Asu	sT1	19401170	19414182	738	T1	19803944	19816968
region1471	Asu	sT1	19414183	19419996	738	T1	19817005	19822815
region1472	Asu	sT1	19420744	19431492	738	T1	19823306	19834084
region1473	Asu	sT1	19431512	19448061	738	T1	19834167	19850731
region1474	Asu	sT1	19448257	19454561	738	T1	19850736	19857023
region1475	Asu	sT1	19456649	19462955	738	T1	19859873	19866174
region1476	Asu	sT1	19463236	19492515	738	T1	19871846	19901144
region1477	Asu	sT1	19492516	19506256	738	T1	19901176	19914872
region1478	Asu	sT1	19506461	19511379	738	T1	19915141	19920068
region1479	Asu	sT1	17320150	17322185	738	T1	19922119	19920069
region1480	Asu	sT1	19511412	19515991	738	T1	19922140	19926717
region1481	Asu	sT1	19516021	19530802	738	T1	19926718	19941527
region1482	Asu	sT1	19530834	19533069	738	T1	19941529	19943757
region1483	Asu	sT1	19533070	19558082	738	T1	19943790	19968797
region1484	Asu	sT1	19558143	19567724	738	T1	19968890	19978458
region1485	Asu	sT1	19567807	19595896	738	T1	19978459	20006473
region1486	Asu	sT1	19595963	19601679	738	T1	20006806	20012521
region1487	Asu	sT1	19601831	19620798	738	T1	20012791	20031784
region1488	Asu	sT1	19621169	19636209	738	T1	20032223	20047344
region1489	Asu	sT1	19636210	19637893	738	T1	20047392	20049072
region1490	Asu	sT1	19637943	19644440	738	T1	20049104	20055591
region1491	Asu	sT1	19649420	19653804	738	T1	20062815	20067202
region1492	Asu	sT1	19653805	19666561	738	T1	20067256	20080063
region1493	Asu	sT1	19667404	19668829	738	T1	20080918	20082342
region1494	Asu	sT1	19669967	19808758	738	T1	20084301	20223102
region1495	Asu	sT1	19808787	19823523	738	T1	20223103	20237876
region1496	Asu	sT1	19824223	19926831	738	T1	20238589	20341166
region1497	Asu	sT1	19926832	20016505	738	T1	20341195	20430858
region1498	Asu	sT1	20018346	20026559	738	T1	20430859	20439071
region1499	Asu	sT1	20035719	20109969	738	T1	20442229	20516481
region1500	Asu	sT1	20110022	20125898	738	T1	20516482	20532361
region1501	Asu	sT1	20125926	20128422	738	T1	20532376	20534877
region1502	Asu	sT1	20128423	20129750	738	T1	20536086	20537413
region1503	Asu	sT1	20130055	20136599	738	T1	20537936	20544525
region1504	Asu	sT1	20136622	20172486	738	T1	20544555	20580448
region1505	Asu	sT1	20172548	20179443	738	T1	20580453	20587348
region1506	Asu	sT1	20179444	20198345	738	T1	20588238	20607169
region1507	Asu	sT1	20203826	20207435	738	T1	20611355	20614957
region1508	Asu	sT1	20208208	20216547	738	T1	20616591	20624954
region1509	Asu	sT1	20220293	20257932	738	T1	20624956	20662601
region1510	Asu	sT1	20259212	20267228	738	T1	20662602	20670621
region1511	Asu	sT1	20267229	20278193	738	T1	20671159	20682123
region1512	Asu	sT1	20278401	20328728	738	T1	20682124	20732468
region1513	Asu	sT1	20328779	20330092	738	T1	20732518	20733827
region1514	Asu	sT1	20330093	20331463	738	T1	20733966	20735334
region1515	Asu	sT1	20337496	20339671	738	T1	20743666	20745836
region1516	Asu	sT1	20340599	20342442	738	T1	20746767	20748614
region1517	Asu	sT1	20344725	20348198	738	T1	20750118	20753590
region1518	Asu	sT1	20350529	20361940	738	T1	20753787	20765256
region1519	Asu	sT1	20361941	20419333	738	T1	20765286	20822696
region1520	Asu	sT1	20419785	20484835	738	T1	20822986	20887985
region1521	Asu	sT1	20484836	20488827	738	T1	20890213	20894201
region1522	Asu	sT1	20488835	20542251	738	T1	20894245	20947644
region1523	Asu	sT1	20548178	20566395	738	T1	20947645	20965846
region1524	Asu	sT1	20572020	20582851	738	T1	20965849	20976708
region1525	Asu	sT1	20586124	20590268	738	T1	20979829	20983971
region1526	Asu	sT1	20595041	20598566	738	T1	20992652	20996231
region1527	Asu	sT1	20598857	20619981	738	T1	20996250	21017389
region1528	Asu	sT1	20619982	20621619	738	T1	21017419	21019077
region1529	Asu	sT1	20631521	20636173	738	T1	21019078	21023730
region1530	Asu	sT1	20636215	20640305	738	T1	21023731	21027816
region1531	Asu	sT1	20645391	20648434	738	T1	21030308	21033319
region1532	Asu	sT1	20649930	20659095	738	T1	21033320	21042446
region1533	Asu	sT1	20660920	20663892	738	T1	21042964	21045941
region1534	Asu	sT1	20663936	20686140	738	T1	21045942	21068183
region1535	Asu	sT1	20686141	20689157	738	T1	21068225	21071280
region1536	Asu	sT1	20690350	20701445	738	T1	21073633	21084760
region1537	Asu	sT1	20702121	20704677	738	T1	21084761	21087318
region1538	Asu	sT1	20704678	20712909	738	T1	21087388	21095621
region1539	Asu	sT1	20712952	20802076	738	T1	21095622	21184750
region1540	Asu	sT1	20802079	20803803	738	T1	21184808	21186496
region1541	Asu	sT1	20804560	20807569	738	T1	21187585	21190577
region1542	Asu	sT1	20807712	20834820	738	T1	21190587	21217685
region1543	Asu	sT1	20835667	20846148	738	T1	21224615	21235098
region1544	Asu	sT1	20846151	20848962	738	T1	21235729	21238521
region1545	Asu	sT1	20849010	20850553	738	T1	21238528	21240082
region1546	Asu	sT1	20851638	20855671	738	T1	21241137	21245158
region1547	Asu	sT1	20861512	20867282	738	T1	21245160	21250923
region1548	Asu	sT1	20867905	20870442	738	T1	21251369	21253915
region1549	Asu	sT1	20870447	20878974	738	T1	21254058	21262589
region1550	Asu	sT1	20880799	20886561	738	T1	21262591	21268360
region1551	Asu	sT1	20886562	20898601	738	T1	21268390	21280434
region1552	Asu	sT1	20898822	20915448	738	T1	21280435	21297034
region1553	Asu	sT1	20916874	20923014	738	T1	21301063	21307183
region1554	Asu	sT1	20923403	20938075	738	T1	21307524	21322189
region1555	Asu	sT1	20938076	20939714	738	T1	21322464	21324103
region1556	Asu	sT1	20943047	20944900	738	T1	21324109	21325978
region1557	Asu	sT1	20944902	20946298	738	T1	21326026	21327421
region1558	Asu	sT1	20946495	20949518	738	T1	21327586	21330628
region1559	Asu	sT1	20950930	20956415	738	T1	21331699	21337241
region1560	Asu	sT1	20956435	20960952	738	T1	21337365	21341839
region1561	Asu	sT2	5476667	5478563	738	T1	21351796	21353685
region1562	Asu	sT1	20975051	20981619	738	T1	21357035	21363630
region1563	Asu	sT1	20981738	21003176	738	T1	21363631	21385057
region1564	Asu	sT1	21003177	21005247	738	T1	21385093	21387154
region1565	Asu	sT1	21005322	21007266	738	T1	21387253	21389174
region1566	Asu	sT1	21007733	21010196	738	T1	21389176	21391671
region1567	Asu	sT1	21010198	21048249	738	T1	21391850	21429975
region1568	Asu	sT1	21048254	21059310	738	T1	21431071	21442154
region1569	Asu	sT1	21070118	21095341	738	T1	21443917	21469169
region1570	Asu	sT1	21095384	21118222	738	T1	21469170	21492012
region1571	Asu	sT5	14714248	14719563	738	T1	21497342	21492026
region1572	Asu	sT1	21118223	21119836	738	T1	21497441	21499050
region1573	Asu	sT1	21119840	21121291	738	T1	21499111	21500559
region1574	Asu	sT1	21121292	21136653	738	T1	21502263	21517619
region1575	Asu	sT1	21136699	21138706	738	T1	21517621	21519642
region1576	Asu	sT1	21138892	21143237	738	T1	21519738	21524043
region1577	Asu	sT1	21158816	21162022	738	T1	21529191	21532396
region1578	Asu	sT1	21162023	21165013	738	T1	21532454	21535409
region1579	Asu	sT1	21165712	21218845	738	T1	21536043	21589210
region1580	Asu	sT1	21218863	21220240	738	T1	21589270	21590657
region1581	Asu	sT1	21220242	21221633	738	T1	21590699	21592087
region1582	Asu	sT1	21221643	21224613	738	T1	21592271	21595260
region1583	Asu	sT1	21224663	21226549	738	T1	21595302	21597164
region1584	Asu	sT1	21227260	21231031	738	T1	21597748	21601523
region1585	Asu	sT1	21233637	21235878	738	T1	21605110	21607351
region1586	Asu	sA7	3237354	3239926	738	T1	21612980	21610389
region1587	Asu	sT1	21239323	21249438	738	T1	21619473	21629591
region1588	Asu	sT1	21249560	21251622	738	T1	21629723	21631769
region1589	Asu	sT1	21252345	21256311	738	T1	21632920	21636880
region1590	Asu	sT1	20016508	20018345	738	T1	21638721	21636883
region1591	Asu	sT1	21256312	21259284	738	T1	21638722	21641701
region1592	Asu	sT1	21259412	21266402	738	T1	21641893	21648908
region1593	Asu	sT1	21266440	21269214	738	T1	21648909	21651682
region1594	Asu	sT5	16856415	16857999	738	T1	21662160	21663713
region1595	Asu	sT1	21312009	21313630	738	T1	21673381	21674999
region1596	Asu	sT1	21306844	21309982	738	T1	21678254	21681395
region1597	Asu	sT1	21309986	21311978	738	T1	21689679	21691627
region1598	Asu	sT1	21313653	21315700	738	T1	21708828	21710877
region1599	Asu	sT1	21316882	21318152	738	T1	21711629	21712906
region1600	Asu	sT1	21318158	21330090	738	T1	21712947	21724892
region1601	Asu	sT1	21330245	21350657	738	T1	21724959	21745360
region1602	Asu	sT1	21350658	21370085	738	T1	21745395	21764808
region1603	Asu	sT1	21370133	21377807	738	T1	21764816	21772485
region1604	Asu	sT1	21386703	21392664	738	T1	21778366	21784284
region1605	Asu	sT1	21394529	21395910	738	T1	21785779	21787183
region1606	Asu	sT1	21397511	21400841	738	T1	21788165	21791496
region1607	Asu	sT1	21402860	21407573	738	T1	21793153	21797834
region1608	Asu	sT1	21417981	21419553	738	T1	21804630	21806198
region1609	Asu	sT1	21419864	21423510	738	T1	21806596	21810224
region1610	Asu	sT1	21424375	21426031	738	T1	21811010	21812619
region1611	Asu	sT1	21426032	21429098	738	T1	21812649	21815666
region1612	Asu	sT1	21430906	21435017	738	T1	21815667	21819792
region1613	Asu	sT1	21435221	21438428	738	T1	21819801	21823048
region1614	Asu	sT1	21438431	21440424	738	T1	21823108	21825117
region1615	Asu	sT1	21448253	21452475	738	T1	21826420	21830648
region1616	Asu	sT1	21453373	21454737	738	T1	21831459	21832828
region1617	Asu	sT1	21459184	21466662	738	T1	21835443	21842910
region1618	Asu	sT1	21467701	21470164	738	T1	21844415	21846853
region1619	Asu	sT1	21470266	21482170	738	T1	21846857	21858759
region1620	Asu	sT1	21482973	21485035	738	T1	21869768	21871833
region1621	Asu	sT1	21485036	21486666	738	T1	21874818	21876447
region1622	Asu	sT1	21486717	21559337	738	T1	21876448	21948982
region1623	Asu	sT1	21559338	21562443	738	T1	21949031	21952142
region1624	Asu	sT1	21564196	21574108	738	T1	21953640	21963545
region1625	Asu	sT1	21574653	21577328	738	T1	21963548	21966215
region1626	Asu	sT1	21578027	21579450	738	T1	21966222	21967647
region1627	Asu	sT1	21579454	21581533	738	T1	21967784	21969889
region1628	Asu	sT1	21581534	21601359	738	T1	21969949	21989854
region1629	Asu	sT1	21601438	21605672	738	T1	21989938	21994183
region1630	Asu	sT1	21610345	21643287	738	T1	21996296	22029225
region1631	Asu	sT1	21643288	21646850	738	T1	22029274	22032840
region1632	Asu	sT1	21646851	21659573	738	T1	22034184	22046926
region1633	Asu	sT1	21660017	21668143	738	T1	22046961	22055093
region1634	Asu	sT1	21671740	21679186	738	T1	22055094	22062535
region1635	Asu	sT1	21679187	21683897	738	T1	22063080	22067806
region1636	Asu	sT1	21684298	21704801	738	T1	22068242	22088742
region1637	Asu	sT1	21704850	21707525	738	T1	22088745	22091442
region1638	Asu	sT1	21707526	21711158	738	T1	22091538	22095198
region1639	Asu	sT1	21711428	21715339	738	T1	22095199	22099101
region1640	Asu	sT1	21717085	21720568	738	T1	22101064	22104537
region1641	Asu	sT1	21720583	21722489	738	T1	22104595	22106504
region1642	Asu	sT1	21723901	21725419	738	T1	22106505	22108025
region1643	Asu	sT1	21725468	21732394	738	T1	22108026	22114949
region1644	Asu	sT1	21732426	21736542	738	T1	22114950	22119063
region1645	Asu	sT1	21737123	21741190	738	T1	22119378	22123450
region1646	Asu	sT1	21742465	21760161	738	T1	22124767	22142461
region1647	Asu	sT1	21763163	21771094	738	T1	22145680	22153633
region1648	Asu	sT1	21771368	21793054	738	T1	22153907	22175623
region1649	Asu	sT1	21793055	21807136	738	T1	22180755	22194869
region1650	Asu	sT1	21807137	21812667	738	T1	22194912	22200458
region1651	Asu	sT1	21812693	21835834	738	T1	22200490	22223605
region1652	Asu	sT1	21836457	21838745	738	T1	22224329	22226552
region1653	Asu	sT1	21838799	21841699	738	T1	22226553	22229483
region1654	Asu	sT1	21841736	21847463	738	T1	22229486	22235191
region1655	Asu	sT1	21847475	21851113	738	T1	22235219	22238895
region1656	Asu	sT1	21852223	21856605	738	T1	22240492	22244861
region1657	Asu	sT1	21857202	21859033	738	T1	22246300	22248132
region1658	Asu	sT1	21859085	21868876	738	T1	22248182	22257989
region1659	Asu	sT1	21870166	21890786	738	T1	22258720	22279355
region1660	Asu	sT1	21892422	21898747	738	T1	22280617	22286933
region1661	Asu	sT1	21900627	21939074	738	T1	22288032	22326474
region1662	Asu	sT1	21939076	21953625	738	T1	22326504	22341027
region1663	Asu	sT1	21953763	21969276	738	T1	22341032	22356562
region1664	Asu	sT1	21969279	21970799	738	T1	22356606	22358123
region1665	Asu	sT1	21970805	21994061	738	T1	22358163	22381406
region1666	Asu	sT1	21994063	21996989	738	T1	22384362	22387261
region1667	Asu	sT1	21996999	21999894	738	T1	22387743	22390655
region1668	Asu	sT1	21999895	22006598	738	T1	22390686	22397404
region1669	Asu	sT1	22007644	22009592	738	T1	22398529	22400487
region1670	Asu	sT1	22009738	22022226	738	T1	22400516	22412979
region1671	Asu	sT1	22022289	22024432	738	T1	22412980	22415120
region1672	Asu	sT1	22028887	22030463	738	T1	22415550	22417114
region1673	Asu	sT1	22093805	22095543	738	T1	22424622	22422884
region1674	Asu	sT1	22092344	22093804	738	T1	22426134	22424680
region1675	Asu	sT1	22089335	22091030	738	T1	22428814	22427120
region1676	Asu	sT1	22038801	22041836	738	T1	22428816	22431811
region1677	Asu	sT1	22042847	22057488	738	T1	22432049	22446711
region1678	Asu	sT1	22059259	22070608	738	T1	22447815	22459167
region1679	Asu	sT1	22070730	22072561	738	T1	22459493	22461331
region1680	Asu	sT1	22072796	22075347	738	T1	22461694	22464241
region1681	Asu	sT1	22077121	22078599	738	T1	22465884	22467364
region1682	Asu	sT1	22078605	22080565	738	T1	22467402	22469363
region1683	Asu	sT2	10114321	10118520	738	T1	22473568	22469369
region1684	Asu	sT1	22080566	22082863	738	T1	22474072	22476342
region1685	Asu	sT1	22083986	22087875	738	T1	22477479	22481358
region1686	Asu	sT1	22096270	22098135	738	T1	22489450	22491322
region1687	Asu	sT1	22098148	22099994	738	T1	22491416	22493257
region1688	Asu	sT1	22100351	22104020	738	T1	22493261	22496935
region1689	Asu	sT1	22104272	22108477	738	T1	22496945	22501147
region1690	Asu	sT1	22108480	22136982	738	T1	22501184	22529703
region1691	Asu	sT1	22142419	22163772	738	T1	22529704	22551067
region1692	Asu	sT5	12008751	12017024	738	T1	22562480	22554212
region1693	Asu	sT1	22164366	22168064	738	T1	22562481	22566173
region1694	Asu	sT1	22168605	22170336	738	T1	22566700	22568434
region1695	Asu	sT1	22170392	22172413	738	T1	22568435	22570463
region1696	Asu	sT1	22173291	22187690	738	T1	22571344	22585760
region1697	Asu	sT1	22187711	22192506	738	T1	22585860	22590657
region1698	Asu	sT1	22192653	22197929	738	T1	22590698	22595980
region1699	Asu	sT1	22198154	22202192	738	T1	22596254	22600297
region1700	Asu	sT1	22203455	22221715	738	T1	22601717	22619979
region1701	Asu	sT1	22221721	22226166	738	T1	22620009	22624444
region1702	Asu	sT1	22226184	22233548	738	T1	22624702	22632069
region1703	Asu	sT1	22233964	22236859	738	T1	22632071	22634944
region1704	Asu	sT1	22236860	22238986	738	T1	22635054	22637180
region1705	Asu	sT1	22241682	22243486	738	T1	22638733	22640540
region1706	Asu	sT1	22244697	22247865	738	T1	22641576	22644763
region1707	Asu	sT1	22247917	22253840	738	T1	22650593	22656511
region1708	Asu	sT1	22257363	22259047	738	T1	22657252	22658948
region1709	Asu	sT1	22261574	22271124	738	T1	22659695	22669233
region1710	Asu	sT1	22271161	22273600	738	T1	22669234	22671703
region1711	Asu	sT1	22273685	22278124	738	T1	22671762	22676180
region1712	Asu	sT1	22278597	22283150	738	T1	22678529	22683083
region1713	Asu	sT1	22283153	22288485	738	T1	22683119	22688442
region1714	Asu	sT1	22288486	22290410	738	T1	22690184	22692099
region1715	Asu	sT1	22290521	22299132	738	T1	22692180	22700800
region1716	Asu	sT1	22299905	22309813	738	T1	22700801	22710691
region1717	Asu	sT1	22310618	22321075	738	T1	22712153	22722607
region1718	Asu	sT1	22321105	22326771	738	T1	22722609	22728261
region1719	Asu	sT1	22327716	22332026	738	T1	22729129	22733451
region1720	Asu	sT2	893321	894965	738	T1	22735858	22734213
region1721	Asu	sT1	22332027	22333678	738	T1	22735859	22737504
region1722	Asu	sT1	22333679	22341197	738	T1	22738472	22745970
region1723	Asu	sT1	22341642	22345646	738	T1	22746101	22750093
region1724	Asu	sT1	22345828	22348087	738	T1	22750936	22753235
region1725	Asu	sT1	22348140	22355191	738	T1	22753258	22760288
region1726	Asu	sT1	22355196	22359271	738	T1	22762232	22766199
region1727	Asu	sT1	22360488	22363977	738	T1	22767396	22770859
region1728	Asu	sT1	22364926	22367480	738	T1	22771306	22773850
region1729	Asu	sT1	22368955	22370784	738	T1	22775330	22777161
region1730	Asu	sT1	22370810	22374276	738	T1	22777817	22781310
region1731	Asu	sT1	22374782	22381170	738	T1	22782732	22789117
region1732	Asu	sT1	22382193	22390706	738	T1	22789118	22797625
region1733	Asu	sT1	22390717	22393979	738	T1	22797891	22801121
region1734	Asu	sT1	22394050	22421168	738	T1	22801127	22828268
region1735	Asu	sT1	22421169	22430502	738	T1	22828302	22837584
region1736	Asu	sT1	22438432	22440255	738	T1	22838415	22840239
region1737	Asu	sT1	22440495	22452053	738	T1	22840766	22852313
region1738	Asu	sT1	22458041	22461170	738	T1	22852894	22856023
region1739	Asu	sT1	22461199	22467758	738	T1	22856028	22862590
region1740	Asu	sT1	22468619	22470217	738	T1	22863673	22865284
region1741	Asu	sT1	22476554	22480411	738	T1	22866835	22870675
region1742	Asu	sT1	22480412	22490639	738	T1	22870715	22880958
region1743	Asu	sT1	22490642	22503270	738	T1	22880997	22893631
region1744	Asu	sT1	22503271	22515473	738	T1	22893767	22905975
region1745	Asu	sT1	22515710	22543816	738	T1	22906299	22934369
region1746	Asu	sT1	22544361	22552085	738	T1	22934370	22942083
region1747	Asu	sT1	22552588	22559818	738	T1	22942084	22949306
region1748	Asu	sT1	22559819	22569685	738	T1	22949335	22959163
region1749	Asu	sT1	22569935	22590795	738	T1	22959224	22980054
region1750	Asu	sT1	22590866	22593362	738	T1	22980089	22982568
region1751	Asu	sT1	22593401	22601492	738	T1	22982569	22990664
region1752	Asu	sT1	22601521	22609259	738	T1	22990665	22998442
region1753	Asu	sT1	22610002	22611812	738	T1	22998639	23000462
region1754	Asu	sT1	467398	472499	738	T1	23000588	23005698
region1755	Asu	sT1	22611967	22616896	738	T1	23005701	23010676
region1756	Asu	sT1	22616928	22636011	738	T1	23010678	23029757
region1757	Asu	sT1	22636054	22639312	738	T1	23029758	23033022
region1758	Asu	sT1	22640190	22646183	738	T1	23033511	23039477
region1759	Asu	sT1	22650100	22652372	738	T1	23039478	23041748
region1760	Asu	sT1	22656042	22658135	738	T1	23041749	23043818
region1761	Asu	sT1	22659219	22675960	738	T1	23044733	23061477
region1762	Asu	sT1	22692992	22695070	738	T1	23061478	23063562
region1763	Asu	sT1	22699426	22700784	738	T1	23067639	23068979
region1764	Asu	sT1	22700838	22702319	738	T1	23069028	23070501
region1765	Asu	sT1	22702347	22703946	738	T1	23070526	23072127
region1766	Asu	sT1	22703948	22710647	738	T1	23072161	23078842
region1767	Asu	sT1	22797510	22803278	738	T1	23089602	23083827
region1768	Asu	sT1	22793949	22797443	738	T1	23093217	23089710
region1769	Asu	sT1	22771726	22793085	738	T1	23114564	23093218
region1770	Asu	sT1	22768605	22771687	738	T1	23117620	23114565
region1771	Asu	sT1	22758270	22766717	738	T1	23127871	23119424
region1772	Asu	sT1	22751224	22758221	738	T1	23134926	23127935
region1773	Asu	sT1	22749180	22751199	738	T1	23136985	23135018
region1774	Asu	sT1	22741626	22748877	738	T1	23144400	23137159
region1775	Asu	sT1	22735991	22741054	738	T1	23150170	23145093
region1776	Asu	sT1	22724448	22733738	738	T1	23163001	23153713
region1777	Asu	sT1	22722519	22724417	738	T1	23164886	23163002
region1778	Asu	sT1	22717126	22718633	738	T1	23167265	23165754
region1779	Asu	sT1	22712679	22717125	738	T1	23171966	23167516
region1780	Asu	sT1	22803286	22845599	738	T1	23172526	23214822
region1781	Asu	sT1	22845658	22846815	738	T1	23214823	23215995
region1782	Asu	sT1	22849708	22866045	738	T1	23218289	23234616
region1783	Asu	sT1	22866283	22869691	738	T1	23241252	23244668
region1784	Asu	sT3	10783124	10784424	738	T1	23248837	23247541
region1785	Asu	sT1	22872820	22874885	738	T1	23251142	23253212
region1786	Asu	sT1	22878569	22882005	738	T1	23258138	23261565
region1787	Asu	sT1	22882006	22887364	738	T1	23261687	23267043
region1788	Asu	sT1	22887366	22916543	738	T1	23270629	23299796
region1789	Asu	sT1	22916703	22932727	738	T1	23299877	23315905
region1790	Asu	sT1	22932728	22938979	738	T1	23318600	23324841
region1791	Asu	sT1	22939669	22947726	738	T1	23325166	23333237
region1792	Asu	sT1	22947767	22956513	738	T1	23333238	23341979
region1793	Asu	sT1	22957296	22962728	738	T1	23341980	23347410
region1794	Asu	sT1	22962729	22966965	738	T1	23347444	23351697
region1795	Asu	sT1	22966998	22976141	738	T1	23351707	23360856
region1796	Asu	sT1	22976205	22983601	738	T1	23361029	23368471
region1797	Asu	sT1	22984403	22989946	738	T1	23368488	23374031
region1798	Asu	sT1	22989947	23036374	738	T1	23382327	23428754
region1799	Asu	sT1	23037084	23074091	738	T1	23428755	23465770
region1800	Asu	sT1	23074540	23086247	738	T1	23468141	23479829
region1801	Asu	sT1	23088675	23098797	738	T1	23479831	23489969
region1802	Asu	sT1	23099367	23101881	738	T1	23489970	23492470
region1803	Asu	sT1	23101882	23108701	738	T1	23492514	23499334
region1804	Asu	sT1	23109010	23115976	738	T1	23499596	23506542
region1805	Asu	sT1	23117056	23153331	738	T1	23507549	23543834
region1806	Asu	sT1	23158303	23163385	738	T1	23543835	23548917
region1807	Asu	sT1	23163632	23187124	738	T1	23548918	23572387
region1808	Asu	sT1	23189841	23191263	738	T1	23572801	23574227
region1809	Asu	sT1	23191264	23233906	738	T1	23574264	23616892
region1810	Asu	sT1	23234403	23238597	738	T1	23617145	23621358
region1811	Asu	sT1	23238842	23251483	738	T1	23622079	23634695
region1812	Asu	sT1	23253695	23259518	738	T1	23636628	23642444
region1813	Asu	sT1	23260229	23263781	738	T1	23643389	23646945
region1814	Asu	sT1	23263831	23270889	738	T1	23646961	23654012
region1815	Asu	sT1	23270890	23283651	738	T1	23654043	23666801
region1816	Asu	sT1	23288598	23298366	738	T1	23666802	23676568
region1817	Asu	sT1	23308664	23334322	738	T1	23681487	23707095
region1818	Asu	sT1	23338605	23346912	738	T1	23710929	23719223
region1819	Asu	sT1	23347767	23349269	738	T1	23720256	23721757
region1820	Asu	sT1	23349342	23352836	738	T1	23721852	23725325
region1821	Asu	sT1	23353491	23355127	738	T1	23726038	23727676
region1822	Asu	sT1	23355128	23360375	738	T1	23728975	23734243
region1823	Asu	sT1	23360408	23375902	738	T1	23734275	23749750
region1824	Asu	sT1	23376846	23381961	738	T1	23749751	23754865
region1825	Asu	sT1	23382000	23383932	738	T1	23754866	23756800
region1826	Asu	sT1	23399785	23401531	738	T1	23757575	23759325
region1827	Asu	sT1	23402873	23433251	738	T1	23759512	23789867
region1828	Asu	sT3	16039048	16041171	738	T1	23791992	23789868
region1829	Asu	sT1	23433252	23437179	738	T1	23791993	23795920
region1830	Asu	sT1	23437725	23441218	738	T1	23795925	23799399
region1831	Asu	sT1	23441264	23449938	738	T1	23799437	23808117
region1832	Asu	sT1	23450477	23465346	738	T1	23808979	23823833
region1833	Asu	sT1	23472807	23481072	738	T1	23824052	23832306
region1834	Asu	sT1	23482851	23492564	738	T1	23832308	23842046
region1835	Asu	sT1	23493644	23506172	738	T1	23842047	23854570
region1836	Asu	sT1	23506203	23515289	738	T1	23854571	23863665
region1837	Asu	sT1	23515321	23518093	738	T1	23863666	23866464
region1838	Asu	sT1	23518425	23520351	738	T1	23867713	23869627
region1839	Asu	sT1	23521064	23528510	738	T1	23869631	23877102
region1840	Asu	sT1	23528639	23560114	738	T1	23877103	23908533
region1841	Asu	sT1	23560115	23580075	738	T1	23913749	23933719
region1842	Asu	sT1	23580076	23583688	738	T1	23933757	23937373
region1843	Asu	sT1	23584938	23587031	738	T1	23938530	23940685
region1844	Asu	sT1	23588519	23591396	738	T1	23941597	23944475
region1845	Asu	sT1	23592616	23598680	738	T1	23945535	23951587
region1846	Asu	sT1	23598844	23608526	738	T1	23951698	23961374
region1847	Asu	sT1	23608537	23615703	738	T1	23961425	23968598
region1848	Asu	sT1	23615704	23637074	738	T1	23968658	23989991
region1849	Asu	sT1	23637109	23638823	738	T1	23989992	23991700
region1850	Asu	sT1	23638887	23646446	738	T1	23992010	23999539
region1851	Asu	sT1	23646725	23650775	738	T1	23999554	24003596
region1852	Asu	sT1	23650922	23668843	738	T1	24003597	24021526
region1853	Asu	sT1	23669129	23709516	738	T1	24021769	24062157
region1854	Asu	sT1	23710487	23716520	738	T1	24063151	24069211
region1855	Asu	sT1	23716902	23720538	738	T1	24069212	24072834
region1856	Asu	sT1	23722440	23723892	738	T1	24074771	24076209
region1857	Asu	sT1	23723989	23734815	738	T1	24076219	24087022
region1858	Asu	sT1	23737993	23757334	738	T1	24087042	24106402
region1859	Asu	sT1	23758595	23762724	738	T1	24110280	24114359
region1860	Asu	sT1	23763059	23765327	738	T1	24115190	24117453
region1861	Asu	sT1	23768278	23769753	738	T1	24117591	24119066
region1862	Asu	sT1	23769764	23773549	738	T1	24119273	24123059
region1863	Asu	sT1	18932230	18935080	738	T1	24128083	24125244
region1864	Asu	sT1	23778669	23782391	738	T1	24129108	24132811
region1865	Asu	sT1	23783414	23787201	738	T1	24133772	24137551
region1866	Asu	sT1	23787460	23799684	738	T1	24137554	24149800
region1867	Asu	sT1	23800104	23807202	738	T1	24150290	24157429
region1868	Asu	sT1	23807203	23823648	738	T1	24157466	24173921
region1869	Asu	sT1	23824029	23830064	738	T1	24174099	24180137
region1870	Asu	sT1	23830065	23831898	738	T1	24180200	24182016
region1871	Asu	sT1	23831899	23835094	738	T1	24182081	24185288
region1872	Asu	sT1	23835095	23840097	738	T1	24185402	24190383
region1873	Asu	sT1	23840572	23842669	738	T1	24190898	24193002
region1874	Asu	sT1	23844237	23846502	738	T1	24194420	24196663
region1875	Asu	sT1	23846609	23848675	738	T1	24196801	24198856
region1876	Asu	sT1	23848786	23864721	738	T1	24198989	24214937
region1877	Asu	sT1	23865757	23867634	738	T1	24216088	24217986
region1878	Asu	sT1	23867635	23872550	738	T1	24218052	24222965
region1879	Asu	sT1	23872606	23874404	738	T1	24222966	24224765
region1880	Asu	sT1	23874405	23885507	738	T1	24224795	24235933
region1881	Asu	sT1	23893080	23894640	738	T1	24242829	24244395
region1882	Asu	sT1	23899696	23901411	738	T1	24246729	24248465
region1883	Asu	sT1	23905257	23916641	738	T1	24252803	24264189
region1884	Asu	sT1	23916645	23934876	738	T1	24264247	24282526
region1885	Asu	sT1	23936411	23977263	738	T1	24284001	24324853
region1886	Asu	sT1	23977803	23984804	738	T1	24325575	24332571
region1887	Asu	sT1	23989677	24001128	738	T1	24332978	24344404
region1888	Asu	sT1	24001166	24007283	738	T1	24344406	24350520
region1889	Asu	sT1	24007284	24009041	738	T1	24351059	24352821
region1890	Asu	sT1	24009042	24025194	738	T1	24352922	24369057
region1891	Asu	sT1	24025289	24033163	738	T1	24369296	24377210
region1892	Asu	sT1	24033164	24036732	738	T1	24377261	24380821
region1893	Asu	sT1	24038229	24062324	738	T1	24382776	24406936
region1894	Asu	sT1	24067154	24087306	738	T1	24406937	24427119
region1895	Asu	sT1	24090609	24097667	738	T1	24428780	24435817
region1896	Asu	sT1	24101031	24104299	738	T1	24438923	24442168
region1897	Asu	sT1	24105125	24108329	738	T1	24443247	24446405
region1898	Asu	sT1	24110890	24114615	738	T1	24447120	24450850
region1899	Asu	sT1	24114651	24116732	738	T1	24450854	24452946
region1900	Asu	sT1	24130760	24133595	738	T1	24463792	24466611
region1901	Asu	sT1	24133643	24146070	738	T1	24466640	24479061
region1902	Asu	sT1	24146071	24148017	738	T1	24479207	24481159
region1903	Asu	sT1	24155106	24190349	738	T1	24483487	24518734
region1904	Asu	sT1	24190350	24206994	738	T1	24518773	24535462
region1905	Asu	sT1	24207550	24230809	738	T1	24535483	24558764
region1906	Asu	sT1	24231380	24262506	738	T1	24559519	24590654
region1907	Asu	sT1	24262541	24264825	738	T1	24590655	24592950
region1908	Asu	sT1	24264833	24274167	738	T1	24592988	24602314
region1909	Asu	sT1	24276703	24277866	738	T1	24602315	24603474
region1910	Asu	sT1	24277928	24280315	738	T1	24603739	24606141
region1911	Asu	sT1	24280360	24285844	738	T1	24606212	24611675
region1912	Asu	sT1	24289849	24291040	738	T1	24612352	24613543
region1913	Asu	sT1	24415745	24418364	738	T1	24616147	24613554
region1914	Asu	sT1	24414108	24415735	738	T1	24617827	24616199
region1915	Asu	sT1	24405284	24412834	738	T1	24625593	24618008
region1916	Asu	sT1	24401759	24404055	738	T1	24629173	24626871
region1917	Asu	sT1	24395534	24401736	738	T1	24635417	24629217
region1918	Asu	sT1	24394331	24395533	738	T1	24636691	24635487
region1919	Asu	sT1	24381737	24394330	738	T1	24649391	24636799
region1920	Asu	sT1	24379064	24380244	738	T1	24651543	24650364
region1921	Asu	sT1	24374367	24379063	738	T1	24656268	24651572
region1922	Asu	sT1	24371082	24374328	738	T1	24659695	24656450
region1923	Asu	sT1	24369647	24370798	738	T1	24660850	24659699
region1924	Asu	sT1	24366722	24368144	738	T1	24662973	24661542
region1925	Asu	sT1	24300869	24366721	738	T1	24728825	24663032
region1926	Asu	sT1	24297295	24300047	738	T1	24731587	24728826
region1927	Asu	sT1	24291552	24294866	738	T1	24739032	24735736
region1928	Asu	sT1	24419046	24435193	738	T1	24739670	24755777
region1929	Asu	sT1	24437987	24439527	738	T1	24755778	24757318
region1930	Asu	sT1	24439608	24442709	738	T1	24757319	24760420
region1931	Asu	sT1	24442778	24447999	738	T1	24760421	24765634
region1932	Asu	sT1	24448050	24469478	738	T1	24765635	24787047
region1933	Asu	sT1	24469922	24471326	738	T1	24787626	24789027
region1934	Asu	sT1	24473324	24484280	738	T1	24789937	24800895
region1935	Asu	sT1	24484283	24485970	738	T1	24800925	24802590
region1936	Asu	sT1	24488391	24490221	738	T1	24804682	24806498
region1937	Asu	sT1	24491182	24503309	738	T1	24807471	24819550
region1938	Asu	sT1	24503352	24505441	738	T1	24819552	24821592
region1939	Asu	sT1	24506712	24510123	738	T1	24822940	24826338
region1940	Asu	sT1	24513383	24518007	738	T1	24831080	24835706
region1941	Asu	sT1	24518253	24521761	738	T1	24835975	24839478
region1942	Asu	sT1	24521824	24524811	738	T1	24839541	24842540
region1943	Asu	sT1	24530310	24535989	738	T1	24842541	24848198
region1944	Asu	sT1	24536106	24549129	738	T1	24848258	24861308
region1945	Asu	sT1	24549195	24553285	738	T1	24861336	24865403
region1946	Asu	sT1	24553309	24562528	738	T1	24865463	24874718
region1947	Asu	sT1	24563475	24567498	738	T1	24875671	24879702
region1948	Asu	sT1	24571090	24573284	738	T1	24892555	24894749
region1949	Asu	sT1	24576256	24580088	738	T1	24895325	24899159
region1950	Asu	sT1	24580089	24589893	738	T1	24899521	24909321
region1951	Asu	sT1	24591287	24600570	738	T1	24910756	24920018
region1952	Asu	sT1	24605074	24618821	738	T1	24921520	24935244
region1953	Asu	sT1	24619783	24621482	738	T1	24935245	24936944
region1954	Asu	sT1	24621483	24634139	738	T1	24936986	24949620
region1955	Asu	sT1	24634909	24665720	738	T1	24950486	24981294
region1956	Asu	sT1	24665721	24666923	738	T1	24981338	24982533
region1957	Asu	sT1	24666954	24669186	738	T1	24982536	24984768
region1958	Asu	sT1	24669190	24693683	738	T1	24984829	25009292
region1959	Asu	sT1	24693726	24706966	738	T1	25009293	25022578
region1960	Asu	sT1	24706982	24731407	738	T1	25022608	25047049
region1961	Asu	sT1	24735839	24753508	738	T1	25047050	25064728
region1962	Asu	sT1	24753658	24754935	738	T1	25064819	25066099
region1963	Asu	sT1	24757997	24788349	738	T1	25066100	25096419
region1964	Asu	sT1	24788350	24791580	738	T1	25096471	25099701
region1965	Asu	sT1	24791610	24813680	738	T1	25099702	25121761
region1966	Asu	sT1	24814367	24824816	738	T1	25121762	25132177
region1967	Asu	sT1	24824817	24836519	738	T1	25132242	25143966
region1968	Asu	sT1	24836562	24843129	738	T1	25143967	25150539
region1969	Asu	sT1	24843429	24846202	738	T1	25150540	25153319
region1970	Asu	sT1	24846415	24851030	738	T1	25154416	25159033
region1971	Asu	sT1	24851031	24856174	738	T1	25159072	25164214
region1972	Asu	sT1	24856175	24874468	738	T1	25164250	25182546
region1973	Asu	sT1	24874728	24893906	738	T1	25182547	25201736
region1974	Asu	sT1	24893926	24897745	738	T1	25202079	25205860
region1975	Asu	sT1	24897818	24900227	738	T1	25205966	25208379
region1976	Asu	sT1	24900741	24907782	738	T1	25208515	25215560
region1977	Asu	sT1	24907784	24916028	738	T1	25215594	25223820
region1978	Asu	sT1	24916070	24917287	738	T1	25223874	25225089
region1979	Asu	sT1	24917288	24924931	738	T1	25225228	25232897
region1980	Asu	sT1	24924967	24931079	738	T1	25232928	25239040
region1981	Asu	sT1	24931810	24945930	738	T1	25240543	25254675
region1982	Asu	sT1	24945931	24952432	738	T1	25254715	25261246
region1983	Asu	sT1	24953730	24956829	738	T1	25262307	25265406
region1984	Asu	sT1	24956830	24958031	738	T1	25265791	25266993
region1985	Asu	sT1	24958032	24967752	738	T1	25267057	25276775
region1986	Asu	sT1	24972548	24982314	738	T1	25276777	25286558
region1987	Asu	sT1	24982316	24984825	738	T1	25286641	25289163
region1988	Asu	sT1	24984873	25070519	738	T1	25289164	25374818
region1989	Asu	sT1	25070520	25084950	738	T1	25374990	25389417
region1990	Asu	sT1	25084989	25086236	738	T1	25389434	25390700
region1991	Asu	sT1	25086380	25126138	738	T1	25390904	25430618
region1992	Asu	sT1	25126139	25152786	738	T1	25430660	25457283
region1993	Asu	sT1	25153139	25193134	738	T1	25457471	25497417
region1994	Asu	sT1	25193135	25202606	738	T1	25497668	25507144
region1995	Asu	sT1	25202976	25243090	738	T1	25507154	25547219
region1996	Asu	sT1	25243537	25248216	738	T1	25547354	25552043
region1997	Asu	sT1	25248259	25251254	738	T1	25552044	25555051
[truncated: 32,832 more rows]

## Sheet: Fig.3a
Source Data Fig. 3
Source Data Fig. 3a | Information of gene density, TE density, methylation level in Aar/Ath, F1, 733, 738, Asu
					CG	CHG	CHH	CG	CHG	CHH	CG	CHG	CHH	CG	CHG	CHH	CG	CHG	CHH
chr	start	end	gene density	TE density	Aar/Ath			F1			733			738			Asu
T1	1	100000	0	0.629688	0.89982	0.580953	0.246556	0.909597	0.625995	0.25173	0.922075	0.582209	0.248437	0.936722	0.604481	0.25109	0.915418	0.382447	0.2159
T1	100001	200000	0.5284	0.04666	0.166887	0.0523385	0.0364454	0.224608	0.0565917	0.0427344	0.198378	0.0381647	0.0285325	0.185537	0.0493309	0.0368844	0.150186	0.0521837	0.0462352
T1	200001	300000	0.65286	0.02097	0.0991097	0.00521895	0.00511173	0.143512	0.0153101	0.00707249	0.138896	0.00864783	0.00651529	0.140417	0.0154561	0.0144083	0.081247	0.00499063	0.00505508
T1	300001	400000	0.7697	0.05858	0.195617	0.102807	0.0562236	0.254979	0.117995	0.0755663	0.20917	0.0759177	0.0476657	0.217148	0.0914762	0.0523557	0.160012	0.07403	0.0590857
T1	400001	500000	0.80586	0.00913	0.207627	0.00443258	0.00471585	0.289539	0.0197711	0.0100992	0.255925	0.00644945	0.00580477	0.260476	0.0140548	0.0149756	0.138206	0.00401252	0.00407095
T1	500001	600000	0.63104	0.06658	0.19785	0.0632566	0.0622938	0.257004	0.0808801	0.0765711	0.213943	0.0618506	0.0559775	0.208709	0.0650047	0.0674724	0.189729	0.0543461	0.0642263
T1	600001	700000	0.61998	0.09131	0.0940855	0.0271286	0.0322712	0.148978	0.0319943	0.035651	0.142548	0.0264155	0.0319099	0.120885	0.0340049	0.0383552	0.145519	0.0368346	0.041839
T1	700001	800000	0.712523	0.0693568	0.151811	0.0251381	0.0202042	0.185443	0.034441	0.026749	0.173019	0.0171712	0.0184378	0.172711	0.0242044	0.0256106	0.136851	0.0573472	0.0564343
T1	800001	900000	0.75438	0.06275	0.203046	0.0235615	0.023512	0.294891	0.0261408	0.0263973	0.254956	0.0184979	0.0216511	0.24998	0.0271599	0.0291116	0.413466	0.0968677	0.0602177
T1	900001	1000000	0.77359	0.04816	0.169429	0.00932287	0.0103659	0.230842	0.0159134	0.0137411	0.228476	0.0123276	0.0124076	0.198578	0.018762	0.0188028	0.126313	0.0113501	0.0144857
T1	1000001	1100000	0.68549	0.04898	0.168836	0.00698672	0.0083565	0.215954	0.010004	0.00969998	0.206646	0.00620012	0.00777658	0.182782	0.0166187	0.0167962	0.0801047	0.0055687	0.0067521
T1	1100001	1200000	0.79193	0.04036	0.197228	0.00488272	0.00454911	0.28898	0.0115315	0.00756175	0.278333	0.00912718	0.00724223	0.24588	0.0141061	0.0142134	0.103998	0.0045292	0.00464956
T1	1200001	1300000	0.5802	0.06504	0.134807	0.00426975	0.00457266	0.202332	0.00978878	0.00699548	0.225471	0.00940457	0.00751437	0.156926	0.0143099	0.0141841	0.0627904	0.00469302	0.00453669
T1	1300001	1400000	0.70411	0.07846	0.105217	0.0086185	0.0199454	0.267666	0.0700407	0.0472621	0.227679	0.0527527	0.0360986	0.159639	0.0314485	0.0360497	0.118518	0.0116942	0.0342324
T1	1400001	1500000	0.83935	0.01732	0.168375	0.00418065	0.00475575	0.266193	0.0113948	0.00627776	0.258446	0.0087485	0.00621012	0.221709	0.0146819	0.0137807	0.137018	0.00433609	0.00474494
T1	1500001	1600000	0.60808	0.06848	0.144762	0.0347523	0.0399838	0.227285	0.0486923	0.0497092	0.211148	0.0327415	0.0379434	0.188774	0.0452151	0.0499444	0.111282	0.0376954	0.0499691
T1	1600001	1700000	0.58411	0.05889	0.145728	0.0430866	0.0259657	0.197308	0.048926	0.0297967	0.171062	0.0270866	0.0173796	0.178385	0.0411599	0.0296197	0.120239	0.017739	0.0156897
T1	1700001	1800000	0.69774	0.09434	0.20581	0.128735	0.0931701	0.268027	0.118719	0.0936264	0.254504	0.101606	0.0788983	0.271222	0.140528	0.102618	0.157629	0.0992063	0.070943
T1	1800001	1900000	0.77053	0.01957	0.250192	0.00943112	0.0102638	0.312201	0.0241414	0.0347305	0.27941	0.016218	0.0252005	0.264982	0.0250319	0.0310993	0.175534	0.0146282	0.0201278
T1	1900001	2000000	0.61325	0.04784	0.15913	0.0364986	0.029366	0.235358	0.0541451	0.0511628	0.200249	0.03521	0.0360444	0.183886	0.0462701	0.0462895	0.160004	0.0327546	0.0394533
T1	2000001	2100000	0.71672	0.05309	0.183154	0.0400589	0.0309615	0.235302	0.0429214	0.0319748	0.220669	0.0273474	0.0231304	0.190988	0.0406595	0.030561	0.142901	0.0384332	0.036061
T1	2100001	2200000	0.84308	0.07673	0.217819	0.00462512	0.00455512	0.245975	0.00756189	0.00591777	0.249742	0.00638859	0.00576164	0.233677	0.0151239	0.014407	0.144704	0.00464836	0.00477962
T1	2200001	2300000	0.66777	0.03829	0.123951	0.0255317	0.00951118	0.147721	0.0304496	0.0122007	0.127985	0.0167794	0.00909188	0.133075	0.029581	0.0172517	0.0963783	0.022563	0.0115529
T1	2300001	2400000	0.72646	0.03234	0.102905	0.00418849	0.00477615	0.133491	0.0375789	0.0142736	0.131775	0.0202643	0.00969902	0.107538	0.0180987	0.0159684	0.0802235	0.00361819	0.00422028
T1	2400001	2500000	0.63021	0.0592	0.18275	0.0397262	0.0143287	0.230994	0.0461174	0.0197645	0.217636	0.0319024	0.0145583	0.208561	0.0469222	0.0229576	0.178641	0.0300643	0.016349
T1	2500001	2600000	0.79383	0.04084	0.236841	0.0166954	0.0145227	0.323297	0.0255957	0.0184976	0.321324	0.0406333	0.0233848	0.282735	0.0261224	0.0236325	0.201183	0.0344896	0.0237008
T1	2600001	2700000	0.58434	0.06933	0.168208	0.0246749	0.0251558	0.223519	0.0289957	0.0279077	0.207947	0.0205002	0.0201109	0.212291	0.0317297	0.0318181	0.27015	0.0675969	0.0519836
T1	2700001	2800000	0.78583	0.02018	0.156292	0.00469147	0.00464473	0.179881	0.00685802	0.0052409	0.177019	0.00691881	0.00578656	0.164579	0.0138528	0.0138721	0.0778791	0.00472825	0.00481708
T1	2800001	2900000	0.77417	0.04899	0.222104	0.00648814	0.005458	0.309971	0.0109417	0.00919187	0.295241	0.00861429	0.00852901	0.263314	0.0149276	0.0155327	0.171147	0.00464772	0.00445493
T1	2900001	3000000	0.68269	0.073	0.172067	0.00621396	0.00502403	0.241881	0.011999	0.00918128	0.291238	0.0110403	0.00903413	0.20041	0.0193292	0.0147995	0.112287	0.00495517	0.00467188
T1	3000001	3100000	0.74245	0.03037	0.151669	0.0163379	0.0103395	0.190264	0.0195397	0.0135477	0.204139	0.0144215	0.0113325	0.182089	0.0248858	0.0210003	0.130359	0.0139244	0.0156693
T1	3100001	3200000	0.67367	0.05316	0.0857946	0.00413124	0.00471483	0.123867	0.00689835	0.00617141	0.13604	0.00601772	0.00590528	0.114233	0.016454	0.014803	0.0712461	0.00449273	0.00454561
T1	3200001	3300000	0.78833	0.03327	0.202931	0.00498033	0.00465481	0.249926	0.0117944	0.00617296	0.239121	0.00822044	0.00582269	0.237034	0.015511	0.0146864	0.114408	0.00435133	0.00552929
T1	3300001	3400000	0.77128	0.08193	0.120138	0.00440434	0.00472843	0.211776	0.0113874	0.00755864	0.18269	0.0076591	0.00668133	0.177466	0.0145937	0.0152073	0.101107	0.00412358	0.00477807
T1	3400001	3500000	0.67159	0.08978	0.217824	0.0226874	0.0118859	0.25967	0.0289824	0.0169583	0.271037	0.0191946	0.0136174	0.24852	0.0226636	0.0202076	0.178343	0.0139162	0.0136848
T1	3500001	3600000	0.6346	0.03276	0.180105	0.0338479	0.0219482	0.233333	0.0298744	0.0240226	0.212225	0.0166837	0.0183438	0.231996	0.0302416	0.0353428	0.13315	0.013925	0.0164183
T1	3600001	3700000	0.64996	0.0604724	0.171103	0.0549403	0.018888	0.203752	0.0615647	0.023454	0.166011	0.0381251	0.0168749	0.1793	0.0535986	0.0271843	0.133057	0.043915	0.0198683
T1	3700001	3800000	0.80856	0.03624	0.188533	0.00422639	0.00422947	0.198574	0.00580751	0.00570251	0.19237	0.00495102	0.00450393	0.222919	0.0130332	0.0133567	0.172995	0.00441085	0.00440333
T1	3800001	3900000	0.63837	0.0834	0.251466	0.240467	0.111734	0.276735	0.278371	0.127718	0.270891	0.259803	0.123829	0.288307	0.284548	0.138936	0.176501	0.145497	0.072875
T1	3900001	4000000	0.62891	0.11636	0.338907	0.145509	0.0839704	0.395739	0.184955	0.103191	0.351427	0.135074	0.0755184	0.367451	0.145669	0.0796782	0.197858	0.0589677	0.045603
T1	4000001	4100000	0.60383	0.07555	0.211178	0.0136631	0.015615	0.215943	0.0137575	0.0163357	0.205821	0.00804428	0.00795592	0.202686	0.0196199	0.0192444	0.159554	0.00447588	0.00632301
T1	4100001	4200000	0.53417	0.05673	0.201404	0.0226884	0.0327791	0.246394	0.0401589	0.0564592	0.212331	0.0279169	0.0425831	0.251964	0.0506096	0.0600441	0.196735	0.0247779	0.0440797
T1	4200001	4300000	0.56255	0.12889	0.163883	0.0129283	0.0521862	0.187411	0.0161615	0.063827	0.171226	0.0126422	0.0462739	0.205214	0.0226574	0.0545746	0.191376	0.0234291	0.0701577
T1	4300001	4400000	0.63585	0.01383	0.19362	0.0263238	0.0251636	0.198318	0.0346829	0.0321218	0.196618	0.0298643	0.0332237	0.194069	0.0343752	0.0355233	0.18431	0.0318369	0.0337242
T1	4400001	4500000	0.59582	0.16701	0.125957	0.00500312	0.00453718	0.148382	0.00690869	0.00592019	0.133501	0.00500339	0.00843109	0.137691	0.0141674	0.0202366	0.119295	0.00607903	0.0129804
T1	4500001	4600000	0.67061	0.04358	0.218437	0.0184214	0.0110692	0.222931	0.0247712	0.0177816	0.229705	0.0185727	0.0125075	0.221402	0.0222568	0.0196138	0.155122	0.0102457	0.0119026
T1	4600001	4700000	0.45588	0.04882	0.185733	0.0255579	0.034811	0.195198	0.0300621	0.03704	0.175588	0.0198879	0.0274645	0.182458	0.0309262	0.0385539	0.173034	0.0181799	0.0311651
T1	4700001	4800000	0.54962	0.14255	0.150905	0.0762693	0.0227307	0.162271	0.116684	0.0397804	0.135407	0.0408841	0.0211956	0.144597	0.0563241	0.0296511	0.160679	0.0723408	0.0300095
T1	4800001	4900000	0.65007	0.06213	0.198176	0.0299843	0.0249667	0.207431	0.0388135	0.036701	0.210071	0.0310243	0.0345077	0.211796	0.043018	0.0453906	0.167719	0.0338516	0.0443456
T1	4900001	5000000	0.65261	0.03444	0.149843	0.0350078	0.0135415	0.176048	0.0546633	0.033656	0.156232	0.0296043	0.0211755	0.163198	0.0378521	0.0261296	0.121849	0.0101437	0.0158693
T1	5000001	5100000	0.54836	0.04567	0.110054	0.0260076	0.0234413	0.114061	0.032541	0.0325177	0.0998378	0.0195585	0.0221186	0.100889	0.0251462	0.0334468	0.106277	0.0168927	0.0298382
T1	5100001	5200000	0.60104	0.03169	0.148528	0.00481793	0.00491417	0.144898	0.00694913	0.00560112	0.146453	0.00486764	0.00504063	0.149651	0.0148677	0.0143956	0.0987419	0.00424212	0.0046554
T1	5200001	5300000	0.61032	0.03234	0.166013	0.018738	0.0134851	0.197187	0.0503554	0.0491195	0.267645	0.0923027	0.0688537	0.275117	0.112532	0.0808734	0.191689	0.0620037	0.0630487
T1	5300001	5400000	0.74346	0.06745	0.0978995	0.0133215	0.0157556	0.0960908	0.0174366	0.0245091	0.0925766	0.0131158	0.0160204	0.101032	0.0209378	0.0206773	0.0836452	0.0180239	0.026461
T1	5400001	5500000	0.55182	0.03424	0.12842	0.0129823	0.0156539	0.144375	0.0254299	0.0320969	0.139603	0.0151087	0.0164465	0.133895	0.0219042	0.0256792	0.095347	0.0153829	0.0280547
T1	5500001	5600000	0.65449	0.10335	0.149471	0.00784429	0.00914016	0.144987	0.00957285	0.0116255	0.154671	0.00748821	0.00867815	0.155959	0.0172679	0.0197675	0.115452	0.00969803	0.0135391
T1	5600001	5700000	0.75396	0.12783	0.148774	0.0182146	0.018652	0.157492	0.0264281	0.0263203	0.165666	0.0171652	0.0189339	0.198244	0.0322311	0.0324699	0.130156	0.0205099	0.0239888
T1	5700001	5800000	0.5517	0.10194	0.309718	0.291873	0.113584	0.335406	0.339799	0.134981	0.288464	0.256206	0.111802	0.3285	0.305926	0.136667	0.270554	0.164619	0.0769042
T1	5800001	5900000	0.72099	0.16611	0.230466	0.00907545	0.0180952	0.240659	0.0117843	0.0225288	0.259628	0.0122653	0.0162946	0.267781	0.02133	0.0255376	0.167782	0.0111846	0.0260685
T1	5900001	6000000	0.75751	0.04302	0.168337	0.00492168	0.00473384	0.17251	0.00609627	0.00569316	0.177825	0.00585885	0.00541691	0.16563	0.0135579	0.014278	0.0786865	0.0046755	0.00451109
T1	6000001	6100000	0.60844	0.0837	0.497248	0.227394	0.105138	0.551147	0.295921	0.146463	0.508679	0.236755	0.129603	0.517969	0.251081	0.137156	0.436163	0.163872	0.107501
T1	6100001	6200000	0.75454	0.15399	0.344675	0.190901	0.0899216	0.364566	0.270255	0.123248	0.352722	0.219368	0.114175	0.377669	0.234233	0.125782	0.196407	0.125336	0.0737568
T1	6200001	6300000	0.70154	0.06922	0.129256	0.00477459	0.00457074	0.126401	0.0065721	0.00758094	0.134027	0.00529291	0.00753097	0.13244	0.0154254	0.0179896	0.0613192	0.00461219	0.0110924
T1	6300001	6400000	0.6835	0.09479	0.302802	0.112863	0.0789611	0.34904	0.155205	0.102944	0.31792	0.117984	0.0933338	0.340617	0.148293	0.104889	0.256936	0.0905963	0.0979567
T1	6400001	6500000	0.68968	0.07015	0.134065	0.021762	0.0274767	0.136975	0.0289859	0.0375444	0.13951	0.0158628	0.0223465	0.134436	0.0291118	0.0321143	0.0736812	0.0191059	0.0342568
T1	6500001	6600000	0.59446	0.06754	0.278687	0.041065	0.0544598	0.321536	0.062002	0.0923716	0.28489	0.0417719	0.0677424	0.260903	0.0448851	0.0632713	0.26426	0.0424283	0.0755396
T1	6600001	6700000	0.61042	0.08027	0.401335	0.197988	0.1089	0.431475	0.224711	0.127999	0.401087	0.175115	0.102321	0.383498	0.20237	0.114047	0.158386	0.0236322	0.0286335
T1	6700001	6800000	0.57443	0.10161	0.187576	0.0749837	0.0356132	0.226388	0.116534	0.0654149	0.212123	0.0751379	0.0440643	0.212659	0.0905481	0.0529219	0.134748	0.035036	0.0307362
T1	6800001	6900000	0.68599	0.08068	0.133391	0.0175954	0.035726	0.136626	0.0208086	0.0410616	0.124556	0.0159279	0.0288746	0.134523	0.0230948	0.0375258	0.0746646	0.0175231	0.0364343
T1	6900001	7000000	0.4842	0.01938	0.122822	0.020898	0.0330278	0.134538	0.0283034	0.0520958	0.125132	0.0185919	0.0352018	0.136456	0.0303517	0.0450528	0.076065	0.0208233	0.03582
T1	7000001	7100000	0.69934	0.03632	0.128738	0.0397453	0.0205568	0.141344	0.0584564	0.0286403	0.104275	0.0296418	0.020245	0.129146	0.037863	0.0275572	0.176556	0.102624	0.0470428
T1	7100001	7200000	0.57729	0.04479	0.111928	0.026238	0.0214137	0.125873	0.0321995	0.0276068	0.102917	0.0244719	0.0229794	0.128321	0.0396672	0.0342937	0.087471	0.0256328	0.0288438
T1	7200001	7300000	0.60679	0.05146	0.16582	0.0143925	0.0150213	0.185382	0.0180891	0.0226061	0.190789	0.0160696	0.0185479	0.192379	0.0232263	0.0257545	0.111096	0.0125344	0.0176805
T1	7300001	7400000	0.62988	0.09118	0.198701	0.0385413	0.040939	0.200194	0.039832	0.0463504	0.198508	0.0258039	0.0350441	0.216131	0.034321	0.0418089	0.145982	0.0304124	0.0370443
T1	7400001	7500000	0.49367	0.07196	0.120502	0.0151196	0.0218718	0.146556	0.020012	0.028173	0.127719	0.0119659	0.0169731	0.131258	0.0206196	0.0259833	0.0936157	0.0134531	0.0220997
T1	7500001	7600000	0.40112	0.09367	0.081819	0.00988291	0.00810041	0.0862268	0.00976555	0.00779132	0.0816811	0.00618831	0.0067671	0.0835149	0.0163417	0.015894	0.10023	0.00571158	0.00649277
T1	7600001	7700000	0.79741	0.02396	0.244749	0.0050127	0.00446482	0.252557	0.00453371	0.00467603	0.243473	0.00464512	0.00444382	0.26486	0.0134682	0.0139573	0.13288	0.00560737	0.00451875
T1	7700001	7800000	0.4754	0.08813	0.172864	0.122586	0.0342057	0.192057	0.152812	0.0438912	0.167	0.118854	0.038551	0.168276	0.124472	0.0441253	0.146886	0.0317674	0.0114874
T1	7800001	7900000	0.50033	0.13023	0.175885	0.0675442	0.0625778	0.185701	0.0812506	0.0782948	0.169182	0.056055	0.0539193	0.18698	0.0672527	0.0628412	0.155	0.070118	0.0679849
T1	7900001	8000000	0.53413	0.25715	0.0261287	0.00454267	0.00462662	0.0272656	0.00390789	0.00521033	0.0282965	0.00426702	0.00487264	0.0369891	0.0138215	0.0149473	0.114409	0.0123106	0.00665316
T1	8000001	8100000	0.49482	0.07335	0.0985514	0.0147964	0.0155963	0.101157	0.0174321	0.0190311	0.0889249	0.0123769	0.0146457	0.0937368	0.0191076	0.022263	0.0992738	0.0198312	0.0199015
T1	8100001	8200000	0.67134	0.13413	0.245232	0.0487977	0.0435625	0.248413	0.0644437	0.0582358	0.231936	0.042581	0.0415102	0.243764	0.0543979	0.0511047	0.187029	0.0400035	0.0421385
T1	8200001	8300000	0.48552	0.09221	0.341842	0.240084	0.0997102	0.398173	0.30836	0.134484	0.373836	0.262948	0.123595	0.394936	0.282854	0.133517	0.345801	0.170916	0.0918372
T1	8300001	8400000	0.60963	0.08969	0.372627	0.0754964	0.0597513	0.429462	0.109317	0.0933251	0.395895	0.0756471	0.0665045	0.398028	0.0790496	0.0697479	0.37154	0.0678425	0.0765778
T1	8400001	8500000	0.64044	0.05432	0.173625	0.0357316	0.0161485	0.213319	0.060304	0.0360937	0.215789	0.068745	0.0381569	0.219327	0.0720397	0.0425475	0.181263	0.0253376	0.0223907
T1	8500001	8600000	0.46404	0.16712	0.291198	0.428988	0.155296	0.311529	0.467249	0.172944	0.320803	0.438482	0.17024	0.323525	0.466907	0.185218	0.227433	0.240838	0.10194
T1	8600001	8700000	0.67092	0.10048	0.406081	0.140283	0.0658468	0.455245	0.189679	0.0952087	0.412749	0.157005	0.0900217	0.426845	0.177882	0.100015	0.20214	0.0210161	0.0363117
T1	8700001	8800000	0.53962	0.1004	0.354946	0.285117	0.152531	0.392628	0.305044	0.17451	0.360128	0.263175	0.143558	0.363732	0.298123	0.158725	0.305465	0.182528	0.140549
T1	8800001	8900000	0.652663	0.148382	0.322011	0.00823282	0.00404545	0.321505	0.00852346	0.00507582	0.316911	0.0036129	0.00473544	0.336272	0.0181534	0.0162866	0.178406	0.00549477	0.0046714
T1	8900001	9000000	0.51492	0.06848	0.115623	0.0166219	0.0207986	0.122475	0.0266294	0.0312776	0.124755	0.0180502	0.0224324	0.115093	0.0265551	0.0277468	0.0943451	0.013339	0.0192754
T1	9000001	9100000	0.6332	0.09285	0.155144	0.00910889	0.00836708	0.159312	0.00985032	0.0103209	0.171631	0.00797037	0.00792648	0.166529	0.0174118	0.0174507	0.112145	0.00521469	0.00618452
T1	9100001	9200000	0.60511	0.11375	0.234006	0.0195639	0.0257023	0.255461	0.0243981	0.0411868	0.330512	0.032843	0.0300137	0.337827	0.0368649	0.0379457	0.212343	0.0160526	0.0338291
T1	9200001	9300000	0.62064	0.09452	0.250838	0.119367	0.0688191	0.289231	0.158864	0.104705	0.227925	0.0756488	0.0631747	0.205743	0.0703903	0.0566914	0.173147	0.0383307	0.0462946
T1	9300001	9400000	0.38672	0.0936	0.0956774	0.00764299	0.00550578	0.0932001	0.00787741	0.00613828	0.105	0.00720353	0.00613965	0.108738	0.0170828	0.0161419	0.112023	0.0136164	0.0198338
T1	9400001	9500000	0.61326	0.10545	0.159493	0.062585	0.0268575	0.175161	0.0674619	0.037765	0.14927	0.0427428	0.0268114	0.163638	0.053754	0.0333471	0.225846	0.0509773	0.0456218
T1	9500001	9600000	0.69302	0.07643	0.203303	0.00696935	0.00790742	0.198552	0.0082264	0.0105945	0.199978	0.00619504	0.00870777	0.224873	0.0164487	0.0179225	0.191602	0.00557525	0.00914495
T1	9600001	9700000	0.5477	0.30387	0.276053	0.0496504	0.0509838	0.280954	0.042528	0.0163786	0.282448	0.0290729	0.013258	0.27938	0.0441674	0.020106	0.231548	0.0258427	0.0123161
T1	9700001	9800000	0.71129	0.03669	0.273739	0.0793797	0.0460829	0.315405	0.0961697	0.0598407	0.2757	0.0735615	0.0442022	0.25709	0.0657439	0.0442533	0.217548	0.0507766	0.0355389
T1	9800001	9900000	0.50105	0.09663	0.320696	0.119653	0.0641807	0.37012	0.152254	0.0771256	0.33762	0.122608	0.0678175	0.33562	0.124524	0.0665145	0.152547	0.0462095	0.0412612
T1	9900001	10000000	0.4541	0.1866	0.313052	0.0627325	0.0443498	0.347217	0.0901966	0.0663217	0.329235	0.0579063	0.0482727	0.30493	0.069636	0.0529257	0.217537	0.0492903	0.0539151
T1	10000001	10100000	0.50676	0.12444	0.278937	0.0877561	0.048149	0.315004	0.112715	0.068384	0.275792	0.0734897	0.0501425	0.310673	0.0917534	0.0560839	0.241802	0.0521032	0.0460265
T1	10100001	10200000	0.47642	0.05897	0.177764	0.0445225	0.0202953	0.18822	0.0579759	0.031883	0.195588	0.0542807	0.0295213	0.192493	0.0534615	0.0335697	0.199407	0.04075	0.0233627
T1	10200001	10300000	0.42486	0.11014	0.121919	0.0293493	0.0262186	0.139708	0.0372773	0.0445312	0.141947	0.0336578	0.0351789	0.163226	0.0435778	0.0405007	0.145297	0.0299873	0.0442824
T1	10300001	10400000	0.66094	0.06192	0.209472	0.0118222	0.0123114	0.20832	0.0108502	0.0151241	0.226805	0.0131426	0.0132862	0.217411	0.028778	0.0238462	0.219967	0.0184688	0.0171643
T1	10400001	10500000	0.52444	0.08753	0.406135	0.282005	0.128252	0.42847	0.300808	0.133851	0.408783	0.272523	0.129823	0.449067	0.313651	0.150562	0.363613	0.162119	0.0853928
T1	10500001	10600000	0.44797	0.23922	0.634044	0.367069	0.145489	0.685521	0.444904	0.19763	0.651778	0.37152	0.173191	0.683629	0.408741	0.193783	0.56874	0.218711	0.126129
T1	10600001	10700000	0.32963	0.25571	0.257035	0.138515	0.0717024	0.313377	0.183281	0.0996179	0.268	0.10787	0.0696742	0.269383	0.13649	0.0760348	0.343722	0.107632	0.0887055
T1	10700001	10800000	0.41055	0.19035	0.367375	0.263917	0.0892195	0.40418	0.330769	0.120842	0.391576	0.299209	0.122852	0.379729	0.320126	0.128555	0.285913	0.188879	0.0805454
T1	10800001	10900000	0.79529	0.04488	0.287307	0.0353979	0.0254564	0.294167	0.0440533	0.0367802	0.264604	0.0296309	0.0235377	0.287466	0.0418584	0.0359279	0.21919	0.0320142	0.0308963
T1	10900001	11000000	0.5742	0.12493	0.389724	0.0963512	0.0668406	0.420516	0.132327	0.105561	0.371341	0.0846681	0.0734406	0.397857	0.0947598	0.0762847	0.344873	0.0836223	0.106009
T1	11000001	11100000	0.35403	0.1818	0.17405	0.045651	0.0350798	0.179914	0.0525803	0.0485018	0.155789	0.0385638	0.0371539	0.163724	0.0436206	0.0402782	0.198118	0.0238155	0.0337355
T1	11100001	11200000	0.40702	0.16682	0.299736	0.199231	0.0612444	0.336308	0.244602	0.0821363	0.297479	0.173327	0.062372	0.319216	0.198718	0.0751476	0.334273	0.107014	0.0491304
T1	11200001	11300000	0.59123	0.2387	0.238088	0.0590227	0.016988	0.273714	0.0936693	0.0279068	0.246821	0.0432057	0.0186877	0.255777	0.0514583	0.028568	0.160204	0.0283105	0.0184716
T1	11300001	11400000	0.65364	0.16504	0.29174	0.0791072	0.0322903	0.309184	0.0983257	0.0345032	0.245076	0.0227694	0.0183557	0.275645	0.0652735	0.0283687	0.221109	0.0301578	0.0226742
T1	11400001	11500000	0.58696	0.08765	0.32078	0.0366084	0.0222424	0.346508	0.046541	0.0292781	0.32236	0.0371209	0.0244257	0.327245	0.0434961	0.031424	0.291911	0.0279795	0.0293082
T1	11500001	11600000	0.43809	0.18738	0.233583	0.0278421	0.0303972	0.267539	0.0406118	0.0424133	0.273688	0.0318632	0.0292829	0.309211	0.0470349	0.037707	0.324868	0.0247354	0.0270285
T1	11600001	11700000	0.48856	0.19761	0.194603	0.0320466	0.0197976	0.216011	0.0508336	0.0244613	0.181081	0.0266363	0.0160554	0.180221	0.0332003	0.0222183	0.194481	0.0227573	0.0214122
T1	11700001	11800000	0.47286	0.2439	0.428882	0.150095	0.0980075	0.499353	0.219779	0.146908	0.444974	0.157485	0.106216	0.472496	0.162083	0.109725	0.49056	0.164944	0.144281
T1	11800001	11900000	0.45905	0.17188	0.493973	0.253218	0.108527	0.547387	0.314753	0.152419	0.507087	0.22221	0.105532	0.498556	0.213062	0.106478	0.449634	0.156647	0.104532
T1	11900001	12000000	0.54552	0.2846	0.489655	0.288661	0.110368	0.535198	0.342674	0.13758	0.509788	0.277792	0.113886	0.525343	0.307413	0.13251	0.509962	0.188683	0.0991857
T1	12000001	12100000	0.50667	0.32342	0.632857	0.356793	0.103183	0.694195	0.41781	0.14566	0.659245	0.362271	0.130096	0.634116	0.364793	0.138648	0.657773	0.195069	0.105402
T1	12100001	12200000	0.56508	0.12845	0.289798	0.0613936	0.0422283	0.306625	0.0775093	0.057374	0.269266	0.0479704	0.038032	0.301629	0.0616043	0.0467886	0.289161	0.0389197	0.0469454
T1	12200001	12300000	0.3893	0.20391	0.368692	0.22797	0.0852518	0.421407	0.299956	0.124954	0.352205	0.226637	0.105796	0.394378	0.273867	0.121027	0.447327	0.127398	0.0844242
T1	12300001	12400000	0.34991	0.33697	0.635492	0.311952	0.0985039	0.693593	0.407441	0.160795	0.689382	0.309489	0.124737	0.692245	0.313765	0.122758	0.662289	0.194212	0.101932
T1	12400001	12500000	0.37051	0.46395	0.767656	0.442568	0.160321	0.777802	0.466448	0.191248	0.770913	0.40039	0.172068	0.80389	0.450219	0.197885	0.729453	0.194862	0.126812
T1	12500001	12600000	0.59832	0.21006	0.343384	0.110177	0.0573628	0.396462	0.173313	0.0988204	0.356928	0.10474	0.0680553	0.352362	0.106915	0.0687865	0.414478	0.0730551	0.0571566
T1	12600001	12700000	0.43249	0.29767	0.428223	0.139301	0.0606796	0.449408	0.172622	0.0960169	0.462802	0.136773	0.0716551	0.476531	0.156243	0.0830774	0.555456	0.102655	0.0703172
T1	12700001	12800000	0.39321	0.38841	0.671885	0.322251	0.144613	0.706451	0.389077	0.193698	0.700472	0.309531	0.159051	0.713808	0.329317	0.164344	0.727626	0.177984	0.128647
T1	12800001	12900000	0.41843	0.38075	0.593053	0.329822	0.12565	0.642715	0.414865	0.16949	0.614434	0.311657	0.139544	0.647652	0.351629	0.150004	0.597998	0.165713	0.120793
T1	12900001	13000000	0.47155	0.53289	0.681031	0.41603	0.15682	0.71373	0.489185	0.207903	0.697319	0.410639	0.174121	0.702108	0.433308	0.177531	0.668319	0.228107	0.132369
T1	13000001	13100000	0.32586	0.2627	0.656644	0.414832	0.150465	0.688529	0.496167	0.20658	0.692337	0.413941	0.17302	0.705405	0.468901	0.196178	0.712205	0.227264	0.102706
T1	13100001	13200000	0.386633	0.323296	0.66412	0.338472	0.125457	0.707191	0.407914	0.169786	0.724122	0.342186	0.144085	0.727881	0.375846	0.156395	0.688875	0.156751	0.120419
T1	13200001	13300000	0.3642	0.37593	0.651366	0.437937	0.167033	0.679739	0.499952	0.213127	0.662693	0.415012	0.180128	0.681643	0.460253	0.197782	0.640314	0.244448	0.142684
T1	13300001	13400000	0.37383	0.50165	0.833016	0.501154	0.166817	0.857804	0.568822	0.218227	0.855601	0.4844	0.18969	0.864716	0.498407	0.195744	0.828852	0.236022	0.120401
T1	13400001	13500000	0.20791	0.683327	0.804026	0.496168	0.141162	0.822874	0.564756	0.192715	0.827752	0.453511	0.158033	0.831401	0.481889	0.167242	0.826619	0.221928	0.109396
T1	13500001	13600000	0.12488	0.605	0.759747	0.599283	0.192929	0.778889	0.633069	0.223982	0.769444	0.582054	0.227166	0.782501	0.603619	0.23595	0.714652	0.338851	0.142292
T1	13600001	13700000	0.26864	0.59165	0.834823	0.367758	0.139548	0.849131	0.425646	0.176032	0.813437	0.326674	0.157708	0.831831	0.345636	0.157571	0.780055	0.143064	0.10539
T1	13700001	13800000	0.28796	0.35173	0.808764	0.48251	0.150449	0.838162	0.550131	0.198911	0.832128	0.489201	0.193092	0.850062	0.516313	0.20715	0.794908	0.23585	0.114343
T1	13800001	13900000	0.0878	0.6483	0.887823	0.587508	0.212829	0.900173	0.651427	0.251736	0.919234	0.617175	0.255114	0.920838	0.636492	0.264954	0.841438	0.284828	0.168908
T1	13900001	14000000	0.0648643	0.494975	0.870412	0.502693	0.17853	0.883703	0.568544	0.240297	0.887308	0.50024	0.218581	0.898933	0.529312	0.226151	0.74984	0.246964	0.174345
T1	14000001	14100000	0.09471	0.67597	0.886051	0.536773	0.186165	0.896417	0.594686	0.235636	0.907375	0.538573	0.22324	0.911199	0.561115	0.232139	0.584845	0.277356	0.238184
T1	14100001	14200000	0.15187	0.53105	0.859151	0.500151	0.14731	0.877113	0.563422	0.190228	0.867882	0.441468	0.156766	0.887166	0.505773	0.183845	0.866561	0.222728	0.102141
T1	14200001	14300000	0.11428	0.51298	0.769472	0.541155	0.170829	0.796735	0.609045	0.220668	0.795109	0.522709	0.19994	0.812818	0.573237	0.221572	0.762945	0.315927	0.147203
T1	14300001	14400000	0.02092	0.86415	0.888406	0.577647	0.20041	0.90675	0.636935	0.230067	0.915431	0.585797	0.231628	0.928361	0.619577	0.255126	0.85709	0.390843	0.198786
T1	14400001	14500000	0.0647136	0.581327	0.900971	0.575715	0.192235	0.914774	0.640939	0.227608	0.921496	0.580149	0.214736	0.934304	0.606143	0.23162	0.743688	0.362868	0.231737
T1	14500001	14600000	0	0.95093	0.907993	0.517813	0.194632	0.921894	0.603573	0.246494	0.927822	0.534676	0.220702	0.938331	0.558536	0.236546	0.912752	0.312941	0.178983
T1	14600001	14700000	0.00702	0.91973	0.917126	0.469779	0.193008	0.929979	0.554848	0.247853	0.936878	0.486533	0.233391	0.943676	0.515934	0.244051	0.925674	0.25398	0.181754
T1	14700001	14800000	0.0135879	0.91006	0.907279	0.476318	0.171112	0.920824	0.56861	0.220344	0.927955	0.503921	0.212758	0.941601	0.53801	0.228764	0.916072	0.271958	0.170184
T1	14800001	14900000	0	0.990784	0.909001	0.462149	0.18895	0.921598	0.554963	0.246931	0.92767	0.500694	0.241924	0.941561	0.526965	0.251889	0.920243	0.272422	0.187607
T1	14900001	15000000	0	0.94856	0.897022	0.397524	0.183003	0.912451	0.518169	0.24767	0.922987	0.450932	0.236825	0.933212	0.464454	0.244747	0.913875	0.265777	0.199722
T1	15000001	15100000	0.48145	0.95859	0.910552	0.475656	0.185869	0.922529	0.566815	0.243887	0.932487	0.511486	0.234005	0.940309	0.527565	0.241595	0.933222	0.288954	0.189286
T1	15100001	15200000	0	0.897045	0.892614	0.395295	0.141893	0.907607	0.494973	0.194286	0.922801	0.455796	0.186157	0.942261	0.469225	0.211547	0.922651	0.273775	0.180071
T1	15200001	15300000	0.0513266	0.912774	0.926919	0.421045	0.161932	0.9396	0.508501	0.211279	0.944173	0.467311	0.217686	0.955707	0.507521	0.244608	0.745548	0.22733	0.172946
T1	15300001	15400000	0.376889	0.93898	0.906966	0.341342	0.129382	0.940297	0.477545	0.203077	0.958709	0.467337	0.203974	0.959217	0.46474	0.233911	0.9361	0.275638	0.18478
T1	15400001	15500000	0.12265	0.93641	0.922179	0.486392	0.160694	0.933358	0.538034	0.208328	0.935752	0.450991	0.184599	0.950577	0.500943	0.214545	0.921795	0.31566	0.245701
T1	15500001	15600000	0.02	0.83473	0.919084	0.520266	0.129178	0.925031	0.605226	0.170396	0.915207	0.392724	0.139598	0.968823	0.560467	0.19032	0.915512	0.183737	0.0778272
T1	15600001	15700000	0.01739	0.92433	0.91075	0.674627	0.235677	0.925104	0.723674	0.260877	0.933727	0.691694	0.269231	0.951608	0.707184	0.287758	0.852138	0.387264	0.249043
T1	15700001	15800000	0.30673	0.6386	0.857509	0.488485	0.172061	0.87552	0.558849	0.226551	0.87737	0.469257	0.201458	0.892072	0.505579	0.213282	0.868204	0.253863	0.157363
T1	15800001	15900000	0.229	0.62189	0.865131	0.592322	0.218984	0.883882	0.657461	0.251755	0.886058	0.603476	0.255047	0.894604	0.631136	0.264387	0.845779	0.346483	0.17071
T1	15900001	16000000	0.27499	0.466	0.818738	0.398353	0.124597	0.834837	0.462109	0.177982	0.830653	0.342021	0.132628	0.842011	0.384812	0.149054	0.810797	0.164137	0.0982587
T1	16000001	16100000	0.21182	0.68792	0.897989	0.514627	0.174547	0.905996	0.56835	0.211936	0.907262	0.477386	0.193965	0.923625	0.517113	0.207253	0.868697	0.302732	0.167906
T1	16100001	16200000	0.37812	0.49116	0.735127	0.386675	0.121638	0.762883	0.45336	0.173661	0.773733	0.387204	0.168617	0.796948	0.412572	0.174698	0.809658	0.226187	0.113198
T1	16200001	16300000	0.20438	0.47345	0.805197	0.413908	0.176431	0.824815	0.465517	0.214025	0.830984	0.421751	0.200971	0.822921	0.418741	0.197673	0.784746	0.226528	0.153485
T1	16300001	16400000	0.22703	0.67026	0.853293	0.515043	0.17521	0.86632	0.575003	0.214685	0.870332	0.504312	0.199727	0.886175	0.541945	0.219414	0.84829	0.268738	0.132578
T1	16400001	16500000	0.33736	0.47356	0.792055	0.488337	0.180355	0.819344	0.547384	0.216661	0.807756	0.441904	0.189289	0.823184	0.487168	0.209322	0.79786	0.30887	0.168367
T1	16500001	16600000	0.12861	0.59133	0.83473	0.47113	0.182102	0.86173	0.547704	0.237412	0.861091	0.48491	0.237104	0.875027	0.508939	0.24356	0.850974	0.272777	0.168473
T1	16600001	16700000	0.21852	0.53003	0.807816	0.515255	0.189741	0.830428	0.563015	0.234482	0.832316	0.499274	0.214568	0.830343	0.512337	0.22079	0.847918	0.331504	0.193277
T1	16700001	16800000	0.35261	0.40307	0.725246	0.311003	0.128613	0.76659	0.40575	0.192972	0.745942	0.318058	0.162996	0.767143	0.336373	0.163798	0.761841	0.189483	0.128026
T1	16800001	16900000	0.23472	0.4014	0.462141	0.187727	0.0745539	0.477225	0.225774	0.102854	0.430159	0.137668	0.0599191	0.446589	0.159807	0.0687752	0.527059	0.0944435	0.0749282
T1	16900001	17000000	0.56362	0.22573	0.342747	0.0659576	0.0555	0.390787	0.100259	0.105956	0.350337	0.0700519	0.0753887	0.381094	0.0924954	0.0862676	0.433875	0.087789	0.108595
T1	17000001	17100000	0.45071	0.35982	0.588963	0.19878	0.0912858	0.635612	0.286315	0.138913	0.602637	0.190643	0.108891	0.623241	0.21682	0.109238	0.582564	0.129455	0.0965136
T1	17100001	17200000	0.43446	0.3414	0.457029	0.147264	0.0673575	0.486412	0.208746	0.111483	0.475621	0.164864	0.0885965	0.487387	0.161361	0.0850178	0.491505	0.121531	0.0871447
T1	17200001	17300000	0.36465	0.24412	0.37284	0.159811	0.0803279	0.421216	0.208306	0.124073	0.383719	0.141318	0.0889594	0.367953	0.143556	0.0838145	0.507847	0.125796	0.0892262
T1	17300001	17400000	0.45971	0.25119	0.562229	0.36798	0.134064	0.61203	0.441902	0.174128	0.59537	0.374149	0.160212	0.616385	0.389577	0.159288	0.619667	0.206859	0.115278
T1	17400001	17500000	0.42858	0.21873	0.554938	0.390507	0.138268	0.588226	0.459865	0.178026	0.566377	0.397429	0.16905	0.596721	0.426184	0.181593	0.401496	0.168792	0.095924
T1	17500001	17600000	0.3149	0.28985	0.44145	0.153957	0.0660292	0.502795	0.203919	0.0968279	0.463818	0.13065	0.0701917	0.457401	0.134344	0.0698947	0.551511	0.0874736	0.0596491
T1	17600001	17700000	0.5672	0.21318	0.512874	0.269689	0.127371	0.557353	0.340376	0.173833	0.536556	0.270656	0.151836	0.530898	0.274913	0.147126	0.458176	0.121964	0.0984647
T1	17700001	17800000	0.64452	0.15296	0.296649	0.0419479	0.0281233	0.34369	0.0832403	0.0529946	0.317585	0.0502433	0.0339829	0.32126	0.0528085	0.0394918	0.261292	0.039142	0.0433553
T1	17800001	17900000	0.62478	0.12595	0.255053	0.0443859	0.0311926	0.26104	0.0579136	0.0401609	0.243931	0.0387452	0.0276973	0.235332	0.0489653	0.0353449	0.223938	0.0340356	0.0270269
T1	17900001	18000000	0.63836	0.09795	0.239906	0.0823083	0.0350535	0.250108	0.102818	0.0511509	0.223728	0.0460242	0.0289209	0.242995	0.0628767	0.036037	0.217016	0.0346977	0.0263672
T1	18000001	18100000	0.48314	0.23665	0.355079	0.118118	0.0834159	0.402401	0.163563	0.127018	0.385839	0.106058	0.0849046	0.398054	0.115199	0.0902194	0.349003	0.0819274	0.0927777
T1	18100001	18200000	0.42017	0.21045	0.399597	0.178394	0.0513308	0.44154	0.216053	0.0662319	0.428942	0.168362	0.0530375	0.419868	0.187845	0.0610416	0.373477	0.118657	0.0558026
T1	18200001	18300000	0.53536	0.17058	0.3519	0.14015	0.0821854	0.388423	0.179363	0.116272	0.343334	0.127949	0.0842623	0.364278	0.134034	0.0869141	0.293885	0.117554	0.0855679
T1	18300001	18400000	0.59726	0.20863	0.1798	0.0175918	0.0111399	0.190108	0.0284621	0.0193405	0.176896	0.0209381	0.0162696	0.204223	0.0294584	0.025908	0.157965	0.0237558	0.0212466
T1	18400001	18500000	0.65875	0.14791	0.455191	0.189688	0.0835509	0.478133	0.232131	0.106203	0.485527	0.21186	0.102127	0.509631	0.224615	0.113654	0.410415	0.125074	0.0717435
T1	18500001	18600000	0.71835	0.09536	0.328286	0.0409352	0.0314131	0.336025	0.0484174	0.0597778	0.323159	0.0314637	0.0425885	0.344967	0.0435442	0.0553043	0.275981	0.0196182	0.0587416
T1	18600001	18700000	0.70023	0.07986	0.253673	0.0190908	0.0135973	0.271522	0.0380737	0.0163776	0.239468	0.00578525	0.00570868	0.247719	0.016883	0.0151691	0.190576	0.00514179	0.00715754
T1	18700001	18800000	0.4957	0.22045	0.317908	0.0567017	0.0236391	0.377099	0.0675548	0.0282588	0.38074	0.0566484	0.0267142	0.419239	0.0752514	0.0428377	0.27123	0.0347117	0.0317373
T1	18800001	18900000	0.53919	0.09666	0.241312	0.0679698	0.0478075	0.287908	0.0932625	0.0835681	0.266066	0.0632045	0.0591719	0.262412	0.0641371	0.0595273	0.235154	0.0497421	0.0638375
T1	18900001	19000000	0.38285	0.23065	0.204312	0.0644592	0.0474295	0.231789	0.076362	0.0595728	0.221618	0.0499005	0.0471899	0.204464	0.0480797	0.0457502	0.206655	0.0247223	0.0324161
T1	19000001	19100000	0.74539	0.05621	0.163296	0.00595536	0.00593525	0.158236	0.00770525	0.00776693	0.161284	0.00557027	0.00593868	0.167811	0.0156353	0.0149877	0.147218	0.00490669	0.00620396
T1	19100001	19200000	0.6011	0.14621	0.297074	0.0763636	0.0472963	0.334052	0.115241	0.0718311	0.296299	0.072232	0.0537269	0.325814	0.081613	0.0553664	0.31867	0.0568338	0.052891
T1	19200001	19300000	0.48111	0.15472	0.283835	0.0822478	0.061628	0.303468	0.101979	0.0783729	0.291395	0.0646717	0.0587742	0.29263	0.0806659	0.074144	0.354035	0.0654987	0.0793975
T1	19300001	19400000	0.41872	0.26877	0.640196	0.382517	0.132802	0.68434	0.449099	0.175062	0.681479	0.410796	0.158463	0.683744	0.41612	0.158617	0.644115	0.259411	0.125248
T1	19400001	19500000	0.73668	0.17942	0.214503	0.015181	0.00712856	0.219371	0.015247	0.00840509	0.205328	0.0105833	0.00744572	0.229924	0.0234893	0.0166115	0.179322	0.00848553	0.00785816
T1	19500001	19600000	0.50275	0.21541	0.37772	0.160388	0.0626225	0.462132	0.247189	0.108895	0.413789	0.18752	0.0935933	0.439103	0.206862	0.105804	0.367939	0.0799907	0.0527002
T1	19600001	19700000	0.55195	0.26484	0.364963	0.18113	0.0808614	0.414827	0.228886	0.113192	0.375033	0.179443	0.0938197	0.382528	0.192084	0.100113	0.270974	0.0586487	0.0486459
T1	19700001	19800000	0.51928	0.10585	0.186388	0.0564581	0.0609064	0.199746	0.0657584	0.0711157	0.182063	0.0478559	0.0503519	0.197893	0.0589713	0.0584198	0.191233	0.0501807	0.076061
T1	19800001	19900000	0.63202	0.17614	0.218385	0.0128193	0.00874691	0.233028	0.0225388	0.0194254	0.239638	0.02143	0.0125501	0.224149	0.0219733	0.0195478	0.232395	0.0131002	0.0170664
T1	19900001	20000000	0.57958	0.06334	0.160661	0.0400324	0.0293845	0.169816	0.0473096	0.0404733	0.144749	0.0232725	0.0254612	0.165978	0.0347263	0.0352582	0.108952	0.0263422	0.0320131
T1	20000001	20100000	0.57686	0.17268	0.0921166	0.00965368	0.00566103	0.0963699	0.0216343	0.00749184	0.0913935	0.0057483	0.0052349	0.100712	0.0188592	0.0148658	0.112743	0.00791082	0.00717662
T1	20100001	20200000	0.63846	0.07342	0.164611	0.0296552	0.0263463	0.165367	0.0429475	0.0401303	0.164392	0.0302052	0.0335424	0.176374	0.0452083	0.0432377	0.200901	0.0603183	0.0432281
T1	20200001	20300000	0.6976	0.18717	0.530803	0.34353	0.146705	0.576002	0.417968	0.186498	0.548955	0.324924	0.15168	0.593841	0.372111	0.169098	0.48182	0.234223	0.135878
T1	20300001	20400000	0.55008	0.25481	0.41746	0.122016	0.0480127	0.471664	0.180929	0.0850542	0.456171	0.138655	0.0637825	0.461884	0.143682	0.0608519	0.395056	0.0660805	0.0507571
T1	20400001	20500000	0.56274	0.12487	0.29366	0.0539862	0.0450612	0.340151	0.0803136	0.0726281	0.296351	0.056443	0.0560265	0.311808	0.0663604	0.0618027	0.24341	0.0601862	0.0631222
T1	20500001	20600000	0.64999	0.09473	0.422234	0.127836	0.0846496	0.460086	0.171808	0.107423	0.430049	0.131099	0.0880133	0.434569	0.133729	0.0873874	0.315252	0.122204	0.110458
T1	20600001	20700000	0.52069	0.09859	0.262191	0.0985664	0.0504883	0.29559	0.117857	0.0578186	0.27601	0.0954456	0.0518461	0.293816	0.110392	0.0601443	0.20961	0.066085	0.0357136
T1	20700001	20800000	0.65949	0.06051	0.231715	0.0226452	0.00789402	0.233432	0.0333697	0.0132374	0.233806	0.0165926	0.00939379	0.258162	0.0348852	0.0197291	0.118696	0.00993511	0.0080789
T1	20800001	20900000	0.61247	0.06272	0.26979	0.0360471	0.0181904	0.29882	0.0554936	0.0366258	0.269232	0.0364491	0.0230884	0.266445	0.0448809	0.0323149	0.161389	0.0301566	0.0262991
T1	20900001	21000000	0.28043	0.23819	0.231761	0.0434378	0.0218788	0.266748	0.0502677	0.0304193	0.215883	0.0282161	0.0239061	0.233193	0.0432187	0.0318753	0.204911	0.0215844	0.0208941
T1	21000001	21100000	0.575	0.2117	0.34784	0.0608042	0.0578813	0.392001	0.0832016	0.083205	0.384038	0.0472588	0.0649351	0.377665	0.0572456	0.0642472	0.339776	0.0445039	0.0675989
T1	21100001	21200000	0.59622	0.32092	0.580202	0.478865	0.188513	0.604576	0.519959	0.217086	0.584546	0.437886	0.188143	0.61931	0.513406	0.213139	0.543439	0.31615	0.158351
T1	21200001	21300000	0.40398	0.30105	0.311161	0.0825795	0.055667	0.343563	0.116189	0.0895712	0.307744	0.0743432	0.0668607	0.336347	0.0931339	0.0752385	0.326772	0.0633856	0.0701385
T1	21300001	21400000	0.49895	0.22014	0.357308	0.210712	0.106948	0.397356	0.267158	0.145302	0.358147	0.205097	0.119034	0.398124	0.230867	0.122549	0.34557	0.119257	0.108812
T1	21400001	21500000	0.77548	0.10549	0.34664	0.0555931	0.0189269	0.394538	0.103662	0.0406875	0.318006	0.0107995	0.0085939	0.400269	0.120146	0.0510919	0.312792	0.0520598	0.0284333
T1	21500001	21600000	0.44662	0.15429	0.253959	0.0727969	0.0490026	0.316991	0.12623	0.0889672	0.287062	0.0788446	0.0579231	0.283759	0.0793964	0.0584338	0.249944	0.0741067	0.0610505
T1	21600001	21700000	0.48133	0.35205	0.266815	0.0743585	0.0414585	0.282573	0.0990897	0.0575995	0.304737	0.0752861	0.0441344	0.329062	0.0854588	0.0504959	0.343574	0.057253	0.0594245
T1	21700001	21800000	0.67814	0.15876	0.270081	0.056597	0.0620029	0.309414	0.0801016	0.0891113	0.274756	0.0562228	0.0675863	0.289935	0.0610744	0.0695658	0.219716	0.0433124	0.0620575
T1	21800001	21900000	0.43761	0.2222	0.174184	0.00752788	0.0103616	0.196318	0.0131976	0.0174393	0.19074	0.0106907	0.015058	0.197502	0.0189279	0.0213872	0.111043	0.00957206	0.0168841
T1	21900001	22000000	0.48342	0.13347	0.265561	0.0902072	0.0548772	0.308696	0.127235	0.0949175	0.269713	0.101468	0.0775917	0.282693	0.107177	0.0814546	0.248725	0.0709219	0.0652983
T1	22000001	22100000	0.52447	0.13674	0.280275	0.126709	0.0881591	0.308658	0.161194	0.106488	0.288217	0.112521	0.0762282	0.290394	0.116829	0.082919	0.268385	0.160332	0.123663
T1	22100001	22200000	0.57991	0.08414	0.103134	0.00739566	0.0076138	0.106466	0.00984205	0.00953737	0.110302	0.0062747	0.00817236	0.127839	0.0162658	0.0145188	0.225585	0.074101	0.0290016
T1	22200001	22300000	0.669	0.05005	0.195278	0.00613169	0.0067656	0.200776	0.0104873	0.0127768	0.193365	0.00591266	0.0107977	0.199706	0.0137259	0.0168025	0.133343	0.00670445	0.00778077
T1	22300001	22400000	0.60809	0.13294	0.264223	0.0599195	0.050856	0.290305	0.0809535	0.0754851	0.266145	0.0517872	0.0584992	0.301471	0.0609999	0.0616349	0.249534	0.058461	0.0661352
T1	22400001	22500000	0.63905	0.18681	0.446378	0.179614	0.0675082	0.482636	0.2329	0.100191	0.485285	0.217368	0.096972	0.524207	0.245137	0.115565	0.158689	0.0202061	0.0254543
T1	22500001	22600000	0.6181	0.13058	0.392964	0.243687	0.103358	0.372598	0.273276	0.11913	0.364535	0.253736	0.118846	0.396853	0.286878	0.138931	0.379793	0.106188	0.0486049
T1	22600001	22700000	0.4344	0.18997	0.168576	0.0218757	0.0183786	0.184892	0.0470537	0.0363465	0.183442	0.0299151	0.0232503	0.203994	0.0439151	0.030899	0.158138	0.0281482	0.0270746
T1	22700001	22800000	0.40937	0.18374	0.336351	0.166456	0.0872218	0.38886	0.217348	0.116037	0.34993	0.14243	0.0787091	0.368329	0.16832	0.0908178	0.293756	0.106715	0.0868263
T1	22800001	22900000	0.52825	0.06867	0.12308	0.0319993	0.0245779	0.127036	0.0416867	0.0324147	0.126339	0.0303251	0.0276901	0.138252	0.0428353	0.0337188	0.17188	0.0411229	0.0375134
T1	22900001	23000000	0.45483	0.10379	0.170009	0.0446427	0.0180158	0.195373	0.0678657	0.036218	0.174303	0.0461623	0.0308118	0.197168	0.0636267	0.0442098	0.22953	0.0402759	0.0327306
T1	23000001	23100000	0.50459	0.24238	0.239824	0.152997	0.129953	0.285661	0.207637	0.183512	0.258318	0.151635	0.143275	0.257467	0.14783	0.134065	0.372286	0.187719	0.176698
T1	23100001	23200000	0.55269	0.17815	0.203767	0.0150314	0.0179807	0.216693	0.0291418	0.0440212	0.220213	0.0154251	0.0300434	0.227876	0.0274133	0.0416132	0.135747	0.016584	0.0343817
T1	23200001	23300000	0.473	0.25262	0.271586	0.0639269	0.0530689	0.289898	0.0893534	0.0709585	0.27313	0.0493756	0.0432035	0.279156	0.0584351	0.0503607	0.232603	0.0631392	0.0644398
T1	23300001	23400000	0.49586	0.20937	0.292559	0.117654	0.059888	0.316232	0.142751	0.072901	0.306387	0.113176	0.0635298	0.324828	0.116176	0.0679303	0.33441	0.0779513	0.0643099
T1	23400001	23500000	0.64774	0.09887	0.247609	0.0306705	0.0238	0.257161	0.0401857	0.0316844	0.230311	0.015152	0.0190471	0.224702	0.0246241	0.0276565	0.142729	0.0189602	0.0171989
T1	23500001	23600000	0.63711	0.14112	0.146377	0.0050675	0.0048531	0.147999	0.00583593	0.00518264	0.14832	0.00508586	0.00491841	0.154843	0.0141458	0.0141044	0.0914733	0.00760032	0.00722731
T1	23600001	23700000	0.59644	0.1767	0.130981	0.0383136	0.0172536	0.155354	0.0616156	0.0233319	0.146996	0.0487502	0.0215319	0.140678	0.0435224	0.0251456	0.157503	0.0339591	0.0260311
T1	23700001	23800000	0.45674	0.2185	0.229323	0.0573547	0.0491529	0.247679	0.0711627	0.0696744	0.219105	0.0429242	0.0512253	0.250784	0.0629556	0.0600807	0.18022	0.050697	0.0609613
T1	23800001	23900000	0.55594	0.08222	0.243911	0.0501708	0.0353044	0.261124	0.0482491	0.0356157	0.231462	0.0148156	0.0241466	0.243363	0.0234562	0.0279655	0.189498	0.0108027	0.0179282
T1	23900001	24000000	0.60366	0.12912	0.263145	0.0389256	0.0315876	0.284578	0.0586988	0.043732	0.273321	0.043586	0.0379923	0.285402	0.0417771	0.03815	0.230399	0.0397417	0.0463691
T1	24000001	24100000	0.73706	0.24163	0.223459	0.00689176	0.00627612	0.253766	0.00999476	0.0167476	0.250106	0.0119626	0.0246391	0.271451	0.0205782	0.0318141	0.186095	0.0119421	0.0260242
T1	24100001	24200000	0.57131	0.22073	0.267618	0.0864668	0.0459078	0.311826	0.115142	0.0766581	0.345073	0.101353	0.0630521	0.369767	0.132144	0.0736198	0.29653	0.0380272	0.0380398
T1	24200001	24300000	0.57881	0.08097	0.228118	0.0362277	0.0184571	0.219678	0.0418655	0.0200114	0.224335	0.0121305	0.0107606	0.240589	0.0327185	0.0195501	0.167981	0.0106281	0.00822626
T1	24300001	24400000	0.59157	0.14139	0.101052	0.0144523	0.0140471	0.119971	0.0228701	0.037791	0.0979019	0.0189143	0.0296726	0.123901	0.0267708	0.039409	0.165751	0.0178167	0.0279203
T1	24400001	24500000	0.56748	0.15037	0.179301	0.0620857	0.0423332	0.196266	0.0802651	0.0692788	0.173039	0.0477415	0.0586103	0.179983	0.0566361	0.0651566	0.250828	0.0500419	0.0449094
T1	24500001	24600000	0.45214	0.13481	0.0843857	0.0197727	0.0210297	0.0897708	0.0212158	0.0186497	0.120397	0.0160216	0.00929632	0.100015	0.021987	0.0177706	0.174527	0.0139884	0.00953387
T1	24600001	24700000	0.39108	0.15005	0.163547	0.0307587	0.0295052	0.178657	0.037958	0.0371038	0.168583	0.0360045	0.0416398	0.169356	0.029346	0.0368769	0.188286	0.0411926	0.0423355
T1	24700001	24800000	0.48516	0.15685	0.170451	0.041048	0.0205827	0.189714	0.0580893	0.0294344	0.237785	0.0515682	0.0227317	0.249661	0.0492465	0.0269394	0.251614	0.0252543	0.022766
T1	24800001	24900000	0.57555	0.1259	0.14032	0.0109376	0.0122762	0.16054	0.014784	0.0169972	0.130592	0.00612571	0.0124693	0.164916	0.0159181	0.0214727	0.125568	0.00871737	0.0142985
T1	24900001	25000000	0.59461	0.07234	0.490797	0.0737467	0.0625586	0.557154	0.117753	0.106713	0.501102	0.0652046	0.0747443	0.503823	0.0755954	0.0780595	0.368901	0.0378874	0.0623077
T1	25000001	25100000	0.58296	0.10614	0.245999	0.0169717	0.036706	0.251183	0.021242	0.0471124	0.266823	0.0194572	0.0388319	0.284613	0.029796	0.0448445	0.243598	0.0280031	0.0417922
T1	25100001	25200000	0.63338	0.06141	0.133843	0.0115425	0.0108415	0.139877	0.0175238	0.0184879	0.141009	0.0106124	0.0129923	0.146691	0.0197457	0.0209384	0.125267	0.00911751	0.0128508
T1	25200001	25300000	0.55812	0.09019	0.287924	0.0665661	0.0470448	0.30948	0.0864506	0.0642651	0.264249	0.0600478	0.0495408	0.288227	0.0590626	0.0487758	0.239315	0.0558655	0.0522727
T1	25300001	25400000	0.62881	0.05948	0.164429	0.00925444	0.00755425	0.174143	0.00973556	0.0083852	0.173717	0.00603852	0.00593286	0.165144	0.0161606	0.0147524	0.168575	0.00788835	0.00676077
T1	25400001	25500000	0.52374	0.12408	0.134442	0.0343996	0.0159751	0.133897	0.048604	0.0212143	0.140394	0.0304288	0.0167485	0.133491	0.0382795	0.0236067	0.1804	0.0357664	0.0214176
T1	25500001	25600000	0.31568	0.13853	0.293623	0.123773	0.0902688	0.372397	0.185779	0.139284	0.332527	0.12052	0.102186	0.296578	0.12793	0.102534	0.331396	0.127075	0.117944
T1	25600001	25700000	0.48828	0.07958	0.292266	0.0616179	0.0362643	0.341594	0.0848716	0.0442955	0.279781	0.0412065	0.0228125	0.297335	0.0569231	0.0331602	0.223398	0.0242759	0.0176211
T1	25700001	25800000	0.48404	0.05098	0.194324	0.00772049	0.00865172	0.211802	0.0112193	0.0146043	0.21487	0.00971175	0.0181913	0.222093	0.0196116	0.0271122	0.169928	0.0130914	0.0207186
T1	25800001	25900000	0.50481	0.04306	0.163472	0.0245398	0.019607	0.175681	0.0257986	0.0232026	0.154406	0.0110967	0.0107807	0.204871	0.0366522	0.026614	0.178588	0.0272066	0.0193125
T1	25900001	26000000	0.66358	0.04974	0.155834	0.0221954	0.0171452	0.167596	0.0259646	0.022847	0.169108	0.013071	0.0157584	0.173612	0.029343	0.0279395	0.169021	0.0101789	0.019135
T1	26000001	26100000	0.4308	0.12015	0.0605442	0.00521746	0.00562302	0.0636063	0.00532409	0.00672114	0.0787884	0.00431576	0.00547471	0.0717964	0.0139335	0.0159229	0.134491	0.0367429	0.0384596
T1	26100001	26200000	0.54809	0.18572	0.0820241	0.00453556	0.00486935	0.0801905	0.00546882	0.00663725	0.0997675	0.00644705	0.00925023	0.100712	0.0185077	0.018621	0.0767458	0.00693305	0.0100373
T1	26200001	26300000	0.51389	0.08591	0.181366	0.0259715	0.0122963	0.206636	0.0351828	0.0178294	0.184937	0.0201206	0.0135757	0.190954	0.0240698	0.0199416	0.155634	0.0267621	0.0135306
T1	26300001	26400000	0.63625	0.0465	0.182111	0.00441569	0.00481864	0.171771	0.00468077	0.00523453	0.196351	0.00540198	0.0055003	0.195676	0.0147025	0.0143399	0.171107	0.00595354	0.00604985
T1	26400001	26500000	0.48348	0.05284	0.0844435	0.031919	0.0321879	0.113639	0.0487008	0.0513891	0.0828982	0.0327681	0.038784	0.0959556	0.0445037	0.0490425	0.0944066	0.0364604	0.0504792
T1	26500001	26600000	0.58409	0.07511	0.113072	0.0150932	0.0102865	0.127182	0.0169193	0.0129939	0.128618	0.0142407	0.0102593	0.133874	0.0237926	0.0199656	0.108471	0.013853	0.0106322
T1	26600001	26700000	0.44397	0.11652	0.128119	0.0348787	0.0224521	0.137263	0.0421599	0.0280719	0.136787	0.0291178	0.0219204	0.152896	0.0446357	0.0328984	0.191347	0.0633395	0.0372808
T1	26700001	26800000	0.76401	0.03665	0.190723	0.033497	0.0355305	0.185059	0.039653	0.0420237	0.185581	0.0228124	0.0250136	0.194799	0.0345177	0.0376996	0.160716	0.0204296	0.0299181
T1	26800001	26900000	0.67201	0.14504	0.0773261	0.0052284	0.00532622	0.076067	0.00732862	0.00770466	0.0744089	0.00686809	0.00622897	0.0901407	0.0161142	0.0153245	0.117537	0.0049231	0.00642664
T1	26900001	27000000	0.56933	0.08182	0.0993667	0.0081782	0.00842478	0.0905325	0.00918919	0.00874977	0.101398	0.00694372	0.0080884	0.107784	0.0171995	0.0180985	0.084899	0.00839137	0.00949935
T1	27000001	27100000	0.61437	0.06119	0.0620522	0.00691536	0.00727031	0.0609085	0.00907231	0.0095931	0.0676064	0.00693875	0.00821184	0.0776517	0.0170598	0.0183711	0.0614483	0.00958782	0.0106216
T1	27100001	27200000	0.68641	0.04758	0.150833	0.0153664	0.0137875	0.155731	0.0172534	0.0165773	0.162684	0.01541	0.0152262	0.165176	0.0216304	0.0221918	0.13896	0.0151899	0.0156909
T1	27200001	27300000	0.72233	0.03402	0.141777	0.0101827	0.00709344	0.139461	0.0116815	0.00671763	0.144941	0.0064534	0.00630741	0.139848	0.0174998	0.014651	0.103573	0.00477463	0.00508487
T1	27300001	27400000	0.76367	0.09404	0.117312	0.00388214	0.004539	0.120103	0.00495544	0.0041759	0.132793	0.00571686	0.00489488	0.136381	0.0138522	0.0139356	0.0855235	0.00449515	0.00450824
T1	27400001	27500000	0.61122	0.09242	0.10922	0.0090647	0.0065835	0.114187	0.0168419	0.00967892	0.117488	0.0111453	0.00828674	0.123969	0.0203675	0.0166782	0.156402	0.0101981	0.00827002
T1	27500001	27600000	0.60602	0.05249	0.204348	0.0372884	0.0228258	0.228336	0.046201	0.0288135	0.205312	0.0202165	0.0156058	0.208539	0.0328545	0.0237305	0.148327	0.0186652	0.0182366
T1	27600001	27700000	0.69987	0.0279	0.130422	0.0285487	0.0196105	0.140605	0.0342406	0.0233965	0.128316	0.0259675	0.018616	0.134614	0.033602	0.0271964	0.112498	0.0279215	0.0212203
T1	27700001	27800000	0.75467	0.03974	0.289092	0.0193764	0.0233615	0.320344	0.0348747	0.0407919	0.296627	0.0225004	0.0341686	0.319297	0.0318745	0.0435901	0.241418	0.0234136	0.0386775
T1	27800001	27900000	0.68769	0.02989	0.229683	0.0271417	0.015446	0.262932	0.0351211	0.020238	0.237466	0.0244208	0.0163891	0.231124	0.0350067	0.0255444	0.173737	0.0293112	0.0180933
T1	27900001	28000000	0.61776	0.08585	0.136949	0.0105333	0.0145146	0.163674	0.0121612	0.016859	0.158027	0.00765373	0.0125765	0.144968	0.0151187	0.0201215	0.152704	0.00917689	0.0148188
T1	28000001	28100000	0.66319	0.08009	0.122127	0.0114448	0.0189035	0.131879	0.0167585	0.0244602	0.112932	0.0118123	0.0193203	0.121995	0.0208847	0.028249	0.0909361	0.0139857	0.0245298
T1	28100001	28200000	0.6283	0.03058	0.130464	0.0141741	0.0201797	0.136789	0.0140373	0.0184766	0.124672	0.00948851	0.0131537	0.13473	0.0174059	0.0225976	0.0804006	0.00486448	0.00505979
T1	28200001	28300000	0.3224	0.12565	0.0765681	0.0258204	0.029767	0.0926259	0.0390276	0.0440694	0.0763261	0.023448	0.0278101	0.0936023	0.0323487	0.0370221	0.0822504	0.0273032	0.037404
T1	28300001	28400000	0.54125	0.09725	0.100433	0.0298629	0.0340778	0.132618	0.0372203	0.059148	0.0975065	0.0180951	0.0446063	0.116834	0.0302528	0.0508653	0.115721	0.0243693	0.0479591
T1	28400001	28500000	0.58768	0.09487	0.0987218	0.0220214	0.0104702	0.11297	0.0317766	0.0125355	0.0889292	0.0158183	0.010011	0.0979118	0.0259978	0.0187151	0.0642969	0.0113049	0.0113771
T1	28500001	28600000	0.60817	0.01953	0.0930522	0.00427085	0.00470881	0.0945362	0.00612849	0.00542532	0.10176	0.00513612	0.0049468	0.0953517	0.0150516	0.0143914	0.0844589	0.00464177	0.00491511
T1	28600001	28700000	0.552	0.03506	0.11561	0.0298651	0.0405178	0.12554	0.0386352	0.0549514	0.104656	0.028145	0.0381767	0.100917	0.0319998	0.0359601	0.106843	0.0297266	0.0476294
T1	28700001	28800000	0.5646	0.15803	0.341099	0.0991433	0.0608221	0.374321	0.119879	0.0744313	0.371354	0.112463	0.0748206	0.374002	0.123184	0.0780824	0.262371	0.0457251	0.0593044
T1	28800001	28900000	0.55146	0.05433	0.195534	0.047116	0.0395597	0.232888	0.0603486	0.05328	0.211213	0.0455661	0.043586	0.21214	0.0531465	0.0483207	0.18367	0.0470483	0.0507313
T1	28900001	29000000	0.68938	0.08605	0.254939	0.0377574	0.0292146	0.283562	0.045715	0.0294358	0.257558	0.0285591	0.0207195	0.244312	0.0349405	0.0277309	0.140174	0.0224174	0.0219753
T1	29000001	29100000	0.75807	0.03813	0.226804	0.0237276	0.0295719	0.247268	0.0298649	0.0416461	0.233379	0.0232582	0.0331091	0.240129	0.0353502	0.0409045	0.131993	0.0311379	0.0472764
T1	29100001	29200000	0.50035	0.05719	0.120077	0.0705515	0.0438927	0.12195	0.0671458	0.0433299	0.126575	0.055793	0.0321879	0.136803	0.0581256	0.0378399	0.123811	0.0386174	0.0261743
T1	29200001	29300000	0.53864	0.07998	0.115879	0.0681934	0.0344755	0.124522	0.0883696	0.0465972	0.107043	0.0554898	0.0298186	0.104257	0.0594145	0.0370954	0.129879	0.0538837	0.0409631
T1	29300001	29400000	0.47136	0.03028	0.0491796	0.01135	0.00619249	0.0550276	0.0198675	0.0126469	0.0482601	0.00589522	0.0107564	0.0584424	0.0158356	0.0184844	0.029027	0.0061701	0.011231
T1	29400001	29500000	0.54596	0.05929	0.0869243	0.022107	0.0130474	0.0941821	0.0298472	0.0200543	0.0936373	0.0235386	0.0173296	0.104117	0.0302498	0.0241129	0.0876903	0.0210317	0.0175192
T1	29500001	29600000	0.69886	0.09818	0.101293	0.0101275	0.0127829	0.121627	0.0134788	0.0202041	0.10571	0.00872704	0.0154723	0.12896	0.0199524	0.026995	0.198248	0.0659441	0.0562717
T1	29600001	29700000	0.70008	0.08006	0.235816	0.0121865	0.00791097	0.247586	0.0173359	0.012533	0.243508	0.0122699	0.0089518	0.24633	0.0197714	0.0185629	0.127527	0.0110494	0.012864
T1	29700001	29800000	0.69751	0.02608	0.186415	0.00835828	0.00827534	0.187553	0.0118405	0.0121214	0.18686	0.00780184	0.00945928	0.202225	0.0185703	0.0206226	0.15781	0.0171644	0.0179732
T1	30200001	30300000	0.57632	0.11748	0.555556	0.166667	0.388889	0.619048	0.352941	0.213793	0.764706	0.540541	0.291005	0.873016	0.294118	0.183879	0.782609	0.371795	0.255482
T1	30400001	30500000	0.684101	0.0448442	0.140073	0.0044113	0.00430982	0.15583	0.00490365	0.005212	0.12548	0.00463822	0.00438827	0.149353	0.0131289	0.0132382	0.0662431	0.00424873	0.00462518
T1	30500001	30600000	0.76319	0.07117	0.14643	0.0134641	0.0323602	0.162878	0.0229031	0.0578002	0.144244	0.0154621	0.0411346	0.171669	0.0286052	0.0434535	0.0894999	0.0148784	0.0402628
T1	30600001	30700000	0.74904	0.0511	0.219665	0.00459729	0.00440813	0.224377	0.005386	0.00502111	0.201649	0.00432481	0.00469968	0.218417	0.0142203	0.0141839	0.098633	0.00479901	0.00901724
T1	30700001	30800000	0.64315	0.04006	0.0909684	0.00863805	0.0234756	0.0885678	0.012747	0.0288275	0.0902068	0.00793506	0.0240782	0.0969944	0.0172998	0.0304034	0.043902	0.00742254	0.0221373
T1	30800001	30900000	0.677	0.04983	0.300923	0.091387	0.0372581	0.339935	0.119807	0.0489427	0.331835	0.109845	0.0524718	0.33921	0.117323	0.0623151	0.192781	0.0458555	0.0234341
T1	30900001	30979317	0.640329	0.201041	0.268282	0.137698	0.0511358	0.301019	0.163991	0.058621	0.284225	0.142228	0.0586858	0.291576	0.161301	0.0720168	0.150835	0.0559152	0.0657154
T2	1	100000	0.337829	0.409226	0.874795	0.519113	0.165993	0.763044	0.49793	0.173798	0.718088	0.424532	0.165474	0.733132	0.451025	0.182711	0.719299	0.262495	0.140541
T2	100001	200000	0.62884	0.14525	0.731868	0.498027	0.142706	0.465835	0.208278	0.124136	0.396056	0.115312	0.0886119	0.402575	0.11148	0.0854459	0.415536	0.112929	0.0925274
T2	200001	300000	0.45602	0.17493	0.843616	0.516652	0.164113	0.332384	0.129267	0.114138	0.301229	0.103716	0.0926481	0.297661	0.0979482	0.0931686	0.305573	0.0858277	0.0867567
T2	300001	400000	0.54078	0.16984	0.891306	0.439437	0.126192	0.555579	0.346085	0.166965	0.543772	0.310949	0.157004	0.550726	0.339381	0.167465	0.47752	0.187418	0.115466
T2	400001	500000	0.53183	0.09706	0.835925	0.359966	0.085033	0.247887	0.143142	0.0860601	0.229113	0.107307	0.0721285	0.245785	0.109617	0.0709743	0.40877	0.103533	0.0671849
T2	500001	600000	0.52169	0.21183	0.905892	0.467245	0.128367	0.333905	0.0973613	0.0861156	0.329678	0.0801817	0.0788953	0.34421	0.0863464	0.0788988	0.326074	0.0820752	0.0878849
T2	600001	700000	0.48305	0.25628	0.899617	0.459207	0.20557	0.599829	0.315902	0.11078	0.576242	0.271065	0.108358	0.575811	0.283018	0.118367	0.526778	0.152354	0.0805647
T2	700001	800000	0.40748	0.26406	0.913313	0.427324	0.12297	0.444585	0.180819	0.102239	0.462077	0.143154	0.0895429	0.462884	0.156695	0.092008	0.554074	0.104748	0.073062
T2	800001	900000	0.47383	0.18733	0.891704	0.527157	0.147082	0.303013	0.10236	0.0656114	0.269348	0.0656727	0.0466461	0.291079	0.0817843	0.0570058	0.302158	0.0516973	0.0684331
T2	900001	1000000	0.64498	0.14238	0.902454	0.568912	0.175627	0.537058	0.251785	0.114825	0.498287	0.186644	0.0878645	0.495394	0.186424	0.0890665	0.504654	0.161726	0.0906559
T2	1000001	1100000	0.49885	0.25553	0.909224	0.391628	0.10266	0.423573	0.178534	0.107008	0.379135	0.125125	0.0845841	0.395151	0.140502	0.0931551	0.455895	0.103063	0.101901
T2	1100001	1200000	0.32437	0.37934	0.87616	0.547223	0.172198	0.536266	0.265137	0.0915275	0.530607	0.240823	0.093824	0.506806	0.238891	0.0963574	0.47057	0.0773854	0.0420313
T2	1200001	1300000	0.23443	0.4736	0.898022	0.616553	0.210101	0.743524	0.43132	0.159538	0.748723	0.396522	0.148416	0.767282	0.394404	0.145347	0.749746	0.177973	0.10235
T2	1300001	1400000	0.26668	0.38768	0.843638	0.560104	0.171463	0.679049	0.378297	0.143401	0.652025	0.282673	0.118337	0.672633	0.296807	0.117445	0.675576	0.171856	0.100407
T2	1400001	1500000	0.39283	0.42427	0.868375	0.51074	0.167923	0.79961	0.431927	0.179192	0.753614	0.343259	0.15616	0.766877	0.368252	0.173729	0.777904	0.210133	0.125533
T2	1500001	1600000	0.24628	0.51027	0.90083	0.59596	0.197223	0.710518	0.385288	0.170062	0.642007	0.332485	0.152759	0.657126	0.347297	0.163172	0.572909	0.200951	0.177434
T2	1600001	1700000	0.44201	0.38588	0.900976	0.62344	0.20026	0.67099	0.3637	0.145868	0.657746	0.325761	0.127805	0.680379	0.354885	0.141848	0.630604	0.165192	0.0831123
T2	1700001	1800000	0.181106	0.579477	0.909705	0.519265	0.159025	0.836944	0.556525	0.206665	0.835465	0.50202	0.209181	0.858321	0.531133	0.223289	0.821347	0.211746	0.121955
T2	1800001	1900000	0.48088	0.34802	0.910203	0.51808	0.15366	0.738138	0.490569	0.186562	0.736239	0.438214	0.179821	0.728696	0.458234	0.193015	0.677358	0.227934	0.137423
T2	1900001	2000000	0.35524	0.39521	0.883491	0.302204	0.0776724	0.693214	0.419134	0.140445	0.705591	0.395162	0.135628	0.732786	0.417822	0.150448	0.653801	0.122658	0.074676
T2	2000001	2100000	0.20686	0.54554	0.901873	0.419921	0.130663	0.796446	0.538893	0.218584	0.814515	0.495889	0.210039	0.820453	0.492844	0.21273	0.722306	0.311768	0.191039
T2	2100001	2200000	0.19466	0.50011	0.894782	0.592647	0.189325	0.816676	0.560387	0.215037	0.819435	0.494977	0.200244	0.837597	0.53243	0.225108	0.783789	0.231475	0.125404
T2	2200001	2300000	0.32912	0.60367	0.876858	0.449413	0.131896	0.759438	0.554951	0.198564	0.755792	0.513855	0.198048	0.769192	0.518202	0.203769	0.714218	0.281206	0.132585
T2	2300001	2400000	0.35102	0.55677	0.8627	0.498301	0.176506	0.802278	0.510739	0.198042	0.812345	0.483919	0.209221	0.812208	0.507183	0.225195	0.756235	0.246718	0.135607
T2	2400001	2500000	0.60009	0.59782	0.869408	0.544127	0.181073	0.898992	0.633785	0.246231	0.911088	0.609327	0.266113	0.915103	0.623285	0.279391	0.892788	0.341823	0.172735
T2	2500001	2600000	0.212432	0.693106	0.786359	0.543175	0.200246	0.898038	0.583677	0.210203	0.903059	0.53158	0.206931	0.905954	0.539289	0.213969	0.859205	0.280988	0.148711
T2	2600001	2700000	0.12674	0.51863	0.877223	0.538591	0.192745	0.882315	0.563638	0.216466	0.887728	0.531126	0.225254	0.899146	0.538718	0.235793	0.853506	0.2786	0.162896
T2	2700001	2800000	0.34673	0.71696	0.75168	0.391533	0.156967	0.901108	0.565052	0.200118	0.911213	0.523145	0.211986	0.926656	0.542711	0.228011	0.899954	0.246406	0.136438
T2	2800001	2900000	0.29221	0.39463	0.839096	0.412477	0.117835	0.780363	0.483347	0.150427	0.776395	0.415702	0.151262	0.789685	0.44347	0.165558	0.81284	0.180436	0.0947303
T2	2900001	3000000	0.47782	0.49075	0.763091	0.358443	0.123731	0.863183	0.460942	0.147515	0.878988	0.40086	0.146523	0.877529	0.385585	0.14398	0.804928	0.157361	0.0860248
T2	3000001	3100000	0.53996	0.771799	0.723323	0.412105	0.124305	0.920056	0.595897	0.200129	0.927341	0.544257	0.20549	0.941095	0.559646	0.21939	0.911716	0.274546	0.133483
T2	3100001	3200000	0.37426	0.59535	0.656663	0.370214	0.137048	0.89777	0.605136	0.176341	0.913589	0.579939	0.200428	0.92032	0.588503	0.208015	0.896723	0.289065	0.11667
T2	3200001	3300000	0.40485	0.4342	0.784301	0.468135	0.180521	0.889861	0.533975	0.18669	0.899164	0.493542	0.194844	0.907538	0.509194	0.206817	0.888135	0.2579	0.138436
T2	3300001	3400000	0.0190251	0.800683	0.649285	0.331703	0.113363	0.908404	0.597245	0.192235	0.92139	0.555222	0.209331	0.932076	0.576971	0.225736	0.904456	0.275173	0.13709
T2	3400001	3500000	0.0728141	0.432613	0.777165	0.404339	0.121976	0.725278	0.420341	0.132796	0.850376	0.44981	0.17048	0.802967	0.408567	0.179249	0.789198	0.223788	0.138732
T2	3500001	3600000	0.07993	0.77986	0.579029	0.303145	0.118689	0.914111	0.606058	0.190948	0.927544	0.587694	0.213562	0.936594	0.606579	0.235093	0.848181	0.317877	0.155828
T2	3600001	3700000	0.10157	0.74937	0.524262	0.149248	0.0836898	0.891591	0.552838	0.167813	0.894243	0.47372	0.162662	0.914135	0.512277	0.184631	0.862169	0.196796	0.106328
T2	3700001	3800000	0.37123	0.77312	0.620716	0.214504	0.0943233	0.922158	0.59437	0.19584	0.928397	0.53785	0.196018	0.939296	0.566857	0.215546	0.910681	0.256683	0.131928
T2	3800001	3900000	0.60267	0.58316	0.626182	0.431304	0.142614	0.89107	0.530804	0.164963	0.892321	0.447005	0.153954	0.90194	0.480409	0.1686	0.849156	0.15948	0.08792
T2	3900001	4000000	0.04003	0.82624	0.549776	0.224518	0.0744675	0.903726	0.651703	0.236679	0.910872	0.619834	0.249516	0.921279	0.637907	0.264253	0.882534	0.31314	0.161753
T2	4000001	4100000	0.04139	0.73871	0.513663	0.274944	0.116025	0.903409	0.576996	0.18532	0.915134	0.507737	0.189098	0.92186	0.53044	0.202937	0.882884	0.258072	0.125173
T2	4100001	4200000	0.19504	0.65284	0.4248	0.243246	0.116399	0.885103	0.514572	0.188089	0.885142	0.434149	0.167717	0.896104	0.454067	0.174109	0.82746	0.189277	0.135338
T2	4200001	4300000	0	0.8044	0.368872	0.107939	0.0441916	0.910712	0.540604	0.176451	0.901764	0.430348	0.15035	0.926164	0.490458	0.181671	0.864227	0.188319	0.106575
T2	4300001	4400000	0.02846	0.83289	0.46293	0.368002	0.136059	0.907953	0.569148	0.188058	0.913459	0.503952	0.185513	0.922259	0.536066	0.208143	0.876539	0.252697	0.123936
T2	4400001	4500000	0.319719	0.690231	0.318412	0.0694226	0.031232	0.902078	0.543348	0.197493	0.910293	0.493005	0.198711	0.917345	0.522392	0.216115	0.636694	0.213792	0.192441
T2	4500001	4600000	0.10893	0.51681	0.325528	0.174698	0.0780915	0.888558	0.5272	0.180665	0.894917	0.469407	0.170718	0.896746	0.500065	0.191368	0.842722	0.19928	0.101209
T2	4600001	4700000	0.02928	0.47162	0.191413	0.0468596	0.0178822	0.870564	0.538945	0.193161	0.877413	0.469908	0.183728	0.887233	0.489492	0.198	0.830687	0.26254	0.156984
T2	4700001	4800000	0.3398	0.53485	0.409569	0.108035	0.0883218	0.889557	0.615822	0.243303	0.897139	0.557613	0.234836	0.903717	0.572798	0.252357	0.844704	0.263022	0.155001
T2	4800001	4900000	0.20398	0.68532	0.237054	0.0673931	0.0715881	0.893476	0.555887	0.220006	0.902425	0.532301	0.230762	0.912114	0.536641	0.23856	0.605094	0.303336	0.258561
T2	4900001	5000000	0.41887	0.64233	0.358513	0.0727823	0.0511611	0.886442	0.570962	0.199215	0.898816	0.506302	0.188732	0.91205	0.538911	0.210286	0.683592	0.255582	0.172285
T2	5000001	5100000	0.26858	0.6797	0.261147	0.106217	0.0686758	0.882091	0.590112	0.212274	0.896578	0.557992	0.219959	0.906581	0.573438	0.231485	0.594625	0.283427	0.221759
T2	5100001	5200000	0.47102	0.55201	0.669167	0.346466	0.121958	0.826423	0.48234	0.187795	0.829272	0.422188	0.176166	0.841685	0.449995	0.189964	0.795453	0.234279	0.128337
T2	5200001	5300000	0.35304	0.51052	0.356916	0.129157	0.0939074	0.758779	0.577011	0.227439	0.734891	0.460841	0.191693	0.764032	0.513912	0.215478	0.578061	0.13054	0.0933907
T2	5300001	5400000	0.25499	0.5313	0.33614	0.11989	0.084595	0.815769	0.520209	0.207528	0.819152	0.392604	0.177248	0.833466	0.479981	0.210759	0.757548	0.179189	0.128838
T2	5400001	5500000	0.547337	0.465849	0.221531	0.0437431	0.0342816	0.834939	0.570453	0.225154	0.846359	0.503786	0.211154	0.841248	0.499107	0.208641	0.757784	0.27813	0.160095
T2	5500001	5600000	0.17725	0.54269	0.201844	0.032872	0.0175055	0.825723	0.553851	0.204956	0.840208	0.522732	0.201018	0.821002	0.544369	0.22057	0.744471	0.248299	0.128038
T2	5600001	5700000	0.45869	0.5242	0.219625	0.0392829	0.0311053	0.803805	0.60898	0.240874	0.812019	0.576506	0.244799	0.805729	0.582901	0.259483	0.746644	0.337825	0.177982
T2	5700001	5800000	0.46879	0.53977	0.259647	0.00517943	0.00882681	0.819337	0.553978	0.239056	0.815119	0.503561	0.222933	0.820016	0.502484	0.223925	0.779074	0.236791	0.157279
T2	5800001	5900000	0.50167	0.59604	0.227762	0.0245976	0.0413759	0.890367	0.594405	0.232565	0.88977	0.543037	0.226083	0.893409	0.543729	0.233589	0.841255	0.326286	0.200295
T2	5900001	6000000	0.22953	0.40432	0.287983	0.0749452	0.0436879	0.71354	0.389473	0.167826	0.732418	0.312156	0.136562	0.741004	0.309706	0.134373	0.705522	0.154008	0.111877
T2	6000001	6100000	0.30323	0.53402	0.214881	0.0494118	0.024998	0.754774	0.465623	0.177978	0.760911	0.420952	0.171422	0.755541	0.41915	0.170208	0.69634	0.223813	0.119528
T2	6100001	6200000	0.27543	0.48984	0.274083	0.0826104	0.0583937	0.629116	0.471192	0.203679	0.608876	0.414166	0.183949	0.606466	0.421325	0.177488	0.543235	0.201085	0.127078
T2	6200001	6300000	0.32714	0.38791	0.278166	0.0446824	0.043573	0.789474	0.516059	0.210588	0.796101	0.480547	0.200517	0.796169	0.487506	0.207257	0.732473	0.203822	0.138555
T2	6300001	6400000	0.226402	0.360573	0.22541	0.0491575	0.053426	0.622944	0.365187	0.207127	0.600833	0.276296	0.167723	0.616979	0.2738	0.157184	0.594824	0.203798	0.171904
T2	6400001	6500000	0.32338	0.43767	0.330866	0.0900786	0.04886	0.636993	0.501959	0.22057	0.575855	0.36084	0.176495	0.622559	0.484423	0.206724	0.545308	0.24276	0.141445
T2	6500001	6600000	0.31422	0.32667	0.432407	0.209576	0.0691904	0.561406	0.409111	0.207062	0.532721	0.348793	0.179866	0.56351	0.364971	0.188371	0.53043	0.221777	0.1563
T2	6600001	6700000	0.38929	0.37857	0.198821	0.0603672	0.0279115	0.774906	0.529314	0.204888	0.772599	0.498209	0.199209	0.791652	0.512084	0.209527	0.695475	0.228474	0.117962
T2	6700001	6800000	0.50254	0.34807	0.243087	0.0406306	0.0286559	0.697438	0.449149	0.172348	0.675126	0.41314	0.165984	0.681906	0.415916	0.177634	0.619131	0.2242	0.117586
T2	6800001	6900000	0.49324	0.34348	0.203127	0.0401055	0.029404	0.498991	0.29862	0.12974	0.491099	0.279864	0.129146	0.456944	0.113054	0.0678996	0.441512	0.127295	0.0921291
T2	6900001	7000000	0.52495	0.18768	0.266232	0.0728527	0.0439804	0.277392	0.117695	0.085335	0.241723	0.0690313	0.0559733	0.246499	0.081625	0.0619016	0.25766	0.070317	0.0854451
T2	7000001	7100000	0.58522	0.20594	0.331095	0.120438	0.0779112	0.420765	0.149823	0.124574	0.363271	0.104806	0.0936314	0.381718	0.115434	0.0952164	0.416657	0.0867561	0.093713
T2	7100001	7200000	0.5317	0.16279	0.335482	0.190201	0.095451	0.48454	0.330164	0.110313	0.463102	0.299764	0.102347	0.476504	0.31153	0.109969	0.402552	0.108612	0.0538523
T2	7200001	7300000	0.60093	0.20329	0.150208	0.0264886	0.0176871	0.645817	0.475721	0.186874	0.634224	0.463316	0.188814	0.656223	0.483969	0.204878	0.51905	0.238107	0.126936
T2	7300001	7400000	0.59692	0.11895	0.363581	0.081763	0.0681075	0.241586	0.0993278	0.0375228	0.222771	0.0668748	0.0264169	0.211985	0.0720842	0.0303254	0.179165	0.0377916	0.0276486
T2	7400001	7500000	0.5957	0.16837	0.277561	0.0301848	0.0218485	0.288419	0.0615424	0.0494917	0.275516	0.045286	0.0424682	0.287969	0.0446486	0.0395262	0.234598	0.0468856	0.0613095
T2	7500001	7600000	0.52396	0.1465	0.140909	0.0214122	0.0167815	0.255403	0.0958033	0.0674569	0.215559	0.059538	0.0415655	0.242159	0.0679895	0.0492802	0.258126	0.0604804	0.0563874
T2	7600001	7700000	0.49117	0.15695	0.162616	0.0288501	0.069302	0.251018	0.108487	0.106982	0.208572	0.0583179	0.0790994	0.228706	0.0718463	0.087025	0.295649	0.0810405	0.0768871
T2	7700001	7800000	0.393417	0.192583	0.259039	0.118217	0.0413983	0.269814	0.198028	0.127905	0.273575	0.154862	0.0975835	0.263587	0.149457	0.0911768	0.284127	0.101387	0.102275
T2	7800001	7900000	0.58114	0.18168	0.210488	0.0757968	0.0573195	0.350233	0.0920194	0.0643625	0.340731	0.0691391	0.0510435	0.344167	0.0829941	0.0607125	0.292381	0.0685234	0.0596535
T2	7900001	8000000	0.48425	0.18652	0.207553	0.0284655	0.0242945	0.413545	0.208288	0.0897824	0.428217	0.181582	0.0887767	0.452323	0.20555	0.0970076	0.356843	0.0807334	0.061675
T2	8000001	8100000	0.5895	0.10731	0.177223	0.0238195	0.0390465	0.268248	0.0258356	0.0111321	0.254021	0.018159	0.0094511	0.249682	0.0226696	0.0166217	0.195876	0.00842246	0.00742492
T2	8100001	8200000	0.61435	0.11842	0.213134	0.0936401	0.0439152	0.243826	0.0431283	0.0438962	0.219683	0.0245365	0.0313413	0.239988	0.0394572	0.0393326	0.209458	0.0215838	0.0291035
T2	8200001	8300000	0.54403	0.13936	0.0913293	0.0491839	0.0292597	0.414254	0.102136	0.0742387	0.369936	0.0636041	0.0482961	0.380344	0.0772104	0.0598888	0.333373	0.0564095	0.0628253
T2	8300001	8400000	0.54354	0.13142	0.279244	0.0283192	0.0215519	0.246077	0.0748499	0.0481238	0.236434	0.0584215	0.0398672	0.2349	0.0626849	0.0455291	0.199332	0.0691983	0.0533712
T2	8400001	8500000	0.70691	0.10451	0.232868	0.117497	0.050484	0.238281	0.0102805	0.00840266	0.257299	0.00953772	0.00809415	0.23608	0.0166468	0.0166762	0.174008	0.00772398	0.00799212
T2	8500001	8600000	0.54894	0.1521	0.142404	0.00841961	0.00831603	0.196101	0.0525405	0.124194	0.17086	0.0322371	0.0866252	0.166733	0.0399706	0.0901501	0.198723	0.0352836	0.0892489
T2	8600001	8700000	0.70263	0.09822	0.1788	0.0235105	0.0174396	0.172719	0.0392853	0.0335438	0.177167	0.0260437	0.0260128	0.18053	0.0343755	0.0327197	0.227383	0.0661875	0.0476531
T2	8700001	8800000	0.66242	0.11031	0.251144	0.0176406	0.0114955	0.216625	0.0267396	0.0200161	0.207979	0.0177495	0.0155135	0.216563	0.0299906	0.0259955	0.145364	0.0229444	0.0205305
T2	8800001	8900000	0.62331	0.16606	0.16702	0.0184404	0.0138136	0.260542	0.0879959	0.0772295	0.255469	0.0713004	0.0655336	0.275874	0.0917683	0.074432	0.245709	0.0853406	0.105391
T2	8900001	9000000	0.56155	0.13501	0.653021	0.272968	0.0867227	0.425815	0.213467	0.150692	0.378631	0.147405	0.119102	0.359611	0.142652	0.109833	0.369775	0.124465	0.11611
T2	9000001	9100000	0.53065	0.10889	0.271355	0.091546	0.0600066	0.264643	0.0545793	0.0749973	0.26063	0.0384304	0.0546476	0.282334	0.0482182	0.0560447	0.267978	0.0404572	0.0632161
T2	9100001	9200000	0.38903	0.23024	0.41019	0.0742541	0.057547	0.344672	0.0984437	0.0906244	0.338899	0.0823072	0.0773002	0.312883	0.0788612	0.0683831	0.305221	0.075951	0.0850502
T2	9200001	9300000	0.51501	0.09057	0.167896	0.0545602	0.0416049	0.264526	0.138154	0.106278	0.230581	0.0958394	0.0789395	0.241057	0.108031	0.0810172	0.197506	0.066006	0.0754861
T2	9300001	9400000	0.37921	0.21864	0.317682	0.133703	0.0580358	0.303737	0.157678	0.113122	0.268656	0.116068	0.0901979	0.233257	0.0835031	0.0806069	0.205185	0.0784076	0.0837614
T2	9400001	9500000	0.52698	0.12412	0.111761	0.0291606	0.0313611	0.174375	0.0385373	0.0450959	0.196783	0.0345095	0.0432834	0.202682	0.0430757	0.0472234	0.18036	0.0225315	0.0407323
T2	9500001	9600000	0.45445	0.15837	0.303576	0.00816505	0.0148911	0.257608	0.105966	0.10859	0.231676	0.0714466	0.0836739	0.239234	0.0734347	0.075087	0.276435	0.063359	0.0783865
T2	9600001	9700000	0.6358	0.14817	0.138888	0.017353	0.00827758	0.310456	0.0543904	0.0469196	0.305896	0.0454696	0.0282113	0.311745	0.0530086	0.0377695	0.228845	0.03707	0.0320716
T2	9700001	9800000	0.41785	0.1938	0.20744	0.0362343	0.0272722	0.165027	0.0209344	0.0179231	0.178468	0.018623	0.0199794	0.184421	0.0317429	0.0286713	0.255524	0.0215832	0.0200794
T2	9800001	9900000	0.47728	0.22637	0.256952	0.122184	0.0815095	0.339176	0.118628	0.0707788	0.355381	0.0961029	0.0537482	0.324653	0.11303	0.0672739	0.30898	0.0275269	0.0219369
T2	9900001	10000000	0.49371	0.11821	0.182486	0.0274371	0.0280388	0.287147	0.115728	0.100585	0.233589	0.0659355	0.0722746	0.256552	0.0742741	0.0756575	0.326818	0.0553605	0.0771857
T2	10000001	10100000	0.49933	0.1484	0.347399	0.0615763	0.0350904	0.409603	0.160577	0.0834641	0.396776	0.133754	0.0730812	0.378861	0.11812	0.0561856	0.339391	0.0381922	0.0356761
T2	10100001	10200000	0.51737	0.23942	0.134185	0.0190273	0.0167278	0.443978	0.162383	0.0639922	0.414144	0.116499	0.0504569	0.440184	0.121363	0.0542433	0.409393	0.0878259	0.0506052
T2	10200001	10300000	0.52271	0.25936	0.168199	0.0169979	0.0124197	0.503614	0.193722	0.0864475	0.497246	0.176272	0.068472	0.511343	0.159476	0.0632572	0.473588	0.101044	0.0668698
T2	10300001	10400000	0.54304	0.22275	0.323984	0.22485	0.155506	0.389812	0.140027	0.0953903	0.390252	0.108399	0.0748973	0.372918	0.0993371	0.0730475	0.346121	0.0855924	0.0703609
T2	10400001	10500000	0.60117	0.16547	0.141524	0.00734913	0.0106627	0.22675	0.0511572	0.0245841	0.204903	0.0236466	0.0151488	0.229076	0.0420856	0.0233033	0.207147	0.0192076	0.0239118
T2	10500001	10600000	0.70192	0.11189	0.121852	0.0102503	0.00683201	0.251775	0.0208734	0.0338671	0.217564	0.0139802	0.0253932	0.225094	0.0221001	0.0304523	0.218561	0.0144349	0.0342678
T2	10600001	10700000	0.63029	0.05915	0.103274	0.0136936	0.00870583	0.266386	0.0583614	0.0471398	0.252992	0.0286475	0.0263567	0.254568	0.038033	0.0334731	0.199366	0.0565371	0.0525375
T2	10700001	10800000	0.55976	0.15938	0.186836	0.0081957	0.00681825	0.303313	0.0738213	0.0489402	0.286287	0.0594893	0.0413102	0.292562	0.0709564	0.0438573	0.312223	0.052145	0.0443994
T2	10800001	10900000	0.64232	0.08918	0.10535	0.0266516	0.0356452	0.161364	0.0412955	0.0478975	0.197233	0.0381001	0.0489108	0.1835	0.0411157	0.0492595	0.184726	0.0375833	0.0490461
T2	10900001	11000000	0.63741	0.11528	0.297264	0.0733121	0.0456074	0.248199	0.0943092	0.065007	0.242645	0.0728857	0.0523591	0.247478	0.0837438	0.0571214	0.210064	0.080366	0.0650272
T2	11000001	11100000	0.58142	0.15753	0.31138	0.10876	0.054667	0.347035	0.105059	0.0638687	0.314646	0.0720384	0.0433359	0.345634	0.0825758	0.0504498	0.315365	0.0557088	0.0501437
T2	11100001	11200000	0.6385	0.11461	0.101645	0.0175158	0.0139849	0.269522	0.0233989	0.0249657	0.275521	0.0248241	0.0228215	0.302907	0.0336409	0.0298896	0.221378	0.0184186	0.0223543
T2	11200001	11300000	0.67273	0.12338	0.145835	0.0299123	0.0192458	0.323111	0.0549673	0.0425613	0.32096	0.0399264	0.0313517	0.320805	0.0494856	0.0446392	0.210184	0.0383176	0.03446
T2	11300001	11400000	0.52687	0.11175	0.212957	0.0724598	0.0131839	0.30855	0.101291	0.0267216	0.297116	0.113566	0.019872	0.296535	0.0944948	0.0327964	0.280135	0.0548147	0.0248471
T2	11400001	11500000	0.51366	0.24063	0.325774	0.195659	0.161421	0.167341	0.0359226	0.0320767	0.169266	0.0246715	0.0281468	0.169206	0.030215	0.0322885	0.139913	0.0124505	0.026433
T2	11500001	11600000	0.6145	0.08189	0.169108	0.0481356	0.0476619	0.213152	0.0364374	0.0256896	0.200365	0.0231577	0.019509	0.21178	0.0335593	0.0258786	0.12703	0.0225783	0.0188588
T2	11600001	11700000	0.54987	0.16394	0.188692	0.0202971	0.0145421	0.0952095	0.0252485	0.0249455	0.102805	0.0158194	0.0225603	0.113256	0.0333588	0.0316208	0.0998275	0.0083651	0.0183029
T2	11700001	11800000	0.58368	0.11387	0.289905	0.0114369	0.00940011	0.332467	0.0595034	0.0336219	0.340083	0.049238	0.0306053	0.317153	0.0546772	0.0351349	0.244953	0.0501504	0.0344291
T2	11800001	11900000	0.40728	0.09143	0.267359	0.0678421	0.05543	0.180931	0.0232224	0.0271372	0.162994	0.0140399	0.0225798	0.178198	0.0222054	0.029018	0.157288	0.0113985	0.0300656
T2	11900001	12000000	0.38388	0.11812	0.0803557	0.00503327	0.00527941	0.154213	0.0800903	0.0444878	0.235722	0.0719856	0.0386146	0.188482	0.0710283	0.0444124	0.238462	0.0370032	0.0280253
T2	12000001	12100000	0.36409	0.12205	0.113345	0.00784599	0.0105853	0.176571	0.0572706	0.0458926	0.148839	0.0358379	0.0314797	0.144155	0.0428003	0.0367195	0.15117	0.0306716	0.02861
T2	12100001	12200000	0.62489	0.11827	0.345846	0.190872	0.122738	0.247046	0.0411696	0.0213754	0.251888	0.0336466	0.0192382	0.227741	0.0378279	0.0238177	0.371378	0.0629754	0.0402187
T2	12200001	12300000	0.60264	0.06779	0.195511	0.120847	0.0749557	0.147455	0.00953928	0.00679531	0.126138	0.00727662	0.00552875	0.125579	0.0164064	0.0156289	0.0861459	0.00418781	0.00419451
T2	12300001	12400000	0.56961	0.08387	0.304862	0.293327	0.0937629	0.183489	0.14026	0.0661168	0.15091	0.0889327	0.0447506	0.181412	0.126407	0.0598527	0.0705615	0.0240442	0.0186876
T2	12400001	12500000	0.50295	0.11674	0.190225	0.0278447	0.0306644	0.223091	0.101986	0.0720604	0.197896	0.0576497	0.0450552	0.218152	0.0743227	0.0593036	0.174815	0.0541308	0.0600162
T2	12500001	12600000	0.53227	0.06482	0.113533	0.0183479	0.0145094	0.0969372	0.0144011	0.0149175	0.0819977	0.00974485	0.0155578	0.0968242	0.0196729	0.0215977	0.106432	0.0101052	0.0180129
T2	12600001	12700000	0.60208	0.09408	0.0700166	0.0119979	0.0107893	0.294988	0.0410338	0.0178406	0.280424	0.0262696	0.012509	0.289755	0.0357154	0.0207336	0.234138	0.00765343	0.006898
T2	12700001	12800000	0.60193	0.16799	0.21642	0.00662393	0.00557937	0.504378	0.255784	0.120099	0.494498	0.237605	0.113376	0.507726	0.259887	0.130943	0.383914	0.123618	0.0633726
T2	12800001	12900000	0.55641	0.08395	0.124554	0.00879658	0.00853051	0.121648	0.0349034	0.0495921	0.11516	0.0241595	0.0430881	0.130726	0.0295094	0.0441921	0.115385	0.0305486	0.0525944
T2	12900001	13000000	0.5233	0.08846	0.11635	0.0244856	0.0495126	0.2156	0.0637672	0.0457358	0.195244	0.0467108	0.0353164	0.201783	0.0608604	0.0439463	0.199896	0.0681454	0.0588309
T2	13000001	13100000	0.69896	0.0553	0.0840868	0.00538657	0.00866063	0.225231	0.059702	0.0561597	0.226776	0.0605374	0.0371149	0.265674	0.0942103	0.0483816	0.201992	0.0419788	0.0362402
T2	13100001	13200000	0.68453	0.03564	0.0344243	0.0053743	0.00543354	0.215487	0.0107761	0.00877437	0.219996	0.0114206	0.0105482	0.217047	0.0188218	0.0190473	0.110076	0.00867857	0.0103821
T2	13200001	13300000	0.7461	0.0895	0.0815751	0.0297618	0.0214165	0.273586	0.0466596	0.0351745	0.263945	0.0199767	0.0320044	0.266811	0.0290788	0.0360458	0.14482	0.019374	0.0297133
T2	13300001	13400000	0.70677	0.07775	0.122811	0.0270782	0.0183016	0.209948	0.0240156	0.0215689	0.221441	0.0275903	0.025436	0.221975	0.0349911	0.0335916	0.138927	0.0242427	0.0238545
T2	13400001	13500000	0.67475	0.06867	0.144082	0.024958	0.0238246	0.289647	0.0522618	0.0413776	0.271391	0.0411096	0.0310499	0.274216	0.0438596	0.0363404	0.290014	0.0346804	0.0323153
T2	13500001	13600000	0.57497	0.16146	0.155849	0.014196	0.0156422	0.555792	0.348555	0.158459	0.526917	0.298847	0.138866	0.540968	0.30505	0.150986	0.414563	0.164494	0.096447
T2	13600001	13700000	0.6921	0.18573	0.155522	0.0299779	0.0315583	0.147103	0.0142007	0.00698207	0.14296	0.00775126	0.00526217	0.156807	0.0165671	0.0148855	0.166036	0.0276708	0.0122786
T2	13700001	13800000	0.6755	0.05539	0.141134	0.0629973	0.0360106	0.221368	0.0291952	0.020307	0.201844	0.0201266	0.0162395	0.202309	0.0268754	0.0244983	0.230021	0.0311081	0.0223885
T2	13800001	13900000	0.71235	0.0523	0.184582	0.00926	0.00930969	0.17494	0.0057233	0.00520988	0.171865	0.00627991	0.00559452	0.186974	0.0142137	0.0144618	0.123771	0.00448861	0.00499375
T2	13900001	14000000	0.54284	0.09201	0.217527	0.0399823	0.0205561	0.160823	0.0357209	0.0416081	0.15598	0.0297236	0.0329367	0.153828	0.0348785	0.0369951	0.146776	0.0301858	0.0398151
T2	14000001	14100000	0.61851	0.06603	0.0618698	0.00394498	0.0043607	0.247235	0.114113	0.0957952	0.210713	0.0763175	0.0696736	0.216815	0.0866403	0.0726364	0.11927	0.0332392	0.0634959
T2	14100001	14200000	0.64202	0.08645	0.206276	0.0227995	0.012168	0.278697	0.0720391	0.0933974	0.257593	0.0542153	0.0687525	0.269903	0.0608062	0.0741651	0.226851	0.0512445	0.0771264
T2	14200001	14300000	0.5536	0.10967	0.0740174	0.0246463	0.026973	0.351152	0.0799066	0.0406598	0.320664	0.054908	0.0301244	0.325132	0.0598702	0.0373579	0.224494	0.0248941	0.0189863
T2	14300001	14400000	0.61006	0.06847	0.130932	0.00437551	0.00426724	0.162683	0.00617949	0.00906239	0.158157	0.00761934	0.00779615	0.168673	0.0164948	0.0169011	0.120934	0.00538596	0.00559266
T2	14400001	14500000	0.67278	0.072	0.121298	0.0113776	0.00993437	0.301568	0.0238174	0.026178	0.298459	0.0175243	0.0202684	0.290854	0.0269087	0.0280687	0.198204	0.0156899	0.0223208
T2	14500001	14600000	0.71097	0.03966	0.0844783	0.0126752	0.00859468	0.179295	0.00731928	0.0059754	0.173204	0.00492804	0.00501681	0.167961	0.0153747	0.0131248	0.173984	0.014667	0.02311
T2	14600001	14700000	0.66621	0.05506	0.108519	0.0176243	0.0109644	0.316727	0.0781143	0.0710922	0.291619	0.0561946	0.0523751	0.311924	0.0700082	0.0620817	0.244742	0.0542811	0.0563799
T2	14700001	14800000	0.48334	0.07873	0.161596	0.0141171	0.00770486	0.165999	0.0742338	0.0435287	0.149679	0.0589979	0.0302991	0.155149	0.0602382	0.0368672	0.142881	0.051773	0.0338601
T2	14800001	14900000	0.59305	0.0316	0.221136	0.00482832	0.0043821	0.138411	0.0192495	0.0107052	0.122698	0.0113667	0.00751509	0.132349	0.0219818	0.0164276	0.101608	0.0142463	0.00868639
T2	14900001	15000000	0.62288	0.04782	0.238327	0.14108	0.0544278	0.172152	0.0752544	0.0311667	0.1752	0.0664972	0.0260822	0.167731	0.0363402	0.0268718	0.0845638	0.0168334	0.0212348
T2	15000001	15100000	0.58098	0.06675	0.132482	0.0104907	0.00794051	0.127683	0.0147074	0.0143679	0.141883	0.0120766	0.0128215	0.144689	0.0205833	0.0192355	0.10245	0.00474779	0.00522642
T2	15100001	15200000	0.56406	0.02013	0.124396	0.0254183	0.0326116	0.157617	0.00554381	0.00532043	0.153883	0.00456683	0.00553874	0.161914	0.0149369	0.0146273	0.0864567	0.00469439	0.00544671
T2	15200001	15300000	0.63546	0.02534	0.153934	0.0479625	0.0377357	0.168385	0.00586572	0.00523608	0.151525	0.00535135	0.00589105	0.159744	0.0148112	0.0145233	0.0747902	0.00512707	0.00572825
T2	15300001	15400000	0.5739	0.03878	0.119716	0.025069	0.0229057	0.0931459	0.015166	0.00727995	0.0676204	0.00696335	0.00502417	0.0915811	0.0194513	0.0150055	0.0966911	0.00484719	0.00506849
T2	15400001	15500000	0.62886	0.1128	0.146264	0.00958189	0.00953874	0.244458	0.0893378	0.0884164	0.199046	0.0610246	0.0604836	0.222424	0.0724171	0.0639073	0.218004	0.0733773	0.0714024
T2	15500001	15600000	0.58038	0.03746	0.206287	0.0666172	0.025913	0.239709	0.0619379	0.0233363	0.203446	0.0303619	0.0131952	0.205383	0.0361134	0.0195153	0.165422	0.0227563	0.013123
T2	15600001	15700000	0.46161	0.08918	0.106017	0.00479979	0.00464985	0.216652	0.123084	0.0639199	0.158695	0.0889158	0.0474391	0.184039	0.100801	0.0542275	0.184174	0.0797486	0.0535888
T2	15700001	15800000	0.58433	0.01886	0.107265	0.0339859	0.0391258	0.132679	0.00513595	0.00528168	0.111651	0.00453723	0.00462898	0.12438	0.0132303	0.0141105	0.0609496	0.00867225	0.0102017
T2	15800001	15900000	0.77593	0.01614	0.0707021	0.0100677	0.0124713	0.179236	0.00835647	0.00529721	0.165853	0.0052486	0.00498649	0.148629	0.0164818	0.0139246	0.0909986	0.00439715	0.00450665
T2	15900001	16000000	0.59011	0.04929	0.0740187	0.0122544	0.0108453	0.114898	0.0110152	0.00936615	0.0922095	0.00479413	0.00650211	0.110348	0.0157324	0.0167746	0.0554111	0.00464217	0.00572714
T2	16000001	16100000	0.64302	0.06578	0.0906562	0.0227909	0.0208886	0.202696	0.0084925	0.0081612	0.186079	0.00537007	0.00625531	0.191703	0.0155962	0.0160314	0.084817	0.00697773	0.00641056
T2	16100001	16200000	0.65468	0.02554	0.177098	0.1077	0.0259955	0.183326	0.0435316	0.0411324	0.166377	0.0274994	0.0257611	0.165167	0.0407867	0.0451371	0.127461	0.0350604	0.0383316
T2	16200001	16300000	0.52128	0.04316	0.194498	0.0189655	0.00930937	0.153425	0.0601544	0.0638458	0.145728	0.0413841	0.0443849	0.128694	0.0439451	0.0490976	0.0931608	0.0395096	0.0400158
T2	16300001	16400000	0.60929	0.02967	0.412544	0.0263469	0.00606774	0.206104	0.0303774	0.0427803	0.253922	0.0335892	0.0421052	0.212168	0.0259736	0.0321508	0.133895	0.0132641	0.0250934
T2	16400001	16500000	0.52302	0.05874	0.481393	0.150517	0.0499709	0.0859651	0.040082	0.0445565	0.116746	0.027716	0.0326863	0.131675	0.0400029	0.0391285	0.0713317	0.0190206	0.0365521
T2	16500001	16600000	0.59086	0.05092	0.38195	0.031905	0.00869108	0.0997428	0.0662852	0.0416459	0.0936806	0.0406633	0.0273321	0.105236	0.0560765	0.0363106	0.0872523	0.0288936	0.0228881
T2	16600001	16700000	0.66725	0.06857	0.578063	0.00942792	0.006047	0.181124	0.00555019	0.00546984	0.175955	0.00475387	0.00530318	0.184649	0.0142372	0.0152454	0.0969664	0.00458773	0.00624204
T2	16700001	16800000	0.6455	0.04125	0.542161	0.197705	0.100484	0.199968	0.055347	0.0480776	0.166011	0.0362762	0.0307802	0.182781	0.0455952	0.0393116	0.137521	0.0392865	0.0388664
T2	16800001	16900000	0.54603	0.04985	0.428015	0.0605496	0.0562731	0.132134	0.0134619	0.0222404	0.129169	0.0121267	0.0185761	0.133877	0.0211615	0.0253602	0.0918845	0.0156873	0.0239879
T2	16900001	17000000	0.5563	0.10853	0.574833	0.0104906	0.00934684	0.276052	0.0914522	0.0803345	0.256874	0.0641947	0.0593624	0.260158	0.0713779	0.0646678	0.234103	0.0738805	0.075527
T2	17000001	17100000	0.67951	0.08082	0.548309	0.106929	0.0404195	0.314955	0.141254	0.0731264	0.282579	0.116122	0.0585602	0.308391	0.130276	0.0690702	0.202	0.0962967	0.0577435
T2	17100001	17200000	0.62818	0.05047	0.541786	0.0217207	0.00960942	0.220366	0.0860326	0.0657525	0.203955	0.0522946	0.0408917	0.231191	0.0830444	0.0597164	0.155507	0.0572754	0.0570589
T2	17200001	17300000	0.65487	0.0464	0.519478	0.0753972	0.0518201	0.107878	0.0131669	0.00730471	0.100921	0.0132113	0.00608481	0.119041	0.0224775	0.0156252	0.0804115	0.00612995	0.00485603
T2	17300001	17400000	0.61206	0.02473	0.71087	0.0300764	0.0104724	0.126076	0.0253194	0.0141759	0.122903	0.0119256	0.00721052	0.106298	0.0148168	0.0145538	0.0658151	0.00451684	0.00635748
T2	17400001	17500000	0.62949	0.07151	0.507071	0.0164759	0.0229811	0.101634	0.016109	0.0149635	0.105836	0.013332	0.0144365	0.11004	0.0231191	0.0244579	0.0898238	0.0169672	0.0171116
T2	17500001	17600000	0.62267	0.0458	0.539202	0.132513	0.0462173	0.116571	0.00600698	0.00578686	0.10964	0.00420556	0.00485536	0.10209	0.0130229	0.0139229	0.0496967	0.00378198	0.00477272
T2	17600001	17700000	0.62103	0.0226	0.43919	0.0878461	0.0163294	0.178325	0.0306888	0.031965	0.207526	0.0288157	0.0246468	0.257202	0.0432249	0.0306949	0.276266	0.021709	0.0253304
T2	17700001	17800000	0.64467	0.03344	0.647167	0.189246	0.0453795	0.130184	0.0115138	0.00673805	0.191451	0.063715	0.0248257	0.154729	0.0477065	0.0157045	0.067445	0.00388041	0.00462624
T2	17800001	17900000	0.67857	0.01486	0.662716	0.505147	0.141886	0.108165	0.00556436	0.00563639	0.106056	0.00416849	0.00462525	0.107888	0.0126423	0.01402	0.0634605	0.00391874	0.00456395
T2	17900001	18000000	0.67756	0.05449	0.705573	0.594164	0.151313	0.169726	0.028603	0.0205997	0.147919	0.0240637	0.0177292	0.134191	0.0291118	0.0255654	0.148572	0.0191974	0.0157476
T2	18000001	18100000	0.68103	0.02866	0.533349	0.0701335	0.0165771	0.0929743	0.0411909	0.0360812	0.0795883	0.0298488	0.0258278	0.0735703	0.0172149	0.0156435	0.0499203	0.00762361	0.0085708
T2	18100001	18200000	0.48044	0.04574	0.399808	0.0348814	0.0179437	0.129841	0.0463453	0.0168666	0.110691	0.00593723	0.00698103	0.0982179	0.015029	0.015214	0.0654326	0.00696369	0.00669261
T2	18200001	18300000	0.56892	0.06716	0.435774	0.10512	0.0578309	0.176553	0.0619151	0.0464244	0.157723	0.0402586	0.0293501	0.158376	0.0452696	0.0338701	0.118501	0.0268249	0.0296921
T2	18300001	18400000	0.49446	0.03236	0.689366	0.297957	0.106253	0.0573668	0.00811215	0.00524631	0.0508329	0.00646873	0.00584775	0.0726603	0.0163715	0.0147724	0.0962955	0.00645108	0.00623316
T2	18400001	18500000	0.725648	0.0127538	0.565586	0.13778	0.0454601	0.180831	0.0164261	0.0076217	0.155192	0.007054	0.00524252	0.18926	0.0187653	0.0152156	0.109929	0.00591473	0.00530353
T2	18500001	18600000	0.67053	0.05752	0.653485	0.160063	0.0837796	0.227765	0.029366	0.0242175	0.190466	0.0180859	0.0157277	0.215139	0.0284152	0.0245793	0.174682	0.0242497	0.0232463
T2	18600001	18700000	0.66752	0.02347	0.689125	0.413714	0.149133	0.0981268	0.0286474	0.0176462	0.1014	0.0246327	0.0158645	0.117052	0.0343303	0.0239843	0.0736524	0.00689829	0.00482375
T2	18700001	18800000	0.62529	0.02365	0.670205	0.291272	0.136047	0.106264	0.00538434	0.00508591	0.114762	0.00415712	0.00425613	0.13379	0.015005	0.0140929	0.079431	0.00502965	0.00486763
T2	18800001	18900000	0.40181	0.08958	0.628948	0.178714	0.0794287	0.092715	0.0798042	0.0327184	0.0576975	0.0205258	0.019869	0.0544116	0.0244009	0.0237114	0.0928679	0.0577046	0.0400521
T2	18900001	19000000	0.65341	0.06026	0.889108	0.568637	0.187698	0.148723	0.056304	0.0916743	0.139061	0.041598	0.0657591	0.163113	0.0535061	0.0723488	0.145813	0.0470755	0.0831503
T2	19000001	19100000	0.56656	0.03019	0.641346	0.211011	0.0818188	0.162936	0.0396709	0.0377824	0.137778	0.0239728	0.0230859	0.147194	0.0309376	0.0284013	0.116117	0.0157485	0.0233346
T3	1	100000	0.714693	0.0266935	0.719061	0.177161	0.115033	0.185455	0.0246113	0.0163253	0.168388	0.0211716	0.0122168	0.162148	0.026315	0.0199595	0.187715	0.0321959	0.0259338
T3	100001	200000	0.7051	0.043	0.700576	0.275283	0.106353	0.208003	0.0130841	0.0089143	0.196275	0.0079537	0.00665678	0.196358	0.0164797	0.0152391	0.097835	0.00475151	0.00645677
T3	200001	300000	0.74405	0.00622	0.893587	0.69036	0.219461	0.122421	0.00486755	0.00493829	0.112624	0.00487916	0.00466296	0.115438	0.0126982	0.0134508	0.0642711	0.00397118	0.00442546
T3	300001	400000	0.74233	0.00384	0.877504	0.603611	0.233243	0.121288	0.00703988	0.0052687	0.121988	0.0048681	0.00481477	0.122373	0.0137113	0.0136413	0.056841	0.00419583	0.00436893
T3	400001	500000	0.532804	0.0183518	0.685518	0.267719	0.0688926	0.301772	0.0810611	0.0520827	0.251726	0.0376092	0.0276814	0.198998	0.0444926	0.0351937	0.165567	0.0461817	0.0423137
T3	500001	600000	0.73333	0.03086	0.66333	0.371401	0.155639	0.154006	0.0144226	0.0140172	0.126416	0.0103624	0.0116911	0.139758	0.0198002	0.0224112	0.126726	0.0144081	0.012933
T3	600001	700000	0.75525	0.0205	0.719389	0.360978	0.118406	0.121334	0.00557556	0.00906651	0.117925	0.00618735	0.0126838	0.121699	0.0146508	0.0199202	0.0639838	0.00725456	0.0113674
T3	700001	800000	0.74148	0.12554	0.667679	0.322822	0.128873	0.190969	0.00807128	0.00837777	0.199987	0.0055187	0.00708785	0.197772	0.0151712	0.0168394	0.139099	0.00819471	0.00965236
T3	800001	900000	0.73343	0.06362	0.627699	0.356443	0.122721	0.154232	0.0176508	0.0127523	0.137801	0.0114395	0.00935916	0.158331	0.0201664	0.020467	0.109383	0.0115274	0.0125425
T3	900001	1000000	0.64086	0.02857	0.689378	0.407608	0.154722	0.149625	0.00471071	0.00564606	0.130138	0.00506433	0.00479603	0.145599	0.0157682	0.0140123	0.129332	0.00459154	0.00505437
T3	1000001	1100000	0.71125	0.03852	0.760858	0.532621	0.208776	0.110916	0.00444232	0.00526018	0.101921	0.00396758	0.00496234	0.118895	0.0147443	0.0136181	0.0674991	0.0040086	0.0045707
T3	1100001	1200000	0.61723	0.10824	0.823301	0.471831	0.141235	0.186208	0.00632232	0.00494064	0.156472	0.0039016	0.0049028	0.181501	0.0143416	0.0143466	0.114166	0.00479406	0.00503875
T3	1200001	1300000	0.65809	0.07702	0.90716	0.506944	0.100747	0.287697	0.0484172	0.0522638	0.246957	0.0274241	0.0344393	0.254977	0.0384034	0.0415859	0.220304	0.0339979	0.0515527
T3	1300001	1400000	0.72296	0.0337	0.76303	0.322008	0.0929387	0.275433	0.0369746	0.0566392	0.293037	0.0273576	0.0407588	0.287979	0.0372292	0.049144	0.253823	0.0356749	0.0660074
T3	1400001	1500000	0.70149	0.06495	0.736484	0.323592	0.132655	0.193004	0.0147833	0.0170154	0.211583	0.0131157	0.0157989	0.214491	0.0211488	0.0218631	0.13486	0.0144356	0.0201893
T3	1500001	1600000	0.67884	0.03759	0.678328	0.379036	0.144674	0.123889	0.00612885	0.0051232	0.116655	0.00531058	0.00486947	0.126256	0.0127892	0.0138805	0.109303	0.00434538	0.00463447
T3	1600001	1700000	0.61597	0.13476	0.701712	0.348099	0.0742074	0.163483	0.0372214	0.0319827	0.153225	0.029457	0.0229011	0.160061	0.0457753	0.0371236	0.112932	0.019876	0.0227196
T3	1700001	1800000	0.66994	0.07762	0.916439	0.621998	0.168694	0.261548	0.0173496	0.0135276	0.244445	0.0202192	0.0137226	0.257471	0.0375229	0.0241261	0.318732	0.0840162	0.0475716
T3	1800001	1900000	0.55802	0.04282	0.661202	0.361468	0.147624	0.109654	0.00575385	0.0051922	0.113012	0.004585	0.00489603	0.0998069	0.0125386	0.0141661	0.0480008	0.00397975	0.00474877
T3	1900001	2000000	0.68376	0.03364	0.250777	0.214474	0.0568626	0.15812	0.0245159	0.0642549	0.166302	0.0193976	0.0459691	0.158967	0.0262094	0.0499586	0.133069	0.0148789	0.041927
T3	2000001	2100000	0.61813	0.06678	0.824589	0.590962	0.133373	0.281167	0.205444	0.115776	0.397306	0.166249	0.0989255	0.438929	0.123052	0.0700681	0.517556	0.196971	0.129259
T3	2100001	2200000	0.71523	0.03458	0.844257	0.539644	0.168922	0.173294	0.00970396	0.00490784	0.163306	0.00503047	0.00491074	0.166756	0.0131187	0.0138026	0.0601182	0.00434112	0.00453718
T3	2200001	2300000	0.7567	0.07751	0.62594	0.300558	0.0610576	0.330239	0.030438	0.0480363	0.309497	0.0242995	0.0358693	0.298622	0.0337887	0.0441896	0.169925	0.0206568	0.0347077
T3	2300001	2400000	0.76503	0.04641	0.897381	0.598829	0.19953	0.288878	0.0683698	0.0700109	0.23728	0.0412769	0.0451163	0.26389	0.0565914	0.0546824	0.181554	0.0537667	0.068229
T3	2400001	2500000	0.63244	0.01935	0.926041	0.667193	0.181239	0.159588	0.0458896	0.0399632	0.132822	0.0186702	0.0268925	0.124315	0.0269431	0.0351976	0.0972131	0.0213801	0.03397
T3	2500001	2600000	0.76178	0.00458	0.946131	0.600174	0.201921	0.192534	0.00497541	0.00499546	0.182326	0.00505946	0.00427155	0.173576	0.0143545	0.0150107	0.0822198	0.00801014	0.00603204
T3	2600001	2700000	0.77633	0.01577	0.867369	0.51164	0.181842	0.17342	0.0310695	0.0154768	0.167658	0.0221775	0.0112646	0.178234	0.0286147	0.0203142	0.128253	0.0205048	0.0124816
T3	2700001	2800000	0.80759	0.02687	0.873903	0.585486	0.162505	0.185063	0.00800314	0.00865507	0.175214	0.00465092	0.00514076	0.177537	0.0162752	0.014872	0.088043	0.00490893	0.00569069
T3	2800001	2900000	0.73066	0.02228	0.900544	0.493321	0.154212	0.149537	0.0157794	0.0212939	0.127391	0.00900257	0.0110734	0.139916	0.0188056	0.0219518	0.0764469	0.0100938	0.0147739
T3	2900001	3000000	0.63306	0.06904	0.914959	0.465661	0.156109	0.106627	0.0132818	0.0272346	0.10084	0.00938289	0.0207462	0.115649	0.0181987	0.0281794	0.0882393	0.0127956	0.0280534
T3	3000001	3100000	0.77366	0.06312	0.906406	0.679008	0.187755	0.224106	0.0175015	0.0298842	0.177439	0.0089899	0.0203606	0.21527	0.0204281	0.0296991	0.174101	0.0196037	0.0191348
T3	3100001	3200000	0.64848	0.25241	0.874531	0.650873	0.182791	0.260213	0.254566	0.127194	0.5478	0.341853	0.151029	0.59273	0.37528	0.163724	0.431756	0.151004	0.0685897
T3	3200001	3300000	0.75962	0.0181	0.863647	0.665323	0.229277	0.254705	0.0409352	0.0342339	0.240251	0.0311381	0.0240518	0.226195	0.0313053	0.0301787	0.157658	0.0340897	0.0317873
T3	3300001	3400000	0.6898	0.02206	0.8642	0.593089	0.212769	0.105568	0.00780633	0.00926613	0.0997921	0.0061648	0.00682798	0.102789	0.0142044	0.0170432	0.0636708	0.00426134	0.00749398
T3	3400001	3500000	0.72867	0.08481	0.858052	0.583207	0.19956	0.144769	0.00861686	0.00679777	0.141337	0.0069151	0.0061086	0.12799	0.0132705	0.0138851	0.0986875	0.00447291	0.00459951
T3	3500001	3600000	0.6577	0.07164	0.892167	0.774414	0.210493	0.171548	0.104075	0.053721	0.14378	0.0663734	0.0399157	0.132552	0.0644087	0.042273	0.142274	0.0474514	0.0346565
T3	3600001	3700000	0.5694	0.11559	0.942854	0.771334	0.249078	0.190755	0.0192265	0.00848041	0.15451	0.00968862	0.00676161	0.133313	0.0160838	0.0160401	0.109356	0.0068099	0.00634422
T3	3700001	3800000	0.61444	0.04951	0.86498	0.677372	0.214286	0.139853	0.0145784	0.00752957	0.127607	0.00575476	0.00613695	0.123764	0.0140459	0.0155546	0.0943407	0.00543811	0.00580469
T3	3800001	3900000	0.7939	0.11353	0.908264	0.655429	0.179211	0.238017	0.0135931	0.00652596	0.253613	0.00901397	0.00561367	0.25906	0.0212236	0.0158218	0.186516	0.00568961	0.00633144
T3	3900001	4000000	0.76127	0.05298	0.887797	0.557576	0.146026	0.186917	0.0235561	0.0168127	0.167199	0.0160707	0.0123402	0.173901	0.0256519	0.0229392	0.290904	0.0983439	0.058234
T3	4000001	4100000	0.76939	0.04398	0.865242	0.68406	0.209119	0.143051	0.0202836	0.0194674	0.150109	0.0121249	0.0156422	0.152502	0.0242258	0.0255396	0.115593	0.0145305	0.0200067
T3	4100001	4200000	0.50655	0.06232	0.805754	0.208829	0.127129	0.121161	0.0465444	0.0334121	0.112906	0.0317013	0.0277539	0.118857	0.0389848	0.032449	0.106761	0.0176321	0.0240351
T3	4200001	4300000	0.70718	0.02495	0.736717	0.453823	0.145503	0.203573	0.00861638	0.00759103	0.190873	0.00672962	0.00664017	0.181664	0.0151463	0.016908	0.115256	0.00577585	0.00676995
T3	4300001	4400000	0.7194	0.08117	0.913602	0.714961	0.21289	0.234499	0.0224313	0.0185232	0.224033	0.0146635	0.0159262	0.230725	0.0252964	0.0257447	0.224087	0.0355266	0.0386926
T3	4400001	4500000	0.62016	0.03798	0.86226	0.522521	0.143469	0.121625	0.0266732	0.0111552	0.121192	0.0180546	0.00759756	0.12871	0.0265619	0.0169224	0.121503	0.0125943	0.00742574
T3	4500001	4600000	0.59638	0.07288	0.769708	0.256652	0.081551	0.153255	0.0607243	0.0454583	0.144045	0.0449096	0.0352037	0.131242	0.0494793	0.0409761	0.0798825	0.0164827	0.0223033
T3	4600001	4700000	0.64438	0.13115	0.628016	0.14251	0.0718191	0.16709	0.0321739	0.0164302	0.163374	0.0248317	0.0160582	0.159909	0.0293736	0.0243907	0.145526	0.0219656	0.0149665
T3	4700001	4800000	0.74831	0.02683	0.666381	0.279937	0.0947039	0.20714	0.0247572	0.0149439	0.224221	0.0229482	0.0134479	0.218027	0.0299622	0.0210182	0.159193	0.0201115	0.0135861
T3	4800001	4900000	0.55417	0.03468	0.774376	0.419383	0.109057	0.2103	0.0722183	0.0663476	0.173015	0.0445182	0.0405239	0.192364	0.047063	0.0435335	0.168171	0.0425554	0.0456374
T3	4900001	5000000	0.55583	0.12805	0.694347	0.275076	0.119636	0.591781	0.283164	0.090849	0.570461	0.258725	0.089307	0.602417	0.282461	0.10408	0.439064	0.10324	0.0419992
T3	5000001	5100000	0.65175	0.11257	0.820645	0.467193	0.114264	0.375976	0.251025	0.104058	0.374951	0.234295	0.0972412	0.389169	0.255583	0.114671	0.270559	0.0970858	0.0545131
T3	5100001	5200000	0.75598	0.01469	0.515292	0.131771	0.0503746	0.192792	0.00735294	0.00473487	0.179129	0.00473912	0.00489974	0.186717	0.0132825	0.0132155	0.113776	0.00464856	0.00508763
T3	5200001	5300000	0.60478	0.07376	0.818613	0.400705	0.134363	0.309071	0.0781431	0.0563348	0.267012	0.0548339	0.0479307	0.295557	0.0687914	0.0546913	0.191134	0.0322865	0.0261788
T3	5300001	5400000	0.44271	0.14057	0.907838	0.512597	0.185376	0.0423616	0.00431989	0.00550421	0.0304886	0.00440943	0.005568	0.0391077	0.0120399	0.0140863	0.0296824	0.00412178	0.00481848
T3	5400001	5500000	0.7287	0.0487	0.764781	0.649455	0.236677	0.213416	0.0252819	0.0180905	0.193805	0.013168	0.0133405	0.1957	0.0230586	0.0215408	0.147156	0.0107453	0.0118622
T3	5500001	5600000	0.67611	0.03863	0.543373	0.160298	0.0496679	0.206869	0.00917205	0.0192764	0.190597	0.00721755	0.0111468	0.192291	0.0150726	0.021095	0.111262	0.00515361	0.0114374
T3	5600001	5700000	0.55674	0.04916	0.804424	0.376708	0.118458	0.100442	0.00630631	0.00538692	0.104692	0.00591377	0.00536214	0.104196	0.0149028	0.0153322	0.106684	0.00505432	0.00547657
T3	5700001	5800000	0.65492	0.08487	0.712041	0.200992	0.106908	0.208095	0.0479613	0.0399997	0.187331	0.0273781	0.0282295	0.192559	0.0382818	0.0341601	0.180627	0.026634	0.0318698
T3	5800001	5900000	0.69235	0.07486	0.719103	0.37608	0.134073	0.305827	0.0682655	0.0624591	0.259954	0.0533743	0.0479651	0.276569	0.0481475	0.0459187	0.246518	0.0384411	0.0489313
T3	5900001	6000000	0.5552	0.14121	0.741018	0.228797	0.132766	0.150578	0.0408931	0.0223742	0.155232	0.025458	0.0192554	0.168874	0.0426844	0.0293679	0.122981	0.022229	0.0211785
T3	6000001	6100000	0.64306	0.07291	0.768305	0.292252	0.132695	0.253921	0.0821823	0.0378277	0.24042	0.0674644	0.0326176	0.222815	0.0584956	0.0363993	0.168699	0.0377551	0.0360711
T3	6100001	6200000	0.715859	0.467025	0.593107	0.120012	0.0552736	0.821917	0.568054	0.19668	0.818059	0.528389	0.192494	0.836137	0.549535	0.212892	0.699841	0.247494	0.113482
T3	6200001	6300000	0.76474	0.02953	0.722371	0.354732	0.120385	0.256389	0.050835	0.0418718	0.250587	0.0371075	0.0351492	0.242731	0.0421587	0.0364776	0.133338	0.0308488	0.0310299
T3	6300001	6400000	0.71961	0.05456	0.567048	0.164007	0.0943202	0.17087	0.00529115	0.00511233	0.171371	0.00577442	0.0074355	0.184908	0.0132181	0.013874	0.084606	0.00464815	0.00572019
T3	6400001	6500000	0.5854	0.10441	0.502644	0.212563	0.0765609	0.258337	0.0282392	0.011871	0.258487	0.0200018	0.00867131	0.249557	0.0241796	0.0172242	0.139932	0.0062404	0.00556023
T3	6500001	6600000	0.52399	0.06137	0.599469	0.127314	0.0596729	0.159784	0.00677653	0.0050506	0.151624	0.00462854	0.0043426	0.143261	0.0123681	0.0137764	0.119538	0.00488325	0.00499821
T3	6600001	6700000	0.63477	0.05549	0.458105	0.113861	0.0305314	0.0899237	0.00508252	0.00493367	0.099878	0.00485394	0.00462769	0.101592	0.0133111	0.0137553	0.0489269	0.0036901	0.0044261
T3	6700001	6800000	0.66824	0.08402	0.445043	0.0344512	0.0135791	0.274341	0.0799743	0.026482	0.233824	0.047938	0.0195957	0.243026	0.0517178	0.0259352	0.191562	0.0492668	0.021459
T3	6800001	6900000	0.63457	0.06813	0.578385	0.0928952	0.0418918	0.109159	0.0103508	0.0156278	0.141988	0.00883335	0.0188345	0.143867	0.0182693	0.0234874	0.119786	0.00868244	0.0194478
T3	6900001	7000000	0.68508	0.09331	0.583453	0.180026	0.0513902	0.174045	0.0256751	0.0144264	0.149278	0.0150817	0.00953741	0.171855	0.0250971	0.0192501	0.121982	0.0137474	0.0111022
T3	7000001	7100000	0.77661	0.01599	0.445029	0.0699973	0.0505036	0.234651	0.00927892	0.00532005	0.235678	0.00458727	0.00475205	0.241405	0.0133781	0.0139233	0.129267	0.00443846	0.00451191
T3	7100001	7200000	0.69301	0.07492	0.530218	0.228036	0.103998	0.265586	0.0459894	0.0272556	0.24551	0.0244762	0.0190247	0.245893	0.0363565	0.0286296	0.1738	0.0167581	0.0201068
T3	7200001	7300000	0.72682	0.07256	0.567017	0.169911	0.0618156	0.244977	0.0423108	0.0329786	0.231658	0.027941	0.0204755	0.23377	0.0370885	0.0286987	0.173381	0.0235097	0.0199912
T3	7300001	7400000	0.69426	0.08003	0.575928	0.0223607	0.0173892	0.194012	0.0176845	0.0111022	0.215931	0.0138708	0.0147117	0.225417	0.0196969	0.0251334	0.150174	0.0140172	0.0161286
T3	7400001	7500000	0.53972	0.0736	0.652634	0.0123031	0.00807515	0.311465	0.0998871	0.0799859	0.304941	0.0774392	0.0739034	0.30853	0.0841831	0.0725563	0.254362	0.0561173	0.0633565
T3	7500001	7600000	0.70578	0.24616	0.448808	0.0425256	0.0154827	0.150528	0.0828645	0.0731015	0.140734	0.0581233	0.0509191	0.0995781	0.0226303	0.0377255	0.177693	0.0517276	0.0382433
T3	7600001	7700000	0.65627	0.01931	0.633097	0.0653907	0.0333082	0.171388	0.0222481	0.0187778	0.168526	0.0132708	0.0106388	0.175578	0.0214359	0.0180741	0.117337	0.0193135	0.0142351
T3	7700001	7800000	0.70189	0.02815	0.534127	0.0436754	0.0259241	0.287665	0.0332531	0.0149678	0.286364	0.0280219	0.0120949	0.29153	0.0313935	0.0195873	0.182634	0.00880784	0.00965043
T3	7800001	7900000	0.42782	0.10113	0.475879	0.0879225	0.0176024	0.120166	0.0883778	0.0751551	0.104791	0.0606152	0.0553063	0.119867	0.0684323	0.0578023	0.14724	0.0686969	0.0573539
T3	7900001	8000000	0.49235	0.18742	0.556462	0.126789	0.031522	0.472271	0.302197	0.13196	0.448665	0.272984	0.115752	0.448715	0.270818	0.119723	0.412384	0.150394	0.0800489
T3	8000001	8100000	0.48484	0.13056	0.421781	0.0698438	0.0366166	0.199089	0.0346469	0.0419128	0.180207	0.0225603	0.0281566	0.195339	0.0332561	0.0357666	0.209147	0.0287888	0.0393183
T3	8100001	8200000	0.55191	0.12956	0.667764	0.264722	0.0637942	0.296979	0.105394	0.0752438	0.285015	0.0792322	0.0656685	0.279593	0.0818257	0.0686323	0.253166	0.0712538	0.071245
T3	8200001	8300000	0.48036	0.05514	0.573547	0.118532	0.0456596	0.173755	0.0298293	0.0151669	0.180657	0.0346064	0.0189225	0.162396	0.0191108	0.0184774	0.100486	0.0115404	0.00959373
T3	8300001	8400000	0.37638	0.21753	0.360421	0.0674642	0.0183398	0.33274	0.0849229	0.0950547	0.308414	0.0543202	0.0647203	0.317252	0.0626621	0.0723871	0.276256	0.057319	0.0741013
T3	8400001	8500000	0.44726	0.09465	0.399114	0.0451091	0.0224043	0.150319	0.0543304	0.0176786	0.141128	0.0180702	0.00902536	0.152643	0.0271258	0.0183249	0.168795	0.00768746	0.00639051
T3	8500001	8600000	0.48587	0.23811	0.499499	0.0460284	0.0444083	0.393442	0.112584	0.0811447	0.353506	0.0779077	0.0612172	0.350145	0.0653456	0.0605666	0.401926	0.0676392	0.0665027
T3	8600001	8700000	0.50317	0.13236	0.347281	0.041921	0.016211	0.309809	0.125483	0.111775	0.302453	0.12726	0.119391	0.324156	0.135603	0.116293	0.289227	0.0826446	0.116101
T3	8700001	8800000	0.54328	0.12714	0.340329	0.314922	0.118261	0.264179	0.0818856	0.0672435	0.249626	0.0709467	0.0761059	0.276393	0.0927215	0.0854158	0.225099	0.0531113	0.0605523
T3	8800001	8900000	0.68932	0.11716	0.630164	0.261337	0.0948873	0.169757	0.0278987	0.0232955	0.191055	0.0282054	0.0227725	0.191474	0.0343372	0.0274631	0.187008	0.0252126	0.026546
T3	8900001	9000000	0.488	0.1301	0.46083	0.0243565	0.0147122	0.278999	0.0769931	0.0531399	0.265079	0.0528888	0.0428249	0.279942	0.0548874	0.0444797	0.289982	0.041874	0.0432774
T3	9000001	9100000	0.417779	0.353095	0.497404	0.0596166	0.0405705	0.446331	0.3543	0.157476	0.405308	0.314096	0.140791	0.434776	0.336013	0.141708	0.351416	0.180326	0.112485
T3	9100001	9200000	0.49021	0.11028	0.372262	0.0296734	0.0118513	0.262079	0.130522	0.0751591	0.232811	0.0913377	0.0529673	0.252077	0.102806	0.0568635	0.156155	0.0491025	0.047182
T3	9200001	9300000	0.56849	0.23063	0.491641	0.0851345	0.0542163	0.23487	0.0632871	0.0157306	0.209991	0.0222919	0.00885482	0.211113	0.0187846	0.0165414	0.148911	0.0114755	0.00998815
T3	9300001	9400000	0.51046	0.13915	0.430564	0.0459898	0.0282962	0.270977	0.0506821	0.0284822	0.27968	0.0574071	0.031994	0.244467	0.0484529	0.0327599	0.336244	0.0823175	0.0552556
T3	9400001	9500000	0.42768	0.13379	0.223163	0.0629249	0.0394511	0.259054	0.0997945	0.0806344	0.243778	0.0710201	0.0702527	0.244247	0.0800654	0.0741671	0.32765	0.0996002	0.0792502
T3	9500001	9600000	0.37086	0.20804	0.322506	0.0938297	0.0219534	0.434598	0.368756	0.158464	0.393493	0.316809	0.138088	0.407984	0.315677	0.142142	0.366928	0.160018	0.0961882
T3	9600001	9700000	0.62014	0.11623	0.522136	0.140785	0.0750949	0.313372	0.0171567	0.02731	0.271425	0.0145487	0.0223316	0.250413	0.0248667	0.0327726	0.276744	0.0129719	0.0255155
T3	9700001	9800000	0.358935	0.307206	0.451435	0.0304112	0.0472811	0.286268	0.29529	0.0989552	0.262383	0.261752	0.0895809	0.290872	0.264459	0.0958323	0.405212	0.156224	0.0733552
T3	9800001	9900000	0.5576	0.18054	0.390266	0.0102684	0.00562838	0.3385	0.375768	0.161119	0.318587	0.338887	0.151867	0.321464	0.351948	0.160365	0.294206	0.190273	0.111979
T3	9900001	10000000	0.55412	0.29341	0.360309	0.0181336	0.0062283	0.463553	0.283952	0.129902	0.436779	0.230012	0.112071	0.450888	0.275174	0.135802	0.415515	0.164016	0.0951783
T3	10000001	10100000	0.52128	0.15257	0.360256	0.0109674	0.00523531	0.320341	0.120516	0.0568873	0.315682	0.0887015	0.0413041	0.317033	0.0754581	0.0435696	0.33966	0.035551	0.0278789
T3	10100001	10200000	0.57694	0.15813	0.505081	0.0248212	0.0117522	0.351862	0.166268	0.0693243	0.337057	0.134117	0.0570281	0.339322	0.101191	0.0539718	0.320431	0.0605972	0.0524887
T3	10200001	10300000	0.47615	0.18763	0.485734	0.110764	0.0263352	0.426331	0.337235	0.135052	0.43884	0.31164	0.126557	0.405774	0.296534	0.126437	0.3078	0.128829	0.0845679
T3	10300001	10400000	0.61865	0.13969	0.552821	0.138469	0.0693684	0.301345	0.119766	0.111165	0.268895	0.0921601	0.088564	0.251336	0.0894836	0.084354	0.384949	0.0940254	0.0780021
T3	10400001	10500000	0.57622	0.23787	0.487543	0.0315628	0.00969508	0.449178	0.220154	0.133656	0.420044	0.157787	0.103654	0.448554	0.162862	0.108038	0.426934	0.105446	0.097514
T3	10500001	10600000	0.48479	0.17525	0.404075	0.0176955	0.0101824	0.207853	0.07675	0.057306	0.211697	0.0559278	0.0324517	0.217217	0.0576013	0.036946	0.362628	0.0581259	0.0437403
T3	10600001	10700000	0.38248	0.32377	0.491175	0.0397655	0.0118249	0.638121	0.371155	0.167213	0.607789	0.321077	0.14386	0.615981	0.32412	0.150848	0.597606	0.214578	0.151354
T3	10700001	10800000	0.34381	0.23449	0.359532	0.0375	0.0163746	0.286083	0.182128	0.149225	0.262933	0.129352	0.110307	0.260089	0.121303	0.0878184	0.40766	0.117805	0.111496
T3	10800001	10900000	0.54813	0.36272	0.335884	0.0810651	0.040362	0.54831	0.277833	0.132694	0.562215	0.285272	0.132748	0.525714	0.230734	0.120346	0.590996	0.182317	0.11671
T3	10900001	11000000	0.44356	0.29856	0.331773	0.0437533	0.010394	0.403072	0.152094	0.0703818	0.423927	0.135638	0.0608544	0.426845	0.130379	0.0672821	0.473185	0.0892286	0.070001
T3	11000001	11100000	0.31886	0.29813	0.366221	0.0197776	0.00638767	0.572574	0.324986	0.144848	0.590713	0.301029	0.132708	0.612704	0.307896	0.132791	0.594755	0.155777	0.0990753
T3	11100001	11200000	0.25407	0.31454	0.508072	0.060948	0.0270953	0.580409	0.29477	0.140492	0.532574	0.200635	0.0977952	0.551527	0.203019	0.096857	0.595708	0.128331	0.0878084
T3	11200001	11300000	0.36196	0.3043	0.403329	0.0239327	0.0156902	0.717455	0.407475	0.21336	0.700073	0.353795	0.188823	0.702492	0.347208	0.186472	0.665589	0.164671	0.124777
T3	11300001	11400000	0.22537	0.47355	0.318084	0.0353286	0.00975462	0.719574	0.451553	0.204172	0.691747	0.401736	0.191713	0.684982	0.380011	0.196691	0.766888	0.29539	0.17547
T3	11400001	11500000	0.36641	0.39338	0.405562	0.0214131	0.0052299	0.662814	0.399704	0.168709	0.644128	0.368176	0.150547	0.663719	0.377895	0.156141	0.64333	0.19267	0.111121
T3	11500001	11600000	0.20332	0.47525	0.405588	0.0166163	0.00640888	0.841412	0.498774	0.175924	0.847201	0.446717	0.155283	0.862305	0.447933	0.159098	0.817384	0.228152	0.124723
T3	11600001	11700000	0.4483	0.65825	0.419968	0.040363	0.0125917	0.858242	0.518456	0.210678	0.861623	0.472395	0.191467	0.869516	0.470315	0.197544	0.836454	0.213747	0.144671
T3	11700001	11800000	0.30557	0.34913	0.480586	0.0382705	0.00884091	0.822922	0.50037	0.220491	0.79557	0.396231	0.172522	0.810286	0.393255	0.18319	0.813201	0.177376	0.12297
T3	11800001	11900000	0.14329	0.66287	0.347514	0.0258038	0.00720138	0.867346	0.595542	0.232391	0.863514	0.534058	0.21698	0.882158	0.529653	0.221812	0.800629	0.280066	0.147535
T3	11900001	12000000	0.30676	0.6187	0.479738	0.0278261	0.00927093	0.854617	0.496965	0.193376	0.840919	0.405007	0.158103	0.852645	0.384622	0.154148	0.80686	0.185807	0.107322
T3	12000001	12100000	0.06211	0.48081	0.481468	0.0552511	0.0364828	0.793875	0.517623	0.189894	0.786699	0.450434	0.171866	0.763842	0.424189	0.164963	0.738326	0.227102	0.109639
T3	12100001	12200000	0.13973	0.49031	0.497788	0.0233599	0.009211	0.857328	0.522791	0.206622	0.865485	0.467967	0.199672	0.876953	0.47301	0.207729	0.840658	0.224735	0.128664
T3	12200001	12300000	0.18532	0.45001	0.555063	0.016089	0.00575957	0.885326	0.597212	0.214313	0.883953	0.556544	0.210893	0.892845	0.55109	0.210286	0.843261	0.329084	0.158735
T3	12300001	12400000	0.35494	0.61249	0.530367	0.110225	0.0227862	0.91085	0.581456	0.222701	0.914062	0.541908	0.219938	0.923915	0.53535	0.224386	0.884285	0.275435	0.154104
T3	12400001	12500000	0.04846	0.70489	0.439106	0.0406203	0.0567203	0.914797	0.595556	0.216902	0.920527	0.554879	0.213843	0.935232	0.580609	0.234119	0.887163	0.377116	0.182715
T3	12500001	12600000	0.09195	0.53971	0.382044	0.0237926	0.00561698	0.900462	0.562009	0.221041	0.898422	0.466735	0.185847	0.912814	0.505671	0.205619	0.874569	0.253942	0.149941
T3	12600001	12700000	0.0410352	0.886915	0.417799	0.0128925	0.00577229	0.908933	0.582752	0.220089	0.921573	0.522444	0.202623	0.928114	0.547207	0.222996	0.910972	0.270753	0.139644
T3	12700001	12800000	0.00105	0.70178	0.206661	0.0323602	0.0232123	0.908699	0.510429	0.182463	0.911554	0.435799	0.162899	0.921411	0.433338	0.170576	0.889229	0.20392	0.118155
T3	12800001	12900000	0.13673	0.6171	0.432056	0.0350994	0.00559357	0.863819	0.57984	0.213713	0.862773	0.515173	0.203093	0.878874	0.517993	0.214366	0.792641	0.284752	0.146799
T3	12900001	13000000	0.23767	0.78229	0.363093	0.0302812	0.0231331	0.898294	0.624309	0.235393	0.910435	0.584531	0.231891	0.914865	0.593894	0.244426	0.903065	0.336768	0.182548
T3	13000001	13100000	0.52087	0.60678	0.546381	0.235534	0.0734914	0.848226	0.569244	0.193779	0.837443	0.50425	0.173735	0.856215	0.51571	0.180232	0.794371	0.278403	0.136266
T3	13100001	13200000	0.19255	0.66153	0.345696	0.0138138	0.0156977	0.858038	0.503032	0.198406	0.864343	0.432262	0.183608	0.883434	0.463982	0.197113	0.868275	0.207738	0.129649
T3	13200001	13300000	0.14213	0.6012	0.46878	0.159636	0.0765257	0.887558	0.512498	0.147057	0.89094	0.443651	0.13011	0.907306	0.437472	0.134579	0.797487	0.116282	0.0683113
T3	13300001	13400000	0.16862	0.71182	0.391986	0.0447689	0.0139669	0.916964	0.446929	0.136613	0.921535	0.381728	0.125759	0.906091	0.386051	0.138475	0.7569	0.182074	0.120729
T3	13400001	13500000	0.33966	0.58165	0.419135	0.0180041	0.00584505	0.882607	0.617812	0.211745	0.892582	0.575889	0.206453	0.902922	0.579194	0.224236	0.625952	0.287664	0.193906
T3	13500001	13600000	0.19644	0.76033	0.156682	0.0127263	0.00537797	0.907238	0.645761	0.231319	0.911397	0.591133	0.221007	0.929798	0.603074	0.237432	0.900416	0.32448	0.155799
T3	13600001	13700000	0.04998	0.54859	0.330949	0.0325894	0.0119105	0.891627	0.522704	0.162763	0.895837	0.458332	0.14729	0.909487	0.465314	0.163953	0.81275	0.218542	0.109614
T3	13700001	13800000	0	0.497698	0.493762	0.122265	0.0443924	0.896763	0.655469	0.226434	0.901689	0.599283	0.211179	0.933618	0.634327	0.249115	0.295532	0.20112	0.20581
T3	13800001	13900000	0	0.40343	0.461543	0.0312671	0.0217507	0.908664	0.620224	0.225491	0.914031	0.575531	0.214942	0.940086	0.603722	0.241772	0.895554	0.394592	0.179918
T3	13900001	14000000	0	0.18997	0.49029	0.14217	0.0734701	0.890221	0.50487	0.191935	0.90077	0.439862	0.150506	0.917	0.421038	0.158047	0.873812	0.248162	0.161169
T3	14000001	14100000	0	0.582809	0.340582	0.0875717	0.0207494	0.905167	0.555166	0.19664	0.899061	0.492941	0.181556	0.925773	0.513279	0.205425	0.88382	0.267585	0.174977
T3	14100001	14200000	0.0330673	0.0825563	0.469599	0.0122196	0.00665366	0.779932	0.40393	0.180766	0.793673	0.363663	0.16185	0.829077	0.388562	0.162431	0.872388	0.324794	0.258569
T3	14200001	14300000	0.02474	0.5008	0.351239	0.0129222	0.00656426	0.918461	0.586947	0.204853	0.920555	0.527316	0.186983	0.932473	0.541146	0.208687	0.890133	0.295983	0.152583
T3	14300001	14400000	0.04351	0.51713	0.293229	0.0296436	0.0106692	0.915089	0.560662	0.201998	0.914648	0.504334	0.178468	0.917298	0.523078	0.20827	0.903246	0.278395	0.153466
T3	14400001	14500000	0.0118392	0.385397	0.677676	0.287702	0.0892608	0.911303	0.66163	0.232457	0.914506	0.615177	0.212193	0.935165	0.626228	0.233738	0.90029	0.385818	0.183845
T3	14500001	14600000	0	0.64683	0.397327	0.0527879	0.022583	0.90339	0.636601	0.239905	0.912962	0.584074	0.223639	0.935998	0.617669	0.253699	0.729212	0.346819	0.239042
T3	14600001	14700000	0.0374	0.70664	0.387562	0.0164085	0.00718441	0.911961	0.641999	0.233671	0.92487	0.602703	0.228444	0.940318	0.624571	0.255095	0.903087	0.356519	0.187386
T3	14700001	14800000	0.06074	0.8716	0.356412	0.025109	0.0064674	0.924032	0.602326	0.224066	0.930521	0.565285	0.219188	0.945267	0.59324	0.245575	0.636175	0.316942	0.265843
T3	14800001	14900000	0.01628	0.79255	0.519954	0.0594551	0.0285615	0.909009	0.58823	0.210472	0.917699	0.536248	0.194198	0.934233	0.560586	0.226775	0.544453	0.296336	0.26001
T3	14900001	15000000	0.18341	0.68984	0.494316	0.0212227	0.0118639	0.901511	0.59341	0.228544	0.895054	0.541827	0.214036	0.921135	0.56258	0.235858	0.615184	0.29167	0.227852
T3	15000001	15100000	0.17205	0.781628	0.405358	0.00959673	0.00644112	0.915182	0.637921	0.244949	0.91783	0.580967	0.222287	0.934269	0.598635	0.247127	0.822684	0.359702	0.216143
T3	15100001	15200000	0.241849	0.546442	0.382001	0.0342305	0.0091866	0.853983	0.520004	0.188319	0.844322	0.451595	0.166785	0.852251	0.472848	0.189159	0.582141	0.211763	0.173726
T3	15200001	15300000	0.19479	0.65926	0.456086	0.0955026	0.0442725	0.91309	0.635413	0.218243	0.910971	0.578477	0.203561	0.932215	0.597017	0.235561	0.892887	0.347674	0.153369
T3	15300001	15400000	0.25058	0.54144	0.396212	0.0137022	0.0105143	0.886606	0.543633	0.201274	0.879699	0.440914	0.153956	0.894117	0.473811	0.195483	0.813724	0.244742	0.152797
T3	15400001	15500000	0.40498	0.62223	0.432681	0.012704	0.00615613	0.86893	0.57073	0.224683	0.859494	0.490542	0.193582	0.888367	0.510992	0.219164	0.819879	0.294082	0.154268
T3	15500001	15600000	0.40484	0.66959	0.523179	0.145094	0.0369579	0.874807	0.500173	0.194074	0.841527	0.333011	0.134184	0.862152	0.365238	0.14743	0.813685	0.222793	0.132788
T3	15600001	15700000	0.40398	0.79904	0.425098	0.0151953	0.00537503	0.896166	0.516997	0.191262	0.895569	0.451333	0.169195	0.91079	0.460618	0.184189	0.872828	0.194281	0.108833
T3	15700001	15800000	0.19772	0.69401	0.588062	0.0550076	0.0143989	0.900073	0.61152	0.235764	0.903456	0.560805	0.222533	0.919637	0.561955	0.234296	0.893383	0.310259	0.159665
T3	15800001	15900000	0.33531	0.50232	0.414135	0.0118705	0.00667818	0.774219	0.482939	0.199025	0.766979	0.431302	0.185206	0.787006	0.444286	0.193927	0.736287	0.216917	0.137468
T3	15900001	16000000	0.14711	0.639	0.416954	0.0284174	0.00662548	0.863639	0.567766	0.241761	0.87473	0.513252	0.204697	0.884896	0.53591	0.236877	0.847899	0.35568	0.213133
T3	16000001	16100000	0.21342	0.60716	0.428748	0.0486365	0.0154761	0.814955	0.60164	0.251661	0.795067	0.531559	0.210858	0.795055	0.531005	0.233465	0.778293	0.325442	0.172757
T3	16100001	16200000	0.24062	0.55993	0.460794	0.00973236	0.00480743	0.743993	0.357337	0.158849	0.753457	0.273014	0.118774	0.775578	0.280172	0.132149	0.655195	0.105305	0.0803828
T3	16200001	16300000	0.17249	0.66955	0.577031	0.113456	0.0543617	0.87557	0.623013	0.218161	0.880728	0.590888	0.216919	0.89442	0.573171	0.226191	0.865954	0.312433	0.13574
T3	16300001	16400000	0.29087	0.57036	0.353326	0.0222169	0.0164163	0.778788	0.482746	0.188008	0.7624	0.406278	0.158999	0.766798	0.375821	0.151573	0.724061	0.171723	0.104569
T3	16400001	16500000	0.593879	0.488462	0.466105	0.109443	0.0601582	0.861189	0.57169	0.231772	0.857323	0.491038	0.205553	0.873244	0.507673	0.222162	0.842431	0.278835	0.160419
T3	16500001	16600000	0.365	0.37388	0.54661	0.274433	0.0706458	0.704147	0.435194	0.195374	0.674928	0.348168	0.166927	0.704998	0.356526	0.172012	0.67806	0.269017	0.201717
T3	16600001	16700000	0.387206	0.471005	0.555508	0.0384796	0.026356	0.51194	0.257571	0.126776	0.524405	0.254471	0.104334	0.556132	0.242631	0.106775	0.549679	0.156876	0.118948
T3	16700001	16800000	0.43046	0.26256	0.439081	0.162395	0.0754889	0.469114	0.149317	0.0874617	0.432318	0.090414	0.0576285	0.445816	0.0967285	0.0648894	0.435185	0.0554102	0.0449598
T3	16800001	16900000	0.14569	0.26622	0.504469	0.0113692	0.00602373	0.610292	0.462327	0.20712	0.605098	0.444472	0.193155	0.606933	0.42618	0.196449	0.584271	0.252459	0.161305
T3	16900001	17000000	0.23587	0.33623	0.496851	0.012468	0.0057099	0.61766	0.418969	0.184277	0.594718	0.402579	0.168912	0.612315	0.408339	0.172142	0.596763	0.259082	0.15873
T3	17000001	17100000	0.40635	0.33622	0.473355	0.0289157	0.0152423	0.542453	0.100058	0.087924	0.53042	0.0864248	0.0793954	0.527202	0.0728219	0.0714384	0.477031	0.070971	0.0796354
T3	17100001	17200000	0.34172	0.20475	0.364409	0.0737269	0.00977206	0.438176	0.193687	0.107549	0.446412	0.142879	0.0838203	0.428613	0.135976	0.0853729	0.530546	0.126112	0.0841466
T3	17200001	17300000	0.3234	0.41883	0.520298	0.118393	0.0491428	0.655587	0.389511	0.161635	0.644804	0.351563	0.145993	0.648607	0.338891	0.140198	0.678456	0.230607	0.127808
T3	17300001	17400000	0.55179	0.38389	0.470487	0.162372	0.0756103	0.708297	0.41848	0.157323	0.673083	0.325089	0.128891	0.726921	0.368479	0.152197	0.542944	0.16562	0.0806288
T3	17400001	17500000	0.391085	0.241588	0.355011	0.0138828	0.00560632	0.423012	0.150792	0.0816331	0.399166	0.120435	0.066757	0.41025	0.126873	0.0688348	0.414748	0.100336	0.0631521
T3	17500001	17600000	0.58431	0.15863	0.357925	0.0108702	0.00579414	0.379817	0.121174	0.0558093	0.322129	0.0431855	0.0281003	0.354177	0.0752408	0.0394718	0.268762	0.0364563	0.04173
T3	17600001	17700000	0.51381	0.22975	0.434348	0.0102564	0.00636611	0.370516	0.394187	0.136994	0.351372	0.380011	0.136582	0.363546	0.383155	0.145913	0.431493	0.200204	0.0922485
T3	17700001	17800000	0.69276	0.14904	0.32401	0.0322231	0.00736618	0.321562	0.0865922	0.110588	0.29	0.0607116	0.0970504	0.319336	0.0692528	0.090545	0.313105	0.0467884	0.0931873
T3	17800001	17900000	0.488724	0.189598	0.366892	0.0144025	0.0116582	0.292501	0.106907	0.0538442	0.266234	0.0614301	0.0353305	0.290058	0.0615154	0.045672	0.247414	0.0376208	0.0385815
T3	17900001	18000000	0.48332	0.27838	0.614746	0.123759	0.0829557	0.520711	0.406486	0.150105	0.503426	0.337378	0.134746	0.531445	0.374543	0.15797	0.54423	0.292077	0.144054
T3	18000001	18100000	0.67302	0.14523	0.372943	0.019574	0.0104406	0.403334	0.286779	0.115634	0.398719	0.246279	0.102602	0.388114	0.210206	0.0907302	0.269104	0.033916	0.0285731
T3	18100001	18200000	0.39814	0.28603	0.36625	0.0329902	0.0108658	0.420763	0.213946	0.160298	0.355067	0.162653	0.13356	0.400316	0.184322	0.138352	0.423065	0.168768	0.15721
T3	18200001	18300000	0.46998	0.19151	0.396217	0.0148921	0.00884471	0.571842	0.365244	0.17528	0.514854	0.279884	0.133057	0.508943	0.277283	0.137263	0.495561	0.258207	0.142342
T3	18300001	18400000	0.74453	0.11947	0.529527	0.0819761	0.0302694	0.270334	0.132624	0.0915061	0.239824	0.0951353	0.0722973	0.261301	0.101958	0.0774744	0.264701	0.117202	0.081948
T3	18400001	18500000	0.6101	0.16326	0.522676	0.094106	0.0491207	0.403468	0.112574	0.0796339	0.387859	0.0875633	0.0640664	0.390774	0.0935481	0.071443	0.328678	0.0464143	0.0441463
T3	18500001	18600000	0.72182	0.06505	0.304261	0.0128159	0.0105859	0.310524	0.024155	0.0331534	0.287999	0.00860606	0.0226792	0.334177	0.0291501	0.033149	0.221565	0.0116762	0.0258693
T3	18600001	18700000	0.55885	0.17914	0.450027	0.0551604	0.0376003	0.247707	0.0577094	0.0323187	0.255886	0.0408456	0.0291484	0.281001	0.0528284	0.0349097	0.251016	0.0349671	0.0299571
T3	18700001	18800000	0.53703	0.15229	0.490107	0.018873	0.0149373	0.342311	0.423546	0.149966	0.313789	0.402374	0.149884	0.326286	0.385884	0.15058	0.326004	0.227787	0.0962801
T3	18800001	18900000	0.63492	0.13472	0.366885	0.0393978	0.011786	0.208506	0.0194622	0.0376461	0.2138	0.0150912	0.0293001	0.206521	0.0239108	0.0373324	0.182012	0.0324942	0.0673732
T3	18900001	19000000	0.68563	0.07965	0.418773	0.0174428	0.0102633	0.285496	0.0748362	0.0497502	0.259046	0.0454751	0.0328764	0.239482	0.0414612	0.0385026	0.233849	0.0379249	0.0442909
T3	19000001	19100000	0.62519	0.11732	0.53784	0.06724	0.0161189	0.255259	0.0721627	0.038216	0.246254	0.0344721	0.0245042	0.219101	0.0238982	0.0266154	0.24441	0.0193796	0.0299989
T3	19100001	19200000	0.61058	0.05734	0.404944	0.0119147	0.00626417	0.255164	0.0278475	0.0389604	0.256738	0.0229408	0.032873	0.242687	0.0280412	0.0365402	0.233638	0.026451	0.0405534
T3	19200001	19300000	0.46249	0.18935	0.553643	0.0635558	0.0183244	0.297855	0.0881964	0.0612467	0.194803	0.0475508	0.0366265	0.246963	0.0737051	0.0531808	0.256698	0.0325113	0.0361948
T3	19300001	19400000	0.51872	0.29027	0.295653	0.0143848	0.0063955	0.243296	0.100801	0.0738109	0.184948	0.0633354	0.056465	0.213964	0.0695895	0.0585235	0.155924	0.0479413	0.0465431
T3	19400001	19500000	0.48577	0.09214	0.511422	0.0185806	0.0186311	0.465384	0.153329	0.088794	0.398821	0.0885834	0.0556359	0.411418	0.0940779	0.0587269	0.35228	0.0638565	0.0607507
T3	19500001	19600000	0.4454	0.09127	0.629333	0.0633377	0.0273565	0.272216	0.0959925	0.0565848	0.227955	0.056702	0.0380807	0.218595	0.0600095	0.0433387	0.201437	0.0661162	0.044342
T3	19600001	19700000	0.47659	0.10545	0.526495	0.0701159	0.0484044	0.269494	0.134583	0.0953914	0.207297	0.067838	0.0562904	0.21976	0.0931388	0.0680937	0.181188	0.0519569	0.0525762
T3	19700001	19800000	0.67611	0.04873	0.41991	0.0659083	0.0296007	0.17338	0.0239111	0.0311651	0.162868	0.0212723	0.0256841	0.177282	0.0295967	0.0354019	0.0932841	0.0230763	0.0316077
T3	19800001	19900000	0.75032	0.07502	0.478907	0.0271906	0.00518038	0.245449	0.0919496	0.0584602	0.225601	0.0704964	0.0434344	0.241542	0.0835647	0.0542224	0.211636	0.0686362	0.0439021
T3	19900001	20000000	0.63439	0.0721	0.481646	0.0215239	0.0178772	0.19477	0.0779013	0.105079	0.179389	0.0534386	0.0777855	0.180731	0.0568149	0.0737189	0.102992	0.0503771	0.0828039
T3	20000001	20100000	0.66096	0.03572	0.605083	0.0454656	0.00800196	0.101713	0.00457946	0.00561394	0.103643	0.00498738	0.004781	0.119417	0.0138482	0.0151319	0.0547857	0.00426813	0.00552304
T3	20100001	20200000	0.6462	0.04686	0.404412	0.0152015	0.00825145	0.203208	0.0442451	0.0568694	0.198026	0.0306197	0.046459	0.20229	0.0378351	0.0528803	0.1466	0.0313563	0.0493216
T3	20200001	20300000	0.41761	0.13696	0.481868	0.0385531	0.018007	0.14488	0.0602725	0.0443863	0.118545	0.0419771	0.0375395	0.144737	0.051453	0.0433415	0.166326	0.0441872	0.0398817
T3	20300001	20400000	0.56148	0.03266	0.412304	0.010913	0.00892265	0.174685	0.0571539	0.0332716	0.135857	0.0390452	0.0242378	0.152426	0.0508747	0.0331217	0.134097	0.0422061	0.0307878
T3	20400001	20500000	0.6078	0.05116	0.459672	0.0572207	0.0172987	0.155447	0.0283073	0.0270581	0.137625	0.0226674	0.0222531	0.144554	0.0323448	0.0318503	0.119083	0.0224376	0.0274722
T3	20500001	20600000	0.69739	0.04379	0.439405	0.0112876	0.0113211	0.10619	0.00810856	0.00584246	0.0983799	0.00828406	0.0059966	0.095998	0.014147	0.0143105	0.0726504	0.00457247	0.00460408
T3	20600001	20700000	0.66707	0.02847	0.48294	0.0486109	0.0256252	0.105522	0.00638497	0.00500878	0.0930521	0.00477091	0.00467396	0.105181	0.0128012	0.0131572	0.0659618	0.00578905	0.00568221
T3	20700001	20800000	0.65392	0.02211	0.533202	0.0261603	0.0102831	0.234702	0.0334716	0.0253269	0.202448	0.0226534	0.0226277	0.212559	0.0316124	0.028824	0.164014	0.0141323	0.0218547
T3	20800001	20900000	0.77059	0.03908	0.88016	0.46747	0.183675	0.231343	0.0188529	0.0124269	0.221043	0.0133888	0.011317	0.223379	0.0212239	0.0185703	0.175227	0.00899691	0.0105037
T3	20900001	21000000	0.77238	0.09308	0.52128	0.132544	0.10439	0.498964	0.142873	0.0928953	0.470889	0.152312	0.0878247	0.486911	0.153813	0.0977094	0.447592	0.0903674	0.0783365
T3	21000001	21100000	0.63767	0.085	0.615444	0.347237	0.167326	0.218928	0.0370021	0.0212356	0.213324	0.0414045	0.0184016	0.232591	0.0549674	0.0283652	0.175928	0.0271162	0.0164962
T3	21100001	21200000	0.670583	0.0299095	0.566867	0.0203599	0.00822371	0.211167	0.0247171	0.0401537	0.1892	0.0181407	0.0273721	0.213736	0.0322202	0.041182	0.178956	0.0190564	0.0347429
T3	21200001	21300000	0.56709	0.16084	0.428498	0.0217241	0.016483	0.387221	0.216976	0.0959421	0.345716	0.175725	0.0851655	0.384581	0.207145	0.0997683	0.323062	0.0816283	0.05177
T3	21300001	21400000	0.60917	0.02326	0.408907	0.0209539	0.0224081	0.260435	0.0626836	0.0305854	0.250575	0.0458554	0.0231279	0.253562	0.0567259	0.0308292	0.188714	0.0202015	0.0130951
T3	21400001	21500000	0.5197	0.08773	0.530791	0.192243	0.0848213	0.168895	0.0434478	0.0555961	0.163349	0.0290268	0.044189	0.173592	0.0397309	0.050705	0.179388	0.0201976	0.0484737
T3	21500001	21600000	0.60328	0.05243	0.690871	0.122289	0.0695274	0.104129	0.0547576	0.0358937	0.109716	0.0343911	0.0268639	0.11571	0.0467868	0.034138	0.0905886	0.0316178	0.0397154
T3	21600001	21700000	0.6708	0.04124	0.490899	0.0790012	0.0222698	0.160823	0.0151511	0.0215547	0.146232	0.0111848	0.0136684	0.143901	0.0195939	0.0239022	0.145916	0.0114966	0.01952
T3	21700001	21800000	0.64979	0.04738	0.441213	0.0447021	0.0331259	0.359582	0.0738739	0.0570905	0.315868	0.0500434	0.041443	0.307717	0.0590881	0.0465973	0.280727	0.0494993	0.0454918
T3	21800001	21900000	0.58716	0.02458	0.495209	0.136251	0.050673	0.18448	0.0355215	0.038561	0.17023	0.0248136	0.0282418	0.167881	0.0327344	0.0370342	0.122797	0.0185723	0.0209137
T3	21900001	22000000	0.66859	0.04703	0.401845	0.0312339	0.0164448	0.144755	0.0208446	0.0193176	0.132895	0.00999947	0.013457	0.134452	0.0215563	0.022929	0.104108	0.0142944	0.015166
T3	22000001	22100000	0.64044	0.06152	0.591776	0.138002	0.0731179	0.10098	0.0319911	0.0228971	0.0950437	0.0252623	0.0177401	0.100024	0.0342701	0.0266139	0.0685708	0.0204709	0.0185101
T3	22100001	22200000	0.64545	0.01718	0.490745	0.217291	0.103273	0.112173	0.0128506	0.0237652	0.104232	0.0076555	0.0151605	0.117513	0.0164238	0.0269577	0.0803416	0.00855934	0.0150167
T3	22200001	22300000	0.56845	0.05856	0.59411	0.0893412	0.0582305	0.185797	0.00742786	0.0058923	0.165353	0.00572744	0.00545998	0.193142	0.0164016	0.0142605	0.133147	0.00519025	0.00552152
T3	22300001	22400000	0.575	0.07034	0.456477	0.126598	0.0475175	0.142816	0.0409778	0.0309667	0.131359	0.03037	0.0242417	0.154961	0.0397233	0.0314078	0.13351	0.0301308	0.0251724
T3	22400001	22500000	0.73504	0.07317	0.58812	0.0397037	0.0183266	0.209279	0.0209226	0.0325319	0.199706	0.0159302	0.0217213	0.209164	0.0255652	0.0316621	0.128218	0.0169264	0.0304116
T3	22500001	22600000	0.64344	0.18478	0.463831	0.109496	0.053126	0.0697196	0.0085728	0.00555996	0.0645708	0.00488127	0.00484477	0.0615812	0.013308	0.0141631	0.132507	0.0411862	0.0260074
T3	22600001	22700000	0.69451	0.13301	0.531581	0.20501	0.0593255	0.255893	0.0499387	0.0415143	0.254291	0.0417171	0.0339887	0.266121	0.0447094	0.0390965	0.194184	0.0269675	0.0254829
T3	22700001	22800000	0.73734	0.05207	0.593746	0.021512	0.00661908	0.25154	0.0319293	0.0139596	0.242732	0.0151141	0.0105873	0.232147	0.0228276	0.0197028	0.206549	0.0173419	0.0117346
T3	22800001	22900000	0.67258	0.05548	0.434433	0.029719	0.0135778	0.112522	0.00514047	0.00478373	0.138962	0.00505448	0.00475193	0.137975	0.0152821	0.0141764	0.119418	0.0052443	0.00571928
T3	22900001	23000000	0.64335	0.06525	0.527042	0.0226845	0.0259162	0.111842	0.0186717	0.0195872	0.114962	0.0102878	0.0131595	0.117251	0.0202823	0.0201558	0.128304	0.0140332	0.013379
T3	23000001	23100000	0.65658	0.03276	0.463272	0.0548039	0.0261847	0.190051	0.00971513	0.00734187	0.164943	0.00773935	0.00716006	0.185834	0.0163529	0.0163707	0.131916	0.00703565	0.00679083
T3	23100001	23200000	0.41593	0.06495	0.499686	0.291201	0.102977	0.207537	0.0658458	0.0382904	0.161375	0.0345832	0.0251629	0.188462	0.0489198	0.0325017	0.134174	0.0279552	0.0270155
T3	23200001	23300000	0.75941	0.03351	0.478472	0.215444	0.074991	0.217395	0.0633899	0.0546357	0.223105	0.0389957	0.0337464	0.237623	0.0470761	0.0385971	0.162206	0.0292185	0.0345375
T3	23300001	23400000	0.66011	0.08727	0.622488	0.0545359	0.0175606	0.191437	0.041165	0.0303216	0.181999	0.0288644	0.0246545	0.187454	0.0384848	0.0294817	0.161016	0.0292035	0.0279946
T3	23400001	23500000	0.61792	0.05253	0.607623	0.179253	0.0573857	0.124606	0.0241115	0.0114983	0.125405	0.0170458	0.0101204	0.139973	0.0333246	0.0226987	0.103139	0.00906344	0.00950392
T3	23500001	23600000	0.67972	0.01657	0.416472	0.105938	0.0302348	0.116297	0.00639397	0.00853521	0.131837	0.0165995	0.00828933	0.133041	0.0223941	0.0174307	0.0989631	0.020755	0.00946356
T3	23600001	23700000	0.5011	0.04046	0.658837	0.166036	0.0912854	0.126229	0.0196398	0.00969131	0.125661	0.0073398	0.00820939	0.124784	0.0153865	0.0169835	0.120066	0.0104598	0.00732382
T3	23700001	23800000	0.62523	0.10326	0.638161	0.116457	0.0512936	0.12025	0.0213992	0.0421137	0.110358	0.0165936	0.0278918	0.118379	0.0241802	0.0352771	0.0853052	0.0090234	0.0155953
T3	23800001	23900000	0.26592	0.130271	0.58508	0.268424	0.118161	0.236756	0.218527	0.122341	0.155706	0.104857	0.071834	0.181296	0.140631	0.0754503	0.0374765	0.00442219	0.00498911
T3	23900001	24000000	0.61602	0.07439	0.766362	0.424143	0.153331	0.146187	0.00604517	0.00522644	0.146827	0.00482717	0.00450471	0.160684	0.0172142	0.0160443	0.145545	0.0051497	0.00679919
T3	24000001	24100000	0.51263	0.08821	0.561183	0.0378195	0.0153607	0.063522	0.00550119	0.0050398	0.0723033	0.00476731	0.004903	0.0727032	0.0180305	0.0168949	0.0717775	0.00635216	0.010256
T3	24100001	24180000	0.692924	0.0584684	0.417197	0.0571199	0.0269967	0.446912	0.21589	0.104979	0.452315	0.213392	0.103411	0.473093	0.199561	0.112835	0.484467	0.123177	0.0804922
T4	1	100000	0.41275	0.30817	0.488398	0.107618	0.0541804	0.808183	0.517649	0.172259	0.81096	0.455439	0.170596	0.812155	0.408173	0.167975	0.77878	0.253668	0.121557
T4	100001	200000	0.592794	0.142111	0.598233	0.241482	0.116668	0.280838	0.130514	0.110655	0.242419	0.0923801	0.0988123	0.265237	0.105838	0.10089	0.250347	0.0761495	0.0835381
T4	200001	300000	0.6612	0.06	0.554239	0.151601	0.046937	0.316905	0.0396758	0.0221118	0.276269	0.0258664	0.0193898	0.301537	0.0345176	0.0248831	0.238084	0.0180289	0.0174531
T4	300001	400000	0.68409	0.08868	0.603514	0.170517	0.0572729	0.327887	0.106436	0.0865914	0.296542	0.0749617	0.0643458	0.32382	0.0899839	0.0747317	0.250158	0.0783881	0.0788484
T4	400001	500000	0.59519	0.142	0.758569	0.336148	0.105047	0.333399	0.0921743	0.0632636	0.292555	0.0585202	0.0455678	0.304942	0.0607137	0.0509645	0.223638	0.052808	0.0531758
T4	500001	600000	0.63435	0.14374	0.577762	0.0233352	0.0137804	0.248541	0.133676	0.057551	0.2233	0.0730334	0.0342001	0.244488	0.0901383	0.0511583	0.154589	0.037224	0.0298199
T4	600001	700000	0.29534	0.28263	0.5946	0.211873	0.0607541	0.291082	0.356324	0.124236	0.300213	0.347061	0.121897	0.209781	0.0645617	0.0456012	0.266034	0.20109	0.0837052
T4	700001	800000	0.381789	0.195106	0.825359	0.443487	0.163841	0.193956	0.112099	0.0774836	0.198175	0.0858431	0.0645817	0.209742	0.085865	0.0652571	0.211801	0.0976927	0.0771487
T4	800001	900000	0.63964	0.08294	0.550404	0.13241	0.0556611	0.203081	0.0506722	0.0346411	0.198204	0.0418765	0.0321319	0.216676	0.0489244	0.0367667	0.178288	0.0372959	0.0283162
T4	900001	1000000	0.57281	0.25201	0.592072	0.177204	0.0566171	0.356871	0.11273	0.100783	0.320956	0.0807422	0.0854352	0.326119	0.0848441	0.0850861	0.287337	0.0727775	0.0990273
T4	1000001	1100000	0.55344	0.16154	0.684924	0.0726677	0.0280584	0.432999	0.285895	0.147144	0.396781	0.230844	0.125243	0.416781	0.264122	0.132859	0.37714	0.105964	0.0918685
T4	1100001	1200000	0.78375	0.0879	0.614945	0.218828	0.0682166	0.334775	0.0522743	0.0678524	0.298311	0.0345516	0.0464255	0.325088	0.0501668	0.061731	0.275219	0.0619971	0.0768603
T4	1200001	1300000	0.71753	0.0999	0.660549	0.133905	0.0680634	0.454354	0.187433	0.134353	0.415245	0.123092	0.102212	0.437858	0.151378	0.117753	0.413143	0.131902	0.11252
T4	1300001	1400000	0.5905	0.17597	0.818733	0.314285	0.14985	0.377107	0.17109	0.091985	0.320325	0.121435	0.0652587	0.346644	0.117013	0.0645521	0.329092	0.115032	0.0722293
T4	1400001	1500000	0.60154	0.18442	0.839855	0.512718	0.154482	0.301311	0.0723173	0.0288207	0.25917	0.0274255	0.0182288	0.290459	0.0415329	0.0274334	0.322205	0.101172	0.0610014
T4	1500001	1600000	0.42926	0.17001	0.802712	0.542498	0.182914	0.40222	0.218869	0.116348	0.386684	0.150479	0.0902642	0.365719	0.146464	0.0895829	0.469923	0.14357	0.119401
T4	1600001	1700000	0.445739	0.30007	0.765987	0.454469	0.161153	0.635027	0.456621	0.203582	0.5785	0.312905	0.168298	0.576162	0.348227	0.17911	0.656121	0.245703	0.134042
T4	1700001	1800000	0.57622	0.28242	0.817564	0.531744	0.145319	0.391883	0.191942	0.0825695	0.325862	0.0798269	0.0598815	0.349443	0.0810811	0.0577676	0.429766	0.149585	0.0907853
T4	1800001	1900000	0.51797	0.29247	0.770752	0.371159	0.102708	0.496435	0.24535	0.135525	0.437651	0.168144	0.0980488	0.445582	0.169861	0.103394	0.460807	0.108161	0.0985122
T4	1900001	2000000	0.50344	0.25437	0.856513	0.557541	0.174046	0.599568	0.275897	0.122351	0.580398	0.21494	0.114335	0.589036	0.225632	0.117043	0.584372	0.169348	0.119496
T4	2000001	2100000	0.60387	0.2221	0.913589	0.622804	0.224379	0.603476	0.346331	0.122794	0.559281	0.238822	0.0891934	0.512797	0.109225	0.057725	0.535384	0.138798	0.0724826
T4	2100001	2200000	0.35605	0.38755	0.861302	0.527209	0.160489	0.839693	0.463089	0.192038	0.759568	0.327655	0.142379	0.786878	0.353061	0.154351	0.711368	0.198221	0.126173
T4	2200001	2300000	0.39096	0.565	0.830911	0.45507	0.130656	0.816535	0.56716	0.220435	0.807493	0.49129	0.211487	0.816029	0.506219	0.221292	0.747707	0.223529	0.121103
T4	2300001	2400000	0.12783	0.52591	0.864614	0.479529	0.15086	0.842456	0.576213	0.191432	0.827967	0.428128	0.158455	0.857638	0.489759	0.181066	0.702387	0.193754	0.098836
T4	2400001	2500000	0.40421	0.5838	0.839154	0.614085	0.162103	0.839957	0.434848	0.148357	0.833949	0.336055	0.128614	0.853415	0.378425	0.141224	0.780325	0.16192	0.0906981
T4	2500001	2600000	0.25959	0.61208	0.79642	0.53422	0.138207	0.873188	0.55071	0.197194	0.88302	0.499293	0.198166	0.900672	0.526554	0.206052	0.883876	0.290492	0.140008
T4	2600001	2700000	0.2616	0.60105	0.890733	0.61545	0.171381	0.852102	0.544879	0.157187	0.842886	0.476797	0.156344	0.859097	0.502012	0.165891	0.792112	0.258991	0.108704
T4	2700001	2800000	0.0934874	0.390683	0.746033	0.528194	0.128644	0.807617	0.519354	0.149569	0.834364	0.455691	0.164503	0.826374	0.478348	0.176453	0.760624	0.24219	0.107946
T4	2800001	2900000	0.13737	0.63111	0.906241	0.664868	0.201893	0.939052	0.517221	0.168206	0.946527	0.503596	0.180842	0.950797	0.520384	0.198796	0.930732	0.331777	0.161883
T4	2900001	3000000	0.26737	0.75459	0.839183	0.547849	0.176987	0.86177	0.552867	0.156794	0.866297	0.502171	0.167037	0.88768	0.534995	0.185874	0.653131	0.360199	0.206308
T4	3000001	3100000	0.49437	0.44837	0.851678	0.5018	0.152613	0.892572	0.58425	0.187224	0.907653	0.549396	0.210036	0.925926	0.595479	0.229495	0.434481	0.267711	0.224488
T4	3100001	3200000	0.03403	0.56524	0.877859	0.670508	0.201865	0.902928	0.520551	0.176868	0.909783	0.480915	0.191675	0.922813	0.50426	0.207889	0.87335	0.258788	0.142197
T4	3200001	3300000	0.00396985	0.465739	0.91131	0.744983	0.240436	0.894344	0.59895	0.198206	0.902534	0.566065	0.222837	0.918549	0.58835	0.235595	0.893891	0.29166	0.148853
T4	3300001	3400000	0.12115	0.63363	0.841513	0.42816	0.12135	0.92045	0.577589	0.195873	0.928675	0.546827	0.212328	0.937962	0.579371	0.23306	0.925779	0.299435	0.147186
T4	3400001	3500000	0	0.63704	0.771798	0.376623	0.101325	0.898995	0.596562	0.204169	0.908907	0.564216	0.223281	0.923548	0.586102	0.243337	0.897055	0.309436	0.152755
T4	3500001	3600000	0.24599	0.719015	0.712172	0.110218	0.0488214	0.909718	0.585956	0.227748	0.911374	0.545512	0.215657	0.92768	0.565284	0.239084	0.800543	0.317822	0.212132
T4	3600001	3700000	0.12915	0.85382	0.706415	0.188429	0.0542509	0.908964	0.576033	0.184235	0.914326	0.505117	0.183274	0.932516	0.560562	0.215686	0.873672	0.271735	0.136833
T4	3700001	3800000	0.17603	0.77455	0.846842	0.492975	0.120107	0.910945	0.596303	0.183579	0.917473	0.538642	0.189503	0.930944	0.571682	0.212802	0.546982	0.296702	0.254419
T4	3800001	3900000	0.04642	0.81271	0.798219	0.338615	0.0974847	0.90151	0.546258	0.178307	0.909214	0.505037	0.190421	0.924612	0.545315	0.213984	0.683694	0.258456	0.192993
T4	3900001	4000000	0.13941	0.79915	0.926874	0.645666	0.201709	0.917142	0.553544	0.17586	0.922476	0.484292	0.176143	0.936217	0.529364	0.205517	0.531179	0.242715	0.212419
T4	4000001	4100000	0.30017	0.88377	0.778276	0.453661	0.148915	0.920042	0.599985	0.19046	0.923296	0.554688	0.20035	0.940165	0.592715	0.227417	0.548807	0.293923	0.240381
T4	4100001	4200000	0.0350251	0.734804	0.743398	0.328128	0.121316	0.915715	0.586707	0.18401	0.924981	0.542636	0.193984	0.935029	0.578479	0.218405	0.735152	0.29939	0.182496
T4	4200001	4300000	0.02814	0.61817	0.712241	0.202691	0.12505	0.911721	0.516055	0.160171	0.92176	0.453331	0.157714	0.929379	0.488931	0.180018	0.775119	0.249207	0.181316
T4	4300001	4400000	0.08792	0.84363	0.84231	0.44303	0.11924	0.901563	0.580888	0.183381	0.906377	0.536892	0.193369	0.922813	0.566448	0.212149	0.797571	0.290303	0.152699
T4	4400001	4500000	0.0174242	0.692717	0.700313	0.239956	0.0843514	0.684849	0.436296	0.154079	0.746411	0.405197	0.168858	0.805724	0.478051	0.198843	0.734822	0.303357	0.151663
T4	4500001	4600000	0.194372	0.470854	0.624485	0.253216	0.0729787	0.749996	0.552942	0.188282	0.8123	0.54524	0.224231	0.875679	0.611069	0.241879	0.880358	0.377502	0.190923
T4	4600001	4700000	0.4195	0.75708	0.679027	0.180707	0.0806133	0.89725	0.525227	0.153587	0.893544	0.409405	0.136815	0.916733	0.469926	0.165232	0.864014	0.237571	0.110506
T4	4700001	4800000	0.04369	0.81371	0.604516	0.0115	0.0083969	0.903347	0.510164	0.146645	0.916775	0.453144	0.148021	0.925505	0.487221	0.170108	0.874163	0.210148	0.0978301
T4	4800001	4900000	0.25318	0.70101	0.843902	0.578865	0.186728	0.878138	0.584907	0.185963	0.883141	0.532721	0.190316	0.898953	0.552444	0.198986	0.849295	0.283714	0.13128
T4	4900001	5000000	0.0387	0.64066	0.82463	0.535032	0.143968	0.917214	0.579402	0.188453	0.925315	0.520638	0.193074	0.937287	0.559644	0.211372	0.685224	0.263697	0.186607
T4	5000001	5100000	0.12583	0.74801	0.742325	0.260117	0.106043	0.914053	0.655373	0.219272	0.922303	0.601099	0.224228	0.933955	0.638372	0.247512	0.612781	0.315845	0.245819
T4	5100001	5200000	0	0.91821	0.546841	0.10358	0.0670411	0.903125	0.606439	0.196811	0.913645	0.525957	0.191625	0.927104	0.573351	0.218806	0.561956	0.291439	0.234463
T4	5200001	5300000	0.620191	0.813307	0.61149	0.220668	0.102455	0.844735	0.50196	0.15117	0.85431	0.419817	0.159389	0.899446	0.467697	0.173839	0.798883	0.177863	0.140828
T4	5300001	5400000	0	0.80242	0.760403	0.228755	0.0490442	0.90128	0.515146	0.174159	0.900766	0.408788	0.154179	0.918488	0.475329	0.183554	0.778716	0.211118	0.147904
T4	5400001	5500000	0.37152	0.70137	0.665701	0.14626	0.0439265	0.88433	0.566413	0.205969	0.887154	0.510857	0.209701	0.891687	0.554643	0.229359	0.539897	0.229759	0.17779
T4	5500001	5600000	0.05957	0.49013	0.640695	0.215706	0.106408	0.832669	0.556842	0.197268	0.844073	0.499465	0.196606	0.855947	0.524789	0.203345	0.756943	0.213735	0.114204
T4	5600001	5700000	0.02014	0.84175	0.57637	0.101113	0.045263	0.901754	0.562345	0.205996	0.911785	0.515129	0.22412	0.927076	0.546303	0.237058	0.90065	0.264909	0.153488
T4	5700001	5800000	0.34023	0.51509	0.652458	0.109583	0.0378496	0.623775	0.342703	0.143387	0.590832	0.26072	0.122161	0.61885	0.296542	0.131384	0.601314	0.164429	0.128771
T4	5800001	5900000	0.23732	0.49927	0.66701	0.551779	0.148953	0.781019	0.453083	0.169555	0.750264	0.376571	0.158299	0.765932	0.390847	0.159047	0.7317	0.171829	0.110702
T4	5900001	6000000	0.386422	0.44805	0.72688	0.161551	0.0756281	0.696463	0.405555	0.178261	0.699391	0.341868	0.164705	0.717955	0.345686	0.164663	0.66331	0.192629	0.146123
T4	6000001	6100000	0.396764	0.383337	0.663073	0.142312	0.0585299	0.778021	0.430151	0.176971	0.78326	0.352839	0.153083	0.788048	0.358579	0.159765	0.704968	0.231601	0.140374
T4	6100001	6200000	0.3298	0.54393	0.638946	0.252447	0.0728542	0.864993	0.542037	0.205895	0.862835	0.453114	0.191321	0.878868	0.506379	0.211841	0.760374	0.220496	0.138167
T4	6200001	6300000	0.38015	0.52288	0.737475	0.314255	0.0947572	0.765658	0.490434	0.200732	0.767822	0.445253	0.178553	0.780341	0.454856	0.186696	0.79165	0.248969	0.140984
T4	6300001	6400000	0.26492	0.42619	0.597376	0.078389	0.0286458	0.784069	0.559928	0.215443	0.786267	0.501474	0.20446	0.799935	0.519947	0.211051	0.737087	0.269975	0.149753
T4	6400001	6500000	0.4929	0.26853	0.595351	0.185948	0.0991125	0.382936	0.208319	0.0983935	0.396458	0.143816	0.0718308	0.401243	0.172523	0.0825918	0.413609	0.0989518	0.0731746
T4	6500001	6600000	0.2668	0.40091	0.514653	0.0926186	0.0473122	0.614609	0.374293	0.1567	0.586128	0.27119	0.123641	0.601697	0.282779	0.122067	0.566351	0.180971	0.133846
T4	6600001	6700000	0.42326	0.22114	0.77366	0.570559	0.135667	0.597533	0.326481	0.169358	0.556091	0.259736	0.132876	0.569477	0.2628	0.140954	0.586524	0.198933	0.136288
T4	6700001	6800000	0.41247	0.2364	0.268755	0.0241954	0.0102174	0.600481	0.407293	0.155837	0.592271	0.350298	0.136166	0.575024	0.369538	0.146373	0.533266	0.164702	0.0867498
T4	6800001	6900000	0.44607	0.34828	0.622583	0.120028	0.068132	0.541864	0.235532	0.14138	0.538016	0.166262	0.105143	0.55414	0.173913	0.115459	0.607504	0.136922	0.113211
T4	6900001	7000000	0.52525	0.24004	0.602683	0.226306	0.0772415	0.306298	0.0962125	0.0782394	0.291087	0.0707102	0.0633597	0.285832	0.0660961	0.0588965	0.367019	0.0604742	0.0567199
T4	7000001	7100000	0.44284	0.33152	0.727345	0.254127	0.089986	0.508376	0.145365	0.115444	0.48173	0.10752	0.0913538	0.500407	0.124966	0.0970961	0.409304	0.110119	0.115488
T4	7100001	7200000	0.52735	0.20325	0.575242	0.0306	0.0191772	0.438055	0.148731	0.0741535	0.377756	0.088161	0.048386	0.380192	0.0908919	0.0512405	0.388654	0.0559978	0.0387275
T4	7200001	7300000	0.49659	0.21939	0.647185	0.0538909	0.0357105	0.534797	0.399431	0.187207	0.503549	0.361705	0.177226	0.515385	0.37082	0.18447	0.495912	0.211169	0.12877
T4	7300001	7400000	0.45215	0.20981	0.516223	0.134496	0.0955603	0.412596	0.12898	0.101529	0.396047	0.0820999	0.0730844	0.376236	0.0784033	0.0848531	0.369353	0.0678916	0.0753752
T4	7400001	7500000	0.34379	0.3309	0.716406	0.211199	0.0709062	0.275928	0.158534	0.116578	0.245522	0.103606	0.0814285	0.261706	0.105724	0.0826425	0.395397	0.094735	0.0901449
T4	7500001	7600000	0.4986	0.14694	0.664386	0.0677555	0.0564192	0.348374	0.0942131	0.0827422	0.336717	0.0593248	0.0593894	0.329302	0.0589843	0.0556242	0.319008	0.0538644	0.0675555
T4	7600001	7700000	0.63161	0.15448	0.475969	0.022762	0.0169312	0.295468	0.0635317	0.0773859	0.287879	0.0484001	0.0587195	0.298623	0.0578089	0.0647265	0.289911	0.0560825	0.0751444
T4	7700001	7800000	0.54917	0.20939	0.590756	0.014628	0.00754186	0.321557	0.115509	0.0793701	0.291523	0.0700162	0.0571441	0.313523	0.0893786	0.0659009	0.32042	0.0725905	0.0775702
T4	7800001	7900000	0.35492	0.27304	0.50075	0.458399	0.14821	0.176183	0.102621	0.0611129	0.181841	0.0615093	0.0439673	0.257818	0.0889851	0.0809593	0.236112	0.0576726	0.0509811
T4	7900001	8000000	0.38544	0.25485	0.562911	0.0110863	0.00585866	0.331716	0.214832	0.116135	0.281789	0.142769	0.08046	0.24442	0.107753	0.0724267	0.240401	0.0712612	0.0479493
T4	8000001	8100000	0.68855	0.1096	0.596872	0.0741944	0.0271243	0.403882	0.0340778	0.0386524	0.373056	0.019881	0.0275864	0.399635	0.0276974	0.0330798	0.349322	0.0170605	0.0253021
T4	8100001	8200000	0.41943	0.2783	0.474937	0.049841	0.0306064	0.390803	0.147912	0.100409	0.390675	0.0845049	0.0748029	0.365436	0.0991369	0.0820625	0.387123	0.0677392	0.0910894
T4	8200001	8300000	0.47911	0.26231	0.800529	0.394381	0.184564	0.295358	0.14712	0.124585	0.279335	0.110409	0.0995605	0.29429	0.126724	0.110647	0.328188	0.0624797	0.0829283
T4	8300001	8400000	0.61593	0.13158	0.542695	0.137048	0.0364285	0.207751	0.0510046	0.0420971	0.22342	0.0499837	0.032803	0.236947	0.0467061	0.0310114	0.236148	0.0275192	0.0305547
T4	8400001	8500000	0.38673	0.20463	0.470668	0.0327948	0.00834716	0.376736	0.157766	0.0751418	0.3766	0.115299	0.0606844	0.387435	0.119898	0.0610749	0.402912	0.0722832	0.068133
T4	8500001	8600000	0.688	0.15157	0.686764	0.388244	0.171133	0.286557	0.0855203	0.0720939	0.280812	0.0544826	0.0474147	0.281935	0.0588058	0.0486872	0.324317	0.0708507	0.0785891
T4	8600001	8700000	0.56758	0.1734	0.367938	0.0449579	0.011246	0.153773	0.0149544	0.0241248	0.150631	0.012642	0.0214272	0.147401	0.018697	0.0257084	0.189002	0.0237847	0.0201476
T4	8700001	8800000	0.68663	0.13133	0.480789	0.182466	0.072863	0.281411	0.0582363	0.0486755	0.248016	0.0344771	0.0325005	0.289497	0.0482746	0.0393268	0.259828	0.0456777	0.0452534
T4	8800001	8900000	0.68147	0.12566	0.551612	0.179714	0.123498	0.211441	0.0390155	0.027545	0.17702	0.0233255	0.0185335	0.209905	0.0389887	0.0290216	0.2037	0.0201135	0.0255323
T4	8900001	9000000	0.46782	0.07846	0.516548	0.0154699	0.00862831	0.136858	0.027234	0.0342521	0.120987	0.0182584	0.0305685	0.120284	0.0271768	0.0340256	0.136979	0.0273341	0.0337422
T4	9000001	9100000	0.5457	0.12237	0.490056	0.160546	0.0526046	0.239244	0.077074	0.0612078	0.214872	0.0644247	0.0543257	0.230291	0.0661908	0.055586	0.174342	0.0623957	0.0542425
T4	9100001	9200000	0.71225	0.12649	0.294055	0.038503	0.0169804	0.294127	0.0320631	0.0202664	0.28551	0.0210986	0.0168959	0.295369	0.0223312	0.023278	0.168343	0.00856074	0.0124168
T4	9200001	9300000	0.68024	0.1147	0.312183	0.0460019	0.0133547	0.277958	0.0318868	0.0424058	0.290642	0.0332331	0.0333973	0.283609	0.0234551	0.033916	0.219522	0.0179334	0.0322349
T4	9300001	9400000	0.45533	0.19465	0.479611	0.023188	0.0102796	0.156016	0.0718712	0.0437973	0.116729	0.040717	0.0282127	0.149768	0.0453843	0.0303736	0.185407	0.0262004	0.0188671
T4	9400001	9500000	0.49039	0.17078	0.401484	0.0200506	0.00589979	0.361648	0.0862061	0.0876725	0.30984	0.0570136	0.0667048	0.335122	0.065983	0.0731209	0.331187	0.0651276	0.0695965
T4	9500001	9600000	0.49713	0.1402	0.485701	0.0621134	0.00914845	0.216284	0.0533518	0.0412958	0.196255	0.0346131	0.0325384	0.216809	0.0462671	0.0398093	0.200406	0.0308372	0.0333656
T4	9600001	9700000	0.6027	0.15861	0.434382	0.0244704	0.0177192	0.174533	0.0217794	0.0337484	0.218046	0.0237077	0.0306609	0.196402	0.0220985	0.0329606	0.153997	0.00794166	0.0123853
T4	9700001	9800000	0.658	0.07139	0.390646	0.0568595	0.0391036	0.310087	0.0681647	0.0335837	0.290856	0.0461686	0.0227483	0.307228	0.056533	0.0314637	0.192883	0.0386961	0.0325065
T4	9800001	9900000	0.66283	0.04448	0.472563	0.015914	0.00606851	0.377001	0.0676202	0.0732008	0.334726	0.0488492	0.0574281	0.355906	0.0569846	0.0608125	0.212812	0.042125	0.0567892
T4	9900001	10000000	0.39317	0.222	0.452096	0.0533126	0.0483337	0.331161	0.149478	0.0730513	0.299664	0.117993	0.0599573	0.299731	0.122127	0.0712287	0.273606	0.0883389	0.0549965
T4	10000001	10100000	0.56904	0.06675	0.4044	0.0746327	0.0395665	0.0824593	0.00689076	0.00656897	0.0949412	0.0150818	0.0082694	0.104473	0.0214437	0.0166435	0.0987471	0.0165065	0.0103833
T4	10100001	10200000	0.23515	0.38704	0.580304	0.217605	0.109396	0.181954	0.00678917	0.00511289	0.18064	0.00637779	0.00608794	0.195865	0.0132928	0.0136075	0.264351	0.027682	0.00846068
T4	10200001	10300000	0.76955	0.06356	0.26876	0.0738371	0.0255655	0.316975	0.0217776	0.0199383	0.299113	0.0193092	0.0200434	0.29652	0.0277228	0.0267589	0.16735	0.0156654	0.0183706
T4	10300001	10400000	0.66479	0.0618	0.317121	0.0274567	0.0211552	0.223347	0.027472	0.0178727	0.175166	0.0161031	0.0119358	0.190872	0.0286088	0.0220563	0.105327	0.0192788	0.0172949
T4	10400001	10500000	0.61869	0.04771	0.337315	0.0539182	0.0193316	0.132966	0.0242849	0.0137965	0.132555	0.0184766	0.0107244	0.124806	0.0265681	0.0199039	0.191652	0.0360095	0.0276934
T4	10500001	10600000	0.46728	0.11836	0.325742	0.0928078	0.0657931	0.114504	0.0172448	0.0340533	0.0959477	0.0142616	0.0271008	0.0992767	0.0214038	0.0340517	0.0665686	0.0135001	0.0293946
T4	10600001	10700000	0.58673	0.09201	0.438875	0.025353	0.0210736	0.335177	0.232028	0.0793677	0.210713	0.0390379	0.0262631	0.207825	0.0461413	0.0323684	0.184819	0.0732528	0.0308405
T4	10700001	10800000	0.50594	0.06088	0.353565	0.0444831	0.0293248	0.109244	0.00944166	0.00720973	0.0925153	0.00612581	0.00517103	0.101459	0.0126982	0.0140118	0.0579656	0.00370058	0.00512129
T4	10800001	10900000	0.60692	0.064	0.55274	0.027612	0.019118	0.139964	0.0313128	0.0294092	0.121576	0.0186462	0.0176122	0.134322	0.027867	0.0273611	0.106009	0.0156061	0.0219794
T4	10900001	11000000	0.60344	0.07622	0.269437	0.0182969	0.0108172	0.118448	0.0169863	0.0297145	0.111052	0.01048	0.0212363	0.115604	0.0195794	0.0284153	0.0817302	0.0112839	0.0246891
T4	11000001	11100000	0.63118	0.13613	0.429988	0.060027	0.0159885	0.525815	0.216594	0.104498	0.509371	0.179157	0.0888915	0.509703	0.208673	0.103418	0.33426	0.0437722	0.021776
T4	11100001	11200000	0.59481	0.08019	0.43079	0.016264	0.007345	0.131474	0.00825232	0.00914718	0.112922	0.00672119	0.00643642	0.118303	0.0143157	0.0146802	0.0591746	0.00732749	0.00814915
T4	11200001	11300000	0.55307	0.14916	0.310608	0.0114218	0.00643108	0.225791	0.0890648	0.0555437	0.198652	0.064054	0.0435748	0.196446	0.0665628	0.0471962	0.189414	0.0798317	0.05098
T4	11300001	11400000	0.45141	0.17516	0.432514	0.0402836	0.0320418	0.209453	0.0542438	0.0420388	0.187752	0.0341331	0.032159	0.205945	0.0422183	0.0392558	0.168819	0.0448108	0.0406909
T4	11400001	11500000	0.62595	0.1265	0.304548	0.0228695	0.0185384	0.21395	0.0462693	0.058244	0.199956	0.0327251	0.0401458	0.214683	0.0476843	0.0525517	0.188725	0.0487862	0.0600327
T4	11500001	11600000	0.60383	0.07741	0.271973	0.0375935	0.0162153	0.141592	0.02787	0.0259031	0.122572	0.0187217	0.0204476	0.127554	0.0249041	0.0281047	0.110399	0.0175362	0.0222687
T4	11600001	11700000	0.52998	0.28213	0.354046	0.0464972	0.0320877	0.258809	0.135852	0.218001	0.596629	0.250118	0.110882	0.645953	0.289723	0.125609	0.573371	0.199539	0.119598
T4	11700001	11800000	0.58612	0.09244	0.453863	0.0784745	0.0536619	0.218899	0.0597736	0.0571594	0.21118	0.0471316	0.0421518	0.214769	0.0518209	0.0475178	0.208252	0.0427874	0.0495421
T4	11800001	11900000	0.72913	0.04488	0.379255	0.0212274	0.0116283	0.26291	0.0326557	0.0552072	0.247256	0.0260456	0.0472306	0.267071	0.031398	0.0476168	0.188347	0.0295684	0.0515856
T4	11900001	12000000	0.45086	0.21421	0.426461	0.0361406	0.00754754	0.430202	0.379533	0.151174	0.421551	0.359754	0.148406	0.261549	0.0757029	0.0643187	0.385055	0.183788	0.100868
T4	12000001	12100000	0.6522	0.02995	0.459311	0.0237414	0.0169911	0.221717	0.0147301	0.00880899	0.201066	0.00757135	0.00628512	0.22578	0.0164223	0.0158795	0.135652	0.00564132	0.00566134
T4	12100001	12200000	0.5732	0.0703	0.457974	0.0321001	0.0196274	0.136754	0.00643294	0.00707675	0.135933	0.00661276	0.00704405	0.141541	0.0138714	0.015523	0.081186	0.00525227	0.00652801
T4	12200001	12300000	0.53537	0.09192	0.527094	0.013287	0.00809143	0.0997228	0.0240431	0.022166	0.0782357	0.0124681	0.0169917	0.0902065	0.0194059	0.0228688	0.0879956	0.0104791	0.0159076
T4	12300001	12400000	0.59268	0.12874	0.378388	0.0558749	0.0265898	0.492994	0.322057	0.12856	0.498172	0.315576	0.13401	0.50187	0.325345	0.139782	0.416145	0.143515	0.0834987
T4	12400001	12500000	0.35374	0.16305	0.399645	0.181877	0.0420917	0.133633	0.0651675	0.0255819	0.135859	0.0513683	0.0104349	0.134212	0.0525488	0.0233087	0.127877	0.0117961	0.0193417
T4	12500001	12600000	0.66485	0.05817	0.512854	0.032508	0.0100836	0.168169	0.0335239	0.0275122	0.163904	0.0260196	0.0183778	0.164816	0.0301629	0.0245631	0.0803477	0.0116915	0.0167205
T4	12600001	12700000	0.59008	0.12032	0.423362	0.0180176	0.00630453	0.180595	0.0446029	0.0276993	0.196755	0.0397783	0.0220827	0.158449	0.0350385	0.0279699	0.18656	0.0224065	0.0210042
T4	12700001	12800000	0.68671	0.12028	0.377723	0.0123226	0.00684365	0.237323	0.106258	0.0603678	0.315797	0.134299	0.0533385	0.331968	0.13101	0.0559449	0.292527	0.0827289	0.0536736
T4	12800001	12900000	0.61131	0.16868	0.422741	0.0497651	0.0282018	0.290343	0.0114059	0.0104509	0.291559	0.0210804	0.0156925	0.286695	0.0167868	0.0161616	0.220747	0.00916067	0.00922409
T4	12900001	13000000	0.5266	0.05014	0.412077	0.012905	0.00804355	0.13624	0.0443473	0.0348976	0.119139	0.0309631	0.0275073	0.131012	0.0422227	0.0370995	0.116459	0.034555	0.0342236
T4	13000001	13100000	0.57105	0.03513	0.404543	0.0175003	0.0142255	0.110999	0.010569	0.00884676	0.100873	0.00891878	0.00745273	0.107561	0.0162979	0.0150155	0.096657	0.00923143	0.00947582
T4	13100001	13200000	0.7031	0.07586	0.43041	0.0307014	0.0118409	0.196146	0.0833269	0.0504787	0.157455	0.0501674	0.0340601	0.17059	0.0590829	0.0413872	0.195105	0.0639723	0.0396963
T4	13200001	13300000	0.7767	0.03433	0.530906	0.0273377	0.00510255	0.206883	0.023778	0.0292474	0.181011	0.0186774	0.0210689	0.190362	0.0278459	0.0333657	0.11561	0.0169879	0.0274432
T4	13300001	13400000	0.76199	0.02763	0.412639	0.0112113	0.00598578	0.182482	0.0197602	0.0403728	0.169249	0.0155469	0.0348238	0.187317	0.0267892	0.0424517	0.0968779	0.0160065	0.039235
T4	13400001	13500000	0.69468	0.04795	0.430158	0.0122948	0.00580539	0.148495	0.0330183	0.0284179	0.142601	0.0296818	0.0234014	0.140965	0.0308894	0.0290174	0.129864	0.0314619	0.0244334
T4	13500001	13600000	0.5505	0.06895	0.361262	0.0621141	0.0452134	0.0915586	0.0113854	0.0138273	0.0799586	0.00929907	0.0117609	0.0989067	0.0198135	0.0220816	0.0499602	0.00962426	0.0140491
T4	13600001	13700000	0.69302	0.02599	0.522211	0.0305309	0.0205755	0.145227	0.0311412	0.0336501	0.13669	0.0186628	0.0207327	0.146515	0.0286903	0.0312874	0.113719	0.0205715	0.0305721
T4	13700001	13800000	0.67315	0.05398	0.449652	0.0179624	0.0198722	0.0973838	0.00660453	0.00616057	0.0892055	0.00449496	0.00506282	0.0996368	0.0143207	0.0142299	0.0634512	0.00423399	0.00448998
T4	13800001	13900000	0.57778	0.0532	0.492366	0.0604346	0.0306611	0.164211	0.0174194	0.0112065	0.146855	0.0089789	0.00725842	0.162411	0.0196775	0.0162286	0.0824966	0.0092651	0.00852971
T4	13900001	14000000	0.70245	0.09449	0.274757	0.00811606	0.00526803	0.316338	0.0926103	0.0555304	0.278664	0.0714361	0.0465177	0.295466	0.0761123	0.0564445	0.268686	0.0722038	0.0584708
T4	14000001	14100000	0.737	0.04522	0.357056	0.024	0.0108404	0.254388	0.0292112	0.0089997	0.227356	0.0228511	0.00777496	0.23522	0.0337876	0.0163054	0.100787	0.00513328	0.0051069
T4	14100001	14200000	0.66208	0.07254	0.305586	0.0351231	0.0121683	0.257347	0.00706904	0.00667751	0.247223	0.00586308	0.00511987	0.253254	0.014304	0.0145701	0.16764	0.00541275	0.0058775
T4	14200001	14300000	0.56392	0.0711	0.343933	0.0152711	0.0123368	0.112763	0.02676	0.0243832	0.100788	0.0226227	0.0168028	0.108401	0.029953	0.0255552	0.044028	0.0104427	0.0167294
T4	14300001	14400000	0.68257	0.0836	0.445975	0.0278933	0.0113758	0.199692	0.0048002	0.00513869	0.188477	0.00420101	0.00533785	0.177946	0.0142455	0.014725	0.0509181	0.00430915	0.00506737
T4	14400001	14500000	0.68839	0.03833	0.409197	0.0122334	0.00607569	0.0974699	0.0229455	0.00785292	0.0881648	0.0114398	0.00607057	0.102088	0.0239763	0.014978	0.062438	0.0203144	0.00991882
T4	14500001	14600000	0.7174	0.01565	0.403145	0.104101	0.0546018	0.0883729	0.00608749	0.00516897	0.0814534	0.00485337	0.00473445	0.085079	0.0150607	0.0140281	0.0497627	0.00472509	0.0060841
T4	14600001	14700000	0.63614	0.02641	0.522619	0.28005	0.0833148	0.126162	0.00978699	0.00786028	0.119031	0.00829939	0.0068427	0.140468	0.0139462	0.0139698	0.0370154	0.00399542	0.00448332
T4	14700001	14800000	0.60876	0.0644	0.5178	0.102076	0.0340018	0.157364	0.0554898	0.0270194	0.157903	0.0389498	0.019474	0.14988	0.0558818	0.0312274	0.0796656	0.038506	0.0191792
T4	14800001	14900000	0.5644	0.1087	0.333451	0.0296246	0.0105189	0.229113	0.01198	0.00971794	0.224415	0.0068151	0.00718349	0.212464	0.0143352	0.0153817	0.135424	0.00639714	0.00696529
T4	14900001	15000000	0.41266	0.12111	0.428167	0.0330865	0.0185768	0.187628	0.118843	0.0466937	0.146517	0.0777633	0.0366003	0.159793	0.0783397	0.0387978	0.0575973	0.0241888	0.0219022
T4	15000001	15100000	0.69723	0.18317	0.436459	0.0446288	0.0231536	0.155733	0.0234412	0.0301563	0.148799	0.020632	0.0254928	0.168128	0.0309904	0.0328097	0.0857748	0.0209248	0.0266307
T4	15100001	15200000	0.64162	0.05988	0.49263	0.0131122	0.0058173	0.163303	0.0385758	0.0207092	0.136027	0.0180288	0.0105331	0.153532	0.0238958	0.0240873	0.0992755	0.0157347	0.0105961
T4	15200001	15300000	0.52391	0.07717	0.412399	0.0265849	0.00711494	0.165289	0.00570772	0.00541556	0.160423	0.004685	0.00476198	0.179635	0.0121206	0.014427	0.118646	0.00647237	0.00599046
T4	15300001	15400000	0.56609	0.07821	0.386749	0.111675	0.0418416	0.252983	0.0323034	0.0264495	0.234628	0.0196898	0.0190909	0.233486	0.030029	0.0280541	0.12154	0.0212911	0.0254295
T4	15400001	15500000	0.38873	0.11122	0.367014	0.0709357	0.0181435	0.441073	0.513298	0.190263	0.429052	0.471869	0.182779	0.426763	0.478341	0.188823	0.295087	0.247791	0.0935399
T4	15500001	15600000	0.64979	0.06204	0.458999	0.0222593	0.00983947	0.323815	0.138971	0.0694067	0.29419	0.107107	0.0533093	0.309522	0.116943	0.067576	0.230481	0.0736615	0.0579721
T4	15600001	15700000	0.71582	0.03363	0.527864	0.233598	0.0876836	0.192182	0.00637845	0.00710711	0.167018	0.00411943	0.00547855	0.17455	0.0143471	0.0150031	0.0528585	0.00548796	0.00589616
T4	15700001	15800000	0.71053	0.07687	0.406826	0.0482878	0.00976158	0.253869	0.00618567	0.00567313	0.234726	0.00456949	0.00485182	0.243513	0.0131274	0.0145935	0.0851669	0.00471414	0.00445135
T4	15800001	15900000	0.63404	0.01941	0.397973	0.0502137	0.0176649	0.229022	0.0151295	0.00814313	0.19924	0.00461467	0.00490445	0.216513	0.0145069	0.0147257	0.0574586	0.00397588	0.00485341
T4	15900001	16000000	0.66536	0.02635	0.486869	0.0603642	0.0282501	0.0886176	0.00528199	0.0048021	0.0930652	0.00405337	0.00441281	0.0953154	0.0153018	0.0138824	0.0233774	0.00374594	0.00434578
T4	16000001	16100000	0.69149	0.06048	0.420864	0.0690714	0.0393477	0.136286	0.0366909	0.0308371	0.133043	0.0279326	0.0240107	0.14165	0.033883	0.0273896	0.0757443	0.0302777	0.0270449
T4	16100001	16200000	0.65636	0.14691	0.543603	0.131051	0.0254332	0.433927	0.234133	0.120407	0.444277	0.223871	0.112524	0.481459	0.235714	0.119397	0.412144	0.152111	0.0908327
T4	16200001	16300000	0.67143	0.05714	0.269679	0.0318962	0.0194335	0.225031	0.0280655	0.0547052	0.202244	0.0182035	0.0270411	0.20289	0.020819	0.0317305	0.0932128	0.0117495	0.0298099
T4	16300001	16400000	0.81228	0.01872	0.524152	0.0801473	0.0544933	0.285688	0.00601076	0.00491041	0.273641	0.00488044	0.00446093	0.279808	0.0140378	0.0144352	0.0886294	0.00447649	0.00428092
T4	16400001	16500000	0.63234	0.04133	0.589365	0.480803	0.15486	0.188262	0.0126054	0.0196244	0.197751	0.00974524	0.0164298	0.197094	0.0201648	0.0258751	0.0848868	0.0131525	0.0264607
T4	16500001	16600000	0.68035	0.01234	0.59746	0.0362827	0.0162677	0.0864493	0.00516452	0.00555189	0.0851581	0.00549469	0.00668126	0.0862103	0.0137072	0.0151015	0.0388857	0.0050769	0.00599799
T4	16600001	16700000	0.84062	0.05142	0.601432	0.117251	0.0539588	0.252585	0.0119263	0.0197853	0.241617	0.0104141	0.0157346	0.245389	0.0186064	0.025747	0.156002	0.0185218	0.0265065
T4	16700001	16800000	0.79056	0.00676	0.630179	0.341522	0.0892579	0.212347	0.00492508	0.00547774	0.206864	0.00466688	0.00498555	0.219344	0.0132037	0.0137311	0.0640464	0.00463968	0.00517943
T4	16800001	16900000	0.56032	0.08662	0.349893	0.0112665	0.00616713	0.0869295	0.0328316	0.0324687	0.101084	0.0339433	0.0303358	0.100231	0.0409893	0.0366181	0.109789	0.0318037	0.0440643
T4	16900001	17000000	0.69537	0.0884	0.496924	0.132798	0.0652378	0.13629	0.0117577	0.00984042	0.132093	0.00920707	0.00947726	0.142277	0.0177145	0.0177855	0.0510895	0.00683433	0.00744376
T4	17000001	17100000	0.74483	0.04017	0.460914	0.162971	0.127473	0.155911	0.010862	0.00906964	0.154201	0.00850169	0.00779424	0.172148	0.0172082	0.0171956	0.0738694	0.0104098	0.00967458
T4	17100001	17200000	0.50756	0.05502	0.337729	0.0334593	0.0298276	0.159598	0.0728196	0.0418475	0.130626	0.0439606	0.0267691	0.138137	0.061985	0.0396597	0.134718	0.0572331	0.037815
T4	17200001	17300000	0.67537	0.05069	0.281162	0.0139083	0.00635724	0.194389	0.0812124	0.0291866	0.17701	0.0703839	0.0262137	0.165851	0.0648629	0.0303348	0.0326287	0.00444667	0.00483825
T4	17300001	17400000	0.47463	0.12303	0.409317	0.0270022	0.0266737	0.497721	0.31837	0.168406	0.467078	0.271493	0.142821	0.484388	0.281797	0.150466	0.388927	0.151686	0.103526
T4	17400001	17500000	0.61843	0.07997	0.533991	0.0542231	0.0132583	0.217638	0.0732588	0.0716331	0.199379	0.0477709	0.0503238	0.213659	0.0555866	0.053819	0.148329	0.0490763	0.0566575
T4	17500001	17600000	0.71271	0.01461	0.454004	0.0466663	0.0420118	0.191804	0.00662298	0.00723354	0.171771	0.00618896	0.0065523	0.186061	0.0145372	0.014852	0.166775	0.0427082	0.0462934
T4	17600001	17700000	0.70536	0.02008	0.598678	0.0145971	0.00677007	0.15903	0.00950223	0.00609419	0.157333	0.00486115	0.00446214	0.16409	0.0133527	0.01367	0.0841822	0.00626512	0.00487782
T4	17700001	17800000	0.62841	0.08148	0.516771	0.0227577	0.00877269	0.131569	0.00553405	0.00555289	0.143838	0.00523418	0.00492864	0.149448	0.016149	0.014658	0.10155	0.00591738	0.00476287
T4	17800001	17900000	0.59041	0.08817	0.679223	0.337302	0.122516	0.235266	0.0215667	0.0115126	0.204492	0.0170735	0.00935744	0.210051	0.0246963	0.0195963	0.119237	0.0148636	0.0121259
T4	17900001	18000000	0.54333	0.0295	0.426642	0.0134333	0.00943002	0.0534508	0.0119963	0.0110919	0.0524507	0.00910481	0.00898496	0.0678991	0.0177616	0.0187953	0.0620526	0.0127666	0.0133206
T4	18000001	18100000	0.45507	0.0802	0.590742	0.198916	0.0883518	0.197197	0.0516821	0.037674	0.18652	0.0357378	0.0291618	0.197138	0.0459463	0.0360081	0.180729	0.0406587	0.041979
T4	18100001	18200000	0.58433	0.0548	0.597341	0.0914578	0.0399238	0.0982559	0.0208045	0.0141323	0.0945481	0.0129669	0.00962476	0.0967042	0.0226015	0.0190901	0.0686584	0.0120939	0.0110637
T4	18200001	18300000	0.5811	0.10153	0.41454	0.0440941	0.0427856	0.264022	0.292622	0.12709	0.223533	0.246823	0.121124	0.225106	0.267048	0.128207	0.155567	0.0535413	0.0290583
T4	18300001	18400000	0.34018	0.11112	0.44894	0.00982956	0.00613867	0.101	0.0910473	0.0423828	0.0897923	0.0869259	0.0401089	0.0999277	0.0900297	0.0493139	0.076435	0.0234096	0.0112703
T4	18400001	18500000	0.5353	0.08714	0.317999	0.013091	0.00921917	0.0352476	0.00585568	0.00558823	0.0425643	0.00532148	0.00541966	0.0479093	0.0127084	0.0144617	0.0486904	0.00369258	0.00511955
T4	18500001	18600000	0.79212	0.07233	0.555674	0.120683	0.0400543	0.197082	0.0049901	0.00448279	0.195943	0.00479198	0.00505816	0.204295	0.0148355	0.0139267	0.275911	0.0499421	0.0259861
T4	18600001	18700000	0.76682	0.0043	0.485338	0.018384	0.00705671	0.117907	0.00500524	0.00513193	0.131045	0.00497734	0.00461128	0.129427	0.0135473	0.0141344	0.113056	0.0130727	0.005773
T4	18700001	18800000	0.7088	0.06457	0.404455	0.0368802	0.0339136	0.204463	0.1586	0.0657652	0.179925	0.14608	0.0649802	0.151106	0.133962	0.0562761	0.0703489	0.0384333	0.0204455
T4	18800001	18900000	0.66902	0.13116	0.403143	0.0267719	0.0099407	0.240916	0.0554836	0.0636627	0.206537	0.040082	0.047599	0.209866	0.0508649	0.0571685	0.158524	0.0511327	0.0688654
T4	18900001	19000000	0.6233	0.04415	0.257932	0.060406	0.01676	0.198172	0.0132454	0.0133193	0.184602	0.00634689	0.00745949	0.179442	0.0147043	0.016931	0.0856997	0.00445441	0.00484589
T4	19000001	19100000	0.63205	0.08549	0.590723	0.0483838	0.0163575	0.125587	0.0492591	0.0447514	0.0934245	0.0251192	0.0323428	0.114288	0.0357937	0.0398024	0.0756859	0.0165604	0.0413408
T4	19100001	19200000	0.63549	0.0637	0.470858	0.137983	0.0438913	0.0958039	0.0134959	0.0105501	0.103187	0.010337	0.00868146	0.117023	0.018706	0.0190803	0.0812064	0.0145378	0.0112873
T4	19200001	19227177	0.365971	0.070648	0.322704	0.0358801	0.0110346	0.304768	0.233272	0.0392537	0.272689	0.17912	0.0331858	0.280985	0.167967	0.0334737	0.229747	0.0559714	0.0245466
T5	1	100000	0.52893	0.07655	0.367211	0.0330767	0.011024	0.163979	0.0563857	0.0434286	0.147358	0.0432323	0.0348442	0.157852	0.0509134	0.0423113	0.0867421	0.0315903	0.0378121
T5	100001	200000	0.69645	0.01599	0.550436	0.100592	0.0691513	0.107858	0.00724157	0.00558926	0.100673	0.00442252	0.00446432	0.111074	0.0154029	0.0135264	0.0656101	0.0059329	0.00669494
T5	200001	300000	0.68635	0.01343	0.545351	0.0529794	0.0473071	0.0584537	0.00508196	0.00522273	0.0489056	0.00429704	0.00458138	0.0676706	0.0136505	0.0142479	0.121767	0.0182115	0.00920338
T5	300001	400000	0.54822	0.04428	0.520638	0.111783	0.0687257	0.107493	0.0345043	0.042554	0.109737	0.0266101	0.0359016	0.113949	0.0314384	0.037265	0.0683952	0.0277564	0.04075
T5	400001	500000	0.58138	0.08648	0.572817	0.465669	0.121673	0.781793	0.395534	0.124342	0.443654	0.142831	0.0548892	0.368681	0.123147	0.0529129	0.345403	0.0831101	0.0356926
T5	500001	600000	0.54599	0.0653	0.3825	0.109856	0.095263	0.101523	0.00821289	0.00625631	0.07911	0.00590623	0.00624254	0.0911584	0.0162575	0.0152844	0.0575841	0.00482467	0.0051744
T5	600001	700000	0.68772	0.08156	0.370914	0.0600312	0.0337159	0.125453	0.036667	0.0306894	0.113638	0.0253572	0.0222306	0.127649	0.0345939	0.0299873	0.114995	0.0230031	0.0260362
T5	700001	800000	0.5852	0.13585	0.663004	0.0974666	0.0404521	0.376625	0.15027	0.121205	0.313678	0.0827519	0.104084	0.330498	0.103802	0.115704	0.25114	0.0564761	0.101369
T5	800001	900000	0.68665	0.02511	0.414633	0.0317985	0.0141342	0.0967654	0.00607981	0.00516542	0.108694	0.00549038	0.00480963	0.126248	0.0168247	0.0148147	0.0886045	0.00628634	0.00468783
T5	900001	1000000	0.54454	0.02359	0.64264	0.119037	0.047732	0.0653175	0.00541424	0.00506244	0.0566006	0.00421895	0.00443556	0.0667813	0.0143994	0.014641	0.0243471	0.00409082	0.00471123
T5	1000001	1100000	0.58352	0.07662	0.556079	0.106314	0.0584307	0.163707	0.0162664	0.0159041	0.154448	0.0118004	0.0117738	0.171343	0.0254663	0.0212005	0.116286	0.014556	0.017388
T5	1100001	1200000	0.65295	0.07362	0.581084	0.117314	0.0491488	0.343585	0.0671996	0.0445102	0.315382	0.0428376	0.0295272	0.318866	0.0577149	0.040298	0.193158	0.0385543	0.0317903
T5	1200001	1300000	0.65607	0.03207	0.56953	0.154718	0.0701157	0.175364	0.0205013	0.00840286	0.174809	0.00837814	0.00535225	0.166759	0.020202	0.0146095	0.0958994	0.00498611	0.00528772
T5	1300001	1400000	0.70655	0.06407	0.636098	0.304812	0.171603	0.19303	0.039311	0.0177204	0.143641	0.0325061	0.0175157	0.182301	0.0477102	0.0266244	0.0484409	0.00656927	0.0050786
T5	1400001	1500000	0.62503	0.06973	0.575602	0.160739	0.0836257	0.157765	0.0173994	0.0121744	0.165211	0.0129966	0.0102767	0.146306	0.0202348	0.0177736	0.118644	0.00972872	0.0141207
T5	1500001	1600000	0.6281	0.03969	0.629982	0.191821	0.0674309	0.0885587	0.00851865	0.0190205	0.0761952	0.0076559	0.0148734	0.102657	0.0173562	0.0258458	0.118692	0.0112739	0.0186943
T5	1600001	1700000	0.77647	0.03921	0.629409	0.153688	0.0837056	0.196581	0.0137162	0.0146366	0.189906	0.00886305	0.0127952	0.209706	0.0227029	0.0213561	0.12295	0.00642769	0.0141028
T5	1700001	1800000	0.6651	0.04117	0.854878	0.460152	0.175931	0.123644	0.0240402	0.0440996	0.112738	0.017114	0.0303742	0.125012	0.0254064	0.0420581	0.0809399	0.013523	0.0284825
T5	1800001	1900000	0.6104	0.0758	0.827196	0.548895	0.212751	0.226374	0.0440905	0.0357992	0.244009	0.0338183	0.0286295	0.249257	0.0394937	0.0348947	0.213216	0.0327682	0.0374473
T5	1900001	2000000	0.67554	0.11687	0.81266	0.637911	0.193902	0.440416	0.249146	0.123335	0.395573	0.200065	0.0951756	0.415007	0.213929	0.113012	0.347856	0.152921	0.0895716
T5	2000001	2100000	0.64316	0.20126	0.620866	0.111589	0.0506369	0.279568	0.0552195	0.0420574	0.302276	0.0755116	0.0458254	0.280133	0.0644065	0.0452906	0.215863	0.0375554	0.0375149
T5	2100001	2200000	0.69885	0.06514	0.664917	0.236009	0.13889	0.169115	0.0219182	0.020566	0.167334	0.0151056	0.0150832	0.174044	0.0279536	0.0252333	0.104733	0.0196562	0.0218252
T5	2200001	2300000	0.55334	0.09797	0.675115	0.172516	0.0520369	0.205244	0.0765602	0.037892	0.179606	0.052816	0.0261559	0.188417	0.0538028	0.0324159	0.123381	0.0265439	0.0218624
T5	2300001	2400000	0.65915	0.05584	0.654183	0.184081	0.134044	0.49465	0.383328	0.161988	0.475799	0.334453	0.162499	0.464495	0.338094	0.153098	0.341387	0.168066	0.099679
T5	2400001	2500000	0.681	0.10031	0.781716	0.239916	0.115725	0.396948	0.143659	0.064306	0.35545	0.119326	0.0638735	0.360796	0.132746	0.0773482	0.239768	0.0423608	0.0282738
T5	2500001	2600000	0.71188	0.03669	0.664504	0.286683	0.0847626	0.178959	0.00835152	0.00537195	0.180646	0.00511856	0.00458838	0.194458	0.0147249	0.0144867	0.0850722	0.00443136	0.00483401
T5	2600001	2700000	0.66698	0.05669	0.644063	0.285609	0.067742	0.236052	0.0413451	0.0339555	0.20999	0.0249008	0.0215509	0.212334	0.03956	0.0331588	0.131345	0.0338902	0.0304807
T5	2700001	2800000	0.84071	0.01081	0.693043	0.242639	0.108453	0.335749	0.00697629	0.00491005	0.324418	0.0064255	0.00502031	0.324458	0.0157869	0.0136889	0.127505	0.00537375	0.00475227
T5	2800001	2900000	0.77322	0.02208	0.839724	0.390684	0.113217	0.192117	0.00752024	0.0101568	0.181272	0.00527775	0.00805767	0.192543	0.0141084	0.0169102	0.137262	0.0055121	0.0108307
T5	2900001	3000000	0.69919	0.05597	0.73591	0.392925	0.135982	0.204809	0.0476801	0.0328232	0.176329	0.0325006	0.0234782	0.1882	0.0379506	0.02978	0.20914	0.105917	0.0655541
T5	3000001	3100000	0.58142	0.06772	0.781437	0.414043	0.0962755	0.136623	0.0110576	0.00886486	0.13611	0.00852002	0.00774525	0.151019	0.0184546	0.015403	0.0832706	0.00897702	0.00814206
T5	3100001	3200000	0.636	0.06563	0.777042	0.440311	0.154606	0.175524	0.054943	0.0519689	0.14868	0.0364446	0.0345303	0.15889	0.0403866	0.0383331	0.124843	0.040645	0.0448983
T5	3200001	3300000	0.64376	0.09753	0.671822	0.302619	0.143714	0.203863	0.040453	0.0430481	0.279914	0.06771	0.0380028	0.315066	0.109002	0.0515549	0.12477	0.0338506	0.0462656
T5	3300001	3400000	0.63904	0.01256	0.796925	0.417928	0.133719	0.161668	0.00765462	0.00568618	0.151174	0.00571551	0.00519212	0.124632	0.0157555	0.0146018	0.150395	0.0523283	0.0156984
T5	3400001	3500000	0.64862	0.01648	0.820367	0.519934	0.155941	0.0867169	0.00609704	0.00504124	0.0939984	0.00447032	0.00550881	0.0925443	0.0140812	0.0137551	0.0334319	0.00425425	0.00416291
T5	3500001	3600000	0.53125	0.03501	0.837062	0.544317	0.12853	0.139113	0.0461124	0.0300256	0.123804	0.0366492	0.026611	0.128102	0.0455753	0.0347704	0.100008	0.0360899	0.0286875
T5	3600001	3700000	0.76458	0.13543	0.826576	0.504506	0.133604	0.487721	0.11397	0.0662365	0.464915	0.0940846	0.0560308	0.466169	0.121732	0.0688882	0.20114	0.0294556	0.0204593
T5	3700001	3800000	0.56955	0.06774	0.788517	0.393897	0.108704	0.210514	0.0341712	0.0275551	0.192495	0.0157645	0.0135959	0.190953	0.0226563	0.0190914	0.116958	0.0215544	0.0219584
T5	3800001	3900000	0.61969	0.03899	0.71576	0.268436	0.0939012	0.140205	0.0281505	0.0170606	0.122503	0.0128449	0.00917097	0.124517	0.0182604	0.01732	0.052012	0.00829891	0.00764281
T5	3900001	4000000	0.61312	0.11784	0.778667	0.401154	0.103205	0.467564	0.345295	0.150129	0.440926	0.316001	0.130527	0.437067	0.332443	0.140252	0.319218	0.180338	0.0915215
T5	4000001	4100000	0.73421	0.03829	0.688595	0.408785	0.192849	0.191526	0.00549073	0.00472689	0.189973	0.00449351	0.00442378	0.204343	0.0131547	0.0134276	0.0571978	0.00416812	0.00452381
T5	4100001	4200000	0.73087	0.05581	0.808005	0.299343	0.109653	0.193683	0.0115427	0.0151277	0.209449	0.00803158	0.0108346	0.231201	0.0178644	0.0213016	0.110288	0.0103908	0.0150255
T5	4200001	4300000	0.430382	0.0447638	0.858056	0.368329	0.135454	0.0911655	0.0163007	0.0094755	0.0946116	0.00813058	0.00676074	0.0943988	0.0173623	0.0161488	0.0618972	0.0082317	0.00770462
T5	4300001	4400000	0.7279	0.04774	0.820681	0.511266	0.125877	0.176303	0.00730277	0.00530863	0.17685	0.00623534	0.00510516	0.192101	0.0167436	0.0149452	0.106748	0.00441631	0.00512576
T5	4400001	4500000	0.83074	0.03107	0.769674	0.368877	0.131711	0.241302	0.00634582	0.00488059	0.231674	0.0049698	0.00561335	0.24948	0.015719	0.0148988	0.162718	0.00457637	0.00451199
T5	4500001	4600000	0.63151	0.04427	0.876416	0.691212	0.204063	0.159529	0.00963194	0.029821	0.148989	0.00583626	0.0317993	0.130657	0.0167603	0.0344315	0.0914557	0.00565119	0.036171
T5	4600001	4700000	0.67007	0.05171	0.84757	0.628996	0.211378	0.19866	0.0455278	0.021569	0.181179	0.0279536	0.0137911	0.181151	0.0370912	0.0240465	0.144792	0.0200705	0.0191603
T5	4700001	4800000	0.70065	0.03217	0.937503	0.624787	0.201936	0.153749	0.0132945	0.00871242	0.163309	0.00776393	0.0066693	0.164233	0.0187008	0.0156638	0.129566	0.00947313	0.00895934
T5	4800001	4900000	0.64366	0.07267	0.866327	0.541878	0.249494	0.186811	0.0573901	0.0655422	0.278622	0.136715	0.0853132	0.287374	0.143403	0.0850042	0.202834	0.0779225	0.0741546
T5	4900001	5000000	0.60565	0.05332	0.906658	0.733916	0.181036	0.0850703	0.0250445	0.0235902	0.0843707	0.0194171	0.018076	0.111644	0.0264722	0.0251364	0.0925649	0.0207113	0.0195627
T5	5000001	5100000	0.69713	0.0356	0.829653	0.689394	0.19436	0.241088	0.018519	0.0203592	0.232917	0.0122038	0.0137606	0.239865	0.0238494	0.0266532	0.205062	0.0170959	0.0216124
T5	5100001	5200000	0.60675	0.10994	0.690501	0.503223	0.156007	0.578416	0.257447	0.131162	0.541076	0.209551	0.113174	0.545073	0.234658	0.126717	0.435076	0.140474	0.098198
T5	5200001	5300000	0.59346	0.01572	0.886165	0.626107	0.188558	0.14219	0.00511654	0.00527071	0.148163	0.00511171	0.00549845	0.149504	0.0134604	0.0146854	0.140053	0.00440847	0.00455544
T5	5300001	5400000	0.78621	0.02736	0.854392	0.568626	0.240706	0.171472	0.00714716	0.00761049	0.171585	0.00584779	0.00659701	0.188075	0.0157579	0.0147123	0.130348	0.00388603	0.0044862
T5	5400001	5500000	0.56621	0.10697	0.834881	0.412315	0.101274	0.180613	0.0345213	0.0311628	0.180026	0.0254809	0.02265	0.181219	0.0364757	0.0345837	0.187527	0.0311357	0.0309155
T5	5500001	5600000	0.82574	0.04479	0.791034	0.273781	0.086756	0.295799	0.00757671	0.00645734	0.295902	0.00514993	0.00518321	0.30183	0.0301434	0.0155922	0.218334	0.00551007	0.00536404
T5	5600001	5700000	0.69236	0.07912	0.734997	0.305028	0.108066	0.204334	0.0548489	0.0434391	0.170946	0.0298551	0.0271564	0.193865	0.0400445	0.0337866	0.150232	0.0258984	0.0310748
T5	5700001	5800000	0.67552	0.0914	0.759948	0.295737	0.109739	0.157784	0.0106372	0.0113194	0.141329	0.00626796	0.00776763	0.172688	0.0196351	0.0165283	0.149476	0.00800525	0.0074665
T5	5800001	5900000	0.61562	0.11065	0.720679	0.29779	0.0957184	0.235522	0.0559942	0.0560818	0.222021	0.0344786	0.0366933	0.219169	0.0421883	0.044497	0.205562	0.03991	0.055087
T5	5900001	6000000	0.5651	0.13098	0.849819	0.494611	0.138238	0.275999	0.0469528	0.0724582	0.267676	0.0262396	0.0491631	0.316749	0.16025	0.0691529	0.216879	0.030773	0.0654515
T5	6000001	6100000	0.60429	0.07297	0.667476	0.0421456	0.0198481	0.119267	0.0179421	0.0183788	0.107929	0.0139014	0.0143853	0.11557	0.0237357	0.02539	0.0936433	0.0191105	0.0218362
T5	6100001	6200000	0.72244	0.07224	0.885429	0.481518	0.111236	0.205974	0.0160839	0.013483	0.206375	0.0103229	0.0113385	0.204835	0.0168122	0.0186507	0.173689	0.0125148	0.0146327
T5	6200001	6300000	0.63347	0.05647	0.728077	0.136757	0.0572555	0.22119	0.0106028	0.0125992	0.216434	0.00654161	0.0093259	0.192207	0.0154887	0.0159053	0.126851	0.00607116	0.0104991
T5	6300001	6400000	0.55674	0.08151	0.723215	0.214025	0.0803698	0.513839	0.28507	0.132097	0.435002	0.191305	0.0933715	0.464636	0.223434	0.106115	0.395754	0.125062	0.0781253
T5	6400001	6500000	0.44512	0.23401	0.759913	0.202791	0.0558385	0.394976	0.363765	0.137797	0.383359	0.341471	0.142647	0.412753	0.378534	0.162541	0.2946	0.160993	0.0718033
T5	6500001	6600000	0.8152	0.03463	0.715028	0.46655	0.145791	0.232349	0.00791959	0.0110279	0.217707	0.00682501	0.00909642	0.210315	0.014436	0.0189495	0.180627	0.00671531	0.0107208
T5	6600001	6700000	0.66015	0.02315	0.799265	0.489704	0.135142	0.0912812	0.00609389	0.0053357	0.0914353	0.00686258	0.00682895	0.0976487	0.0160533	0.0152161	0.0986068	0.00808869	0.00705445
T5	6700001	6800000	0.68417	0.03292	0.580154	0.301747	0.085521	0.190236	0.0245709	0.0296565	0.166721	0.0187118	0.0265192	0.180134	0.0305508	0.0371016	0.13747	0.0180521	0.0252132
T5	6800001	6900000	0.74976	0.0304	0.832114	0.217525	0.111761	0.186311	0.00847899	0.00995098	0.162304	0.00684714	0.00754259	0.173836	0.0159698	0.0163642	0.128726	0.00626189	0.00826163
T5	6900001	7000000	0.65132	0.20072	0.7553	0.319943	0.0823272	0.193978	0.0156981	0.017948	0.186082	0.0147394	0.0162064	0.211011	0.0254139	0.0254994	0.186138	0.016092	0.0169359
T5	7000001	7100000	0.60162	0.16892	0.739894	0.327542	0.140501	0.482605	0.24988	0.118963	0.422211	0.182881	0.0876826	0.41676	0.197412	0.0962518	0.387325	0.159596	0.0967549
T5	7100001	7200000	0.71622	0.08871	0.852668	0.524762	0.153042	0.244067	0.0714939	0.0387298	0.221786	0.0489895	0.027601	0.23619	0.054465	0.0332123	0.221637	0.0440428	0.0247111
T5	7200001	7300000	0.64986	0.08609	0.76745	0.33651	0.0922006	0.297956	0.0671082	0.0318024	0.284919	0.0433777	0.0216709	0.289412	0.0499453	0.031646	0.236189	0.0409692	0.0249527
T5	7300001	7400000	0.60158	0.15186	0.665983	0.220576	0.10662	0.310639	0.179774	0.09774	0.263821	0.126064	0.0800089	0.276035	0.126917	0.0769302	0.287605	0.111503	0.0817744
T5	7400001	7500000	0.50624	0.1387	0.688323	0.457989	0.191083	0.399263	0.196561	0.137809	0.347238	0.133642	0.103685	0.385665	0.159683	0.114207	0.372096	0.11228	0.107833
T5	7500001	7600000	0.56018	0.25706	0.637994	0.233084	0.109551	0.310082	0.122202	0.0818858	0.273064	0.056057	0.0414201	0.282062	0.0685474	0.0483697	0.259211	0.0358537	0.0474329
T5	7600001	7700000	0.63389	0.12254	0.744973	0.457013	0.133478	0.247833	0.0410671	0.037176	0.243854	0.0249704	0.0270911	0.246663	0.0330855	0.0306684	0.232693	0.0225003	0.0309824
T5	7700001	7800000	0.47304	0.15594	0.635973	0.328143	0.120357	0.304051	0.065215	0.0453153	0.289309	0.0459135	0.0339107	0.28561	0.0500295	0.0388358	0.248001	0.0409806	0.039411
T5	7800001	7900000	0.63752	0.1007	0.461031	0.0249355	0.0434404	0.230672	0.0315701	0.0229804	0.214016	0.0256708	0.0209872	0.23272	0.033105	0.0287894	0.179263	0.025469	0.0216769
T5	7900001	8000000	0.69852	0.08679	0.724738	0.275396	0.0838019	0.253458	0.0304475	0.0184244	0.239963	0.0198906	0.0136356	0.236676	0.026384	0.0225125	0.192722	0.0269358	0.0241771
T5	8000001	8100000	0.58698	0.14217	0.616296	0.0545108	0.0249882	0.112601	0.0128836	0.00792856	0.12256	0.0215266	0.0120786	0.116013	0.0199505	0.0162957	0.133557	0.00768834	0.0109902
T5	8100001	8200000	0.57058	0.11307	0.732097	0.483833	0.14251	0.239443	0.0483074	0.0421267	0.238074	0.0358939	0.033207	0.229952	0.0397122	0.0368472	0.279261	0.0364203	0.0376318
T5	8200001	8300000	0.43133	0.27617	0.673827	0.299503	0.115387	0.352356	0.143595	0.114385	0.334825	0.0893424	0.0784065	0.34068	0.0906619	0.0760093	0.511374	0.119113	0.0939269
T5	8300001	8400000	0.7631	0.13676	0.717632	0.302126	0.0848926	0.450224	0.208041	0.0729322	0.447365	0.169446	0.0671282	0.475378	0.196402	0.0764049	0.368338	0.106581	0.0533448
T5	8400001	8500000	0.47209	0.15888	0.320605	0.0191505	0.00786164	0.249421	0.117423	0.0346626	0.201754	0.0765871	0.0238849	0.2376	0.0895767	0.0339142	0.218378	0.0521171	0.0225511
T5	8500001	8600000	0.66891	0.07179	0.540309	0.0587168	0.014881	0.327321	0.0201032	0.0244598	0.34548	0.0120758	0.0168595	0.348929	0.0211116	0.0268275	0.267045	0.0120204	0.0229383
T5	8600001	8700000	0.55934	0.14288	0.587584	0.18798	0.0808219	0.368576	0.216395	0.100372	0.345464	0.173033	0.0819658	0.387072	0.188752	0.0891046	0.328742	0.143788	0.076592
T5	8700001	8800000	0.32189	0.19425	0.64877	0.299545	0.0860004	0.454242	0.475592	0.179334	0.393165	0.365732	0.142139	0.434954	0.454517	0.173907	0.344242	0.272157	0.131249
T5	8800001	8900000	0.47858	0.18783	0.788406	0.477129	0.22847	0.638369	0.367007	0.139002	0.651295	0.346102	0.13734	0.648712	0.342784	0.137441	0.639728	0.184972	0.0788078
T5	8900001	9000000	0.4784	0.19177	0.466844	0.15146	0.0834847	0.479563	0.308701	0.168497	0.42694	0.22735	0.146948	0.449812	0.246161	0.152556	0.403959	0.168295	0.105422
T5	9000001	9100000	0.38224	0.25941	0.759165	0.359535	0.114529	0.451681	0.276269	0.147167	0.414798	0.209269	0.11666	0.427278	0.199485	0.111114	0.486411	0.189741	0.130652
T5	9100001	9200000	0.53366	0.20314	0.799757	0.444236	0.108428	0.390977	0.277219	0.13343	0.353665	0.190829	0.0964653	0.367843	0.232064	0.104039	0.422419	0.126612	0.0783174
T5	9200001	9300000	0.30854	0.37583	0.569298	0.137348	0.0303586	0.322347	0.134719	0.0595495	0.281079	0.0848654	0.0459844	0.303832	0.0895199	0.0476213	0.362398	0.0745552	0.053839
T5	9300001	9400000	0.39546	0.2208	0.75735	0.551735	0.157565	0.510092	0.152942	0.0756153	0.484973	0.0943871	0.0541775	0.491978	0.123412	0.0594231	0.498203	0.0731512	0.0602926
T5	9400001	9500000	0.32787	0.43148	0.669148	0.190292	0.063176	0.695536	0.44198	0.172039	0.672023	0.383207	0.165494	0.689506	0.413315	0.174135	0.641338	0.242774	0.12308
T5	9500001	9600000	0.60073	0.18238	0.411259	0.0544626	0.0422654	0.45215	0.212559	0.0803186	0.438917	0.169278	0.065611	0.368875	0.047756	0.0360087	0.40915	0.0953171	0.0499772
T5	9600001	9700000	0.56421	0.20631	0.64921	0.519158	0.123326	0.433538	0.155396	0.119799	0.402259	0.105066	0.0807192	0.427705	0.117984	0.086528	0.353845	0.0905298	0.0856761
T5	9700001	9800000	0.5329	0.28392	0.72877	0.178349	0.0792274	0.611097	0.312898	0.135422	0.590094	0.217114	0.0988935	0.631039	0.2604	0.115228	0.540115	0.104886	0.0682986
T5	9800001	9900000	0.5086	0.35847	0.612416	0.205048	0.0714414	0.592466	0.232602	0.12271	0.553555	0.15612	0.0916975	0.563057	0.193505	0.0987457	0.517972	0.0920595	0.0734295
T5	9900001	10000000	0.26518	0.48219	0.507781	0.151541	0.0346016	0.69557	0.482744	0.204483	0.68173	0.418184	0.174289	0.712857	0.449263	0.183623	0.687886	0.240522	0.126887
T5	10000001	10100000	0.35896	0.36735	0.908554	0.676703	0.194245	0.863307	0.587729	0.248098	0.858923	0.525577	0.232103	0.868522	0.574492	0.257657	0.8103	0.274252	0.159169
T5	10100001	10200000	0.31884	0.57062	0.411897	0.0857061	0.0668315	0.880514	0.572744	0.223432	0.883906	0.513172	0.210178	0.903332	0.554298	0.234978	0.763913	0.161255	0.0936458
T5	10200001	10300000	0.2004	0.56771	0.587819	0.152335	0.0616572	0.864617	0.51828	0.197672	0.853642	0.422146	0.171291	0.869774	0.46978	0.190323	0.82769	0.193976	0.116091
T5	10300001	10400000	0.23617	0.43862	0.502036	0.101961	0.0317736	0.705547	0.376282	0.170185	0.723739	0.306506	0.157173	0.756665	0.347708	0.15581	0.71276	0.156279	0.124133
T5	10400001	10500000	0.34057	0.38834	0.635234	0.562958	0.143816	0.773163	0.500131	0.167282	0.765941	0.412772	0.144482	0.767783	0.465079	0.15878	0.738773	0.198201	0.105266
T5	10500001	10600000	0.24037	0.61125	0.582718	0.0888289	0.0472649	0.88596	0.588941	0.214449	0.881244	0.507478	0.206366	0.888278	0.556745	0.226235	0.849273	0.288546	0.148027
T5	10600001	10700000	0.43006	0.54361	0.467143	0.100103	0.0524365	0.777006	0.584509	0.193661	0.763164	0.501145	0.173776	0.776374	0.536255	0.185894	0.813302	0.291294	0.136543
T5	10700001	10800000	0.1253	0.58072	0.542978	0.0453959	0.0136292	0.862439	0.563891	0.194897	0.860473	0.508426	0.188262	0.871762	0.536273	0.196482	0.82355	0.288301	0.138857
T5	10800001	10900000	0.2428	0.61339	0.519634	0.0155756	0.00628763	0.901967	0.514851	0.176773	0.905416	0.441492	0.15604	0.917293	0.465093	0.161745	0.838476	0.230617	0.13191
T5	10900001	11000000	0.22089	0.57017	0.600615	0.0748835	0.041178	0.853266	0.4501	0.132708	0.850847	0.341355	0.0984498	0.874829	0.400032	0.121812	0.831588	0.168097	0.0990508
T5	11000001	11100000	0.0799697	0.843939	0.540479	0.0707202	0.0363824	0.913876	0.540795	0.174267	0.919733	0.486069	0.155721	0.93057	0.523111	0.181595	0.786358	0.263066	0.154895
T5	11100001	11200000	0.127106	0.903598	0.652121	0.435807	0.116085	0.91762	0.5547	0.236843	0.92762	0.516874	0.238157	0.934743	0.552653	0.243752	0.911433	0.272069	0.164444
T5	11200001	11300000	0.05125	0.6286	0.464345	0.0813416	0.0333374	0.924069	0.510513	0.171762	0.926856	0.437841	0.148774	0.938684	0.480251	0.176888	0.908604	0.23922	0.144477
T5	11300001	11400000	0.170422	0.858131	0.664368	0.140538	0.0360452	0.907859	0.607904	0.192909	0.9185	0.541655	0.176414	0.933049	0.590026	0.202706	0.688608	0.29258	0.199465
T5	11400001	11500000	0	0.86613	0.519201	0.166262	0.0611381	0.913709	0.632774	0.213734	0.918677	0.567131	0.202617	0.929824	0.617929	0.23019	0.574422	0.336328	0.247478
T5	11500001	11600000	0.10401	0.61904	0.568593	0.0460034	0.0188098	0.923739	0.483183	0.153164	0.923919	0.390826	0.129329	0.939157	0.460867	0.16428	0.634087	0.226854	0.199405
T5	11600001	11700000	0.14606	0.80006	0.599309	0.221786	0.0376464	0.891591	0.621192	0.214701	0.900104	0.557166	0.202961	0.911827	0.602556	0.225047	0.574578	0.307112	0.231253
T5	11700001	11800000	0.0900804	0.316151	0.610432	0.0569293	0.0104298	0.921708	0.669298	0.254096	0.92628	0.644987	0.265009	0.941738	0.651486	0.269269	0.916917	0.548645	0.239959
T5	11800001	11900000	0.0493166	0.46799	0.649288	0.0824356	0.0440081	0.844724	0.62034	0.215394	0.855561	0.585026	0.220083	0.908587	0.627262	0.249662	0.910096	0.391027	0.193532
T5	11900001	12000000	0.11007	0.43878	0.560773	0.124179	0.0351947	0.881509	0.585645	0.21365	0.893215	0.537919	0.209985	0.91286	0.571768	0.226172	0.863126	0.315171	0.158335
T5	12000001	12100000	0	0.52615	0.640093	0.0873274	0.0266463	0.914961	0.658407	0.241783	0.925702	0.615503	0.240568	0.938221	0.641786	0.256134	0.914736	0.393202	0.18736
T5	12100001	12200000	0.0294673	0.709859	0.5848	0.29954	0.109052	0.91469	0.685464	0.239562	0.929505	0.647531	0.238985	0.942682	0.680753	0.260209	0.921566	0.427179	0.187757
T5	12200001	12300000	0.16913	0.76245	0.570993	0.0694968	0.0231733	0.922489	0.584474	0.200829	0.930616	0.537758	0.196871	0.9398	0.576636	0.218201	0.910595	0.295539	0.143272
T5	12300001	12400000	0.20459	0.83508	0.504068	0.152664	0.0429059	0.922479	0.592395	0.204197	0.929321	0.531713	0.189065	0.941917	0.573589	0.209972	0.598694	0.251636	0.171296
T5	12400001	12500000	0.00460914	0.311787	0.534233	0.198775	0.0636917	0.903109	0.4025	0.128233	0.91271	0.323137	0.11044	0.914942	0.324976	0.119369	0.889338	0.16038	0.0963245
T5	12500001	12600000	0.13896	0.44888	0.770276	0.360967	0.162075	0.915794	0.498561	0.183642	0.916771	0.397847	0.153774	0.928809	0.454188	0.166598	0.897577	0.197309	0.114362
T5	12600001	12700000	0.11869	0.75559	0.582371	0.29264	0.213619	0.90697	0.642076	0.22349	0.913885	0.584296	0.216656	0.927719	0.618342	0.23335	0.725152	0.287314	0.187946
T5	12700001	12800000	0.19571	0.76304	0.536796	0.0715034	0.0373538	0.891809	0.527063	0.184669	0.891799	0.442566	0.167294	0.909161	0.480295	0.180008	0.879306	0.197032	0.110294
T5	12800001	12900000	0.0459	0.70613	0.747893	0.531896	0.204923	0.879098	0.559029	0.218428	0.880987	0.484326	0.200642	0.887461	0.503556	0.20372	0.837117	0.22646	0.134117
T5	12900001	13000000	0.28405	0.64687	0.910784	0.605106	0.21764	0.881292	0.600461	0.22422	0.890799	0.543454	0.204638	0.898815	0.558125	0.21061	0.875702	0.336466	0.15471
T5	13000001	13100000	0.2302	0.42873	0.796999	0.399386	0.176083	0.818726	0.612731	0.250501	0.832151	0.579891	0.256387	0.828474	0.584809	0.256813	0.776329	0.407689	0.211148
T5	13100001	13200000	0.23904	0.59111	0.667824	0.395884	0.203259	0.895814	0.591968	0.226547	0.90053	0.525866	0.215845	0.913691	0.560113	0.234496	0.86643	0.26037	0.140279
T5	13200001	13300000	0.535095	0.337025	0.754563	0.261566	0.0774262	0.773045	0.482869	0.203085	0.785539	0.445108	0.207872	0.784033	0.463312	0.216375	0.727983	0.25598	0.136235
T5	13300001	13400000	0.39218	0.64144	0.638783	0.172969	0.067943	0.850819	0.484517	0.167417	0.849861	0.408498	0.147519	0.86952	0.437565	0.157178	0.855025	0.177842	0.089222
T5	13400001	13500000	0.223	0.46539	0.653185	0.559228	0.189114	0.804642	0.445608	0.165175	0.801819	0.359394	0.146497	0.814335	0.386653	0.154485	0.829515	0.197251	0.10896
T5	13500001	13600000	0.43496	0.45508	0.684035	0.387063	0.190702	0.766644	0.493237	0.169591	0.767622	0.428877	0.151496	0.783058	0.458401	0.163687	0.701865	0.211293	0.102668
T5	13600001	13700000	0.39859	0.4318	0.828317	0.234896	0.0781791	0.677395	0.43731	0.178686	0.681797	0.389113	0.165036	0.709198	0.422424	0.180277	0.648877	0.182521	0.115935
T5	13700001	13800000	0.24932	0.4317	0.873972	0.605434	0.214724	0.812159	0.525336	0.221565	0.810491	0.444801	0.190394	0.83668	0.493669	0.205339	0.812437	0.306466	0.174933
T5	13800001	13900000	0.54511	0.38912	0.784507	0.200866	0.092961	0.688175	0.397125	0.152858	0.649961	0.288361	0.120156	0.662232	0.356378	0.135191	0.686748	0.125848	0.0841475
T5	13900001	14000000	0.25222	0.53159	0.69455	0.333445	0.12817	0.800861	0.483892	0.17839	0.786917	0.391854	0.146552	0.809959	0.416935	0.152445	0.778772	0.178186	0.0973775
T5	14000001	14100000	0.33012	0.37385	0.870202	0.424268	0.117549	0.650276	0.411118	0.177292	0.588357	0.320701	0.159613	0.623774	0.337826	0.156645	0.653132	0.231849	0.150908
T5	14100001	14200000	0.35892	0.49137	0.726257	0.301187	0.12501	0.56406	0.207237	0.126007	0.546299	0.174987	0.107976	0.584635	0.16592	0.103136	0.60594	0.112905	0.0997905
T5	14200001	14300000	0.33758	0.32292	0.718759	0.380951	0.131103	0.668808	0.300345	0.153538	0.644843	0.212949	0.119772	0.653509	0.235678	0.134114	0.644828	0.156031	0.121445
T5	14300001	14400000	0.45682	0.42528	0.80509	0.388631	0.12392	0.673748	0.508303	0.202373	0.639518	0.426012	0.166546	0.663593	0.46459	0.186108	0.65628	0.227641	0.113391
T5	14400001	14500000	0.37176	0.31138	0.782244	0.225149	0.101246	0.586901	0.26687	0.0937356	0.562535	0.203341	0.0749196	0.577803	0.215887	0.0823212	0.549205	0.113191	0.0672393
T5	14500001	14600000	0.40492	0.38302	0.698613	0.359494	0.0970796	0.580344	0.344604	0.147832	0.549067	0.289603	0.128574	0.560644	0.2954	0.143239	0.5749	0.157452	0.0985734
T5	14600001	14700000	0.45955	0.22425	0.88013	0.477256	0.123256	0.467834	0.298657	0.154817	0.463092	0.263158	0.13922	0.472981	0.274821	0.137016	0.442146	0.15304	0.121448
T5	14700001	14800000	0.24701	0.37771	0.905139	0.670924	0.188105	0.396472	0.137489	0.0502784	0.351581	0.0805809	0.035526	0.364622	0.0748029	0.0385711	0.411512	0.0406644	0.0366404
T5	14800001	14900000	0.2926	0.25023	0.847619	0.544352	0.144629	0.565927	0.500594	0.235146	0.488829	0.39138	0.179484	0.520133	0.429712	0.193803	0.625522	0.223378	0.129901
T5	14900001	15000000	0.39158	0.30575	0.949721	0.735648	0.247995	0.319068	0.0918024	0.0434728	0.312912	0.0339519	0.025339	0.34877	0.0904969	0.0375195	0.262709	0.0400266	0.0427954
T5	15000001	15100000	0.50769	0.35492	0.791675	0.650912	0.151103	0.371237	0.214048	0.113582	0.335497	0.156209	0.0861441	0.337385	0.167126	0.0900651	0.394948	0.155239	0.10245
T5	15100001	15200000	0.5172	0.13895	0.882571	0.734541	0.192609	0.19759	0.0625316	0.029764	0.202839	0.0444444	0.0259477	0.230272	0.0593531	0.03467	0.269774	0.0458919	0.0326772
T5	15200001	15300000	0.56116	0.25318	0.790939	0.637476	0.145293	0.430144	0.128304	0.125455	0.423522	0.101497	0.0974283	0.436089	0.111363	0.100763	0.39673	0.07912	0.10431
T5	15300001	15400000	0.29092	0.37465	0.832835	0.620871	0.182516	0.271708	0.0972809	0.101176	0.263292	0.0644476	0.0725192	0.267515	0.0711254	0.0728249	0.375607	0.0611717	0.0885673
T5	15400001	15500000	0.57363	0.20463	0.84092	0.583013	0.153491	0.390089	0.0972873	0.0740147	0.397386	0.0733388	0.060595	0.398649	0.082996	0.0600993	0.444143	0.0576086	0.0610172
T5	15500001	15600000	0.43769	0.14315	0.810031	0.662991	0.161445	0.279823	0.123002	0.0897743	0.24868	0.0758371	0.0626281	0.26318	0.0786747	0.0693892	0.28388	0.0683673	0.0728116
T5	15600001	15700000	0.1759	0.45089	0.878628	0.525201	0.184497	0.72533	0.437024	0.181558	0.730143	0.385855	0.169777	0.729163	0.414404	0.181934	0.422135	0.182843	0.136858
T5	15700001	15800000	0.48716	0.24212	0.892633	0.558779	0.159835	0.394797	0.166324	0.134116	0.377628	0.128265	0.106071	0.388599	0.143108	0.113218	0.447392	0.134065	0.134055
T5	15800001	15900000	0.5838	0.21814	0.807835	0.520962	0.156586	0.403435	0.164404	0.123528	0.356779	0.129014	0.0984103	0.379762	0.137854	0.102679	0.410483	0.110389	0.105604
T5	15900001	16000000	0.5318	0.16537	0.888673	0.434696	0.110549	0.269616	0.0655552	0.0607114	0.231303	0.045711	0.0464125	0.242109	0.0458401	0.0458146	0.198702	0.0336515	0.0426405
T5	16000001	16100000	0.61046	0.06407	0.806422	0.273312	0.106165	0.219289	0.0500962	0.0256842	0.211948	0.0340162	0.019781	0.207823	0.046057	0.0299292	0.130892	0.0367274	0.0259867
T5	16100001	16200000	0.58313	0.15476	0.904048	0.625966	0.187595	0.242165	0.0750377	0.041709	0.206423	0.0342312	0.02912	0.234564	0.0761665	0.039843	0.218904	0.0386752	0.0356319
T5	16200001	16300000	0.621176	0.212583	0.931884	0.650632	0.207714	0.262336	0.0074243	0.009537	0.2523	0.00615355	0.00976606	0.25563	0.0154072	0.0182658	0.180841	0.00784449	0.0112604
T5	16300001	16400000	0.49057	0.20506	0.888643	0.484685	0.154076	0.246683	0.0310366	0.0469093	0.242786	0.0190126	0.0390299	0.226372	0.0259415	0.0421884	0.26181	0.0283449	0.0487726
T5	16400001	16500000	0.52302	0.24109	0.92183	0.670852	0.18338	0.342026	0.105781	0.0686282	0.275898	0.0697214	0.0631038	0.254884	0.0701999	0.0650803	0.211221	0.0416015	0.0561584
T5	16500001	16600000	0.67597	0.11181	0.880328	0.563169	0.174662	0.214655	0.0486624	0.022919	0.181898	0.0300716	0.0155398	0.195602	0.0425323	0.0224828	0.226886	0.015538	0.0163153
T5	16600001	16700000	0.61473	0.2157	0.802012	0.434944	0.157235	0.29566	0.1244	0.0930325	0.300272	0.0674799	0.0504032	0.302111	0.0909692	0.0680963	0.308668	0.0617357	0.0552186
T5	16700001	16800000	0.6046	0.13981	0.571182	0.213843	0.0692814	0.304807	0.0740398	0.06864	0.309685	0.0712712	0.0598752	0.283758	0.0507015	0.0493766	0.305669	0.0316767	0.049004
T5	16800001	16900000	0.4716	0.29401	0.713418	0.487592	0.116162	0.268855	0.0933234	0.101547	0.253919	0.0605383	0.066532	0.261863	0.0688429	0.0663348	0.315253	0.0580841	0.0931444
T5	16900001	17000000	0.59775	0.15889	0.836879	0.558268	0.186646	0.355497	0.107288	0.0595442	0.330656	0.0618793	0.0370357	0.35249	0.08991	0.0465191	0.293599	0.0634118	0.0356337
T5	17000001	17100000	0.52363	0.17931	0.807603	0.201624	0.0539979	0.463447	0.251746	0.10439	0.446821	0.225308	0.0940444	0.482481	0.254962	0.100728	0.4165	0.112085	0.0649387
T5	17100001	17200000	0.51507	0.168	0.809465	0.411212	0.116817	0.231003	0.108611	0.0569219	0.247044	0.100189	0.0477919	0.25564	0.0966686	0.0507987	0.313012	0.0709653	0.0450866
T5	17200001	17300000	0.58976	0.22388	0.766093	0.204275	0.0866062	0.268503	0.0500347	0.0330062	0.321308	0.04916	0.0273537	0.323325	0.0497542	0.0323451	0.357623	0.0265351	0.0285832
T5	17300001	17400000	0.55267	0.10272	0.631123	0.268518	0.0955595	0.210501	0.0563975	0.0455548	0.203663	0.0404424	0.0369024	0.207523	0.0537474	0.043619	0.231294	0.0513997	0.0437494
T5	17400001	17500000	0.66757	0.13022	0.814953	0.27746	0.0517888	0.27798	0.0911093	0.0522846	0.256468	0.0598243	0.0366386	0.276904	0.0800273	0.0536551	0.283075	0.0637925	0.0497158
T5	17500001	17600000	0.51899	0.14737	0.799879	0.308936	0.121161	0.369629	0.169188	0.116226	0.345387	0.131859	0.0915179	0.346334	0.137798	0.0900367	0.328791	0.118177	0.100216
T5	17600001	17700000	0.5336	0.16073	0.44452	0.0750115	0.0223126	0.430738	0.301343	0.145589	0.369031	0.226636	0.111392	0.377622	0.225261	0.109514	0.401525	0.152296	0.0855214
T5	17700001	17800000	0.52018	0.13805	0.501669	0.237385	0.0753771	0.188596	0.0439904	0.0276372	0.18275	0.0289089	0.0183057	0.186835	0.0375114	0.0258652	0.222853	0.0266816	0.0247951
T5	17800001	17900000	0.62626	0.22581	0.632627	0.277209	0.213078	0.392464	0.123071	0.11142	0.373609	0.094815	0.0912753	0.383023	0.083714	0.0863216	0.321112	0.0588916	0.078051
T5	17900001	18000000	0.62078	0.16281	0.624065	0.0438079	0.0356084	0.31302	0.0511314	0.0409626	0.272371	0.0278975	0.0246638	0.276787	0.041062	0.0367843	0.270283	0.0229012	0.0259976
T5	18000001	18100000	0.68441	0.29105	0.57075	0.0804275	0.0322222	0.196551	0.0516922	0.0495721	0.184953	0.0290722	0.0337756	0.179329	0.0418826	0.0452182	0.204899	0.0232924	0.0274506
T5	18100001	18200000	0.49972	0.10737	0.634715	0.0478561	0.0255757	0.17981	0.0484817	0.115768	0.166969	0.0336382	0.0784049	0.184351	0.0446959	0.0884204	0.17055	0.0364383	0.0976432
T5	18200001	18300000	0.59908	0.10319	0.833431	0.369755	0.0986273	0.296061	0.152979	0.0626106	0.242833	0.113582	0.0531745	0.282512	0.130047	0.0601182	0.288936	0.0954021	0.0435974
T5	18300001	18400000	0.5139	0.11632	0.659566	0.0860597	0.0293595	0.248294	0.0993097	0.0755843	0.226112	0.0613313	0.052877	0.237923	0.0721702	0.0614646	0.256741	0.0455336	0.0550036
T5	18400001	18500000	0.58424	0.15499	0.420455	0.013468	0.00658024	0.226123	0.0361816	0.0321503	0.224309	0.0249772	0.0261637	0.232833	0.0364662	0.0362792	0.239913	0.0236173	0.028068
T5	18500001	18600000	0.56504	0.10909	0.658047	0.189654	0.0705382	0.185174	0.0316359	0.0576167	0.164792	0.0197883	0.0429382	0.167527	0.0292352	0.0475339	0.174752	0.0257607	0.051018
T5	18600001	18700000	0.5743	0.18317	0.599723	0.219731	0.10293	0.232566	0.102593	0.0580127	0.233964	0.0888171	0.0532328	0.25568	0.118609	0.0684637	0.250312	0.0577273	0.0548139
T5	18700001	18800000	0.37948	0.17299	0.459232	0.119706	0.0255835	0.114631	0.0780473	0.0497237	0.1142	0.0588827	0.0408878	0.115811	0.0647655	0.044475	0.173739	0.0506766	0.0415222
T5	18800001	18900000	0.57507	0.12495	0.757093	0.371186	0.105993	0.279161	0.0330781	0.0259508	0.254428	0.0219873	0.0201704	0.259013	0.036892	0.0289363	0.289023	0.0248361	0.0273129
T5	18900001	19000000	0.60607	0.10511	0.662039	0.229381	0.101741	0.263304	0.149951	0.0674692	0.236219	0.120953	0.0566809	0.238289	0.132826	0.0641047	0.151746	0.0161818	0.0150834
T5	19000001	19100000	0.7358	0.02494	0.601336	0.0265273	0.0220966	0.136312	0.0129667	0.0131448	0.142671	0.0066837	0.00662252	0.135071	0.0166483	0.0172984	0.116327	0.00900192	0.00926416
T5	19100001	19200000	0.54885	0.2505	0.42821	0.0624801	0.0271563	0.196108	0.0342883	0.0286046	0.197929	0.0258257	0.0226004	0.202169	0.0343738	0.0303721	0.157303	0.0243103	0.0300237
T5	19200001	19300000	0.53356	0.13866	0.592307	0.089422	0.0357501	0.283739	0.0323766	0.0263122	0.270588	0.0145817	0.0167816	0.27255	0.0265156	0.0249152	0.254841	0.0140761	0.0168358
T5	19300001	19400000	0.62648	0.04959	0.244288	0.0308861	0.0329521	0.191831	0.027838	0.0257218	0.17553	0.0139587	0.0177732	0.168336	0.0224906	0.0288722	0.170067	0.0190257	0.0244096
T5	19400001	19500000	0.70335	0.22956	0.540372	0.227248	0.0887758	0.694166	0.322941	0.106818	0.694562	0.309326	0.104424	0.724449	0.338168	0.119916	0.585845	0.133075	0.0588207
T5	19500001	19600000	0.56559	0.11477	0.531467	0.0667682	0.0238719	0.302113	0.128731	0.0939291	0.276928	0.0831037	0.0644365	0.26598	0.0933597	0.0654696	0.383197	0.116015	0.0802058
T5	19600001	19700000	0.67575	0.15051	0.581006	0.266759	0.118716	0.439066	0.094849	0.0779049	0.42529	0.0758125	0.0602748	0.43085	0.0856424	0.0636198	0.385769	0.0533408	0.052773
T5	19700001	19800000	0.54396	0.08852	0.558527	0.152728	0.0770222	0.185993	0.0664649	0.0517407	0.171994	0.0403611	0.0383696	0.179597	0.0542963	0.0440498	0.139753	0.0367086	0.0408722
T5	19800001	19900000	0.51282	0.11034	0.813748	0.426868	0.132847	0.360664	0.187418	0.089287	0.36524	0.173153	0.0924379	0.370641	0.201771	0.0998695	0.297393	0.115117	0.0759443
T5	19900001	20000000	0.60762	0.11636	0.571079	0.174158	0.0423242	0.111795	0.028184	0.0364821	0.105727	0.0227704	0.0296926	0.100351	0.0267109	0.0300104	0.122715	0.0170585	0.0235146
T5	20000001	20100000	0.67712	0.07443	0.629161	0.119321	0.0569411	0.314231	0.00993071	0.01896	0.306821	0.00677272	0.0111574	0.292074	0.0165133	0.0207052	0.227462	0.0406201	0.0230044
T5	20100001	20200000	0.46108	0.13818	0.371435	0.111289	0.0999178	0.149567	0.0195601	0.0105142	0.169528	0.0176527	0.010477	0.14583	0.0232303	0.0184659	0.116488	0.0105528	0.00797357
T5	20200001	20300000	0.67454	0.12251	0.525311	0.00994581	0.0064622	0.222478	0.0433026	0.0350099	0.207098	0.0211413	0.0243997	0.207814	0.02871	0.0329187	0.153002	0.0245622	0.0331823
T5	20300001	20400000	0.40629	0.164	0.456919	0.0810946	0.0255603	0.303827	0.167401	0.127832	0.281566	0.105677	0.0963826	0.285417	0.116092	0.0972481	0.284957	0.105925	0.107836
T5	20400001	20500000	0.66896	0.08382	0.630132	0.280408	0.0739	0.182581	0.0349701	0.0324793	0.178456	0.0323834	0.0218982	0.183001	0.0379654	0.0284198	0.173339	0.0312184	0.0295053
T5	20500001	20600000	0.74243	0.05923	0.474166	0.0961188	0.035176	0.37885	0.0780135	0.0486248	0.345706	0.0520917	0.0323441	0.348424	0.0608264	0.0410024	0.307119	0.0521933	0.0377031
T5	20600001	20700000	0.62205	0.10505	0.740772	0.469455	0.154193	0.149748	0.0281498	0.0245073	0.142118	0.0220848	0.0195959	0.143164	0.0356872	0.0272988	0.140687	0.0299714	0.0255455
T5	20700001	20800000	0.54744	0.05405	0.625596	0.330111	0.130088	0.188417	0.0240315	0.0209429	0.172555	0.0171249	0.0164499	0.175937	0.0247045	0.0233772	0.149702	0.00911751	0.0111802
T5	20800001	20900000	0.48917	0.10538	0.599993	0.294658	0.0990033	0.374627	0.278278	0.219848	0.338089	0.239645	0.17027	0.35372	0.234452	0.155681	0.310417	0.151426	0.138737
T5	20900001	21000000	0.62276	0.07461	0.288941	0.0556708	0.0283634	0.172939	0.0121065	0.015049	0.224797	0.016611	0.0133381	0.241247	0.0260714	0.019589	0.233899	0.00721244	0.00714497
T5	21000001	21100000	0.66852	0.10554	0.368942	0.0634602	0.0110501	0.134179	0.0115911	0.00745793	0.131518	0.00736826	0.00616637	0.128586	0.0153672	0.014924	0.137599	0.00544295	0.00604102
T5	21100001	21200000	0.5012	0.097	0.499534	0.0115906	0.0076334	0.106897	0.0198827	0.0150517	0.101446	0.01451	0.0110776	0.116836	0.0234616	0.0204965	0.0871145	0.0123135	0.0147793
T5	21200001	21300000	0.67913	0.01462	0.40667	0.0209568	0.0157878	0.181821	0.00903474	0.00655197	0.187291	0.00781974	0.00724721	0.191334	0.0146254	0.0146201	0.138501	0.00836203	0.00769922
T5	21300001	21400000	0.40163	0.09514	0.421186	0.016653	0.00959657	0.129206	0.0344211	0.0553024	0.116934	0.0298057	0.0452538	0.113751	0.0327312	0.0474984	0.110995	0.0268149	0.044033
T5	21400001	21500000	0.57217	0.09855	0.615532	0.015297	0.00676392	0.32122	0.0870381	0.054396	0.280388	0.0625738	0.0418864	0.303458	0.0830869	0.0484175	0.247458	0.0567532	0.0436381
T5	21500001	21600000	0.56133	0.19376	0.41134	0.0206005	0.00825511	0.343438	0.13648	0.0727731	0.337738	0.125899	0.0709855	0.351394	0.148535	0.083355	0.165886	0.0090009	0.0109969
T5	21600001	21700000	0.46798	0.19749	0.563353	0.0916056	0.0678186	0.123579	0.0200397	0.0195818	0.104314	0.0133614	0.0201808	0.123349	0.023154	0.0245016	0.144697	0.0182503	0.0226763
T5	21700001	21800000	0.54113	0.09702	0.470921	0.0273958	0.00684958	0.141649	0.019516	0.015038	0.140456	0.0105442	0.0125109	0.140911	0.0191511	0.0201156	0.108379	0.0121981	0.0137742
T5	21800001	21900000	0.42165	0.11481	0.49435	0.0824025	0.0248448	0.261079	0.114986	0.0250238	0.218083	0.0648938	0.0136409	0.235281	0.0843909	0.0257887	0.227957	0.0351754	0.0205598
T5	21900001	22000000	0.46146	0.10581	0.586648	0.415774	0.114148	0.375007	0.248174	0.191461	0.31459	0.178053	0.149108	0.33135	0.21108	0.16895	0.319234	0.160761	0.169527
T5	22000001	22100000	0.65858	0.0649	0.58982	0.0218853	0.0214381	0.172334	0.0504764	0.0528222	0.150098	0.0345173	0.0415122	0.159976	0.0396045	0.0422866	0.148522	0.031817	0.0453019
T5	22100001	22200000	0.61875	0.08933	0.36528	0.00687569	0.00673611	0.205219	0.0325277	0.02294	0.196629	0.0216288	0.0156292	0.213742	0.0331569	0.0234129	0.182064	0.0265901	0.0262728
T5	22200001	22300000	0.6908	0.07359	0.405802	0.0793798	0.0269822	0.315285	0.014883	0.0115248	0.285348	0.0110106	0.00936275	0.285378	0.0193512	0.0185967	0.229427	0.0110359	0.0121197
T5	22300001	22400000	0.55019	0.15911	0.488263	0.04225	0.0340262	0.28396	0.0733793	0.0696956	0.256724	0.0654461	0.0581356	0.279192	0.0798372	0.0680281	0.236249	0.0582051	0.0626139
T5	22400001	22500000	0.58951	0.1967	0.401044	0.129383	0.0611748	0.0741423	0.00753786	0.00604196	0.0745074	0.00469282	0.00546769	0.0942662	0.0160191	0.0154258	0.0797676	0.00418997	0.00571617
T5	22500001	22600000	0.58115	0.08932	0.317773	0.0135795	0.00668937	0.14479	0.00862725	0.0070357	0.117261	0.00631313	0.00582995	0.105839	0.0137147	0.0144388	0.12435	0.00966144	0.0138844
T5	22600001	22700000	0.59637	0.11555	0.510331	0.0316793	0.0139361	0.391175	0.232022	0.133546	0.34579	0.165564	0.112351	0.364156	0.204852	0.130411	0.265387	0.0972858	0.0928005
T5	22700001	22800000	0.53901	0.07151	0.44883	0.0113912	0.00753339	0.229516	0.144316	0.0851743	0.194745	0.11166	0.0634064	0.207764	0.117997	0.0719191	0.177873	0.0714927	0.0405237
T5	22800001	22900000	0.54137	0.08695	0.444013	0.012978	0.00537011	0.340192	0.32848	0.102167	0.311972	0.301856	0.10155	0.343895	0.338451	0.118131	0.268343	0.195878	0.0728154
T5	22900001	23000000	0.70214	0.03524	0.422751	0.0294444	0.0117963	0.21011	0.0370553	0.0481389	0.19561	0.0199563	0.0330342	0.201423	0.0301863	0.0390842	0.142678	0.0180154	0.0339595
T5	23000001	23100000	0.45742	0.05997	0.445228	0.089251	0.0192088	0.138092	0.0357271	0.0453919	0.122359	0.0212291	0.0281875	0.128601	0.0323322	0.0379266	0.116886	0.0165018	0.0335595
T5	23100001	23200000	0.55739	0.01903	0.373422	0.1957	0.057182	0.06513	0.0131728	0.0118003	0.0735268	0.00938505	0.00821295	0.100834	0.0161076	0.0149503	0.093476	0.00441203	0.00524756
T5	23200001	23300000	0.8434	0.02308	0.345952	0.0283041	0.00716307	0.225665	0.00939652	0.00686146	0.209631	0.0061273	0.00532886	0.226887	0.0151998	0.0141876	0.164341	0.0042314	0.0045343
T5	23300001	23400000	0.73401	0.04392	0.357354	0.0293941	0.00733349	0.127663	0.00662626	0.00564789	0.130448	0.00543913	0.00534049	0.135939	0.0147025	0.0143147	0.177821	0.0158189	0.00960757
T5	23400001	23500000	0.68619	0.0317	0.61074	0.162207	0.131923	0.120004	0.0277088	0.0570969	0.121979	0.0198941	0.0387512	0.12751	0.0301377	0.0447546	0.0886892	0.0245735	0.0495485
T5	23500001	23600000	0.6391	0.03406	0.398841	0.0210993	0.00622129	0.0951314	0.00772466	0.00819923	0.0812852	0.00556837	0.00726145	0.0777603	0.015018	0.0160377	0.0454242	0.00460357	0.00653479
T5	23600001	23700000	0.57166	0.03735	0.46186	0.0117543	0.00558129	0.0451571	0.0206995	0.0102115	0.0456541	0.00669626	0.00601793	0.0418934	0.013265	0.01452	0.0227624	0.00501227	0.00523375
T5	23700001	23800000	0.61908	0.02595	0.471613	0.0167093	0.00666905	0.0934439	0.0413506	0.0271764	0.082567	0.0262607	0.0197336	0.0936483	0.042008	0.0302642	0.0586933	0.0375987	0.0233021
T5	23800001	23900000	0.57385	0.03376	0.314858	0.0145899	0.00828903	0.12917	0.0350407	0.0333134	0.120862	0.0244428	0.0247601	0.120095	0.0350901	0.0374169	0.0714164	0.0238931	0.0246361
T5	23900001	24000000	0.73096	0.04278	0.538981	0.0663635	0.0205692	0.134764	0.0274266	0.0258002	0.1387	0.0221691	0.0203912	0.155759	0.0321881	0.0318028	0.0871252	0.0266335	0.0317169
T5	24000001	24100000	0.59663	0.13595	0.379895	0.0188051	0.0125457	0.164448	0.0206883	0.023114	0.168712	0.0154199	0.0153241	0.144658	0.0245971	0.0241122	0.121264	0.0159504	0.0177227
T5	24100001	24200000	0.55798	0.0392	0.464248	0.0689054	0.0242057	0.170096	0.0383791	0.0448681	0.159965	0.0301443	0.0348048	0.156214	0.0389131	0.0447483	0.145292	0.0317703	0.0392112
T5	24200001	24300000	0.5	0.05253	0.492915	0.0189024	0.00570999	0.153049	0.0783735	0.0482749	0.132601	0.0497035	0.0318228	0.192258	0.0998573	0.0468147	0.127385	0.05138	0.0458396
T5	24300001	24400000	0.75619	0.09204	0.478192	0.0404114	0.0296078	0.188489	0.0125657	0.0143209	0.195061	0.00998907	0.0116117	0.203827	0.0183359	0.0197741	0.148626	0.00692933	0.00733037
T5	24400001	24500000	0.63667	0.04563	0.582153	0.357442	0.124151	0.244795	0.0551055	0.0392975	0.215688	0.0305944	0.0322457	0.224017	0.0522843	0.0360439	0.19348	0.0326407	0.0296079
T5	24500001	24600000	0.75323	0.03435	0.267514	0.0132242	0.00786721	0.0656169	0.00489444	0.00498891	0.0697537	0.00413725	0.00474408	0.0795028	0.0123845	0.0138765	0.0557006	0.00423577	0.00475314
T5	24600001	24700000	0.71222	0.14715	0.446676	0.0639067	0.0393765	0.197247	0.0238402	0.0149568	0.186346	0.0121351	0.00767139	0.191128	0.0215855	0.0179581	0.124937	0.00561462	0.00555827
T5	24700001	24800000	0.56018	0.02227	0.52161	0.123102	0.0443132	0.0802975	0.0430552	0.0450119	0.071054	0.0303831	0.0344919	0.0882763	0.0434676	0.0434231	0.101251	0.0334441	0.0290596
T5	24800001	24900000	0.65051	0.03214	0.373473	0.0491614	0.0278367	0.131229	0.0060094	0.00546076	0.132167	0.00475552	0.00500491	0.139336	0.0139526	0.0146393	0.0643761	0.00434316	0.00495449
T5	24900001	25000000	0.57141	0.04914	0.394327	0.0162352	0.00680167	0.130396	0.015134	0.0145469	0.12379	0.0141249	0.0141546	0.126938	0.020595	0.0202126	0.076648	0.0114161	0.0128393
T5	25000001	25100000	0.63426	0.03028	0.337241	0.01552	0.00674926	0.0877855	0.0154437	0.00913972	0.0788653	0.00850307	0.00824998	0.0979262	0.0189943	0.017644	0.113312	0.0281832	0.0177741
T5	25100001	25200000	0.69841	0.04185	0.398683	0.0169233	0.0117631	0.108289	0.0193213	0.0121734	0.0798498	0.00731763	0.00693526	0.111702	0.0206501	0.0180691	0.0974916	0.0119017	0.0095451
T5	25200001	25300000	0.73475	0.07424	0.444374	0.0120262	0.0072471	0.164426	0.0153276	0.00913426	0.163316	0.0117273	0.0073055	0.16464	0.0208814	0.0167354	0.135532	0.0113165	0.0122671
T5	25300001	25400000	0.79593	0.00654	0.380285	0.0352931	0.00722078	0.217543	0.00559964	0.0047454	0.208993	0.00466042	0.00454905	0.222528	0.0141542	0.0139163	0.146794	0.00454431	0.00434509
T5	25400001	25500000	0.61826	0.08177	0.349695	0.0154532	0.00586238	0.284073	0.19481	0.0767472	0.273012	0.156265	0.0695437	0.265758	0.169052	0.0785682	0.163279	0.0412322	0.0221866
T5	25500001	25600000	0.68948	0.01998	0.337653	0.11958	0.017657	0.137825	0.0124632	0.0112661	0.13437	0.00922422	0.00969624	0.135623	0.0176446	0.0182366	0.0892086	0.00782017	0.010544
T5	25600001	25700000	0.56473	0.0848	0.311169	0.0154343	0.00703272	0.128657	0.034928	0.0483334	0.123648	0.0284195	0.0384184	0.132826	0.0365774	0.0443021	0.118756	0.0354331	0.0547969
T5	25700001	25800000	0.65849	0.03176	0.371287	0.0805932	0.047533	0.182798	0.0718374	0.0493824	0.151821	0.0416735	0.0292101	0.170973	0.0603359	0.0434972	0.128502	0.0436038	0.0395174
T5	25800001	25900000	0.50374	0.0772	0.399424	0.0857876	0.0558476	0.12707	0.0291361	0.0307762	0.0933721	0.0165332	0.0219323	0.123854	0.0300791	0.0320019	0.127193	0.024117	0.023589
T5	25900001	26000000	0.6053	0.0373	0.261879	0.320651	0.116682	0.157903	0.0155923	0.0172953	0.154402	0.0116243	0.0149302	0.161167	0.0228243	0.0257975	0.085132	0.0130125	0.0192843
T5	26000001	26100000	0.50713	0.05705	0.387899	0.0252253	0.00803618	0.249536	0.100058	0.0458445	0.23941	0.0959814	0.0534277	0.236674	0.0912436	0.0472159	0.176748	0.0343425	0.0269563
T5	26100001	26200000	0.78443	0.01263	0.27799	0.0251007	0.00747468	0.105714	0.00607992	0.00530584	0.111806	0.004988	0.00480477	0.128686	0.0154532	0.0156848	0.0700199	0.00445719	0.00451372
T5	26200001	26300000	0.6134	0.03632	0.414663	0.0886062	0.0290455	0.120785	0.042837	0.0510895	0.0943795	0.0284954	0.0354702	0.112668	0.0399183	0.0443354	0.107298	0.0303278	0.0366657
T5	26300001	26400000	0.63259	0.07547	0.287907	0.0191482	0.00857734	0.0769276	0.0130709	0.015759	0.0759398	0.0110906	0.0134301	0.0789672	0.01867	0.0214551	0.0468004	0.0134728	0.0195094
T5	26400001	26500000	0.62087	0.0186	0.330261	0.146133	0.0666109	0.0778828	0.0167695	0.0173324	0.071304	0.0109297	0.0106836	0.0843025	0.0212086	0.0180519	0.059264	0.0145349	0.0161616
T5	26500001	26600000	0.56165	0.03614	0.297454	0.0196957	0.0109515	0.10514	0.0351396	0.0347401	0.0933099	0.0255821	0.0263814	0.109308	0.0365261	0.0358851	0.079084	0.0290287	0.025818
T5	26600001	26700000	0.60756	0.07484	0.248298	0.0216851	0.00546876	0.212466	0.133102	0.0313756	0.182397	0.111433	0.0290677	0.210855	0.145509	0.0457128	0.0678343	0.0247257	0.0104501
T5	26700001	26734023	0.65344	0.0395909	0.40766	0.0686396	0.0067799	0.215943	0.0274799	0.0143098	0.205775	0.0146989	0.0101958	0.216288	0.0285897	0.0185952	0.0970858	0.00628331	0.00941314
A1	1	100000	0.769736	0.0328528	0.510037	0.0589609	0.0381601	0.479308	0.0474482	0.0194849	0.407349	0.013565	0.00785235	0.403725	0.0217987	0.0169163	0.167351	0.00867839	0.00606331
A1	100001	200000	0.532133	0.110571	0.261069	0.0137997	0.00855526	0.244078	0.0112671	0.00875993	0.208792	0.00991258	0.00827279	0.208163	0.0150041	0.0157345	0.0876744	0.00474642	0.00855259
A1	200001	300000	0.665774	0.152615	0.665588	0.21329	0.037322	0.54361	0.126992	0.0254269	0.280092	0.00980988	0.00983633	0.286914	0.0158027	0.0195296	0.504093	0.135455	0.0435149
A1	300001	400000	0.595765	0.0705714	0.452392	0.0304247	0.00844763	0.443432	0.0232621	0.00940169	0.459788	0.0450638	0.0138559	0.471687	0.0156853	0.0145889	0.186395	0.00530372	0.00420116
A1	400001	500000	0.676122	0.132102	0.450657	0.023504	0.00943396	0.38432	0.0168023	0.00657288	0.408271	0.00632796	0.00541914	0.399161	0.0147989	0.0138355	0.186013	0.00502213	0.00442482
A1	500001	600000	0.599586	0.0259495	0.352969	0.0249386	0.00581082	0.349731	0.00801344	0.00587547	0.307501	0.00428765	0.00451791	0.301478	0.0146598	0.0144364	0.106325	0.00450655	0.00548835
A1	600001	700000	0.696883	0.0700102	0.42797	0.0145875	0.00695133	0.358801	0.00928002	0.00621696	0.377722	0.00396806	0.00445055	0.351646	0.0147428	0.013192	0.246943	0.0658576	0.0271089
A1	700001	800000	0.614223	0.0537462	0.537102	0.0160008	0.00781557	0.512978	0.0149472	0.00692464	0.478513	0.00752736	0.00714879	0.440225	0.0151354	0.0143455	0.180732	0.00456251	0.00472949
A1	800001	900000	0.794857	0.0361939	0.507202	0.0813854	0.0238828	0.467944	0.0896598	0.0346135	0.405704	0.00841397	0.00665254	0.492556	0.0705897	0.0422466	0.221318	0.0165199	0.0108031
A1	900001	1000000	0.701253	0.0539495	0.406601	0.0191469	0.0104983	0.401775	0.0270518	0.0157265	0.38845	0.0172624	0.00998782	0.389284	0.0236323	0.0197674	0.145843	0.0133794	0.0117108
A1	1000001	1100000	0.720533	0.163266	0.4134	0.0137036	0.00642764	0.403466	0.0113247	0.00566686	0.41367	0.006651	0.00511908	0.411948	0.0158666	0.0141871	0.183245	0.0048727	0.00453736
A1	1100001	1200000	0.62002	0.08108	0.428293	0.0513456	0.0171637	0.439312	0.0669603	0.0290231	0.391433	0.0373723	0.0169147	0.35502	0.0275471	0.016237	0.119938	0.00524389	0.0055003
A1	1200001	1300000	0.67803	0.14403	0.513381	0.0406091	0.0222512	0.485526	0.0468427	0.0316024	0.467551	0.0202442	0.0140307	0.471899	0.0461765	0.0382518	0.221976	0.0433744	0.0364836
A1	1300001	1400000	0.47221	0.08462	0.415256	0.03529	0.0157942	0.385761	0.0303214	0.0177541	0.371816	0.0210866	0.011024	0.398189	0.019624	0.0157741	0.178587	0.0178608	0.012432
A1	1400001	1500000	0.68976	0.02288	0.465447	0.0246005	0.00628248	0.434787	0.0282957	0.00638037	0.415014	0.00898269	0.0064287	0.415978	0.015477	0.014806	0.194791	0.00439799	0.00422139
A1	1500001	1600000	0.48755	0.16537	0.345421	0.0224074	0.0108162	0.410014	0.0191816	0.0128653	0.27028	0.00721927	0.00897568	0.316381	0.017191	0.0166539	0.0957906	0.0050782	0.00924898
A1	1600001	1700000	0.48856	0.14428	0.423257	0.0862369	0.0154667	0.427648	0.0501799	0.0106322	0.375928	0.0194062	0.00734237	0.414426	0.0456089	0.0173395	0.119073	0.00615221	0.00668934
A1	1700001	1800000	0.54587	0.14488	0.440285	0.0414639	0.02181	0.416468	0.0665069	0.0308932	0.371372	0.0104046	0.00753437	0.388177	0.0561704	0.0279349	0.247403	0.0461545	0.0248108
A1	1800001	1900000	0.64973	0.16879	0.480836	0.0798559	0.0254905	0.395964	0.0549971	0.0130151	0.464593	0.0528428	0.0255044	0.394192	0.0345611	0.0165344	0.171061	0.00484845	0.00512181
A1	1900001	2000000	0.57633	0.04636	0.43748	0.0346779	0.0176517	0.421861	0.0282645	0.0160105	0.388419	0.0237739	0.00986255	0.389775	0.0271393	0.0212976	0.227251	0.00643846	0.00729454
A1	2000001	2100000	0.47408	0.203739	0.560441	0.0546107	0.0174315	0.557936	0.0755316	0.0300233	0.560207	0.0603378	0.0226597	0.529395	0.0332212	0.0208721	0.347107	0.0190937	0.0227506
A1	2100001	2200000	0.50459	0.15018	0.407742	0.0345619	0.0181462	0.429194	0.0432324	0.0162529	0.362767	0.00901211	0.00726494	0.369913	0.021961	0.0180268	0.0665715	0.00487823	0.00615673
A1	2200001	2300000	0.4942	0.11539	0.622332	0.307515	0.127781	0.640983	0.312455	0.154789	0.556544	0.203462	0.0992932	0.42996	0.133571	0.0666381	0.336183	0.142651	0.0723372
A1	2300001	2400000	0.67208	0.06536	0.500274	0.0107093	0.00495604	0.488619	0.00711569	0.00533315	0.468824	0.00492808	0.00530435	0.449558	0.014027	0.014433	0.229738	0.0048145	0.00607105
A1	2400001	2500000	0.54819	0.05333	0.389153	0.0178239	0.00582248	0.362884	0.0112807	0.00603408	0.328672	0.00636704	0.00520833	0.324785	0.0149299	0.0139748	0.0817311	0.00674987	0.00502642
A1	2500001	2600000	0.48501	0.12952	0.571096	0.173664	0.111845	0.587251	0.197867	0.140324	0.359326	0.0433496	0.0299021	0.486055	0.109665	0.0855673	0.181737	0.053584	0.0503113
A1	2600001	2700000	0.67065	0.08507	0.367209	0.0318545	0.0169294	0.355783	0.0202381	0.0167548	0.336834	0.00708952	0.0100506	0.305339	0.0148415	0.0160109	0.149408	0.0126627	0.0144887
A1	2700001	2800000	0.64228	0.28083	0.37495	0.0486897	0.014409	0.361461	0.0430152	0.0138873	0.31284	0.011913	0.00590689	0.322198	0.035165	0.0202936	0.0920067	0.0102345	0.00738548
A1	2800001	2900000	0.68862	0.0377	0.305254	0.00752173	0.00474499	0.294205	0.00567251	0.00714341	0.237019	0.00588928	0.00518769	0.26561	0.0145517	0.0141699	0.0930654	0.0540472	0.00864157
A1	2900001	3000000	0.72973	0.17826	0.458023	0.012029	0.0064744	0.449458	0.00792651	0.00539392	0.378754	0.00484496	0.0046844	0.422402	0.0157443	0.0146365	0.152102	0.00528374	0.00463929
A1	3000001	3100000	0.55328	0.06239	0.411382	0.212266	0.055011	0.434379	0.25129	0.078036	0.283562	0.00619254	0.00632886	0.288054	0.0137956	0.0144299	0.0725925	0.00475652	0.00461658
A1	3100001	3200000	0.67194	0.13434	0.369125	0.0105764	0.0053163	0.347249	0.00634284	0.00478257	0.301327	0.00541058	0.0051287	0.337411	0.0176159	0.0149112	0.101451	0.00539709	0.00470694
A1	3200001	3300000	0.77038	0.11448	0.465266	0.0131358	0.00508853	0.432824	0.0066849	0.00512225	0.409389	0.00629049	0.00514572	0.422302	0.0166845	0.013958	0.100727	0.00486544	0.00466717
A1	3300001	3400000	0.53872	0.09907	0.419735	0.0185286	0.00962367	0.409303	0.0120304	0.00886454	0.383228	0.0107619	0.00895931	0.358465	0.0167591	0.0161871	0.180848	0.0104631	0.0144492
A1	3400001	3500000	0.76342	0.14364	0.450484	0.0140658	0.00551096	0.431697	0.0128408	0.00528882	0.42803	0.00626484	0.00520108	0.445752	0.0153677	0.0136141	0.194062	0.00387883	0.00525861
A1	3500001	3600000	0.51744	0.05003	0.345754	0.0245117	0.0104049	0.331561	0.0215155	0.0106863	0.328119	0.0168675	0.00909254	0.302002	0.0282113	0.0167882	0.122927	0.00701844	0.00807914
A1	3600001	3700000	0.61147	0.07569	0.548653	0.0468545	0.0241935	0.547109	0.0519959	0.0274316	0.466203	0.0120064	0.0106697	0.489593	0.0333657	0.0247124	0.210536	0.00820412	0.00838355
A1	3700001	3800000	0.72529	0.07721	0.498648	0.0453526	0.00533526	0.469819	0.0181371	0.00595461	0.426066	0.00533542	0.00587572	0.448363	0.0167778	0.0146575	0.203075	0.00560293	0.00520612
A1	3800001	3900000	0.68857	0.10532	0.428792	0.0269545	0.0125848	0.401792	0.0268847	0.013249	0.360076	0.0121082	0.00819024	0.376392	0.0230231	0.018877	0.140322	0.0108924	0.0139841
A1	3900001	4000000	0.66717	0.05458	0.383761	0.014291	0.00546525	0.368329	0.010517	0.00599656	0.33756	0.00822807	0.00550058	0.363878	0.017212	0.0143656	0.139424	0.00428254	0.00533488
A1	4000001	4100000	0.68733	0.05833	0.387718	0.0303711	0.0165783	0.396695	0.0207254	0.0162548	0.352881	0.0117306	0.0120474	0.356541	0.0220412	0.0217796	0.139645	0.0115753	0.0156993
A1	4100001	4200000	0.6972	0.04989	0.417025	0.00899891	0.0105369	0.428765	0.0105551	0.0113223	0.402936	0.0106817	0.010395	0.350644	0.0174495	0.0193122	0.141498	0.00793977	0.0131133
A1	4200001	4300000	0.57458	0.05528	0.493233	0.196744	0.0800179	0.491462	0.185603	0.0954229	0.371746	0.0413707	0.0201746	0.379928	0.069614	0.0458043	0.223517	0.0287389	0.0338928
A1	4300001	4400000	0.62258	0.1382	0.565247	0.230416	0.076402	0.54207	0.236872	0.0741561	0.330098	0.0482203	0.0143511	0.43564	0.142408	0.0374002	0.221875	0.0355492	0.0168923
A1	4400001	4500000	0.57924	0.07772	0.518888	0.0768722	0.0230239	0.519834	0.0662156	0.0227194	0.387931	0.0128306	0.00857187	0.412833	0.0382095	0.0248167	0.219021	0.0252116	0.0161844
A1	4500001	4600000	0.58892	0.13604	0.417513	0.0462322	0.0135365	0.411897	0.0276967	0.0108491	0.325288	0.00952011	0.00808924	0.346812	0.0264744	0.0173587	0.128041	0.00606659	0.00573369
A1	4600001	4700000	0.42449	0.09281	0.645586	0.273895	0.128985	0.5469	0.185272	0.098906	0.353062	0.0405682	0.0198799	0.471528	0.149941	0.0795441	0.0748013	0.00673944	0.0239212
A1	4700001	4800000	0.67943	0.06141	0.370786	0.0452869	0.0265815	0.360125	0.0401458	0.0274047	0.328986	0.00942365	0.0120812	0.332987	0.0195546	0.0223525	0.25345	0.115139	0.0506263
A1	4800001	4900000	0.48683	0.07236	0.392702	0.114159	0.0346121	0.42004	0.154335	0.0620828	0.277267	0.0158496	0.00994018	0.31218	0.0503314	0.0232888	0.218434	0.0791648	0.0313976
A1	4900001	5000000	0.59136	0.14404	0.497779	0.0436053	0.0193723	0.505112	0.0465301	0.0258353	0.475041	0.0340459	0.0280939	0.466485	0.0417243	0.0385923	0.243092	0.0254621	0.0263188
A1	5000001	5100000	0.57064	0.09178	0.429981	0.047093	0.00755832	0.41152	0.0290285	0.00739752	0.411374	0.011993	0.00725452	0.372544	0.0295209	0.0148479	0.196214	0.00827994	0.00685944
A1	5100001	5200000	0.49901	0.1155	0.312643	0.0577644	0.0237382	0.317879	0.065235	0.0303698	0.30156	0.0633033	0.0242759	0.274895	0.109025	0.0573015	0.12452	0.0416616	0.0210822
A1	5200001	5300000	0.44629	0.21721	0.480988	0.131178	0.0239146	0.467766	0.102679	0.0216241	0.408965	0.00768415	0.00512836	0.430514	0.0136223	0.0136802	0.107213	0.00562012	0.00625073
A1	5300001	5400000	0.57104	0.07483	0.485835	0.0489703	0.0306106	0.475175	0.0241868	0.0153137	0.441411	0.0134702	0.0116851	0.43947	0.0277629	0.0209085	0.198781	0.0079318	0.0110383
A1	5400001	5500000	0.6736	0.11831	0.504773	0.0775586	0.0329209	0.4926	0.0589966	0.0287099	0.457009	0.0214305	0.0136314	0.445001	0.0410303	0.0275567	0.173722	0.0139083	0.0153877
A1	5500001	5600000	0.29461	0.09068	0.281114	0.0350772	0.00988531	0.247998	0.0133441	0.00726692	0.260908	0.0195503	0.00702481	0.22606	0.0149333	0.0160004	0.14319	0.00580247	0.0097803
A1	5600001	5700000	0.51271	0.17149	0.404883	0.00884108	0.00787728	0.392511	0.00951886	0.00763628	0.306654	0.00755413	0.00687183	0.361793	0.0219238	0.0160476	0.188444	0.0561882	0.0226415
A1	5700001	5800000	0.59966	0.07601	0.222954	0.0155081	0.00822192	0.196815	0.01046	0.00826249	0.143378	0.00474155	0.00597882	0.1742	0.0132794	0.0146161	0.0764659	0.00646642	0.00526159
A1	5800001	5900000	0.42204	0.14057	0.368509	0.054502	0.0284807	0.37777	0.0807502	0.0485508	0.241701	0.0283907	0.024202	0.297683	0.0512528	0.0379142	0.140713	0.0238046	0.0255699
A1	5900001	6000000	0.51781	0.11767	0.66986	0.226025	0.100995	0.663058	0.227816	0.119379	0.553956	0.14352	0.0834612	0.561091	0.146351	0.0875698	0.397702	0.140364	0.0890527
A1	6000001	6100000	0.50209	0.09154	0.366741	0.161127	0.0650731	0.369918	0.155556	0.0679715	0.273174	0.10678	0.0446363	0.311058	0.124757	0.0612771	0.188691	0.130395	0.0621812
A1	6100001	6200000	0.58369	0.06513	0.542641	0.102089	0.0506943	0.525524	0.107767	0.0652242	0.500531	0.0906205	0.0620793	0.459914	0.0768749	0.0638833	0.320244	0.058032	0.0582322
A1	6200001	6300000	0.5391	0.11753	0.477219	0.0337049	0.0213508	0.489463	0.0333732	0.020628	0.379841	0.0145854	0.0141361	0.400586	0.0187137	0.0167982	0.173841	0.00493794	0.00530194
A1	6300001	6400000	0.51795	0.11386	0.565265	0.125355	0.0323811	0.542064	0.122299	0.0475379	0.549372	0.105106	0.0416218	0.52535	0.113528	0.0503277	0.307068	0.0370978	0.0237851
A1	6400001	6500000	0.54817	0.07902	0.371572	0.0512863	0.0154198	0.346716	0.0288575	0.0112539	0.280454	0.0459379	0.0267389	0.299068	0.0200258	0.0155119	0.0514371	0.00446202	0.00569859
A1	6500001	6600000	0.42654	0.16032	0.370918	0.0353825	0.0256869	0.376654	0.0305826	0.0244759	0.344606	0.0144728	0.022822	0.379122	0.0277742	0.0292386	0.124016	0.0166333	0.0184907
A1	6600001	6700000	0.49156	0.07749	0.381845	0.034589	0.0270493	0.368769	0.0270534	0.0272111	0.32738	0.0195183	0.0173314	0.335032	0.022812	0.0225882	0.207597	0.0166817	0.0231464
A1	6700001	6800000	0.37522	0.21818	0.59344	0.11976	0.116501	0.647675	0.141867	0.140977	0.542808	0.0727569	0.127735	0.625086	0.114839	0.200969	0.392732	0.0720215	0.0869242
A1	6800001	6900000	0.45679	0.1524	0.381606	0.0669699	0.0283735	0.413216	0.0691019	0.0338115	0.339441	0.0514735	0.03261	0.306531	0.0289134	0.0324527	0.108999	0.0203126	0.026292
A1	6900001	7000000	0.67383	0.09786	0.438021	0.0204803	0.0155253	0.423377	0.0180767	0.0206082	0.403988	0.0141568	0.0227054	0.389494	0.0238491	0.0337619	0.146065	0.0111082	0.0297986
A1	7000001	7100000	0.67387	0.10651	0.56519	0.0259956	0.0126477	0.511951	0.0184863	0.0101687	0.527603	0.0268371	0.0189856	0.515632	0.030528	0.0201065	0.250164	0.0101838	0.0100555
A1	7100001	7200000	0.57745	0.05406	0.304037	0.0103811	0.00577899	0.303003	0.00934143	0.00660056	0.259799	0.00674971	0.00598133	0.254848	0.0135195	0.0149752	0.0477994	0.00405019	0.00454994
A1	7200001	7300000	0.49455	0.13648	0.569643	0.067962	0.0352116	0.582054	0.0755073	0.0439741	0.490643	0.0298472	0.0175614	0.445073	0.0399469	0.0314248	0.257668	0.0149247	0.012694
A1	7300001	7400000	0.5324	0.05369	0.511763	0.0869285	0.052805	0.503021	0.0794581	0.0560039	0.484224	0.047151	0.0336632	0.46651	0.0455621	0.0303053	0.222286	0.027337	0.0363026
A1	7400001	7500000	0.40094	0.17579	0.558971	0.0122629	0.0091364	0.554664	0.0129633	0.00946883	0.52278	0.018224	0.0200797	0.520179	0.0150451	0.0145888	0.200983	0.0115378	0.00826894
A1	7500001	7600000	0.67388	0.12245	0.479248	0.0329273	0.0142287	0.462798	0.03369	0.0221726	0.481845	0.0966421	0.0582332	0.457502	0.0995249	0.060037	0.122174	0.0116525	0.0174609
A1	7600001	7700000	0.55213	0.06086	0.459071	0.0114274	0.00634083	0.440353	0.0106676	0.00628459	0.435454	0.00637839	0.00571143	0.427144	0.0142058	0.0156495	0.151276	0.00489781	0.00551619
A1	7700001	7800000	0.6337	0.05863	0.442193	0.018157	0.00997094	0.445459	0.0142933	0.0100758	0.429716	0.0105299	0.00758664	0.397436	0.0213726	0.0175883	0.148778	0.0106447	0.00752233
A1	7800001	7900000	0.48786	0.12996	0.420968	0.146171	0.0578825	0.414057	0.243934	0.0913942	0.435313	0.319424	0.124705	0.429089	0.30638	0.124365	0.242321	0.0967076	0.054288
A1	7900001	8000000	0.47018	0.11048	0.342517	0.0471415	0.0246622	0.331386	0.0324174	0.019988	0.361373	0.033984	0.0201556	0.304002	0.0337686	0.0250061	0.137747	0.0191808	0.0185
A1	8000001	8100000	0.53831	0.17213	0.491305	0.0708523	0.0284731	0.508681	0.0721907	0.0283273	0.421907	0.0335096	0.0167631	0.430359	0.0470618	0.0256379	0.160632	0.0130183	0.0163792
A1	8100001	8200000	0.602	0.10957	0.431745	0.0315034	0.0256745	0.38894	0.0202116	0.0170142	0.359309	0.0123583	0.0118741	0.318275	0.0209624	0.0189123	0.179017	0.0135417	0.0138246
A1	8200001	8300000	0.50835	0.26978	0.56466	0.100034	0.0319012	0.541437	0.071572	0.0304467	0.566967	0.0872957	0.0341185	0.563817	0.103925	0.045411	0.320599	0.0304336	0.0193103
A1	8300001	8400000	0.47365	0.1454	0.51439	0.112321	0.0782844	0.508681	0.122005	0.0923829	0.517801	0.106325	0.0820471	0.497032	0.11822	0.0940948	0.305936	0.0619146	0.083558
A1	8400001	8500000	0.53058	0.26319	0.598409	0.211522	0.112947	0.640617	0.280435	0.17503	0.554321	0.149678	0.101959	0.51269	0.102621	0.0685623	0.335923	0.110476	0.0902585
A1	8500001	8600000	0.24186	0.17992	0.597257	0.079338	0.0430496	0.595817	0.0893133	0.0581571	0.561443	0.083372	0.0517082	0.527471	0.0751886	0.0455791	0.267996	0.0113397	0.019134
A1	8600001	8700000	0.51633	0.09743	0.563829	0.0261622	0.0099864	0.498425	0.0287123	0.0109898	0.448142	0.0124144	0.00766907	0.444008	0.0199148	0.0152589	0.1315	0.00573106	0.00787328
A1	8700001	8800000	0.49385	0.08989	0.426793	0.0450359	0.0236402	0.396086	0.0367719	0.0223763	0.390152	0.0260991	0.017949	0.417777	0.0362989	0.0321437	0.153089	0.021101	0.0236841
A1	8800001	8900000	0.27208	0.24081	0.412537	0.166641	0.10649	0.398077	0.125592	0.0990198	0.358212	0.0654422	0.0775958	0.339317	0.0634295	0.0712502	0.224658	0.0544891	0.0741392
A1	8900001	9000000	0.43788	0.2021	0.479503	0.109741	0.0518088	0.49504	0.133148	0.0681114	0.482417	0.0844375	0.0522448	0.366828	0.0367657	0.0452012	0.195311	0.0372038	0.0378169
A1	9000001	9100000	0.65562	0.14584	0.627891	0.0984926	0.0514445	0.62498	0.0891016	0.0476825	0.614733	0.0513505	0.0314222	0.616925	0.059797	0.0412124	0.301387	0.0486501	0.0401321
A1	9100001	9200000	0.61392	0.10051	0.610027	0.149458	0.0551647	0.576394	0.115663	0.0409444	0.515781	0.074804	0.0450257	0.497938	0.0831747	0.0525696	0.272768	0.0307878	0.024904
A1	9200001	9300000	0.49528	0.2269	0.508733	0.249469	0.0732839	0.416249	0.148271	0.0556374	0.479317	0.208554	0.0751611	0.481324	0.210066	0.0820228	0.241425	0.0837511	0.0478723
A1	9300001	9400000	0.514	0.25109	0.452674	0.366302	0.0976599	0.455347	0.398277	0.127302	0.539886	0.530965	0.195195	0.452776	0.358923	0.144117	0.230327	0.140694	0.0696611
A1	9400001	9500000	0.50363	0.15358	0.493249	0.0688529	0.0232177	0.403545	0.0515924	0.0214308	0.453032	0.0602024	0.0178108	0.425767	0.0628971	0.0266195	0.27357	0.0403423	0.0149273
A1	9500001	9600000	0.31316	0.16222	0.5062	0.144935	0.0423483	0.486319	0.100706	0.0391288	0.433572	0.05	0.0357886	0.430929	0.0725837	0.0619917	0.204404	0.0727064	0.0626806
A1	9600001	9700000	0.36532	0.1931	0.801125	0.369533	0.191361	0.766461	0.34586	0.212626	0.765228	0.217792	0.15256	0.757069	0.219969	0.160884	0.381331	0.120673	0.114164
A1	9700001	9800000	0.358342	0.188231	0.395528	0.101231	0.0363715	0.375488	0.097004	0.0521228	0.356932	0.0567308	0.0362977	0.354446	0.0638364	0.0469002	0.182638	0.035191	0.0371548
A1	9800001	9900000	0.38846	0.25153	0.82922	0.29962	0.17015	0.790552	0.24324	0.165444	0.737734	0.165927	0.128548	0.744376	0.153133	0.136544	0.466096	0.0859165	0.10435
A1	9900001	10000000	0.5446	0.28325	0.642336	0.229048	0.0741639	0.697546	0.267888	0.106408	0.733451	0.274225	0.116115	0.718108	0.266262	0.114804	0.641089	0.1076	0.0642747
A1	10000001	10100000	0.51257	0.13177	0.505852	0.0383884	0.0116702	0.498299	0.0313013	0.0112572	0.5171	0.0164133	0.00728606	0.499944	0.0255575	0.0161297	0.260596	0.00549893	0.00654254
A1	10100001	10200000	0.40823	0.16505	0.703964	0.371818	0.154979	0.687257	0.367001	0.170382	0.69803	0.377502	0.20818	0.703588	0.396202	0.225165	0.405148	0.189973	0.115025
A1	10200001	10300000	0.44124	0.14434	0.671865	0.363244	0.139677	0.662694	0.327056	0.148277	0.685441	0.309788	0.130326	0.660695	0.300652	0.130045	0.559781	0.144616	0.100592
A1	10300001	10400000	0.37285	0.29581	0.589325	0.325317	0.128298	0.542857	0.307194	0.113081	0.52911	0.227073	0.132997	0.51233	0.211895	0.12948	0.219094	0.0814465	0.0652064
A1	10400001	10500000	0.42445	0.16853	0.520399	0.133465	0.0648819	0.534047	0.135312	0.0720208	0.497315	0.141107	0.0892056	0.472666	0.126764	0.0808425	0.278712	0.0507528	0.038466
A1	10500001	10600000	0.36218	0.17317	0.586727	0.196316	0.0871211	0.587754	0.182053	0.089013	0.508433	0.121795	0.0579765	0.537213	0.133311	0.0675299	0.3151	0.116206	0.0811217
A1	10600001	10700000	0.5321	0.15596	0.696185	0.20566	0.0447636	0.681087	0.165237	0.0482765	0.54564	0.0914434	0.0249644	0.530568	0.101187	0.0363156	0.247119	0.0302154	0.0192795
A1	10700001	10800000	0.52214	0.32611	0.796341	0.585134	0.146185	0.794579	0.572191	0.175748	0.828009	0.528301	0.203118	0.83212	0.605937	0.213638	0.763929	0.269474	0.130465
A1	10800001	10900000	0.59321	0.09	0.65565	0.235856	0.0883801	0.580261	0.18087	0.0778148	0.650633	0.196278	0.0881307	0.64625	0.209163	0.0956113	0.388627	0.141869	0.0854392
A1	10900001	11000000	0.35314	0.24632	0.529444	0.0445897	0.0116362	0.475715	0.0291728	0.0183463	0.508463	0.0214023	0.0107139	0.482247	0.0342508	0.0199631	0.24154	0.0157289	0.0128203
A1	11000001	11100000	0.35288	0.42651	0.679698	0.187481	0.0548368	0.653244	0.185928	0.065292	0.695758	0.160171	0.0793793	0.666895	0.125086	0.0625418	0.508125	0.0612906	0.039155
A1	11100001	11200000	0.49107	0.30149	0.548242	0.112171	0.0185265	0.518536	0.107102	0.0307263	0.562392	0.0725919	0.0272651	0.527949	0.0715968	0.0313304	0.444965	0.0115944	0.0118377
A1	11200001	11300000	0.4953	0.25967	0.728346	0.384709	0.118073	0.697852	0.366744	0.133864	0.705525	0.307559	0.118065	0.698122	0.335855	0.139654	0.421973	0.0343932	0.0338321
A1	11300001	11400000	0.66156	0.44305	0.669431	0.469298	0.174655	0.669281	0.474363	0.193049	0.643617	0.395159	0.15616	0.660044	0.425022	0.178293	0.447905	0.193224	0.0854496
A1	11400001	11500000	0.50567	0.26487	0.769719	0.366028	0.139318	0.710237	0.299839	0.150491	0.738231	0.221785	0.130451	0.708655	0.175621	0.102837	0.637806	0.145121	0.121092
A1	11500001	11600000	0.506352	0.632704	0.87687	0.612413	0.186986	0.889571	0.558348	0.215822	0.896435	0.501081	0.194242	0.899592	0.515984	0.209901	0.822158	0.243843	0.139665
A1	11600001	11700000	0.56049	0.37361	0.780351	0.486696	0.191818	0.766431	0.428683	0.209175	0.750191	0.350749	0.176907	0.724834	0.319898	0.151974	0.672858	0.214181	0.184456
A1	11700001	11800000	0.35583	0.28686	0.71443	0.386057	0.14472	0.698338	0.327227	0.130492	0.658022	0.256338	0.0905916	0.641199	0.241195	0.0910159	0.616344	0.20206	0.138526
A1	11800001	11900000	0.29959	0.361	0.668215	0.270066	0.13083	0.641702	0.243984	0.162487	0.617628	0.168497	0.11065	0.594456	0.173117	0.109209	0.565915	0.193014	0.177036
A1	11900001	12000000	0.33856	0.28707	0.847444	0.524613	0.192982	0.825677	0.49173	0.223722	0.836434	0.450329	0.209087	0.85346	0.468719	0.222435	0.726572	0.220942	0.134559
A1	12000001	12100000	0.42923	0.33403	0.762109	0.3719	0.121027	0.671208	0.303182	0.127959	0.7472	0.263139	0.109167	0.731516	0.264217	0.109275	0.617285	0.154062	0.0875666
A1	12100001	12200000	0.40268	0.27745	0.842533	0.502304	0.209275	0.824774	0.44144	0.211872	0.837162	0.421972	0.197832	0.825175	0.437882	0.201764	0.801575	0.33418	0.215906
A1	12200001	12300000	0.29639	0.41507	0.660412	0.416813	0.117715	0.663509	0.388303	0.130392	0.660153	0.409044	0.184963	0.65103	0.42796	0.186572	0.520863	0.222128	0.10861
A1	12300001	12400000	0.3396	0.25613	0.787851	0.355206	0.132674	0.758042	0.32065	0.150996	0.80036	0.290974	0.120134	0.797937	0.338637	0.139641	0.654617	0.200355	0.117731
A1	12400001	12500000	0.46283	0.40152	0.536595	0.0815755	0.064454	0.577176	0.0741279	0.0601593	0.533333	0.0578745	0.0303603	0.481818	0.0491563	0.0374636	0.331678	0.0511983	0.0489893
A1	12500001	12600000	0.51186	0.45556	0.926563	0.635158	0.159908	0.918899	0.591289	0.215911	0.9239	0.540924	0.192429	0.926413	0.527682	0.198808	0.883222	0.309513	0.158402
A1	12600001	12700000	0.4248	0.40846	0.850338	0.572261	0.165078	0.835553	0.518322	0.203498	0.876807	0.479943	0.186694	0.887419	0.495958	0.193874	0.815956	0.270255	0.144462
A1	12700001	12800000	0.41102	0.55851	0.704969	0.411685	0.114926	0.720673	0.434239	0.154567	0.66233	0.273234	0.100344	0.608077	0.308886	0.106702	0.454233	0.160903	0.0935356
A1	12800001	12900000	0.499323	0.657263	0.306042	0.294153	0.0853919	0.4957	0.335137	0.165839	0.771766	0.544861	0.185702	0.848965	0.60015	0.212293	0.941441	0.578441	0.164994
A1	12900001	13000000	0.444772	0.587472	0.925418	0.58858	0.197572	0.899873	0.501886	0.200885	0.931088	0.557043	0.229692	0.944537	0.557053	0.233058	0.942172	0.395264	0.223366
A1	13000001	13100000	0.584276	0.557969	0.860381	0.641217	0.195071	0.794276	0.545902	0.189615	0.842273	0.556467	0.212681	0.878503	0.604564	0.226063	0.839814	0.395446	0.180744
A1	13100001	13200000	0.73203	0.887746	0.809639	0.659555	0.21193	0.711465	0.506119	0.199034	0.846847	0.567322	0.23602	0.86332	0.617647	0.258113	0.803118	0.383113	0.187072
A1	13200001	13300000	0.628751	0.656162	0.880796	0.614702	0.18085	0.872964	0.586552	0.195765	0.878336	0.558409	0.201647	0.900937	0.555859	0.198408	0.926167	0.411421	0.183209
A1	13300001	13400000	0.815251	0.396277	0.82519	0.580864	0.187047	0.766567	0.535732	0.185278	0.789425	0.507306	0.19389	0.775057	0.568757	0.191823	0.834605	0.37174	0.172851
A1	13400001	13500000	0.59024	0.69485	0.898535	0.529263	0.19039	0.860666	0.4611	0.207878	0.917254	0.414711	0.175986	0.92601	0.443669	0.204434	0.927791	0.263999	0.186007
A1	13500001	13600000	0.47623	0.29409	0.800922	0.465421	0.153499	0.768806	0.424668	0.17612	0.839138	0.401953	0.162771	0.830089	0.413231	0.160374	0.703166	0.183781	0.103699
A1	13600001	13700000	0.56594	0.643176	0.920169	0.666753	0.19015	0.902365	0.616191	0.204174	0.923893	0.575969	0.194595	0.92916	0.609577	0.212482	0.818079	0.191573	0.114584
A1	13700001	13800000	0.36554	0.36826	0.824042	0.559262	0.176149	0.777927	0.5017	0.18139	0.804697	0.53528	0.212448	0.787149	0.425743	0.161495	0.685251	0.296891	0.164759
A1	13800001	13900000	0.64287	0.34884	0.728799	0.378144	0.108841	0.699781	0.340542	0.124869	0.689047	0.262719	0.0975893	0.64576	0.256969	0.0983311	0.44604	0.120122	0.0791127
A1	13900001	14000000	0.39176	0.2571	0.784338	0.460582	0.145428	0.775369	0.422065	0.17029	0.753489	0.334922	0.140679	0.747036	0.3464	0.14509	0.68736	0.20274	0.141234
A1	14000001	14100000	0.62775	0.38631	0.913673	0.514244	0.156022	0.872177	0.440212	0.167471	0.924102	0.455733	0.191263	0.932636	0.44249	0.189109	0.859427	0.288364	0.155128
A1	14100001	14200000	0.41273	0.43875	0.84965	0.466384	0.144511	0.800949	0.346374	0.144612	0.880645	0.408548	0.177433	0.882921	0.444672	0.196395	0.803997	0.174159	0.090179
A1	14200001	14300000	0.46339	0.16787	0.71894	0.447351	0.110707	0.70624	0.404413	0.134298	0.725866	0.34834	0.125133	0.702468	0.378346	0.140842	0.571278	0.137105	0.0834776
A1	14300001	14400000	0.47983	0.40392	0.898899	0.613586	0.209553	0.888845	0.566651	0.234697	0.866598	0.482566	0.200701	0.881027	0.525317	0.226241	0.806088	0.278149	0.189502
A1	14400001	14500000	0.42294	0.39017	0.809038	0.553501	0.210918	0.789657	0.522789	0.235214	0.798888	0.465513	0.213238	0.806704	0.487601	0.232542	0.753534	0.258855	0.185637
A1	14500001	14600000	0.50226	0.21477	0.683452	0.168706	0.0687502	0.673109	0.166101	0.0770071	0.683836	0.162182	0.0754759	0.664058	0.17469	0.070122	0.456609	0.100917	0.0646725
A1	14600001	14700000	0.42379	0.26841	0.565624	0.0514669	0.0199378	0.554238	0.0579373	0.0290461	0.584676	0.0294224	0.0178566	0.521083	0.040259	0.0251812	0.286888	0.0339357	0.0336497
A1	14700001	14800000	0.26917	0.21389	0.67892	0.125716	0.0538172	0.658711	0.124112	0.0682536	0.684553	0.12537	0.0625607	0.682646	0.151425	0.0692196	0.511572	0.0951327	0.0694363
A1	14800001	14900000	0.25869	0.1852	0.510551	0.19273	0.0731619	0.55941	0.208702	0.0913381	0.593399	0.18622	0.089494	0.563046	0.198943	0.0951999	0.452363	0.184461	0.0992667
A1	14900001	15000000	0.48042	0.20552	0.630457	0.215606	0.113065	0.604824	0.195223	0.122369	0.559444	0.130822	0.0819514	0.537478	0.121805	0.077126	0.541123	0.111155	0.0814586
A1	15000001	15100000	0.59655	0.22951	0.697205	0.215568	0.110237	0.594424	0.191034	0.103656	0.651155	0.174785	0.1016	0.679688	0.202106	0.134394	0.50525	0.138691	0.135778
A1	15100001	15200000	0.64218	0.42587	0.648103	0.418218	0.120606	0.585216	0.34829	0.111743	0.64303	0.398932	0.15566	0.663785	0.34807	0.145731	0.502526	0.11665	0.0755078
A1	15200001	15300000	0.36474	0.269	0.709386	0.300106	0.105764	0.606556	0.221316	0.108643	0.637103	0.155983	0.078009	0.61633	0.166292	0.0863775	0.549365	0.12641	0.096384
A1	15300001	15400000	0.50589	0.27416	0.548229	0.184571	0.080628	0.512704	0.154073	0.0808706	0.514709	0.095299	0.0868169	0.48342	0.0958939	0.0737205	0.386899	0.0952141	0.0998335
A1	15400001	15500000	0.61671	0.12795	0.542459	0.0227768	0.0215758	0.537425	0.00992957	0.0212976	0.557835	0.00644325	0.0119729	0.545925	0.0181631	0.0200694	0.339597	0.0081981	0.0149311
A1	15500001	15600000	0.58868	0.21549	0.407432	0.0587849	0.028636	0.396276	0.0694898	0.034335	0.416391	0.0553862	0.0274743	0.30741	0.0190719	0.0162463	0.129586	0.00637755	0.00597506
A1	15600001	15700000	0.69392	0.2026	0.493626	0.0739593	0.0444161	0.475765	0.0975888	0.0704369	0.479016	0.0869417	0.0550472	0.456268	0.0809775	0.0586517	0.197417	0.0189461	0.0161834
A1	15700001	15800000	0.41688	0.19735	0.66532	0.442131	0.186544	0.587035	0.367956	0.158398	0.518362	0.242319	0.10109	0.556394	0.3224	0.119096	0.331113	0.159939	0.0832793
A1	15800001	15900000	0.40963	0.18923	0.654127	0.102935	0.0465677	0.651031	0.0968647	0.0509082	0.594272	0.0550982	0.0311184	0.577196	0.059271	0.0401453	0.283251	0.0373753	0.0361375
A1	15900001	16000000	0.58119	0.14312	0.475782	0.0847751	0.0398261	0.478414	0.066468	0.0461745	0.465649	0.0353521	0.0279992	0.449496	0.0424139	0.0333656	0.45249	0.0741162	0.0827549
A1	16000001	16100000	0.30499	0.1845	0.675182	0.253517	0.083438	0.625323	0.250012	0.0957525	0.621041	0.215911	0.0728889	0.578011	0.194923	0.0768977	0.48832	0.140621	0.0942837
A1	16100001	16200000	0.269206	0.219095	0.727781	0.317558	0.0972335	0.672642	0.230235	0.0855573	0.705234	0.191627	0.0771622	0.672278	0.184213	0.0972715	0.520222	0.0934846	0.0720674
A1	16200001	16300000	0.4195	0.27962	0.663963	0.484841	0.153981	0.672532	0.47272	0.182439	0.677289	0.424392	0.149831	0.702218	0.404274	0.148112	0.55734	0.256498	0.148895
A1	16300001	16400000	0.46086	0.17604	0.596414	0.0629863	0.0196562	0.63209	0.0656716	0.0284264	0.617009	0.0349501	0.0170534	0.562067	0.0510276	0.0281517	0.324104	0.0166909	0.0136771
A1	16400001	16500000	0.51507	0.18905	0.463644	0.0695831	0.0224097	0.456104	0.0357006	0.016387	0.447932	0.0428697	0.0316974	0.420629	0.0367603	0.0228983	0.162899	0.0169316	0.0158364
A1	16500001	16600000	0.67822	0.11973	0.540485	0.0481906	0.0293611	0.536057	0.0353782	0.0316157	0.490197	0.0122868	0.00715449	0.522912	0.0241461	0.0370383	0.217156	0.021835	0.0306606
A1	16600001	16700000	0.60737	0.18931	0.631698	0.0551445	0.0333177	0.638148	0.0469737	0.0299006	0.585863	0.0250696	0.0199099	0.58844	0.0368115	0.0238746	0.329948	0.0226916	0.0204967
A1	16700001	16800000	0.61711	0.22055	0.498715	0.0250602	0.048469	0.488789	0.0217626	0.0477661	0.510861	0.0224114	0.0441683	0.50035	0.0355497	0.0521989	0.238546	0.0113828	0.0429552
A1	16800001	16900000	0.58742	0.12355	0.59253	0.131221	0.0716134	0.575647	0.119285	0.0758826	0.52077	0.0460288	0.0467957	0.544595	0.0593799	0.0548356	0.326794	0.0693118	0.0815631
A1	16900001	17000000	0.45366	0.22	0.475489	0.0224955	0.0115293	0.488776	0.0555976	0.0302995	0.448049	0.0793023	0.0411909	0.404341	0.0839765	0.0435547	0.187457	0.0322959	0.0281409
A1	17000001	17100000	0.40123	0.20268	0.628731	0.219238	0.109205	0.536806	0.137707	0.0707174	0.566387	0.14406	0.0945103	0.516533	0.0812131	0.042034	0.331365	0.0837177	0.0569024
A1	17100001	17200000	0.59144	0.16425	0.773162	0.327999	0.123479	0.738584	0.259666	0.129111	0.700112	0.170866	0.085956	0.654307	0.146587	0.0720338	0.548981	0.0802667	0.0798584
A1	17200001	17300000	0.38606	0.20034	0.461012	0.0691275	0.0296589	0.469674	0.048139	0.0466347	0.464877	0.0326432	0.0287195	0.42668	0.0403575	0.0335392	0.241508	0.0285384	0.0507919
A1	17300001	17400000	0.3118	0.16421	0.609289	0.278814	0.0950629	0.645301	0.328236	0.138486	0.626843	0.266542	0.112838	0.601148	0.206262	0.0949424	0.478708	0.137994	0.0771678
A1	17400001	17500000	0.58526	0.15581	0.483266	0.0911224	0.0643329	0.457109	0.0722085	0.0692375	0.436688	0.0389214	0.0439087	0.433321	0.0388406	0.0464971	0.27139	0.0323704	0.0535806
A1	17500001	17600000	0.60657	0.1452	0.51675	0.0203649	0.0112886	0.520754	0.027052	0.0152924	0.485898	0.0166568	0.0170329	0.483552	0.0281145	0.0275722	0.185044	0.00916669	0.014521
A1	17600001	17700000	0.64833	0.31503	0.586131	0.128066	0.0869075	0.630748	0.141529	0.104544	0.665792	0.135034	0.1232	0.528346	0.0828949	0.0465874	0.470694	0.0727653	0.0522784
A1	17700001	17800000	0.53164	0.19955	0.593342	0.112025	0.0388219	0.551112	0.083754	0.0396396	0.591759	0.0516367	0.0386983	0.559189	0.0539283	0.0380736	0.306844	0.0473672	0.0398204
A1	17800001	17900000	0.45268	0.20247	0.644611	0.155147	0.0653739	0.617412	0.180992	0.085672	0.548308	0.105505	0.0548827	0.508383	0.1154	0.0664704	0.387717	0.0920108	0.0571112
A1	17900001	18000000	0.54038	0.24734	0.509012	0.145717	0.047923	0.531843	0.24995	0.0975438	0.474176	0.239466	0.103374	0.493116	0.191116	0.0934818	0.268713	0.115616	0.0341651
A1	18000001	18100000	0.56074	0.12529	0.540535	0.0844013	0.0424809	0.567132	0.119672	0.0701918	0.555179	0.109675	0.0634157	0.518185	0.0976979	0.0610408	0.284008	0.0426116	0.0333396
A1	18100001	18200000	0.52922	0.13208	0.647419	0.14432	0.0589365	0.612731	0.121484	0.0680008	0.56348	0.0598181	0.0459691	0.539822	0.0536817	0.0443839	0.401877	0.0494861	0.0462483
A1	18200001	18300000	0.47717	0.31697	0.793537	0.534526	0.169582	0.752038	0.447233	0.15728	0.83775	0.596669	0.265263	0.794006	0.533047	0.260772	0.676808	0.37052	0.207169
A1	18300001	18400000	0.51399	0.12582	0.533617	0.0654822	0.0240645	0.547346	0.0398923	0.0195989	0.564375	0.115821	0.045052	0.50466	0.0925058	0.0432241	0.284436	0.0501861	0.0350539
A1	18400001	18500000	0.51489	0.27991	0.742679	0.303466	0.127337	0.698945	0.228547	0.118152	0.684401	0.218667	0.116084	0.636644	0.194335	0.117975	0.49621	0.149812	0.117665
A1	18500001	18600000	0.66209	0.17109	0.595828	0.145109	0.0502851	0.522194	0.0984604	0.0349614	0.536458	0.107302	0.0501682	0.529696	0.125676	0.0685116	0.307466	0.0469899	0.0259684
A1	18600001	18700000	0.38503	0.12355	0.433874	0.044303	0.0268183	0.440966	0.034422	0.0222242	0.425225	0.0154793	0.0187028	0.402003	0.0215605	0.0233011	0.270225	0.0504132	0.0347172
A1	18700001	18800000	0.64763	0.21973	0.407169	0.0358742	0.0140955	0.431262	0.0618925	0.0247505	0.35157	0.00476257	0.00500707	0.350415	0.0202997	0.0148209	0.17455	0.0043753	0.00431437
A1	18800001	18900000	0.52789	0.18432	0.385597	0.0127171	0.00595973	0.365933	0.00996364	0.00761952	0.362436	0.00539873	0.0052345	0.363402	0.0176778	0.0147997	0.159489	0.00358233	0.00425569
A1	18900001	19000000	0.61976	0.33623	0.389599	0.030188	0.0296078	0.366607	0.0292858	0.0251668	0.361541	0.0321276	0.0267982	0.341932	0.0321397	0.0361164	0.143502	0.0316468	0.0554829
A1	19000001	19100000	0.65636	0.23797	0.629949	0.0138344	0.00909456	0.632562	0.0497241	0.0136898	0.598143	0.0108181	0.00727154	0.606245	0.0221969	0.0178086	0.338117	0.00734731	0.00976788
A1	19100001	19200000	0.51074	0.28132	0.639069	0.0796076	0.0465601	0.669546	0.0948765	0.0460273	0.601775	0.0196219	0.0204734	0.587353	0.0529226	0.0394723	0.355802	0.0203154	0.0266343
A1	19200001	19300000	0.63069	0.13275	0.489743	0.0212448	0.0120825	0.486494	0.0244381	0.00895936	0.428678	0.00915432	0.00736673	0.457482	0.0206742	0.017445	0.239197	0.00608621	0.00721608
A1	19300001	19400000	0.54099	0.16333	0.696933	0.504063	0.200461	0.690759	0.452074	0.181083	0.556764	0.303058	0.159087	0.611603	0.354226	0.178917	0.282491	0.0982583	0.0615335
A1	19400001	19500000	0.58881	0.07938	0.581581	0.0468169	0.0333051	0.531649	0.0432891	0.0219717	0.526502	0.0192829	0.023506	0.529613	0.0265556	0.0313851	0.383554	0.0155325	0.0291464
A1	19500001	19600000	0.60166	0.34332	0.693845	0.249001	0.126956	0.704139	0.380269	0.174392	0.729221	0.271394	0.143543	0.725388	0.259504	0.147468	0.588367	0.169557	0.126184
A1	19600001	19689293	0.677598	0.454428	0.896082	0.609477	0.198351	0.879248	0.551213	0.211856	0.892724	0.509908	0.199039	0.902529	0.530558	0.213909	0.829997	0.208968	0.0976968
A2	1	100000	0.42088	0.1326	0.474312	0.0975281	0.0454981	0.563516	0.25475	0.108889	0.517909	0.216713	0.105415	0.514575	0.238208	0.112635	0.231749	0.0626393	0.0379883
A2	100001	200000	0.57407	0.19738	0.421631	0.0327055	0.0154405	0.439513	0.0413229	0.015999	0.385604	0.0200998	0.00823299	0.366889	0.0292683	0.0192333	0.169226	0.00541594	0.00991891
A2	200001	300000	0.4378	0.32254	0.624937	0.201202	0.0627448	0.643031	0.0828825	0.0270759	0.622409	0.00720168	0.00717418	0.620991	0.0166229	0.0176052	0.21984	0.00531982	0.0152127
A2	300001	400000	0.54733	0.22234	0.544556	0.193383	0.0576201	0.63425	0.259183	0.104095	0.669637	0.325304	0.151055	0.610764	0.27706	0.126973	0.398956	0.167235	0.0827161
A2	400001	500000	0.46948	0.30207	0.365108	0.0779613	0.0293004	0.359567	0.0907962	0.0367664	0.290149	0.0454215	0.0245915	0.301941	0.0603448	0.0347816	0.321448	0.0840352	0.030265
A2	500001	600000	0.6289	0.24527	0.448101	0.0523044	0.0102556	0.44205	0.0304671	0.00768954	0.391269	0.00766146	0.00636298	0.368487	0.0182431	0.0150408	0.154037	0.00750946	0.00488523
A2	600001	700000	0.55818	0.13079	0.473029	0.0181067	0.008783	0.488062	0.0127703	0.0087168	0.468127	0.00789354	0.0106887	0.426187	0.0162736	0.017767	0.230115	0.00817568	0.0109305
A2	700001	800000	0.58129	0.16788	0.544546	0.0227587	0.0080277	0.507766	0.0137031	0.00764091	0.508087	0.00794626	0.00495361	0.455749	0.0174641	0.015154	0.253107	0.0236096	0.0169008
A2	800001	900000	0.37686	0.20571	0.677929	0.377563	0.102164	0.672618	0.397633	0.116637	0.630087	0.301168	0.0887696	0.64829	0.331231	0.105875	0.282904	0.0285065	0.025379
A2	900001	1000000	0.57994	0.433286	0.467622	0.0888278	0.0416927	0.437903	0.0530091	0.0386467	0.42789	0.0419629	0.0273386	0.405899	0.0395636	0.0292761	0.350395	0.0685188	0.081934
A2	1000001	1100000	0.43612	0.26348	0.69823	0.272729	0.109933	0.689081	0.255351	0.127465	0.637908	0.147127	0.0866424	0.615644	0.155294	0.0920873	0.335774	0.0473661	0.0943007
A2	1100001	1200000	0.42329	0.26427	0.502952	0.0695885	0.016335	0.475064	0.0591808	0.0265249	0.451723	0.0398129	0.0199834	0.423152	0.0460667	0.0265916	0.233677	0.0484654	0.0252065
A2	1200001	1300000	0.60745	0.30462	0.578544	0.214475	0.0996448	0.598243	0.258066	0.134033	0.519922	0.149952	0.0871266	0.492666	0.198943	0.122693	0.493128	0.14362	0.093114
A2	1300001	1400000	0.39108	0.13801	0.433809	0.148122	0.0461475	0.502943	0.180469	0.0864442	0.454938	0.160135	0.0795719	0.417343	0.170967	0.0769052	0.310243	0.111969	0.0609445
A2	1400001	1500000	0.511497	0.190814	0.560906	0.286768	0.0872416	0.605066	0.394004	0.157903	0.526102	0.354353	0.155728	0.49128	0.373594	0.160519	0.363485	0.152138	0.0756526
A2	1500001	1600000	0.45976	0.10848	0.48085	0.0302283	0.02136	0.446848	0.0176833	0.0179801	0.370657	0.0107656	0.0174056	0.351962	0.0206726	0.0262914	0.1389	0.00917675	0.0170043
A2	1600001	1700000	0.35237	0.15629	0.606881	0.189091	0.0805744	0.566826	0.129744	0.0647499	0.55068	0.0811902	0.0429591	0.498809	0.0985489	0.0533568	0.411325	0.134765	0.0848867
A2	1700001	1800000	0.62531	0.29724	0.586062	0.165571	0.0946502	0.611101	0.175157	0.155843	0.535289	0.105921	0.0933639	0.526987	0.171504	0.119887	0.321448	0.0541241	0.0698
A2	1800001	1900000	0.449	0.2284	0.475671	0.106591	0.0564588	0.47779	0.170885	0.0916601	0.45571	0.125426	0.068589	0.438564	0.118163	0.065951	0.28501	0.10786	0.0586147
A2	1900001	2000000	0.33139	0.11678	0.534814	0.0416724	0.0166754	0.472175	0.0184747	0.0174349	0.46623	0.0122429	0.0147223	0.420725	0.0225722	0.0234522	0.419222	0.119391	0.0606108
A2	2000001	2100000	0.44097	0.17493	0.55409	0.116051	0.0566789	0.502014	0.106315	0.0661577	0.464586	0.0712803	0.0486825	0.435592	0.0831855	0.0637296	0.307907	0.0391789	0.0465278
A2	2100001	2200000	0.66647	0.28675	0.757547	0.335604	0.082624	0.763067	0.366651	0.130326	0.737656	0.270961	0.097545	0.702551	0.278528	0.113892	0.323346	0.0171138	0.0187478
A2	2200001	2300000	0.50744	0.16429	0.601661	0.0849414	0.0567129	0.639841	0.14781	0.0978013	0.573327	0.0951534	0.0705772	0.536713	0.0806034	0.0683679	0.4011	0.0717854	0.0752957
A2	2300001	2400000	0.54356	0.23057	0.570301	0.130832	0.0568401	0.621806	0.227198	0.103966	0.593043	0.187598	0.0917172	0.561628	0.211734	0.110571	0.35121	0.0674435	0.0404028
A2	2400001	2500000	0.60593	0.19853	0.556935	0.0834973	0.0292578	0.560791	0.0840254	0.0321981	0.535898	0.0307175	0.020972	0.506389	0.0334793	0.0325706	0.255068	0.0139596	0.0206608
A2	2500001	2600000	0.56346	0.17921	0.530268	0.25551	0.0862326	0.55277	0.292391	0.100182	0.435569	0.13193	0.039485	0.420342	0.100969	0.044056	0.445003	0.147457	0.0651336
A2	2600001	2700000	0.39188	0.16942	0.588441	0.305222	0.128592	0.599337	0.306811	0.148255	0.560959	0.242034	0.127237	0.567845	0.250272	0.135214	0.24311	0.0222015	0.0230449
A2	2700001	2800000	0.469	0.20797	0.578605	0.0284534	0.0153736	0.586888	0.0154901	0.0145377	0.501436	0.0187279	0.0160863	0.48304	0.0250101	0.0230549	0.382397	0.0122788	0.0179011
A2	2800001	2900000	0.49949	0.20155	0.643869	0.218112	0.0863961	0.615977	0.180581	0.0763968	0.594823	0.13616	0.0671002	0.566739	0.154468	0.0737918	0.459609	0.124249	0.0997224
A2	2900001	3000000	0.43716	0.2897	0.56155	0.0706876	0.0451222	0.528384	0.0564995	0.0481982	0.546789	0.0493455	0.0644086	0.472278	0.0535443	0.0687811	0.400933	0.173502	0.113193
A2	3000001	3100000	0.32218	0.19538	0.538788	0.111355	0.0464532	0.505338	0.0864198	0.0480495	0.551589	0.11549	0.0640284	0.55728	0.130483	0.0816755	0.31487	0.0437158	0.0324726
A2	3100001	3200000	0.40955	0.38902	0.669924	0.0744048	0.0282565	0.635445	0.0595491	0.0289782	0.614098	0.0530776	0.0255471	0.556304	0.0488609	0.0295062	0.353954	0.02303	0.0172163
A2	3200001	3300000	0.52734	0.14922	0.600519	0.148151	0.0858851	0.574038	0.117439	0.0958829	0.591716	0.0795447	0.0580445	0.558782	0.0831189	0.0612801	0.342674	0.0492187	0.0594488
A2	3300001	3400000	0.55178	0.36143	0.656942	0.159434	0.0428534	0.620066	0.12446	0.0393973	0.653941	0.059994	0.0260409	0.504364	0.0523013	0.030868	0.499187	0.0556957	0.0420531
A2	3400001	3500000	0.46719	0.27904	0.550023	0.189141	0.117697	0.618611	0.215234	0.15745	0.657909	0.236385	0.144803	0.652927	0.245261	0.141168	0.481393	0.146986	0.129498
A2	3500001	3600000	0.4322	0.32783	0.714699	0.0449848	0.0320849	0.704325	0.0586921	0.0427679	0.734329	0.035023	0.0256728	0.680655	0.0418354	0.0328839	0.58751	0.0405041	0.0327685
A2	3600001	3700000	0.5245	0.2085	0.662514	0.141574	0.0615817	0.630588	0.112115	0.0616347	0.665907	0.0881927	0.0462384	0.593037	0.0819927	0.0510265	0.33116	0.0430571	0.0405588
A2	3700001	3800000	0.464693	0.343116	0.831107	0.345409	0.0768581	0.809686	0.267807	0.0768842	0.810168	0.339268	0.0970687	0.80353	0.347704	0.107589	0.609136	0.211599	0.0832995
A2	3800001	3900000	0.2774	0.17765	0.733154	0.40053	0.0966606	0.728479	0.41289	0.142244	0.720206	0.392046	0.130335	0.697812	0.3753	0.130174	0.486387	0.083913	0.0794176
A2	3900001	4000000	0.49366	0.31579	0.839755	0.573651	0.11754	0.830515	0.49444	0.120295	0.893197	0.508847	0.151073	0.864448	0.479851	0.165881	0.794999	0.208737	0.0813161
A2	4000001	4100000	0.43353	0.52216	0.787926	0.420911	0.144056	0.768397	0.39958	0.176737	0.827104	0.313324	0.140616	0.780823	0.293055	0.128546	0.805035	0.321629	0.213535
A2	4100001	4200000	0.68066	0.45299	0.722833	0.586611	0.17616	0.730889	0.583145	0.200793	0.809265	0.568125	0.217179	0.733883	0.442433	0.157004	0.670791	0.32266	0.153488
A2	4200001	4300000	0.52919	0.47982	0.803114	0.573356	0.249601	0.748182	0.477787	0.299606	0.791495	0.433339	0.22556	0.806314	0.473464	0.234938	0.767571	0.361763	0.256081
A2	4300001	4400000	0.29152	0.3523	0.702628	0.351685	0.110347	0.636096	0.190388	0.0758934	0.613887	0.182679	0.0792497	0.591966	0.19166	0.0847848	0.444861	0.0564335	0.0519922
A2	4400001	4500000	0.30893	0.25053	0.800795	0.357776	0.166528	0.784194	0.353873	0.184116	0.778133	0.352293	0.153437	0.754754	0.327067	0.1322	0.677401	0.129957	0.0708727
A2	4500001	4600000	0.15948	0.39335	0.85079	0.531724	0.193458	0.81786	0.505628	0.222784	0.888594	0.386108	0.197443	0.861918	0.405692	0.205822	0.894523	0.264156	0.22705
A2	4600001	4700000	0.2268	0.35708	0.825077	0.476838	0.12873	0.78751	0.410683	0.145166	0.715132	0.123006	0.0766268	0.761716	0.246097	0.115878	0.716003	0.179533	0.101379
A2	4700001	4800000	0.29083	0.2158	0.680453	0.233102	0.0794211	0.656144	0.217568	0.0869717	0.663873	0.154939	0.0621999	0.621939	0.163336	0.0793385	0.625065	0.11226	0.0799471
A2	4800001	4900000	0.54189	0.33147	0.773558	0.364983	0.128395	0.779626	0.38231	0.161493	0.79146	0.347991	0.14474	0.804208	0.34668	0.138965	0.738437	0.237581	0.145916
A2	4900001	5000000	0.47949	0.22739	0.813464	0.427608	0.145686	0.803366	0.407156	0.165321	0.836549	0.431227	0.180432	0.824788	0.44092	0.193159	0.746659	0.272038	0.146184
A2	5000001	5100000	0.41117	0.34195	0.912568	0.652325	0.271039	0.893002	0.589913	0.274809	0.925295	0.579012	0.276423	0.934752	0.610206	0.300189	0.883935	0.323015	0.198082
A2	5100001	5200000	0.62528	0.44544	0.850246	0.565838	0.164992	0.846168	0.55253	0.206192	0.913876	0.511798	0.188191	0.893916	0.520399	0.197676	0.830188	0.300231	0.16016
A2	5200001	5300000	0.45082	0.48492	0.720165	0.421316	0.133651	0.721226	0.401279	0.176457	0.765564	0.396684	0.147793	0.749327	0.401748	0.141658	0.692487	0.292284	0.143675
A2	5300001	5400000	0.35409	0.35429	0.753565	0.496356	0.146393	0.751431	0.482372	0.16932	0.792458	0.535402	0.204298	0.769616	0.469519	0.177536	0.674814	0.223134	0.114598
A2	5400001	5500000	0.35012	0.30705	0.782497	0.32914	0.111618	0.728224	0.251589	0.100301	0.758402	0.232277	0.104278	0.727914	0.21144	0.0917993	0.572037	0.100914	0.0934887
A2	5500001	5600000	0.32394	0.3966	0.869153	0.543805	0.13475	0.85672	0.490084	0.162331	0.876735	0.408878	0.140231	0.86087	0.42667	0.150603	0.68854	0.169027	0.074431
A2	5600001	5700000	0.6271	0.64239	0.894041	0.651897	0.185878	0.884403	0.588311	0.215349	0.902786	0.52349	0.212677	0.916217	0.536816	0.223574	0.864919	0.296588	0.163845
A2	5700001	5800000	0.56924	0.66339	0.915036	0.625522	0.152987	0.898953	0.55356	0.179826	0.912841	0.485904	0.166234	0.927528	0.509168	0.180685	0.8718	0.239905	0.131527
A2	5800001	5900000	0.312718	0.737764	0.899955	0.674173	0.173672	0.86946	0.550179	0.186022	0.886357	0.525255	0.191561	0.897668	0.483964	0.19163	0.905859	0.383765	0.16399
A2	5900001	6000000	0.694182	0.78203	0.87339	0.637648	0.221312	0.855037	0.597072	0.242354	0.857072	0.524678	0.226436	0.854633	0.536047	0.238384	0.847921	0.32407	0.20574
A2	6000001	6100000	0.492518	0.536548	0.91472	0.637189	0.18243	0.895359	0.560411	0.199832	0.911647	0.544531	0.205364	0.924354	0.555541	0.217321	0.89638	0.286804	0.141737
A2	6100001	6200000	0.554772	0.712599	0.814573	0.60054	0.17271	0.791524	0.543891	0.18559	0.832816	0.555897	0.197762	0.840094	0.583758	0.212155	0.793478	0.336684	0.165565
A2	6200001	6300000	0.372528	0.589513	0.918824	0.70037	0.193545	0.883951	0.620694	0.213435	0.912264	0.609743	0.228968	0.917819	0.617279	0.216358	0.867003	0.410182	0.213575
A2	6300001	6400000	0.625265	0.729765	0.916038	0.693968	0.178241	0.884054	0.604814	0.20045	0.876828	0.580011	0.206103	0.905943	0.577648	0.219284	0.876409	0.349619	0.159726
A2	6400001	6500000	0.480455	0.789394	0.758279	0.541004	0.155505	0.726485	0.461525	0.149038	0.742016	0.465267	0.174344	0.762441	0.454819	0.182758	0.81457	0.285323	0.125523
A2	6500001	6600000	0.392306	0.593612	0.825273	0.453655	0.139268	0.782585	0.358535	0.146096	0.812525	0.406017	0.177955	0.793395	0.371678	0.165465	0.818305	0.254511	0.12603
A2	6600001	6700000	0.278325	0.501787	0.784344	0.559075	0.17451	0.75585	0.526745	0.182358	0.760431	0.506518	0.183374	0.762342	0.526251	0.189358	0.688134	0.326926	0.144886
A2	6700001	6800000	0.74185	0.46179	0.674298	0.470027	0.144063	0.793898	0.483516	0.180903	0.845055	0.546414	0.21846	0.843374	0.548787	0.219483	0.751599	0.324755	0.140086
A2	6800001	6900000	0.383015	0.17999	0.893804	0.525228	0.187007	0.883387	0.487405	0.21101	0.868263	0.39221	0.191785	0.873349	0.397765	0.196156	0.814782	0.332003	0.238028
A2	6900001	7000000	0.396606	0.310859	0.916941	0.521189	0.165554	0.904157	0.498173	0.190416	0.911538	0.425121	0.169464	0.921038	0.444016	0.18938	0.866125	0.24369	0.127609
A2	7000001	7100000	0.841146	0.134121	0.911383	0.589579	0.215382	0.888506	0.502113	0.210834	0.869112	0.325174	0.137522	0.911182	0.350111	0.146541	0.825266	0.193164	0.100917
A2	7100001	7200000	0.49767	0.5578	0.909569	0.616084	0.18089	0.895849	0.552553	0.208306	0.90742	0.507244	0.221892	0.925971	0.522652	0.225457	0.881187	0.274484	0.146309
A2	7200001	7300000	0.47122	0.39608	0.83877	0.569556	0.157293	0.82061	0.51619	0.175805	0.854689	0.52104	0.19589	0.854392	0.528344	0.204759	0.795322	0.270173	0.119054
A2	7300001	7400000	0.14011	0.31974	0.732421	0.34751	0.116015	0.71223	0.292319	0.12908	0.709103	0.229474	0.131027	0.637795	0.207056	0.115789	0.643739	0.189292	0.143039
A2	7400001	7500000	0.65614	0.51954	0.741279	0.181759	0.0941856	0.738602	0.179949	0.111576	0.762183	0.156778	0.110018	0.73254	0.163951	0.127568	0.521948	0.0421707	0.0400325
A2	7500001	7600000	0.48375	0.43787	0.696376	0.424535	0.159031	0.68214	0.379176	0.144368	0.706456	0.372188	0.146437	0.682211	0.318858	0.135118	0.53289	0.123779	0.0771963
A2	7600001	7700000	0.33831	0.45018	0.793017	0.275195	0.115971	0.792347	0.337427	0.147382	0.844979	0.344485	0.165355	0.772621	0.188719	0.118721	0.74909	0.32899	0.190866
A2	7700001	7800000	0.41163	0.32142	0.789895	0.479443	0.13239	0.783319	0.457502	0.146508	0.803678	0.344784	0.111089	0.797512	0.357504	0.113673	0.490721	0.237379	0.091268
A2	7800001	7900000	0.39285	0.22372	0.693183	0.270938	0.0930673	0.674741	0.209794	0.100599	0.728711	0.178661	0.10611	0.677538	0.126615	0.0620906	0.578401	0.049188	0.0384505
A2	7900001	8000000	0.52722	0.26139	0.69982	0.0715365	0.0610708	0.693174	0.0784588	0.0763127	0.673019	0.0488919	0.0650692	0.653356	0.0563358	0.0806002	0.534161	0.073212	0.109638
A2	8000001	8100000	0.47489	0.23714	0.737029	0.285156	0.0713949	0.706807	0.283015	0.0963727	0.708525	0.204467	0.078536	0.713811	0.202876	0.0771751	0.545246	0.123607	0.0647575
A2	8100001	8200000	0.392553	0.360754	0.76013	0.326623	0.107586	0.757134	0.311637	0.128373	0.765732	0.178847	0.0757453	0.782156	0.175165	0.073542	0.727324	0.10095	0.0765344
A2	8200001	8300000	0.47173	0.31947	0.743028	0.523841	0.149878	0.752791	0.516009	0.181524	0.82337	0.563938	0.191924	0.829345	0.56555	0.194994	0.759542	0.343941	0.126122
A2	8300001	8400000	0.478533	0.334583	0.824853	0.493205	0.123148	0.831358	0.453877	0.13699	0.838142	0.405045	0.140118	0.80858	0.397323	0.132653	0.760668	0.160853	0.0718241
A2	8400001	8500000	0.32391	0.14311	0.656792	0.179167	0.0558875	0.588521	0.165795	0.0667907	0.549364	0.14106	0.050457	0.533337	0.142157	0.0547458	0.478685	0.117705	0.0733947
A2	8500001	8600000	0.248	0.37148	0.718116	0.516163	0.156909	0.712665	0.480704	0.181969	0.730024	0.365976	0.14696	0.698321	0.345304	0.145909	0.602489	0.230766	0.110437
A2	8600001	8700000	0.26513	0.2143	0.649801	0.263123	0.0757557	0.617416	0.192047	0.0698799	0.689303	0.153126	0.0508891	0.627534	0.132036	0.0508576	0.582215	0.0846163	0.0539948
A2	8700001	8800000	0.2372	0.19491	0.58135	0.214463	0.0787326	0.531593	0.209216	0.0896168	0.566394	0.191139	0.0836716	0.52963	0.158685	0.0688721	0.475758	0.148642	0.107844
A2	8800001	8900000	0.37845	0.22533	0.595024	0.264409	0.103107	0.572824	0.247855	0.113057	0.59556	0.186373	0.109632	0.590907	0.184857	0.117653	0.421083	0.098855	0.0749445
A2	8900001	9000000	0.3292	0.29419	0.626758	0.312561	0.119234	0.608617	0.243559	0.128626	0.626208	0.142541	0.100064	0.60375	0.145008	0.112418	0.578601	0.270905	0.164992
A2	9000001	9100000	0.2735	0.25892	0.59313	0.223588	0.0635538	0.594627	0.208614	0.076558	0.686424	0.216996	0.0830722	0.630745	0.187132	0.0707588	0.585717	0.159439	0.0777505
A2	9100001	9200000	0.41393	0.20003	0.701476	0.340573	0.11976	0.669394	0.329551	0.118613	0.705432	0.316341	0.102679	0.656664	0.313012	0.104488	0.611839	0.232814	0.131957
A2	9200001	9300000	0.34339	0.20115	0.754893	0.458352	0.15562	0.749175	0.429855	0.18599	0.707313	0.338466	0.154879	0.720911	0.364552	0.159467	0.362158	0.0904152	0.0869565
A2	9300001	9400000	0.29269	0.19875	0.589967	0.157624	0.0712974	0.541856	0.12885	0.0701961	0.553252	0.067433	0.0439381	0.541198	0.0712163	0.0529974	0.254666	0.0577009	0.0497675
A2	9400001	9500000	0.60728	0.21951	0.758767	0.470713	0.149028	0.784662	0.483758	0.174497	0.781594	0.437079	0.155843	0.7509	0.449252	0.162471	0.576568	0.258934	0.156884
A2	9500001	9600000	0.48507	0.1769	0.525885	0.019781	0.0156967	0.526292	0.0179335	0.0198958	0.476783	0.0175398	0.024431	0.454707	0.0245385	0.0335529	0.267694	0.0159082	0.0218363
A2	9600001	9700000	0.62878	0.15259	0.724539	0.117139	0.0616054	0.685628	0.0811434	0.0499472	0.672214	0.0543716	0.0540894	0.685507	0.0512036	0.0626234	0.536019	0.067373	0.0684041
A2	9700001	9800000	0.46418	0.20966	0.726389	0.287923	0.0432932	0.685553	0.223768	0.0437597	0.69152	0.126858	0.0224784	0.693053	0.118357	0.0308183	0.555853	0.0459711	0.01528
A2	9800001	9900000	0.49888	0.19919	0.520272	0.12728	0.0543657	0.500488	0.104593	0.0572176	0.496412	0.0698849	0.0379916	0.442257	0.0408464	0.0244019	0.371966	0.0317581	0.0422327
A2	9900001	10000000	0.67523	0.19717	0.612799	0.14672	0.0635682	0.602923	0.14527	0.0779564	0.600728	0.14897	0.0683516	0.609214	0.173077	0.086424	0.370441	0.110229	0.0580047
A2	10000001	10100000	0.48739	0.3641	0.580884	0.0145458	0.0103286	0.568472	0.0121266	0.0117114	0.675369	0.378294	0.160806	0.656782	0.390326	0.173806	0.467034	0.266528	0.125628
A2	10100001	10200000	0.46757	0.21171	0.423686	0.0318489	0.0119965	0.368915	0.0229326	0.0143133	0.348469	0.0250604	0.0116615	0.345491	0.0348856	0.0218277	0.162145	0.0316956	0.0150233
A2	10200001	10300000	0.43261	0.10189	0.442655	0.0979717	0.0571856	0.449215	0.155036	0.106491	0.412746	0.0512513	0.0469581	0.391797	0.0412449	0.0397788	0.235496	0.0484392	0.0456336
A2	10300001	10400000	0.61976	0.09519	0.550272	0.0980593	0.0367416	0.533485	0.113356	0.0460886	0.526206	0.0850018	0.0347733	0.516325	0.101813	0.0452712	0.330725	0.0677324	0.0399495
A2	10400001	10500000	0.44248	0.30186	0.376112	0.135649	0.0673728	0.295764	0.063894	0.0422807	0.373224	0.0977218	0.0424689	0.343847	0.0910402	0.0463212	0.206989	0.0318596	0.0313845
A2	10500001	10600000	0.33924	0.23257	0.503587	0.485191	0.123605	0.444727	0.373234	0.112409	0.389164	0.345823	0.124256	0.375753	0.35998	0.130892	0.197901	0.0388664	0.0153552
A2	10600001	10700000	0.39185	0.1223	0.371512	0.326211	0.128868	0.511803	0.451315	0.197243	0.473762	0.379586	0.166323	0.484435	0.439996	0.1941	0.123111	0.0202013	0.011092
A2	10700001	10800000	0.51864	0.26435	0.607623	0.104888	0.0455493	0.645875	0.21482	0.114166	0.647627	0.267015	0.138917	0.562669	0.193954	0.119463	0.29619	0.0638226	0.0518207
A2	10800001	10900000	0.27304	0.07411	0.431818	0.0477139	0.0416029	0.441662	0.0260923	0.025258	0.416116	0.0297913	0.0301782	0.412765	0.039979	0.0368695	0.223418	0.0274635	0.0405355
A2	10900001	11000000	0.48993	0.12571	0.595767	0.0815701	0.0481614	0.592649	0.0846004	0.0612089	0.541079	0.0624142	0.0580119	0.566012	0.0759582	0.0585332	0.423705	0.08626	0.0799183
A2	11000001	11100000	0.50596	0.12586	0.455288	0.0151617	0.00739535	0.458149	0.0171283	0.0117789	0.461122	0.0107176	0.00587812	0.471936	0.0276922	0.0207305	0.163096	0.00639808	0.00439599
A2	11100001	11200000	0.55043	0.17681	0.364596	0.0899956	0.0284995	0.355657	0.0800333	0.0301326	0.365593	0.0391627	0.0160227	0.365953	0.11877	0.0526454	0.0977843	0.00578603	0.00804033
A2	11200001	11300000	0.37831	0.23969	0.461712	0.0606325	0.0146329	0.438092	0.0338394	0.0101602	0.391459	0.0148209	0.00778342	0.365891	0.0261309	0.0164179	0.144933	0.00662484	0.00726828
A2	11300001	11400000	0.33284	0.11358	0.468007	0.119361	0.0308616	0.514771	0.183292	0.0497612	0.414567	0.0648247	0.025829	0.323434	0.0266887	0.0241355	0.219738	0.0247491	0.0290481
A2	11400001	11500000	0.56443	0.26915	0.367116	0.0235474	0.0149109	0.343168	0.0336472	0.0235303	0.298469	0.0160868	0.0118454	0.316397	0.0302367	0.0258714	0.182785	0.0155414	0.017991
A2	11500001	11600000	0.48664	0.131	0.60313	0.192533	0.0812521	0.632981	0.287566	0.127926	0.507318	0.0580227	0.0292475	0.492344	0.117295	0.0647006	0.372979	0.10286	0.0762447
A2	11600001	11700000	0.37336	0.16948	0.683126	0.252419	0.122555	0.725005	0.258576	0.148494	0.54221	0.133423	0.0732242	0.565427	0.116008	0.0675316	0.450181	0.13395	0.102172
A2	11700001	11800000	0.57271	0.17715	0.339539	0.059691	0.0345184	0.405461	0.12417	0.0643512	0.313127	0.0474638	0.0298831	0.270201	0.0738087	0.0458261	0.216458	0.0874275	0.0636833
A2	11800001	11900000	0.51965	0.08777	0.612166	0.149714	0.0643142	0.717144	0.190392	0.109346	0.435853	0.0287687	0.0153584	0.533169	0.0730072	0.0447225	0.345728	0.0266211	0.0176875
A2	11900001	12000000	0.34413	0.13946	0.380169	0.20537	0.0667907	0.353143	0.168264	0.0607715	0.315401	0.145862	0.0492574	0.209123	0.0242841	0.0229505	0.091973	0.0073245	0.0117715
A2	12000001	12100000	0.7402	0.13474	0.516482	0.0151515	0.00620361	0.493763	0.00809141	0.00524019	0.451591	0.0155081	0.0103506	0.449833	0.0139357	0.0145385	0.160286	0.0042487	0.00415482
A2	12100001	12200000	0.73574	0.18141	0.473274	0.029855	0.01438	0.454422	0.0375573	0.0251483	0.380796	0.0176748	0.0137315	0.416165	0.0317058	0.0244906	0.148287	0.00947996	0.00706117
A2	12200001	12300000	0.66872	0.1749	0.427554	0.0136677	0.00575368	0.405291	0.00875227	0.00574583	0.386518	0.00662013	0.00534224	0.355156	0.0146939	0.0138817	0.0804533	0.00430693	0.00635921
A2	12300001	12400000	0.50247	0.14536	0.307479	0.0490618	0.0105378	0.291158	0.0195266	0.0108301	0.284674	0.017008	0.0091108	0.250365	0.0229355	0.0175044	0.12905	0.0155814	0.0107135
A2	12400001	12500000	0.53494	0.07091	0.347201	0.0344432	0.0226066	0.308968	0.0232731	0.0153775	0.349215	0.00978938	0.00771046	0.283855	0.020579	0.0152985	0.0827625	0.00664028	0.00762647
A2	12500001	12600000	0.60357	0.1065	0.435829	0.189136	0.0606293	0.451119	0.29234	0.101318	0.407006	0.0247591	0.0194944	0.39533	0.197925	0.0660939	0.163612	0.212856	0.0720922
A2	12600001	12700000	0.54828	0.14801	0.379542	0.0880106	0.0352043	0.44499	0.123357	0.0579686	0.28539	0.0116432	0.0071187	0.352181	0.0711511	0.04447	0.169394	0.0308776	0.0187926
A2	12700001	12800000	0.66023	0.05586	0.415271	0.0241107	0.00527908	0.379845	0.00733215	0.00484024	0.375307	0.00593181	0.00508708	0.350879	0.0139574	0.0146277	0.0399606	0.0035152	0.00511258
A2	12800001	12900000	0.73586	0.09694	0.40702	0.0132872	0.00664744	0.396865	0.00905419	0.00559186	0.404935	0.00715807	0.0063214	0.382485	0.0164406	0.0149822	0.115106	0.00516069	0.00506454
A2	12900001	13000000	0.63163	0.0916	0.435935	0.0299668	0.0130081	0.394713	0.0260405	0.0149543	0.378488	0.0124234	0.0117125	0.37602	0.0259267	0.0201608	0.144419	0.00402272	0.00614563
A2	13000001	13100000	0.51276	0.08003	0.259412	0.0313112	0.0250736	0.28086	0.0439126	0.0394424	0.249812	0.0285354	0.0244998	0.249933	0.0413442	0.0404951	0.101557	0.0249373	0.0259841
A2	13100001	13200000	0.67971	0.10493	0.352578	0.00904017	0.00543866	0.322867	0.00847318	0.00607376	0.300581	0.00520946	0.00576454	0.303623	0.0144428	0.0143414	0.0552186	0.0046176	0.00447453
A2	13200001	13300000	0.6597	0.07954	0.503139	0.00954063	0.00597004	0.510346	0.0101498	0.00715493	0.46084	0.00584615	0.00652326	0.4748	0.015781	0.0130701	0.177465	0.00672614	0.00692852
A2	13300001	13400000	0.7652	0.14875	0.663364	0.256489	0.0762799	0.67138	0.205646	0.101949	0.524993	0.0228617	0.0113575	0.643702	0.236043	0.103309	0.209719	0.0148996	0.0128865
A2	13400001	13500000	0.53085	0.15464	0.49998	0.0530412	0.037197	0.462535	0.0202948	0.0229857	0.442452	0.0120003	0.0244564	0.384797	0.0219669	0.0295671	0.132016	0.00778875	0.0152257
A2	13500001	13600000	0.58638	0.18067	0.369699	0.00991247	0.00465816	0.373981	0.0173213	0.00655295	0.337838	0.00754014	0.00509449	0.330432	0.0126549	0.0135079	0.0716228	0.00426894	0.00454438
A2	13600001	13700000	0.65412	0.10719	0.330902	0.0136321	0.00684327	0.343181	0.0126682	0.0066365	0.335232	0.00860949	0.00544868	0.26863	0.0137408	0.0137198	0.0651184	0.00416117	0.00576105
A2	13700001	13800000	0.614	0.17783	0.506545	0.11256	0.105583	0.441945	0.0686927	0.0780378	0.416109	0.0320513	0.0620015	0.456698	0.0609392	0.106467	0.270874	0.0314119	0.0944768
A2	13800001	13900000	0.33741	0.12206	0.249658	0.0362882	0.0156872	0.264362	0.0238867	0.0139766	0.243705	0.00926979	0.00836511	0.245371	0.0194267	0.0168588	0.119008	0.0155215	0.0193833
A2	13900001	14000000	0.46236	0.18531	0.404935	0.167385	0.0976544	0.37892	0.159682	0.0889222	0.308407	0.104357	0.0554711	0.361467	0.150071	0.104863	0.191866	0.0945114	0.0505137
A2	14000001	14100000	0.61	0.11584	0.260226	0.0708563	0.0274914	0.245491	0.0785714	0.0364744	0.181317	0.0162791	0.00876358	0.196978	0.0178771	0.0137694	0.109152	0.00614032	0.00712363
A2	14100001	14200000	0.58084	0.10952	0.499315	0.479188	0.14115	0.580826	0.545283	0.196474	0.520207	0.534094	0.221981	0.209974	0.0190147	0.0153064	0.209052	0.125395	0.0496787
A2	14200001	14300000	0.52706	0.0761	0.344058	0.0117951	0.00783633	0.326957	0.00793298	0.00724706	0.275344	0.00995702	0.0068166	0.313179	0.0153986	0.0150357	0.153578	0.00753769	0.00667564
A2	14300001	14400000	0.62237	0.07552	0.355957	0.00869393	0.00583809	0.319196	0.00853408	0.0062932	0.346964	0.00611878	0.00598362	0.307548	0.0136315	0.0152205	0.07535	0.00396388	0.00473596
A2	14400001	14500000	0.41948	0.08892	0.380812	0.0180023	0.00832567	0.373922	0.0121685	0.0077192	0.358855	0.00708658	0.0057621	0.371099	0.0147921	0.0157152	0.164311	0.00623689	0.00623792
A2	14500001	14600000	0.57469	0.12208	0.484004	0.164538	0.0810173	0.480077	0.161863	0.0898893	0.490273	0.141893	0.0825495	0.429245	0.12865	0.0699662	0.171752	0.038265	0.0315987
A2	14600001	14700000	0.69972	0.06428	0.531195	0.0123234	0.00601151	0.524448	0.0144748	0.00742709	0.511708	0.00554036	0.00538149	0.502057	0.0153308	0.0148419	0.256964	0.0050271	0.00518774
A2	14700001	14800000	0.61868	0.08389	0.480058	0.0121806	0.00855573	0.465351	0.0127595	0.0105631	0.448176	0.00441142	0.00487688	0.425485	0.013686	0.0158609	0.185173	0.00708952	0.00579385
A2	14800001	14900000	0.46601	0.19265	0.347387	0.0551446	0.0279914	0.323702	0.0233985	0.0178645	0.28423	0.019035	0.017912	0.306594	0.0291865	0.0309424	0.159095	0.0125504	0.0188002
A2	14900001	15000000	0.55123	0.16696	0.318746	0.0642265	0.0165733	0.321009	0.0565548	0.0182349	0.244049	0.0343722	0.0104806	0.249887	0.0528967	0.0216266	0.150604	0.0169023	0.00848078
A2	15000001	15100000	0.37532	0.05601	0.167748	0.0101508	0.00989002	0.182398	0.010457	0.00847246	0.15603	0.0056641	0.00729338	0.143627	0.0162562	0.0160825	0.0598859	0.00525604	0.00921971
A2	15100001	15200000	0.371598	0.14407	0.248617	0.0591578	0.0204311	0.252805	0.0444313	0.0307332	0.195985	0.0149085	0.029609	0.177809	0.0236765	0.0267612	0.047272	0.00941707	0.0113989
A2	15200001	15300000	0.6145	0.10874	0.711066	0.374977	0.14607	0.733485	0.399985	0.19218	0.666349	0.340135	0.148545	0.637373	0.310228	0.155235	0.437023	0.177835	0.0942773
A2	15300001	15400000	0.73468	0.14258	0.381295	0.0219155	0.00855343	0.371368	0.0267887	0.00941645	0.364922	0.00959851	0.0100969	0.419161	0.0676603	0.0311584	0.0939969	0.00790175	0.00791512
A2	15400001	15500000	0.6298	0.02952	0.4759	0.0253598	0.00632072	0.45953	0.0133112	0.00565082	0.445913	0.00773368	0.00515484	0.439389	0.0163647	0.0153636	0.157297	0.0046909	0.00504813
A2	15500001	15600000	0.64255	0.10891	0.556441	0.0334001	0.0179727	0.518873	0.0163875	0.0169995	0.516495	0.006167	0.0105551	0.499828	0.0168125	0.0190909	0.178755	0.00947049	0.0129117
A2	15600001	15600572	0.903846	0	0	0	0.00294118	0	0	0.00438596	0	0	0.00567108	0	0	0.0122137	0	0	0.00239234
A3	1	100000	0.72919	0.08994	0.584151	0.197948	0.067318	0.602312	0.24779	0.0993048	0.595487	0.232103	0.11236	0.606483	0.251619	0.125531	0.351072	0.0658884	0.0390913
[truncated: 1,096 more rows]

## Sheet: Fig.3b,c
Source Data Fig. 3
[truncated: 64 more rows]

## Sheet: Fig.3d
Source Data Fig. 3
Source Data Fig. 3d | Number of CG DMRs (x1000)
[truncated: 5 more rows]

## Sheet: Fig.3e
Source Data Fig. 3
[truncated: 26,611 more rows]
