# Supplementary material for: Concerted genomic and epigenomic changes accompany stabilization of Arabidopsis allopolyploids
Source: Nat Ecol Evol. 2021 Aug 19;5(10):1382–93. doi: 10.1038/s41559-021-01523-y (PMC8484014; doi:10.1038/s41559-021-01523-y)
Supplement: Source Data Fig. 4 — Statistical source data. [file 41559_2021_1523_MOESM8_ESM.xlsx]

## Sheet: conserved regions
Source Data Fig. 4
Conserved regions of A against T genome for methylation analysis
region id	chr	start	end	chr	start	end
region1	A1	168473	169920	T1	248887	247440
region2	A1	161783	163587	T1	253380	251583
region3	A1	160107	161668	T1	255138	253600
region4	A1	153685	156148	T1	261528	259059
region5	A1	135030	138376	T1	278634	275312
region6	A1	106977	110876	T1	294386	298255
region7	A1	123457	125425	T1	310120	312068
region8	A1	99940	101525	T1	375592	373999
region9	A1	94694	96381	T1	380603	378940
region10	A1	93218	94611	T1	382067	380687
region11	A1	86699	91774	T1	388422	383370
region12	A1	80521	83039	T1	408368	405796
region13	A1	76896	78599	T1	412032	410333
region14	A1	74809	76787	T1	414219	412233
region15	A1	70284	71967	T1	418744	417091
region16	A1	68058	69510	T1	420480	419050
region17	A1	60803	63033	T1	427576	425317
region18	A1	51800	53130	T1	446360	445038
region19	A1	46621	49105	T1	451489	449028
region20	A1	44448	46415	T1	453661	451693
region21	A1	34684	39739	T1	462067	457023
region22	A1	17123	18756	T1	493482	491832
region23	A1	13207	14644	T1	497209	495789
region24	A1	11564	13205	T1	498908	497262
region25	A1	489	2474	T1	506661	504657
region26	A1	188122	190193	T1	586447	588554
region27	A1	194127	196608	T1	592545	595019
region28	A1	205473	207425	T1	683798	685754
region29	A1	208774	210667	T1	686871	688749
region30	A1	212013	213815	T1	690176	691953
region31	A1	217080	221487	T1	692806	697237
region32	A1	269131	271515	T1	752786	755155
region33	A1	277859	281765	T1	761324	765204
region34	A1	283510	285519	T1	766827	768842
region35	A1	285975	287385	T1	769291	770695
region36	A1	327854	330024	T1	819921	817769
region37	A5	94564	97366	T1	825407	822616
region38	A5	90457	93166	T1	830505	827769
region39	A1	313324	314906	T1	835566	833953
region40	A1	304509	305984	T1	856549	855100
region41	A1	302966	304500	T1	858180	856647
region42	A1	290269	291772	T1	868180	866677
region43	A1	337569	340159	T1	1033141	1035761
region44	A1	346954	350075	T1	1043302	1046383
region45	A1	370510	372675	T1	1058714	1060848
region46	A1	374076	375791	T1	1062186	1063913
region47	A1	452621	454420	T1	1209470	1207667
region48	A1	426647	428575	T1	1246219	1244296
region49	A1	408222	411570	T1	1262905	1259542
region50	A1	404057	406592	T1	1268049	1265540
region51	A1	398058	400003	T1	1273476	1271493
region52	A1	391846	395651	T1	1281837	1278067
region53	A1	475169	476830	T1	1803438	1805098
region54	A1	484474	488893	T1	1815628	1820049
region55	A1	495586	499842	T1	1872722	1876992
region56	A1	499952	501626	T1	1877019	1878707
region57	A6	19852269	19854595	T1	1883269	1885591
region58	A1	506345	508508	T1	1886344	1888487
region59	A1	514757	517586	T1	1894060	1896837
region60	A1	523200	525009	T1	1902352	1904167
region61	A1	529894	532630	T1	1908440	1911150
region62	A1	533352	535122	T1	1916653	1918387
region63	A1	550274	552130	T1	1934852	1936676
region64	A1	559628	561882	T1	1946838	1949101
region65	A1	561934	563815	T1	1949102	1950974
region66	A1	565001	566530	T1	1952189	1953716
region67	A1	577908	580032	T1	2075144	2077268
region68	A1	587780	590512	T1	2083738	2086450
region69	A1	590943	593134	T1	2086835	2089053
region70	A1	594510	596344	T1	2090746	2092533
region71	A1	597469	599746	T1	2093717	2095971
region72	A1	600166	601692	T1	2096600	2098126
region73	A1	607047	610446	T1	2123575	2127028
region74	A1	612978	614901	T1	2129751	2131653
region75	A1	621717	625290	T1	2137057	2140632
region76	A1	626154	629287	T1	2141409	2144542
region77	A1	629289	631118	T1	2144880	2146684
region78	A1	631158	633313	T1	2146704	2148854
region79	A1	633659	635105	T1	2149181	2150640
region80	A1	635402	638437	T1	2150775	2153839
region81	A1	639387	645585	T1	2194096	2200366
region82	A1	645636	649980	T1	2200380	2204689
region83	A1	661385	665091	T1	2212746	2216425
region84	A1	665143	667004	T1	2216493	2218398
region85	A1	672182	673975	T1	2241784	2243625
region86	A1	676778	678334	T1	2246509	2248083
region87	A1	694807	697612	T1	2262792	2265603
region88	A1	704653	706317	T1	2346076	2347728
region89	A1	706449	708600	T1	2347843	2350005
region90	A1	711004	715956	T1	2352132	2357052
region91	A1	732193	735360	T1	2388758	2391875
region92	A1	735552	738800	T1	2391945	2395139
region93	A1	739551	742610	T1	2395927	2399017
region94	A1	744376	747632	T1	2400381	2403644
region95	A1	756390	759272	T1	2405063	2407953
region96	A1	762881	766662	T1	2411535	2415331
region97	A1	769671	771146	T1	2418923	2420394
region98	A8	5577204	5580796	T1	2534420	2530892
region99	A8	5575172	5577102	T1	2536361	2534421
region100	A1	803863	805820	T1	2734888	2732948
region101	A1	796030	799892	T1	2742781	2738949
region102	A1	779777	782515	T1	2756038	2753314
region103	A1	775275	777364	T1	2760527	2758403
region104	A1	825923	830743	T1	2912265	2907412
region105	A1	818175	820389	T1	2919128	2916917
region106	A1	831244	839398	T1	3186441	3194558
region107	A1	842245	844991	T1	3197524	3200259
region108	A1	850770	852781	T1	3206577	3208580
region109	A1	855142	858636	T1	3221843	3225366
region110	A1	859217	861336	T1	3225984	3228084
region111	A1	861486	863774	T1	3228332	3230605
region112	A1	864643	867070	T1	3231203	3233678
region113	A1	870114	872888	T1	3235600	3238361
region114	A1	874825	880607	T1	3240522	3246332
region115	A1	895865	897603	T1	3402442	3404155
region116	A1	897638	899327	T1	3404164	3405878
region117	A1	904274	907418	T1	3553798	3556954
region118	A1	907934	909448	T1	3557436	3558952
region119	A1	910182	914079	T1	3559740	3563711
region120	A1	915710	918429	T1	3565121	3567868
region121	A1	924120	926232	T1	3573151	3575263
region122	A1	934302	937302	T1	3582835	3585807
region123	A1	944510	947169	T1	3589807	3592475
region124	A1	953030	965759	T1	3665306	3678009
region125	A1	967444	972631	T1	3679281	3684444
region126	A1	973618	974968	T1	3685347	3686697
region127	A1	979204	981713	T1	3691065	3693554
region128	A1	987219	989547	T1	3698730	3701063
region129	A1	1001893	1006081	T1	3709007	3713197
region130	A1	1029108	1030870	T1	3715508	3717277
region131	A1	1037172	1038950	T1	3722966	3724723
region132	A1	1060775	1068326	T1	3746027	3753512
region133	A1	1068959	1071054	T1	3754096	3756192
region134	A1	1073376	1077380	T1	3758497	3762484
region135	A1	1077661	1080210	T1	3762525	3765089
region136	A1	1081010	1083004	T1	3765710	3767730
region137	A1	1087505	1089291	T1	3770212	3772007
region138	A1	1097073	1099543	T1	3780049	3782467
region139	A1	1103893	1105595	T1	3786042	3787743
region140	A1	1106295	1108000	T1	3788363	3790078
region141	A1	1122127	1129132	T1	3801013	3808031
region142	A1	1135572	1137368	T1	3814219	3816048
region143	A1	1143109	1147869	T1	3821048	3825848
region144	A1	1155284	1157124	T1	3831118	3832993
region145	A1	1158344	1160035	T1	3834203	3835899
region146	A1	1166062	1168107	T1	3838743	3840724
region147	A1	1180191	1182323	T1	3850481	3852584
region148	A1	1190526	1192787	T1	3863690	3865943
region149	A1	1208783	1210388	T1	3872862	3874466
region150	A1	1226236	1228788	T1	3880547	3883100
region151	A1	1228834	1232218	T1	3883121	3886512
region152	A1	1232220	1234400	T1	3889888	3892055
region153	A1	1241185	1245318	T1	3904641	3908754
region154	A1	1246642	1252729	T1	3910147	3916253
region155	A1	1263859	1267421	T1	3928658	3932198
region156	A1	1272309	1274020	T1	3935349	3937057
region157	A1	1274631	1276034	T1	3937514	3938919
region158	A1	1281163	1282649	T1	3943652	3945137
region159	A1	1297181	1298913	T1	3960898	3962618
region160	A1	1299728	1301579	T1	3964440	3966287
region161	A1	1308386	1310269	T1	3974289	3976183
region162	A1	1343026	1345700	T1	3996640	3999287
region163	A1	1352335	1355490	T1	4007271	4010367
region164	A1	1357238	1358897	T1	4012063	4013740
region165	A1	1361719	1365551	T1	4016239	4020064
region166	A1	1377755	1379656	T1	4033772	4035648
region167	A1	1385143	1387482	T1	4039988	4042310
region168	A1	1388752	1391337	T1	4043498	4046057
region169	A1	1392142	1397878	T1	4047127	4052801
region170	A1	1398064	1399791	T1	4052994	4054711
region171	A1	1405683	1407670	T1	4060164	4062107
region172	A1	1416034	1418306	T1	4071581	4073865
region173	A1	1422348	1426592	T1	4079189	4083411
region174	A1	1427763	1429961	T1	4087664	4089854
region175	A1	1432895	1434477	T1	4091963	4093509
region176	A1	1440125	1442711	T1	4100261	4102839
region177	A1	1448705	1450281	T1	4108804	4110384
region178	A1	1454260	1457068	T1	4114592	4117372
region179	A1	1460630	1462336	T1	4119535	4121271
region180	A1	1477465	1480171	T1	4131769	4134473
region181	A1	1482411	1485279	T1	4136718	4139565
region182	A1	1487361	1489035	T1	4142185	4143853
region183	A1	1490598	1493961	T1	4145525	4148911
region184	A1	1517975	1520283	T1	4165520	4167830
region185	A1	1521813	1524365	T1	4169422	4171978
region186	A1	1558142	1560046	T1	4200943	4202860
region187	A1	1560962	1562891	T1	4203732	4205663
region188	A1	1565351	1567282	T1	4210458	4212330
region189	A1	1574750	1576295	T1	4219532	4221080
region190	A1	1597700	1599969	T1	4241561	4243822
region191	A1	1604496	1606115	T1	4247877	4249476
region192	A1	1625498	1628343	T1	4268832	4271681
region193	A1	1629096	1632442	T1	4272385	4275705
region194	A1	1815672	1817650	T1	4278141	4280125
region195	A1	1646418	1648026	T1	4281195	4282810
region196	A1	1654441	1656552	T1	4289010	4291114
region197	A1	1660443	1661744	T1	4314820	4316125
region198	A1	1661782	1664021	T1	4316223	4318461
region199	A1	1669945	1674631	T1	4324986	4329649
region200	A1	1689059	1691214	T1	4338161	4340299
region201	A1	1692496	1695351	T1	4341549	4344451
region202	A1	1713159	1716388	T1	4359327	4362534
region203	A1	1721740	1723970	T1	4365234	4367457
region204	A1	1725401	1728459	T1	4368845	4371858
region205	A1	1733037	1734752	T1	4373304	4375035
region206	A1	1758342	1760496	T1	4392395	4394541
region207	A5	7279054	7281237	T1	4428897	4426689
region208	A1	1811663	1814215	T1	4434057	4436577
region209	A1	1818454	1820926	T1	4437280	4439744
region210	A1	1834723	1836664	T1	4450050	4452019
region211	A1	1838577	1840676	T1	4454021	4456127
region212	A1	1842022	1844532	T1	4457394	4459955
region213	A1	1845410	1847310	T1	4460819	4462722
region214	A1	1850709	1852625	T1	4463030	4464925
region215	A1	1852740	1854639	T1	4464931	4466801
region216	A1	1863733	1865752	T1	4471906	4473921
region217	A1	1875183	1877158	T1	4477904	4479865
region218	A1	1896135	1901019	T1	4498802	4503636
region219	A1	1901782	1907992	T1	4503809	4509889
region220	A1	1908077	1912852	T1	4509958	4514781
region221	A1	1940132	1941851	T1	4538167	4539884
region222	A1	1942016	1945226	T1	4540021	4543222
region223	A1	1947730	1949663	T1	4545767	4547713
region224	A1	1949734	1953022	T1	4547858	4551124
region225	A1	1954448	1958676	T1	4551163	4555384
region226	A1	1959078	1960757	T1	4555891	4557562
region227	A1	1965515	1967191	T1	4568988	4570654
region228	A1	1972917	1974631	T1	4571176	4572890
region229	A1	1976749	1978440	T1	4574448	4576129
region230	A1	1983782	1986815	T1	4576524	4579589
region231	A1	1990937	1992698	T1	4583874	4585615
region232	A1	1993526	1995781	T1	4586217	4588508
region233	A1	1996709	1998886	T1	4589452	4591627
region234	A1	2001748	2003722	T1	4594156	4596144
region235	A1	2003960	2005575	T1	4596379	4597968
region236	A1	2029478	2032314	T1	4607325	4610113
region237	A1	2047251	2049871	T1	4616832	4619481
region238	A1	2056074	2057550	T1	4623675	4625172
region239	A1	2057722	2060048	T1	4625189	4627499
region240	A1	2060115	2062966	T1	4627560	4630450
region241	A1	2089612	2092493	T1	4649308	4652147
region242	A1	2137106	2139225	T1	4673590	4675662
region243	A1	2139556	2142348	T1	4676048	4678840
region244	A1	2169709	2172033	T1	4709202	4711486
region245	A1	2186193	2187486	T1	4724369	4725653
region246	A1	2199524	2201273	T1	4739770	4741525
region247	A1	2202932	2205173	T1	4742701	4744970
region248	A1	2206407	2208141	T1	4746830	4748565
region249	A1	2209895	2212069	T1	4750275	4752425
region250	A1	2212205	2214296	T1	4752723	4754798
region251	A1	2217984	2219626	T1	4758305	4759955
region252	A1	2237493	2240284	T1	4777635	4780421
region253	A1	2251835	2253952	T1	4785058	4787163
region254	A1	2268458	2270230	T1	4801903	4803689
region255	A1	2277293	2279331	T1	4810701	4812737
region256	A1	2288310	2290253	T1	4820727	4822725
region257	A1	2290307	2293685	T1	4822748	4826129
region258	A1	2305935	2308102	T1	4830211	4832367
region259	A1	2308400	2310312	T1	4832667	4834547
region260	A1	2311273	2314456	T1	4835140	4838328
region261	A1	2314747	2319462	T1	4838642	4843339
region262	A1	2336311	2338558	T1	4851170	4853397
region263	A1	2340608	2343409	T1	4855371	4858163
region264	A1	2345647	2347135	T1	4860240	4861742
region265	A1	2347167	2348811	T1	4861774	4863414
region266	A1	2348848	2352320	T1	4863430	4866851
region267	A1	2354824	2358369	T1	4869381	4872910
region268	A1	2371273	2375895	T1	4884646	4889278
region269	A1	2390062	2394325	T1	4897459	4901711
region270	A1	2398112	2400208	T1	4905724	4907819
region271	A1	2403027	2405938	T1	4910826	4913724
region272	A1	2412695	2414497	T1	4918655	4920446
region273	A1	2424552	2426453	T1	4925159	4927051
region274	A1	2428526	2430813	T1	4928913	4931226
region275	A1	2435373	2437078	T1	4937124	4938812
region276	A1	2449514	2452451	T1	4949918	4952771
region277	A1	2454335	2456660	T1	4953804	4956064
region278	A1	2460098	2462909	T1	4959384	4962218
region279	A1	2462996	2465627	T1	4962305	4964937
region280	A1	2488272	2490831	T1	4984092	4986620
region281	A1	2490910	2493465	T1	4986622	4989228
region282	A1	2501061	2502690	T1	4996957	4998613
region283	A1	2521574	2523757	T1	5015783	5017952
region284	A1	2527662	2529688	T1	5022018	5024041
region285	A1	2529704	2532198	T1	5024098	5026604
region286	A1	2537020	2541613	T1	5030406	5034976
region287	A1	2544584	2546537	T1	5035712	5037643
region288	A1	2546848	2549324	T1	5038292	5040773
region289	A1	2549370	2551429	T1	5040819	5042874
region290	A1	2554862	2556387	T1	5045458	5046991
region291	A1	2565657	2567270	T1	5055552	5057171
region292	A1	2567412	2569315	T1	5057189	5059112
region293	A1	2577005	2578817	T1	5060701	5062510
region294	A1	2586929	2588680	T1	5066900	5068644
region295	A1	2588725	2590563	T1	5068689	5070510
region296	A1	2598889	2601473	T1	5077548	5080084
region297	A1	2618758	2621118	T1	5091960	5094289
region298	A1	2624122	2626548	T1	5097273	5099694
region299	A1	2643262	2648225	T1	5115145	5120110
region300	A1	2650109	2652103	T1	5121711	5123677
region301	A1	2658912	2662340	T1	5130486	5133912
region302	A1	2662950	2666119	T1	5134613	5137781
region303	A1	2668118	2671435	T1	5139691	5143039
region304	A1	2674762	2678061	T1	5149879	5153121
region305	A1	2682299	2685722	T1	5157488	5160932
region306	A1	2692730	2695479	T1	5167851	5170553
region307	A1	2714800	2716801	T1	5181547	5183558
region308	A1	2719986	2723231	T1	5185011	5188228
region309	A1	2736795	2740716	T1	5199872	5203778
region310	A1	2741079	2743553	T1	5208179	5210622
region311	A1	2746035	2748863	T1	5213028	5215906
region312	A1	2750537	2753206	T1	5217675	5220359
region313	A1	2755231	2760772	T1	5222188	5227693
region314	A1	2800651	2803089	T1	5246528	5248966
region315	A1	2808824	2811169	T1	5254659	5256996
region316	A1	2822089	2824913	T1	5267096	5269892
region317	A1	2834583	2837163	T1	5279251	5281830
region318	A1	2839491	2841569	T1	5284737	5286796
region319	A1	2841577	2843561	T1	5286844	5288818
region320	A1	2864514	2866254	T1	5308029	5309764
region321	A1	2870613	2872359	T1	5313662	5315414
region322	A1	2877922	2879599	T1	5323065	5324755
region323	A1	2882744	2885007	T1	5328683	5330961
region324	A1	2886108	2887780	T1	5332082	5333732
region325	A1	2887820	2890048	T1	5333758	5335935
region326	A1	2890049	2891505	T1	5335972	5337412
region327	A1	2893513	2895745	T1	5339058	5341285
region328	A1	2895844	2897558	T1	5341384	5343112
region329	A1	2907524	2911051	T1	5351719	5355253
region330	A1	2912306	2914110	T1	5356477	5358232
region331	A1	2914166	2916407	T1	5358299	5360594
region332	A1	2916433	2918098	T1	5360652	5362326
region333	A1	2921637	2925991	T1	5365720	5370075
region334	A1	2933081	2934691	T1	5376753	5378378
region335	A1	2935919	2937780	T1	5379971	5381828
region336	A1	2938706	2940977	T1	5381869	5384145
region337	A1	2940978	2943632	T1	5384182	5386880
region338	A1	2969379	2971986	T1	5407008	5409612
region339	A1	2985727	2987682	T1	5415202	5417134
region340	A1	2988321	2990020	T1	5417579	5419298
region341	A1	2990883	2992716	T1	5420039	5421864
region342	A1	2994841	2996804	T1	5424054	5426018
region343	A1	2996867	2999746	T1	5426057	5428907
region344	A1	2999791	3002408	T1	5428926	5431531
region345	A1	3007263	3009982	T1	5433723	5436471
region346	A1	3010080	3014278	T1	5436573	5440800
region347	A1	3014312	3017802	T1	5440840	5444322
region348	A1	3023081	3025450	T1	5447417	5449791
region349	A1	3027100	3028806	T1	5451402	5453116
region350	A1	3040769	3043581	T1	5465464	5468248
region351	A1	3057383	3059886	T1	5483800	5486300
region352	A1	3066053	3067582	T1	5492065	5493606
region353	A1	3073746	3080451	T1	5497871	5504639
region354	A1	3090677	3097518	T1	5514667	5521467
region355	A1	3112882	3118473	T1	5530511	5536089
region356	A1	3134498	3136795	T1	5544630	5546884
region357	A1	3139311	3141501	T1	5549487	5551689
region358	A1	3151764	3153685	T1	5559674	5561578
region359	A1	3159392	3161581	T1	5562734	5564925
region360	A1	3163775	3166175	T1	5567355	5569738
region361	A1	3172321	3175816	T1	5575673	5579144
region362	A1	3182056	3184279	T1	5583675	5585891
region363	A1	3186500	3189358	T1	5588028	5590815
region364	A1	3189372	3194725	T1	5590857	5596213
region365	A1	3195162	3197322	T1	5596715	5598852
region366	A1	3199068	3201518	T1	5600645	5603071
region367	A1	3202337	3206963	T1	5603861	5608470
region368	A1	3211164	3214837	T1	5612116	5615756
region369	A1	3215882	3218777	T1	5616517	5619413
region370	A1	3219161	3221390	T1	5620153	5622357
region371	A1	3222127	3224640	T1	5630426	5632941
region372	A1	3228243	3231007	T1	5633822	5636601
region373	A1	3231252	3234292	T1	5636820	5639912
region374	A1	3246275	3247907	T1	5650670	5652294
region375	A1	3252325	3253863	T1	5658936	5660482
region376	A1	3258783	3262750	T1	5665348	5669327
region377	A1	3262938	3265734	T1	5669426	5672190
region378	A1	3265832	3268299	T1	5672279	5674742
region379	A1	3270323	3273146	T1	5676168	5678960
region380	A1	3277428	3280339	T1	5682293	5685171
region381	A1	3287489	3290729	T1	5692343	5695540
region382	A1	3294017	3298566	T1	5698137	5702686
region383	A1	3302700	3304446	T1	5704496	5706249
region384	A1	3315031	3318457	T1	5716863	5720271
region385	A1	3325543	3329543	T1	5727157	5731111
region386	A1	3330039	3331697	T1	5731637	5733270
region387	A1	3370957	3375095	T1	5761847	5765953
region388	A1	3375189	3378354	T1	5766100	5769294
region389	A1	3379848	3382032	T1	5770682	5772875
region390	A1	3393212	3396164	T1	5776506	5779427
region391	A1	3407467	3410022	T1	5786631	5789205
region392	A1	3410867	3412790	T1	5795185	5797134
region393	A1	3415395	3417465	T1	5800557	5802659
region394	A1	3418873	3422000	T1	5804024	5807122
region395	A1	3422221	3423760	T1	5807285	5808842
region396	A1	3427909	3429810	T1	5813119	5815041
region397	A1	3429861	3432205	T1	5815042	5817400
region398	A1	3435790	3438455	T1	5820705	5823370
region399	A1	3440671	3443745	T1	5825602	5828695
region400	A1	3446638	3450044	T1	5831457	5834886
region401	A1	3450097	3453359	T1	5834931	5838172
region402	A1	3454261	3456419	T1	5839042	5841156
region403	A1	3457437	3466676	T1	5842218	5851399
region404	A1	3472825	3474988	T1	5857460	5859626
region405	A1	3481788	3487087	T1	5864856	5870113
region406	A1	3488666	3491524	T1	5871630	5874497
region407	A1	3492962	3495775	T1	5875840	5878713
region408	A1	3496691	3498286	T1	5879502	5881098
region409	A1	3504805	3506738	T1	5886670	5888605
region410	A1	3515320	3520675	T1	5897137	5902397
region411	A1	3523218	3525550	T1	5904948	5907270
region412	A1	3532679	3533921	T1	5919302	5920540
region413	A1	3540335	3541873	T1	5926815	5928369
region414	A1	3548367	3551538	T1	5934588	5937749
region415	A1	3559614	3565437	T1	5942138	5947939
region416	A1	3566087	3568349	T1	5948586	5950856
region417	A1	3570288	3572732	T1	5952743	5955167
region418	A1	3600294	3604878	T1	5978403	5982984
region419	A1	3605253	3610710	T1	5983323	5988812
region420	A1	3610894	3615257	T1	5988947	5993359
region421	A1	3617295	3619657	T1	5994847	5997202
region422	A1	3623060	3626596	T1	6002926	6006490
region423	A1	3632033	3634452	T1	6014171	6016597
region424	A1	3639647	3641347	T1	6021988	6023687
region425	A1	3652985	3655346	T1	6033082	6035385
region426	A1	3666790	3671427	T1	6044194	6048859
region427	A1	3671584	3673952	T1	6048949	6051327
region428	A1	3674004	3675822	T1	6051360	6053209
region429	A1	3679885	3681504	T1	6057904	6059499
region430	A1	3712493	3714536	T1	6076386	6078434
region431	A1	3716840	3719877	T1	6080717	6083783
region432	A1	3723782	3728336	T1	6087666	6092154
region433	A1	3732672	3735803	T1	6096504	6099575
region434	A1	3738501	3741011	T1	6102174	6104648
region435	A1	3747439	3752060	T1	6115623	6120225
region436	A1	3755821	3757644	T1	6123816	6125647
region437	A1	3757651	3761975	T1	6125677	6129989
region438	A1	3765863	3768875	T1	6131354	6134380
region439	A1	3771041	3776573	T1	6136599	6142187
region440	A1	3776621	3780423	T1	6142200	6146025
region441	A1	3791818	3796216	T1	6161486	6165871
region442	A1	3806884	3808979	T1	6177384	6179486
region443	A1	3809443	3814076	T1	6179793	6184400
region444	A1	3820052	3824878	T1	6190149	6194920
region445	A1	3835073	3836704	T1	6200551	6202185
region446	A1	3837912	3843418	T1	6203348	6208873
region447	A1	3844946	3847903	T1	6210406	6213405
region448	A1	3851404	3853469	T1	6219314	6221382
region449	A1	3853506	3857679	T1	6221978	6226094
region450	A1	3860585	3862617	T1	6229509	6231561
region451	A1	3872776	3875964	T1	6240588	6243739
region452	A1	3878498	3880121	T1	6246348	6247985
region453	A1	3880175	3882997	T1	6248022	6250862
region454	A1	3883037	3885343	T1	6250946	6253218
region455	A1	3886759	3889090	T1	6253903	6256224
region456	A1	3890102	3891974	T1	6256675	6258545
region457	A1	3892005	3893960	T1	6258578	6260547
region458	A1	3894376	3897136	T1	6260941	6263732
region459	A1	3901754	3905981	T1	6263969	6268148
region460	A1	3921588	3925582	T1	6282092	6286059
region461	A1	3926890	3928788	T1	6292469	6294361
region462	A1	3944113	3946262	T1	6308037	6310174
region463	A1	3955324	3958557	T1	6318111	6321370
region464	A1	3970302	3971933	T1	6331481	6333113
region465	A1	3976882	3979652	T1	6337047	6339790
region466	A1	3982900	3985814	T1	6342319	6345175
region467	A1	3989507	3991847	T1	6348950	6351283
region468	A1	3992562	3994198	T1	6352060	6353699
region469	A1	4010849	4013549	T1	6374467	6377159
region470	A1	4013579	4016773	T1	6377161	6380391
region471	A1	4017157	4021785	T1	6380544	6385202
region472	A1	4035501	4037884	T1	6398012	6400356
region473	A1	4042390	4045238	T1	6403092	6405990
region474	A1	4053003	4056682	T1	6411804	6415465
region475	A1	4070915	4073084	T1	6428609	6430766
region476	A1	4074099	4075874	T1	6431784	6433573
region477	A1	4080928	4083961	T1	6435735	6438749
region478	A1	4085325	4089284	T1	6440088	6443983
region479	A1	4090579	4093873	T1	6445333	6448646
region480	A1	4093885	4096124	T1	6448667	6450891
region481	A1	4100573	4104058	T1	6453703	6457173
region482	A1	4104059	4105871	T1	6457284	6459060
region483	A1	4105980	4107762	T1	6459128	6460882
region484	A1	4111013	4113725	T1	6463663	6466353
region485	A1	4116201	4117989	T1	6468859	6470688
region486	A1	4118382	4120053	T1	6472416	6474093
region487	A1	4123055	4125089	T1	6476981	6479008
region488	A1	4134355	4136101	T1	6488587	6490302
region489	A1	4136350	4137850	T1	6490410	6491900
region490	A1	4143756	4145515	T1	6499669	6501439
region491	A1	4147108	4149621	T1	6502848	6505329
region492	A1	4150875	4153864	T1	6506601	6509564
region493	A1	4162544	4164911	T1	6514037	6516379
region494	A1	4168530	4171172	T1	6520762	6523396
region495	A1	4181137	4183661	T1	6532829	6535354
region496	A1	4212802	4214679	T1	6555935	6557808
region497	A1	4216710	4218865	T1	6559830	6562016
region498	A1	4228820	4231357	T1	6574806	6577345
region499	A1	4232880	4235317	T1	6578421	6580892
region500	A1	4240294	4242277	T1	6585939	6587957
region501	A1	4253804	4256096	T1	6594541	6596853
region502	A1	4257747	4259833	T1	6598442	6600519
region503	A1	4274164	4278900	T1	6615078	6619793
region504	A1	4282804	4286397	T1	6623211	6626837
region505	A1	4292399	4294298	T1	6632929	6634823
region506	A1	4294950	4297317	T1	6635387	6637754
region507	A1	4298176	4300924	T1	6638575	6641283
region508	A1	4301204	4302755	T1	6641618	6643170
region509	A1	4305677	4309211	T1	6646392	6649888
region510	A1	4317832	4319900	T1	6657984	6660032
region511	A1	4332558	4335418	T1	6679070	6681903
region512	A1	4337368	4342410	T1	6683923	6688918
region513	A1	4345658	4350058	T1	6691901	6696318
region514	A1	4354760	4357074	T1	6699807	6702123
region515	A1	4357156	4359336	T1	6702124	6704291
region516	A1	4366133	4367812	T1	6706237	6707889
region517	A1	4381802	4386172	T1	6717167	6721536
region518	A1	4399568	4403322	T1	6734964	6738714
region519	A1	4419317	4425594	T1	6752426	6758718
region520	A1	4427659	4430194	T1	6760030	6762589
region521	A1	4444021	4445662	T1	6776384	6778006
region522	A1	4446878	4448222	T1	6779283	6780635
region523	A1	4449246	4451486	T1	6781557	6783807
region524	A1	4463048	4464925	T1	6795696	6797590
region525	A1	4467290	4469709	T1	6801838	6804261
region526	A1	4472408	4474437	T1	6809034	6811062
region527	A1	4476593	4478639	T1	6813173	6815249
region528	A1	4480824	4484011	T1	6815897	6819063
region529	A1	4494037	4495986	T1	6830798	6832706
region530	A1	4496056	4498085	T1	6832768	6834801
region531	A1	4507310	4508697	T1	6841543	6842913
region532	A1	4508776	4510122	T1	6843006	6844347
region533	A1	4512912	4514428	T1	6848084	6849584
region534	A1	4516416	4518330	T1	6857525	6859456
region535	A1	4529971	4531760	T1	6868090	6869849
region536	A1	4541177	4543331	T1	6877010	6879167
region537	A1	4546110	4547977	T1	6881976	6883835
region538	A1	4556029	4557931	T1	6887798	6889667
region539	A1	4560963	4563005	T1	6893344	6895401
region540	A1	4565308	4566910	T1	6897476	6899056
region541	A1	4566958	4572637	T1	6899145	6904861
region542	A1	4578102	4579800	T1	6914387	6916071
region543	A1	4579840	4581458	T1	6916095	6917714
region544	A1	4594385	4595791	T1	6928931	6930336
region545	A1	4602286	4606029	T1	6938064	6941793
region546	A1	4623621	4626087	T1	6954495	6956908
region547	A1	4647385	4650759	T1	6967547	6970914
region548	A1	4650824	4653428	T1	6970983	6973589
region549	A1	4653538	4656114	T1	6973616	6976168
region550	A1	4657259	4659243	T1	6977206	6979182
region551	A1	4662369	4665940	T1	6982200	6985767
region552	A1	4670513	4672334	T1	6989203	6991025
region553	A1	4678259	4680587	T1	6996359	6998657
region554	A1	4680796	4682542	T1	7000036	7001790
region555	A1	4687636	4689374	T1	7006756	7008516
region556	A1	4697016	4701478	T1	7014587	7019086
region557	A1	4714619	4716670	T1	7025292	7027326
region558	A1	4733377	4735343	T1	7040917	7042894
region559	A1	4742908	4745243	T1	7050519	7052867
region560	A1	4746643	4749080	T1	7054246	7056663
region561	A1	4754480	4755845	T1	7058964	7060316
region562	A1	4755846	4759508	T1	7060351	7064024
region563	A1	4761710	4764784	T1	7065627	7068664
region564	A1	4768114	4770406	T1	7071445	7073734
region565	A1	4770467	4774492	T1	7073767	7077771
region566	A1	4775969	4777579	T1	7079243	7080879
region567	A1	4782313	4784127	T1	7085527	7087390
region568	A1	4789144	4793586	T1	7091967	7096390
region569	A1	4797066	4799542	T1	7100264	7102777
region570	A1	4805737	4807619	T1	7108917	7110819
region571	A1	4812902	4815324	T1	7117408	7119767
region572	A1	4817672	4819678	T1	7121773	7123758
region573	A1	4837668	4839363	T1	7131301	7132960
region574	A1	4843255	4845485	T1	7136381	7138650
region575	A1	4849734	4852383	T1	7141794	7144469
region576	A1	4880426	4882600	T1	7162852	7165044
region577	A1	4886973	4888444	T1	7173224	7174683
region578	A1	4896903	4902160	T1	7180825	7185971
region579	A1	4904360	4906250	T1	7188133	7190011
region580	A1	4906917	4911310	T1	7190586	7194932
region581	A1	4911740	4913434	T1	7195357	7197051
region582	A1	4915904	4919194	T1	7203565	7206832
region583	A1	4925859	4928189	T1	7212642	7214935
region584	A1	4929248	4931664	T1	7215920	7218328
region585	A1	4949178	4954477	T1	7223648	7228955
region586	A1	4957837	4960715	T1	7232625	7235458
region587	A1	4969602	4972352	T1	7244554	7247279
region588	A1	4976921	4979220	T1	7251707	7253979
region589	A1	4979351	4981108	T1	7254119	7255838
region590	A1	4981141	4983447	T1	7255839	7258147
region591	A1	4983449	4986213	T1	7258177	7260924
region592	A1	4996260	5000167	T1	7278211	7282105
region593	A1	5005202	5007229	T1	7287220	7289248
region594	A1	5011206	5012917	T1	7297065	7298765
region595	A1	5017512	5019884	T1	7302286	7304627
region596	A1	5027134	5028913	T1	7312278	7314066
region597	A1	5028948	5030594	T1	7314071	7315723
region598	A1	5042571	5044430	T1	7325010	7326841
region599	A1	5047066	5048821	T1	7327890	7329611
region600	A1	5057154	5059158	T1	7338192	7340196
region601	A1	5063591	5065478	T1	7344788	7346659
region602	A1	5067650	5072967	T1	7350596	7355897
region603	A1	5073398	5077349	T1	7356290	7360207
region604	A1	5093584	5095169	T1	7364417	7365999
region605	A1	5098308	5102929	T1	7368914	7373545
region606	A1	5103069	5106392	T1	7373655	7376988
region607	A1	5112329	5115124	T1	7380875	7383669
region608	A1	5115128	5117917	T1	7383715	7386516
region609	A1	5123929	5127864	T1	7392865	7396769
region610	A1	5162730	5165332	T1	7426684	7429284
region611	A1	5169918	5172387	T1	7433922	7436380
region612	A1	5180927	5183169	T1	7444281	7446554
region613	A1	5184126	5186732	T1	7450873	7453464
region614	A1	5195720	5197227	T1	7456245	7457728
region615	A1	5201919	5204012	T1	7461253	7463340
region616	A1	5204036	5208859	T1	7463661	7468490
region617	A1	5213242	5214996	T1	7472623	7474353
region618	A1	5229599	5232999	T1	7480791	7484195
region619	A1	5246869	5248602	T1	7492719	7494464
region620	A1	5225281	5227565	T1	7496482	7498765
region621	A1	5253154	5255086	T1	7498779	7500730
region622	A1	5273915	5275623	T1	7519753	7521459
region623	A1	5284768	5286349	T1	7527079	7528634
region624	A1	5296529	5298402	T1	7535109	7536958
region625	A1	5298431	5299872	T1	7536981	7538406
region626	A1	5311814	5313626	T1	7545810	7547633
region627	A1	5315482	5316912	T1	7549551	7550983
region628	A1	5317508	5319548	T1	7551649	7553716
region629	A1	5329987	5332294	T1	7561345	7563637
region630	A1	5338921	5341907	T1	7569721	7572786
region631	A1	5345321	5347405	T1	7582645	7584730
region632	A1	5360939	5362724	T1	7601585	7603398
region633	A1	5369889	5371850	T1	7609624	7611577
region634	A1	5371931	5375814	T1	7611590	7615449
region635	A1	5376432	5378238	T1	7616088	7617874
region636	A1	5379537	5382335	T1	7618858	7621660
region637	A1	5395277	5399341	T1	7626783	7630867
region638	A1	5404763	5412155	T1	7632951	7640243
region639	A1	5413303	5416277	T1	7641072	7644053
region640	A1	5419440	5421651	T1	7646439	7648662
region641	A1	5421678	5425169	T1	7648719	7652174
region642	A1	5427454	5429167	T1	7654460	7656169
region643	A1	5440198	5445050	T1	7662215	7667123
region644	A1	5448145	5450385	T1	7668224	7670459
region645	A1	5452304	5455301	T1	7671974	7674955
region646	A1	5466311	5468642	T1	7684378	7686708
region647	A1	5478485	5482424	T1	7693272	7697248
region648	A1	5502224	5505024	T1	7711386	7714116
region649	A1	5519306	5520927	T1	7732348	7733948
region650	A1	5533464	5535411	T1	7747043	7748964
region651	A1	5577698	5581667	T1	7779596	7783548
region652	A1	5600691	5602912	T1	7795957	7798161
region653	A1	5604279	5607515	T1	7799570	7802804
region654	A1	5615485	5617224	T1	7812964	7814706
region655	A1	5624293	5629229	T1	7819597	7824520
region656	A1	5651147	5653505	T1	7834299	7836662
region657	A1	5663992	5665522	T1	7846721	7848232
region658	A1	5678719	5681213	T1	7861420	7863971
region659	A1	5681266	5683911	T1	7863992	7866616
region660	A1	5705169	5706818	T1	7884355	7886005
region661	A1	5727245	5728916	T1	7903735	7905428
region662	A1	5729007	5730675	T1	7905435	7907074
region663	A1	5731651	5734795	T1	7908195	7911309
region664	A1	5748949	5751036	T1	7927182	7929213
region665	A1	5752985	5755113	T1	7931467	7933633
region666	A1	5759472	5761170	T1	7938232	7939922
region667	A1	5781261	5784432	T1	7980531	7983749
region668	A1	5805495	5807725	T1	8006561	8008742
region669	A1	5820363	5823033	T1	8019546	8022223
region670	A1	5835273	5836820	T1	8033662	8035195
region671	A1	5836836	5839096	T1	8035318	8037571
region672	A1	5845171	5846849	T1	8040733	8042389
region673	A1	5864787	5869382	T1	8057742	8062336
region674	A1	5869395	5873522	T1	8062384	8066505
region675	A1	5896894	5900110	T1	8081178	8084389
region676	A1	5900379	5902561	T1	8084727	8086869
region677	A1	5911578	5913784	T1	8094727	8096918
region678	A1	5940722	5942828	T1	8112159	8114263
region679	A1	5947687	5951557	T1	8119902	8123793
region680	A1	5960738	5963612	T1	8129493	8132368
region681	A1	5967380	5969603	T1	8135473	8137705
region682	A1	5973938	5976426	T1	8141828	8144318
region683	A1	5980680	5985194	T1	8148573	8153045
region684	A1	5985874	5988286	T1	8153634	8156053
region685	A1	5989556	5991730	T1	8157398	8159588
region686	A1	5992856	5995062	T1	8160851	8163047
region687	A1	5996981	5999690	T1	8165633	8168348
region688	A1	6003513	6005297	T1	8172274	8174037
region689	A1	6012000	6014667	T1	8182781	8185419
region690	A1	6015222	6017419	T1	8185933	8188125
region691	A1	6018574	6020087	T1	8189298	8190822
region692	A1	6021026	6025709	T1	8191714	8196378
region693	A1	6039462	6041241	T1	8209045	8210829
region694	A1	6047202	6049257	T1	8213610	8215657
region695	A1	6050668	6052373	T1	8215934	8217645
region696	A1	6058785	6061746	T1	8222248	8225154
region697	A1	6083784	6087349	T1	8250091	8253682
region698	A1	6098343	6100663	T1	8264861	8267119
region699	A1	6120398	6121957	T1	8278549	8280095
region700	A1	6123822	6126261	T1	8282201	8284608
region701	A1	6126298	6129230	T1	8284610	8287515
region702	A1	6132219	6134482	T1	8289775	8292039
region703	A1	6158534	6163195	T1	8311899	8316544
region704	A1	6175582	6177803	T1	8327169	8329353
region705	A1	6186210	6189964	T1	8335219	8338975
region706	A1	6218722	6220692	T1	8363355	8365355
region707	A1	6252673	6255936	T1	8387305	8390598
region708	A1	6259092	6261349	T1	8396402	8398636
region709	A1	6268704	6270986	T1	8408378	8410598
region710	A1	6271017	6272981	T1	8410687	8412698
region711	A1	6274943	6277961	T1	8414458	8417452
region712	A1	6328075	6329971	T1	8451923	8453782
region713	A1	6333012	6335142	T1	8456652	8458791
region714	A1	6344900	6348260	T1	8464132	8467289
region715	A1	6354129	6356299	T1	8476544	8478683
region716	A1	6367924	6371200	T1	8486417	8489713
region717	A1	6377747	6383637	T1	8496291	8502150
region718	A4	802543	805057	T1	8515314	8512800
region719	A1	6424739	6427045	T1	8552191	8554530
region720	A1	6446604	6448336	T1	8570791	8572515
region721	A1	6456432	6458826	T1	8579190	8581580
region722	A1	6460884	6463327	T1	8583641	8586061
region723	A1	6463333	6464989	T1	8586190	8587855
region724	A1	6493031	6496340	T1	8605704	8608997
region725	A1	6497265	6501025	T1	8609918	8613649
region726	A1	6501254	6503042	T1	8613848	8615634
region727	A1	6503484	6505820	T1	8616007	8618313
region728	A1	6505947	6511385	T1	8618676	8624114
region729	A1	6511509	6513708	T1	8624207	8626371
region730	A1	7503810	7506045	T1	8659667	8657473
region731	A1	7500063	7502848	T1	8662738	8659920
region732	A1	7488482	7496192	T1	8674151	8666501
region733	A1	7482369	7483916	T1	8682492	8680927
region734	A1	7463412	7465426	T1	8693116	8691117
region735	A1	7461628	7463401	T1	8694963	8693183
region736	A1	7458277	7460041	T1	8702162	8700398
region737	A1	7453333	7455234	T1	8706979	8705122
region738	A1	7435999	7437535	T1	8722676	8721143
region739	A1	7434042	7435877	T1	8724523	8722679
region740	A1	7410438	7417844	T1	8738649	8731234
region741	A1	7403185	7405591	T1	8745736	8743374
region742	A1	7398266	7400257	T1	8750560	8748519
region743	A1	7395819	7398097	T1	8752985	8750719
region744	A1	7385063	7386531	T1	8759662	8758178
region745	A1	7376686	7378907	T1	8766608	8764401
region746	A1	7370735	7373577	T1	8770226	8767408
region747	A1	7364659	7369404	T1	8776209	8771494
region748	A1	7359580	7361525	T1	8780889	8778925
region749	A1	7353531	7355763	T1	8787069	8784851
region750	A1	7348608	7350333	T1	8792624	8790884
region751	A1	7340710	7343384	T1	8802667	8800019
region752	A1	7333972	7336541	T1	8813197	8810646
region753	A1	7325772	7329324	T1	8820607	8817074
region754	A1	7319075	7321284	T1	8827444	8825242
region755	A1	7307484	7308978	T1	8894435	8892973
region756	A1	7293619	7295741	T1	8904581	8902435
region757	A1	7269595	7271513	T1	8923239	8921336
region758	A1	7265919	7267775	T1	8926480	8924618
region759	A1	7245141	7247744	T1	8938530	8935932
region760	A1	7231929	7235786	T1	8951691	8947800
region761	A1	7228426	7231901	T1	8955155	8951693
region762	A1	7221987	7223934	T1	8961961	8960049
region763	A1	7216425	7219632	T1	8967479	8964279
region764	A1	7192489	7194222	T1	8987937	8986236
region765	A1	7186579	7188604	T1	8993250	8991213
region766	A1	7180578	7183924	T1	8998905	8995560
region767	A1	7170127	7174115	T1	9007647	9003745
region768	A1	7166922	7169823	T1	9010699	9007844
region769	A1	7163494	7165613	T1	9014043	9011898
region770	A1	7151318	7156189	T1	9026444	9021559
region771	A1	7141015	7143424	T1	9035985	9033555
region772	A1	7129376	7131321	T1	9050718	9048784
region773	A1	7127464	7128996	T1	9052796	9051260
region774	A1	7124005	7126558	T1	9056313	9053808
region775	A1	7115682	7118979	T1	9072937	9069624
region776	A1	7111448	7113720	T1	9077234	9074995
region777	A1	7098814	7100529	T1	9080654	9078937
region778	A1	7091721	7094757	T1	9085786	9082737
region779	A1	7088683	7091702	T1	9088856	9085821
region780	A1	7086798	7088682	T1	9090740	9088887
region781	A1	7071251	7074969	T1	9101242	9097567
region782	A1	7068637	7070808	T1	9103435	9101266
region783	A1	7061454	7065793	T1	9110581	9106241
region784	A1	7054547	7056922	T1	9117936	9115558
region785	A1	7052808	7054512	T1	9119644	9117937
region786	A1	7050254	7052794	T1	9122184	9119670
region787	A1	7047932	7049717	T1	9124570	9122758
region788	A1	7030070	7033830	T1	9142423	9138722
region789	A1	7012077	7013536	T1	9159528	9158062
region790	A1	7008619	7011713	T1	9162924	9159858
region791	A1	6997092	7002125	T1	9174869	9169842
region792	A1	6994470	6996576	T1	9178257	9176161
region793	A1	6990743	6992981	T1	9181531	9179319
region794	A1	6987087	6988824	T1	9184189	9182439
region795	A1	6983805	6985682	T1	9189868	9187992
region796	A1	6980791	6982577	T1	9192536	9190754
region797	A1	6973402	6975124	T1	9194896	9193185
region798	A1	6946534	6949427	T1	9202714	9199840
region799	A1	6942769	6945468	T1	9206562	9203820
region800	A1	6941118	6942701	T1	9208246	9206659
region801	A1	6932751	6934570	T1	9213230	9211451
region802	A1	6927659	6931537	T1	9218288	9214423
region803	A1	6919097	6920880	T1	9230159	9228378
region804	A1	6916218	6917926	T1	9232657	9230930
region805	A1	6913011	6915036	T1	9235948	9233932
region806	A1	6906272	6908258	T1	9243742	9241758
region807	A1	6903852	6906111	T1	9246214	9243946
region808	A1	6883440	6886216	T1	9258512	9255720
region809	A1	6880787	6883439	T1	9261255	9258550
region810	A1	6850742	6852635	T1	9290864	9288965
region811	A1	6848492	6850683	T1	9293125	9290916
region812	A1	6843458	6846040	T1	9298333	9295758
region813	A1	6841765	6843272	T1	9299975	9298493
region814	A1	6832969	6834698	T1	9308924	9307227
region815	A1	6818745	6820343	T1	9320925	9319319
region816	A1	6815740	6817701	T1	9323606	9321676
region817	A1	6798007	6800773	T1	9337484	9334686
region818	A1	6738704	6741868	T1	9344143	9347305
region819	A1	6746407	6749761	T1	9348746	9352075
region820	A1	6756606	6758542	T1	9359657	9361611
region821	A1	6732265	6734472	T1	9369274	9367089
region822	A1	6730280	6731863	T1	9371269	9369671
region823	A1	6704975	6707626	T1	9386642	9384006
region824	A1	6697180	6698824	T1	9393801	9392133
region825	A1	6686923	6688772	T1	9400369	9398545
region826	A1	6676941	6679103	T1	9409220	9407056
region827	A1	6628141	6630477	T1	9438637	9436290
region828	A1	6620524	6623382	T1	9448690	9445808
region829	A1	6601217	6602704	T1	9466955	9465459
region830	A1	6577171	6581180	T1	9482064	9478063
region831	A1	6570395	6574868	T1	9487934	9483470
region832	A1	6566740	6570003	T1	9491575	9488307
region833	A1	6564420	6566408	T1	9493862	9491869
region834	A1	6549971	6551509	T1	9500665	9499110
region835	A1	7527146	7533184	T1	9523493	9529430
region836	A1	7537248	7538902	T1	9533110	9534755
region837	A1	7541731	7544679	T1	9537674	9540640
region838	A1	7546702	7548264	T1	9542649	9544214
region839	A1	7551174	7553445	T1	9547328	9549600
region840	A1	7566813	7570351	T1	9553854	9557400
region841	A1	7571571	7573974	T1	9559105	9561526
region842	A1	7573980	7577148	T1	9561575	9564722
region843	A1	7592881	7595480	T1	9572340	9574937
region844	A1	7596112	7598184	T1	9575167	9577220
region845	A1	7598394	7602104	T1	9577501	9581218
region846	A1	7602214	7604949	T1	9581298	9584095
region847	A1	7606192	7609231	T1	9588831	9591876
region848	A1	7615937	7619838	T1	9597558	9601406
region849	A1	7625778	7627004	T1	9656145	9657365
region850	A1	7634992	7637649	T1	9659649	9662308
region851	A1	7637710	7640650	T1	9662316	9665251
region852	A1	7640685	7643275	T1	9665254	9667829
region853	A1	7647346	7648743	T1	9671382	9672752
region854	A1	7649649	7652022	T1	9673169	9675521
region855	A1	7652994	7656410	T1	9676471	9679977
region856	A1	7656444	7657727	T1	9679978	9681248
region857	A1	7661495	7664539	T1	9685101	9688197
region858	A1	7672486	7674931	T1	9697150	9699519
region859	A1	7680695	7682840	T1	9704718	9706891
region860	A1	7685756	7689747	T1	9707180	9711190
region861	A1	7691648	7693173	T1	9712983	9714510
region862	A1	7699364	7700913	T1	9719010	9720532
region863	A1	7706600	7710658	T1	9722851	9726882
region864	A1	7713485	7716275	T1	9729623	9732406
region865	A1	7720474	7724255	T1	9736575	9740318
region866	A1	7733381	7739152	T1	9748387	9754111
region867	A1	7741082	7743820	T1	9760252	9763001
region868	A1	7746805	7749654	T1	9765642	9768462
region869	A1	7751047	7753087	T1	9769793	9771849
region870	A1	7753204	7756350	T1	9771970	9775097
region871	A1	7758716	7761596	T1	9776702	9779610
region872	A1	7763897	7765372	T1	9781317	9782810
region873	A1	7765919	7769130	T1	9783498	9786717
region874	A1	7777720	7780019	T1	9792738	9795000
region875	A1	7787285	7788962	T1	9801796	9803488
region876	A1	7799813	7803168	T1	9814219	9817576
region877	A1	7832927	7836453	T1	9829614	9833130
region878	A1	7842387	7845223	T1	9838890	9841675
region879	A1	7854741	7857045	T1	9846470	9848773
region880	A1	7860132	7863303	T1	9852571	9855759
region881	A1	7882077	7884229	T1	9873804	9875922
region882	A1	7884341	7886323	T1	9876028	9877981
region883	A1	7898363	7899741	T1	9888946	9890360
region884	A1	7903175	7905132	T1	9892646	9894605
region885	A1	7918097	7920096	T1	9908931	9910920
region886	A1	7920664	7922668	T1	9911524	9913522
region887	A1	7928673	7933119	T1	9917443	9921922
region888	A1	7936708	7938858	T1	9925280	9927414
region889	A1	7938910	7940617	T1	9927475	9929161
region890	A1	7947409	7949761	T1	9936253	9938578
region891	A1	7962622	7964464	T1	9949265	9951154
region892	A1	7970271	7973425	T1	9961644	9964762
region893	A1	7978340	7980114	T1	9971681	9973412
region894	A1	7996733	7998475	T1	9992311	9994031
region895	A1	7998921	8001384	T1	9994499	9996953
region896	A1	8001468	8004503	T1	9996964	10000083
region897	A1	8006550	8008162	T1	10001912	10003563
region898	A1	8027403	8029530	T1	10014751	10016870
region899	A1	8029577	8031959	T1	10016885	10019289
region900	A1	8037072	8039154	T1	10022623	10024710
region901	A1	8045834	8053791	T1	10030590	10038517
region902	A1	8058442	8060644	T1	10043038	10045249
region903	A1	8062360	8067665	T1	10047051	10052353
region904	A1	8081183	8083680	T1	10065687	10068159
region905	A1	8096319	8097818	T1	10077151	10078638
region906	A1	8102379	8104227	T1	10082686	10084545
region907	A1	8111087	8112961	T1	10090783	10092659
region908	A1	8122013	8124024	T1	10097189	10099227
region909	A1	8143271	8145084	T1	10119316	10121123
region910	A1	8145115	8147564	T1	10121187	10123566
region911	A1	8147633	8149492	T1	10123587	10125418
region912	A1	8154356	8158288	T1	10129957	10133888
region913	A1	8180848	8182645	T1	10155912	10157722
region914	A1	8196565	8198601	T1	10170070	10172136
region915	A1	8207825	8210249	T1	10177303	10179733
region916	A1	8266850	8268827	T1	10211606	10213569
region917	A1	8292568	8295288	T1	10228996	10231766
region918	A1	8308050	8311359	T1	10239866	10243175
region919	A1	8321770	8324086	T1	10247950	10250273
region920	A1	8355052	8359030	T1	10260611	10256673
region921	A1	8348217	8350532	T1	10266026	10263692
region922	A1	8345936	8347935	T1	10268175	10266160
region923	A1	8339727	8341715	T1	10275311	10273320
region924	A1	8433242	8435662	T1	10296718	10299146
region925	A1	8438953	8441140	T1	10301792	10303955
region926	A1	8445960	8449077	T1	10305365	10308471
region927	A1	8449139	8451329	T1	10308472	10310687
region928	A1	8455597	8458380	T1	10313234	10316040
region929	A1	8471523	8474598	T1	10332848	10335905
region930	A1	8477720	8481662	T1	10339071	10342941
region931	A1	8506463	8509677	T1	10359256	10362457
region932	A1	8533162	8535650	T1	10371736	10374244
region933	A1	8590678	8592790	T1	10396315	10398425
region934	A1	8604517	8606992	T1	10415527	10417971
region935	A1	8657178	8660676	T1	10445688	10449194
region936	A1	8663364	8669176	T1	10452212	10458050
region937	A1	8670113	8671613	T1	10459048	10460560
region938	A1	8671683	8673036	T1	10460561	10461917
region939	A1	8673077	8675992	T1	10461929	10464835
region940	A1	8678142	8680149	T1	10467119	10469136
region941	A1	8680388	8682061	T1	10469294	10470964
region942	A1	8682543	8685433	T1	10471358	10474249
region943	A1	8685686	8687394	T1	10474480	10476196
region944	A1	8691891	8693763	T1	10480573	10482437
region945	A1	8693909	8697104	T1	10482635	10485788
region946	A1	8699661	8701620	T1	10492472	10494482
region947	A1	8712760	8715183	T1	10504696	10507160
region948	A1	8720684	8723146	T1	10525776	10528270
region949	A1	8723167	8726250	T1	10528313	10531398
region950	A1	8727318	8730805	T1	10535464	10538970
region951	A1	8732272	8735644	T1	10540467	10543829
region952	A1	8768630	8770300	T1	10568018	10569686
region953	A1	8771141	8773306	T1	10571104	10573266
region954	A1	8798226	8799918	T1	10599688	10601364
region955	A1	8821438	8824976	T1	10615114	10618599
region956	A1	8845939	8847998	T1	10628158	10630205
region957	A1	8854558	8856394	T1	10633793	10635664
region958	A1	8862287	8866463	T1	10641047	10645227
region959	A1	8881122	8884356	T1	10664619	10667850
region960	A1	8917300	8919402	T1	10686748	10688789
region961	A1	8922286	8924433	T1	10690799	10692917
region962	A1	8931267	8933250	T1	10699139	10701108
region963	A1	8945597	8947495	T1	10714693	10716618
region964	A1	8948594	8950756	T1	10720378	10722533
region965	A1	8955556	8958596	T1	10727486	10730479
region966	A1	8961721	8963225	T1	10731496	10733001
region967	A1	8975372	8977288	T1	10738910	10740816
region968	A1	8980118	8982015	T1	10743327	10745227
region969	A1	8982026	8984401	T1	10745331	10747694
region970	A2	3394586	3399075	T1	10760523	10765018
region971	A1	9020938	9022819	T1	10780757	10782627
region972	A1	9023579	9025537	T1	10782631	10784583
region973	A1	9031447	9033742	T1	10791502	10793777
region974	A1	9036176	9039229	T1	10796209	10799279
region975	A1	9039356	9040699	T1	10799284	10800631
region976	A1	9042832	9045030	T1	10802857	10805070
region977	A1	9045069	9047636	T1	10805083	10807638
region978	A1	9047641	9049988	T1	10807676	10810032
region979	A1	9054582	9056740	T1	10813598	10815757
region980	A1	9059438	9061257	T1	10818350	10820164
region981	A1	9065074	9067462	T1	10823723	10826119
region982	A1	9069347	9071242	T1	10827533	10829422
region983	A1	9073044	9074707	T1	10831272	10832918
region984	A1	9075274	9079164	T1	10834681	10838483
region985	A1	9095548	9097578	T1	10847820	10849820
region986	A1	9097616	9099520	T1	10849822	10851678
region987	A1	9108470	9110070	T1	10860650	10862253
region988	A1	9118261	9120031	T1	10869365	10871096
region989	A1	9124925	9127252	T1	10873943	10876221
region990	A1	9135146	9138160	T1	10880172	10883155
region991	A1	9143604	9146096	T1	10886997	10889497
region992	A1	9148560	9151511	T1	10891817	10894753
region993	A1	9153225	9155118	T1	10896386	10898258
region994	A1	9155891	9159494	T1	10898967	10902633
region995	A1	9160799	9164985	T1	10903986	10908156
region996	A1	9166309	9169313	T1	10909618	10912653
region997	A1	9178165	9180556	T1	10918784	10921171
region998	A1	9184244	9185970	T1	10924949	10926666
region999	A1	9189138	9191310	T1	10930099	10932277
region1000	A1	9216289	9222440	T1	10943093	10949127
region1001	A1	9224587	9226629	T1	10950615	10952630
region1002	A1	9231776	9233880	T1	10957375	10959477
region1003	A1	9234592	9236691	T1	10960925	10962972
region1004	A1	9237877	9239911	T1	10963443	10965501
region1005	A1	9240004	9242120	T1	10965632	10967720
region1006	A1	9242652	9245350	T1	10968065	10970745
region1007	A1	9256632	9258346	T1	10982102	10983812
region1008	A1	9310044	9311485	T1	11001236	11002673
region1009	A1	9317370	9321509	T1	11007811	11011915
region1010	A1	9342625	9344493	T1	11023755	11025642
region1011	A1	9355400	9357117	T1	11038531	11040226
region1012	A1	9368675	9370572	T1	11051886	11053792
region1013	A1	9384551	9386953	T1	11061353	11063683
region1014	A1	9461369	9464290	T1	11099199	11102101
region1015	A1	9466847	9468471	T1	11104708	11106372
region1016	A1	9496367	9499872	T1	11126906	11130302
region1017	A1	9515436	9517664	T1	11144156	11146389
region1018	A1	9591484	9594327	T1	11162288	11165117
region1019	A1	9605281	9606705	T1	11172702	11174132
region1020	A1	9610934	9614095	T1	11178067	11181202
region1021	A1	9629551	9631578	T1	11203983	11205984
region1022	A1	9637998	9641391	T1	11209024	11212410
region1023	A1	9641444	9642897	T1	11212485	11213949
region1024	A1	9713060	9716936	T1	11241938	11245822
region1025	A1	9851992	9858249	T1	11314102	11320326
region1026	A1	9858392	9860196	T1	11320470	11322272
region1027	A1	9860297	9861944	T1	11322312	11323985
region1028	A1	9878399	9880030	T1	11325550	11327195
region1029	A1	9880225	9883054	T1	11327338	11330157
region1030	A1	9884482	9889828	T1	11331483	11336838
region1031	A1	9889869	9891964	T1	11336850	11338929
region1032	A1	9892831	9894627	T1	11339451	11341244
region1033	A1	9909592	9911333	T1	11360497	11362182
region1034	A1	9934044	9936240	T1	11379203	11381376
region1035	A1	9939649	9942212	T1	11383974	11386476
region1036	A1	9990569	9995307	T1	11413492	11418269
region1037	A1	9997076	9998839	T1	11419678	11421419
region1038	A1	10006614	10009952	T1	11427970	11431310
region1039	A1	10028574	10032325	T1	11446259	11450018
region1040	A1	10034355	10036513	T1	11452062	11454203
region1041	A1	10037989	10039937	T1	11455632	11457580
region1042	A1	10046123	10048034	T1	11466162	11468091
region1043	A1	10050095	10051850	T1	11470329	11472068
region1044	A1	10052126	10054486	T1	11472321	11474673
region1045	A1	10058524	10061151	T1	11476702	11479316
region1046	A1	10074029	10076747	T1	11489591	11492317
region1047	A1	10086858	10089155	T1	11497357	11499608
region1048	A1	10099855	10105198	T1	11512306	11517666
region1049	A1	10105993	10109847	T1	11518451	11522326
region1050	A1	10121434	10123207	T1	11534383	11536141
region1051	A1	10162998	10166903	T1	11579675	11583594
region1052	A1	10173660	10177738	T1	11586508	11590538
region1053	A1	10191343	10192859	T1	11600314	11601836
region1054	A1	10205602	10207758	T1	11606831	11608980
region1055	A1	10216947	10219538	T1	11613406	11615989
region1056	A1	10239413	10242954	T1	11634103	11637609
region1057	A1	10262170	10264140	T1	11649490	11651435
region1058	A1	10273767	10277060	T1	11660716	11664004
region1059	A1	10292808	10296316	T1	11676045	11679537
region1060	A1	10326717	10328627	T1	11714234	11716177
region1061	A1	10368230	10369608	T1	11732435	11733829
region1062	A1	10373674	10375513	T1	11736115	11737916
region1063	A1	10388414	10390743	T1	11751898	11754233
region1064	A1	10413759	10415357	T1	11771104	11772675
region1065	A1	10415358	10418979	T1	11772708	11776313
region1066	A1	10442786	10444803	T1	11800723	11802731
region1067	A1	10444849	10449102	T1	11802739	11806966
region1068	A1	10456273	10459475	T1	11816965	11820171
region1069	A1	10488850	10491570	T1	11851506	11854246
region1070	A1	10541720	10544175	T1	11880538	11882941
region1071	A1	10556250	10559692	T1	11899072	11902520
region1072	A1	10559725	10564274	T1	11902523	11907034
region1073	A1	10564322	10565699	T1	11907048	11908430
region1074	A1	10588199	10590229	T1	11927406	11929442
region1075	A1	10595826	10597872	T1	11936906	11938923
region1076	A1	10609573	10611167	T1	11960503	11962113
region1077	A1	10616268	10617903	T1	11973852	11975482
region1078	A1	10621366	10622976	T1	11978732	11980336
region1079	A1	10638096	10643764	T1	11990760	11996353
region1080	A1	10643804	10645440	T1	11996410	11998033
region1081	A1	10679084	10683233	T1	12027242	12031379
region1082	A1	10687704	10689767	T1	12035564	12037615
region1083	A1	10777658	10781414	T1	12111214	12114991
region1084	A1	10795413	10798730	T1	12116698	12119994
region1085	A1	10802159	10804080	T1	12124785	12126644
region1086	A1	10809673	10811773	T1	12132012	12134141
region1087	A1	10826022	10828247	T1	12149234	12147001
region1088	A1	10822411	10824151	T1	12152199	12150461
region1089	A1	10818568	10820696	T1	12156084	12153929
region1090	A1	10831072	10835741	T1	12160025	12164665
region1091	A1	10843284	10845819	T1	12167357	12169944
region1092	A1	10849161	10851634	T1	12173142	12175637
region1093	A1	10851683	10853344	T1	12175657	12177308
region1094	A1	10853415	10856034	T1	12177317	12179897
region1095	A1	10857431	10859543	T1	12181274	12183383
region1096	A1	10860639	10862687	T1	12184520	12186556
region1097	A1	10878915	10880502	T1	12201847	12203433
region1098	A1	10897240	10898837	T1	12213271	12214870
region1099	A1	10901168	10904153	T1	12217628	12220610
region1100	A1	10924701	10926421	T1	12233712	12235433
region1101	A1	10931440	10933157	T1	12244279	12245998
region1102	A4	8285703	8287968	T1	12254450	12252234
region1103	A1	10949824	10953839	T1	12263660	12267677
region1104	A1	10954008	10957046	T1	12267800	12270780
region1105	A1	11043613	11047423	T1	12300247	12304038
region1106	A1	11074651	11077097	T1	12326462	12328915
region1107	A1	11129410	11130976	T1	12365914	12364347
region1108	A1	11116711	11118737	T1	12372700	12370655
region1109	A5	1598956	1600855	T1	12470587	12468688
region1110	A1	11194872	11196810	T1	12549215	12551141
region1111	A1	11205664	11207905	T1	12554359	12556592
region1112	A1	11209009	11212504	T1	12557742	12561252
region1113	A1	11231373	11233464	T1	12566904	12569009
region1114	A1	11234394	11236739	T1	12569096	12571409
region1115	A1	11241133	11244387	T1	12575698	12578906
region1116	A1	11252046	11254763	T1	12580652	12583354
region1117	A1	11265488	11267680	T1	12591449	12593611
region1118	A1	11278387	11280002	T1	12601458	12603060
region1119	A1	11305869	11308903	T1	12629679	12632716
region1120	A1	11360188	11362873	T1	12643913	12646600
region1121	A1	11392458	11394574	T1	12680942	12683071
region1122	A1	11417969	11419382	T1	12700124	12701539
region1123	A1	11472064	11474437	T1	12708490	12706134
region1124	A1	11445713	11449865	T1	12731747	12735866
region1125	A1	11453522	11456214	T1	12753018	12755700
region1126	A1	11479491	11481112	T1	12786693	12785075
region1127	A1	11487035	11490282	T1	12796063	12799343
region1128	A4	6397661	6399128	T1	12829633	12831100
region1129	A4	6405072	6406537	T1	12831103	12832573
region1130	A1	11550461	11552375	T1	12838340	12840269
region1131	A1	11745489	11749146	T1	12993284	12996911
region1132	A3	16077919	16079894	T1	13024504	13022557
region1133	A1	11834086	11835829	T1	13071630	13069878
region1134	A1	11964056	11966285	T1	13160637	13162871
region1135	A1	11972145	11974963	T1	13178980	13181721
region1136	A2	8144519	8146910	T1	13197875	13200214
region1137	A1	12097188	12099176	T1	13255934	13257906
region1138	A1	12099182	12101279	T1	13257939	13260024
region1139	A1	12113845	12115614	T1	13268232	13270015
region1140	A1	12134217	12136366	T1	13281825	13283953
region1141	A1	12147780	12151821	T1	13285998	13290043
region1142	A2	13642110	13646976	T1	13291922	13296770
region1143	A1	12203676	12205451	T1	13381468	13383226
region1144	A1	12234893	12237129	T1	13517060	13519278
region1145	A1	12238339	12240278	T1	13519881	13521818
region1146	A1	12323847	12325384	T1	13616267	13617812
region1147	A1	12325387	12333700	T1	13617854	13626162
region1148	A1	12336973	12344728	T1	13632728	13640443
region1149	A1	12468440	12470536	T1	13967858	13969876
region1150	A2	8098206	8100156	T1	14062172	14064115
region1151	A1	12600250	12602583	T1	14129694	14127371
region1152	A5	6379539	6384959	T1	14190442	14184985
region1153	A1	12685381	12686823	T1	14258414	14259857
region1154	A1	12687052	12689351	T1	14259996	14262316
region1155	A1	12729939	12731581	T1	14398677	14400311
region1156	A3	14939056	14944678	T1	14608767	14614348
region1157	A2	3948404	3950561	T1	14823134	14825294
region1158	A2	6124247	6126429	T1	15082072	15084259
region1159	A2	5616233	5618112	T1	15624457	15622602
region1160	A2	6664112	6665878	T1	15657805	15659566
region1161	A1	13483075	13484789	T1	15737163	15738876
region1162	A1	13552120	13555575	T1	15884370	15887784
region1163	A1	13589032	13591102	T1	15962922	15964991
region1164	A1	13592373	13595531	T1	15966189	15969355
region1165	A7	12383396	12385260	T1	16032289	16034153
region1166	A2	14512174	14514502	T1	16093851	16091532
region1167	A1	13694134	13696290	T1	16111266	16113415
region1168	A1	13818847	13821043	T1	16256035	16258266
region1169	A2	3850808	3853288	T1	16299206	16296735
region1170	A1	13972907	13974298	T1	16457958	16459336
region1171	A1	14120240	14121718	T1	16597439	16598925
region1172	A1	14192792	14194885	T1	16635655	16637721
region1173	A1	14222174	14224261	T1	16659975	16662060
region1174	A8	11362965	11365300	T1	16718854	16721241
region1175	A1	14275299	14281745	T1	16759290	16765732
region1176	A1	14287380	14289717	T1	16775895	16778264
region1177	A1	14289767	14292085	T1	16778296	16780587
region1178	A1	14534972	14537547	T1	16947163	16949736
region1179	A1	14539842	14543366	T1	16951345	16954826
region1180	A1	14543382	14546245	T1	16954874	16957737
region1181	A8	10000040	10004716	T1	17054273	17049627
region1182	A1	14606433	14610673	T1	17059659	17063894
region1183	A1	14646843	14649878	T1	17073000	17076009
region1184	A1	14653886	14658887	T1	17079549	17084502
region1185	A1	14770685	14772980	T1	17178807	17181104
region1186	A1	14836461	14838086	T1	17235813	17237434
region1187	A1	14866524	14868448	T1	17264050	17265947
region1188	A1	14919348	14921396	T1	17308124	17310141
region1189	A1	14957228	14960272	T1	17331118	17334121
region1190	A1	14971444	14973490	T1	17350820	17352837
region1191	A1	15004730	15006491	T1	17372162	17373889
region1192	A1	15082216	15086111	T1	17440405	17444260
region1193	A1	15112175	15114470	T1	17464660	17466925
region1194	A1	14309144	14311612	T1	17474916	17477406
region1195	A1	15152324	15154122	T1	17487819	17489629
region1196	A1	15158045	15159666	T1	17496701	17498320
region1197	A1	15264240	15265728	T1	17570371	17571863
region1198	A1	15333088	15336099	T1	17610762	17613786
region1199	A1	15344046	15346944	T1	17614860	17617768
region1200	A6	12924024	12925754	T1	17641710	17643457
region1201	A1	15425631	15427172	T1	17671738	17673290
region1202	A1	15428036	15430460	T1	17674139	17676512
region1203	A1	15431834	15434296	T1	17679030	17681470
region1204	A1	15450244	15452843	T1	17688273	17690855
region1205	A1	15452861	15455529	T1	17690906	17693554
region1206	A1	15455706	15466180	T1	17693652	17704134
region1207	A1	15466318	15469011	T1	17704387	17707084
region1208	A1	15470954	15475300	T1	17708897	17713249
region1209	A1	15489039	15492597	T1	17725579	17729073
region1210	A1	15531037	15533883	T1	17761025	17763878
region1211	A1	15544726	15546599	T1	17769672	17771534
region1212	A1	15556102	15557769	T1	17783736	17785371
region1213	A1	15561430	15564409	T1	17790175	17793106
region1214	A1	15568031	15569614	T1	17800552	17802143
region1215	A1	15570407	15573860	T1	17802673	17806131
region1216	A1	15601345	15603668	T1	17822323	17824656
region1217	A1	15603709	15606308	T1	17824692	17827233
region1218	A1	15606730	15609856	T1	17828115	17831256
region1219	A1	15633304	15635979	T1	17840026	17842699
region1220	A1	15636386	15639118	T1	17843108	17845782
region1221	A1	15650661	15652790	T1	17858191	17860341
region1222	A1	15658949	15661202	T1	17866171	17868456
region1223	A1	15664733	15666279	T1	17872093	17873675
region1224	A1	15667865	15669850	T1	17875375	17877367
region1225	A1	15672214	15674318	T1	17879609	17881714
region1226	A1	15691895	15694469	T1	17900192	17902755
region1227	A1	15699927	15701493	T1	17908126	17909702
region1228	A1	15718231	15720726	T1	17921405	17923900
region1229	A1	15725940	15727579	T1	17928824	17930502
region1230	A1	15741186	15746255	T1	17942915	17948006
region1231	A1	15753543	15755181	T1	17949499	17951111
region1232	A1	15808653	15811508	T1	17982076	17984940
region1233	A1	15838880	15840591	T1	17997096	17998826
region1234	A1	15851237	15853506	T1	18016597	18018836
region1235	A1	15858508	15860106	T1	18022866	18024449
region1236	A1	15864442	15866972	T1	18026573	18029140
region1237	A1	15878026	15879620	T1	18034946	18036530
region1238	A1	15880070	15883249	T1	18038798	18041919
region1239	A1	15894678	15896716	T1	18053506	18055568
region1240	A1	15896777	15898675	T1	18055619	18057503
region1241	A1	15908817	15911480	T1	18067164	18069812
region1242	A1	15980759	15982482	T1	18095207	18096953
region1243	A1	15986504	15989989	T1	18100719	18104182
region1244	A1	15992809	15995624	T1	18116376	18119190
region1245	A1	16002383	16004276	T1	18122985	18124881
region1246	A1	16023800	16025552	T1	18131842	18133586
region1247	A1	16030810	16032219	T1	18137007	18138433
region1248	A1	16071697	16073980	T1	18154161	18156447
region1249	A1	16083147	16084894	T1	18165626	18167341
region1250	A1	16089364	16091164	T1	18173272	18175075
region1251	A1	16105381	16107134	T1	18184606	18186369
region1252	A1	16155206	16159325	T1	18210340	18214371
region1253	A1	16159474	16162491	T1	18214394	18217406
region1254	A1	16164685	16166339	T1	18219583	18221275
region1255	A1	16176423	16178729	T1	18233186	18235540
region1256	A1	16244266	16246663	T1	18261861	18264278
region1257	A1	16273857	16275364	T1	18266691	18268184
region1258	A1	16276854	16278317	T1	18270615	18272058
region1259	A1	16282158	16283961	T1	18275035	18276803
region1260	A1	16307646	16309414	T1	18282668	18284448
region1261	A1	16320459	16323668	T1	18289303	18292530
region1262	A1	16330061	16332203	T1	18296252	18298409
region1263	A1	16342097	16344432	T1	18312216	18314573
region1264	A1	16380900	16383103	T1	18318714	18320913
region1265	A1	16389896	16395295	T1	18327979	18333376
region1266	A1	16427859	16430185	T1	18360695	18363021
region1267	A1	16430927	16432709	T1	18363680	18365440
region1268	A1	16437142	16439456	T1	18365969	18368281
region1269	A1	16447240	16449970	T1	18376119	18378845
region1270	A1	16460838	16462451	T1	18387452	18389076
region1271	A1	16474889	16476529	T1	18401946	18403584
region1272	A1	16487022	16490641	T1	18410657	18414282
region1273	A1	16495511	16497999	T1	18424066	18426533
region1274	A1	16503861	16506267	T1	18432532	18434899
region1275	A1	16506893	16508983	T1	18435484	18437578
region1276	A1	16517625	16520029	T1	18444755	18447177
region1277	A1	16524036	16526274	T1	18457670	18459908
region1278	A1	16530925	16533253	T1	18462935	18465256
region1279	A1	16544662	16546818	T1	18473021	18475217
region1280	A1	16554374	16556041	T1	18481475	18483117
region1281	A1	16559078	16564217	T1	18485977	18491132
region1282	A1	16564310	16567456	T1	18491155	18494256
region1283	A1	16567513	16570933	T1	18494280	18497687
region1284	A1	16570940	16574561	T1	18497728	18501375
region1285	A1	16581853	16583903	T1	18505226	18507246
region1286	A1	16622951	16625589	T1	18526357	18528968
region1287	A1	16631770	16633587	T1	18530729	18532530
region1288	A1	16634406	16639621	T1	18532765	18537911
region1289	A1	16639652	16641485	T1	18537912	18539698
region1290	A1	16641566	16643333	T1	18539800	18541588
region1291	A1	16645374	16649275	T1	18546244	18550128
region1292	A1	16657745	16660187	T1	18554248	18556666
region1293	A3	1494655	1496275	T1	18570893	18569251
region1294	A1	16675381	16677264	T1	18570910	18572771
region1295	A1	16677318	16679666	T1	18572795	18575144
region1296	A1	16680284	16683198	T1	18575667	18578582
region1297	A1	16684982	16687133	T1	18579386	18581526
region1298	A1	16712403	16714574	T1	18583397	18585551
region1299	A1	16715289	16716890	T1	18586294	18587884
region1300	A1	16725705	16727288	T1	18595289	18596870
region1301	A1	16754168	16756621	T1	18609508	18611930
region1302	A1	16756688	16758631	T1	18611952	18613913
region1303	A1	16763420	16765602	T1	18618265	18620444
region1304	A1	16766398	16768858	T1	18621171	18623602
region1305	A1	16778484	16782354	T1	18632682	18636543
region1306	A1	16782600	16784599	T1	18636988	18638986
region1307	A1	16787151	16790503	T1	18640960	18644273
region1308	A1	16791730	16794567	T1	18645428	18648292
region1309	A1	16798210	16799847	T1	18651948	18653548
region1310	A1	16803698	16807972	T1	18659996	18664273
region1311	A1	16810415	16813913	T1	18665961	18669438
region1312	A1	16818919	16820892	T1	18674295	18676246
region1313	A1	16821370	16823199	T1	18678162	18679973
region1314	A1	16826197	16827548	T1	18680227	18681572
region1315	A1	16828527	16830458	T1	18682412	18684391
region1316	A1	16830732	16832268	T1	18687226	18688782
region1317	A1	16836419	16838296	T1	18693739	18695606
region1318	A1	16843099	16844775	T1	18699570	18701240
region1319	A1	16868062	16869712	T1	18722288	18723893
region1320	A1	16873921	16876200	T1	18731119	18733394
region1321	A1	16880660	16882376	T1	18736203	18737894
region1322	A1	16884800	16886520	T1	18740558	18742292
region1323	A1	16886569	16888552	T1	18742346	18744332
region1324	A1	16888570	16890125	T1	18744434	18745981
region1325	A1	16907719	16909549	T1	18752837	18754597
region1326	A1	16910342	16913204	T1	18755387	18758221
region1327	A1	16937749	16940073	T1	18782117	18784432
region1328	A1	16944230	16946406	T1	18793560	18795716
region1329	A1	16955128	16957945	T1	18797335	18800124
region1330	A1	17111609	17113638	T1	18800209	18802241
region1331	A1	17074193	17076563	T1	18813871	18811501
region1332	A1	17159523	17161130	T1	18827236	18828878
region1333	A1	17163074	17165375	T1	18830883	18833188
region1334	A1	17274356	17277269	T1	18889439	18892348
region1335	A1	17312576	17314249	T1	18905369	18907022
region1336	A1	17325298	17328079	T1	18928343	18931138
region1337	A1	17338639	17340242	T1	18939811	18941401
region1338	A1	17356321	17358584	T1	18955166	18957436
region1339	A1	17378946	17381209	T1	18982963	18985186
region1340	A1	17386709	17388353	T1	18987649	18989318
region1341	A1	17388383	17390083	T1	18989363	18991094
region1342	A1	17397865	17399518	T1	18997573	18999254
region1343	A1	17407361	17409712	T1	19006234	19008655
region1344	A1	17424298	17426633	T1	19011454	19013762
region1345	A1	17428765	17430880	T1	19015097	19017200
region1346	A1	17456549	17458363	T1	19021585	19023393
region1347	A1	17479393	17481451	T1	19038259	19040315
region1348	A1	17482477	17484605	T1	19041273	19043379
region1349	A1	17491017	17494271	T1	19049154	19052389
region1350	A1	17498142	17500179	T1	19055792	19057813
region1351	A1	17501790	17505069	T1	19059193	19062423
region1352	A1	17505156	17506943	T1	19062438	19064261
region1353	A1	17507654	17510635	T1	19064960	19067931
region1354	A1	17510835	17512927	T1	19068318	19070409
region1355	A1	17513829	17516522	T1	19071393	19074022
region1356	A1	17517067	17520688	T1	19074658	19078254
region1357	A1	17522176	17524852	T1	19079917	19082559
region1358	A1	17526833	17528585	T1	19084448	19086201
region1359	A1	17531130	17534432	T1	19088898	19092209
region1360	A1	17552759	17554192	T1	19107090	19108531
region1361	A1	17554252	17555883	T1	19108676	19110284
region1362	A1	17559723	17561846	T1	19115429	19117556
region1363	A1	17571351	17574060	T1	19124779	19127488
region1364	A1	17575942	17578739	T1	19129193	19132050
region1365	A1	17608309	17609873	T1	19139824	19141383
region1366	A1	17610218	17611896	T1	19141634	19143311
region1367	A1	17622444	17624049	T1	19144837	19146432
region1368	A1	17624753	17626729	T1	19147095	19149049
region1369	A1	17626778	17628382	T1	19149092	19150698
region1370	A1	17648937	17652758	T1	19153960	19157775
region1371	A1	17670256	17672759	T1	19164440	19166942
region1372	A1	17680416	17682551	T1	19170894	19173028
region1373	A1	17728154	17730961	T1	19198431	19201264
region1374	A1	17733638	17735704	T1	19202921	19205010
region1375	A1	17743821	17745787	T1	19206369	19208344
region1376	A1	17747857	17749730	T1	19208756	19210647
region1377	A1	17765719	17768620	T1	19220646	19223506
region1378	A1	17778613	17780398	T1	19228759	19230533
region1379	A1	17788877	17790805	T1	19241727	19243643
region1380	A1	17804645	17806630	T1	19250405	19252440
region1381	A1	17812400	17814764	T1	19256544	19258933
region1382	A1	17871935	17873701	T1	19307023	19308774
region1383	A1	17900263	17904770	T1	19344312	19348802
region1384	A1	17912629	17914324	T1	19357170	19358859
region1385	A1	17930260	17932737	T1	19371975	19374445
region1386	A1	17989626	17994460	T1	19387310	19392174
region1387	A1	17998854	18000801	T1	19400831	19402744
region1388	A1	18014324	18015802	T1	19416579	19418033
region1389	A1	18019867	18021601	T1	19423254	19424972
region1390	A1	18036213	18042669	T1	19435058	19441561
region1391	A1	18046075	18047909	T1	19445115	19446971
region1392	A1	18073054	18075387	T1	19455862	19458216
region1393	A1	18075426	18078169	T1	19458267	19461006
region1394	A1	18079676	18081858	T1	19463938	19466104
region1395	A1	18082507	18084750	T1	19466604	19468874
region1396	A1	18084795	18087700	T1	19479178	19482081
region1397	A1	18106811	18109067	T1	19495937	19498169
region1398	A1	18113203	18116074	T1	19500898	19503721
region1399	A1	18116663	18119213	T1	19504318	19506851
region1400	A1	18133748	18135877	T1	19519350	19521485
region1401	A1	18136728	18138137	T1	19522258	19523649
region1402	A1	18144191	18148361	T1	19538696	19542865
region1403	A1	18149514	18151073	T1	19543953	19545515
region1404	A1	18152043	18155025	T1	19547855	19550775
region1405	A1	18195699	18197635	T1	19584295	19586233
region1406	A1	18205542	18207757	T1	19592794	19595033
region1407	A1	18208476	18213713	T1	19595589	19600819
region1408	A1	18238214	18239771	T1	19606086	19607640
region1409	A1	18270787	18272517	T1	19634336	19636064
region1410	A1	18287912	18289781	T1	19646178	19648036
region1411	A1	18327675	18329270	T1	19681709	19683287
region1412	A1	18334514	18336661	T1	19688763	19690942
region1413	A1	18342888	18346368	T1	19696489	19699967
region1414	A1	18352792	18358279	T1	19707283	19712783
region1415	A1	18378636	18380358	T1	19725156	19726860
region1416	A1	18396169	18399177	T1	19741656	19744666
region1417	A1	18415335	18417412	T1	19756306	19758350
region1418	A1	18422552	18424946	T1	19762998	19765359
region1419	A1	18424981	18426937	T1	19765405	19767361
region1420	A1	18430668	18432877	T1	19770589	19772800
region1421	A1	18434920	18436882	T1	19775157	19777098
region1422	A1	18440820	18443329	T1	19779663	19782160
region1423	A1	18451096	18454696	T1	19787281	19790905
region1424	A1	18489032	18491299	T1	19805733	19807960
region1425	A1	18491332	18495945	T1	19808158	19812757
region1426	A1	18516603	18518078	T1	19821081	19822547
region1427	A6	540040	542095	T1	19823423	19825494
region1428	A1	18521298	18524377	T1	19828754	19831829
region1429	A1	18533621	18536820	T1	19837361	19840558
region1430	A1	18540176	18544773	T1	19843966	19848597
region1431	A1	18549846	18554701	T1	19852190	19857023
region1432	A1	18557456	18559932	T1	19860889	19863373
region1433	A1	18559940	18562577	T1	19863411	19866030
region1434	A1	18564655	18567637	T1	19872957	19875942
region1435	A1	18567689	18569704	T1	19875988	19877986
region1436	A1	18569784	18571421	T1	19878003	19879631
region1437	A1	18577871	18581071	T1	19884922	19888110
region1438	A1	18582865	18587521	T1	19892087	19896745
region1439	A1	18588783	18590298	T1	19898073	19899590
region1440	A1	18619812	18621963	T1	19915319	19917466
region1441	A1	18630238	18632620	T1	19927563	19929943
region1442	A1	18667874	18670478	T1	19952624	19955229
region1443	A1	18670551	18672460	T1	19955307	19957247
region1444	A1	18696828	18698296	T1	19975044	19976509
region1445	A1	18699290	18703678	T1	19978459	19982801
region1446	A1	18713865	18715578	T1	19988529	19990230
region1447	A1	18715606	18717229	T1	19990271	19991880
region1448	A1	18720961	18722603	T1	19995382	19997020
region1449	A1	18723997	18725718	T1	19998444	20000151
region1450	A1	18728994	18730795	T1	20009941	20011731
region1451	A1	18756521	18759256	T1	20022053	20024779
region1452	A1	18766140	18767843	T1	20030013	20031683
region1453	A1	18771877	18773856	T1	20036438	20038418
region1454	A1	18774056	18775822	T1	20038618	20040366
region1455	A1	18836031	18837948	T1	20088956	20090947
region1456	A1	18838362	18840070	T1	20091210	20092905
region1457	A1	18843987	18846386	T1	20097525	20099912
region1458	A1	18854540	18856912	T1	20103431	20105819
region1459	A1	18861166	18863524	T1	20110099	20112419
region1460	A1	18870345	18873812	T1	20118179	20121695
region1461	A1	18877908	18880405	T1	20123718	20126195
region1462	A1	18883776	18885960	T1	20128997	20131178
region1463	A1	18918164	18920298	T1	20150533	20152629
region1464	A1	18922046	18925106	T1	20154188	20157238
region1465	A1	18939580	18944201	T1	20170473	20175112
region1466	A1	19603055	19606253	T1	20181279	20184495
region1467	A1	19622192	19623652	T1	20196577	20198008
region1468	A1	19626934	19628930	T1	20201124	20203111
region1469	A2	5529601	5532295	T1	20256924	20254248
region1470	A2	5504788	5507068	T1	20260718	20258443
region1471	A2	5500949	5502500	T1	20264484	20262929
region1472	A2	5463141	5465815	T1	20281935	20279268
region1473	A2	5457485	5460637	T1	20287506	20284342
region1474	A2	5436724	5438794	T1	20291423	20289323
region1475	A2	5364938	5367253	T1	20329370	20327010
region1476	A2	5134965	5138579	T1	20383159	20379607
region1477	A2	5067567	5069420	T1	20411315	20409483
region1478	A2	5030658	5032270	T1	20420584	20418985
region1479	A2	4989842	4991892	T1	20437898	20435874
region1480	A2	4965785	4968336	T1	20448936	20446360
region1481	A1	18959534	18962917	T1	20464822	20468199
region1482	A1	18985980	18987787	T1	20470297	20472114
region1483	A1	18998930	19001049	T1	20480252	20482375
region1484	A1	19003996	19006009	T1	20485256	20487287
region1485	A1	19018318	19022705	T1	20493717	20498086
region1486	A1	19025681	19027665	T1	20500434	20502378
region1487	A1	19064824	19067063	T1	20517746	20519968
region1488	A1	19067068	19069993	T1	20520007	20522936
region1489	A1	19075151	19077282	T1	20528226	20530369
region1490	A1	19085170	19086911	T1	20540980	20542708
region1491	A1	19090559	19093970	T1	20543262	20546702
region1492	A1	19095379	19098997	T1	20547261	20550916
region1493	A1	19099020	19101041	T1	20550975	20552994
region1494	A1	19101076	19106006	T1	20552996	20557895
region1495	A1	19110533	19118768	T1	20562864	20571097
region1496	A1	19118778	19120645	T1	20571129	20573028
region1497	A1	19120919	19123031	T1	20573274	20575388
region1498	A1	19123593	19125813	T1	20575915	20578168
region1499	A1	19191504	19193087	T1	20625010	20626623
region1500	A1	19195511	19197771	T1	20630877	20633135
region1501	A1	19200099	19203957	T1	20633139	20637007
region1502	A1	19204851	19207211	T1	20637694	20640055
region1503	A1	19221225	19228311	T1	20652218	20659296
region1504	A1	19242263	19246955	T1	20665892	20670582
region1505	A1	19247812	19250052	T1	20672178	20674440
region1506	A1	19252292	19254756	T1	20675874	20678359
region1507	A1	19258815	19261151	T1	20681791	20684106
region1508	A1	19265922	19267631	T1	20687588	20689300
region1509	A1	19273731	19278297	T1	20697795	20702325
region1510	A1	19289044	19290574	T1	20706068	20707593
region1511	A1	19292874	19295491	T1	20710051	20712675
region1512	A1	19297393	19300261	T1	20718970	20721874
region1513	A1	19300428	19302251	T1	20722912	20724767
region1514	A1	19303822	19306806	T1	20726453	20729425
region1515	A1	19343656	19345766	T1	20750413	20752516
region1516	A1	19354243	19355954	T1	20754913	20756623
region1517	A1	19356645	19358546	T1	20757489	20759400
region1518	A1	19363263	19365489	T1	20761439	20763627
region1519	A1	19372778	19375022	T1	20768711	20770924
region1520	A1	19386643	19388013	T1	20781071	20782456
region1521	A1	19388072	19390173	T1	20782528	20784616
region1522	A1	19392246	19395778	T1	20787567	20791037
region1523	A1	19396012	19398880	T1	20791330	20794197
region1524	A1	19399521	19403004	T1	20794845	20798317
region1525	A1	19403034	19406172	T1	20798379	20801526
region1526	A1	19406183	19411305	T1	20801567	20806690
region1527	A1	19414370	19418045	T1	20810039	20813670
region1528	A1	19418091	19419778	T1	20813707	20815392
region1529	A1	19419909	19421928	T1	20815538	20817567
region1530	A1	19422991	19424933	T1	20818698	20820641
region1531	A1	19436837	19438902	T1	20833718	20835804
region1532	A1	19451496	19453630	T1	20836499	20838608
region1533	A1	19460485	19463078	T1	20846315	20848864
region1534	A1	19463116	19464856	T1	20848909	20850674
region1535	A1	19468997	19470923	T1	20861282	20863226
region1536	A1	19475789	19477830	T1	20867525	20869589
region1537	A1	19486375	19488139	T1	20876272	20878019
region1538	A1	19500447	19503129	T1	20883914	20886607
region1539	A1	19513029	19515677	T1	20898897	20901565
region1540	A1	19515797	19518551	T1	20901728	20904493
region1541	A1	19542589	19545169	T1	20909373	20911969
region1542	A1	19556112	19558858	T1	20916700	20919489
region1543	A1	19561319	19564303	T1	20921928	20924872
region1544	A1	19564359	19566748	T1	20924883	20927236
region1545	A1	19590754	19592652	T1	20936099	20938005
region1546	A1	19595163	19596615	T1	20940541	20942010
region1547	A1	19596671	19599767	T1	20942050	20945094
region1548	A2	4942950	4944929	T1	20951991	20950018
region1549	A2	4912645	4914202	T1	20963130	20961569
region1550	A2	4824636	4827495	T1	20999133	20996283
region1551	A2	4808474	4811170	T1	21005612	21002923
region1552	A2	4805983	4807818	T1	21008006	21006160
region1553	A2	4791898	4793769	T1	21020820	21018944
region1554	A2	4744950	4746632	T1	21037116	21035432
region1555	A2	4708758	4710514	T1	21054759	21053002
region1556	A2	4706739	4708628	T1	21056712	21054850
region1557	A2	4695886	4699036	T1	21065958	21062887
region1558	A2	4644286	4645784	T1	21103816	21102318
region1559	A2	4433783	4435820	T1	21145785	21143755
region1560	A2	4372471	4374269	T1	21189528	21187738
region1561	A2	4355367	4357885	T1	21205359	21202850
region1562	A2	4351529	4353494	T1	21209205	21207231
region1563	A2	4342408	4344174	T1	21215757	21213968
region1564	A2	4160035	4162688	T1	21286626	21284003
region1565	A2	4140742	4142329	T1	21294165	21292544
region1566	A2	4091838	4093501	T1	21309345	21307692
region1567	A2	3892108	3894518	T1	21361394	21359004
region1568	A2	3884792	3886361	T1	21365525	21363952
region1569	A2	3864336	3865846	T1	21369804	21368284
region1570	A2	3801477	3803494	T1	21387109	21385091
region1571	A2	3742726	3744278	T1	21413876	21412331
region1572	A2	3737481	3742648	T1	21419068	21413934
region1573	A2	3735212	3737186	T1	21421246	21419267
region1574	A2	3675650	3677526	T1	21433838	21431912
region1575	A2	3654327	3656627	T1	21442153	21439844
region1576	A2	3634795	3637034	T1	21454722	21452490
region1577	A2	3629817	3633296	T1	21459535	21456016
region1578	A2	3619507	3622481	T1	21468595	21465647
region1579	A2	3616218	3618521	T1	21472075	21469765
region1580	A2	3601043	3603884	T1	21481224	21478390
region1581	A2	3598058	3600974	T1	21484226	21481307
region1582	A2	3593491	3597988	T1	21488712	21484227
region1583	A2	3553079	3554912	T1	21505140	21503283
region1584	A2	3550541	3552515	T1	21507681	21505700
region1585	A2	3547335	3549644	T1	21511061	21508748
region1586	A2	3544787	3546952	T1	21513265	21511103
region1587	A2	3542574	3544783	T1	21515489	21513298
region1588	A2	3492913	3494409	T1	21534037	21532540
region1589	A2	3422569	3425185	T1	21564148	21561551
region1590	A2	3405344	3407998	T1	21575112	21572468
region1591	A2	3370287	3372556	T1	21590726	21588474
region1592	A2	3363774	3365568	T1	21597057	21595264
region1593	A2	3306866	3309088	T1	21644729	21642569
region1594	A2	3304358	3306378	T1	21647055	21645043
region1595	A2	3271883	3273803	T1	21714860	21712924
region1596	A2	3260203	3262519	T1	21718113	21715839
region1597	A2	3257034	3259272	T1	21721064	21718867
region1598	A2	3251708	3253114	T1	21724590	21723184
region1599	A2	3218770	3220875	T1	21745347	21743249
region1600	A2	3214559	3216614	T1	21749705	21747654
region1601	A2	3195393	3198496	T1	21764808	21761710
region1602	A2	3191519	3194039	T1	21768522	21766047
region1603	A2	3135722	3137916	T1	21780581	21778368
region1604	A2	3123542	3125489	T1	21791311	21789358
region1605	A2	3117847	3120194	T1	21796750	21794373
region1606	A2	3069259	3071221	T1	21810145	21808179
region1607	A2	3027102	3029162	T1	21838222	21836220
region1608	A2	3024491	3026261	T1	21840876	21839091
region1609	A2	3011170	3012802	T1	21850624	21849015
region1610	A2	3009371	3010668	T1	21852332	21851041
region1611	A2	3006119	3009355	T1	21855557	21852364
region1612	A2	2942014	2945275	T1	21894135	21890853
region1613	A2	2939789	2941835	T1	21896333	21894276
region1614	A2	2916999	2919018	T1	21912555	21910501
region1615	A2	2912649	2916805	T1	21916913	21912743
region1616	A2	2897229	2899166	T1	21926064	21924119
region1617	A2	2894791	2896731	T1	21928642	21926606
region1618	A2	2892925	2894607	T1	21930391	21928694
region1619	A2	2889686	2891956	T1	21933632	21931362
region1620	A2	2851337	2853060	T1	21960896	21959205
region1621	A2	2810235	2813435	T1	21986716	21983491
region1622	A2	2774329	2777612	T1	22015597	22012342
region1623	A2	2748492	2750929	T1	22050506	22048070
region1624	A2	2729625	2731647	T1	22065749	22063737
region1625	A2	2720962	2723731	T1	22071167	22068402
region1626	A2	2717137	2720909	T1	22074943	22071193
region1627	A2	2705984	2707923	T1	22081745	22079841
region1628	A2	2703629	2705114	T1	22084066	22082623
region1629	A2	2693241	2695264	T1	22094301	22092296
region1630	A2	2647700	2651444	T1	22127947	22124233
region1631	A2	2627931	2629798	T1	22143157	22141271
region1632	A2	2614888	2616680	T1	22150146	22148370
region1633	A2	2612345	2614826	T1	22152597	22150147
region1634	A2	2596967	2599922	T1	22156607	22153654
region1635	A2	2562313	2565232	T1	22173532	22170608
region1636	A2	2543613	2545477	T1	22193584	22191736
region1637	A2	2538693	2540471	T1	22196393	22194642
region1638	A2	2533025	2535416	T1	22200419	22198028
region1639	A2	2513611	2515367	T1	22204579	22202823
region1640	A2	2510740	2513430	T1	22207377	22204701
region1641	A2	2502294	2504549	T1	22214949	22212699
region1642	A2	2500275	2502087	T1	22216938	22215124
region1643	A2	2495821	2497493	T1	22220897	22219256
region1644	A2	2464662	2466818	T1	22234985	22232835
region1645	A2	2429038	2431172	T1	22253033	22250912
region1646	A2	2400513	2402301	T1	22265563	22263784
region1647	A2	2395873	2399297	T1	22270430	22267024
region1648	A2	2379808	2382418	T1	22282240	22279627
region1649	A2	2353577	2358274	T1	22302064	22297345
region1650	A2	2336379	2338070	T1	22312234	22310519
region1651	A2	2309310	2312410	T1	22330739	22327650
region1652	A2	2305293	2307959	T1	22334638	22331990
region1653	A2	2293218	2295547	T1	22343523	22341202
region1654	A2	2287943	2290880	T1	22348820	22345903
region1655	A2	2284194	2286388	T1	22352394	22350180
region1656	A2	2282016	2283684	T1	22354563	22352872
region1657	A2	2274630	2276513	T1	22361168	22359271
region1658	A2	2272859	2274607	T1	22363035	22361281
region1659	A2	2257525	2259276	T1	22373800	22372059
region1660	A2	2209314	2210839	T1	22402533	22401004
region1661	A2	2207255	2208917	T1	22404671	22403010
region1662	A2	2205477	2207110	T1	22406351	22404719
region1663	A2	2199882	2201458	T1	22410325	22408754
region1664	A2	2132062	2134248	T1	22437039	22434837
region1665	A2	2129770	2132029	T1	22439340	22437095
region1666	A2	2123772	2125630	T1	22445387	22443519
region1667	A2	2113423	2115288	T1	22449692	22447832
region1668	A2	2109147	2112698	T1	22454125	22450589
region1669	A2	2053659	2056772	T1	22507682	22504601
region1670	A2	2050311	2052150	T1	22510590	22508748
region1671	A2	2048104	2050278	T1	22512751	22510594
region1672	A2	2044028	2047857	T1	22516812	22512986
region1673	A2	2039845	2041749	T1	22520915	22519008
region1674	A2	2037654	2039168	T1	22523139	22521621
region1675	A2	2035920	2037580	T1	22524870	22523203
region1676	A2	2033652	2035202	T1	22527056	22525511
region1677	A2	2027046	2030127	T1	22534522	22531452
region1678	A2	2017610	2019111	T1	22536978	22535503
region1679	A2	2015909	2017559	T1	22538706	22537062
region1680	A2	2032012	2033625	T1	22543285	22541672
region1681	A2	2010250	2012125	T1	22548668	22546808
region1682	A2	1999638	2001333	T1	22566474	22564770
region1683	A2	1990585	1992588	T1	22570693	22568686
region1684	A2	1981844	1984068	T1	22575490	22573272
region1685	A2	1979467	1980993	T1	22577598	22576075
region1686	A2	1970894	1972373	T1	22582610	22581131
region1687	A2	1968833	1970824	T1	22584592	22582612
region1688	A2	1959067	1961812	T1	22588597	22585879
region1689	A2	1932163	1934981	T1	22612231	22609438
region1690	A2	1909673	1911978	T1	22624037	22621729
region1691	A2	1894992	1897781	T1	22631733	22628927
region1692	A2	1881435	1882876	T1	22643581	22642110
region1693	A2	1846863	1849889	T1	22666957	22663936
region1694	A2	1838167	1839996	T1	22673652	22671847
region1695	A2	1816173	1818306	T1	22696273	22694177
region1696	A2	1811021	1812475	T1	22698782	22697335
region1697	A2	1776121	1778199	T1	22724706	22722646
region1698	A2	1711940	1714689	T1	22743370	22740623
region1699	A2	1710154	1711878	T1	22745100	22743381
region1700	A2	1704667	1708579	T1	22749952	22746105
region1701	A2	1700567	1703295	T1	22754313	22751556
region1702	A2	1680145	1682314	T1	22769921	22767757
region1703	A2	1664499	1667283	T1	22789059	22786276
region1704	A2	1658746	1660352	T1	22790907	22789303
region1705	A2	1612568	1616592	T1	22812502	22808488
region1706	A2	1608451	1610749	T1	22815044	22812745
region1707	A2	1593126	1595171	T1	22826799	22824777
region1708	A2	1582681	1584085	T1	22839848	22838435
region1709	A2	1579470	1581442	T1	22842554	22840563
region1710	A2	1577668	1579303	T1	22844481	22842851
region1711	A2	1569270	1570845	T1	22852358	22850775
region1712	A2	1549344	1551169	T1	22861958	22860130
region1713	A2	1532687	1534572	T1	22875468	22873604
region1714	A2	1530202	1532345	T1	22877983	22875837
region1715	A2	1481838	1483365	T1	22887253	22885713
region1716	A2	1439047	1441704	T1	22916931	22914287
region1717	A2	1410975	1413642	T1	22942077	22939389
region1718	A2	1377745	1381200	T1	22965908	22962485
region1719	A2	1348794	1350537	T1	22992604	22990888
region1720	A2	1322913	1324609	T1	23023994	23022310
region1721	A2	1215371	1217437	T1	23084832	23082743
region1722	A2	1212033	1213798	T1	23087964	23086196
region1723	A2	1195473	1198180	T1	23103749	23101062
region1724	A2	1190187	1193534	T1	23108066	23104709
region1725	A2	1187823	1190087	T1	23110394	23108099
region1726	A2	1184430	1187792	T1	23113874	23110487
region1727	A2	1150381	1153047	T1	23141207	23138519
region1728	A2	1125068	1127438	T1	23159736	23157383
region1729	A2	1062810	1065845	T1	23188352	23185318
region1730	A2	1061614	1062805	T1	23189571	23188382
region1731	A2	1054619	1056402	T1	23194064	23192294
region1732	A2	1011145	1014770	T1	23223226	23219624
region1733	A2	1002062	1008346	T1	23232003	23225719
region1734	A2	979037	980666	T1	23259116	23257505
region1735	A2	948931	951205	T1	23268641	23266361
region1736	A2	915746	917871	T1	23283153	23281057
region1737	A2	908342	910768	T1	23289853	23287419
region1738	A2	898557	900794	T1	23296553	23294308
region1739	A2	884098	885662	T1	23304622	23303096
region1740	A2	875484	877018	T1	23308037	23306456
region1741	A2	872255	874392	T1	23311046	23308929
region1742	A2	826787	829951	T1	23329835	23326674
region1743	A2	815395	817557	T1	23340389	23338251
region1744	A2	797702	800747	T1	23348767	23345771
region1745	A2	794733	796466	T1	23351661	23349943
region1746	A2	769176	772863	T1	23368389	23364706
region1747	A2	1258158	1260163	T1	23398501	23400515
region1748	A2	733602	737098	T1	23420414	23416884
region1749	A2	729429	732015	T1	23424499	23421886
region1750	A2	725498	727568	T1	23428953	23426871
region1751	A2	719982	723638	T1	23434591	23430963
region1752	A2	707027	708791	T1	23447778	23446025
region1753	A2	698917	700879	T1	23456331	23454400
region1754	A2	694550	696283	T1	23460062	23458301
region1755	A2	688221	689987	T1	23464501	23462738
region1756	A2	657443	662909	T1	23487892	23482423
region1757	A2	648123	650217	T1	23496446	23494365
region1758	A2	640073	642474	T1	23504196	23501799
region1759	A2	632553	635671	T1	23510769	23507652
region1760	A2	627618	631105	T1	23515700	23512252
region1761	A2	621319	627292	T1	23523969	23517966
region1762	A2	617368	619242	T1	23527475	23525596
region1763	A2	596058	598813	T1	23538502	23535757
region1764	A2	592506	595265	T1	23542028	23539261
region1765	A2	589681	591845	T1	23552750	23550598
region1766	A2	585556	588149	T1	23556814	23554251
region1767	A2	576062	578363	T1	23565087	23562783
region1768	A2	572044	574154	T1	23569078	23566947
region1769	A2	543727	545094	T1	23591683	23590307
region1770	A2	527207	530034	T1	23598008	23595189
region1771	A2	514048	517139	T1	23608123	23605041
region1772	A2	503341	505671	T1	23611780	23609444
region1773	A2	484851	486846	T1	23626597	23624604
region1774	A2	479625	483662	T1	23630860	23626791
region1775	A2	391633	393056	T1	23656866	23655453
region1776	A2	385149	389295	T1	23663205	23659088
region1777	A2	344281	346624	T1	23690849	23688523
region1778	A2	340034	341586	T1	23696502	23694939
region1779	A2	331848	334465	T1	23703600	23700995
region1780	A2	325955	327866	T1	23709221	23707273
region1781	A2	320268	322775	T1	23714789	23712276
region1782	A2	312152	313804	T1	23721606	23719942
region1783	A2	309285	310908	T1	23724512	23722890
region1784	A2	297029	299126	T1	23731603	23729514
region1785	A2	279872	281703	T1	23738506	23736667
region1786	A2	274535	276201	T1	23742670	23741004
region1787	A2	270381	272708	T1	23746319	23744015
region1788	A2	267253	269959	T1	23749147	23746461
region1789	A2	242131	246313	T1	23764608	23760417
region1790	A2	239318	242127	T1	23767432	23764639
region1791	A2	235800	238034	T1	23770904	23768690
region1792	A2	197138	199311	T1	23801321	23799106
region1793	A2	182780	185351	T1	23814051	23811406
region1794	A2	179674	182626	T1	23817129	23814237
region1795	A2	172175	175123	T1	23831181	23828201
region1796	A2	169744	171400	T1	23834621	23832960
region1797	A2	142443	144253	T1	23845990	23844191
region1798	A2	125119	128096	T1	23854529	23851555
region1799	A2	107109	108879	T1	23859790	23858024
region1800	A2	103358	106042	T1	23863577	23860886
region1801	A2	98957	101088	T1	23873778	23871664
region1802	A2	96152	98953	T1	23876732	23873915
region1803	A2	93293	95491	T1	23879426	23877252
region1804	A2	91600	93235	T1	23881220	23879579
region1805	A2	85591	87294	T1	23887099	23885403
region1806	A2	81747	83964	T1	23891079	23888857
region1807	A2	78962	81622	T1	23893866	23891206
region1808	A2	72403	74345	T1	23901552	23899634
region1809	A2	58095	60112	T1	23920022	23917971
region1810	A2	56223	58043	T1	23921927	23920093
region1811	A2	42011	43488	T1	23930105	23928631
region1812	A2	36620	38058	T1	23935277	23933828
region1813	A2	34817	36290	T1	23937062	23935594
region1814	A2	20502	22601	T1	23944434	23942362
region1815	A2	6688103	6689662	T1	23949433	23950985
region1816	A2	6691286	6692958	T1	23952599	23954252
region1817	A2	6700829	6702923	T1	23959182	23961284
region1818	A2	6708192	6710026	T1	23963981	23965817
region1819	A2	6710062	6712556	T1	23965900	23968393
region1820	A2	6712601	6720587	T1	23968397	23976338
region1821	A2	6720642	6722650	T1	23976433	23978425
region1822	A2	6722651	6724407	T1	23978520	23980287
region1823	A2	7088480	7092664	T1	23985299	23989464
region1824	A2	7147573	7149546	T1	23996913	23998842
region1825	A2	7236622	7237966	T1	24003781	24005122
region1826	A2	7238580	7240382	T1	24005449	24007218
region1827	A2	7272315	7273909	T1	24011610	24013204
region1828	A2	7278876	7280545	T1	24019174	24020837
region1829	A2	7334061	7335853	T1	24025692	24027490
region1830	A2	7339926	7343071	T1	24029166	24032276
region1831	A2	7486217	7491458	T1	24047290	24052462
region1832	A2	7512487	7514674	T1	24068041	24070222
region1833	A2	7560601	7564962	T1	24082151	24086506
region1834	A2	7571273	7573550	T1	24089488	24091743
region1835	A2	7573595	7575878	T1	24091769	24094055
region1836	A2	7578225	7580180	T1	24094607	24096595
region1837	A2	7580454	7582929	T1	24096920	24099412
region1838	A2	7590321	7592385	T1	24099646	24101693
region1839	A2	7638566	7641832	T1	24119751	24122992
region1840	A2	7690500	7692232	T1	24131013	24132730
region1841	A2	7701091	7702970	T1	24140567	24142447
region1842	A2	7702979	7704980	T1	24142539	24144487
region1843	A2	7737333	7739349	T1	24149106	24151119
region1844	A2	7744442	7746268	T1	24155031	24156834
region1845	A2	7800633	7802504	T1	24171295	24173165
region1846	A2	7874777	7877560	T1	24186286	24189039
region1847	A2	7912151	7913990	T1	24203027	24204859
region1848	A2	7916460	7922821	T1	24205802	24212155
region1849	A2	8089235	8090928	T1	24258022	24259710
region1850	A2	8193139	8196559	T1	24273051	24276482
region1851	A2	8236395	8238130	T1	24285531	24287280
region1852	A2	8275849	8278832	T1	24294072	24297027
region1853	A2	8336843	8338467	T1	24310975	24312593
region1854	A2	8339971	8342242	T1	24314110	24316394
region1855	A2	8415815	8417840	T1	24340937	24342972
region1856	A2	8469460	8473067	T1	24358098	24361638
region1857	A2	8480140	8481894	T1	24365064	24366814
region1858	A2	8491816	8494936	T1	24372630	24375758
region1859	A2	8525994	8529078	T1	24390633	24393727
region1860	A2	8535169	8537296	T1	24399436	24401577
region1861	A2	8584155	8588739	T1	24420235	24424803
region1862	A2	8629890	8631643	T1	24440408	24442149
region1863	A2	8769734	8771369	T1	24502960	24504597
region1864	A2	8806601	8810413	T1	24521040	24524820
region1865	A2	8814549	8816199	T1	24526795	24528451
region1866	A2	8816229	8818282	T1	24528538	24530611
region1867	A2	8829612	8831143	T1	24536415	24537961
region1868	A2	8853568	8857192	T1	24554895	24558490
region1869	A2	8857355	8859419	T1	24559857	24561935
region1870	A2	8945700	8947665	T1	24615356	24617287
region1871	A2	8951377	8954395	T1	24618744	24621740
region1872	A2	8955477	8957170	T1	24621786	24623494
region1873	A2	8968751	8970975	T1	24631480	24633683
region1874	A2	9070712	9072911	T1	24678215	24680423
region1875	A2	9230793	9232445	T1	24762364	24764018
region1876	A2	9251848	9254256	T1	24766319	24768676
region1877	A2	9279839	9281666	T1	24790011	24791863
region1878	A2	9315484	9317800	T1	24810773	24813101
region1879	A2	9318641	9320716	T1	24813717	24815808
region1880	A2	9356935	9358611	T1	24833848	24835530
region1881	A2	9366269	9368402	T1	24840538	24842647
region1882	A2	9381042	9383239	T1	24845392	24847574
region1883	A2	9386332	9389797	T1	24850079	24853485
region1884	A2	9411903	9414032	T1	24859149	24861308
region1885	A2	9414738	9417470	T1	24861938	24864684
region1886	A2	9513080	9515020	T1	24905921	24907825
region1887	A2	9560272	9562107	T1	24934078	24935933
region1888	A2	9583767	9590505	T1	24956370	24963117
region1889	A2	9590511	9594016	T1	24963153	24966640
region1890	A2	9595361	9597369	T1	24968053	24970067
region1891	A2	9597411	9600053	T1	24970076	24972723
region1892	A2	9600609	9602114	T1	24973132	24974645
region1893	A2	9603440	9605091	T1	24975900	24977554
region1894	A2	9605142	9606780	T1	24977641	24979266
region1895	A2	9606831	9608849	T1	24979270	24981288
region1896	A2	9613825	9616384	T1	24987228	24989761
region1897	A2	9617433	9618975	T1	24990931	24992475
region1898	A2	9620082	9622838	T1	24993438	24996178
region1899	A2	9622842	9624435	T1	24996246	24997874
region1900	A2	9624436	9626499	T1	24997907	24999994
region1901	A2	9627066	9628992	T1	25000490	25002398
region1902	A2	9665344	9666684	T1	25020952	25022292
region1903	A2	9684504	9686664	T1	25035458	25037610
region1904	A2	9689350	9692421	T1	25039251	25042296
region1905	A2	9729887	9732407	T1	25066645	25069172
region1906	A2	9756260	9758251	T1	25074462	25076460
region1907	A2	9762855	9764390	T1	25081369	25082885
region1908	A2	9819844	9821904	T1	25113254	25115281
region1909	A2	9828685	9831414	T1	25121974	25124689
region1910	A2	9858568	9860129	T1	25141665	25143216
region1911	A2	9865586	9867570	T1	25146921	25148907
region1912	A2	9904517	9906459	T1	25171655	25173571
region1913	A2	9909596	9912591	T1	25176380	25179335
region1914	A2	9917818	9919484	T1	25182790	25184429
region1915	A2	9921496	9924804	T1	25186844	25190117
region1916	A2	9962939	9966365	T1	25193063	25196465
region1917	A2	9976966	9979068	T1	25203784	25205886
region1918	A2	9979083	9981412	T1	25205944	25208286
region1919	A2	9988498	9992030	T1	25211568	25215093
region1920	A2	9994448	9996339	T1	25217556	25219399
region1921	A2	10011534	10015571	T1	25228121	25232154
region1922	A2	10015816	10018196	T1	25235320	25237669
region1923	A2	10062614	10064850	T1	25251099	25253328
region1924	A2	10074167	10078024	T1	25254709	25258540
region1925	A2	10081634	10083604	T1	25262307	25264251
region1926	A2	10095000	10097817	T1	25272399	25275155
region1927	A2	10117177	10118820	T1	25287419	25289078
region1928	A2	10135744	10138365	T1	25299513	25302106
region1929	A2	10144943	10147026	T1	25307419	25309460
region1930	A2	10172490	10174085	T1	25322715	25324315
region1931	A2	10241600	10243725	T1	25341041	25343210
region1932	A2	10247390	10249084	T1	25345396	25347086
region1933	A2	10249153	10251795	T1	25347122	25349756
region1934	A2	10253890	10255849	T1	25351122	25353055
region1935	A2	10258823	10261368	T1	25355571	25358126
region1936	A2	10266303	10268303	T1	25363013	25365005
region1937	A2	10355191	10356658	T1	25367251	25365780
region1938	A2	10352281	10354003	T1	25370099	25368371
region1939	A2	10350402	10352280	T1	25372006	25370134
region1940	A2	10336616	10338748	T1	25381551	25379412
region1941	A2	10328664	10331931	T1	25388291	25385018
region1942	A2	10315854	10317454	T1	25398260	25396660
region1943	A2	10312974	10315822	T1	25401093	25398262
region1944	A2	10304768	10306456	T1	25408620	25406959
region1945	A2	10301115	10302935	T1	25411722	25409894
region1946	A2	10298828	10300920	T1	25414374	25412229
region1947	A2	10291464	10293270	T1	25420285	25418477
region1948	A2	10289613	10291435	T1	25422098	25420289
region1949	A2	10282210	10283808	T1	25428210	25426629
region1950	A2	10391773	10393397	T1	25459238	25460841
region1951	A2	10431842	10433807	T1	25484095	25486055
region1952	A2	10447205	10448799	T1	25490995	25492607
region1953	A2	10476455	10478207	T1	25508199	25509933
region1954	A2	10483901	10485753	T1	25514626	25516450
region1955	A2	10533502	10535175	T1	25544832	25546514
region1956	A2	10545490	10547974	T1	25555444	25557899
region1957	A2	10570122	10572069	T1	25570504	25572452
region1958	A2	10600219	10601671	T1	25593440	25594874
region1959	A2	10614647	10616421	T1	25596598	25598349
region1960	A2	10618090	10620826	T1	25599447	25602199
region1961	A2	10629725	10631909	T1	25612365	25614546
region1962	A2	10637515	10639574	T1	25621225	25623289
region1963	A2	10662070	10665032	T1	25640313	25643259
region1964	A2	10665100	10667079	T1	25643292	25645273
region1965	A2	10692220	10693970	T1	25663566	25665308
region1966	A2	10709446	10713495	T1	25679924	25683945
region1967	A2	10734707	10738602	T1	25692090	25695989
region1968	A2	10738718	10740386	T1	25696045	25697690
region1969	A2	10743606	10745896	T1	25699032	25701303
region1970	A2	10746951	10748534	T1	25702413	25703997
region1971	A2	10772091	10774226	T1	25722041	25724151
region1972	A2	10802230	10803908	T1	25733804	25735517
region1973	A2	10824480	10826635	T1	25749210	25751402
region1974	A2	10831007	10832780	T1	25755204	25756957
region1975	A2	10834656	10836906	T1	25757826	25760083
region1976	A2	10838440	10839894	T1	25761675	25763122
region1977	A2	10846171	10847752	T1	25768251	25769824
region1978	A2	10857693	10860810	T1	25775993	25779125
region1979	A2	10871711	10875356	T1	25787233	25790860
region1980	A2	10877819	10879605	T1	25793077	25794865
region1981	A2	10881899	10883900	T1	25796853	25798862
region1982	A2	10890997	10893891	T1	25804085	25806929
region1983	A2	10897741	10900122	T1	25807369	25809759
region1984	A2	10900435	10904469	T1	25810968	25815071
region1985	A2	10912739	10914862	T1	25821925	25824049
region1986	A2	10914982	10918915	T1	25824118	25828049
region1987	A2	10919148	10921289	T1	25828226	25830384
region1988	A2	10923989	10925873	T1	25833019	25834877
region1989	A2	10925949	10927471	T1	25834878	25836385
region1990	A2	10940768	10942967	T1	25847188	25849392
region1991	A2	10949276	10955505	T1	25853244	25859452
region1992	A2	10971692	10973996	T1	25871360	25873679
region1993	A2	10997541	10999424	T1	25886867	25888739
region1994	A2	11008176	11010140	T1	25897138	25899136
region1995	A2	11012443	11013963	T1	25900267	25901788
region1996	A2	11017040	11019244	T1	25903424	25905634
region1997	A2	11021361	11023678	T1	25907662	25909976
[truncated: 8,156 more rows]

## Sheet: CG DMRs
Source Data Fig. 4
Differential methylation regions (DMRs) between A vs. T
			T	A	T	A	T	A	T	A	T	A	A vs. T
chr	start	end	Aar/Ath		F1		733		738		Asu		Aar/Ath	F1	733	738	Asu
A1	1889	1988	0.668639	0.941176	0.728571	0.836066	0.666667	0.951807	0.304348	0.901408	0.660194	0.24	N	N	N	hyper	N
A1	1989	2088	0.96	0.95082	0.971429	0.935897	0.961538	0.970149	0.37037	0.96	0.548387	0.921739	N	N	N	hyper	N
A1	37284	37383	0.137931	0.94697	0.25641	0.966292	0.236842	0.968085	0.0153846	0.987179	0.480392	0.704225	hyper	hyper	hyper	hyper	N
A1	37784	37883	0.828947	0.954545	0.87037	0.935484	0.8	0.717391	0.73913	0.902778	0	0.612903	N	N	N	N	hyper
A1	37984	38083	0.247525	0.738095	0.368421	0.531915	0.4	0.387755	0.173913	0.75	0	0.722222	N	N	N	hyper	hyper
A1	45948	46047	0.029703	0.885057	0	0.936508	0	0.946429	0	1	0	0.015873	hyper	hyper	hyper	hyper	N
A1	46048	46147	0	0.850746	0	0.984127	0	0.825243	0.0416667	0.965517	0	0.015873	hyper	hyper	hyper	hyper	N
A1	47421	47520	0.525	0.934211	0.314815	0.927273	0.564103	0.849057	0.837838	0.289474	0.636364	0	N	hyper	N	hypo	hypo
A1	48621	48720	0	0.836066	0	0.777778	0	0.92	0	0.966102	0.927273	0.0133333	hyper	hyper	hyper	hyper	hypo
A1	76109	76208	0.608696	0.961538	0.571429	0.965517	0.695652	0.822222	0.34	0.921875	0.349206	0.03125	N	N	N	hyper	N
A1	76209	76308	0.982759	0.777778	0.813953	0.857143	1	0.911765	0.931818	0.814815	0.509804	0	N	N	N	N	hypo
A1	76309	76408	0	0.916667	0	0.921569	0	0.830189	0	0.777778	0	0	hyper	hyper	hyper	hyper	N
A1	81821	81920	0.0744681	0.684783	0.08	0.488889	0.131579	0.716981	0.107143	0.681818	0.21519	0	hyper	N	hyper	hyper	N
A1	86999	87098	0.952941	0.96875	0.911765	0.946429	0.888889	0.875	0.973684	0.927711	0.0128205	0.647059	N	N	N	N	hyper
A1	87399	87498	0	0.651685	0	0.6	0	0.428571	0	0	0	0.0166667	hyper	hyper	N	N	N
A1	87599	87698	0.767857	0.973684	0.510638	0.88172	0.723404	0.772727	0.732558	0.946237	0	0.769663	N	N	N	N	hyper
A1	89899	89998	0	0.92233	0	0.919355	0	0.930233	0.0833333	0.957447	0	0.922078	hyper	hyper	hyper	hyper	hyper
A1	100340	100439	0.466667	0.452991	0.44382	0.333333	0.449704	0.45	0.305732	0.881944	0.300546	0.178947	N	N	N	hyper	N
A1	100840	100939	0.729508	0.859155	0.644444	0.755556	0.882353	0.928571	0.909091	0.441176	0	0.972222	N	N	N	N	hyper
A1	108977	109076	0.209821	0.960199	0.534653	0.951613	0.244898	0.898876	0.208333	0.939024	0.393064	0.849624	hyper	N	hyper	hyper	N
A1	109777	109876	0	0.772152	0	0.725	0	0.888889	0.225806	1	0	0	hyper	hyper	hyper	hyper	N
A1	109977	110076	0	0.643312	0.0192308	0.709677	0	0	0	0.36	0.0131579	0	hyper	hyper	N	N	N
A1	124357	124456	0	0.630137	0.203704	0.4	0.272727	0.771429	0.097561	0.615385	0.0375	0.0163934	hyper	N	N	hyper	N
A1	154585	154684	0.601064	0.825	0.565789	0.8	0.581197	0.68	0.634921	0.746032	0.0123457	0.62766	N	N	N	N	hyper
A1	155085	155184	0.970297	0.953125	0.92	0.909091	0.913043	0.947368	0.970588	0.333333	0.807692	0.55102	N	N	N	hypo	N
A1	160607	160706	0	0.394366	0	0.695652	0.0434783	0.594059	0	0.0943396	0	0.0381679	N	hyper	hyper	N	N
A1	162383	162482	0	0.536585	0	0.418605	0	0.416667	0.0185185	0.6875	0	0	hyper	N	N	hyper	N
A1	196427	196526	0	0.773585	0	0.714286	0	0.3125	0	0.571429	0	0	hyper	hyper	N	hyper	N
A1	205873	205972	0	0.901408	0.0212766	0.88	0	0.787234	0.0175439	0.837838	0.642857	0.310345	hyper	hyper	hyper	hyper	N
A1	206173	206272	0.215827	0.91133	0.253521	0.87037	0.230769	0.793814	0.0181818	0.878788	0.831325	0.242268	hyper	hyper	hyper	hyper	hypo
A1	206273	206372	0.00662252	0.683673	0	0.679389	0	0.525862	0.016129	0.893443	0.605263	0.62381	hyper	hyper	hyper	hyper	N
A1	290469	290568	0.00581395	0.811245	0	0.509091	0	0	0.0227273	0	0.926471	0.912727	hyper	hyper	N	N	N
A1	290669	290768	0.00564972	0.90709	0.0724638	0.900376	0.00510204	0.114754	0	0	0.955975	0.965952	hyper	hyper	N	N	N
A1	290769	290868	0.00842697	0.958362	0.0977444	0.934848	0	0.114428	0	0	0.980908	0.967955	hyper	hyper	N	N	N
A1	290869	290968	0.011236	0.962651	0.0510204	0.94026	0.0188679	0.178082	0	0.0493827	0.981203	0.955882	hyper	hyper	N	N	N
A1	290969	291068	0	0.969536	0	0.923423	0	0	0.025641	0	0.957227	0.951952	hyper	hyper	N	N	N
A1	291169	291268	0.00701754	0.955076	0	0.926868	0	0	0.00840336	0.0103093	0.962838	0.958774	hyper	hyper	N	N	N
A1	291269	291368	0.00591716	0.915683	0	0.817308	0.0196078	0.00763359	0	0	0.970896	0.937898	hyper	hyper	N	N	N
A1	291369	291468	0	0.933868	0.0153846	0.882562	0	0.0155039	0.0289855	0.0547945	0.927885	0.965766	hyper	hyper	N	N	N
A1	291469	291568	0	0.878182	0.044335	0.73271	0.0160772	0.131474	0.126697	0.0442177	0.968037	0.950478	hyper	hyper	N	N	N
A1	291569	291668	0.00302115	0.791935	0.0357143	0.595683	0.0224719	0.113971	0.132626	0.0268595	0.971081	0.951977	hyper	hyper	N	N	N
A1	303666	303765	0.933884	0.970149	0.88	0.933333	0.904762	0.9875	0.984615	0.4	0.554622	0.777778	N	N	N	hypo	N
A1	305309	305408	0	0.295652	0	0.311111	0	0.666667	0.0151515	0	0.0117647	0.0113636	N	N	hyper	N	N
A1	349154	349253	0	0.930233	0.103448	0.866667	0	0.925926	0	0.972222	0	0	hyper	hyper	hyper	hyper	N
A1	371710	371809	0.327869	0.958333	0.513514	0.884615	0.508475	1	0.357143	0.978261	0.873239	0.282051	hyper	N	N	hyper	hypo
A1	392546	392645	0.00689655	0.536913	0	0.55	0	0.755814	0	0.933333	0	0.413333	hyper	hyper	hyper	hyper	N
A1	392746	392845	0	0.857143	0	0.932203	0.0142857	0.9375	0	0.921875	0	0.695122	hyper	hyper	hyper	hyper	hyper
A1	393346	393445	0.738739	0.853333	0.689655	0.729167	0.290323	0.974359	0.348837	0.958333	0.0114943	0.0133333	N	N	hyper	hyper	N
A1	393546	393645	0.945392	0.916667	0.933884	0.892308	0.9375	0.955882	0.960526	0.945455	0.177033	0.93617	N	N	N	N	hyper
A1	393646	393745	0.745387	0.889535	0.756757	0.86087	0.474227	0.917241	0.937984	0.920455	0.00568182	0.729282	N	N	N	N	hyper
A1	393846	393945	0.938144	0.94686	0.955882	0.962963	0.948276	0.963636	0.929293	0.783582	0	0.676056	N	N	N	N	hyper
A1	393946	394045	0.898876	0.890909	0.883333	1	1	0.972222	1	0.961538	0	0.910714	N	N	N	N	hyper
A1	398658	398757	0.00757576	0.597403	0.157895	0.396825	0	0.461538	0.0238095	0.180723	0	0.169811	hyper	N	N	N	N
A1	398758	398857	0.00970874	0.301205	0	0.369231	0	0.554688	0.037037	0.222222	0	0.12987	N	N	hyper	N	N
A1	405457	405556	0	0.787879	0	0.717391	0	0.421053	0	0.654762	0	0.504202	hyper	hyper	N	hyper	hyper
A1	411022	411121	0	0.940299	0.0285714	0.930233	0	0.972222	0.3	0.978723	0.403846	0	hyper	hyper	hyper	hyper	N
A1	476269	476368	0	0.889503	0	0.778947	0.237113	0.817518	0	0.955056	0	0	hyper	hyper	hyper	hyper	N
A1	484874	484973	0.858333	1	0.837209	0.947368	0.946429	0.514286	0.931034	0.981481	0	0.616667	N	N	N	N	hyper
A1	486174	486273	0.850746	0.729167	0.833333	0.935484	0.941176	0.88	0.961538	0.448276	0	0.0238095	N	N	N	hypo	N
A1	487574	487673	0.311927	0.971698	0.451613	0.947368	0.4	0.895349	0.575342	0.619048	0.010101	0	hyper	N	N	N	N
A1	487674	487773	0.660606	0.980198	0.526316	0.88	0.507692	0.518987	0.911392	0.962264	0	0.888889	N	N	N	N	hyper
A1	487874	487973	0.0169492	0.95	0	0.92	0	0.926829	0.0294118	0.933333	0.491228	0.5	hyper	hyper	hyper	hyper	N
A1	487974	488073	0.490196	0.931034	0.554054	0.779661	0.446429	0.62	0.5	0.897436	0.236842	0.944444	N	N	N	N	hyper
A1	488074	488173	0.934783	0.944444	0.904762	0.956522	0.923077	0.91358	0.959184	0.953125	0.0117647	0.911765	N	N	N	N	hyper
A1	495786	495885	0.9	0.961538	0.8875	0.941176	0.945946	0.833333	0.934783	0.941176	0	0.5	N	N	N	N	hyper
A1	496386	496485	0.269939	0.851429	0.446281	0.857143	0.570175	0.672727	0.955752	0.978723	0.358209	0.947059	hyper	N	N	N	hyper
A1	497386	497485	0.886076	0.910448	0.90625	0.761905	0.9	0.930233	0.961538	0.966667	0	0.596774	N	N	N	N	hyper
A1	497586	497685	0.884921	0.939891	0.894309	0.961538	0.952381	0.938596	0.897196	0.977011	0.00549451	0.819277	N	N	N	N	hyper
A1	499386	499485	0.545455	0.741935	0.592593	0.866667	0.44	0.846154	0.71875	0.793103	0	0.6	N	N	N	N	hyper
A1	501352	501451	0.00719424	0.541667	0	0.885714	0	0.628571	0	0.662338	0	0	hyper	hyper	hyper	hyper	N
A1	515557	515656	0.738739	0.9625	0.666667	0.938776	0.720588	0.957447	0.701493	0.758621	0	0.744681	N	N	N	N	hyper
A1	515757	515856	0	0.953488	0	0.947368	0	0.944444	0	0.902439	0	0.0444444	hyper	hyper	hyper	hyper	N
A1	517057	517156	0	0.965714	0	0.877551	0	0.65	0	0.943182	0	0.00793651	hyper	hyper	hyper	hyper	N
A1	517357	517456	0.0136986	0.958333	0	0.789474	0	0.895833	0	0.923077	0	0	hyper	hyper	hyper	hyper	N
A1	550674	550773	0	0.769231	0	0.60177	0.0166667	0.915254	0	0.957746	0	0	hyper	hyper	hyper	hyper	N
A1	551474	551573	0.157233	0.844086	0.2	0.7109	0.175	0.924528	0.175	0.962963	0.264706	0.335766	hyper	hyper	hyper	hyper	N
A1	551574	551673	0	0.762821	0	0.902954	0.235294	0.509434	0	0.738462	0	0.0070922	hyper	hyper	N	hyper	N
A1	560928	561027	0.471963	0.889447	0.464912	0.911504	0.424528	0.985185	0.51145	0.733333	0.486842	0.731034	N	N	hyper	N	N
A1	562534	562633	0.39604	0.833333	0.330435	0.311321	0.350649	0.890244	0.274725	0.746835	0	0.0265487	N	N	hyper	N	N
A1	565301	565400	0.5	0.947368	0.45098	0.933333	0.333333	1	0.482759	0.884615	0.367347	0.891304	N	N	hyper	N	hyper
A1	579308	579407	0	0.653061	0	0.888889	0	0.452381	0	0.242424	0.0108696	0.0862069	hyper	hyper	N	N	N
A1	589480	589579	0.0107527	0.731343	0	0.863636	0	0.0263158	0	0.73913	0	0.625	hyper	hyper	N	hyper	hyper
A1	590943	591042	0	0.952381	0	0.642857	0	0.965517	0.0588235	0.9375	0	0	hyper	hyper	hyper	hyper	N
A1	597669	597768	0.59292	0.833333	0.596774	0.695652	0.658537	0.319149	0.675676	0.595745	0.689655	0	N	N	N	N	hypo
A1	598569	598668	0.00909091	0.0517241	0.0117647	0.511811	0.0361446	0.0675676	0.00961538	0.0277778	0	0	N	hyper	N	N	N
A1	600966	601065	0.0102041	0.769231	0	0.952381	0.275862	0.517241	0.25	0.934783	0.0123457	0.192308	hyper	hyper	N	hyper	N
A1	614278	614377	0	0.779221	0	0.964286	0	0.833333	0.0666667	0.9	0.757576	0	hyper	hyper	hyper	hyper	hypo
A1	614778	614877	0.0192308	0.675676	0	0.594595	0	0.461538	0.272727	0.0294118	0.016129	0	hyper	hyper	N	N	N
A1	642987	643086	0.00943396	0.648	0.148148	0.42029	0	0.854962	0	0.362319	0	0.241667	hyper	N	hyper	N	N
A1	643587	643686	0.951049	0.969697	1	0.972222	0.916667	0.945946	0.965517	0.961538	0.629032	0	N	N	N	N	hypo
A1	648436	648535	0	0.0220994	0.010989	0.0142857	0	0.00694444	0	0.0188679	0	0.953878	N	N	N	N	hyper
A1	648536	648635	0	0	0.0263158	0	0	0	0.0238095	0	0	0.955307	N	N	N	N	hyper
A1	649736	649835	0	0.368421	0	0.5	0.0263158	0.791667	0	0.823529	0.0392157	0	N	hyper	hyper	hyper	N
A1	649836	649935	0	0.542056	0	0.209302	0	0.66129	0	0.425532	0.00970874	0	hyper	N	hyper	N	N
A1	664785	664884	0.83871	0.926829	0.593023	0.901408	0.922078	0.916667	0.940299	0.979798	0.945205	0.33945	N	N	N	N	hypo
A1	665143	665242	0.434783	0.953125	0.361111	0.916667	0.322581	0.935484	0.48	0.978723	0	0.0327869	hyper	hyper	hyper	N	N
A1	695507	695606	0.927273	0.975309	0.963636	0.912281	0.96	0.897959	0.97619	0.962963	0.96	0	N	N	N	N	hypo
A1	695907	696006	0.919048	0.935065	0.971831	0.878378	0.929577	0.970149	0.969231	0.94	0.966387	0.40566	N	N	N	N	hypo
A1	696907	697006	0.973451	0.983607	1	1	0.979592	0.974359	0.895833	0.948276	0.557143	0.0121951	N	N	N	N	hypo
A1	697507	697606	0.597403	0.918919	0.585366	0.848485	0.87931	0.811321	0.621622	0.625	0.857143	0	N	N	N	N	hypo
A1	706649	706748	0.444444	0.936709	0.692308	0.684211	0.357143	0.982759	0.611111	1	0	0.0178571	N	N	hyper	N	N
A1	713904	714003	0.623762	0.848837	0.934426	0.929412	0.907407	0.0652174	0.912281	0.928571	0.807229	0.602273	N	N	hypo	N	N
A1	714104	714203	0.813333	0.8	0.717391	0.461538	0.769231	0.0645161	0.923077	0.956522	0.610169	0.52	N	N	hypo	N	N
A1	715804	715903	0	0.581395	0	0	0	0.76	0	0.44	0	0	hyper	N	hyper	N	N
A1	733593	733692	0.760563	0.892562	0.644068	0.78125	0.76087	0.69697	0.948718	0.927273	0	0.542373	N	N	N	N	hyper
A1	733793	733892	0.594059	0.967213	0.8	0.93617	0.268293	0.932432	0.674419	0.964912	0.575758	0.566265	N	N	hyper	N	N
A1	734093	734192	0.713043	0.935897	0.714286	0.918367	0.928571	0.939024	0.666667	0.9375	0.737705	0.228571	N	N	N	N	hypo
A1	734193	734292	0.936842	0.642105	0.84	0.575	0.625	0.842105	0.84375	0.921569	0.95283	0.278689	N	N	N	N	hypo
A1	734293	734392	0.890909	0.958333	0.793103	0.958333	0.75	0.925926	0.894737	0.969697	0.603448	0	N	N	N	N	hypo
A1	734793	734892	0.762712	0.966942	0.742574	0.929515	0.803468	0.969697	0.822368	0.956938	0.168421	0.950495	N	N	N	N	hyper
A1	734893	734992	0.793028	0.933806	0.845679	0.972136	0.938111	0.957895	0.829365	0.814126	0.230769	0.829787	N	N	N	N	hyper
A1	735952	736051	0	0.890411	0	0.686869	0.0740741	0.860465	0.164557	0.203125	0.00826446	0	hyper	hyper	hyper	N	N
A1	736052	736151	0.015873	0.89	0.0606061	0.867647	0.347826	0.866667	0	0.15625	0.270588	0	hyper	hyper	hyper	N	N
A1	736152	736251	0.0070922	0.709459	0	0.770833	0.45283	0.695652	0.0153846	0.368421	0.0350877	0.0631579	hyper	hyper	N	N	N
A1	736352	736451	0	0.838926	0	0.821053	0.530612	1	0	0.695652	0.164179	0.288136	hyper	hyper	N	hyper	N
A1	739851	739950	0.00229358	0.544025	0.00505051	0.610294	0	0.721116	0.0078125	0.779221	0	0.00408163	hyper	hyper	hyper	hyper	N
A1	740151	740250	0.943867	0.966837	0.934483	0.9625	0.85473	0.963303	0.45614	0.991903	0.644986	0.921839	N	N	N	hyper	N
A1	740251	740350	0.325758	0.960591	0.47541	0.887931	0.696774	0.851351	0.0405405	0.71831	0.118557	0.0209424	hyper	N	N	hyper	N
A1	740351	740450	0.921717	0.932836	0.953216	0.928571	0.816594	0.808989	0.236364	0.963801	0.641791	0.916129	N	N	N	hyper	N
A1	740551	740650	0.375358	0.918919	0.1625	0.979021	0.348485	0.939394	0.0136986	0.954198	0.892655	0.348485	hyper	hyper	hyper	hyper	hypo
A1	740751	740850	0.654762	0.657143	0.723404	0.516129	0.644444	0.970588	0	0.692308	0	0	N	N	N	hyper	N
A1	741151	741250	0.396226	0.831858	0.454545	0.846154	0.418605	0.947368	0.0454545	0.580645	0.825581	0.858696	N	N	hyper	hyper	N
A1	741451	741550	0	0.520548	0	0.444444	0	0.37037	0.05	0.294118	0.0377358	0	hyper	N	N	N	N
A1	745776	745875	0	0.795455	0	0.75	0	0.1875	0	0.472222	0	0	hyper	hyper	N	N	N
A1	758790	758889	0.00884956	0.238095	0	0.446429	0	0.75	0	0.105263	0.0304878	0	N	N	hyper	N	N
A1	765081	765180	0.00847458	0.452055	0	0	0.012987	0	0.0204082	0.836364	0.0204082	0	N	N	N	hyper	N
A1	765581	765680	0.0987654	0.933333	0	0.895833	0	0.876923	0	0.433333	0.0153846	0.287234	hyper	hyper	hyper	N	N
A1	765881	765980	0.241379	0.881356	0.125	0.913043	0.368421	0.555556	0.190476	0.653846	0	0.228571	hyper	hyper	N	N	N
A1	766081	766180	0	0.826667	0.0212766	0.926829	0	0.470588	0.142857	0.543478	0	0.0172414	hyper	hyper	N	N	N
A1	779977	780076	0.268657	0.892857	0.147059	0.657895	0.1875	0.5	0.225806	0.882353	0.027027	0	hyper	hyper	N	hyper	N
A1	780577	780676	0.658537	0.90625	0.636364	0.918367	0.272727	0.853659	0.6	0.909091	0.55102	0.662791	N	N	hyper	N	N
A1	796730	796829	0.380952	0.98	0.315068	0.925926	0.421053	0.716667	0.263158	1	0.105263	0.75	hyper	hyper	N	hyper	hyper
A1	798630	798729	0.947368	0.795455	1	0.863636	0.942857	0.972222	0.967742	0.95122	0.914894	0	N	N	N	N	hypo
A1	804563	804662	0.673469	0.83871	0.909091	0.966667	0.26087	0.875	0.964286	1	0.981818	0.875	N	N	hyper	N	N
A1	804663	804762	0.774194	0.935484	0.75	1	0.619048	0.904762	0.684211	0.976744	0.867925	0	N	N	N	N	hypo
A1	804963	805062	0	0.945652	0	0.969697	0	0.86	0.030303	0.984848	0	0.927083	hyper	hyper	hyper	hyper	hyper
A1	827523	827622	0.300971	0.830769	0.230769	0.72093	0.333333	0.868421	0.489362	0.621622	0.43662	0.595238	hyper	N	hyper	N	N
A1	828223	828322	0.460526	0.967213	0.515152	0.833333	0.5	0.857143	0.65	0.517857	0	0	hyper	N	N	N	N
A1	828823	828922	0.243243	0.645161	0.26	0.444444	0.243902	0.714286	0.304348	0.890909	0.384615	0	N	N	N	hyper	N
A1	832244	832343	0.434783	0.904762	0.428571	0.921053	0.439024	0.8	0.258065	0.772727	0	0.760563	N	N	N	hyper	hyper
A1	837144	837243	0	0.904762	0	0.8	0	0.92	0.037037	0.791667	0.578947	0.0243902	hyper	hyper	hyper	hyper	hypo
A1	837244	837343	0.48	0.84127	0.538462	0.958333	0.44	0.8	0.387755	0.970588	0.964286	0.896552	N	N	N	hyper	N
A1	838644	838743	0	0.236842	0	0	0	0.382353	0	0.6	0.0185185	0	N	N	N	hyper	N
A1	843145	843244	0.4	0.970588	0.428571	0.944444	0.451613	0.545455	0.464286	0.612903	0	0.105263	hyper	hyper	N	N	N
A1	859917	860016	0.979381	0.742857	0.948718	0.5	0.885714	0.344828	1	0.5	0.473684	0	N	N	hypo	hypo	N
A1	875125	875224	0.257576	0.860262	0.221239	0.8125	0.255814	0.820513	0.666667	0.492188	0.00546448	0.0428571	hyper	hyper	hyper	N	N
A1	879125	879224	0	0.701754	0	0.385965	0.0196078	0.157895	0	0.52381	0	0	hyper	N	N	hyper	N
A1	895965	896064	0.597222	0.916667	0.535714	0.692308	0.714286	0.85	0.7	0.565217	0.681818	0	N	N	N	N	hypo
A1	913482	913581	0.283784	0.563218	0.344262	0.890909	0.295455	0.65	0.357143	0.714286	0.291667	0.325	N	hyper	N	N	N
A1	924620	924719	0	0.865169	0	0.761194	0	0.304348	0	0.969697	0.0149254	0	hyper	hyper	N	hyper	N
A1	924720	924819	0	0.761905	0	0.677778	0	0.207317	0.0666667	0.012987	0	0.0232558	hyper	hyper	N	N	N
A1	925320	925419	0	0.704918	0	0.88	0.272727	0.769231	0	0.927536	0	0.0151515	hyper	hyper	N	hyper	N
A1	970244	970343	0.254902	0.835443	0.263158	0.578947	0.269231	0.534884	0.212121	0.548387	0	0	hyper	N	N	N	N
A1	970844	970943	0.891566	0.930556	0.97561	1	0.95122	0.980392	0.923077	0.895833	0	0.742857	N	N	N	N	hyper
A1	971544	971643	0	0.62	0	0.861111	0.037037	0	0.0263158	0	0	0	hyper	hyper	N	N	N
A1	979304	979403	0	0.508929	0	0.619048	0	0	0.0140845	0.614458	0.01	0	hyper	hyper	N	hyper	N
A1	979404	979503	0.00826446	0.751678	0	0.871429	0	0.612903	0	0.670455	0	0	hyper	hyper	hyper	hyper	N
A1	979804	979903	0.358209	0.777778	0.405405	0.651163	0.333333	0.888889	0.378378	0.647059	0	0	N	N	hyper	N	N
A1	980504	980603	0.902655	0.931818	0.923077	0.88	0.913793	0.865672	1	0.96	0.945205	0	N	N	N	N	hypo
A1	1004993	1005092	0	0	0.0416667	0.37931	0	0.769231	0	0.333333	0	0	N	N	hyper	N	N
A1	1005393	1005492	0.831522	0.913043	0.79	0.884615	0.857143	0.921348	0.495146	0.953846	0.00854701	0.701923	N	N	N	N	hyper
A1	1005993	1006081	0.425	0.373134	0.37931	0.392857	0.190476	0.822222	0.0285714	0	0	0	N	N	hyper	N	N
A1	1030608	1030707	0.924812	0.746479	0.851852	0.9	0.962025	0.784314	0.956989	1	0.891892	0.0531915	N	N	N	N	hypo
A1	1066075	1066174	0.583333	0.648649	0.642857	0.702703	0.575	0.157895	0.526316	0.617647	0.537634	0	N	N	N	N	hypo
A1	1067875	1067974	0.0138889	0.617021	0	0.960784	0.0232558	0.941176	0.0526316	0.958333	0	0.362319	hyper	hyper	hyper	hyper	N
A1	1076476	1076575	0	0.780822	0.166667	0	0	0.901961	0	0.980392	0.642857	0.0185185	hyper	N	hyper	hyper	hypo
A1	1079061	1079160	0.229885	0.844828	0.210526	0.862745	0.2625	0.87931	0.485714	0.629032	0.447368	0.461538	hyper	hyper	hyper	N	N
A1	1079361	1079460	0	0.481481	0.037037	0.137931	0	0.827586	0	0.190476	0	0	N	N	hyper	N	N
A1	1079461	1079560	0.00724638	0.75	0.0447761	0.571429	0	0.887097	0	0.902439	0	0.0155039	hyper	hyper	hyper	hyper	N
A1	1098573	1098672	0.179856	0.920398	0.287879	0.933333	0.39726	0.952756	0.483333	0.923077	0.904192	0.931034	hyper	hyper	hyper	N	N
A1	1099073	1099172	0	0.715517	0	0.627907	0.133858	0.972222	0.0208333	0.644737	0.632743	0.916318	hyper	hyper	hyper	hyper	N
A1	1104193	1104292	0.963964	0.991304	0.938776	0.933333	0.44186	0.960526	0.953846	0.934579	0.564356	0.564103	N	N	hyper	N	N
A1	1106395	1106494	0.00793651	0.51	0.0208333	0.594406	0	0	0	0.383178	0.0322581	0	hyper	hyper	N	N	N
A1	1106695	1106794	0.00684932	0.632184	0.0151515	0.658537	0	0.509804	0	0.538462	0.28	0	hyper	hyper	hyper	hyper	N
A1	1107495	1107594	0	0.207547	0	0	0	0.878788	0	0	0	0	N	N	hyper	N	N
A1	1122927	1123026	0.0188679	0.429348	0.0238095	0.540541	0	0	0.0120482	0.0204082	0	0.00458716	N	hyper	N	N	N
A1	1123627	1123726	0	0	0	0	0	0.625	0.0185185	0.333333	0	0	N	N	hyper	N	N
A1	1124927	1125026	0	0.589744	0	0.458333	0	0.717949	0.160714	0.416667	0	0.469388	hyper	N	hyper	N	N
A1	1125227	1125326	0.467742	0.642857	0.333333	0.935484	0	0.818182	0.444444	0.941176	0	0	N	hyper	hyper	N	N
A1	1146909	1147008	0	0.873016	0	0.90625	0	1	0	0.803922	0	0.47191	hyper	hyper	hyper	hyper	N
A1	1166862	1166961	0	0.959184	0.266667	0.85	0.307692	0.789474	0	0.866667	0	0.871287	hyper	hyper	N	hyper	hyper
A1	1181091	1181190	0.4125	0.918367	0.36	0.847826	0.428571	0.911765	0.461538	0.928571	0.411765	0	hyper	N	N	N	N
A1	1192326	1192425	0	0.621212	0	0.608696	0	0	0.0454545	0.689655	0	0	hyper	hyper	N	hyper	N
A1	1226336	1226435	0	0.903614	0	0.870968	0	0.978261	0	0.90566	0	0	hyper	hyper	hyper	hyper	N
A1	1226936	1227035	0.00571429	0.983607	0.0232558	0.928571	0	0.95	0.0136986	0.862385	0.00840336	0	hyper	hyper	hyper	hyper	N
A1	1227236	1227335	0	0.787611	0.025974	0.60274	0	0.893204	0.0338983	0.969925	0	0.719101	hyper	hyper	hyper	hyper	hyper
A1	1227436	1227535	0	0.821782	0	0.842105	0	0.888889	0.25	0.636364	0.141414	0.486111	hyper	hyper	hyper	N	N
A1	1229534	1229633	0	0.548387	0.0153846	0.446154	0	0.568966	0.0263158	0.3	0	0.0185185	hyper	N	hyper	N	N
A1	1230634	1230733	0.00934579	0.509091	0	0	0	0.840909	0.0192308	0.6875	0.453333	0.829545	N	N	hyper	hyper	N
A1	1232720	1232819	0.515152	0.962121	0.521739	0.931624	0.5	0.924528	0.414634	0.910256	0	0.850932	N	N	N	N	hyper
A1	1233520	1233619	0	0.954023	0	0.931818	0.0294118	0.928571	0	0.725	0	0.0208333	hyper	hyper	hyper	hyper	N
A1	1233620	1233719	0	0.701493	0	0.768116	0	0.686275	0.0208333	0.652174	0	0	hyper	hyper	hyper	hyper	N
A1	1233720	1233819	0.228814	0.882022	0.160714	0.865979	0.126984	0.896552	0.507463	0.80531	0	0	hyper	hyper	hyper	N	N
A1	1242385	1242484	0	0.506667	0.0172414	0.297297	0.0294118	0.228571	0	0.245614	0	0	hyper	N	N	N	N
A1	1247842	1247941	0	0.863014	0	0.843137	0.025641	0.818182	0	0.925	0	0.446602	hyper	hyper	hyper	hyper	N
A1	1247942	1248041	0	0.774194	0	0.703704	0	0.674419	0	0.755556	0	0	hyper	hyper	hyper	hyper	N
A1	1251042	1251141	0.740132	0.173913	0.721739	0.46	0.677165	0.56962	0.773585	0.0169492	0.438776	0.00819672	hypo	N	N	hypo	N
A1	1251142	1251241	0.690476	0.185185	0.740741	0.166667	0.633803	0.809524	0.603306	0.0243902	0.343284	0.04	hypo	hypo	N	hypo	N
A1	1251242	1251341	0.236364	0.0555556	0.210526	0	0.133333	0.558824	0.8	0.108108	0.19403	0.037037	N	N	N	hypo	N
A1	1265059	1265158	0.866995	0.956757	0.585366	0.966102	0.969697	0.955224	0.697674	0.969466	0.937931	0.184358	N	N	N	N	hypo
A1	1300728	1300827	0	0.648649	0	0.551724	0	0.511628	0.104167	0	0.01	0.0163934	hyper	hyper	hyper	N	N
A1	1353135	1353234	0	0.664179	0	0.48	0	0.575	0	0.25	0	0	hyper	N	hyper	N	N
A1	1362319	1362418	0.457143	0.973333	0.4	0.970588	0.358974	0.926829	0.538462	0.578947	0.453125	0.307692	hyper	hyper	hyper	N	N
A1	1378655	1378754	0.00694444	0.493976	0.0689655	0.638889	0.0681818	0.685714	0	0.911111	0.225	0.273684	N	hyper	hyper	hyper	N
A1	1378955	1379054	0.530435	0.904348	0.46875	0.963415	0.231481	0.843373	0.270833	0.915493	0.03125	0.471429	N	N	hyper	hyper	N
A1	1392642	1392741	0.950802	0.943636	0.933573	0.928401	0.927966	0.661972	0.934659	0.954545	0.721793	0.00733496	N	N	N	N	hypo
A1	1394142	1394241	0.905882	0.888889	0.783784	0.904762	0.914286	0.90625	0.9375	0.931034	0.924051	0	N	N	N	N	hypo
A1	1394942	1395041	0.854167	0.965517	0.923077	0.952381	0.95	0.979592	1	0.516129	1	0	N	N	N	N	hypo
A1	1395042	1395141	0.9	0.9	0.92	0.918919	0.869565	0.973684	0.875	0	0	0.971429	N	N	N	hypo	hyper
A1	1395242	1395341	0.670886	0.893333	0.408163	0.876923	0.666667	1	0.978261	0.934783	0.0227273	0.692308	N	N	N	N	hyper
A1	1396542	1396641	0.75	0.901961	0.53125	0.772727	0.846154	0.918919	0.740741	0.970588	0.83871	0	N	N	N	N	hypo
A1	1398464	1398563	0	0.891304	0	0.8	0	0.866667	0	0.783784	0.00934579	0.886957	hyper	hyper	hyper	hyper	hyper
A1	1417434	1417533	0	0.785185	0.0285714	0.842105	0.12766	0.602941	0	0.839416	0	0.32967	hyper	hyper	N	hyper	N
A1	1423448	1423547	0.875	0.913043	0.964286	0.804878	0.902439	0.941176	0.97561	0.793103	0.8	0.015625	N	N	N	N	hypo
A1	1433095	1433194	0.00546448	0.635762	0.0108696	0.383562	0	0.515873	0.00970874	0.00892857	0.00729927	0.298013	hyper	N	hyper	N	N
A1	1433595	1433694	0.490566	0.913978	0.361111	0.949153	0.30303	0.935484	0.511628	0.45283	0.666667	0.542373	N	hyper	hyper	N	N
A1	1434095	1434194	0.775	0.900763	0.643836	0.935065	0.678571	0.885417	0.694444	0.702703	0.0106383	0.691057	N	N	N	N	hyper
A1	1442325	1442424	0.917808	0.857143	0.9375	0.83871	0.454545	1	0.875	0.96875	0.481481	0.912281	N	N	hyper	N	N
A1	1461630	1461729	0	0.465517	0	0.606061	0	0	0.0277778	0	0.793651	0	N	hyper	N	N	hypo
A1	1461830	1461929	0	0.796296	0	0.421053	0	0.114286	0.0571429	0.805556	0.384615	0.265306	hyper	N	N	hyper	N
A1	1462030	1462129	0	0.873684	0	0.547619	0	0.915493	0	0.983607	0.746154	0.80198	hyper	hyper	hyper	hyper	N
A1	1478965	1479064	0.652695	0.944099	0.770833	0.957746	0.717391	0.943925	0.68254	0.935484	0	0.917355	N	N	N	N	hyper
A1	1482511	1482610	0.842294	0.629834	0.909091	0.596899	0.672414	0.542254	0.559322	0.505747	0.742739	0.0042735	N	N	N	N	hypo
A1	1482911	1483010	0.965174	0.847826	0.936842	0.956989	1	0.835616	0.966102	0.961039	0.972973	0	N	N	N	N	hypo
A1	1483011	1483110	0.925697	0.952381	0.907801	0.902913	0.967742	0.941748	0.974026	0.936842	0.919786	0	N	N	N	N	hypo
A1	1483411	1483510	0.709845	0.851485	0.802548	0.871658	0.699029	0.300885	0.97619	0.859813	0.189394	0.907767	N	N	N	N	hyper
A1	1487761	1487860	0	0.428571	0	0	0	0.708333	0.0344828	0	0	0	N	N	hyper	N	N
A1	1487961	1488060	0	0.22293	0	0.0521739	0	0.45122	0	0.842105	0	0.703448	N	N	N	hyper	hyper
A1	1488061	1488160	0	0.679245	0	0.639456	0	0.936	0.0142857	0.686441	0	0.833333	hyper	hyper	hyper	hyper	hyper
A1	1488461	1488560	0.0307692	0.46087	0	0.28866	0	0.925373	0.0344828	0.709091	0	0	N	N	hyper	hyper	N
A1	1491498	1491597	0.3	0.848739	0.309859	0.563636	0.316667	0.909091	0.434783	0.921875	0.254717	0	hyper	N	hyper	N	N
A1	1491598	1491697	0.8625	0.734375	0.902439	0.842105	0.878049	1	0.971429	0.842105	0	0.927273	N	N	N	N	hyper
A1	1518975	1519074	0.025641	0.801047	0.0217391	0.71	0.00961538	0.474359	0.0121951	0.421687	0.622047	0	hyper	hyper	N	N	hypo
A1	1519175	1519274	0	0.8	0	0.786885	0	0.164384	0	0.272727	0.00694444	0.00735294	hyper	hyper	N	N	N
A1	1519275	1519374	0	0.9375	0.0196078	0.813953	0	0.178571	0.0151515	0.220339	0.00900901	0	hyper	hyper	N	N	N
A1	1523913	1524012	0	0.788732	0.12069	0.698413	0	0.936508	0.0212766	0.575	0	0	hyper	hyper	hyper	hyper	N
A1	1565951	1566050	0	0.721088	0.0108696	0.732877	0	0.591304	0.03	0.554945	0.606061	0.536885	hyper	hyper	hyper	hyper	N
A1	1566051	1566150	0.00515464	0.740157	0.0123457	0.901639	0	0.709302	0.0625	0.539683	0.475983	0.55	hyper	hyper	hyper	N	N
A1	1566551	1566650	0.6	0.829787	0.581818	0.938776	0.302326	1	0.625	0.892857	0.694915	0.315789	N	N	hyper	N	N
A1	1566951	1567050	0.906667	0.844828	0.909091	1	1	0.975	0.969697	0.928571	0.955556	0	N	N	N	N	hypo
A1	1575750	1575849	0	0.867647	0	0.65873	0.168831	0.907216	0.0123457	0.959184	0	0.438596	hyper	hyper	hyper	hyper	N
A1	1575850	1575949	0	0.925	0.0769231	0.64	0.136364	0.486486	0	0.475	0	0.0131579	hyper	hyper	N	N	N
A1	1576150	1576249	0	0.605634	0	0.647059	0	0.905405	0.169811	0.58209	0	0	hyper	hyper	hyper	N	N
A1	1598800	1598899	0	0.7	0	0.789474	0	0.722222	0	0.923077	0	0	hyper	hyper	hyper	hyper	N
A1	1599100	1599199	0	0.909774	0	0.733333	0	0.90625	0	0.84	0	0	hyper	hyper	hyper	hyper	N
A1	1599200	1599299	0	0.882353	0	0.806452	0	1	0	0.902439	0.985714	0.754902	hyper	hyper	hyper	hyper	N
A1	1599800	1599899	0.0192308	0.763158	0	0.605263	0	0	0.0217391	0.717949	0.0166667	0	hyper	hyper	N	hyper	N
A1	1605496	1605595	0.0107527	0.957265	0	0.963636	0	0.764706	0	0.819444	0	0.233333	hyper	hyper	hyper	hyper	N
A1	1605596	1605695	0.00621118	0.881988	0	0.965347	0	0.934959	0.310345	0.959538	0	0.0485437	hyper	hyper	hyper	hyper	N
A1	1605696	1605795	0	0.979104	0	0.955	0	0.937984	0.257576	0.963158	0	0	hyper	hyper	hyper	hyper	N
A1	1605796	1605895	0	0.960829	0.0196078	0.940199	0	0.944099	0.0133333	0.975709	0	0.0116279	hyper	hyper	hyper	hyper	N
A1	1605896	1605995	0.0208333	0.981221	0.103448	0.972973	0	0.95122	0.0615385	0.965517	0	0.00826446	hyper	hyper	hyper	hyper	N
A1	1662082	1662181	0.357724	0.630137	0.313725	0.973684	0.227273	0.333333	0.254237	0.292683	0.323944	0.27451	N	hyper	N	N	N
A1	1662682	1662781	0.00813008	0.661017	0	0.789474	0	0.462963	0.02	0.670455	0.00934579	0.00613497	hyper	hyper	N	hyper	N
A1	1663582	1663681	0.538462	0.828571	0.288462	0.866667	0.354839	0.444444	0.0540541	0.533333	0	0.411765	N	hyper	N	N	N
A1	1671645	1671744	0.18239	0.931034	0.255814	0.901099	0	0.841584	0.245283	0.927536	0	0	hyper	hyper	hyper	hyper	N
A1	1671845	1671944	0.296167	0.938272	0.192982	0.872832	0.00826446	0.959391	0	0.767241	0	0.0231481	hyper	hyper	hyper	hyper	N
A1	1715559	1715658	0	0.938272	0	0.928571	0	0.804348	0	0.9375	0.226667	0.0238095	hyper	hyper	hyper	hyper	N
A1	1715959	1716058	0.460177	0.970149	0.509615	0.912281	0.473684	0.972973	0.157143	0.968421	0.252747	0.283333	hyper	N	N	hyper	N
A1	1723740	1723839	0.428571	0.964286	0.441176	0.88	0.424242	0.931034	0.189189	0.903226	0.443038	0	hyper	N	hyper	hyper	N
A1	1725401	1725500	0.894366	0.953125	0.714286	0.977273	0.781818	1	0.676923	0.977778	0	0.957143	N	N	N	N	hyper
A1	1726101	1726200	0.025974	0.952941	0	0.956522	0	1	0	0.2	0	0	hyper	hyper	hyper	N	N
A1	1727801	1727900	0	0.788462	0	0.375	0	0.404762	0	0	0.0169492	0	hyper	N	N	N	N
A1	1811763	1811862	0.891892	0.927419	0.979167	0.859649	0.894737	0.909091	0.915493	0.804348	0.0126582	0.747253	N	N	N	N	hyper
A1	1818854	1818953	0.0298507	0.857143	0	0.842105	0	0.972222	0	0.969697	0	0.0175439	hyper	hyper	hyper	hyper	N
A1	1838677	1838776	0.794326	0.672566	0.942857	0.866667	0.951613	0.870968	1	0.690909	0.931624	0	N	N	N	N	hypo
A1	1838777	1838876	0.628571	0.789474	0.62963	0.923077	0.612245	0.646154	0.628571	0.928571	0.619565	0	N	N	N	N	hypo
A1	1839277	1839376	0.921348	0.897196	1	0.857143	0.931034	0.928571	1	0.903226	0.0192308	0.986301	N	N	N	N	hyper
A1	1839377	1839476	0	0.5625	0	0.516129	0	0.56	0	0	0	0	hyper	hyper	hyper	N	N
A1	1839977	1840076	0	0.346154	0	0	0.011236	0.731343	0	0.30303	0	0.672727	N	N	hyper	N	hyper
A1	1840077	1840176	0	0.19403	0	0	0	0.638298	0	0.0344828	0	0.597938	N	N	hyper	N	hyper
A1	1843222	1843321	0	0.90625	0	0.69697	0	0.3125	0.0714286	0	0	0	hyper	hyper	N	N	N
A1	1844022	1844121	0.0138889	0.756098	0	0.6	0	0.339623	0.324324	0.848485	0	0	hyper	hyper	N	hyper	N
A1	1845410	1845509	0	0.720588	0	0.708333	0	0.636364	0	0.6	0	0.0126582	hyper	hyper	hyper	hyper	N
A1	1845510	1845609	0.00746269	0.755725	0	0.396226	0.186047	0.652778	0.243243	0.516854	0.011236	0.321429	hyper	N	N	N	N
A1	1845610	1845709	0.0104712	0.753191	0	0.558333	0	0.910959	0.294118	0.91623	0.454082	0.912214	hyper	hyper	hyper	hyper	N
A1	1846710	1846809	0	0.792	0.178082	0.642424	0	0.741667	0	0.96875	0.920354	0.975	hyper	N	hyper	hyper	N
A1	1846810	1846909	0	0.631399	0.00961538	0.441748	0	0.878049	0	0.745455	0.427632	0.42963	hyper	N	hyper	hyper	N
A1	1864033	1864132	0.652174	0.876404	0.642857	0.979167	0.782609	0.821053	0.926829	0.954545	1	0	N	N	N	N	hypo
A1	1864233	1864332	0.505882	0.91129	0.53125	0.95	0.632653	0.904255	0.5	0.953488	0.859649	0	N	N	N	N	hypo
A1	1875383	1875482	0.270677	0.923954	0.584071	0.77551	0.57485	0.826087	0.312977	0.921875	0.93865	0.703947	hyper	N	N	hyper	N
A1	1875483	1875582	0.890411	0.920792	0.727273	0.857143	0.84127	0.882353	0.243243	0.921569	0.982906	0.515152	N	N	N	hyper	N
A1	1875583	1875682	0.00925926	0.849558	0.289855	0.8125	0.00892857	0.952381	0.0344828	0.924528	0.96	0.681159	hyper	hyper	hyper	hyper	N
A1	1905682	1905781	0.031746	0.660714	0.0363636	0.697674	0	0.585366	0.183333	0.836066	0	0.897143	hyper	hyper	hyper	hyper	hyper
A1	1905782	1905881	0.126984	0.83871	0.145455	0.681818	0	0.171429	0.0208333	0.876923	0.0126582	0.875	hyper	hyper	N	hyper	hyper
A1	1906382	1906481	0.604396	0.983051	0.666667	0.95	0.588235	1	0.5	0.9375	0	0.652174	N	N	N	N	hyper
A1	1907682	1907781	0.0166667	0.673077	0	0.5	0	0.5	0.1	0.533333	0	0.527273	hyper	hyper	hyper	N	hyper
A1	1911477	1911576	0.440678	0.660377	0.423077	0.44	0.428571	0.944444	0.459459	0.46875	0	0	N	N	hyper	N	N
A1	1940632	1940731	0	0.679245	0	0.651163	0	0.867925	0	0.448276	0.0131579	0	hyper	hyper	hyper	N	N
A1	1941232	1941331	0.865854	0.943396	0.918919	0.852941	0.930233	0.935484	0.809524	0.943396	0	0.516129	N	N	N	N	hyper
A1	1943516	1943615	0	0.612245	0	0.428571	0	0.9375	0.0789474	0.511628	0	0.0327869	hyper	N	hyper	N	N
A1	1944216	1944315	0	0.907216	0	0.862069	0	0.518519	0	0.928571	0.0181818	0	hyper	hyper	hyper	hyper	N
A1	1950234	1950333	0.00877193	0.913462	0	0.983051	0	0.921348	0	0.9	0.454545	0.695238	hyper	hyper	hyper	hyper	N
A1	1958448	1958547	0.0138889	0.634146	0	0.514286	0.0416667	0.673469	0	0.857143	0	0.672131	hyper	hyper	hyper	hyper	hyper
A1	1966815	1966914	0	0.906667	0.0151515	0.870968	0.0519481	0.925926	0	0.797101	0	0.0120482	hyper	hyper	hyper	hyper	N
A1	1974117	1974216	0.00943396	0.0140845	0	0	0.037037	0	0.227273	0	0	0.659091	N	N	N	N	hyper
A1	1984382	1984481	0	0.863636	0	0.810811	0	0.888889	0	0.870968	0	0	hyper	hyper	hyper	hyper	N
A1	1985482	1985581	0.506608	0.948052	0.402299	0.865248	0.675325	0.663636	0.568807	0.666667	0.715026	0	N	N	N	N	hypo
A1	1986182	1986281	0.747826	0.930612	0.681319	0.937173	0.869565	0.963303	0.755556	0.948387	0.010101	0.978166	N	N	N	N	hyper
A1	1991837	1991936	0	0.753247	0.02	0.584906	0	0.578431	0.0212766	0.0384615	0.0660377	0.0175439	hyper	hyper	hyper	N	N
A1	1992037	1992136	0.0102041	0.46	0	0.265306	0	0.5	0.206897	0.275862	0	0	N	N	hyper	N	N
A1	1994026	1994125	0.215569	0.777778	0.225	0.898551	0.274194	0.0384615	0.19403	0.717647	0.130435	0	hyper	hyper	N	hyper	N
A1	1994126	1994225	0	0.690909	0	0.416667	0	0	0.391304	0.448276	0	0	hyper	N	N	N	N
A1	1994426	1994525	0.0153846	0.4375	0.172414	0.766667	0.08	0.342105	0	0.648148	0	0	N	hyper	N	hyper	N
A1	1994526	1994625	0.504425	0.801887	0.416667	0.920635	0.37931	0.591549	0.537037	0.836066	0.435897	0.46	N	hyper	N	N	N
A1	1994726	1994825	0.76699	0.977778	0.75	0.92	0.791667	0.59375	0.761905	0.971429	0.0188679	0.9375	N	N	N	N	hyper
A1	2004160	2004259	0.0136986	0.609023	0	0.569767	0	0.285714	0	0.164179	0	0	hyper	hyper	N	N	N
A1	2047351	2047450	0	0	0	0	0	0.714286	0	0.0232558	0.918367	0.892216	N	N	hyper	N	N
A1	2047451	2047550	0	0.157895	0	0	0	0.864407	0.027027	0.030303	0.696429	0.961905	N	N	hyper	N	N
A1	2048351	2048450	0.833333	0.591549	0.552632	0.442857	0.921875	0.846154	0.9375	0.353846	0.828829	0.402299	N	N	N	hypo	N
A1	2056574	2056673	0	0.86747	0	0.77551	0	0.8	0	0.842105	0.0243902	0	hyper	hyper	hyper	hyper	N
A1	2056674	2056773	0.444444	0.928	0.476923	0.746032	0.36	0.478873	0.025	0.903226	0.00990099	0	N	N	N	hyper	N
A1	2140456	2140555	0	0.413043	0	0.5	0	0.428571	0	0.444444	0.0166667	0.02	N	hyper	N	N	N
A1	2141756	2141855	0	0.723577	0	0.75	0	0.0434783	0	0.647059	0.151515	0.0833333	hyper	hyper	N	hyper	N
A1	2187293	2187392	0.650794	0.921875	0.590909	1	0.628571	0.944444	0.612245	0.904762	0	0.901786	N	N	N	N	hyper
A1	2203132	2203231	0.0116959	0.845638	0	0.943182	0.0987654	0.555556	0.0344828	0.928571	0.00757576	0.693878	hyper	hyper	N	hyper	hyper
A1	2203232	2203331	0	0.888889	0	0.942529	0.329114	0.867925	0.0117647	0.846154	0	0.302817	hyper	hyper	hyper	hyper	N
A1	2204332	2204431	0.0217391	0.923913	0	0.810811	0	0.811321	0	0.980769	0.0147059	0.818182	hyper	hyper	hyper	hyper	hyper
A1	2210295	2210394	0	0.925532	0	0.910714	0	0.512821	0	0.941176	0	0	hyper	hyper	hyper	hyper	N
A1	2210795	2210894	0	0.969231	0	0.932203	0	0.634615	0	0.931818	0	0	hyper	hyper	hyper	hyper	N
A1	2210895	2210994	0	0.968254	0.0208333	0.847619	0	0.896104	0.148148	0.945946	0	0	hyper	hyper	hyper	hyper	N
A1	2237593	2237692	0.011236	0.676056	0.0294118	0.657895	0	0.7	0.0606061	0.323529	0	0	hyper	hyper	hyper	N	N
A1	2238493	2238592	0.369369	0.968421	0.291667	0.966102	0.276596	1	0.289474	0.982143	0.270588	0.951923	hyper	hyper	hyper	hyper	hyper
A1	2252235	2252334	0	0.65625	0	0.484848	0	0.894737	0.027027	0.628571	0	0.650794	hyper	N	hyper	hyper	hyper
A1	2290707	2290806	0.00662252	0.805369	0	0.807229	0	0.853933	0.0526316	0.895833	0.793893	0.367188	hyper	hyper	hyper	hyper	N
A1	2291407	2291506	0.156863	0.698413	0.190476	0.754717	0	0.893333	0	0.619048	0.181818	0.47561	hyper	hyper	hyper	hyper	N
A1	2291507	2291606	0	0.98	0	0.972222	0	0.84	0.583333	0.913043	0	0.763636	hyper	hyper	hyper	N	hyper
A1	2292107	2292206	0.325	0.947368	0.230769	0.87234	0.410256	0.901639	0.179104	0.847059	0	0	hyper	hyper	N	hyper	N
A1	2307635	2307734	0	0.725	0	0.678571	0	0.857143	0	0.795455	0	0	hyper	hyper	hyper	hyper	N
A1	2308800	2308899	0	0.704918	0	0.578125	0.015625	0.177215	0.015873	0	0.00909091	0.0116279	hyper	hyper	N	N	N
A1	2308900	2308999	0.347368	0.861111	0.278481	0.80597	0.192308	0.416667	0.479167	0.428571	0.486726	0.00943396	hyper	hyper	N	N	N
A1	2309200	2309299	0.9	0.833333	0.956522	0.842105	0.844444	0.765957	0.928571	0.384615	0.909091	0.025	N	N	N	hypo	hypo
A1	2309400	2309499	0.0172414	0.921569	0	0.90625	0	0.419355	0.0357143	0	0	0	hyper	hyper	N	N	N
A1	2309600	2309699	0.649682	0.466019	0.604167	0.603175	0.521739	0.363636	0.678571	0.0212766	0.6875	0	N	N	N	hypo	hypo
A1	2311673	2311772	0.00595238	0.483871	0.08	0.6	0	0.311111	0	0.115385	0.460993	0.463087	N	hyper	N	N	N
A1	2314947	2315046	0	0.666667	0	0.75	0.084507	0.65625	0.025	0.722892	0.263566	0.517857	hyper	hyper	hyper	hyper	N
A1	2346247	2346346	0.0181818	0.981818	0.242424	0.953488	0.153846	0.714286	0	0.59375	0.0188679	0.05	hyper	hyper	hyper	hyper	N
A1	2355424	2355523	0.00980392	0.894231	0.0357143	0.945055	0.037037	0.612245	0	0.857143	0	0.0128205	hyper	hyper	hyper	hyper	N
A1	2357324	2357423	0.9	0.830189	0.607143	0.864865	0.961538	0.365591	0.9375	0.753247	0.478723	0.852459	N	N	hypo	N	N
A1	2372473	2372572	0	0.9375	0	0.888889	0	0.916667	0	1	0	0.428571	hyper	hyper	hyper	hyper	N
A1	2372573	2372672	0	0.732394	0	0.969697	0	0.98	0.0322581	0.62963	0	0.962264	hyper	hyper	hyper	hyper	hyper
A1	2373673	2373772	0.111111	0.903614	0.118421	0.912281	0.18	0.766234	0.0444444	0.835294	0.450704	0.0103093	hyper	hyper	hyper	hyper	N
A1	2374373	2374472	0.0107527	0.9	0	0.628571	0.0147059	0.133333	0	0.918033	0.257576	0.00598802	hyper	hyper	N	hyper	N
A1	2374473	2374572	0	0.949153	0.03125	0.892857	0	0.956522	0	0	0	0	hyper	hyper	hyper	N	N
A1	2375073	2375172	0.015873	0.746032	0	0.5	0	0.634146	0.03125	0.324324	0	0.015873	hyper	hyper	hyper	N	N
A1	2375173	2375272	0	0.872727	0.0243902	0.913043	0	0.5625	0	0.166667	0	0.016129	hyper	hyper	hyper	N	N
A1	2375273	2375372	0	0.820144	0	0.623762	0.016129	0.492537	0	0.477778	0.00757576	0.428571	hyper	hyper	N	N	N
A1	2391962	2392061	0.0217391	0.666667	0	0.52	0	1	0	0.44	0	0	hyper	hyper	hyper	N	N
A1	2392362	2392461	0.910448	0.580645	0.814815	0.465116	0.974359	0.966667	0.965517	0.458333	0.464286	0.428571	N	N	N	hypo	N
A1	2393462	2393561	0.731481	0.755814	0.953846	1	0.763889	0.830986	0.921875	0.873239	0	0.9	N	N	N	N	hyper
A1	2398612	2398711	0.477778	0.910256	0.457627	0.666667	0.0555556	0.942308	0.0555556	0.511628	0	0.471429	N	N	hyper	N	N
A1	2399212	2399311	0	0.612069	0	0.676471	0	0.843137	0	0.7	0	0.0126582	hyper	hyper	hyper	hyper	N
A1	2404127	2404226	0.418182	0.980769	0.342857	0.818182	0.366667	0.911111	0.394737	0.52	0	0.266667	hyper	N	hyper	N	N
A1	2405127	2405226	0.583333	0.943662	0.666667	0.857143	0.636364	0.888889	0.576923	0.953488	0	0.947368	N	N	N	N	hyper
A1	2405727	2405826	0	0.690476	0.0357143	0.46875	0	0.384615	0.0285714	0.157895	0	0	hyper	N	N	N	N
A1	2413795	2413894	0	0.663866	0	0.451613	0.428571	0.842105	0.233333	0.416667	0	0.512397	hyper	N	N	N	hyper
A1	2414395	2414494	0.671141	0.980198	0.698113	0.903448	0.684211	0.468254	0.770492	0.663717	0.669291	0	N	N	N	N	hypo
A1	2425652	2425751	0.882022	0.893617	0.888889	0.798561	0.959459	0.708333	0.930693	0.173469	0.952	0	N	N	N	hypo	hypo
A1	2429226	2429325	0.172775	0.815534	0.171429	0.696629	0.149254	0.744681	0.587629	0.584071	0.151724	0.0103093	hyper	hyper	hyper	N	N
A1	2429926	2430025	0.17801	0.863636	0	0.894737	0.165049	0.785714	0.031746	0.623762	0.735294	0	hyper	hyper	hyper	hyper	hypo
A1	2430326	2430425	0	0.656566	0	0.72973	0.384615	0.645161	0.0434783	0.59375	0.0121951	0	hyper	hyper	N	hyper	N
A1	2435973	2436072	0.942857	0.272727	0.96	0.306122	0.896226	0.577778	0.860759	0.545455	0	0	hypo	hypo	N	N	N
A1	2450514	2450613	0.0212766	0.968553	0	0.93578	0	0.935897	0	0.920792	0	0.0119048	hyper	hyper	hyper	hyper	N
A1	2450814	2450913	0.0235294	0.700935	0	0.58209	0	0.873239	0.02	0.633333	0	0	hyper	hyper	hyper	hyper	N
A1	2451214	2451313	0.258065	0.906977	0	0.744186	0.236842	0.821429	0.37234	0.956522	0.0075188	0.0145985	hyper	hyper	hyper	hyper	N
A1	2451514	2451613	0.82266	0.85625	0.774194	0.933962	0.660194	0.955556	0.763158	0.908163	0.588957	0.0523256	N	N	N	N	hypo
A1	2455935	2456034	0.909091	0.888889	0.903226	0.983607	0.9	0.914894	1	0.938776	0.882353	0.08	N	N	N	N	hypo
A1	2460298	2460397	0	0.529412	0	0.723404	0	0.529412	0	0.46	0.442623	0	hyper	hyper	hyper	N	N
A1	2464196	2464295	0.164983	0.922764	0.155556	0.909091	0.102564	0.921348	0.10084	0.938679	0.9125	0.920732	hyper	hyper	hyper	hyper	N
A1	2464596	2464695	0	0.873239	0	0.899083	0	0.961538	0.0283019	0.851351	0.910995	0.876543	hyper	hyper	hyper	hyper	N
A1	2489772	2489871	0	0.557377	0	0.310345	0	0.418182	0	0.25	0	0	hyper	N	N	N	N
A1	2501261	2501360	0.0111732	0.734694	0	0.673469	0.205357	0.880597	0.0128205	0.66	0.00869565	0.0166667	hyper	hyper	hyper	hyper	N
A1	2529062	2529161	0	0.678571	0	0.592593	0	0.375	0	0.837209	0	0.02	hyper	hyper	N	hyper	N
A1	2529162	2529261	0	0.463768	0	0.461538	0	0.24	0	0.673469	0	0	N	N	N	hyper	N
A1	2530904	2531003	0	1	0	0.95122	0.5	0.878788	0	0.862069	0	0.770492	hyper	hyper	N	hyper	hyper
A1	2531004	2531103	0.429577	0.92437	0.406593	0.925532	0.423077	0.903846	0.413793	0.872549	0	0.443609	N	hyper	N	N	N
A1	2539020	2539119	0.00819672	0.920455	0	0.847826	0.169811	0.952381	0	0.93617	0.5	0.493151	hyper	hyper	hyper	hyper	N
A1	2540720	2540819	0.446602	0.980952	0.436364	0.972973	0.416667	0.926471	0.41791	0.983871	0.796117	0.8	hyper	hyper	hyper	hyper	N
A1	2566557	2566656	0.0365854	0.876033	0	0.894118	0.224719	0.945946	0	0.904348	0	0	hyper	hyper	hyper	hyper	N
A1	2588129	2588228	0.180556	0.743243	0.27027	0.482759	0.208333	0.897436	0.375	0.62963	0.0166667	0	hyper	N	hyper	N	N
A1	2590025	2590124	0	0.662338	0.0138889	0.08	0	0	0.0606061	0.585366	0	0	hyper	N	N	hyper	N
A1	2620058	2620157	0.452055	0.973333	0.517241	0.785714	0.47619	0.770833	0.473684	1	0.442857	0.0222222	hyper	N	N	hyper	N
A1	2643762	2643861	0	0.55	0.030303	0.72973	0	0	0	0.428571	0	0	hyper	hyper	N	N	N
A1	2643962	2644061	0	0.483871	0	0.925926	0	0.536585	0	0.395349	0.0350877	0	N	hyper	hyper	N	N
A1	2660312	2660411	0.00555556	0.863309	0.0121951	0.869048	0.037037	0.875	0.019802	0.9	0	0.389831	hyper	hyper	hyper	hyper	N
A1	2668418	2668517	0.313433	0.64	0.380952	0.5	0.375	0.911765	0.34375	0.466667	0	0.977273	N	N	hyper	N	hyper
A1	2668518	2668617	0.859504	0.908333	0.942857	0.8875	0.823529	0.985294	0.911765	0.793651	0.0169492	0.696203	N	N	N	N	hyper
A1	2682499	2682598	0	0.795918	0	0.96	0	0.638298	0	0.944444	0.015873	0	hyper	hyper	hyper	hyper	N
A1	2682599	2682698	0	0.876543	0	0.949153	0	0.880597	0	0.880952	0	0	hyper	hyper	hyper	hyper	N
A1	2682699	2682798	0	0.898148	0	0.681159	0	0.954545	0	0.979592	0	0	hyper	hyper	hyper	hyper	N
A1	2683399	2683498	0.947761	0.978142	0.961905	0.92	0.985507	0.928571	0.945455	0.963636	0.925926	0	N	N	N	N	hypo
A1	2683999	2684098	0	0.952381	0	0.92	0.030303	0.725	0	1	0	0	hyper	hyper	hyper	hyper	N
A1	2693530	2693629	0	0.935897	0	0.73913	0	0.195122	0	0.849057	0	0	hyper	hyper	N	hyper	N
A1	2693730	2693829	0.592593	0.803681	0.487805	0.70073	0.438776	0.950413	0.186047	0.780488	0.687023	0.433071	N	N	hyper	hyper	N
A1	2737295	2737394	0	0.68254	0.0102041	0.941176	0	0.661417	0.0206186	0.478873	0.2	0.01	hyper	hyper	hyper	N	N
A1	2737495	2737594	0.502513	0.972603	0.41	0.95122	0.440476	0.963235	0.445652	0.946309	0	0.00645161	N	hyper	hyper	hyper	N
A1	2737995	2738094	0.013245	0.915663	0	0.802817	0	0.8125	0.0377358	0.929577	0	0.528662	hyper	hyper	hyper	hyper	hyper
A1	2738295	2738394	0.00990099	0.965517	0	0.867925	0	0.975	0.03125	0.97619	0.00990099	0	hyper	hyper	hyper	hyper	N
A1	2739095	2739194	0	0.901639	0	0.928571	0	0.962963	0	0.96875	0.88	0.969231	hyper	hyper	hyper	hyper	N
A1	2739195	2739294	0	0.901961	0	0.9375	0	0.925373	0	0.904762	0.279412	0.0125	hyper	hyper	hyper	hyper	N
A1	2739795	2739894	0	0.62069	0	0.285714	0	0.413043	0.0454545	0.0555556	0	0	hyper	N	N	N	N
A1	2741179	2741278	0	0.306122	0	0.538462	0	0.318182	0	0.666667	0	0	N	hyper	N	hyper	N
A1	2741279	2741378	0.299065	0.875	0.341463	0.888889	0.345455	0.918919	0	0.927273	0.94898	0.0117647	hyper	hyper	hyper	hyper	hypo
A1	2741379	2741478	0.630435	0.883721	0.346154	0.931818	0.75	0.78125	0.684211	0.860465	0.746988	0	N	hyper	N	N	hypo
A1	2741879	2741978	0	0.953846	0	0.904762	0.285714	0.56	0.0625	0.627907	0.574713	0	hyper	hyper	N	hyper	hypo
A1	2746535	2746634	0.413793	0.777778	0.227273	0.869565	0.294118	0.714286	0	0.758621	0.222222	0.435897	N	hyper	N	hyper	N
A1	2746735	2746834	0.513889	0.947368	0.458333	0.933333	0.488889	0.9375	0.457143	0.96	0.946429	0.95	N	N	N	hyper	N
A1	2751337	2751436	0.409449	0.9	0.428571	0.888889	0.447761	0.92	0.422222	0.954315	0	0.00480769	N	N	N	hyper	N
A1	2755931	2756030	0.377049	0.692308	0.25	0.894737	0.5	0.892857	0.25	0.944444	0.28125	0.227273	N	hyper	N	hyper	N
A1	2756031	2756130	0.398374	0.876923	0.354839	0.931818	0.3	0.97619	0.1875	0.938776	0.590361	0.42029	N	hyper	hyper	hyper	N
A1	2823189	2823288	0	0.946429	0	0.764706	0.333333	0.95	0.0714286	0.842105	0.875	0.95	hyper	hyper	hyper	hyper	N
A1	2823789	2823888	0.3125	0.97619	0.242424	0.8	0.229167	0.897436	0.245614	0.90625	0	0.686047	hyper	hyper	hyper	hyper	hyper
A1	2824589	2824688	0.0235294	0.952381	0	0.884615	0	0.954545	0.047619	0.823529	0	0	hyper	hyper	hyper	hyper	N
A1	2835483	2835582	0	0.692308	0.025641	0.488889	0	0.642857	0	0.452381	0.6875	0.0153846	hyper	N	hyper	N	hypo
A1	2835683	2835782	0.418605	0.914894	0.516129	0.964286	0.444444	0.939394	0.428571	0.972222	0	0	N	N	N	hyper	N
A1	2840191	2840290	0	0.139535	0.027027	0	0	0.666667	0.0344828	0	0	0.357143	N	N	hyper	N	N
A1	2841391	2841490	0.470588	0.901961	0.488889	1	0.463415	1	0.227273	0.92	0.492063	0.461538	N	hyper	hyper	hyper	N
A1	2864814	2864913	0	0	0	0	0	0.684211	0.0714286	0	0.0185185	0	N	N	hyper	N	N
A1	2886908	2887007	0	0.81203	0	0.704918	0	0	0	0.41	0	0	hyper	hyper	N	N	N
A1	2894313	2894412	0.0173913	0	0	0.178571	0	0.796296	0.0204082	0.027027	0	0	N	N	hyper	N	N
A1	2896644	2896743	0.21	0.634921	0.22449	0.790698	0	0	0.304348	0.574074	0	0	N	hyper	N	N	N
A1	2907724	2907823	0	0.27027	0	0.548387	0	0.222222	0.105263	0.166667	0	0	N	hyper	N	N	N
A1	2908024	2908123	0.771242	0.607843	0.619048	0.932203	0.7	0.930233	0.88	0.771429	0.873874	0	N	N	N	N	hypo
A1	2909224	2909323	0.333333	0.897959	0.382353	0.511111	0.466667	0.714286	0.377049	0.97561	0.255319	0.0210526	hyper	N	N	hyper	N
A1	2909924	2910023	0.927273	0.913793	0.827586	0.840909	0.875	0.9	1	0.477273	0	0.510417	N	N	N	hypo	hyper
A1	2913806	2913905	0	0.609756	0	0.605263	0	0	0	0.416667	0	0	hyper	hyper	N	N	N
A1	2917733	2917832	0.533333	1	0.35	0.954545	0.482759	1	0.5	0.92	0.977273	0.407407	N	hyper	hyper	N	hypo
A1	2924937	2925036	0.0140845	0.0185185	0	0	0	0	0	0	0	0.5	N	N	N	N	hyper
A1	2988721	2988820	0	0.686667	0	0.384615	0.00900901	0.00925926	0.00740741	0.556604	0.194805	0	hyper	N	N	hyper	N
A1	2988921	2989020	0	0.916667	0	0.578947	0.132075	0	0	0.306122	0.708333	0	hyper	hyper	N	N	hypo
A1	2989321	2989420	0	0.679612	0.0192308	0.697368	0	0.655556	0	0.241379	0	0	hyper	hyper	hyper	N	N
A1	2989421	2989520	0.00847458	0.598039	0	0.507937	0	0.440678	0.0454545	0.59375	0.0135135	0	hyper	hyper	N	hyper	N
A1	2991483	2991582	0.00729927	0.845361	0.0153846	0.847458	0	0.662921	0.214286	0.89916	0.820144	0	hyper	hyper	hyper	hyper	hypo
A1	2995141	2995240	0.898876	0.830189	0.941606	0.850575	0.916667	0.863014	0.92437	0.80315	0.298429	0.816092	N	N	N	N	hyper
A1	2999267	2999366	0	0.714286	0	0.678571	0	0.913043	0	0.933333	0	0	hyper	hyper	hyper	hyper	N
A1	3000891	3000990	0	0.86	0	0.604651	0	0.8125	0	0.939394	0	0.921053	hyper	hyper	hyper	hyper	hyper
A1	3015112	3015211	0	0.965217	0.148148	0.95977	0	0.965517	0	0.966667	0	0	hyper	hyper	hyper	hyper	N
A1	3015712	3015811	0	0.935606	0	0.935417	0	0.647059	0.0140845	0.863636	0	0.0493827	hyper	hyper	hyper	hyper	N
A1	3015812	3015911	0.011236	0.929825	0	0.913924	0	0.886364	0	0.7375	0	0.025641	hyper	hyper	hyper	hyper	N
A1	3015912	3016011	0.0277778	0.948571	0	0.905405	0	0.827586	0.0434783	0.8	0	0.0222222	hyper	hyper	hyper	hyper	N
A1	3016012	3016111	0.0222222	0.920635	0	0.883333	0	0.6	0	0.925926	0	0	hyper	hyper	hyper	hyper	N
A1	3017112	3017211	0	0.764706	0.518519	0.831461	0.276596	0.916667	0	0.892857	0	0.0217391	hyper	N	hyper	hyper	N
A1	3017312	3017411	0.0614035	0.947791	0	0.920863	0	0.564103	0.0212766	0.795918	0	0	hyper	hyper	hyper	hyper	N
A1	3017512	3017611	0	0.942982	0	0.907895	0	0.961538	0	0.777778	0	0	hyper	hyper	hyper	hyper	N
A1	3040969	3041068	0	0.90566	0	0.540984	0.0714286	0.738095	0.0294118	0.571429	0	0	hyper	hyper	hyper	hyper	N
A1	3043269	3043368	0.186667	0.866071	0.230769	0.705128	0.208333	0.958333	0.454545	0.695652	0	0.0147059	hyper	N	hyper	N	N
A1	3057583	3057682	0	0.943662	0.037037	0.933333	0.157895	0.939394	0	0.953488	0.864407	0.875	hyper	hyper	hyper	hyper	N
A1	3057683	3057782	0	0.818182	0	0.833333	0.0714286	0.955556	0	0.773585	0.671053	0.741935	hyper	hyper	hyper	hyper	N
A1	3058083	3058182	0.868852	0.931818	0.842105	0.916667	1	0.791667	0.846154	0.625	0.976744	0.0204082	N	N	N	N	hypo
A1	3058183	3058282	0.88764	0.954545	0.964286	0.847458	0.78125	0.916667	0.961538	0.884615	0.306667	0.839286	N	N	N	N	hyper
A1	3058683	3058782	0.92	0.923913	0.941176	0.853659	0.813953	0.943396	0.901961	0.914894	0.909091	0	N	N	N	N	hypo
A1	3078346	3078445	0	0.833333	0	0.793103	0	0	0.0714286	0.285714	0.4	0	hyper	hyper	N	N	N
A1	3090677	3090776	0.933333	0.968254	0.782609	0.8	0.923077	0.416667	0.941176	0.847826	0.442308	0	N	N	hypo	N	N
A1	3091077	3091176	0	0.88785	0	0.709677	0	0.696429	0	0.891304	0	0	hyper	hyper	hyper	hyper	N
A1	3091277	3091376	0	0.649351	0	0.689655	0	0.3	0.107143	0.473684	0	0	hyper	hyper	N	N	N
A1	3091877	3091976	0.782383	0.973214	0.742268	0.905882	0.80315	0.779661	0.771739	0.626866	0.75817	0	N	N	N	N	hypo
A1	3092177	3092276	0.764286	0.930818	0.689655	0.936709	0.686567	0.925926	0.727273	0.951807	0.776699	0.00925926	N	N	N	N	hypo
A1	3092377	3092476	0.038961	0.927273	0	0.852459	0.217391	0.962963	0.954545	0.948718	0.65	0.712329	hyper	hyper	hyper	N	N
A1	3092877	3092976	0.527473	0.955882	0.44898	0.844444	0.506849	0.949153	0.428571	0.933333	0.172043	0.725	N	N	N	hyper	hyper
A1	3093077	3093176	0.383721	0.931507	0.428571	0.948718	0.378378	0.97619	0.444444	0.666667	0.662338	0.0243902	hyper	hyper	hyper	N	hypo
A1	3093377	3093476	0.481013	0.938776	0.592593	0.936508	0.238095	0.920635	0.551724	0.970588	0.627451	0.0135135	N	N	hyper	N	hypo
A1	3094177	3094276	0.546512	0.945946	0.441176	1	0.571429	0.958333	0.4375	0.964286	0.962264	0.264151	N	hyper	N	hyper	hypo
A1	3113182	3113281	0	0.759615	0	0.830769	0	0.736842	0	0.833333	0.117647	0	hyper	hyper	hyper	hyper	N
A1	3113382	3113481	0.376344	0.835294	0.308642	0.955882	0.290698	0.940299	0.292929	0.910714	0.384058	0.797619	N	hyper	hyper	hyper	N
A1	3118282	3118381	0.263158	0.979167	0.189189	0.710526	0.172414	0.904762	0.241379	0.95	0.238095	0	hyper	hyper	hyper	hyper	N
A1	3152564	3152663	0.698413	0.891566	0.640625	0.9125	0.586957	0.902655	0.380282	0.93	0	0.01	N	N	N	hyper	N
A1	3152664	3152763	0	0.683168	0	0.564103	0	0.652778	0	0.5	0	0.0357143	hyper	hyper	hyper	hyper	N
A1	3160892	3160991	0.927481	0.961749	0.927536	0.915344	0.926829	0.734375	0.966387	0.93617	0.903226	0.00666667	N	N	N	N	hypo
A1	3161092	3161191	0.836735	0.939394	0.791667	0.914286	1	0.9375	0.964286	0.944444	0.901961	0	N	N	N	N	hypo
A1	3165375	3165474	0.415094	0.952381	0.5	0.857143	0.5	0.904762	0.857143	0.926829	0.470588	0.909091	hyper	N	N	N	N
A1	3187100	3187199	0.0123457	0.912621	0	0.9	0.102564	0.75	0	0.897436	0	0	hyper	hyper	hyper	hyper	N
A1	3187200	3187299	0.293333	0.92381	0.32	0.894737	0.408163	0.95	0.301887	0.863636	0	0	hyper	hyper	hyper	hyper	N
A1	3190272	3190371	0	0.72973	0	0.5	0	0	0.0196078	0.36	0	0.027027	hyper	hyper	N	N	N
A1	3192072	3192171	0	0.873563	0.0108696	0.762295	0	0.8	0.0289855	0.962264	0	0	hyper	hyper	hyper	hyper	N
A1	3192572	3192671	0	0.630631	0	0.916667	0.031746	0.606061	0	0.566038	0	0	hyper	hyper	hyper	hyper	N
A1	3192972	3193071	0	0.561644	0	0.586207	0	0.222222	0.0208333	0.264706	0	0	hyper	hyper	N	N	N
A1	3193472	3193571	0	0.109375	0	0.465116	0	0.631579	0.04	0	0.016129	0	N	N	hyper	N	N
A1	3193572	3193671	0.00917431	0.556604	0	0.217391	0.037037	0.195122	0	0.538462	0	0	hyper	N	N	hyper	N
A1	3193672	3193771	0	0.663717	0.0175439	0.755102	0.0566038	0.536232	0	0.606557	0	0.454545	hyper	hyper	N	hyper	N
A1	3193772	3193871	0.0153846	0.882883	0	0.773585	0.176471	0.777778	0	0.936508	0	0	hyper	hyper	hyper	hyper	N
A1	3195762	3195861	0.38	0.883721	0.322581	0.65	0.244444	0.5	0	0.98	0	0.047619	hyper	N	N	hyper	N
A1	3196462	3196561	0.369369	0.885714	0.325581	0.892857	0.714286	0.911111	0.710526	0.941176	0.591549	0.010989	hyper	hyper	N	N	hypo
A1	3196862	3196961	0.289474	0.960784	0	0.933333	0.4	0.901408	0.678571	0.97561	0	0.640625	hyper	hyper	hyper	N	hyper
A1	3197062	3197161	0.0769231	0.731707	0.272727	0.410256	0	0.625	0.826087	0.547619	0.0147059	0	hyper	N	hyper	N	N
A1	3199368	3199467	0.252101	0.91	0.266667	0.818182	0.25	0.875	0.3	0.916667	0.145833	0	hyper	hyper	hyper	hyper	N
A1	3199568	3199667	0.406977	0.915254	0.419355	0.775	0.387097	0.926829	0.416667	0.0588235	0.449275	0	hyper	N	hyper	N	N
A1	3217382	3217481	0.407407	0.897436	0.315789	0.941176	0.285714	0.666667	0.236842	0.977273	0	0.567568	N	hyper	N	hyper	hyper
A1	3246675	3246774	0	0.741935	0	0.833333	0	0.6875	0	0.46875	0	0.481481	hyper	hyper	hyper	N	N
A1	3247175	3247274	0	1	0	0.973684	0.529412	0.860465	0.375	0.954545	0.423077	0	hyper	hyper	N	hyper	N
A1	3252725	3252824	0.119048	0.822222	0.189189	0.666667	0.25	0.852941	0.340426	0.642857	0	0	hyper	N	hyper	N	N
A1	3262183	3262282	0	0.789474	0	0.886364	0	0.742857	0.210526	0.824561	0.892857	0.708333	hyper	hyper	hyper	hyper	N
A1	3262283	3262382	0	0.794872	0	0.54	0.0204082	0.482759	0	0.8	0	0.0188679	hyper	hyper	N	hyper	N
A1	3262483	3262582	0.823529	0.957143	0.827586	0.907407	0.857143	0.928571	0.970588	0.914894	0.806452	0	N	N	N	N	hypo
A1	3262938	3263037	0.253731	0.692308	0	0.758065	0	0.705882	0	0.737705	0	0.0208333	N	hyper	hyper	hyper	N
A1	3263038	3263137	0	0.916667	0	0.870968	0	0.861111	0	0.928571	0	0.253731	hyper	hyper	hyper	hyper	N
A1	3263538	3263637	0.00371747	0.801887	0	0.698925	0	0.919255	0.0263158	0.912281	0	0	hyper	hyper	hyper	hyper	N
A1	3264338	3264437	0.423529	0.770833	0.428571	0.808511	0.361702	0.925373	0.28	0.871795	0	0	N	N	hyper	hyper	N
A1	3264638	3264737	0	0.892857	0	0.88	0	0.851852	0	0.473684	0	0	hyper	hyper	hyper	N	N
A1	3266232	3266331	0	0.553846	0	0.58	0	0.571429	0	0.0344828	0	0.452055	hyper	hyper	hyper	N	N
A1	3266532	3266631	0	0.780488	0.0285714	0.825	0	0.470588	0	0.333333	0.0540541	0	hyper	hyper	N	N	N
A1	3266632	3266731	0	0.967213	0.16	0.62069	0	0.861111	0	0.925926	0	0	hyper	N	hyper	hyper	N
A1	3267632	3267731	0	0.85	0	0.8	0	0.456522	0	0.95122	0.521127	0	hyper	hyper	N	hyper	hypo
A1	3271923	3272022	0.808219	0.967742	0.363636	0.925926	0.151515	0.967742	0.636364	0.825	0	0	N	hyper	hyper	N	N
A1	3272523	3272622	0	0.453125	0	0.821429	0	0.289474	0.235294	0.565217	0.0163934	0.559322	N	hyper	N	N	hyper
A1	3278328	3278427	0	0.552239	0.0192308	0.604651	0	0.595238	0	0.267442	0	0.0172414	hyper	hyper	hyper	N	N
A1	3278428	3278527	0	0.566667	0	0.44	0	0.391304	0	0.710526	0	0	hyper	N	N	hyper	N
A1	3288889	3288988	0.513514	0.898148	0.626866	0.904762	0.247059	0.929204	0.827586	0.952941	0.756522	0.930769	N	N	hyper	N	N
A1	3295417	3295516	0.140187	0.666667	0	0.567164	0.133333	0.771429	0	0.64	0.397059	0	hyper	hyper	hyper	hyper	N
A1	3295617	3295716	0.00746269	0.516393	0	0.376812	0	0.681818	0.0909091	0.225806	0	0.016129	hyper	N	hyper	N	N
A1	3296817	3296916	0	0.858537	0	0.611465	0	0.548387	0	0.788991	0	0	hyper	hyper	hyper	hyper	N
A1	3296917	3297016	0	0.756272	0	0.827586	0	0.801136	0.0136986	0.819672	0.0347222	0	hyper	hyper	hyper	hyper	N
A1	3297117	3297216	0	0.168142	0	0.526316	0	0.445783	0.0338983	0.0884956	0	0	N	hyper	N	N	N
A1	3297617	3297716	0.135135	0.624434	0.0504202	0.584211	0.25	0.751938	0.0740741	0.657534	0	0	N	hyper	hyper	hyper	N
A1	3316331	3316430	0	0.711111	0	0.451613	0	0	0	0.807692	0	0	hyper	N	N	hyper	N
A1	3316431	3316530	0	0.567568	0.030303	0.341463	0	0.347826	0	0.791667	0	0.0232558	hyper	N	N	hyper	N
A1	3328343	3328442	0.00806452	0.930556	0	0.916667	0	0.892473	0	0.926829	0.239521	0.732877	hyper	hyper	hyper	hyper	N
A1	3373957	3374056	0.84	0.907407	0.878788	0.774194	0.972222	0.444444	0.933333	0.969697	0.431818	0.5	N	N	hypo	N	N
A1	3377189	3377288	0.758621	0.970297	0.84058	0.915254	0.84507	0.956522	0.73913	0.932432	0.932692	0.368932	N	N	N	N	hypo
A1	3381248	3381347	0.317073	0.972477	0.344262	0.885714	0.258065	0.970149	0.346154	0.916667	0.0294118	0	hyper	hyper	hyper	hyper	N
A1	3408467	3408566	0.946667	0.903226	0.928571	0.923077	0.973684	0.931818	1	0.958333	0	0.926471	N	N	N	N	hyper
A1	3409367	3409466	0.848837	0.756098	0.916667	0.869565	0.535714	0.961538	0.695652	0.722222	0.671642	0.0138889	N	N	N	N	hypo
A1	3420773	3420872	0.71028	0.958763	0.75	0.93617	0.875	0.785714	0.795455	0.973684	0.794872	0.0114943	N	N	N	N	hypo
A1	3423521	3423620	0.00632911	0.56383	0	0.64	0	0.938462	0.0163934	0.881356	0	0	hyper	hyper	hyper	hyper	N
A1	3428709	3428808	0.956522	0.976744	0.911765	0.96	1	0.5	1	0.84375	0.981481	0	N	N	hypo	N	hypo
A1	3430761	3430860	0.958042	0.835443	0.981818	0.830189	0.941176	0.84058	0.956522	0.981481	0.661972	0.0138889	N	N	N	N	hypo
A1	3431261	3431360	0.984615	0.9	0.862069	0.913043	1	0.818182	0.961538	1	0	0.921569	N	N	N	N	hyper
A1	3436790	3436889	0	0.989011	0	0.979167	0	0.878049	0.592593	0.928571	0	0	hyper	hyper	hyper	N	N
A1	3437090	3437189	0	0.956522	0	0.965517	0	0.894737	0.441176	0.961538	0	0.869565	hyper	hyper	hyper	hyper	hyper
A1	3437290	3437389	0	0.928571	0	1	0	0.974359	0	0.921053	0	0	hyper	hyper	hyper	hyper	N
A1	3441171	3441270	0.325843	0.617021	0.264706	0.843137	0.327273	0.5	0.769231	0.568627	0	0.778947	N	hyper	N	N	hyper
A1	3442471	3442570	0	0.485714	0	0.458333	0.0263158	0.545455	0	0.451613	0	0	N	N	hyper	N	N
A1	3443071	3443170	0	0.473684	0	0.47619	0	0.755102	0.03125	0.62069	0.0138889	0	N	N	hyper	hyper	N
A1	3447138	3447237	0	0.292929	0	0.551724	0	0.228571	0.03125	0.24359	0	0.0210526	N	hyper	N	N	N
A1	3448238	3448337	0	0.571429	0	0.593074	0.0205479	0.598985	0.0124481	0.623529	0.00823045	0.00456621	hyper	hyper	hyper	hyper	N
A1	3448638	3448737	0	0.656863	0	0.8125	0.0153846	0.655172	0	0.805556	0	0.139535	hyper	hyper	hyper	hyper	N
A1	3448738	3448837	0.00625	0.609023	0	0.714286	0.00806452	0.521277	0	0.431193	0	0.0173913	hyper	hyper	hyper	N	N
A1	3448838	3448937	0.0083682	0.505747	0	0.521127	0	0.197368	0	0.779412	0	0.34965	N	hyper	N	hyper	N
A1	3458737	3458836	0.833333	0.760563	0.911765	0.730159	0.84	0.783784	0.983051	0.566038	0.794521	0	N	N	N	N	hypo
A1	3474225	3474324	0.0291262	0.935897	0	0.971429	0	0.925	0	0.93617	0.0194175	0.666667	hyper	hyper	hyper	hyper	hyper
A1	3482888	3482987	0	0.35	0	0.6875	0	0.909091	0	0.62963	0	0.323529	N	hyper	hyper	hyper	N
A1	3493362	3493461	0	0.688525	0	0.410256	0	0	0.0526316	0.578947	0.02	0	hyper	N	N	hyper	N
A1	3495062	3495161	0.465116	0.984	0.581818	0.973333	0.473684	0.632653	0.430556	0.927536	0.708738	0.737864	hyper	N	N	N	N
A1	3516420	3516519	0	0	0	0	0	0.15625	0	0.0294118	0	0.518519	N	N	N	N	hyper
A1	3517120	3517219	0.71223	0.326923	0.714286	0.45	0.693878	0.814815	0.92	0.472222	0.0806452	0.766667	N	N	N	N	hyper
A1	3533079	3533178	0.00862069	0.727273	0	0.6875	0.0169492	0.911111	0	0.814815	0	0.775194	hyper	hyper	hyper	hyper	hyper
A1	3533179	3533278	0.0166667	0.505747	0	0.432432	0	0.87234	0.0487805	0.0227273	0	0.0120482	N	N	hyper	N	N
A1	3560714	3560813	0.427536	0.778947	0.466667	0.833333	0.267857	0.915094	0.42	0.9	0.075	0	N	N	hyper	N	N
A1	3562714	3562813	0.479167	0.970149	0.46875	0.971429	0.470588	0.475	0.511628	0.935484	0.528571	0.449275	N	hyper	N	N	N
A1	3563914	3564013	0.00892857	0.522388	0	0.428571	0	0.736842	0	0.444444	0	0	hyper	N	hyper	N	N
A1	3567787	3567886	0	0.892157	0	0.686567	0	0.977273	0.0227273	0.887097	0	0	hyper	hyper	hyper	hyper	N
A1	3602294	3602393	0.915751	0.985185	0.936	0.901408	0.971429	0.952096	0.746269	0.838983	0.00689655	0.583893	N	N	N	N	hyper
A1	3603194	3603293	0.445255	0.986111	0.454545	0.942857	0.6625	1	0.5625	0.952381	0	0.729167	hyper	N	N	N	hyper
A1	3607853	3607952	0.0227273	0.408163	0	0.242424	0	0	0	0.545455	0	0	N	N	N	hyper	N
A1	3609053	3609152	0.934307	0.848837	0.918033	0.903846	0.915254	0.830357	0.983051	0.785714	0.276316	0.974576	N	N	N	N	hyper
A1	3611794	3611893	0.0172414	0.777778	0	0.5625	0	0.282051	0	0.03125	0.0740741	0	hyper	hyper	N	N	N
A1	3612194	3612293	0	0.960396	0.0769231	0.709677	0	0.912281	0	0.844828	0.010989	0.5	hyper	hyper	hyper	hyper	N
A1	3612394	3612493	0	0.947368	0.142857	0.92	0	0.46875	0	0.875	0	0	hyper	hyper	N	hyper	N
A1	3612494	3612593	0	0.813333	0.0454545	0.8	0	0	0	0.78125	0.0263158	0.48	hyper	hyper	N	hyper	N
A1	3613794	3613893	0	0.910448	0	0.913043	0.0454545	0.894737	0.447368	0.961538	0.48	0.457627	hyper	hyper	hyper	hyper	N
A1	3613894	3613993	0.641304	0.931507	0.53125	0.891304	0.269231	0.566038	0.560976	0.948718	0.425926	0.946667	N	N	N	N	hyper
A1	3613994	3614093	0	0.920455	0.0307692	0.898551	0.0142857	0.875	0	1	0	0	hyper	hyper	hyper	hyper	N
A1	3614494	3614593	0.12766	0.927273	0.25641	0.794118	0.16129	0.941176	0.0909091	0.944444	0.0204082	0	hyper	hyper	hyper	hyper	N
A1	3640047	3640146	0	0.971429	0	0.944444	0	1	0	0.925926	0.925926	0.0322581	hyper	hyper	hyper	hyper	hypo
A1	3640747	3640846	0	0.864407	0.0227273	0.896552	0	0.885714	0	1	0	0	hyper	hyper	hyper	hyper	N
A1	3654085	3654184	0.869565	1	0.933333	1	0.914286	0.894737	0.95	0.724138	0	0.888889	N	N	N	N	hyper
A1	3654385	3654484	0.661538	0.930556	0.3	0.816327	0.492308	0.869565	0.688889	0.552632	0.0357143	0	N	hyper	N	N	N
A1	3654485	3654584	0.0921986	0.872549	0	0.745763	0.194805	0.914286	0.775	0.717949	0.0181818	0	hyper	hyper	hyper	N	N
A1	3667590	3667689	0	0.598131	0	0.532258	0	0.530303	0	0.577778	0	0.273438	hyper	hyper	hyper	hyper	N
A1	3668090	3668189	0.92	0.966102	0.666667	0.976744	0.5	0.872727	0.661017	0.916667	0.925926	0	N	N	N	N	hypo
A1	3671190	3671289	0	0.851485	0	0.77193	0.02	0.415094	0	0.705882	0	0	hyper	hyper	N	hyper	N
A1	3671784	3671883	0.925926	0.952381	0.916667	0.793103	0.839286	0.877193	0.901961	0.317073	0	0.0133333	N	N	N	hypo	N
A1	3673484	3673583	0	0.636364	0.0294118	0.964286	0	0.90625	0.0434783	0	0	0	hyper	hyper	hyper	N	N
A1	3681085	3681184	0.00442478	0.84264	0	0.705521	0.234694	0.230088	0	0.188525	0.00564972	0.00518135	hyper	hyper	N	N	N
A1	3724282	3724381	0.734694	0.811594	0.616438	0.827586	0.776316	0.934066	0.690141	0.758621	0	0.691667	N	N	N	N	hyper
A1	3724582	3724681	0.769737	0.901515	0.4625	0.90566	0.58	0.931818	0.61165	0.95082	0.152381	0.686957	N	N	N	N	hyper
A1	3724882	3724981	0.714859	0.753521	0.664122	0.783505	0.6	0.930693	0.703704	0.858586	0.0258621	0.73913	N	N	N	N	hyper
A1	3725682	3725781	0.934211	0.984375	0.540541	0.96875	0.863636	0.952381	0.888889	1	0.03125	0.985075	N	N	N	N	hyper
A1	3726082	3726181	0.96	0.977778	1	0.941176	0.888889	0.967742	0.933333	0.928571	0	0.977778	N	N	N	N	hyper
A1	3727182	3727281	0.694915	0.952381	0.708861	0.891892	0.672727	0.967033	0.736842	0.954545	0	0.576087	N	N	N	N	hyper
A1	3738901	3739000	0	0.979167	0	0.888889	0	0.958333	0.0555556	1	0.45614	0.5	hyper	hyper	hyper	hyper	N
A1	3739001	3739100	0.0149254	0.93617	0	0.866667	0	0.95	0	1	0.471698	0.961538	hyper	hyper	hyper	hyper	N
A1	3739201	3739300	0.192308	0.745455	0.296296	0.794872	0.208333	0.548387	0.235294	0.482759	0	0	hyper	N	N	N	N
A1	3740101	3740200	0.418182	0.847458	0.346939	0.925	0.185185	0.901961	0.15	0.878788	0.444444	0.242424	N	hyper	hyper	hyper	N
A1	3748039	3748138	0.908046	0.888889	0.938776	0.822222	0.92	0.88843	0.740484	0.858639	0	0.579946	N	N	N	N	hyper
A1	3748239	3748338	0.917127	0.924812	0.9375	0.62069	0.858696	0.619048	0.954128	0.93617	0.00877193	0.894737	N	N	N	N	hyper
A1	3748539	3748638	0.934426	0.684211	0.953488	0.666667	0.555556	0.967742	0.97619	0.941176	0	0.942857	N	N	N	N	hyper
A1	3749439	3749538	0.829457	0.9375	0.866667	0.836364	0.934783	0.886364	0.428571	0.876923	0	0.697674	N	N	N	N	hyper
A1	3750439	3750538	0.68	0.984615	0.736842	0.825	0.761905	0.784314	0.870968	0.969697	0	0.955882	N	N	N	N	hyper
A1	3750939	3751038	0.884211	0.919355	0.782609	0.93617	0.827586	0.925	0.93617	1	0.025641	0.804598	N	N	N	N	hyper
A1	3751539	3751638	0.4	0.9375	0.407407	0.892857	0.470588	0.964286	0.0333333	0.826087	0.037037	0	hyper	N	N	hyper	N
A1	3751639	3751738	0.0352941	0.97561	0	0.941176	0	0.913043	0	1	0.0333333	0	hyper	hyper	hyper	hyper	N
A1	3758451	3758550	0.470588	0.686747	0.333333	0.782609	0.25	0.979167	0.409091	0.97561	0.670213	0.757143	N	N	hyper	hyper	N
A1	3758551	3758650	0.732143	0.955882	0.433333	0.941176	0.9	0.948718	1	0.9375	0.865672	0.881356	N	hyper	N	N	N
A1	3759051	3759150	0.688172	0.928571	0.629032	0.980769	0.68	0.931034	0.6	1	0	0.823529	N	N	N	N	hyper
A1	3759751	3759850	0.00869565	0.954545	0	0.952381	0	0.922222	0.0175439	0.92623	0	0.874016	hyper	hyper	hyper	hyper	hyper
A1	3772941	3773040	0.951923	0.973684	0.846154	0.833333	0.625	0	0.466667	0.852941	0	0	N	N	hypo	N	N
A1	3773741	3773840	0	0.783133	0	0.731707	0	0	0	0.235294	0	0.0169492	hyper	hyper	N	N	N
A1	3777421	3777520	0.910596	0.950495	0.947368	0.926316	0.831081	0.833333	0.972222	0.951724	0.00671141	0.690647	N	N	N	N	hyper
A1	3779721	3779820	0.5	0.966102	0.560976	0.9375	0.436364	0.9	0.436364	0.955556	0.447761	0.479452	N	N	N	hyper	N
A1	3780221	3780320	0.802632	0.934066	0.627907	0.877778	0.904762	0.911765	0	0.982759	0	0.434343	N	N	N	hyper	N
A1	3780321	3780420	0	0.952381	0	0.932203	0	0.853659	0	0.96875	0	0.934211	hyper	hyper	hyper	hyper	hyper
A1	3807084	3807183	0.0128205	0.821429	0.0294118	0.716667	0.241379	0.680851	0.030303	0.638298	0.547945	0	hyper	hyper	N	hyper	hypo
A1	3808684	3808783	0.00892857	0.621053	0	0.716981	0.0217391	0.641975	0	0.589744	0.625	0.0283019	hyper	hyper	hyper	hyper	hypo
A1	3811543	3811642	0.895161	0.925234	0.93617	1	0.923077	0.734694	0.967213	0.916667	0	0.895833	N	N	N	N	hyper
A1	3812743	3812842	0.705882	0.928571	0.809524	0.939394	0.782609	0.730769	0.8125	0.97561	0	0.784314	N	N	N	N	hyper
A1	3813843	3813942	0.833333	0.971831	0.857143	0.731707	0.977273	0.820513	0.703704	0.636364	0.015625	0.893617	N	N	N	N	hyper
A1	3813943	3814042	0.602273	0.55102	0.606061	0.54	0.553191	0.666667	0.25	0.614035	0.025974	0.597403	N	N	N	N	hyper
A1	3820652	3820751	0.043956	0.783133	0	0.696429	0	0.585366	0	0.619048	0.65625	0	hyper	hyper	hyper	hyper	hypo
A1	3820952	3821051	0.744681	0.145833	0.225806	0.4	0.652174	0.673913	0.545455	0.0217391	0	0	hypo	N	N	hypo	N
A1	3821252	3821351	0.961905	0.948718	0.935484	0.916667	1	0.934211	0.958333	0.935484	0	0.625	N	N	N	N	hyper
A1	3821752	3821851	0.91129	0.412371	0.925	0.5	0.952381	0.986667	0.921875	0.0588235	0.642857	0.481481	N	N	N	hypo	N
A1	3839012	3839111	0.027027	0.866667	0	0.870968	0.111111	0.9375	0.05	0.954545	0	0	hyper	hyper	hyper	hyper	N
A1	3839612	3839711	0	0.46875	0	0.735294	0	0.833333	0	1	0	0	N	hyper	hyper	hyper	N
A1	3840912	3841011	0.491228	0.764045	0.5	0.846154	0.44	0.44	0.516129	0.428571	0	0.5	N	N	N	N	hyper
A1	3841112	3841211	0	0.927273	0	0.666667	0	0.85	0	0.962963	0	0	hyper	hyper	hyper	hyper	N
A1	3845646	3845745	0.889655	0.819277	0.884615	0.783784	0.945455	0.93617	0.916667	0.87234	0.921053	0.0166667	N	N	N	N	hypo
A1	3854806	3854905	0	0.512195	0	0.527778	0	0.958333	0	0	0	0	hyper	hyper	hyper	N	N
A1	3861985	3862084	0.952381	0.259259	0.935484	0.1	0.8	0.407407	0.954545	0	0.539683	0	hypo	hypo	N	hypo	hypo
A1	3873376	3873475	0	0.421769	0	0.211765	0	0.5	0	0.015873	0.00617284	0.00819672	N	N	hyper	N	N
A1	3875176	3875275	0.47619	0.768116	0.395833	0.9375	0.416667	0.352941	0.242424	0.780488	0.707071	0	N	hyper	N	hyper	hypo
A1	3879598	3879697	0.00763359	0.670213	0.0273973	0.736842	0.0163934	0.542169	0	0.790323	0	0.894366	hyper	hyper	hyper	hyper	hyper
A1	3879898	3879997	0	0.672727	0	0.860465	0.291667	0.425	0	0.472222	0	0	hyper	hyper	N	N	N
A1	3880275	3880374	0	0.872727	0	0.911765	0	0.833333	0	0.488889	0.8875	0	hyper	hyper	hyper	N	hypo
A1	3880375	3880474	0.0125	0.931818	0	0.926829	0	0.843137	0	0.892857	0.911392	0.0153846	hyper	hyper	hyper	hyper	hypo
A1	3884337	3884436	0	0.869565	0.08	0.837838	0.04	0.692308	0.0322581	0.947368	0	0	hyper	hyper	hyper	hyper	N
A1	3890702	3890801	0	0.694444	0.0322581	0.32	0	0.311475	0	0.485714	0	0	hyper	N	N	N	N
A1	3892705	3892804	0	0.688312	0.0243902	0.574468	0	0.666667	0	0.734694	0.0235294	0.557377	hyper	hyper	hyper	hyper	hyper
A1	3892805	3892904	0	0.606557	0	0.568182	0	0.236842	0	0.55814	0.0113636	0.0338983	hyper	hyper	N	hyper	N
A1	3895676	3895775	0.2	0.903226	0.133333	0.94186	0.08	0.822222	0.1875	0.97619	0.451613	0	hyper	hyper	hyper	hyper	N
A1	3902454	3902553	0	0.930435	0	0.928571	0	0.98	0.025641	0.887324	0	0.0116279	hyper	hyper	hyper	hyper	N
A1	3902554	3902653	0	0.96875	0	0.876923	0	0.944444	0	0.90566	0	0.423077	hyper	hyper	hyper	hyper	N
A1	3904554	3904653	0.00591716	0.844961	0.0163934	0.691358	0	0.605505	0	0.69697	0	0	hyper	hyper	hyper	hyper	N
A1	3921888	3921987	0.87037	0.846154	0.848485	0.8	0.88	0.377778	0.795918	1	0	0.802469	N	N	hypo	N	hyper
A1	3922788	3922887	0.306931	0.968254	0.535714	0.957447	0.315789	0.95122	0.305556	0.638298	0.555556	0.333333	hyper	N	hyper	N	N
A1	3922988	3923087	0.866667	1	0.842105	0.866667	0.464286	0.925926	0.481481	0.954545	0	0.966667	N	N	N	N	hyper
A1	3923488	3923587	0.25641	1	0.233333	0.985294	0.277778	0.897436	0.296296	0.972973	0.0232558	0.404762	hyper	hyper	hyper	hyper	N
A1	3923888	3923987	0.769231	0.907216	0.74359	0.95122	0.730769	1	0.470588	1	0	0.765625	N	N	N	hyper	hyper
A1	3924988	3925087	0.00581395	0.715596	0.0106383	0.620155	0	0.885135	0.00980392	0.851485	0	0.506579	hyper	hyper	hyper	hyper	hyper
A1	3955724	3955823	0.28	0.9	0.222222	0.869565	0.384615	0.44	0.230769	0.931034	0.192308	0.296296	hyper	hyper	N	hyper	N
A1	3956824	3956923	0	0.94	0	0.925	0	0	0	0.941176	0	0	hyper	hyper	N	hyper	N
A1	3957124	3957223	0	0.885246	0	0.829787	0	0.214286	0	0.947368	0	0	hyper	hyper	N	hyper	N
A1	3957224	3957323	0	0.597938	0	0.636364	0	0.225806	0.02	0.761905	0	0.0823529	hyper	hyper	N	hyper	N
A1	3957424	3957523	0	0.526316	0.0104167	0.838462	0	0	0.0212766	0.2	0	0.00854701	hyper	hyper	N	N	N
A1	3978482	3978581	0	0.695652	0.0294118	0.789474	0	0.740741	0.0192308	0.780488	0	0.372881	hyper	hyper	hyper	hyper	N
A1	3978882	3978981	0.0111111	0.809524	0	0.810345	0	0.373134	0	0.910448	0.613861	0.925926	hyper	hyper	N	hyper	N
A1	3984700	3984799	0.439252	0.984615	0.509091	0.9375	0.404762	0.465116	0.448276	0.92	0.484375	0	hyper	N	N	N	N
A1	3984800	3984899	0.990385	0.960784	0.886364	0.892857	0.977273	0.95	0.923077	1	0.5	0	N	N	N	N	hypo
A1	3984900	3984999	0.726027	0.96	0.868852	0.882353	0.677419	0.607143	0.666667	0.653846	0.634615	0	N	N	N	N	hypo
A1	4014279	4014378	0.319149	0.709302	0.306452	0.785714	0.293103	0.472222	0	0.944444	0.01	0.323232	N	N	N	hyper	N
A1	4014379	4014478	0.590909	0.843373	0.622642	0.735294	0.559322	0.613636	0.611111	0.871795	0	0.637363	N	N	N	N	hyper
A1	4021557	4021656	0.308271	0.804878	0.3	0.867925	0.285714	0.942308	0.275862	0.921875	0.012987	0.971429	N	hyper	hyper	hyper	hyper
A1	4043290	4043389	0.887097	0.472222	0.644444	0.55	0.923077	0.949153	0.962963	0.529412	0	0.575221	N	N	N	N	hyper
A1	4053503	4053602	0	0.542857	0.1	0.724138	0	0.0833333	0.0185185	0.702128	0	0.186047	hyper	hyper	N	hyper	N
A1	4054603	4054702	0.817391	0.767677	0.74	0.614286	0.865385	0.589286	0.864407	0.33871	0	0	N	N	N	hypo	N
A1	4054703	4054802	0.389671	0.958525	0.455446	0.792	0.386139	0.911504	0.274336	0.722222	0.011976	0	hyper	N	hyper	N	N
A1	4072715	4072814	0	0.863248	0.0232558	0.782609	0	0.756098	0	0.866667	0.0186916	0	hyper	hyper	hyper	hyper	N
A1	4072815	4072914	0	0.266667	0	0.315789	0	0.863636	0.0454545	0.222222	0	0.0681818	N	N	hyper	N	N
A1	4074899	4074998	0.0285714	0.673077	0.0149254	0.527778	0.0243902	0.825	0.03125	0.704545	0	0	hyper	hyper	hyper	hyper	N
A1	4081528	4081627	0.453901	0.76087	0.416667	0.64	0.592593	0.947368	0.258065	0.869565	0	0	N	N	N	hyper	N
A1	4088625	4088724	0.912698	0.945946	0.964286	0.884615	0.763158	0.978261	0.88	0.7	0.0348837	0.948148	N	N	N	N	hyper
A1	4090779	4090878	0.0246914	0.54902	0.150685	0.586207	0.0196078	0.142857	0	0.478873	0	0	hyper	N	N	N	N
A1	4091479	4091578	0.38806	0.914286	0.363636	0.755102	0.325581	0.596154	0.0294118	0.416667	0	0	hyper	N	N	N	N
A1	4092479	4092578	0.93956	0.953586	0.945946	0.941176	0.939759	0.960526	0.980952	0.952703	0.277027	0.945946	N	N	N	N	hyper
A1	4092979	4093078	0.700637	0.837838	0.451613	0.809091	0.917808	0.944882	0.691176	0.968421	0	0.683824	N	N	N	N	hyper
A1	4093679	4093778	0	0.514706	0	0.552632	0	0.166667	0.027027	0	0	0	hyper	hyper	N	N	N
A1	4106780	4106879	0	0.873239	0.0714286	0.842105	0.0263158	0.8	0.0294118	0.48	0	0.260417	hyper	hyper	hyper	N	N
A1	4111713	4111812	0.231707	1	0.238095	0.909091	0.666667	0.955556	0.166667	0.958333	0	0.966667	hyper	hyper	N	hyper	hyper
A1	4112813	4112912	0	0.866667	0	0.574468	0	0.854839	0.025641	0.472222	0	0	hyper	hyper	hyper	N	N
A1	4116301	4116400	0	0.818841	0	0.791304	0	0.841121	0	0.493976	0.791469	0	hyper	hyper	hyper	N	hypo
A1	4116401	4116500	0.0144928	0.708791	0	0.716129	0	0.417582	0.0344828	0.406977	0.728723	0	hyper	hyper	N	N	hypo
A1	4116501	4116600	0	0.705036	0	0.752688	0	0.903226	0.0612245	0.702703	0.765766	0	hyper	hyper	hyper	hyper	hypo
A1	4119782	4119881	0.517241	0.862069	0.558824	0.761905	0.56	0.85	0.40625	0.933333	0	0.440678	N	N	N	hyper	N
A1	4123855	4123954	0.795699	0.661972	0.860465	0.514286	0.933333	0.820513	0.95122	0.4	0	0.382353	N	N	N	hypo	N
A1	4135455	4135554	0	0.966667	0	0.916667	0.2	0.891892	0.105263	0.897436	0	0	hyper	hyper	hyper	hyper	N
A1	4144956	4145055	0.706349	0.914286	0.611111	0.848485	0.623656	0.6875	0.652778	0.721311	0	0.638298	N	N	N	N	hyper
A1	4148208	4148307	0.888889	0.90625	1	0.903226	0.947368	0.938776	0.4375	0.947368	0	0.867647	N	N	N	hyper	hyper
A1	4148508	4148607	0.936508	0.904762	0.909091	0.833333	0.72	0.904762	0.625	1	0	0.914894	N	N	N	N	hyper
A1	4148808	4148907	0	0.5625	0	0.409091	0	0.475	0	0.866667	0	0.481481	hyper	N	N	hyper	N
A1	4149208	4149307	0	0.913793	0	0.866667	0	0.933333	0.0344828	0.454545	0	0	hyper	hyper	hyper	N	N
A1	4152975	4153074	0	0.981308	0.0392157	0.935897	0	0.893939	0	0.934783	0	0	hyper	hyper	hyper	hyper	N
A1	4153275	4153374	0.943662	0.705882	0.9	0.625	0.895833	0.714286	0.966667	0.483871	0.52	0	N	N	N	N	hypo
A1	4153375	4153474	0.763158	0.920635	0.766667	0.960784	0.788732	0.833333	0.73913	0.709677	0.702703	0	N	N	N	N	hypo
A1	4163544	4163643	0.730769	0.834532	0.795455	0.852632	0.774194	0.930556	0.6625	0.925926	0	0.746479	N	N	N	N	hyper
A1	4163644	4163743	0.41954	0.843137	0.42	0.803571	0.444444	0.954545	0.0727273	0.641026	0	0.459259	N	N	hyper	hyper	N
A1	4168530	4168629	0	0.914286	0.0217391	0.583333	0.08	0.666667	0	0.684211	0	0	hyper	hyper	hyper	hyper	N
A1	4181437	4181536	0.928571	0.789474	1	0.789474	0.930233	0.928571	0.966667	0.416667	0	0	N	N	N	hypo	N
A1	4183037	4183136	0.0277778	0.621212	0	0.518072	0	0.881356	0.0357143	0.487179	0.540541	0.0149254	hyper	hyper	hyper	N	hypo
A1	4230020	4230119	0.436364	1	0.5	0.913793	0.5	0.918919	0.4	1	0	0.888889	hyper	N	N	hyper	hyper
A1	4254304	4254403	0.857143	0.952381	0.878049	0.928571	0.930233	0.90566	0.654545	0.988764	0	0.73913	N	N	N	N	hyper
A1	4254804	4254903	0.509091	1	0.352941	1	0.5	0.967742	0.4375	0.98	0	0.0535714	N	hyper	N	hyper	N
A1	4275064	4275163	0	0.785714	0.0263158	0.857143	0	0.466667	0	0.777778	0.0135135	0	hyper	hyper	N	hyper	N
A1	4275264	4275363	0	0.872727	0.25	0.851852	0	0.318182	0	0.409091	0	0.0344828	hyper	hyper	N	N	N
A1	4275364	4275463	0	0.755556	0	0.627907	0	0.564516	0.0291262	0.634146	0	0.151515	hyper	hyper	hyper	hyper	N
A1	4275464	4275563	0	0.951613	0	0.877193	0	0.897436	0.037037	0.909091	0	0.0338983	hyper	hyper	hyper	hyper	N
A1	4275664	4275763	0.0151515	0.94382	0	0.774194	0	0.8	0.0238095	0.909091	0	0	hyper	hyper	hyper	hyper	N
A1	4275764	4275863	0	0.908046	0	0.848101	0	0.886364	0	0.861111	0.0192308	0.0217391	hyper	hyper	hyper	hyper	N
A1	4275864	4275963	0	0.8	0	0.583333	0.0185185	0.775	0	0.673469	0.590909	0	hyper	hyper	hyper	hyper	hypo
A1	4276464	4276563	0.0119048	0.845455	0	0.607143	0	0.617021	0.2	0.698113	0	0.0131579	hyper	hyper	hyper	N	N
A1	4276664	4276763	0.106195	0.939759	0.211538	0.898305	0.3125	0.608696	0.157895	0.981481	0.416667	0.377778	hyper	hyper	N	hyper	N
A1	4285204	4285303	0.76087	0.989796	0.684211	0.893617	0.902778	0.854839	1	0.822222	0	0.776119	N	N	N	N	hyper
A1	4285304	4285403	0.719178	0.992857	0.723077	0.819672	0.741573	0.985915	0.75	1	0.0117647	0.764706	N	N	N	N	hyper
A1	4293399	4293498	0	0.902778	0	0.953488	0	0.870968	0.294118	0.655738	0.0181818	0.44898	hyper	hyper	hyper	N	N
A1	4305977	4306076	0	0.518519	0.075	0.424242	0.0909091	0.235294	0	0.0625	0	0	hyper	N	N	N	N
A1	4306177	4306276	0.00275482	0.771605	0.00571429	0.5	0	0	0.0147059	0.20122	0.0103448	0.011811	hyper	N	N	N	N
A1	4308077	4308176	0.124464	0.938889	0	0.9375	0	0.978261	0.0192308	0.959184	0.00591716	0	hyper	hyper	hyper	hyper	N
A1	4308477	4308576	0	0.675	0	0.46875	0	0.857143	0.341463	0.853659	0	0.609756	hyper	N	hyper	hyper	hyper
A1	4332858	4332957	0.919523	0	0.930788	0	0.915344	0	0.977707	0	0	0	hypo	hypo	hypo	hypo	N
A1	4332958	4333057	0.94012	0.0120482	0.92283	0	0.96	0.0212766	0.96861	0	0	0	hypo	hypo	hypo	hypo	N
A1	4333258	4333357	0.941589	0.15	0.923077	0.0945946	0.972332	0	0.952255	0.09375	0	0	hypo	hypo	hypo	hypo	N
A1	4333758	4333857	0.898765	0.435294	0.894309	0.351351	0.891213	0.784314	0.938356	0.340426	0.204819	0.295775	N	hypo	N	hypo	N
A1	4340768	4340867	0.925	0.984615	0.914286	0.935484	0.909091	0.928571	0.96875	0.903226	0.416667	1	N	N	N	N	hyper
A1	4341068	4341167	0.564626	0.842105	0.825397	0.754386	0.758621	0.544118	0.703704	0.940476	0.303371	0.945312	N	N	N	N	hyper
A1	4341268	4341367	0.608333	0.990654	0.557377	0.927536	0.59375	0.910714	0.595238	0.964286	0	0.953271	N	N	N	N	hyper
A1	4348258	4348357	0.469388	0.955556	0.44	1	0.45	0.928571	0.444444	1	0	0	N	hyper	N	hyper	N
A1	4366633	4366732	0.606061	0.898438	0.595745	0.897059	0.722892	0.912281	0.966667	0.935897	0.294872	0.910569	N	N	N	N	hyper
A1	4366933	4367032	0.527473	0.926829	0.689655	0.772727	0.647541	0.68	0.360825	0.869159	0.649635	0.714286	N	N	N	hyper	N
A1	4367233	4367332	0	0.941176	0.377049	0.971014	0.221053	0.176471	0	0.861386	0.0119048	0	hyper	hyper	N	hyper	N
A1	4367333	4367432	0	0.839024	0.060241	0.904762	0.0933333	0.6375	0.0405405	0.601626	0.00719424	0.446429	hyper	hyper	hyper	hyper	N
A1	4367433	4367532	0	0.666667	0.00892857	0.56	0.0131579	0.152941	0.0379747	0.640351	0	0.0578035	hyper	hyper	N	hyper	N
A1	4382002	4382101	0.0172414	0.571429	0.129032	0.88	0.333333	0.521739	0.030303	0.862069	0	0	hyper	hyper	N	hyper	N
A1	4382202	4382301	0.622727	0.617647	0.617284	0.577982	0.666667	0.705882	0.69697	0.757576	0.0116279	0.727848	N	N	N	N	hyper
A1	4382302	4382401	0.763948	0.87218	0.710526	0.87619	0.70922	0.866667	0.974359	0.928571	0	0.692308	N	N	N	N	hyper
A1	4382502	4382601	0.963855	0.954545	0.933333	1	0.945455	0.851852	0.642857	0.970588	0	0.948276	N	N	N	N	hyper
A1	4382602	4382701	0.444444	0.981481	0.428571	0.8125	0.470588	0.407407	0.363636	0	0	0.468085	hyper	N	N	N	N
A1	4382802	4382901	0.747573	0.90625	0.7	0.925	0.673469	0.782609	0.969697	0.911765	0	0.835616	N	N	N	N	hyper
A1	4384302	4384401	0.340426	0.627119	0.25	0.823529	0.318182	0.173913	0.368421	0.977273	0	0	N	hyper	N	hyper	N
A1	4385102	4385201	0.0125	0.890244	0	0.914894	0.0930233	0.914286	0	0.766667	0	0	hyper	hyper	hyper	hyper	N
A1	4402168	4402267	0.633803	0.829268	0.875	0.96	0.478261	1	0.90625	0.384615	0.0212766	0.0416667	N	N	hyper	hypo	N
A1	4402568	4402667	0.178571	0.860465	0.1875	0.893939	0.196429	0.969697	0	0.86	0	0.857616	hyper	hyper	hyper	hyper	hyper
A1	4419517	4419616	0.301676	0.910714	0.227642	0.925926	0.343137	0.858333	0.279279	0.951807	0.00588235	0.00900901	hyper	hyper	hyper	hyper	N
A1	4419917	4420016	0.919355	0.911111	0.830769	0.904762	0.907692	0.862069	0.951613	0.926471	0	0.964912	N	N	N	N	hyper
A1	4420917	4421016	0	0.873016	0	0.575758	0	0.777778	0	0.619048	0.557143	0.256757	hyper	hyper	hyper	hyper	N
A1	4424017	4424116	0.637097	0.852273	0.671233	0.722222	0.603175	0.868421	0.571429	0.978723	0.977528	0	N	N	N	N	hypo
A1	4447078	4447177	0.0885417	0.801105	0.402174	0.819149	0.17931	0.906542	0.12	0.829545	0.786325	0.00469484	hyper	N	hyper	hyper	hypo
A1	4449546	4449645	0	0.7	0.0232558	0.8	0	0	0.0727273	0.561644	0	0	hyper	hyper	N	N	N
A1	4449646	4449745	0	0.75	0	0.826087	0	0.65625	0	0.816327	0.0172414	0	hyper	hyper	hyper	hyper	N
A1	4449846	4449945	0.043956	0.865979	0	0.826667	0.106383	0.733333	0	0.681159	0.0163934	0	hyper	hyper	hyper	hyper	N
A1	4449946	4450045	0.872659	0.908367	0.92	0.902913	0.852941	0.925373	0.927835	0.464567	0.0147059	0.777778	N	N	N	N	hyper
A1	4450146	4450245	0.41704	0.924324	0.388889	0.907563	0.6	0.944444	0.458333	0.948718	0	0.952941	hyper	hyper	N	N	hyper
A1	4450346	4450445	0	0.820755	0	0.786127	0.438356	0.865385	0.112903	0.955357	0	0.923077	hyper	hyper	N	hyper	hyper
A1	4473208	4473307	0.414634	0.831461	0.208333	0.894737	0.47541	0.746032	0.5	0.956522	0	0.741176	N	hyper	N	N	hyper
A1	4477893	4477992	0.390728	0.967391	0.357143	0.892857	0.418605	0.833333	0.371429	0.783784	0.368421	0.42029	hyper	hyper	N	N	N
A1	4478093	4478192	0.516854	0.981132	0.538462	0.909091	0.515152	0.787879	0.9375	0.925926	0	0.947368	N	N	N	N	hyper
A1	4482224	4482323	0	0.739837	0	0.555556	0	0.79661	0	0	0	0	hyper	hyper	hyper	N	N
A1	4482524	4482623	0	0.836735	0	0.636364	0	0.95	0	0.315789	0	0.259259	hyper	hyper	hyper	N	N
A1	4482724	4482823	0	0.894737	0	0.735294	0	0.741935	0.0416667	0.205128	0.012987	0	hyper	hyper	hyper	N	N
A1	4495737	4495836	0.307692	0.632075	0.508197	0.634615	0.0222222	0.851852	0.342857	0.632353	0	0	N	N	hyper	N	N
A1	4496556	4496655	0.00740741	0.644737	0	0.517857	0	0.142857	0	0.607843	0.00943396	0	hyper	hyper	N	hyper	N
A1	4513312	4513411	0	0.953488	0	0.703704	0	0.625	0	0.735294	0	0	hyper	hyper	hyper	hyper	N
A1	4517416	4517515	0.792453	0.8	0.75	0.948718	0.846154	0.9	0.538462	0.97619	0	0.931818	N	N	N	N	hyper
A1	4542477	4542576	0.211679	0.508197	0.218182	0.559322	0.233766	0.794118	0.190476	0.533333	0	0.135135	N	N	hyper	N	N
A1	4556829	4556928	0.911504	0.970588	0.944444	0.935484	0.906977	0.886364	0.97619	0.967213	0	0.508197	N	N	N	N	hyper
A1	4557129	4557228	0	0.888	0	0.985294	0.0338983	1	0.2	0.826923	0.0166667	0.12381	hyper	hyper	hyper	hyper	N
A1	4557729	4557828	0.019802	0.867188	0	0.842105	0	0.742857	0.037037	0.805556	0	0.487179	hyper	hyper	hyper	hyper	N
A1	4566008	4566107	0	0.934426	0	0.929825	0.153846	0.964286	0.030303	1	0.0149254	0.606383	hyper	hyper	hyper	hyper	hyper
A1	4566208	4566307	0.0192308	0.617021	0	0.666667	0	1	0	0.461538	0	0.558824	hyper	hyper	hyper	N	hyper
A1	4566308	4566407	0.627907	0.960317	0.314286	0.93617	0.591837	0.928571	0.604167	0.918919	0.294118	0.851852	N	hyper	N	N	hyper
A1	4567158	4567257	0.771429	0.891892	0.694444	0.96	0.666667	0.961538	0.8	0.740741	0.761905	0	N	N	N	N	hypo
A1	4570858	4570957	0.0833333	0.919118	0	0.817073	0.016129	0.878378	0	0.630137	0.3125	0.0229885	hyper	hyper	hyper	hyper	N
A1	4580840	4580939	0	0.56	0.0487805	0.722222	0	0.538462	0	0.611111	0	0	hyper	hyper	hyper	hyper	N
A1	4581140	4581239	0	0.207547	0.0294118	0.294118	0.0208333	0.447368	0	0.538462	0	0.5	N	N	N	hyper	hyper
A1	4581340	4581439	0.01	0.185185	0	0.193548	0	0.416667	0	0.56	0.0188679	0	N	N	N	hyper	N
A1	4594885	4594984	0.383562	0.765957	0.294118	0.716981	0.439024	0.894737	0.321429	0.625	0.68	0.0172414	N	N	N	N	hypo
A1	4595085	4595184	0	0.969697	0	0.90625	0	0.974359	0	0.833333	0	0	hyper	hyper	hyper	hyper	N
A1	4603286	4603385	0.0769231	0.789916	0.2	0.744186	0	0.439394	0	0.797297	0.310078	0	hyper	hyper	N	hyper	N
A1	4603786	4603885	0.801587	0.927273	0.733333	0.93617	0.805556	0.9375	0.942308	0.927273	0	0.5625	N	N	N	N	hyper
A1	4604986	4605085	0.469072	0.675439	0.425837	0.689266	0.390071	0.00980392	0.234375	0.924107	0.003861	0.497561	N	N	N	hyper	N
A1	4650824	4650923	0.126437	0.857143	0.236842	0.673077	0.2	0.945946	0.0166667	0.891892	0.159091	0	hyper	N	hyper	hyper	N
A1	4653838	4653937	0.466667	0.948718	0.363636	0.851852	0.333333	0.555556	0.235294	0.923077	0.840909	0.552632	N	N	N	hyper	N
A1	4657959	4658058	0.204082	0.866197	0	0.875622	0.282258	0.897059	0.510791	0.92973	0.0949721	0.926702	hyper	hyper	hyper	N	hyper
A1	4663069	4663168	0.014881	0.592375	0.00917431	0.537313	0.00925926	0.236264	0	0.240196	0.518987	0	hyper	hyper	N	N	hypo
A1	4663569	4663668	0.0238095	0.74359	0	0.545455	0	0.361111	0	0	0.0181818	0	hyper	hyper	N	N	N
A1	4664269	4664368	0	0.947368	0	0.95	0	0.965517	0	0	0	0	hyper	hyper	hyper	N	N
A1	4688236	4688335	0	0.725	0	0.952381	0	0.958333	0.0454545	1	0	0.0263158	hyper	hyper	hyper	hyper	N
A1	4688336	4688435	0.428571	0.954545	0.35	0.933333	0.785714	1	0.88	0.5	0	0.027027	hyper	hyper	N	N	N
A1	4689036	4689135	0.00478469	0.458333	0	0.168831	0.00746269	0.586538	0.0196078	0.0510204	0	0	N	N	hyper	N	N
A1	4698416	4698515	0.730769	0.862903	0.6	0.728395	0.714286	0.929412	0.828947	0.746154	0	0.595745	N	N	N	N	hyper
A1	4716019	4716118	0.00598802	0.818182	0.126214	0.838235	0	0.62037	0	0.833333	0.394161	0.371429	hyper	hyper	hyper	hyper	N
A1	4748743	4748842	0.893617	0.927273	0.925926	0.896552	0.565217	0.814815	0.481481	0.911765	0	0.933333	N	N	N	N	hyper
A1	4748943	4749042	0.718447	0.85	0.657895	0.868421	0.714286	0.772727	0.272727	0.971429	0.0119048	0.928571	N	N	N	hyper	hyper
A1	4763410	4763509	0	0.560976	0	0.444444	0	0.105263	0	0.5	0	0	hyper	N	N	hyper	N
A1	4764110	4764209	0	0.658537	0	0.75	0	0	0	0.434783	0.0465116	0	hyper	hyper	N	N	N
A1	4764210	4764309	0	0.865385	0	0.806452	0	0	0.0322581	0.354839	0	0.246377	hyper	hyper	N	N	N
A1	4768214	4768313	0	0.75	0.108108	0.6	0	0.947368	0.217391	0.405405	0.919075	0.899225	hyper	N	hyper	N	N
A1	4768814	4768913	0.015625	0.788462	0.162791	0.947368	0	0.888889	0.0526316	0.913043	0.95935	0.969512	hyper	hyper	hyper	hyper	N
A1	4776969	4777068	0.00625	0.7	0.011236	0.64486	0	0.962406	0.0102041	0.935897	0.359606	0	hyper	hyper	hyper	hyper	N
A1	4777169	4777268	0.011236	0.835616	0.0114286	0.664894	0	0.696629	0.00833333	0.955975	0	0	hyper	hyper	hyper	hyper	N
A1	4783013	4783112	0	0.959016	0.125	0.914894	0	0.887097	0	0.95	0	0.329545	hyper	hyper	hyper	hyper	N
A1	4791444	4791543	0.421429	0.962963	0.430769	0.90625	0.38	0.705128	0.25	0.808219	0.469027	0.743119	hyper	N	N	hyper	N
A1	4792644	4792743	0.0222222	0.636364	0	0.647059	0	0.704545	0	0.597015	0	0.0222222	hyper	hyper	hyper	hyper	N
A1	4792944	4793043	0.0144928	0.423077	0.030303	0.272727	0	0.660714	0	0.40625	0	0.0136986	N	N	hyper	N	N
A1	4797766	4797865	0.929825	0.641026	0.864865	0.647059	0.962963	0.883721	0.75	0.577778	0.532468	0	N	N	N	N	hypo
A1	4798466	4798565	0.511111	0.980392	0.45	1	0.485714	0.923077	0.535714	0.956522	0.428571	0.5	N	hyper	N	N	N
A1	4838168	4838267	0.426667	0.909091	0.464286	0.967742	0.46875	0.961538	0.606061	0.928571	0	0.833333	N	hyper	N	N	hyper
A1	4850534	4850633	0.027027	0.970588	0.0333333	0.974359	0.478261	0.95122	0.435897	0.974359	0.466667	0.487179	hyper	hyper	N	hyper	N
A1	4850634	4850733	0.0434783	0.836364	0.0322581	0.64	0	0.911765	0.0322581	0.944444	0	0	hyper	hyper	hyper	hyper	N
A1	4850834	4850933	0.309091	0.87037	0.3125	0.869565	0.409091	0.611111	0.535714	1	0	0	hyper	hyper	N	N	N
A1	4850934	4851033	0.163265	0.985294	0	0.972973	0.0555556	1	0.710526	1	0	0.920635	hyper	hyper	hyper	N	hyper
A1	4851234	4851333	0.49711	0.924855	0.602837	0.959184	0.515789	0.95935	0.663265	0.945055	0.00628931	0.860215	N	N	N	N	hyper
A1	4852134	4852233	0	0.363636	0	0.518519	0	0.431818	0.030303	0.0357143	0	0.0384615	N	hyper	N	N	N
A1	4881026	4881125	0	0.708333	0	0.564103	0	0.125	0.15625	0.940299	0.410714	0.513889	hyper	hyper	N	hyper	N
A1	4900703	4900802	0.968421	0.987179	0.890909	0.964912	0.969697	0.9375	0.815789	0.978261	0.409091	0.951807	N	N	N	N	hyper
A1	4901903	4902002	0.0408163	0.928571	0	0.909091	0.129032	0.928571	0.0454545	0.918919	0.0491803	0	hyper	hyper	hyper	hyper	N
A1	4905660	4905759	0	0.95122	0.111111	0.851852	0	0.90625	0	0.875	0	0	hyper	hyper	hyper	hyper	N
A1	4905860	4905959	0.00892857	0.515789	0	0.571429	0	0.431818	0	0.346939	0.0165289	0.229508	hyper	hyper	N	N	N
A1	4907217	4907316	0	0.932039	0	0.955882	0	0.965517	0.0416667	0.947917	0	0.95	hyper	hyper	hyper	hyper	hyper
A1	4910617	4910716	0.115108	0.899329	0.25	0.87931	0.215385	0.622951	0.0224719	0.549618	0.0152672	0.755	hyper	hyper	N	hyper	hyper
A1	4927759	4927858	0	0.391304	0	0.529412	0	0.313725	0	0.130435	0.0175439	0.0227273	N	hyper	N	N	N
A1	4929348	4929447	0	0.918033	0	0.921569	0	0.95122	0.0208333	0.568966	0	0.379747	hyper	hyper	hyper	hyper	N
A1	4929848	4929947	0.693069	0.925926	0.682692	1	0.666667	0.866667	0.666667	0.923077	0	0.5	N	N	N	N	hyper
A1	4930548	4930647	0.715084	0.95679	0.871795	0.897436	0.867647	0.976744	0.571429	0.911111	0.00793651	0.932203	N	N	N	N	hyper
A1	4930648	4930747	0.358974	0.916667	0.303571	0.921569	0.367347	0.808824	0.142857	0.62069	0	0.869048	hyper	hyper	N	N	hyper
A1	4931248	4931347	0	0.796296	0	0.542373	0.0192308	0.732143	0.2	0.815789	0	0	hyper	hyper	hyper	hyper	N
A1	4931348	4931447	0.00458716	0.776398	0	0.455446	0	0.511111	0.0875	0.569892	0.0075188	0	hyper	N	hyper	N	N
A1	4951578	4951677	0.622047	0.557377	0.525424	0.944444	0.403846	0.925	0.656716	0.947368	0.0246914	0.464912	N	N	hyper	N	N
A1	4951778	4951877	0.798077	0.757895	0.714286	0.958333	0.670886	0.916667	0.896104	0.863014	0	0.737589	N	N	N	N	hyper
A1	4952478	4952577	0.0120482	0.625	0	0.611111	0	0.688525	0	0	0.0117647	0	hyper	hyper	hyper	N	N
A1	4952578	4952677	0	0.864865	0.147059	0.870968	0.0188679	0.895833	0	0.6	0	0.692308	hyper	hyper	hyper	hyper	hyper
A1	4952678	4952777	0	0.621212	0.0540541	0.456522	0	0.6	0.04	0.421053	0	0.727273	hyper	N	hyper	N	hyper
A1	4952978	4953077	0.877301	0.89547	0.811321	0.933333	0.776699	0.92228	0.855422	0.94898	0.00662252	0.754386	N	N	N	N	hyper
A1	4953078	4953177	0.431034	0.882353	0.45	0.875	0.346939	0.925	0.0645161	0.692308	0	0.301587	N	N	hyper	hyper	N
A1	4953178	4953277	0.88172	0.890909	0.527778	0.818182	0.869565	0.830508	0.787234	0.871795	0	0.596154	N	N	N	N	hyper
A1	4958237	4958336	0.804348	0.888889	0.75	0.923077	0.484848	0.241935	0.86	0.633333	0.623188	0.0142857	N	N	N	N	hypo
A1	4977221	4977320	0.0243902	0.536765	0.0833333	0.492063	0.0566038	0.653061	0.025	0.382979	0	0	hyper	N	hyper	N	N
A1	4977321	4977420	0	0.5	0.03125	0.462963	0.0192308	0.0434783	0	0.405797	0.015625	0	hyper	N	N	N	N
A1	4978521	4978620	0	0.580952	0	0.561644	0.18	0.615385	0	0.397436	0	0	hyper	hyper	N	N	N
A1	4978621	4978720	0.0104167	0.681481	0	0.783582	0.0540541	0.352113	0	0.647619	0	0	hyper	hyper	N	hyper	N
A1	4978721	4978820	0	0.65	0.0192308	0.607407	0.015625	0.487179	0	0.717949	0	0	hyper	hyper	N	hyper	N
A1	4980551	4980650	0	0.88	0.111111	0.83871	0.405063	0.942857	0.333333	0.930556	0.0151515	0.321839	hyper	hyper	hyper	hyper	N
A1	4983849	4983948	0	0.734694	0	0.647059	0	0.8	0	0.44	0	0	hyper	hyper	hyper	N	N
A1	4996560	4996659	0.421569	0.966667	0.481481	0.924528	0.506494	0.940299	0.473684	0.930233	0.891566	0.92126	hyper	N	N	N	N
A1	4997260	4997359	0	0.9375	0	0.833333	0.0212766	0.655172	0.275	0.875	0.711111	0.442308	hyper	hyper	hyper	hyper	N
A1	5005402	5005501	0.53125	0.967213	0.428571	0.896552	0.478261	0.965517	0.555556	1	0.55	0	N	N	N	N	hypo
A1	5006402	5006501	0.880435	0.958333	0.8125	0.791667	0.255814	0.921569	0.77193	0.970588	0.025641	0.0166667	N	N	hyper	N	N
A1	5006802	5006901	0.0421941	0.775785	0.105263	0.694737	0.134752	0.558011	0.158537	0.615385	0.451977	0.556452	hyper	hyper	N	N	N
A1	5029048	5029147	0.197674	0.879518	0.34	0.955882	0.28	0.984848	0.263158	0.924051	0.831169	0	hyper	hyper	hyper	hyper	hypo
A1	5029548	5029647	0.224	0.96875	0.225352	0.986301	0.865169	0.911504	0.184211	0.938596	0.761468	0.865591	hyper	hyper	N	hyper	N
A1	5029648	5029747	0	0.945783	0	0.852632	0	0.958333	0.729412	0.958678	0.538462	0.878641	hyper	hyper	hyper	N	N
A1	5029748	5029847	0	0.833333	0	0.735632	0	0.791045	0.35	0.896552	0.557522	0.962687	hyper	hyper	hyper	hyper	N
A1	5030048	5030147	0.223404	0.942623	0.318182	0.965035	0.933333	0.729167	0.92437	0.953125	0.9	0.907407	hyper	hyper	N	N	N
A1	5030148	5030247	0	0.915966	0	0.945205	0.9375	0.942308	0.87931	0.924051	0.906977	0.924051	hyper	hyper	N	N	N
A1	5030248	5030347	0	0.944444	0.112676	0.948454	0.350649	0.645161	0.580645	0.92381	0.837607	0.893617	hyper	hyper	N	N	N
A1	5030348	5030447	0	0.984127	0.107143	0.85	0.766667	0.586207	0.583333	0.863636	0.734375	0.803922	hyper	hyper	N	N	N
A1	5030448	5030547	0	0.765625	0	0.816901	0.211538	0.533333	0.342105	0.692308	0.420561	0.652778	hyper	hyper	N	N	N
A1	5042871	5042970	0.337349	0.666667	0.52381	0.783784	0.52459	0.945205	0	0.68	0	0.164706	N	N	N	hyper	N
A1	5043771	5043870	0	0.647399	0.0153846	0.638655	0.00840336	0.881579	0	0.728	0.00512821	0	hyper	hyper	hyper	hyper	N
A1	5043871	5043970	0.00840336	0.981481	0	0.77193	0	0.945455	0.09375	0.675	0.340426	0	hyper	hyper	hyper	hyper	N
A1	5057854	5057953	0.0609756	0.277311	0.146341	0.189189	0.102041	0.05	0.0416667	0	0.518519	0	N	N	N	N	hypo
A1	5069050	5069149	0.00457611	0.674631	0.00478088	0.65691	0.00467727	0.749181	0.00955056	0.663436	0.004208	0.00403476	hyper	hyper	hyper	hyper	N
A1	5070450	5070549	0.315217	0.938356	0.358491	0.964912	0.581395	0.833333	0.361111	0.931507	0.0133333	0.367347	hyper	hyper	N	hyper	N
A1	5071650	5071749	0.939394	0.958333	0.935484	1	0.931818	0.931034	0.939394	1	0	0.510204	N	N	N	N	hyper
A1	5071750	5071849	0.577778	0.945455	0.645161	0.947368	0.456522	0.975	0.6	0.897959	0.531646	0.535211	N	N	hyper	N	N
A1	5071850	5071949	0.493506	0.977778	0.4	0.864865	0.5	0.957447	0.518519	0.909091	0	0.924528	N	N	N	N	hyper
A1	5072250	5072349	0	0.979167	0.03125	0.933333	0.037037	0.942857	0	0.981481	0.909091	0.742268	hyper	hyper	hyper	hyper	N
A1	5074798	5074897	0	0.532258	0	0.724138	0	0	0	0.97619	0.030303	0	hyper	hyper	N	hyper	N
A1	5076098	5076197	0.412371	0.922078	0.216216	0.8125	0.528302	0.83871	0.696429	0.95122	0.468354	0.6	hyper	hyper	N	N	N
A1	5093884	5093983	0.0103093	0.545455	0	0.530612	0	0.709677	0.0540541	0.321429	0	0.792453	hyper	hyper	hyper	N	hyper
A1	5094084	5094183	0.909091	0.614035	0.882353	1	0.833333	0.956522	0.971429	0.631579	0	1	N	N	N	N	hyper
A1	5094484	5094583	0.935065	0.703704	0.941176	0.766667	0.956522	0.9375	0.833333	0.935484	0.462687	1	N	N	N	N	hyper
A1	5100108	5100207	0.968254	0.483333	0.911765	0.833333	0.96875	0.945946	1	0.48	0	0.932203	N	N	N	hypo	hyper
A1	5100308	5100407	0.947368	0.95614	0.955882	0.909091	0.964912	0.939024	0.976744	0.918919	0.390625	0.957447	N	N	N	N	hyper
A1	5101308	5101407	0.72381	0.888889	0.681818	0.707965	0.642857	0.686275	0.617647	0.954545	0.290323	1	N	N	N	N	hyper
A1	5104169	5104268	0.972028	0.954128	0.917431	0.934783	0.857143	0.871429	0.964912	0.98	0	0.72549	N	N	N	N	hyper
A1	5105069	5105168	0.692208	0.932862	0.753799	0.779841	0.741294	0.553525	0.875949	0.767705	0.013587	0.594356	N	N	N	N	hyper
A1	5116028	5116127	0.976	0.947368	0.918367	0.95	0.941176	0.960784	0.985915	0.968254	0.0434783	0.934066	N	N	N	N	hyper
A1	5116428	5116527	0	0.8	0	0.552632	0	0.877551	0	0.4375	0	0	hyper	hyper	hyper	N	N
A1	5117528	5117627	0.246753	0.9	0.257143	0.885714	0.233333	0.365854	0.318182	0.764706	0	0.0196078	hyper	hyper	N	N	N
A1	5125929	5126028	0.946429	0.878378	0.926829	0.914286	0.772727	0.924528	0.875	0.925926	0	0.897959	N	N	N	N	hyper
A1	5126029	5126128	0.612245	0.63	0.672131	0.711538	0.564103	0.905405	0.333333	0.634615	0	0.621622	N	N	N	N	hyper
A1	5126629	5126728	0.269565	0.426667	0.25	0.225806	0.262295	0.816092	0.301887	0	0.681159	0.276316	N	N	hyper	N	N
A1	5126829	5126928	0	0.802632	0	0.469388	0.0212766	0.462963	0.0238095	0.62963	0	0	hyper	N	N	hyper	N
A1	5170118	5170217	0	0.606061	0	0.543478	0.0967742	0.464286	0.423077	0.378378	0	0	hyper	hyper	N	N	N
A1	5170918	5171017	0.588889	0.972222	0.690476	0.914286	0.483871	1	0.611111	0.985507	0.446154	0.22807	N	N	hyper	N	N
A1	5171118	5171217	0.865169	0.903846	0.870968	0.869565	0.780488	0.833333	0.761905	0.902439	0	0.517241	N	N	N	N	hyper
A1	5284768	5284867	0.00578035	0	0.00961538	0.0266667	0.00724638	0	0.188406	0.0238095	0.79661	0.004	N	N	N	N	hypo
A1	5285168	5285267	0	0.303571	0	0.212121	0	0.741935	0	0	0	0	N	N	hyper	N	N
A1	5285268	5285367	0	0.494382	0	0.382353	0	0.732394	0	0.181818	0.114754	0	N	N	hyper	N	N
A1	5299631	5299730	0.988889	0.947368	0.893617	0.923077	0.892857	0.903226	1	0.96	0.952381	0	N	N	N	N	hypo
A1	5315782	5315881	0.903226	0.717391	0.943396	0.703704	1	0.222222	0.978261	0.886364	0	0.078125	N	N	hypo	N	N
A1	5316582	5316681	0.387097	0.859649	0.294118	0.943396	0.333333	0.886364	0.413793	0.885714	0	0.916667	N	hyper	hyper	N	hyper
A1	5330287	5330386	0	0.844828	0.027027	0.846154	0	0.792453	0	0.833333	0	0	hyper	hyper	hyper	hyper	N
A1	5331287	5331386	0.207071	0.888889	0.24	0.771242	0.253731	0.928571	0.172414	0.709677	0.227273	0.180851	hyper	hyper	hyper	hyper	N
A1	5340821	5340920	0.0891089	0.698413	0	0.744681	0	0.483871	0	0.651163	0	0.539326	hyper	hyper	N	hyper	hyper
A1	5370189	5370288	0.463415	0.719298	0.555556	0.947368	0.521739	0.952381	0.351351	1	0	0	N	N	N	hyper	N
A1	5370389	5370488	0.955224	0.958333	1	0.983607	0.947368	0.692308	0.926829	0.975	0.682353	0	N	N	N	N	hypo
A1	5370689	5370788	0.461538	0.527778	0.451613	0.612903	0.466667	0.966667	0.52	0.935484	0	0	N	N	hyper	N	N
A1	5371289	5371388	0.416667	0.925373	0.5	0.935484	0.928571	0.88	0.535714	0.961538	0	0.890625	hyper	N	N	N	hyper
A1	5372531	5372630	0	0.953488	0	0.907407	0	0.971429	0	0.924051	0	0.0246914	hyper	hyper	hyper	hyper	N
A1	5373631	5373730	0.281818	0.934066	0.25	0.967213	0.275362	0.916667	0.306122	0.966102	0.716535	0.633028	hyper	hyper	hyper	hyper	N
A1	5396277	5396376	0.958333	0.971223	0.975309	0.893939	0.777778	0.875	0.923077	0.716981	0.883212	0	N	N	N	N	hypo
A1	5398977	5399076	0.348315	0	0.339286	0.179487	0.205128	0.603448	0.238095	0.027027	0	0.58209	N	N	N	N	hyper
A1	5405863	5405962	0.509091	0.938776	0.432432	0.972973	0.542857	0.4	0.44	0.690476	0	0	N	hyper	N	N	N
A1	5407563	5407662	0.79	0.945205	0.8125	0.954545	0.75	0.967742	0.75	0.85	0.0444444	0.611765	N	N	N	N	hyper
A1	5414803	5414902	0.951456	0	1	0.492063	0.979592	0.642857	0.96	1	0	0.88	hypo	hypo	N	N	hyper
A1	5415403	5415502	0.212121	0.733333	0.34375	0.74359	0.222222	0.9	0.30303	0.85	0	0	hyper	N	hyper	hyper	N
A1	5419940	5420039	0.5	0	0.431818	0.466667	0.464286	0.870968	0.595745	0.902439	0	0	hypo	N	N	N	N
A1	5441098	5441197	0.00943396	0.326087	0.0322581	0.686747	0	0	0.0136986	0.0217391	0	0	N	hyper	N	N	N
A1	5441198	5441297	0	0.177966	0.0677966	0.781818	0	0.0434783	0	0.0277778	0	0	N	hyper	N	N	N
A1	5441298	5441397	0.00561798	0.584746	0.0519481	0.873563	0	0	0	0.0142857	0	0.034188	hyper	hyper	N	N	N
A1	5441498	5441597	0	0.87381	0.05	0.932806	0.00952381	0.511278	0	0	0.253086	0.046875	hyper	hyper	hyper	N	N
A1	5441698	5441797	0	0.954644	0	0.933921	0	0.590406	0	0.0447761	0.335329	0.201613	hyper	hyper	hyper	N	N
A1	5441798	5441897	0.00383142	0.96185	0	0.967836	0.00719424	0.665848	0	0.015748	0.391304	0.205674	hyper	hyper	hyper	N	N
A1	5441898	5441997	0	0.911458	0.170732	0.885057	0	0.488636	0	0	0.660494	0.0659341	hyper	hyper	N	N	hypo
A1	5442098	5442197	0	0	0	0.0273973	0.0106383	0.0645161	0.0140845	0.00961538	0.754601	0.0408163	N	N	N	N	hypo
A1	5444198	5444297	0	0.70297	0	0.662791	0	0.432836	0	0.194444	0	0	hyper	hyper	N	N	N
A1	5444698	5444797	0.126984	0.84	0.478261	0.935484	0.125	0.734694	0.217391	0.930233	0.310811	0.478261	hyper	N	hyper	hyper	N
A1	5444798	5444897	0.216867	0.848485	0.2	0.823529	0.265306	0.8	0.152174	0.962963	0.0218978	0.468531	hyper	hyper	hyper	hyper	N
A1	5444898	5444997	0	0.651163	0.04	0.7	0	0.733333	0	0.869565	0	0.613636	hyper	hyper	hyper	hyper	hyper
A1	5450145	5450244	0	0.962963	0	0.8	0	0.87234	0.478261	0.769231	0	0	hyper	hyper	hyper	N	N
A1	5467211	5467310	0.823529	0.925926	0.90625	0.848485	0.925926	0.0588235	0.975	0.793103	0	0.219512	N	N	hypo	N	N
A1	5481285	5481384	0.913043	0.938462	0.903846	0.857143	0.933333	0.911765	0.71875	0.907407	0.697674	0.0175439	N	N	N	N	hypo
A1	5579798	5579897	0	0.820513	0.0606061	0.88	0	0.878788	0	0.628571	0	0	hyper	hyper	hyper	hyper	N
A1	5579898	5579997	0	0.413043	0.0192308	0.676471	0	0.609756	0	0.722222	0	0	N	hyper	hyper	hyper	N
A1	5580698	5580797	0	0.744444	0	0.557692	0.0222222	0.490909	0	0.767442	0.455882	0.0181818	hyper	hyper	N	hyper	N
A1	5580898	5580997	0.0546875	0.577778	0	0.662162	0	0.810127	0	0.612903	0.907692	0.184466	hyper	hyper	hyper	hyper	hypo
A1	5601191	5601290	0.108911	0.863636	0.2	0.775	0.632653	0.204545	0.478873	0.564516	0	0	hyper	hyper	N	N	N
A1	5601891	5601990	0	0.881579	0	0.660377	0	0.0454545	0.027027	0.533333	0	0	hyper	hyper	N	hyper	N
A1	5602291	5602390	0	0.962025	0	0.8	0.404255	0.759259	0	0.840909	0	0	hyper	hyper	N	hyper	N
A1	5606279	5606378	0.518519	0.987013	0.480769	0.903226	0.472727	0.720588	0.214286	0.736842	0	0.160494	N	N	N	hyper	N
A1	5606379	5606478	0.898734	0.638298	1	0.583333	1	0.971429	0.882353	0.972222	0	0.962963	N	N	N	N	hyper
A1	5606679	5606778	0	0.941176	0.0606061	0.849057	0.0344828	0.764706	0	0.411765	0	0	hyper	hyper	hyper	N	N
A1	5624993	5625092	0.898955	0.946188	0.915254	0.915254	0.971698	0.888889	0.947368	0.921875	0.00746269	0.75419	N	N	N	N	hyper
A1	5626093	5626192	0	0.361702	0	0.756098	0	0	0	0.888889	0	0	N	hyper	N	hyper	N
A1	5626193	5626292	0.4875	0.971014	0.227273	0.9	0.425	0.435897	0.416667	0.941176	0	0	N	hyper	N	hyper	N
A1	5628193	5628292	0.935484	0.946429	0.933333	0.725	0.931818	0.583333	0.952381	0.717391	0	0.635135	N	N	N	N	hyper
A1	5653147	5653246	0.689655	0.683333	0.688525	0.7	0.666667	0.672131	0.333333	0.75	0	0.679245	N	N	N	N	hyper
A1	5653247	5653346	0.724138	0.955752	0.634921	0.914894	0.704918	0.929825	0.642857	0.641509	0.00980392	0.52	N	N	N	N	hyper
A1	5680719	5680818	0	0.297521	0	0.4375	0	0.724138	0.0188679	0.328358	0	0	N	N	hyper	N	N
A1	5680919	5681018	0	0.684932	0	0.790698	0	0.535714	0	0.871795	0.647059	0	hyper	hyper	hyper	hyper	hypo
A1	5681119	5681213	0	0.553571	0	0.857143	0	0.363636	0	0.875	0	0	hyper	hyper	N	hyper	N
A1	5681666	5681765	0	0.656	0	0.688172	0	0.632653	0.0392157	0.75	0	0	hyper	hyper	hyper	hyper	N
A1	5681766	5681865	0	0.764398	0	0.791367	0	0.595238	0.00980392	0.942623	0.00826446	0	hyper	hyper	hyper	hyper	N
A1	5682066	5682165	0.291005	0.826923	0.267857	0.740741	0.153846	0.605263	0.254098	0.974576	0	0	hyper	N	N	hyper	N
A1	5682266	5682365	0.00961538	0.615385	0	0.690909	0.0172414	0.884615	0	0.981982	0.0138889	0	hyper	hyper	hyper	hyper	N
A1	5682566	5682665	0	0.320513	0.0196078	0.443182	0	0.0172414	0	0.560606	0.0235294	0.0131579	N	N	N	hyper	N
A1	5729607	5729706	0	0.6875	0	0.886364	0	0.4	0	0.942857	0	0	hyper	hyper	N	hyper	N
A1	5729707	5729806	0	0.394737	0	0.658537	0	0.71875	0	0.931818	0.0294118	0	N	hyper	hyper	hyper	N
A1	5760772	5760871	0	0.903846	0	0.515152	0	0	0	0	0.267327	0	hyper	hyper	N	N	N
A1	5760872	5760971	0	0.98	0	0.875	0	0	0	0	0.345679	0	hyper	hyper	N	N	N
A1	5783961	5784060	0	0.72973	0	0.686567	0	0.72619	0	0.489796	0	0.212766	hyper	hyper	hyper	N	N
A1	5784061	5784160	0	0.827586	0	0.729167	0	0.792308	0.0172414	0.49505	0	0.0886076	hyper	hyper	hyper	N	N
A1	5821763	5821862	0.0114943	0.518519	0	0.55	0	0.0105263	0.04	0.166667	0.0987654	0	hyper	hyper	N	N	N
A1	5822663	5822762	0.358079	0.925	0.284615	0.911765	0.247619	0.5625	0.313953	0.744444	0.257353	0.672619	hyper	hyper	N	N	N
A1	5835673	5835772	0.0126582	0.936709	0	0.822581	0	0.96	0	0.931507	0	0	hyper	hyper	hyper	hyper	N
A1	5836273	5836372	0.207921	0.982143	0.230769	0.967213	0.269231	0.966667	0.025641	0.921569	0	0.439024	hyper	hyper	hyper	hyper	N
A1	5836373	5836472	0.311594	0.985714	0.205882	0.944444	0.173913	0.954545	0	0.888889	0	0.4	hyper	hyper	hyper	hyper	N
A1	5836573	5836672	0.00769231	0.967213	0.0645161	0.959184	0.046875	0.725	0	0.735294	0.0117647	0	hyper	hyper	hyper	hyper	N
A1	5837236	5837335	0.016129	0.833333	0	0.774194	0	0.722222	0	0.772727	0	0	hyper	hyper	hyper	hyper	N
A1	5837336	5837435	0	0.875	0	0.903226	0.0232558	0.9	0.0263158	0.9375	0	0.03125	hyper	hyper	hyper	hyper	N
A1	5837536	5837635	0	0.972376	0	0.933884	0	0.553571	0.016129	0.944056	0.333333	0.153153	hyper	hyper	hyper	hyper	N
A1	5837636	5837735	0.00869565	0.893617	0	0.876712	0	0.0181818	0	0.897436	0	0	hyper	hyper	N	hyper	N
A1	5866987	5867086	0.00636943	0.804688	0	0.75	0.02	0.910891	0.295082	0.906977	0.8	0.777778	hyper	hyper	hyper	hyper	N
A1	5867487	5867586	0	0.852273	0.0444444	0.742857	0	0.615385	0.0208333	0.725	0	0	hyper	hyper	hyper	hyper	N
A1	5867787	5867886	0	0.979167	0.21875	0.933333	0	0.944444	0.166667	0.8125	0	0	hyper	hyper	hyper	hyper	N
A1	5867887	5867986	0.011236	0.820896	0.0377358	0.873239	0	0.805556	0	0.892857	0.0149254	0	hyper	hyper	hyper	hyper	N
A1	5867987	5868086	0.0192308	0.822581	0	0.8	0	0.795918	0	0.746032	0	0	hyper	hyper	hyper	hyper	N
A1	5869087	5869186	0.899281	0.811111	0.946429	0.837838	0.945455	0.945652	0.923077	0.931034	0.651685	0.0117647	N	N	N	N	hypo
A1	5869495	5869594	0.726316	0.890909	0.765957	0.835616	0.65	0.711111	0.724138	0.909091	0.925373	0	N	N	N	N	hypo
A1	5870195	5870294	0.580645	0.944444	0.618182	0.823529	0.772727	0.689655	0.72093	1	0	0.717647	N	N	N	N	hyper
A1	5871195	5871294	0.648148	0.931034	0.64	0.909091	0.661017	0.935484	0.636364	0.957447	0	0.64	N	N	N	N	hyper
A1	5901279	5901378	0	0.902597	0.0111111	0.818182	0	0.892857	0.0555556	0.717949	0	0.75817	hyper	hyper	hyper	hyper	hyper
A1	5901379	5901478	0	0.782051	0	0.821429	0	0.025	0	0.970588	0.768116	0.521739	hyper	hyper	N	hyper	N
A1	5901779	5901878	0	0.905797	0	0.844828	0	0.625	0	0.72549	0	0.568627	hyper	hyper	hyper	hyper	hyper
A1	5901979	5902078	0	0.931818	0	0.8	0	0.826923	0	0.885246	0	0	hyper	hyper	hyper	hyper	N
A1	5902079	5902178	0	0.773196	0	0.770833	0	0.381818	0.0222222	0.931034	0	0	hyper	hyper	N	hyper	N
A1	5912478	5912577	0.00286533	0.828194	0	0.253731	0.0944882	0.040404	0.0561798	0.0178571	0.00421941	0.0285714	hyper	N	N	N	N
A1	5912578	5912677	0	0.560372	0	0.033557	0.0166667	0	0.0245902	0.00645161	0.00729927	0.00380228	hyper	N	N	N	N
A1	5941022	5941121	0.045977	0.968992	0	0.80597	0	0.952381	0	0.787879	0	0.0444444	hyper	hyper	hyper	hyper	N
A1	5941722	5941821	0.957983	0.947368	0.971014	0.950495	0.893204	0.886364	0.902913	0.790698	0.0508475	0.747253	N	N	N	N	hyper
A1	5941822	5941921	0.7	0.733333	0.723404	0.651515	0.7	0.666667	0.714286	0.623188	0	0.756757	N	N	N	N	hyper
A1	5948587	5948686	0.0148515	0.773481	0	0.895652	0	0.211538	0.0310078	0.0235294	0.748428	0.113821	hyper	hyper	N	N	hypo
A1	5948687	5948786	0	0.925926	0	0.945205	0	0.416667	0	0	0.618182	0.173077	hyper	hyper	N	N	N
A1	5949687	5949786	0	0.488372	0	0.545455	0	0.125	0.0114943	0.869565	0	0.010989	N	hyper	N	hyper	N
A1	5950487	5950586	0	0.712121	0	0.836735	0	0.6	0.1	0.576923	0.0163934	0	hyper	hyper	hyper	N	N
A1	5950987	5951086	0	0.5	0	0.9375	0	0	0.030303	0.730769	0.775	0	hyper	hyper	N	hyper	hypo
A1	5962038	5962137	0.409091	0.966102	0.361702	0.927273	0.666667	0.916667	0.25	0.659091	0.0166667	0	hyper	hyper	N	N	N
A1	5963438	5963537	0.19802	0.888889	0.238095	0.90625	0.254545	0.945946	0.15	0.972973	0	0	hyper	hyper	hyper	hyper	N
A1	5967580	5967679	0.684211	0.953125	0.695652	0.896552	0.486486	0.392857	0.926829	0.813953	0.854545	0	N	N	N	N	hypo
A1	5968380	5968479	0.282609	0.944444	0.301887	0.774194	0	0.928571	0	0.787234	0.0238095	0.04	hyper	N	hyper	hyper	N
A1	5975638	5975737	0.881356	0.946237	0.93617	0.941176	0.363636	0.931818	0.580645	0.938776	0.553571	0	N	N	hyper	N	hypo
A1	5982180	5982279	0.468354	0.966667	0.5	0.962963	0.4375	0.918919	0.487179	1	0.491228	0.47619	N	N	N	hyper	N
A1	5991456	5991555	0.654321	1	0.535714	0.941176	0.85	1	0.357143	0.948718	0.166667	0.963415	N	N	N	hyper	hyper
A1	6014000	6014099	0.0149254	0.976471	0	0.933333	0.027027	0.873239	0.0147059	0.913793	0	0	hyper	hyper	hyper	hyper	N
A1	6019874	6019973	0.716814	0.813559	0.892308	0.96	0.964912	0.886364	0.888889	0.555556	0	0.5	N	N	N	N	hyper
A1	6047502	6047601	0	0.5625	0	0.5	0	0.222222	0.0434783	0.166667	0	0	hyper	hyper	N	N	N
A1	6047602	6047701	0.00549451	0.822222	0	0.772727	0	0.424779	0	0.661972	0.00793651	0	hyper	hyper	N	hyper	N
A1	6047702	6047801	0	0.359184	0	0.642045	0	0.100962	0.0363636	0.25	0.00515464	0.00684932	N	hyper	N	N	N
A1	6050968	6051067	0	0.861111	0	0.730159	0	0	0	0.542857	0.807339	0.911765	hyper	hyper	N	hyper	N
A1	6051768	6051867	0	0.618182	0.108108	0.714286	0	0.166667	0	0.650794	0.9	0.96124	hyper	hyper	N	hyper	N
A1	6051968	6052067	0.00606061	0.560241	0.254386	0.9	0.0149254	0.287356	0.0581395	0.731844	0.933962	0.973684	hyper	hyper	N	hyper	N
A1	6059685	6059784	0.78882	0.895706	0.811594	0.901099	0.752381	0.755814	0.741935	0.880597	0.510417	0	N	N	N	N	hypo
A1	6059785	6059884	0	0.785714	0	0.837838	0	0.642857	0	0.5	0.0208333	0	hyper	hyper	hyper	hyper	N
A1	6059885	6059984	0.574257	0.924528	0.565217	0.833333	0.56	0.603448	0.615385	0.883721	0.581081	0	N	N	N	N	hypo
A1	6059985	6060084	0.900901	0.7	0.954545	0.810345	0.84	0.37931	0.958333	0.793103	0.683544	0	N	N	N	N	hypo
A1	6060185	6060284	0.177866	0.616216	0.221429	0.737705	0.152	0.902655	0.246753	0.855072	0.197183	0	N	hyper	hyper	hyper	N
A1	6100143	6100242	0	0.871212	0	0.682243	0.047619	0	0.0746269	0.375	0.41	0.658228	hyper	hyper	N	N	N
A1	6120598	6120697	0	0.485294	0	0.541667	0	0.111111	0.0952381	0.851852	0.74	0.0384615	N	hyper	N	hyper	hypo
A1	6120998	6121097	0.0875	0.14	0	0.466667	0	0	0	0.285714	0.588235	0	N	N	N	N	hypo
A1	6124222	6124321	0.640625	0.954545	0.555556	0.972222	0.947368	0.782609	0.73913	0.972222	0.710145	0	N	N	N	N	hypo
A1	6128298	6128397	0.486842	0.948718	0.428571	0.933333	0.923077	0.973684	0.571429	0.90566	0	0	N	hyper	N	N	N
A1	6128598	6128697	0.0185185	0.916667	0	0.891892	0	0.852941	0	0.916667	0	0.934426	hyper	hyper	hyper	hyper	hyper
A1	6128898	6128997	0.00961538	0.915663	0	0.87037	0.02	0.5	0	0.955224	0	0.0151515	hyper	hyper	N	hyper	N
A1	6129098	6129197	0.301587	0.928571	0.352941	1	0.212766	0.863636	0.222222	0.896552	0.293333	0.277778	hyper	hyper	hyper	hyper	N
A1	6133519	6133618	0.457627	0.215686	0.357143	0.55	0.16	0.684211	0.5	0.695652	0	0.047619	N	N	hyper	N	N
A1	6134319	6134418	0.113636	0.948718	0.0588235	0.95	0	0.962963	0	0.935484	0	0.944444	hyper	hyper	hyper	hyper	hyper
A1	6160034	6160133	0.811321	0.982456	0.90625	0.897436	0.913043	0.952381	0.5	0.97619	0	0.864865	N	N	N	N	hyper
A1	6161034	6161133	0.0151515	1	0	0.728814	0.0243902	0.796296	0.037037	0.5	0	0.0140845	hyper	hyper	hyper	N	N
A1	6161234	6161333	0.948454	0.9375	0.977273	0.978723	1	0.938776	0.929577	0.98	0	0.946237	N	N	N	N	hyper
A1	6161634	6161733	0.921429	0.921348	0.857143	0.95614	0.924242	0.933333	0.938776	0.897727	0.926667	0	N	N	N	N	hypo
A1	6162334	6162433	0.939163	0.982759	0.928571	0.97037	0.968085	0.927083	0.977778	0.976471	0	0.573864	N	N	N	N	hyper
A1	6186310	6186409	0.00943396	0.794118	0	0.5	0	0	0	0.6	0.00943396	0.220339	hyper	hyper	N	hyper	N
A1	6188110	6188209	0.578947	0.8125	0.588235	0.71875	0.552632	0.571429	0.657143	0.576923	0.612903	0.0222222	N	N	N	N	hypo
A1	6270204	6270303	0	0.83908	0	0.842105	0	0.657895	0.0512821	0.592593	0	0	hyper	hyper	hyper	hyper	N
A1	6270404	6270503	0.0243902	0.878788	0	0.962963	0	0.846154	0	0.95	0	0.66129	hyper	hyper	hyper	hyper	hyper
A1	6270604	6270703	0	0.904762	0.0285714	0.641791	0	0.736842	0.0338983	0.55	0	0.383929	hyper	hyper	hyper	hyper	N
A1	6270704	6270803	0.0266667	0.951807	0	0.829787	0	0.833333	0.0277778	0.763158	0	0.337079	hyper	hyper	hyper	hyper	N
A1	6271617	6271716	0	0.95098	0	0.914286	0	0.696203	0.434783	0.909091	0	0.351351	hyper	hyper	hyper	N	N
A1	6276543	6276642	0	0.515152	0.0526316	0.0740741	0	0	0.0689655	0	0	0	hyper	N	N	N	N
A1	6334312	6334411	0	0.672489	0.00961538	0.644295	0	0.445312	0.346154	0.521739	0.372414	0.0222222	hyper	hyper	N	N	N
A1	6347400	6347499	0.516854	0.974684	0.697674	0.809524	0.621622	0.928571	0.236842	0.592593	0.628205	0	N	N	N	N	hypo
A1	6354729	6354828	0	0.865979	0	0.897959	0	0.976744	0	0.87931	0	0	hyper	hyper	hyper	hyper	N
A1	6369624	6369723	0	0.795181	0.0322581	0.890909	0	0.202703	0.0357143	0.925	0	0.341176	hyper	hyper	N	hyper	N
A1	6369724	6369823	0	0.9	0	0.9	0	0.951807	0	0.966102	0	0.876543	hyper	hyper	hyper	hyper	hyper
A1	6370124	6370223	0.0133333	0.804348	0	0.928571	0	1	0	0.972973	0	0	hyper	hyper	hyper	hyper	N
A1	6370824	6370923	0.426573	0.972414	0.59322	0.963636	0.753425	0.932432	0.524752	0.775701	0.789855	0.830409	hyper	N	N	N	N
A1	6378647	6378746	0.867647	0.526316	0.894737	0.37037	1	0.514286	0.965517	0	0	0	N	hypo	N	hypo	N
A1	6426739	6426838	0.518987	0.867925	0.521739	0.727273	0.451613	0.882353	0.482759	0.511628	0	0.522727	N	N	N	N	hyper
A1	6447804	6447903	0.396226	0.92	0.387097	0.736842	0.457143	0.947368	1	0.0277778	0.944444	0.0350877	hyper	N	N	hypo	hypo
A1	6495731	6495830	0	0.929293	0.01	0.933333	0.00740741	0.65942	0.0183486	0.892216	0.0104712	0.00471698	hyper	hyper	hyper	hyper	N
A1	6498265	6498364	0.754386	0.785714	0.714286	0.95	0.882353	0.911765	0.909091	0.955556	0	0.87931	N	N	N	N	hyper
A1	6498365	6498464	0	0.513514	0.0243902	0.525	0	0	0.030303	0.608696	0.0166667	0	hyper	hyper	N	hyper	N
A1	6498465	6498564	0.6	0.983333	0.466667	0.921053	0.434783	0.980769	0.5	0.290323	0	0	N	N	hyper	N	N
A1	6508447	6508546	0	0.909091	0.0384615	0.827586	0	0.883721	0	0.693878	0	0.506173	hyper	hyper	hyper	hyper	hyper
A1	6509047	6509146	0.951807	1	0.944444	0.923077	0.956522	1	0.941176	0.967742	0	0.936508	N	N	N	N	hyper
A1	6511047	6511146	0.637168	0.662651	0.604167	0.645161	0.671875	0.391304	0.606061	0.673913	0.691489	0	N	N	N	N	hypo
A1	6565620	6565719	0	0.981132	0.176471	0.875	0.4	1	0	0.296296	0	0	hyper	hyper	hyper	N	N
A1	6565720	6565819	0	0.666667	0.116667	0.746835	0.15	0.432099	0.0169492	0.679245	0.631206	0	hyper	hyper	N	hyper	hypo
A1	6577371	6577470	0.0204082	0.575	0.210526	0.535714	0.108108	0.574468	0.037037	0.7	0	0.242424	hyper	N	N	hyper	N
A1	6621224	6621323	0	0.952381	0	0.946667	0	0.911111	0	0.95082	0.223077	0	hyper	hyper	hyper	hyper	N
A1	6622024	6622123	0	0.392857	0	0.518519	0	0	0.0416667	0.0434783	0.0555556	0	N	hyper	N	N	N
A1	6622124	6622223	0	0.893617	0	0.898305	0	0.321429	0	0.227273	0	0	hyper	hyper	N	N	N
A1	6622824	6622923	0	0.864865	0	0.872727	0	0.945946	0.0416667	0.869565	0	0	hyper	hyper	hyper	hyper	N
A1	6623024	6623123	0	0.597015	0.0727273	0.652174	0	0	0	0.704545	0.012987	0.0144928	hyper	hyper	N	hyper	N
A1	6677341	6677440	0.00854701	0.4	0	0.15	0	0.534884	0.0172414	0.0166667	0	0.0142857	N	N	hyper	N	N
A1	6677741	6677840	0	0.743902	0	0.75	0	0	0.0294118	0.848485	0	0.728395	hyper	hyper	N	hyper	hyper
A1	6678341	6678440	0	0.615385	0	0.724138	0	0.434783	0	0.413793	0	0	hyper	hyper	N	N	N
A1	6678441	6678540	0.0181818	0.205128	0	0.227273	0	0.47619	0	0.5	0	0.0384615	N	N	N	hyper	N
A1	6678541	6678640	0.0151515	0.566038	0	0.636364	0	0.461538	0	0.69697	0	0	hyper	hyper	N	hyper	N
A1	6733665	6733764	0.814721	0.898936	0.704819	0.947368	0.918182	0.918033	0.567568	0.845455	0.937908	0.38255	N	N	N	N	hypo
A1	6739504	6739603	0.513333	0.972727	0.383333	0.939759	0.6	0.935185	0.958904	0.96	0.634146	0	N	hyper	N	N	hypo
A1	6740304	6740403	0.290441	0.994975	0.230159	0.913043	0.24359	0.929032	0.696429	0.701754	0.707763	0.00657895	hyper	hyper	hyper	N	hypo
A1	6740604	6740703	0.355072	0.81	0.568182	0.688172	0.38	0.672131	0.0597015	0.557143	0.620438	0	N	N	N	N	hypo
A1	6740704	6740803	0	0.58209	0	0.133333	0	0.2	0	0.0833333	0.164179	0	hyper	N	N	N	N
A1	6747107	6747206	0.944444	0.911765	0.916667	0.96875	0.909091	1	0.375	0.898305	0	0.590909	N	N	N	hyper	hyper
A1	6747407	6747506	0.745098	0.932203	0.85	0.833333	0.903226	0.757576	0.821429	0.888889	0.953488	0.339286	N	N	N	N	hypo
A1	6748007	6748106	0.896226	0.462585	0.737705	0.528571	0.964286	0.752577	0.102564	0.934066	0.908397	0.5	N	N	N	hyper	N
A1	6798207	6798306	0.01	0.595238	0	0.333333	0	0	0	0	0	0	hyper	N	N	N	N
A1	6845458	6845557	0.109375	0.723404	0	0.923077	0	0	0	0.861111	0.02	0	hyper	hyper	N	hyper	N
A1	6845558	6845657	0.803738	0.903846	0.928571	0.763636	0.666667	0.489796	0.946429	0.693548	0.701923	0.0123457	N	N	N	N	hypo
A1	6904352	6904451	0.435484	0.981132	0.517241	1	0.571429	0.925	0.526316	0.941176	0.959184	0	hyper	N	N	N	hypo
A1	6905252	6905351	0.826087	0.974026	0.953488	0.890909	0.956522	1	0.883721	0.973684	0.971014	0	N	N	N	N	hypo
A1	6905852	6905951	0	0.192982	0.137931	0.217391	0	0.885714	0.0232558	0.772727	0.0188679	0	N	N	hyper	hyper	N
A1	6916318	6916417	0.0153846	0.848485	0	0.642857	0	0.692308	0.04	0.724138	0.0196078	0	hyper	hyper	hyper	hyper	N
A1	6916418	6916517	0	0.862069	0	0.821429	0	0.941176	0	0.595238	0	0.0185185	hyper	hyper	hyper	hyper	N
A1	6916718	6916817	0.00917431	0.925234	0	0.9	0	0.666667	0	0.973333	0.0144928	0.0188679	hyper	hyper	hyper	hyper	N
A1	6916818	6916917	0	0.94	0	0.944444	0	0.947368	0.0384615	0.928571	0	1	hyper	hyper	hyper	hyper	hyper
A1	6919997	6920096	0.181818	0.595238	0.192308	0.75	0.608696	0.608696	0	0.611111	0	0	N	hyper	N	hyper	N
A1	6933651	6933750	0.752941	0.819672	0.786667	0.822785	0.658824	0.929577	0.816092	0.876543	0.722727	0.181818	N	N	N	N	hypo
A1	6943169	6943268	0.00390625	0.718062	0	0.68125	0	0.850746	0	0.705882	0.00413223	0.00769231	hyper	hyper	hyper	hyper	N
A1	6943869	6943968	0.0263158	0.844444	0	0.9	0	0.895833	0	0.884615	0	0.0408163	hyper	hyper	hyper	hyper	N
A1	6946834	6946933	0.461538	0.971014	0.4375	0.939394	0	0.925926	0	0.652174	0	0	hyper	hyper	hyper	hyper	N
A1	6947534	6947633	0.511111	0.625	0.444444	0.55	1	0.454545	0.611111	0.444444	0.5	0	N	N	hypo	N	hypo
A1	6981791	6981890	0	0.70297	0	0.451613	0.16129	0	0	0.554054	0.25	0.382979	hyper	N	N	hyper	N
A1	6982091	6982190	0	0.263158	0.0136986	0.5625	0	0.557143	0.0133333	0.392157	0	0.522523	N	hyper	hyper	N	hyper
A1	6984705	6984804	0	0.097561	0	0.259259	0	0.513889	0.0263158	0.569892	0.611765	0.378049	N	N	hyper	hyper	N
A1	6984905	6985004	0	0.554622	0	0.307692	0	0.0810811	0.0444444	0	0.554054	0.584615	hyper	N	N	N	N
A1	6987787	6987886	0.00938967	0.769841	0	0.643678	0	0.425743	0.0491803	0.54386	0.339623	0.409449	hyper	hyper	N	N	N
A1	6995870	6995969	0.0176991	0.710938	0	0.575342	0.0147059	0.538462	0.037037	0.557143	0	0.592391	hyper	hyper	hyper	hyper	hyper
A1	6999292	6999391	0.43662	0.9375	0.555556	1	0.652174	0.674419	0.434783	0.774194	0.0185185	0	hyper	N	N	N	N
A1	7001692	7001791	0	0.297872	0	0.25	0.0232558	0.0666667	0	0.675	0	0	N	N	N	hyper	N
A1	7032270	7032369	0.378378	0.965517	0.378378	0.878049	0.342857	0.942857	0.677419	0.947368	0.422222	0.413793	hyper	N	hyper	N	N
A1	7065254	7065353	0.944444	0.869565	0.933333	0.6875	0.851852	0.95	0.942857	0.862069	0.918033	0	N	N	N	N	hypo
A1	7070437	7070536	0.62069	0.735294	0.622951	0.777778	0.677419	0.913043	0.543478	0.970588	0.565789	0	N	N	N	N	hypo
A1	7071551	7071650	0	0.960784	0	0.65625	0	0.64	0	0.892857	0.0212766	0.0227273	hyper	hyper	hyper	hyper	N
A1	7086798	7086897	0.938776	0.972727	1	0.945455	0.944444	0.962963	0.965517	0.945946	0	0.670103	N	N	N	N	hyper
A1	7087098	7087197	0.362745	0.965909	0.36	0.927536	0.395349	0.822222	1	0.914894	0.623188	0.626168	hyper	hyper	N	N	N
A1	7087198	7087297	0.76087	0.772727	0.666667	0.896552	0.682927	0.916667	0.785714	0.932203	0	0.753623	N	N	N	N	hyper
A1	7088683	7088782	0	0.555556	0	0.421053	0	0	0	0.5	0	0	hyper	N	N	hyper	N
A1	7093321	7093420	0.5125	0.935065	0.527273	0.972222	0.508772	0.863636	0.2	0.944444	0.2875	0	N	N	N	hyper	N
A1	7116382	7116481	0	0.609756	0	0.265306	0	0.294118	0	0.0434783	0.0125	0	hyper	N	N	N	N
A1	7117182	7117281	0	0.84375	0	0.882353	0.137931	0.833333	0	0.871795	0	0	hyper	hyper	hyper	hyper	N
A1	7124205	7124304	0.238095	0.745455	0.326087	0.86	0.254902	0.684211	0.340909	0.733333	0.893617	0	hyper	hyper	N	N	hypo
A1	7125805	7125904	0.302752	0.947368	0.290909	0.966443	0.301075	0.970297	0.283688	0.966887	0.290123	0	hyper	hyper	hyper	hyper	N
A1	7126005	7126104	0.00833333	0.388889	0	0.58209	0	0.943396	0.0273973	0.534247	0	0	N	hyper	hyper	hyper	N
A1	7130276	7130375	0.521739	0.923077	0.358491	0.95082	0.366667	0.717391	0.791667	0.765957	0.707317	0.859155	N	hyper	N	N	N
A1	7152218	7152317	0.762238	0.981308	0.781818	0.857143	0.948276	0.932203	0.885714	0.969231	0.644444	0	N	N	N	N	hypo
A1	7155018	7155117	0	0.968254	0	0.935484	0	0.55	0	0.941176	0	0.030303	hyper	hyper	hyper	hyper	N
A1	7168822	7168921	0	0.428571	0	0.48	0	0.543478	0	0.933333	0	0	N	N	hyper	hyper	N
A1	7170327	7170426	0	0.75	0	0.685185	0	0.372549	0.03125	0.115385	0	0	hyper	hyper	N	N	N
A1	7181278	7181377	0.0833333	0.574468	0.0344828	0.774194	0.0612245	0.454545	0	0.647059	0	0	N	hyper	N	hyper	N
A1	7181978	7182077	0	0.136364	0	0.0666667	0	0.944444	0.0526316	0	0.0166667	0	N	N	hyper	N	N
A1	7187779	7187878	0	0.808511	0	0.846154	0	0.454545	0	0.896552	0	0	hyper	hyper	N	hyper	N
A1	7187879	7187978	0	0.952381	0	0.833333	0	0.5	0.5	0.633333	0	0	hyper	hyper	hyper	N	N
A1	7218625	7218724	0.186667	0.688312	0	0.62	0.0517241	0.75	0.567568	0.596154	0.163265	0.0350877	hyper	hyper	hyper	N	N
A1	7228826	7228925	0.210526	0.896825	0.194805	0.903614	0.142857	0.916667	0.761905	0.670886	0.0222222	0.380531	hyper	hyper	hyper	N	N
A1	7229026	7229125	0	0.7	0.02	0.666667	0.1875	0.876404	0.673469	0.8	0.521127	0	hyper	hyper	hyper	N	hypo
A1	7246041	7246140	0.0208333	0.833333	0	0.935484	0.115385	0.944444	0	0	0	0	hyper	hyper	hyper	N	N
A1	7269595	7269694	0.0375	0.675325	0	0.814286	0	0.863636	0	0.517857	0.0266667	0	hyper	hyper	hyper	hyper	N
A1	7270195	7270294	0.00390625	0.778689	0.00952381	0.64557	0.0862069	0.893617	0	0.8375	0.0052356	0	hyper	hyper	hyper	hyper	N
A1	7294419	7294518	0.221239	0.357692	0.159533	0.356	0.00411523	0.838926	0.0466667	0.112676	0.179487	0.241573	N	N	hyper	N	N
A1	7294619	7294718	0.00649351	0.531646	0	0.44	0	0.723214	0.00909091	0.154412	0.405858	0	hyper	N	hyper	N	N
A1	7294819	7294918	0.0722892	0.481818	0	0.573171	0	0.1875	0.0344828	0.283019	0.112676	0.329412	N	hyper	N	N	N
A1	7294919	7295018	0	0.678295	0.0153846	0.867925	0	0.47191	0.0133333	0.217391	0.120567	0.453947	hyper	hyper	N	N	N
A1	7295019	7295118	0.00793651	0.822222	0	0.665354	0.0103093	0.45	0.00793651	0	0.00520833	0.00909091	hyper	hyper	N	N	N
A1	7295319	7295418	0	0.454545	0.0208333	0.584615	0	0.558824	0.010989	0.2	0.486301	0.137931	N	hyper	hyper	N	N
A1	7326272	7326371	0.0138889	0.890411	0	0.929825	0	0.903846	0.0425532	0.933333	0.275	0.544715	hyper	hyper	hyper	hyper	N
A1	7326872	7326971	0.969697	0.986842	0.95082	0.883333	0.928571	0.942029	0.584906	0.985294	0.956044	0	N	N	N	N	hypo
A1	7326972	7327071	0.492537	0.95082	0.529412	0.895833	0.481481	0.878788	0.5	1	0	0.471698	N	N	N	hyper	N
A1	7328772	7328871	0.519231	0.977273	0.515152	1	0.576923	0.903226	0.48	1	0	0.530612	N	N	N	hyper	hyper
A1	7341010	7341109	0	0.494382	0.0561798	0.43956	0.0235294	0.466667	0.0394737	0.571429	0.364407	0.283019	N	N	N	hyper	N
A1	7341110	7341209	0	0.180556	0	0.458333	0	0.6	0.0147059	0.561224	0	0.0267857	N	N	hyper	hyper	N
A1	7341210	7341309	0.0078125	0.630435	0	0.829787	0	0.813187	0.0126582	0.809524	0	0.62	hyper	hyper	hyper	hyper	hyper
A1	7342710	7342809	0.0148148	0.688073	0	0.8	0.0169492	0.828125	0.333333	0.025	0.415094	0.789474	hyper	hyper	hyper	N	N
A1	7354431	7354530	0.87963	0.867925	0.957143	0.765432	0.880597	0.863636	0.37931	0.90625	0.715789	0.716418	N	N	N	hyper	N
A1	7368059	7368158	0.0123457	0.776119	0	0.723404	0	0.490196	0.0357143	0.93617	0.00719424	0.0810811	hyper	hyper	N	hyper	N
A1	7397419	7397518	0.717557	0.931707	0.773585	0.878378	0.910256	0.919753	0.753623	0.964286	0	0.534247	N	N	N	N	hyper
A1	7397919	7398018	0.192308	0.805195	0.0769231	0.857143	0	0.488372	0	0.655172	0.025974	0	hyper	hyper	N	hyper	N
A1	7411138	7411237	0	0.846154	0	0.878788	0	0.758621	0.0740741	0.566667	0.015625	0	hyper	hyper	hyper	N	N
A1	7435142	7435241	0	0.678261	0.0222222	0.722222	0.0196078	0.804348	0.22807	0.536585	0	0	hyper	hyper	hyper	N	N
A1	7435242	7435341	0	0.555556	0	0.315789	0.0222222	0.465517	0.0208333	0.05	0	0	hyper	N	N	N	N
A1	7436699	7436798	0	0.818182	0	0.647059	0.0238095	0.884615	0.0277778	0.45614	0	0.222222	hyper	hyper	hyper	N	N
A1	7458677	7458776	0	0.936364	0.107143	0.897059	0.44	0.914894	0.741935	0.945946	0	0	hyper	hyper	N	N	N
A1	7458977	7459076	0	0.936709	0	0.907407	0	0.981132	0	0.929293	0	0	hyper	hyper	hyper	hyper	N
A1	7461728	7461827	0.0327869	0	0.0909091	0.227273	0	0.594595	0.047619	0.0526316	0	0	N	N	hyper	N	N
A1	7482569	7482668	0	0.969697	0	0.842105	0.142857	1	0	0.5	0.0192308	0	hyper	hyper	hyper	hyper	N
A1	7493482	7493581	0	0.7625	0	0.734694	0	0.571429	0.24	0.818182	0.52459	0.493827	hyper	hyper	hyper	hyper	N
A1	7495582	7495681	0.956044	0.925926	0.894737	0.87234	0.842105	0.857143	0.512821	0.981481	0.0119048	0.955224	N	N	N	N	hyper
A1	7538248	7538347	0.709677	0.78125	0.68	0.733333	0.631579	1	0.888889	1	0.76	0.0526316	N	N	N	N	hypo
A1	7543031	7543130	0.0123457	0.808511	0	0.710526	0	0.592593	0	0.53125	0	0	hyper	hyper	hyper	hyper	N
A1	7543331	7543430	0.0103093	0.775	0	0.609756	0	0.525	0.037037	0.719298	0	0	hyper	hyper	hyper	hyper	N
A1	7543431	7543530	0.00833333	0.835443	0	0.815789	0	0.761905	0	0.883333	0.107692	0	hyper	hyper	hyper	hyper	N
A1	7543631	7543730	0.532468	0.915094	0.6	0.911111	0.571429	0.930233	0.277778	0.913793	0.573171	0	N	N	N	hyper	hypo
A1	7546802	7546901	0.918605	0.933333	0.819444	0.75	0.854167	0.833333	0.94	0.767857	0.6875	0.0704225	N	N	N	N	hypo
A1	7547102	7547201	0.888889	0.641026	0.898305	0.5	0.853659	0.857143	0.93617	0.884615	0.794118	0	N	N	N	N	hypo
A1	7547402	7547501	0.907895	0.561404	0.821429	0.222222	0.767442	0.75	0.76	0.682927	0.773585	0	N	hypo	N	N	hypo
A1	7567713	7567812	0.54	0.870968	0.433962	0.442308	0.678571	0.934211	0.733333	0.885246	0.931034	0.0125	N	N	N	N	hypo
A1	7568913	7569012	0	0.688073	0	0.611111	0	0.918605	0	0.962963	0.677778	0	hyper	hyper	hyper	hyper	hypo
A1	7569413	7569512	0.142857	0.394737	0	0.277778	0.318182	0.628571	0.125	0.741935	0	0.0232558	N	N	N	hyper	N
A1	7569713	7569812	0.248227	0.935252	0.25	0.752381	0.267857	0.906977	0.959459	0.698795	0.419048	0.365385	hyper	hyper	hyper	N	N
A1	7572371	7572470	0.742424	1	0.487805	1	0.542857	0.96	0.965517	0.896552	0.368421	0	N	hyper	N	N	N
A1	7572471	7572570	0.662651	0.898305	0.585366	0.947368	0.674419	0.958333	0.265306	0.954545	0	0.609756	N	N	N	hyper	hyper
A1	7575680	7575779	0.865922	0.955357	0.863946	0.921788	0.842105	0.919355	0.947644	0.898734	0.727273	0.00411523	N	N	N	N	hypo
A1	7575880	7575979	0.79173	0.938119	0.821053	0.929134	0.803815	0.93633	0.914508	0.825	0.849095	0.280269	N	N	N	N	hypo
A1	7598994	7599093	0.6	0.946667	0.704762	0.969325	0.45679	0.968504	0.650602	0.96	0.810458	0.965217	N	N	hyper	N	N
A1	7601594	7601693	0	0.943182	0	0.829787	0.03125	0.673077	0	0.64	0	0	hyper	hyper	hyper	hyper	N
A1	7601694	7601793	0	0.854167	0.0666667	0.642857	0	0.714286	0.0526316	0.4	0.0208333	0.0153846	hyper	hyper	hyper	N	N
A1	7603914	7604013	0.358779	0.835294	0.7625	0.6875	0	0.746269	0.605263	0.7	0.84	0	N	N	hyper	N	hypo
A1	7607192	7607291	0.92126	0.961538	0.931507	0.928571	0.966102	0.924242	0.953846	0.982143	0.712644	0	N	N	N	N	hypo
A1	7607292	7607391	0.966292	0.984375	0.906977	0.906977	0.972973	1	0.962963	1	0.516129	0	N	N	N	N	hypo
A1	7615937	7616036	0.601626	0.877049	0.627451	0.538462	0.974359	0.660714	0.647059	0.611111	0.976471	0.0147059	N	N	N	N	hypo
A1	7616037	7616136	0.908108	0.9625	0.982456	0.783784	0.962963	0.928571	0.924242	0.902439	0.978947	0	N	N	N	N	hypo
A1	7617737	7617836	0.278689	0.64	0.217391	0.705882	0.413793	0.608696	0.731707	0.641026	0.633803	0.0289855	N	N	N	N	hypo
A1	7618637	7618736	0.753425	0.970149	0.735294	0.978261	0.934211	0.933333	0.949153	0.883117	0.942623	0.288462	N	N	N	N	hypo
A1	7638710	7638809	0.905405	0.982301	0.978261	0.917647	0.97561	0.913043	0.933333	0.78125	0.691589	0	N	N	N	N	hypo
A1	7638910	7639009	0.857143	1	0.942857	0.923077	0.892857	0.96875	0.807692	0.977778	0.721519	0	N	N	N	N	hypo
A1	7639510	7639609	0.925926	0.927273	0.871795	0.975	0.929825	0.93617	0.975	0.857143	0	0.5	N	N	N	N	hyper
A1	7640785	7640884	0.90566	0.987342	0.953846	1	1	0.916667	1	1	0.936709	0	N	N	N	N	hypo
A1	7653194	7653293	0	0.926471	0	0.785714	0	0.8	0	0.869565	0	0.333333	hyper	hyper	hyper	hyper	N
A1	7656744	7656843	0.0140845	0.843137	0	0.771429	0	0.769231	0.361111	0.72549	0	0	hyper	hyper	hyper	N	N
A1	7656944	7657043	0	0.935484	0	0.808989	0	0.685393	0.0222222	0.550459	0.59596	0.0117647	hyper	hyper	hyper	hyper	hypo
A1	7657044	7657143	0.149068	0.970954	0.165354	0.7	0.138686	0.930818	0.0291262	0.708861	0.725888	0.670157	hyper	hyper	hyper	hyper	N
A1	7673686	7673785	0.62381	0.867347	0.54878	0.873563	0.701493	0.961538	0.760563	0.8875	0.553719	0.00729927	N	N	N	N	hypo
A1	7674486	7674585	0	0.672897	0	0.825243	0.0135135	0.790123	0.037037	0.651515	0	0.01	hyper	hyper	hyper	hyper	N
A1	7680695	7680794	0.390625	0.653061	0.407407	0.926829	0.368421	0.53125	0.75	0.586207	0.771739	0	N	hyper	N	N	hypo
A1	7681395	7681494	0.553333	0.933333	0.689394	0.791667	0.630435	0.909091	0.321429	0.964286	0	0.0123457	N	N	N	hyper	N
A1	7681995	7682094	0.225806	0.714286	0.231405	0.734375	0.271186	0.475	0	0.22807	0.0977444	0	N	hyper	N	N	N
A1	7706700	7706799	0.268966	0.958333	0.169014	1	0.208333	0.772727	0.369565	0.857143	0	0.53719	hyper	hyper	hyper	N	hyper
A1	7707000	7707099	0	0.902778	0	0.657895	0	0.395349	0	0.534884	0	0	hyper	hyper	N	hyper	N
A1	7709500	7709599	0.832143	0.984772	0.9375	0.964789	0.720812	0.920635	0.982759	0.994048	0.752	0	N	N	N	N	hypo
A1	7709900	7709999	0.905263	0.953846	0.770833	0.944444	0.925926	0.86	0.59375	0.85	0.944444	0.2	N	N	N	N	hypo
A1	7715485	7715584	0.388889	0.938356	0.441558	0.872	0.236559	0.867769	0.280702	0.674797	0.194444	0.448529	hyper	N	hyper	N	N
A1	7715685	7715784	0.341414	0.866397	0.291525	0.629179	0.334728	0.912088	0.202952	0.772109	0.00810811	0.363128	hyper	N	hyper	hyper	N
A1	7721274	7721373	0.655738	0.987805	0.541667	0.914286	0.618182	0.956522	0.658537	0.975	0.626866	0	N	N	N	N	hypo
A1	7735781	7735880	0.747826	0.978495	0.75	0.944444	0.707547	0.747126	0.8	0.981132	0.529412	0.0144928	N	N	N	N	hypo
A1	7742382	7742481	0.729167	0.943662	0.643836	0.918919	0.666667	0.895833	0.979167	0.829268	0.768293	0	N	N	N	N	hypo
A1	7747405	7747504	0.902778	0.959184	0.964286	0.939394	0.909091	0.904762	0.964286	0.884615	0.84	0	N	N	N	N	hypo
A1	7747505	7747604	0.938596	0.745763	0.945946	0.375	0.896552	0.92	1	0.882353	0.655738	0.265306	N	hypo	N	N	N
A1	7749005	7749104	0.00934579	0.942308	0	0.938776	0	0.868421	0.509434	0.891892	0	0	hyper	hyper	hyper	N	N
A1	7749105	7749204	0.306878	0.7	0.302632	0.409091	0.716216	0.909091	0.329114	0.913793	0.330435	0	N	N	N	hyper	N
A1	7752347	7752446	0.31068	0.909836	0.567568	0.826087	0.129032	0.983607	0.34375	0.666667	0	0.0105263	hyper	N	hyper	N	N
A1	7752847	7752946	0	0.7375	0	0.762712	0	0.38806	0.0212766	0.0294118	0	0.393617	hyper	hyper	N	N	N
A1	7752947	7753046	0.0983607	0.880597	0	0.95	0	0.92	0.0465116	0.8125	0.881356	0.868421	hyper	hyper	hyper	hyper	N
A1	7754804	7754903	0	0.546875	0.166667	0.809524	0	0.293103	0.0357143	0.36	0.00943396	0.294118	hyper	hyper	N	N	N
A1	7760016	7760115	0	0.947368	0	0.944444	0	0.8	0	0.56	0	0	hyper	hyper	hyper	hyper	N
A1	7761116	7761215	0.463415	0.431034	0.411765	0.473684	0.382979	0.536585	0.674419	0.530864	0.596639	0	N	N	N	N	hypo
A1	7767419	7767518	0.0135135	0.626866	0	0.708333	0.025	0.849057	0	0.545455	0	0	hyper	hyper	hyper	hyper	N
A1	7768619	7768718	0.0175439	0.40625	0	0.727273	0	0.677419	0	0.884615	0	0.423729	N	hyper	hyper	hyper	N
A1	7768819	7768918	0	0.710526	0	0.5	0	0.586207	0	0.684211	0	0	hyper	hyper	hyper	hyper	N
A1	7769019	7769118	0.816327	0.92	0.947368	0.931818	0.8	0.605263	0.37931	0.980392	0	0.0151515	N	N	N	hyper	N
A1	7778620	7778719	0.84	0.946154	0.92	0.88	0.883117	0.924242	0.986842	0.95082	0.880952	0.301075	N	N	N	N	hypo
A1	7778720	7778819	0.88125	0.922481	0.942308	0.963415	0.956044	0.936709	0.977273	0.685714	0.899225	0	N	N	N	N	hypo
A1	7788385	7788484	0	0.402985	0.0166667	0.288889	0	0.644444	0.0172414	0.574468	0.00980392	0.00934579	N	N	hyper	hyper	N
A1	7800013	7800112	0.360465	0.925373	0.351852	0.804878	0.541667	0.384615	0.339286	0.803922	0.348624	0	hyper	N	N	N	N
A1	7800113	7800212	0	0.833333	0	0.722222	0	0.875	0	0.888889	0	0	hyper	hyper	hyper	hyper	N
A1	7800313	7800412	0	0.888889	0	0.842105	0	0.8125	0	0.957746	0	0.1875	hyper	hyper	hyper	hyper	N
A1	7800813	7800912	0	0.924242	0	0.774194	0	0.485294	0	0.858974	0	0.0294118	hyper	hyper	N	hyper	N
A1	7801413	7801512	0	0.929577	0	0.870968	0	0.594595	0.0344828	0.948718	0	0.779661	hyper	hyper	hyper	hyper	hyper
A1	7802013	7802112	0	0.609195	0	0.518519	0	0.607143	0.0416667	0.619048	0.5	0	hyper	hyper	hyper	hyper	hypo
A1	7802113	7802212	0	0.809524	0.186667	0.807692	0	0.660714	0.030303	0.616667	0	0.0173913	hyper	hyper	hyper	hyper	N
A1	7802213	7802312	0	0.870968	0.257143	0.631579	0	0.642857	0	0.458333	0	0.0185185	hyper	N	hyper	N	N
A1	7802513	7802612	0.01	0.641509	0.015625	0.409091	0	0	0.0192308	0	0	0	hyper	N	N	N	N
A1	7802613	7802712	0.019802	0.53125	0	0.189189	0	0	0	0	0	0	hyper	N	N	N	N
A1	7802713	7802812	0.00961538	0.736	0.0333333	0.606557	0	0.22807	0.0111111	0.2	0.00793651	0	hyper	hyper	N	N	N
A1	7834127	7834226	0.303922	0.794872	0.23913	0.75	0.288889	0.761905	0.28	0.553191	0	0	N	hyper	N	N	N
A1	7855141	7855240	0.934426	0.45	0.972973	0.410256	0.952381	0.52381	1	0.489362	0.964912	0	N	hypo	N	hypo	hypo
A1	7855241	7855340	0.973684	0.93617	1	0.863636	0.925926	1	1	0.934783	0.932432	0.0227273	N	N	N	N	hypo
A1	7898863	7898962	0	0.758065	0	0.488372	0	0.274194	0	0.0833333	0	0	hyper	N	N	N	N
A1	7903375	7903474	0.936482	0.429825	0.926254	0.428571	0.915361	0.290323	0.950331	0.35	0.0288462	0	hypo	N	hypo	hypo	N
A1	7903475	7903574	0.932584	0.627586	0.901515	0.477876	0.940083	0.232759	0.946067	0.418182	0.021978	0.00625	N	N	hypo	hypo	N
A1	7904675	7904774	0.869168	0.473988	0.862442	0.486486	0.870763	0.209877	0.922662	0.223404	0.193069	0.0201342	N	N	hypo	hypo	N
A1	7904775	7904874	0.934132	0.339623	0.953237	0.228261	0.950541	0	0.95559	0	0.00492611	0	hypo	hypo	hypo	hypo	N
A1	7904875	7904974	0.908373	0.0373832	0.945349	0.210526	0.952153	0	0.944444	0.027027	0.0111111	0	hypo	hypo	hypo	hypo	N
A1	7904975	7905074	0.946708	0	0.957192	0	0.974828	0	0.970387	0.0192308	0	0.00769231	hypo	hypo	hypo	hypo	N
A1	7918097	7918196	0.00684932	0.921569	0	0.973684	0	0.875	0.0909091	0.9375	0.292683	0.535211	hyper	hyper	hyper	hyper	N
A1	7919897	7919996	0.847222	0.961538	0.804348	0.96	0.933333	0.972222	0.921569	0.782609	0.75	0.179487	N	N	N	N	hypo
A1	7920764	7920863	0.920792	0.855769	0.860465	0.891892	0.945946	0.933333	0.916667	0.833333	0.6	0	N	N	N	N	hypo
A1	7921664	7921763	0.294872	0.734694	0.30303	0.820513	0.314815	0.736842	0.388889	0.926829	0.493827	0	N	hyper	N	hyper	N
A1	7921864	7921963	0.015873	0.488889	0	0.588235	0	0.32	0	0.371429	0	0.0188679	N	hyper	N	N	N
A1	7922064	7922163	0.00645161	0.586957	0	0.414634	0	0.710526	0.0235294	0.00900901	0	0	hyper	N	hyper	N	N
A1	7929573	7929672	0.015748	0.927536	0	0.932203	0.0169492	0.921053	0	0.642857	0.937008	0	hyper	hyper	hyper	hyper	hypo
A1	7929773	7929872	0.0185185	0.949153	0.0769231	0.904762	0.4375	0.8	0	0.952381	0	0	hyper	hyper	N	hyper	N
A1	7929973	7930072	0.903226	0.636364	0.925926	0.72	0.958333	0.527778	1	0.435897	0	0	N	N	N	hypo	N
A1	7930573	7930672	0.923077	0.94	0.978261	0.939394	0.931034	0.928571	0.885714	0.90625	0.617391	0	N	N	N	N	hypo
A1	7937308	7937407	0.0181818	0.950617	0.0263158	0.918367	0.0322581	0.987013	0.298246	0.934783	0.037037	0.0416667	hyper	hyper	hyper	hyper	N
A1	7937508	7937607	0	0.9	0	0.825	0	0.923077	0.0344828	0.708333	0	0.4375	hyper	hyper	hyper	hyper	N
A1	7938408	7938507	0.333333	0.915254	0.363636	0.962963	0.304348	0.928571	0.310345	0.966667	0.0169492	0.587302	hyper	hyper	hyper	hyper	hyper
A1	7997733	7997832	0.791367	0.735294	0.77551	0.72	0.8	0.923077	0.777778	0.846154	0.531646	0	N	N	N	N	hypo
A1	7997933	7998032	0.927273	0.903226	0.894737	0.931034	0.921053	0.705882	0.909091	0.612245	0	0.655172	N	N	N	N	hyper
A1	8003668	8003767	0	0.969388	0	0.952381	0	0.939394	0	0.928571	0.25	0.702703	hyper	hyper	hyper	hyper	N
A1	8004168	8004267	0	0.905172	0	0.892308	0	0.42	0	0.746835	0	0.886364	hyper	hyper	N	hyper	hyper
A1	8028003	8028102	0.444444	0.5	0.571429	0.689655	0.459459	0.923077	1	0.448276	0	0	N	N	N	hypo	N
A1	8028603	8028702	0.702128	0.960784	0.461538	0.866667	0.913043	0.941176	0.9375	1	0	0.744186	N	N	N	N	hyper
A1	8046134	8046233	0	0.5	0.0144928	0.465517	0	0.298851	0	0	0.418605	0.00943396	hyper	N	N	N	N
A1	8046934	8047033	0	0.952941	0	0.851064	0	0.932203	0	0.9	0.046875	0	hyper	hyper	hyper	hyper	N
A1	8049134	8049233	0.949153	0.972973	0.870968	0.896552	0.875	0.925926	0.973684	1	0.960784	0.0434783	N	N	N	N	hypo
A1	8059942	8060041	0.00699301	0.968127	0	0.836634	0	0.924419	0	0.936508	0.847458	0	hyper	hyper	hyper	hyper	hypo
A1	8065460	8065559	0.0689655	0.5	0	0.677419	0	0.463415	0.0461538	0.377358	0.603604	0.384615	N	hyper	N	N	N
A1	8097119	8097218	0.0125	0.913043	0	0.945946	0	0.916667	0.0277778	0.615385	0	0	hyper	hyper	hyper	hyper	N
A1	8102979	8103078	0.6	0.902439	0.681818	0.857143	0.5	1	0.62069	0.771429	0	0.0833333	N	N	hyper	N	N
A1	8111587	8111686	0.94382	0.884615	0.921569	0.9	0.868421	0.854167	0.95	0.9	0	0.886076	N	N	N	N	hyper
A1	8143971	8144070	0	0.264151	0	0.482759	0	0.57377	0	0.595506	0	0	N	N	hyper	hyper	N
A1	8198065	8198164	0	0.607143	0	0.269231	0	0.608696	0	0.705882	0	0.364706	hyper	N	hyper	hyper	N
A1	8208925	8209024	0	0.742268	0	0.814286	0	0.648148	0	0.939024	0	0.011236	hyper	hyper	hyper	hyper	N
A1	8209325	8209424	0	0.96	0.1	0.920635	0	0.963636	0.0384615	0.951613	0	0.523256	hyper	hyper	hyper	hyper	hyper
A1	8209625	8209724	0.0289855	0.526316	0	0.903226	0	0.862069	0	0.947368	0	0	N	hyper	hyper	hyper	N
A1	8209925	8210024	0.0238095	0.34375	0	0.56	0	0.612903	0.0454545	0.483871	0.0243902	0	N	hyper	hyper	N	N
A1	8268150	8268249	0.011236	0.13253	0	0.0612245	0	0.480769	0	0.566038	0.141176	0.158537	N	N	N	hyper	N
A1	8293568	8293667	0.47619	1	0.642857	0.918919	0.333333	0.97619	0.047619	0.827586	0.72549	0.296296	hyper	N	hyper	hyper	N
A1	8294368	8294467	0.947368	0.933333	0.942857	0.933333	0.866667	0.943662	0.2	0.88	0.131148	0.166667	N	N	N	hyper	N
A1	8309850	8309949	0.319149	0.833333	0.28125	0.839286	0.294118	0.957143	0.959184	0.918033	0.932203	0	hyper	hyper	hyper	N	hypo
A1	8322470	8322569	0	0.890625	0	0.517241	0	0.166667	0	0.0833333	0	0	hyper	hyper	N	N	N
A1	8322570	8322669	0	0.963636	0	0.45	0	0	0	0.5	0	0	hyper	N	N	hyper	N
A1	8323170	8323269	0	0.969388	0	0.958333	0	0.977273	0.0163934	0.984127	0	0.164835	hyper	hyper	hyper	hyper	N
A1	8347136	8347235	0.385542	0.946809	0.473684	0.980769	0.4	0.978723	0.539683	0.946429	0.0153846	0.246154	hyper	hyper	hyper	N	N
A1	8349017	8349116	0.0135135	0.880309	0.126582	0.823529	0	0.699115	0.57265	0.836207	0.425806	0.0126582	hyper	hyper	hyper	N	N
A1	8349417	8349516	0.0304878	0.605505	0	0.514706	0.0285714	0.731707	0.04	0.451613	0	0.00645161	hyper	hyper	hyper	N	N
A1	8349617	8349716	0	0.54	0	0.121212	0	0.205882	0	0.16129	0	0	hyper	N	N	N	N
A1	8355352	8355451	0.328125	0.878378	0.55814	0.842105	0.28125	0.823529	0.625	1	0.0153846	0.60274	hyper	N	hyper	N	hyper
A1	8357152	8357251	0.387755	0.925	0.546875	0.821429	0.566667	0.938776	0.64	0.457143	0.319149	0	hyper	N	N	N	N
A1	8358152	8358251	0.0117647	0.617647	0	0.769231	0.025	0.816327	0	0.869565	0.810345	0.405941	hyper	hyper	hyper	hyper	N
A1	8358252	8358351	0.00840336	0.838028	0	0.728395	0.0153846	0.289855	0	0.276923	0.00970874	0.403409	hyper	hyper	N	N	N
A1	8439253	8439352	0.0163934	0.596774	0	0.5	0	0	0	0	0.01	0	hyper	hyper	N	N	N
A1	8446560	8446659	0.016129	0.94898	0	0.75	0.366667	0.725806	0	0.531915	0	0.29703	hyper	hyper	N	hyper	N
A1	8447360	8447459	0.008	0.676056	0	0.714286	0	0.125	0.172414	0	0.96	0.939655	hyper	hyper	N	N	N
A1	8456997	8457096	0.372093	0.932432	0.421875	0.875	0.453608	0.91954	0.370968	0.890625	0.387324	0.0275229	hyper	N	N	hyper	N
A1	8457497	8457596	0.818414	0.781437	0.721311	0.672956	0.745856	0.949239	0.378378	0.859091	0.680769	0.0245098	N	N	N	N	hypo
A1	8481120	8481219	0	0	0	0.571429	0.0606061	0.0243902	0.0277778	0.0344828	0	0.0694444	N	hyper	N	N	N
A1	8534262	8534361	0	0.646226	0.115942	0.666667	0	0.849558	0.0125	0.865079	0.00704225	0.875969	hyper	hyper	hyper	hyper	hyper
A1	8534362	8534461	0	0.723077	0.0571429	0.428571	0	0.846154	0	0.686747	0.0535714	0.421875	hyper	N	hyper	hyper	N
A1	8534462	8534561	0	0.927536	0	0.658537	0	0.5625	0.136364	0.25	0.314286	0.882353	hyper	hyper	hyper	N	hyper
A1	8534762	8534861	0	0.464789	0	0.868852	0.0140845	0.619048	0	0.54717	0	0	N	hyper	hyper	hyper	N
A1	8657578	8657677	0.00636943	0.87069	0	0.448276	0	0.38	0	0.878049	0.560606	0	hyper	N	N	hyper	hypo
A1	8659178	8659277	0.661538	0.892857	0.512195	0.958333	0.956522	0.942857	0.40625	0.918367	0.92	0.462963	N	N	N	hyper	N
A1	8659278	8659377	0.2125	0.708738	0.152778	0.95122	0.23913	0.783505	0.21875	0.903846	0.461538	0.532609	N	hyper	hyper	hyper	N
A1	8666064	8666163	0	0.404255	0	0.558824	0	0.8	0.05	0.296296	0	0	N	hyper	hyper	N	N
A1	8666164	8666263	0.0166667	0.94	0	0.736842	0	0.375	0	0.428571	0	0	hyper	hyper	N	N	N
A1	8667064	8667163	0.00729927	0.913043	0.0444444	0.846154	0	0.84	0	0.946667	0.693182	0.361702	hyper	hyper	hyper	hyper	N
A1	8670613	8670712	0.948718	0.970149	0.945946	0.958333	1	0.948718	0.933333	0.964912	0.935484	0.313433	N	N	N	N	hypo
A1	8671683	8671782	0.903226	0.916667	0.85	0.875	0.923077	1	1	0.972973	0.982143	0	N	N	N	N	hypo
A1	8672883	8672982	0.9	0.839286	1	0.966667	0.954545	0.407407	0.904762	0.545455	0	0	N	N	hypo	N	N
A1	8674777	8674876	0.916667	0.704545	0.84	1	0.931034	0.882353	1	0.952381	0.886792	0.0163934	N	N	N	N	hypo
A1	8679342	8679441	0	0.9	0	0.775	0	0.833333	0	0.810811	0.836364	0.327273	hyper	hyper	hyper	hyper	hypo
A1	8679542	8679641	0.149254	0.986667	0.12766	0.878788	0	0.416667	0	0.925	0.5	0	hyper	hyper	N	hyper	hypo
A1	8679642	8679741	0.21875	0.94964	0.343434	0.873239	0	0.907895	0.268293	0.940476	0.242188	0.207921	hyper	hyper	hyper	hyper	N
A1	8680988	8681087	0	0.985294	0	0.936937	0	0.869565	0.0144928	0.978022	0.94375	0	hyper	hyper	hyper	hyper	hypo
A1	8681188	8681287	0.0204082	0.819876	0.153846	0.809524	0.0208333	0.533333	0.0212766	0.6	0.291667	0.0102041	hyper	hyper	hyper	hyper	N
A1	8681388	8681487	0.647619	0.977901	0.710145	0.871429	0.454545	0.953488	0.728	0.85	0.853933	0	N	N	N	N	hypo
A1	8683443	8683542	0.802632	0.903614	0.615385	0.824176	0.881188	0.862069	0.754098	0.919255	0.00485437	0.972789	N	N	N	N	hyper
A1	8701161	8701260	0.604651	0.536082	0.636364	0.704545	0.747475	0.888889	0.236842	0.775	0.963504	0.011236	N	N	N	hyper	hypo
A1	8713260	8713359	0.920455	0.942675	0.658228	0.971014	0.923077	0.917647	0.941176	0.93	0.892857	0.300752	N	N	N	N	hypo
A1	8714360	8714459	0.746269	0.62963	0.714286	0.851852	0.953488	0.666667	0.897436	0.588235	0.923077	0.0634921	N	N	N	N	hypo
A1	8721984	8722083	0	0.802469	0.177778	0.371429	0.0138889	0.279412	0	0.357143	0.564815	0	hyper	N	N	N	hypo
A1	8722484	8722583	0.366667	0.942029	0.263158	0.972222	0.54902	0.916667	0.949153	0.916667	0.578947	0.590909	hyper	hyper	N	N	N
A1	8722784	8722883	0.942105	0.976	0.948276	0.928571	0.978495	0.964706	0.70339	0.9625	0.718519	0	N	N	N	N	hypo
A1	8723467	8723566	0.307692	0.839506	0.306122	0.80303	0.293478	0.706897	0.818182	0.489796	0.52439	0.322222	hyper	N	N	N	N
A1	8723867	8723966	0.27451	0.852459	0.333333	0.934783	0.744681	0.681818	0.619048	0.655172	0.583333	0.433333	hyper	hyper	N	N	N
A1	8730118	8730217	0.7375	0.78125	0.724638	0.933333	0.707317	0.95	0.96	0.97619	0.936709	0.0416667	N	N	N	N	hypo
A1	8730318	8730417	0.409836	0.967742	0.68	0.972222	0.375	0.965517	0.972222	0.916667	0.340426	0.0192308	hyper	N	hyper	N	N
A1	8733372	8733471	0.593023	0.707692	0.47619	0.638889	0.52	0.894737	0.470588	0.948276	0.540984	0	N	N	N	N	hypo
A1	8769630	8769729	0.679389	0.795455	0.692308	0.947368	0.577778	0.870968	0.341463	0.931818	0.305085	0	N	N	N	hyper	N
A1	8772841	8772940	0.341176	0.591549	0.326531	0.75	0.318182	0.745098	0.306122	0.923077	0.533333	0	N	N	N	hyper	hypo
A1	8799226	8799325	0	0.516949	0	0.0634921	0	0.446541	0	0.492308	0	0	hyper	N	N	N	N
A1	8799426	8799525	0	0.616505	0	0.843478	0	0.643979	0.0243902	0.838462	0.00740741	0.00645161	hyper	hyper	hyper	hyper	N
A1	8799526	8799625	0.0206186	0.589147	0	0.545455	0	0.708609	0.0461538	0.761905	0	0.00952381	hyper	hyper	hyper	hyper	N
A1	8799626	8799725	0.0233645	0.630872	0.0138889	0.762295	0	0.842593	0	0.837662	0	0	hyper	hyper	hyper	hyper	N
A1	8823138	8823237	0.606403	0.648725	0.568702	0.569767	0.769231	0.780992	0.625616	0.710843	0.742188	0.0147059	N	N	N	N	hypo
A1	8823238	8823337	0.883275	0.7275	0.803419	0.963303	0.780781	0.892256	0.866171	0.964706	0.73913	0.011236	N	N	N	N	hypo
A1	8823838	8823937	0.688235	0.866197	0.697674	0.953846	0.669565	0.957895	0.0681818	0.945652	0.673913	0.168675	N	N	N	hyper	hypo
A1	8864587	8864686	0	0.725806	0	0.755556	0	0.756098	0	0.670588	0	0	hyper	hyper	hyper	hyper	N
A1	8865487	8865586	0	0.382353	0.027027	0.632353	0	0.833333	0	0.702479	0.658333	0.517241	N	hyper	hyper	hyper	N
A1	8865587	8865686	0.0138889	0.407407	0.0666667	0.47619	0	0.40625	0	0.542857	0	0.972973	N	N	N	hyper	hyper
A1	8865887	8865986	0	0.777778	0.133333	0.826923	0.0277778	0.6	0.0384615	0.901408	0.348837	0.311111	hyper	hyper	hyper	hyper	N
A1	8881122	8881221	0.00704225	0.494624	0.0144928	0.240741	0	0.657658	0	0.28866	0	0	N	N	hyper	N	N
A1	8882722	8882821	0.00793651	0.3	0	0.355556	0	0.315789	0	0.680851	0	0.0116279	N	N	N	hyper	N
A1	8923186	8923285	0.182692	0.772277	0.166667	0.581081	0.210526	0.327586	0	0.178082	0	0	hyper	N	N	N	N
A1	8923286	8923385	0	0.892157	0	0.787234	0	0.319149	0	0.410714	0	0	hyper	hyper	N	N	N
A1	8923386	8923485	0	0.945946	0.173913	0.607143	0.0434783	0.710526	0	0.433333	0.0232558	0	hyper	N	hyper	N	N
A1	8923786	8923885	0	0.626016	0.0816327	0.313725	0	0.55102	0	0.5	0	0	hyper	N	hyper	hyper	N
A1	8924186	8924285	0.0060241	0.594203	0.08	0.730769	0	0.714286	0	0.565217	0.209877	0.00900901	hyper	hyper	hyper	hyper	N
A1	8946297	8946396	0.636364	0.953704	0.411765	0.978723	0.567568	0.788462	0.6	0.964912	0.0131579	0	N	hyper	N	N	N
A1	8946897	8946996	0.761062	0.769231	0.7	0.692308	0.758621	0.907692	0.266667	0.888889	0.684932	0.891566	N	N	N	hyper	N
A1	8948894	8948993	0	0.738095	0	0.785714	0	0.595238	0	0.814815	0.619565	0.57377	hyper	hyper	hyper	hyper	N
A1	8956956	8957055	0.668966	0.931507	0.479167	0.981818	0.714286	0.92437	0.222222	0.833333	0.0246914	0.175926	N	hyper	N	hyper	N
A1	8957656	8957755	0.227799	0.927536	0.2	0.880282	0.434211	0.933333	0.0123457	0.908046	0.00613497	0.0192308	hyper	hyper	N	hyper	N
A1	8957956	8958055	0.00543478	0.548148	0.0517241	0.571429	0	0.751724	0.113208	0.619048	0.0137931	0.00561798	hyper	hyper	hyper	hyper	N
A1	8976372	8976471	0.00653595	0.910755	0.134969	0.943966	0.00943396	0.931034	0.42381	0.954315	0.0027933	0.00568182	hyper	hyper	hyper	hyper	N
A1	8980918	8981017	0	0.716049	0	0.831325	0.00775194	0.488636	0.0135135	0.707317	0.256545	0.758974	hyper	hyper	N	hyper	hyper
A1	8981818	8981917	0.0644068	0.852273	0.0454545	0.851852	0	0.774834	0.0326087	0.942029	0.616216	0.257143	hyper	hyper	hyper	hyper	N
A1	8983326	8983425	0.904762	0.882353	0.964286	0.95122	0.44	0.416667	0	0.551724	0.037037	0.785714	N	N	N	hyper	hyper
A1	8983526	8983625	0.55102	0.729167	0.347826	0.545455	0.434783	0.961538	0	0.428571	0	0.0227273	N	N	hyper	N	N
A1	9021038	9021137	0.364706	0.934426	0.404762	0.924528	0.361905	0.936306	0.160714	0.919463	0.75	0.555556	hyper	hyper	hyper	hyper	N
A1	9021238	9021337	0.709677	0.955224	0.966667	0.953488	0.813953	0.941176	0.846154	0.844444	0.0188679	0.87931	N	N	N	N	hyper
A1	9021438	9021537	0.476923	0.959459	0.565217	0.932836	0.512195	0.948052	0.754098	0.965714	0	0.710638	N	N	N	N	hyper
A1	9021638	9021737	0.940299	1	0.924242	1	0.930556	0.971429	0.93617	0.927273	0	0.957746	N	N	N	N	hyper
A1	9022038	9022137	0.0824742	0.69697	0.139535	0.803279	0.113636	0.657534	0.40625	0.625	0	0.376812	hyper	hyper	hyper	N	N
A1	9022238	9022337	0.038835	0.875	0	0.955056	0	0.945946	0.0634921	0.945205	0.297297	0.43	hyper	hyper	hyper	hyper	N
A1	9022338	9022437	0.0307692	0.918367	0	0.9375	0.04	0.934783	0.0208333	0.965517	0.292135	0.452055	hyper	hyper	hyper	hyper	N
A1	9022538	9022637	0	0.678571	0	0.693548	0	0.946809	0.03125	0.802817	0.612403	0.571429	hyper	hyper	hyper	hyper	N
A1	9023779	9023878	0	0.644444	0	0.843478	0.0222222	0.833333	0	0.269841	0	0.79	hyper	hyper	hyper	N	hyper
A1	9023979	9024078	0	0.607595	0	0.923664	0	0.430769	0.0238095	0.813559	0	0	hyper	hyper	N	hyper	N
A1	9024079	9024178	0	0.871795	0	0.865854	0.0172414	0.941176	0.194444	0.820513	0	0	hyper	hyper	hyper	hyper	N
A1	9024279	9024378	0.192308	0.736842	0.2	0.860465	0.125	0.9	0.261538	0.897059	0	0.0588235	hyper	hyper	hyper	hyper	N
A1	9024979	9025078	0	0.205882	0	0.454545	0	0.526316	0	0.307692	0.584071	0	N	N	hyper	N	hypo
A1	9039556	9039655	0	0.94186	0.0434783	0.848485	0	0.895833	0.405405	0.921053	0	0	hyper	hyper	hyper	hyper	N
A1	9039656	9039755	0.822581	0.865385	0.857143	0.758621	0	0.970588	0.483871	1	0.0149254	0.0232558	N	N	hyper	hyper	N
A1	9039756	9039855	0.217391	0.847059	0.222222	0.845528	0.2	0.976471	0.19403	0.978022	0	0.179245	hyper	hyper	hyper	hyper	N
A1	9039856	9039955	0.438202	1	0.310345	0.984848	0.672727	0.975	0.552632	0.956522	0.0350877	0	hyper	hyper	N	N	N
A1	9040056	9040155	0	0.883333	0	0.82	0	0.848485	0.272727	0.934426	0.0192308	0.883333	hyper	hyper	hyper	hyper	hyper
A1	9040556	9040655	0	0.828829	0	0.845238	0	0.869048	0	0.857143	0	0.53	hyper	hyper	hyper	hyper	hyper
A1	9044032	9044131	0.670732	0.815385	0.72	0.846154	0.678571	0.934426	0.566667	0.893617	0	0.655738	N	N	N	N	hyper
A1	9047069	9047168	0.166667	0.765625	0	0.870968	0.352941	0.918919	0.346154	0.903226	0	0	hyper	hyper	hyper	hyper	N
A1	9049441	9049540	0.609023	0.866667	0.608696	0.813953	0.514286	0.88	0.583333	0.888889	0.509615	0	N	N	N	N	hypo
A1	9055782	9055881	0	0.863636	0	0.903846	0	0.864865	0.02	0.217391	0.0181818	0	hyper	hyper	hyper	N	N
A1	9056382	9056481	0	0.98	0	0.853659	0	0.909091	0	0.973684	0.454545	0.83871	hyper	hyper	hyper	hyper	N
A1	9059938	9060037	0.442029	0.77193	0.385714	0.767677	0.0625	0.714286	0.404762	0.577778	0	0	N	N	hyper	N	N
A1	9065874	9065973	0.46	0.830986	0.56	0.658537	0.326531	0.8625	0.333333	0.96875	0.57971	0	N	N	hyper	hyper	hypo
A1	9065974	9066073	0.960227	0.964286	0.938462	0.869565	0.747253	0.962025	0.747368	0.904255	0.95283	0.389222	N	N	N	N	hypo
A1	9073844	9073943	0.945205	0.921053	0.935484	0.972222	0.933333	0.785714	1	0.961538	0.722222	0	N	N	N	N	hypo
A1	9073944	9074043	0.946667	0.948276	1	0.947368	1	0.976744	0.948718	0.744681	0.555556	0	N	N	N	N	hypo
A1	9074044	9074143	0.277311	0.932203	0.28169	0.9375	0.246154	0.948148	0.194805	0.9	0.264706	0.255556	hyper	hyper	hyper	hyper	N
A1	9075674	9075773	0.0105263	0.52795	0	0.630252	0	0.566667	0	0.834254	0.311111	0.561905	hyper	hyper	hyper	hyper	N
A1	9076874	9076973	0.511111	0.847826	0.421053	1	0.48	0.961538	0.517241	1	0.514286	0.967213	N	hyper	N	N	N
A1	9098116	9098215	0	0.61194	0	0.626506	0	0.6	0.0204082	0.607143	0	0.0175439	hyper	hyper	hyper	hyper	N
A1	9099216	9099315	0.00833333	0.756098	0	0.836735	0	0.137931	0	0.728814	0	0	hyper	hyper	N	hyper	N
A1	9108470	9108569	0.30137	0.926471	0.232558	0.947368	0.151515	0.961538	0.121951	0.702703	0	0	hyper	hyper	hyper	hyper	N
A1	9108670	9108769	0.88	0.964286	0.907407	0.9	0.323529	0.891892	1	0.944444	0	0.438596	N	N	hyper	N	N
A1	9108870	9108969	0.294574	0.958333	0.309091	0.9	0.595745	0.625	0.283784	0.925	0	0	hyper	hyper	N	hyper	N
A1	9119461	9119560	0	0.703125	0.428571	0.883721	0	0.733333	0	0.76087	0	0	hyper	N	hyper	hyper	N
A1	9125925	9126024	0	0.567568	0	0.628571	0	0.703704	0	0.897959	0.0441176	0.0350877	hyper	hyper	hyper	hyper	N
A1	9126025	9126124	0.941176	0.77193	0.975	0.482143	0.956522	0.981481	0	0.940299	0.938462	0	N	N	N	hyper	hypo
A1	9126225	9126324	0.350877	0.653846	0.578947	0.75	0	0.911765	0.571429	0.909091	0.480769	0	N	N	hyper	N	N
A1	9126425	9126524	0.920904	0.845679	0.978261	0.807692	0.276786	0.806818	0.941176	0.969697	0.728571	0.495652	N	N	hyper	N	N
A1	9135446	9135545	0	0.964912	0.0666667	0.923077	0.0862069	0.971429	0.0571429	0.928571	0.493333	0	hyper	hyper	hyper	hyper	N
A1	9144404	9144503	0	0.697368	0	0.74	0	0.268293	0	0.0263158	0	0.0208333	hyper	hyper	N	N	N
A1	9145404	9145503	0	0.954955	0	0.948276	0.0277778	0.94	0	0.955556	0.5	0.402778	hyper	hyper	hyper	hyper	N
A1	9149760	9149859	0.463415	0.944444	0.571429	1	0.464286	0.472222	0.5	0	0.538462	0	N	N	N	hypo	hypo
A1	9149860	9149959	0.789474	0.935065	0.917808	0.9375	0.354167	0.909091	0.929825	0.96875	0.298507	0.0227273	N	N	hyper	N	N
A1	9160999	9161098	0.721311	0.909091	0.74	0.821429	0.720588	0.907407	0.677419	0.868421	0.0126582	0.8	N	N	N	N	hyper
A1	9167809	9167908	0	0.659091	0	0.714286	0	0.913043	0.0333333	0.565217	0	0.456522	hyper	hyper	hyper	hyper	N
A1	9168309	9168408	0.97	0.711864	0.914286	0.775	0.959184	0.685185	1	0.62069	0.328947	0.964912	N	N	N	N	hyper
A1	9168709	9168808	0.359848	0.891626	0.352113	0.965517	0.448454	0.777778	0.118881	0.506579	0	0.346847	hyper	hyper	N	N	N
A1	9179165	9179264	0.643411	0.920792	0.642857	0.911392	0.807692	0.822785	0.269841	0.788732	0.777778	0.0114943	N	N	N	hyper	hypo
A1	9218689	9218788	0.910448	0.818182	0.888889	0.666667	0.96875	0.909091	0.971429	0.857143	0.918033	0	N	N	N	N	hypo
A1	9219689	9219788	0.704678	0.859779	0.816667	0.965517	0.760638	0.181818	0.859551	0.186441	0.936803	0.359606	N	N	hypo	hypo	hypo
A1	9225687	9225786	0	0.805556	0	0.719298	0	0.672727	0.25	0.522727	0.21519	0	hyper	hyper	hyper	N	N
A1	9225887	9225986	0.487179	0.795918	0.428571	0.757143	0.506494	0.5	0	0.571429	0.69403	0.472222	N	N	N	hyper	N
A1	9232376	9232475	0.0195122	0.540107	0.181818	0.45	0	0.869565	0.242424	0.627907	0	0	hyper	N	hyper	N	N
A1	9232976	9233075	0.123288	0.527273	0.137931	0.340426	0	0.532258	0.030303	0.295455	0	0	N	N	hyper	N	N
A1	9233176	9233275	0	0.666667	0	0.327273	0.0238095	0.576271	0	0.540984	0	0	hyper	N	hyper	hyper	N
A1	9235792	9235891	0.0164835	0.642599	0.0182927	0.647436	0.0198675	0.527778	0	0.339869	0	0.0205761	hyper	hyper	hyper	N	N
A1	9243552	9243651	0.00787402	0.71134	0	0.796875	0.0238095	0.830769	0	0.702703	0	0	hyper	hyper	hyper	hyper	N
A1	9243952	9244051	0.00769231	0.906122	0	0.894737	0.0263158	0.867299	0	0.727273	0.309091	0	hyper	hyper	hyper	hyper	N
A1	9244652	9244751	0.733333	0.804878	0.72973	0.823529	0.735294	0.941176	0.357143	0.923077	0.670588	0.0153846	N	N	N	hyper	hypo
A1	9318670	9318769	0.75	0.736842	0.709677	0.9375	0.756757	0.837209	0.277778	0.837209	0.661538	0.792453	N	N	N	hyper	N
A1	9344425	9344493	0.964706	0.916667	0.846154	0.966667	0.972973	0.907407	0.923077	0.636364	0.55914	0.03125	N	N	N	N	hypo
A1	9369175	9369274	0.00625	0.540741	0.0232558	0.584746	0	0.180952	0	0.511628	0	0.187845	hyper	hyper	N	hyper	N
A1	9370275	9370374	0.0104167	0.26087	0	0.123077	0	0.471698	0	0.577465	0	0	N	N	N	hyper	N
A1	9370475	9370572	0.0153061	0.432624	0	0.266667	0	0.8125	0	0.782609	0.00735294	0	N	N	hyper	hyper	N
A1	9385951	9386050	0	0.794872	0	0.541667	0	0.426471	0.151515	0.5	0	0	hyper	hyper	N	N	N
A1	9386151	9386250	0	0.807339	0	0.854839	0.02	0.616438	0.0175439	0.583333	0	0	hyper	hyper	hyper	hyper	N
A1	9462769	9462868	0.0128205	0.325397	0	0.337662	0.00813008	0.651899	0.0117647	0.0952381	0	0	N	N	hyper	N	N
A1	9515636	9515735	0	0.55	0.133333	0.740741	0	0.390625	0	0.233333	0	0.0136986	hyper	hyper	N	N	N
A1	9516036	9516135	0	0.932584	0	0.846154	0	0.966667	0	0.973684	0	0.698113	hyper	hyper	hyper	hyper	hyper
A1	9516136	9516235	0	0.876923	0	0.707317	0	0.823529	0	0.53125	0	0	hyper	hyper	hyper	hyper	N
A1	9516336	9516435	0	0.6375	0	0.586207	0	0.7	0	0.644444	0	0.653333	hyper	hyper	hyper	hyper	hyper
A1	9591684	9591783	0.157895	0.653179	0.228571	0.752809	0	0.0103093	0.0481928	0.166667	0.726115	0.00763359	N	hyper	N	N	hypo
A1	9591784	9591883	0.229885	0.714286	0.213333	0.854962	0.134146	0.598039	0.255556	0.460674	0.616438	0	N	hyper	N	N	hypo
A1	9591884	9591983	0.364583	0.725118	0.5	0.630435	0.517857	0.822785	0.487805	0.912	0.944056	0	N	N	N	N	hypo
A1	9592084	9592183	0.380734	0.978261	0.414286	0.97037	0.419355	0.955556	0.530864	0.983051	0.896341	0.110236	hyper	hyper	hyper	N	hypo
A1	9593284	9593383	0.643939	0.80916	0.655172	0.772727	0.630769	0.942029	0.454545	0.578947	0.564103	0	N	N	N	N	hypo
A1	9593684	9593783	0.910526	0.911392	0.89	0.858824	0.6875	0.957746	0.454545	0.954545	0.721154	0.780952	N	N	N	hyper	N
A1	9611634	9611733	0.00483092	0.700508	0	0.74359	0.0816327	0.744898	0.0131579	0.679612	0.104712	0.233831	hyper	hyper	hyper	hyper	N
A1	9612434	9612533	0.453237	0.925258	0.422222	0.90303	0.157895	0.87218	0.56129	0.940559	0.346821	0	N	N	hyper	N	N
A1	9613734	9613833	0	0.865169	0.147727	0.828571	0	0.73494	0.027027	0.87619	0	0	hyper	hyper	hyper	hyper	N
A1	9629551	9629650	0.727273	0.956522	0.583333	1	0.325581	0.942308	0.954545	0.9375	0.628571	0	N	N	hyper	N	hypo
A1	9630951	9631050	0.0120482	0.585366	0.0344828	0.771429	0	0.62069	0.166667	0.791045	0	0	hyper	hyper	hyper	hyper	N
A1	9637998	9638097	0.245614	0.933962	0.277778	0.885714	0.288136	0.971429	0	0.903614	0.236842	0.611111	hyper	hyper	hyper	hyper	N
A1	9638098	9638197	0.768519	0.92228	0.727273	0.96748	0.7	0.953704	0.3	0.905109	0.742857	0.698795	N	N	N	hyper	N
A1	9716060	9716159	0.795322	0.886792	0.892857	0.925373	0.980769	0.913043	0.90566	0.971429	0	0.696078	N	N	N	N	hyper
A1	9716160	9716259	0	0.761905	0	0.595238	0.025641	0.848485	0	0.9375	0	0.321429	hyper	hyper	hyper	hyper	N
A1	9716460	9716559	0.526882	0.893204	0.666667	0.87037	0.411765	0.651515	0.321429	0.804878	0.692308	0	N	N	N	N	hypo
A1	9856492	9856591	0.9625	0.857143	0.933333	0.96	0.935484	0.95	0.914286	1	0.953125	0	N	N	N	N	hypo
A1	9857592	9857691	0.0142857	0.975904	0	0.944444	0	0.95122	0	0.964286	0	0	hyper	hyper	hyper	hyper	N
A1	9857692	9857791	0.5	0.905882	0.485714	0.888889	0.488889	0.959184	0.357143	0.926829	0.188406	0.433962	N	N	N	hyper	N
A1	9857792	9857891	0.473684	0.936709	0.363636	0.967213	0.763636	0.779412	0.72	0.848485	0.704545	0.702703	N	hyper	N	N	N
A1	9861397	9861496	0.774648	0.640625	0.65625	0.724138	0.717949	0.95	0.944444	0.93617	0.9	0.0597015	N	N	N	N	hypo
A1	9861497	9861596	0.783217	0.969388	0.774648	0.935897	0.8	0.934783	0.697674	0.921875	0.928571	0	N	N	N	N	hypo
A1	9878799	9878898	0.00847458	0.19708	0.0102041	0.0348837	0.00884956	0.761194	0.0352941	0.495413	0	0.00444444	N	N	hyper	N	N
A1	9879099	9879198	0.00617284	0.701754	0	0.509091	0	0.564516	0.0227273	0.333333	0	0.0149254	hyper	hyper	hyper	N	N
A1	9879299	9879398	0	0.533835	0	0.735484	0.0147059	0.277778	0.0238095	0.176471	0.0105263	0	hyper	hyper	N	N	N
A1	9879599	9879698	0.00369458	0.395062	0.00694444	0.690411	0	0.0698925	0.0131148	0.0164835	0.00203666	0.00284091	N	hyper	N	N	N
A1	9882525	9882624	0.64486	0.774869	0.624204	0.673759	0.74359	0.921986	0.695906	0.671329	0	0.738007	N	N	N	N	hyper
A1	9885882	9885981	0.634783	0.953125	0.275	0.888889	0.666667	0.93617	0.578947	0.846154	0.261364	0.566265	N	hyper	N	N	N
A1	9888982	9889081	0.909091	1	0.926829	1	0.95	0.942857	0.942857	0.826087	0.884615	0.04	N	N	N	N	hypo
A1	9889182	9889281	0.6	0.959596	0.686747	0.898305	0.657143	0.613333	0.696429	0.44	0.534653	0	N	N	N	N	hypo
A1	9889969	9890068	0	0.93617	0	0.868421	0	0.892857	0.05	0.979592	0	0	hyper	hyper	hyper	hyper	N
A1	9890069	9890168	0.894118	0.515625	0.952381	0.697674	0.923077	0.580645	0.954545	0.75	0.0454545	0.6	N	N	N	N	hyper
A1	9890769	9890868	0.915493	0.818182	0.877551	0.825	0.785714	0.566038	1	0.490909	0.48855	0.545455	N	N	N	hypo	N
A1	9891269	9891368	0.043956	0.581818	0	0.698113	0	0.897436	0	0.802817	0	0.0277778	hyper	hyper	hyper	hyper	N
A1	9893031	9893130	0.025641	0.952381	0.176471	0.897436	0	0.928571	0	1	0.703704	0	hyper	hyper	hyper	hyper	hypo
A1	9893831	9893930	0.88	0.824176	0.835821	0.774194	0.860465	0.829787	0.9	0.783784	0	0.52	N	N	N	N	hyper
A1	9934244	9934343	0.6	0.945652	0.69697	0.945455	0.214286	1	0	0.960784	0.0136986	0.675325	N	N	hyper	hyper	hyper
A1	9934644	9934743	0.185714	0.905882	0	0.797872	0.369565	0.928571	0.314286	0.961538	0.666667	0.494118	hyper	hyper	hyper	hyper	N
A1	9992869	9992968	0.0714286	0.918919	0.111111	0.9	0	0.883721	0	0.897436	0.45283	0	hyper	hyper	hyper	hyper	N
A1	9994169	9994268	0.352941	0.939024	0.354167	0.944444	0.384615	0.933333	0.258065	0.977778	0.52381	0.649485	hyper	hyper	hyper	hyper	N
A1	9994369	9994468	0.952	0.972973	1	0.96	0.983333	0.960526	0.944444	0.974359	0.979592	0.0111111	N	N	N	N	hypo
A1	9998076	9998175	0.95045	0.272059	0.940741	0.616279	0.988372	0.95098	0.992366	0.991736	0.954887	0.972789	hypo	N	N	N	N
A1	9998276	9998375	0.962162	0.333333	0.957447	0.696429	0.902439	0.91358	0.927711	0.981481	0.94898	0.87619	hypo	N	N	N	N
A1	10007614	10007713	0.00684932	0.32967	0.0222222	0	0	0.706897	0	0	0	0	N	N	hyper	N	N
A1	10030474	10030573	0.716724	0.752066	0.727273	0.943089	0.580645	0.9125	0.392857	0.9625	0.710526	0.208696	N	N	N	hyper	hypo
A1	10031174	10031273	0.00423729	0.78626	0.436667	0.842105	0.00943396	0.951807	0.00719424	0.85446	0	0.0220264	hyper	N	hyper	hyper	N
A1	10031574	10031673	0	0.646154	0	0.0625	0	0.243243	0	0.285714	0	0	hyper	N	N	N	N
A1	10035155	10035254	0.88	0.981818	0.904762	0.818182	0.964286	0.962963	0.931034	0.958333	0.924242	0	N	N	N	N	hypo
A1	10035555	10035654	0.744526	0.95	0.77551	0.95	0.333333	0.945946	0.189189	0.971429	0.238095	0.948276	N	N	hyper	hyper	hyper
A1	10036055	10036154	0.837838	0.915385	0.878378	0.955224	0.924528	0.893333	0.955882	0.880952	0.964912	0	N	N	N	N	hypo
A1	10046823	10046922	0.367347	0.938356	0.169231	0.698413	0.423729	0.844828	0.467742	0.82716	0	0	hyper	hyper	N	N	N
A1	10050295	10050394	0.0104712	0.752809	0.0384615	0.580645	0	0.32	0	0.459459	0	0.666667	hyper	hyper	N	N	hyper
A1	10050695	10050794	0	0.588235	0.0444444	0.695652	0.111111	0.607143	0.15	0.235294	0.290323	0	hyper	hyper	N	N	N
A1	10060724	10060823	0.724138	0.836735	0.666667	0.69697	0.68254	0.851064	0.666667	0.454545	0.730769	0.0102041	N	N	N	N	hypo
A1	10074729	10074828	0.573643	0.944444	0.611111	0.974359	0.317073	0.97619	0.388889	0.958333	0.315789	0.328125	N	N	hyper	hyper	N
A1	10075529	10075628	0.903614	0.936508	0.888889	0.928571	0.5	0.890909	0.0425532	0.916667	0.944444	0.025974	N	N	N	hyper	hypo
A1	10076429	10076528	0	0.508333	0.0149254	0.805556	0	0.585366	0	0.682243	0	0	hyper	hyper	hyper	hyper	N
A1	10102955	10103054	0.634409	0.961039	0.705882	0.962264	0.607843	0.958333	0.301587	0.903846	0	0.606557	N	N	N	hyper	hyper
A1	10108393	10108492	0.945652	0.964789	0.932039	0.968421	0.945055	0.929293	0.877778	0.813084	0.233333	0.980952	N	N	N	N	hyper
A1	10108493	10108592	0.463918	0.68254	0.447368	0.744186	0.444444	0.944444	0.487805	0.588235	0.027027	0.363636	N	N	hyper	N	N
A1	10108793	10108892	0.946667	0.833333	0.850575	0.863158	0.979798	0.941748	0.984615	0.988095	0.892086	0.0246914	N	N	N	N	hypo
A1	10109093	10109192	0.972826	0.942446	0.962733	0.906667	0.941667	0.963303	0.984375	0.991935	0.986755	0.353448	N	N	N	N	hypo
A1	10109193	10109292	0.933884	0.871287	0.915493	0.87037	0.984127	0.971831	0.967391	1	0.95098	0.217391	N	N	N	N	hypo
A1	10122134	10122233	0.36	0.8125	0.380952	0.923077	0.375	0.342857	0.375	0.653846	0	0.352941	N	hyper	N	N	N
A1	10164398	10164497	0.012987	0.833333	0	0.575	0	0.76	0.193548	0.738095	0.705882	0.428571	hyper	hyper	hyper	hyper	N
A1	10164498	10164597	0	0.610169	0	0.458333	0	0.733333	0	0.673913	0.0144928	0	hyper	N	hyper	hyper	N
A1	10164698	10164797	0	0.66087	0	0.378378	0	0.688889	0.142857	0.784314	0.649351	0	hyper	N	hyper	hyper	hypo
A1	10164998	10165097	0.573034	0.816092	0.545455	0.694444	0.5625	0.681319	0.526316	0.806452	0	0.623529	N	N	N	N	hyper
A1	10165098	10165197	0	0.578231	0	0.777778	0	0.484848	0.0606061	0.364583	0.902655	0.465753	hyper	hyper	N	N	N
A1	10165198	10165297	0.595238	0.736655	0.365854	0.883212	0.455357	0.778523	0.463918	0.742857	0.834146	0.73262	N	hyper	N	N	N
A1	10175160	10175259	0	0.943396	0.131579	0.906977	0.0294118	1	0	0.962963	0.945205	0.0188679	hyper	hyper	hyper	hyper	hypo
A1	10175560	10175659	0.00473934	0.980159	0.038835	0.97076	0	0.928571	0.0263158	0.980392	0.971429	0.208333	hyper	hyper	hyper	hyper	hypo
A1	10176560	10176659	0.330769	0.870968	0.322581	0.859649	0.195652	0.913462	0.025974	0.825397	0.896104	0.0147059	hyper	hyper	hyper	hyper	hypo
A1	10206102	10206201	0.0694444	0.911111	0	0.727273	0	0.947368	0.0408163	0.583333	0.877193	0	hyper	hyper	hyper	hyper	hypo
A1	10206502	10206601	0.942857	0.47619	0.882353	0.375	0.868421	0.941176	0.909091	0.9	0	0.92	N	hypo	N	N	hyper
A1	10239713	10239812	0.008	0.620968	0	0.854545	0.0357143	0.482143	0	0.532258	0.4	0	hyper	hyper	N	hyper	N
A1	10239813	10239912	0.0108696	0.785714	0	0.822222	0.227273	0.723404	0.0322581	0.848485	0.353846	0.0487805	hyper	hyper	N	hyper	N
A1	10239913	10240012	0	0.685714	0	0.759259	0.206897	0.755102	0.0333333	0.587629	0.253731	0.0103093	hyper	hyper	hyper	hyper	N
A1	10240213	10240312	0.0111111	0.784753	0	0.751323	0.352113	0.831111	0.0234375	0.912548	0.157676	0.0154799	hyper	hyper	N	hyper	N
A1	10240313	10240412	0.00515464	0.758242	0	0.578431	0.0131579	0.862385	0	0.893258	0	0.0176471	hyper	hyper	hyper	hyper	N
A1	10241113	10241212	0.035461	0.894737	0	0.613636	0	0.740741	0	0.708861	0	0.0190476	hyper	hyper	hyper	hyper	N
A1	10241313	10241412	0.00826446	0.907895	0.0272727	0.859155	0	0.85443	0.00925926	0.835526	0.00414938	0.377143	hyper	hyper	hyper	hyper	N
A1	10241913	10242012	0.54902	0.65625	0.541667	0.888889	0.55814	0.516129	0.655172	0.255319	0.805556	0	N	N	N	N	hypo
A1	10274367	10274466	0.717822	0.851429	0.692308	0.772414	0.266667	0.873563	0.481752	0.957447	0.225962	0	N	N	hyper	N	N
A1	10275867	10275966	0.464646	0.871429	0.464286	0.95	0.386364	0.938272	0.18	0.833333	0.806452	0	N	N	hyper	hyper	hypo
A1	10327517	10327616	0.243243	0.472727	0.030303	0.193548	0.03125	0.969697	0.444444	0.409091	0.888889	0.96	N	N	hyper	N	N
A1	10369130	10369229	0	0.570248	0.080292	0.842105	0	0.76	0	0.755556	0.012987	0.154472	hyper	hyper	hyper	hyper	N
A1	10389314	10389413	0.0536913	0.693548	0	0.592593	0	0.794118	0.26	0.909091	0.631148	0.472222	hyper	hyper	hyper	hyper	N
A1	10390014	10390113	0.322314	0.945946	0.5	0.986111	0.965909	0.917526	0.897959	0.916667	0.910569	0.00840336	hyper	N	N	N	hypo
A1	10390214	10390313	0.978261	0.974026	0.884211	0.935484	0.931507	0.911765	0.96875	0.60274	0.857143	0.04	N	N	N	N	hypo
A1	10414159	10414258	0.494737	0.654545	0.565217	0.896552	0	0.8	0.05	0.96875	0.888889	0.489796	N	N	hyper	hyper	N
A1	10414359	10414458	0.43662	0.709677	0.478261	0.854545	0.411765	0.911765	0.515152	0.90625	0.510638	0.0454545	N	N	hyper	N	N
A1	10416158	10416257	0.6	0.8875	0.673913	0.727273	0.681818	0.989899	0.25	0.984848	0.897196	0.865546	N	N	N	hyper	N
A1	10416858	10416957	0.225564	0.801471	0.206349	0.574468	0.0405405	0.673077	0.285714	0.679245	0.66087	0.793651	hyper	N	hyper	N	N
A1	10416958	10417057	0.294737	0.802198	0.230769	0.681818	0.272727	0.9375	0.575758	0.928571	0.591837	0.898305	hyper	N	hyper	N	N
A1	10417058	10417157	0	0.492308	0.315789	0.875	0.0666667	0.571429	0	0.37931	0.448276	0.439394	N	hyper	hyper	N	N
A1	10443386	10443485	0.971429	0.971831	0.87037	0.842105	0.96875	0.947368	0.953488	0.974359	0.923077	0.265306	N	N	N	N	hypo
A1	10448549	10448648	0.851351	0.866667	0.816667	0.781818	0.583333	0.860465	0.842105	0.952381	0	0.645161	N	N	N	N	hyper
A1	10543420	10543519	0.00641026	0.837079	0	0.87156	0	0.874317	0.0123457	0.734375	0	0.00598802	hyper	hyper	hyper	hyper	N
A1	10556850	10556949	0.00308642	0.787879	0.00769231	0.944444	0.028777	0.839623	0.0209424	0.325153	0.582759	0.523605	hyper	hyper	hyper	N	N
A1	10556950	10557049	0.371594	0.912031	0.409619	0.90597	0.404135	0.911917	0.358657	0.707269	0.796353	0.761905	hyper	N	hyper	N	N
A1	10557350	10557449	0.317992	0.961722	0.324138	0.88968	0.386935	0.790909	0.322727	0.941558	0.182635	0.191824	hyper	hyper	N	hyper	N
A1	10560125	10560224	0	0.973684	0	0.947368	0	1	0.166667	0.909091	0.514286	0.0212766	hyper	hyper	hyper	hyper	N
A1	10588799	10588898	0.00877193	0.919881	0	0.951613	0.318182	0.956835	0.0327869	0.962963	0.569231	0.905473	hyper	hyper	hyper	hyper	N
A1	10588899	10588998	0.018018	0.97561	0	0.969072	0.0533333	0.92	0	0.93913	0.949275	0.747934	hyper	hyper	hyper	hyper	N
A1	10589999	10590098	0.0133333	0.385827	0	0.432432	0	0.560606	0	0.26087	0.00826446	0	N	N	hyper	N	N
A1	10596326	10596425	0.554913	0.975806	0.484536	0.980769	0.586667	0.955056	0.387755	0.970874	0	0.59292	N	N	N	hyper	hyper
A1	10596726	10596825	0.556338	0.887218	0.578313	0.953125	0.3125	0.939394	0.301887	0.984615	0.026087	0.188679	N	N	hyper	hyper	N
A1	10597026	10597125	0.9375	0.733333	0.833333	0.708333	0.9375	0.851852	0.864865	0.888889	0	0.875	N	N	N	N	hyper
A1	10610073	10610172	0.00408163	0.936232	0	0.658768	0	0.115385	0.0151515	0.0142857	0	0.0361446	hyper	hyper	N	N	N
A1	10610173	10610272	0	0.987664	0.031746	0.956472	0.0152284	0.244186	0	0.00606061	0.00746269	0.0292683	hyper	hyper	N	N	N
A1	10610273	10610372	0.00796813	0.958974	0.173913	0.959811	0.0864865	0.345865	0.00840336	0.028777	0.00816327	0.00490196	hyper	hyper	N	N	N
A1	10610373	10610472	0.00857143	0.974805	0.149321	0.960554	0.0796813	0.332248	0	0.0454545	0.00638978	0	hyper	hyper	N	N	N
A1	10616868	10616967	0	0.947368	0.0606061	0.894737	0	0.906977	0	0.918367	0	0	hyper	hyper	hyper	hyper	N
A1	10617468	10617567	0.172414	0.853211	0.414634	0.910714	0.415094	0.561404	0.25	0.893939	0.0365854	0.0744681	hyper	N	N	hyper	N
A1	10617568	10617667	0	0.962025	0	0.923077	0	0.934426	0.0384615	0.88	0	0.0379747	hyper	hyper	hyper	hyper	N
A1	10622066	10622165	0	0.82	0	0.666667	0	0.886792	0	0.506494	0	0.329114	hyper	hyper	hyper	hyper	N
A1	10622566	10622665	0.016129	0.530303	0	0.827586	0	0.833333	0.0333333	0.629032	0.398374	0	hyper	hyper	hyper	hyper	N
A1	10622666	10622765	0.0194175	0.680851	0	0.785714	0	0.86	0	0.592593	0.00826446	0	hyper	hyper	hyper	hyper	N
A1	10639396	10639495	0.968085	0.901639	0.911111	0.947368	0.971429	0.955224	1	0.982456	0.58209	0.0327869	N	N	N	N	hypo
A1	10639696	10639795	0.205882	0.934783	0.230769	0.921569	0.181818	0.9375	0.62069	0.909091	0.206897	0	hyper	hyper	hyper	N	N
A1	10640796	10640895	0	0.885714	0	0.869565	0	1	0.08	1	0	0	hyper	hyper	hyper	hyper	N
A1	10641396	10641495	0.601562	0.545455	0.56701	0.504202	0.528736	0.735537	0.494845	0.793478	0.224138	0.731429	N	N	N	N	hyper
A1	10641496	10641595	0	0.396226	0	0.6875	0	0.938776	0	0.934783	0	0.466667	N	hyper	hyper	hyper	N
A1	10642596	10642695	0.0121951	0.9375	0.04	0.956522	0	0.928571	0.611111	1	0	0	hyper	hyper	hyper	N	N
A1	10643196	10643295	0	0.615385	0	0.5	0	0.958333	0.037037	0.862069	0	0	hyper	hyper	hyper	hyper	N
A1	10643496	10643595	0	0.506849	0	0.85	0	0.725806	0	0.703704	0.0133333	0.037037	hyper	hyper	hyper	hyper	N
A1	10680684	10680783	0.207547	0.974359	0.219512	0.852941	0.219512	0.875	0.133333	0.819672	0.732394	0	hyper	hyper	hyper	hyper	hypo
A1	10681484	10681583	0.0175439	0.982759	0.0545455	0.914894	0	0.914894	0	0.88	0.483333	0.770833	hyper	hyper	hyper	hyper	N
A1	10688404	10688503	0.00877193	0.701754	0	0.83871	0	0.947368	0	0.953846	0	0.00934579	hyper	hyper	hyper	hyper	N
A1	10688604	10688703	0.634921	0.641026	0.618182	0.830508	0.69863	0.945652	0.666667	0.962264	0.17	0.97	N	N	N	N	hyper
A1	10796913	10797012	0.432099	0.680556	0.448276	0.833333	0.35	0.794118	0.47619	0.366667	0	0.5	N	N	N	N	hyper
A1	10810573	10810672	0	0.263566	0	0.0540541	0.0208333	0.625	0.0185185	0.388889	0	0.0151515	N	N	hyper	N	N
A1	10818568	10818667	0.0151515	0.924528	0	0.837209	0	0.95122	0	0.882353	0.661765	0.414286	hyper	hyper	hyper	hyper	N
A1	10819568	10819667	0	0.783784	0.2	0.888889	0	1	0	0.935484	0	0.5	hyper	hyper	hyper	hyper	hyper
A1	10826322	10826421	0.298507	0.7	0.243902	0.87234	0.166667	0.546667	0.176471	0.555556	0.9375	0.84375	N	hyper	N	N	N
A1	10826422	10826521	0	0.753846	0	0.82	0	0.78125	0.0322581	0.821429	0.965517	0	hyper	hyper	hyper	hyper	hypo
A1	10831772	10831871	0.478261	0.983333	0.777778	1	0.689655	0.972603	0.72	1	0.102564	0.181818	hyper	N	N	N	N
A1	10832472	10832571	0.415842	0.955224	0.338028	0.878788	0.380952	0.942308	0.396226	0.926829	0.27907	0.339623	hyper	hyper	hyper	hyper	N
A1	10832772	10832871	0.396694	0.88785	0.348837	0.873016	0.439394	0.779221	0.347826	0.876923	0.288462	0.563107	N	hyper	N	hyper	N
A1	10835372	10835471	0.611446	0.841355	0.54067	0.818667	0.757353	0.936975	0.790419	0.94958	0.956364	0.00793651	N	N	N	N	hypo
A1	10845184	10845283	0	0.235294	0	0.565217	0	0.6	0	0.416667	0	0	N	hyper	hyper	N	N
A1	10849461	10849560	0.460317	0.978261	0.375	0.73913	0.40625	0.727273	0.473684	0.545455	0.0769231	0	hyper	N	N	N	N
A1	10849961	10850060	0.957746	0.967213	0.470588	1	0.965517	0.972973	0.964286	0.619048	0	0	N	hyper	N	N	N
A1	10850861	10850960	0.723077	0.875	0.703704	0.896552	0.607143	0.970588	0.69697	0.965517	0.0196078	0.819277	N	N	N	N	hyper
A1	10854515	10854614	0	0.818182	0	0.68	0	0.725	0	0.62	0	0.0135135	hyper	hyper	hyper	hyper	N
A1	10862439	10862538	0	0.945946	0.368421	0.909091	0	0.8	0	0.854839	0.811765	0.0138889	hyper	hyper	hyper	hyper	hypo
A1	10879615	10879714	0	0.92233	0	0.921875	0.0517241	0.880952	0	0.837398	0	0.460938	hyper	hyper	hyper	hyper	N
A1	10901368	10901467	0	0.655172	0	0.538462	0	0.511111	0	0.7	0.596154	0.911111	hyper	hyper	hyper	hyper	N
A1	10951124	10951223	0.5	0.915254	0.507463	0.955556	0.117647	0.95122	0.510204	0.971429	0.5	0.474576	N	N	hyper	N	N
A1	10951624	10951723	0.698795	0.943396	0.634615	1	0.75	1	0.355556	0.979592	0.841463	0	N	N	N	hyper	hypo
A1	10954408	10954507	0.0106952	0.757576	0.117021	0.666667	0	0.505495	0	0.457143	0.0075188	0.841463	hyper	hyper	hyper	N	hyper
A1	10956108	10956207	0	0.948718	0	0.972222	0	0.896552	0.0240964	0.93617	0	0.0240964	hyper	hyper	hyper	hyper	N
A1	11044213	11044312	0.3	0.574468	0.207207	0.628571	0.472727	0.588608	0.388889	0.891473	0.10274	0.615023	N	N	N	hyper	hyper
A1	11044413	11044512	0	0.952978	0.0137931	0.522388	0	0.916667	0	0.922179	0.00787402	0.80117	hyper	hyper	hyper	hyper	hyper
A1	11045713	11045812	0.0103093	0.870968	0.046875	0.833333	0	0.966942	0.391304	0.943925	0	0.0128205	hyper	hyper	hyper	hyper	N
A1	11045813	11045912	0	0.854167	0	0.515625	0.0416667	0.650943	0.157895	0.589474	0	0	hyper	hyper	hyper	N	N
A1	11076051	11076150	0	0.677419	0	0.434783	0	0.662338	0	0.460317	0.0204082	0.66	hyper	N	hyper	N	hyper
A1	11076751	11076850	0	0.492308	0	0.857143	0.388889	0.884615	0	0.9375	0	0.714286	N	hyper	N	hyper	hyper
A1	11117711	11117810	0.852713	0.351351	0.833333	0.0232558	0.3125	0.37931	0.790698	0.352941	0.0714286	0	hypo	hypo	N	N	N
A1	11118211	11118310	0.61	0.745455	0.75	0.608696	0.929577	0.688525	0.903226	0.575758	0.767196	0	N	N	N	N	hypo
A1	11129610	11129709	0	0.670732	0	0.419643	0	0.816667	0.0204082	0.320755	0.0131579	0.905263	hyper	N	hyper	N	hyper
A1	11129710	11129809	0	0.697917	0.03125	0.393939	0.03125	0.646341	0	0.179487	0.780488	0.849206	hyper	N	hyper	N	N
A1	11196272	11196371	0	0.841667	0.0138889	0.645161	0.138298	0.761905	0.025	0.846154	0.162393	0.011236	hyper	hyper	hyper	hyper	N
A1	11210409	11210508	0	0.617647	0.195652	0.315789	0	0.871795	0.08	0.170732	0.586667	0.0487805	hyper	N	hyper	N	hypo
A1	11210509	11210608	0	0.848485	0.230769	0.647059	0	0.866667	0.157895	0.933333	0.980769	0.0571429	hyper	N	hyper	hyper	hypo
A1	11232973	11233072	0.0108696	0.490909	0	0.8125	0.0333333	0.754717	0	0.679245	0.730159	0.677419	N	hyper	hyper	hyper	N
A1	11235694	11235793	0.640288	0.814286	0.634921	0.794872	0.689655	0.651515	0.344262	0.377778	0.56	0.0138889	N	N	N	N	hypo
A1	11236494	11236593	0.672	0.911111	0.6875	0.901961	0.671642	0.933333	0.666667	0.884615	0.142857	0.653846	N	N	N	N	hyper
A1	11242633	11242732	0.395833	0.65625	0.827586	0.846154	0.941176	0	0.909091	0	0.980392	0.027027	N	N	hypo	hypo	hypo
A1	11243133	11243232	0.93617	0.964286	0.955556	1	0.915254	0.666667	0.98	0.952381	1	0	N	N	N	N	hypo
A1	11243433	11243532	0	0.9	0	0.612903	0.35	0.833333	0.71875	0.458333	0.0294118	0.32	hyper	hyper	N	N	N
A1	11279187	11279286	0.465116	0.708333	0.45	0.566667	0.489362	0.953488	0.5	0.944444	0.9375	0.0289855	N	N	N	N	hypo
A1	11306169	11306268	0	0.875	0	0.848485	0	0.9375	0	0.961538	0	0.0294118	hyper	hyper	hyper	hyper	N
A1	11306269	11306368	0.0363636	0.657143	0	0.695652	0	0.68	0.0434783	0.793103	0	0.765957	hyper	hyper	hyper	hyper	hyper
A1	11306469	11306568	0.945946	0.979592	0.961538	0.869565	0.731707	1	0.902439	0.96875	0.109589	0.828571	N	N	N	N	hyper
A1	11307569	11307668	0.809045	0.681818	0.768421	0.721519	0.801887	0.918033	0.818182	1	0.183486	0.907692	N	N	N	N	hyper
A1	11362188	11362287	0.45	1	0.540541	1	0.4	0.5	0.52381	0.970588	0.0701754	0.509434	hyper	N	N	N	N
A1	11362588	11362687	0	0.571429	0	0.736842	0	0.952381	0.1	0.772727	0	0.710526	hyper	hyper	hyper	hyper	hyper
A1	11418069	11418168	0	0.593985	0.0117647	0.213333	0	0.216867	0.0196078	0	0.00925926	0	hyper	N	N	N	N
A1	11418569	11418668	0.0204082	0.843478	0.148936	0.962963	0	0.410714	0	0.461538	0.445255	0.0441176	hyper	hyper	N	N	N
A1	11418669	11418768	0	0.726115	0.0574713	0.641975	0.0344828	0.384615	0.0142857	0.363636	0.108974	0	hyper	hyper	N	N	N
A1	11418769	11418868	0	0.917647	0.181818	0.92	0	0.818182	0.0434783	0.652174	0.64557	0.0147059	hyper	hyper	hyper	hyper	hypo
A1	11446413	11446512	0	0.639344	0	0	0	0.608696	0	0.631579	0.0465116	0	hyper	N	hyper	hyper	N
A1	11447713	11447812	0	0.789474	0	0.655172	0	0.290909	0	0.522727	0	0	hyper	hyper	N	hyper	N
A1	11454722	11454821	0.0128205	0.857143	0.145455	0.868421	0	0.486486	0	0.666667	0	0	hyper	hyper	N	hyper	N
A1	11455022	11455121	0.343284	0.953917	0.333333	0.954887	0.3125	0.956522	0.317073	0.926829	0.694444	0.654545	hyper	hyper	hyper	hyper	N
A1	11479991	11480090	0	0.666667	0	0.4375	0.0408163	0.5	0	0.4	0.546296	0	hyper	N	N	N	hypo
A1	11480191	11480290	0	0.278947	0	0.0833333	0.00641026	0.0108696	0.00943396	0.026087	0.524272	0.00740741	N	N	N	N	hypo
A1	11480491	11480590	0	0.64624	0	0.64	0	0.333333	0.0162602	0.455285	0.0334728	0.00341297	hyper	hyper	N	N	N
A1	11487935	11488034	0.9375	1	1	0.65	0.954545	0.918919	1	0.928571	0.512821	0	N	N	N	N	hypo
A1	11745889	11745988	0.710145	0.906977	0.638889	0.833333	0.25	0.857143	0.72	0.673469	0.0144928	0.133333	N	N	hyper	N	N
A1	11747689	11747788	0.962025	0.973684	0.946429	0.888889	0.961538	0.965517	0.952381	0.939394	0.759259	0	N	N	N	N	hypo
A1	11749089	11749146	0	0.207547	0	1	0.0285714	0	0	0.0454545	0.873016	0.0377358	N	hyper	N	N	hypo
A1	11835686	11835785	0.560976	0.875	0.55	0.816327	0.64	0.852459	0.592593	0.283333	0.575758	0.0357143	N	N	N	N	hypo
A1	11835786	11835829	0	0.556962	0	0.515152	0	0.672727	0	0.351351	0.00892857	0	hyper	hyper	hyper	N	N
A1	11972345	11972444	0.859375	1	0.928571	0.93617	0.821429	0.83871	0.966667	1	0.533333	0.0204082	N	N	N	N	hypo
A1	11972745	11972844	0.0103093	0.907692	0	0.772727	0	0.925926	0.0277778	0.788462	0	0.324675	hyper	hyper	hyper	hyper	N
A1	11973345	11973444	0	0.527273	0	0.5	0.0454545	0	0.04	0	0.661765	0.0212766	hyper	hyper	N	N	hypo
A1	12136017	12136116	0.0217391	0.70303	0.405405	0.634783	0	0.322581	0	0.289474	0	0	hyper	N	N	N	N
A1	12149580	12149679	0	0.653846	0	0.58209	0	0.638298	0	0.701754	0	0.4	hyper	hyper	hyper	hyper	N
A1	12150280	12150379	0	0.965116	0	0.734694	0	0.977778	0	0.888889	0.522388	0.0166667	hyper	hyper	hyper	hyper	hypo
A1	12332387	12332486	0.66129	0.925	0.533333	0.984615	0.5	0.985714	0.52	0.930556	0.296703	0.965909	N	N	N	N	hyper
A1	12337273	12337372	0.00921659	0.904	0	0.804878	0.129412	0.84058	0	0.981982	0.0107527	0.896	hyper	hyper	hyper	hyper	hyper
A1	12338673	12338772	0	0.938272	0	0.934426	0.0294118	0.928571	0	0.940299	0.928571	0.931034	hyper	hyper	hyper	hyper	N
A1	12342373	12342472	0	0.93617	0	0.882353	0.0625	0.5	0	0.805556	0.0181818	0	hyper	hyper	N	hyper	N
A1	12344273	12344372	0.563107	0.871795	0.489796	0.794872	0.575758	0.888889	0.589286	0.983051	0.810526	0	N	N	N	N	hypo
A1	12602050	12602149	0	0.983871	0	0.692308	0	0.967742	0	0.966667	0	0.875	hyper	hyper	hyper	hyper	hyper
A1	12730339	12730438	0.944444	0.914634	0.940299	0.981481	0.961538	0.948276	0.897059	0.978723	0.65812	0	N	N	N	N	hypo
A1	12730439	12730538	0.97561	0.851852	0.968254	1	0.902439	1	0.927835	0.87037	0.947368	0.0408163	N	N	N	N	hypo
A1	12730739	12730838	0.700935	0.921053	0.942857	0.984127	0.946429	0.924242	0.949367	0.940299	0.933333	0	N	N	N	N	hypo
A1	12730839	12730938	0.166667	0.970149	0.214286	0.875	0	0.756098	0.603774	0.4375	0.608108	0.9	hyper	hyper	hyper	N	N
A1	12731039	12731138	0.0175439	0.650794	0	0.586957	0	0.421053	0.0285714	0.294118	0.516129	0.28125	hyper	hyper	N	N	N
A1	13483575	13483674	0	0.866667	0	0.709677	0	0.85	0	0.846154	0.952381	0.985507	hyper	hyper	hyper	hyper	N
A1	13553020	13553119	0.742268	0.964286	0.777778	0.909091	0.75	1	0.526316	0.954545	0.967033	0.428571	N	N	N	N	hypo
A1	13553220	13553319	0.486486	1	0.489796	0.961538	0.916667	0.971429	0.465116	0.96	0.942308	0.944444	hyper	N	N	N	N
A1	13589432	13589531	0.0188679	0.353448	0	0.567901	0	0.481928	0	0.0555556	0.634146	0	N	hyper	N	N	hypo
A1	13589632	13589731	0.00591716	0.914634	0	0.879433	0	0.786207	0.05	0.677686	0.881773	0.0277778	hyper	hyper	hyper	hyper	hypo
A1	13590432	13590531	0.623853	0.853933	0.587302	0.893939	0.666667	0.933333	0.627907	0.787234	0.953488	0	N	N	N	N	hypo
A1	13590532	13590631	0.916667	0.727273	0.9375	0.752941	0.627119	0.777778	0.947368	0.394737	0.94382	0.593407	N	N	N	hypo	N
A1	13590632	13590731	0.431579	0.77907	0.266667	0.956522	0.378378	0.953125	0.486486	0.863636	0.208955	0	N	hyper	hyper	N	N
A1	13594573	13594672	0	0.828897	0.273684	0.924138	0	0.909449	0.272727	0.949416	0.707746	0.0075188	hyper	hyper	hyper	hyper	hypo
A1	13624210	13624309	0.263158	0.956204	0.342857	0.910891	0.361111	0.92381	0.978495	0.9375	0	0.603175	hyper	hyper	hyper	N	hyper
A1	13625410	13625509	0	0.881517	0	0.789474	0	0.914062	0.254545	0.699301	0	0.52	hyper	hyper	hyper	N	hyper
A1	13625610	13625709	0.0070922	0.95107	0	0.906593	0	0.951724	0.0142857	0.953846	0	0	hyper	hyper	hyper	hyper	N
A1	13973807	13973906	0.753247	0.904348	0.706667	0.961905	0.764706	0.778761	0.725806	0.90099	0.796748	0.00819672	N	N	N	N	hypo
A1	14120540	14120639	0	0.703704	0	0.864407	0	0.609756	0.0227273	0.3	0.0103093	0.192308	hyper	hyper	hyper	N	N
A1	14120640	14120739	0.356784	0.911392	0.298246	0.686047	0.388889	0.924051	0.28125	0.68254	0.00598802	0.310345	hyper	N	hyper	N	N
A1	14194092	14194191	0	0.645833	0	0.4375	0	0.342857	0	0	0	0.307692	hyper	N	N	N	N
A1	14222474	14222573	0	0.751773	0.0172414	0.655914	0	0.672727	0.0512821	0.53	0	0.139785	hyper	hyper	hyper	N	N
A1	14275299	14275398	0	0.639344	0	0.894737	0	0.75	0.0740741	0.747573	0.842105	0.778846	hyper	hyper	hyper	hyper	N
A1	14276299	14276398	0.202532	0.964413	0.22807	0.972973	0.268293	0.994253	0.297872	0.944186	0.957447	0.955752	hyper	hyper	hyper	hyper	N
A1	14277299	14277398	0.431818	0.953642	0.532258	0.952381	0.458333	0.92233	0.483333	0.96	0.933884	0.910448	hyper	N	N	N	N
A1	14277799	14277898	0.48	0.955056	0.345455	0.950226	0.72	0.954704	0.465116	0.970874	0.952381	0.968586	N	hyper	N	hyper	N
A1	14279599	14279698	0.428571	0.965714	0.37931	0.949275	0.5	0.993056	0.516129	0.976923	0.987342	0.973913	hyper	hyper	N	N	N
A1	14281199	14281298	0	0.920091	0	0.891008	0.0175439	0.985765	0.0697674	0.97281	0.964286	0.979351	hyper	hyper	hyper	hyper	N
A1	14281299	14281398	0.0097561	0.978229	0	0.962963	0	0.962801	0.115942	0.970642	0.903285	0.9627	hyper	hyper	hyper	hyper	N
A1	14281399	14281498	0.00571429	0.950235	0	0.95672	0	0.966709	0.126582	0.97151	0.945205	0.950695	hyper	hyper	hyper	hyper	N
A1	14281499	14281598	0.0046729	0.963178	0	0.957944	0	0.975806	0.0833333	0.980831	0.961637	0.984252	hyper	hyper	hyper	hyper	N
A1	14281599	14281698	0.00900901	0.933798	0.00740741	0.936123	0	0.914989	0.0168067	0.800664	0.946939	0.974708	hyper	hyper	hyper	hyper	N
A1	14281699	14281745	0	0.920635	0	0.880952	0	0.03125	0	0.0416667	0.0117647	0	hyper	hyper	N	N	N
A1	14288380	14288479	0.0188679	0.0862069	0	0	0	0	0	0.03125	0	0.868687	N	N	N	N	hyper
A1	14288780	14288879	0.240821	0.453507	0.225862	0.729412	0.180804	0.908696	0.454545	0.941995	0.00778816	0.935616	N	hyper	hyper	N	hyper
A1	14289867	14289966	0.324675	0.883721	0.266667	0.857143	0.0263158	0.883721	0.0425532	0.93617	0	0.0123457	hyper	hyper	hyper	hyper	N
A1	14290167	14290266	0.177215	0.826446	0	0.828283	0	0.948718	0	0.96875	0	0.478261	hyper	hyper	hyper	hyper	N
A1	14290267	14290366	0.1125	0.944	0.230769	0.90625	0	0.926829	0	0.970588	0	0.888889	hyper	hyper	hyper	hyper	hyper
A1	14290567	14290666	0.6	0.896104	0.53125	0.947368	0.868421	0.607843	0.782609	0.970588	0.574074	0	N	N	N	N	hypo
A1	14290667	14290766	0	0.989691	0.0178571	0.961039	0	0.863636	0	0.690141	0.551724	0.625	hyper	hyper	hyper	hyper	N
A1	14311144	14311243	0	0.974359	0	0.65625	0	0.909091	0.0344828	0.971429	0.903509	0.95122	hyper	hyper	hyper	hyper	N
A1	14535372	14535471	0.77451	0.810345	0.837838	0.846154	0.869565	0.457143	0.909091	0.333333	0	0.4	N	N	N	hypo	N
A1	14536172	14536271	0.426667	0.69697	0.490196	0.692308	0.4	0.939394	0.439024	0.892857	0	0.821429	N	N	hyper	N	hyper
A1	14539842	14539941	0	1	0	0.909091	0	0.877551	0	0.964286	0.0227273	0.745098	hyper	hyper	hyper	hyper	hyper
A1	14608833	14608932	0.52459	0.890909	0.62069	0.5	0.490196	0.863636	0.647059	0.810811	0.537037	0	N	N	N	N	hypo
A1	14648243	14648342	0	1	0	0.878049	0	0.90625	0	0.969697	0.881579	0.848101	hyper	hyper	hyper	hyper	N
A1	14655186	14655285	0.44898	0.962963	0.518519	0.888889	0.464286	1	0.481481	0.948718	0.428571	0.45283	hyper	N	hyper	N	N
A1	14655586	14655685	0.986111	0.926829	1	1	0.896552	0.96	0.956522	0.961538	0.473684	0.982143	N	N	N	N	hyper
A1	14656286	14656385	0.946429	0.930233	0.87234	1	0.971429	0.95	0.625	0.962963	0.5	0	N	N	N	N	hypo
A1	14658386	14658485	0.8125	0.978261	0.612903	0.977273	0.7	0.805556	0.789474	0.955556	0.25641	0.945946	N	N	N	N	hyper
A1	14771385	14771484	0.63138	0.808081	0.632997	0.856764	0.664948	0.956679	0.678431	0.828571	0.148688	0.680284	N	N	N	N	hyper
A1	14772385	14772484	0	0.873016	0	0.972222	0	0.647059	0	0.9375	0.870588	0.966102	hyper	hyper	hyper	hyper	N
A1	14772485	14772584	0	0.983333	0	0.883721	0	0.857143	0.0416667	0.882353	0.966667	0.591549	hyper	hyper	hyper	hyper	N
A1	14772585	14772684	0	0.677966	0	0.852459	0	0.658537	0	0.46875	0.948276	0.661538	hyper	hyper	hyper	N	N
A1	14772785	14772884	0	0.25	0	0	0	0	0.0322581	0	0.59	0	N	N	N	N	hypo
A1	14866924	14867023	0.946197	0.937063	0.906615	0.911765	0.903475	0.928934	0.92549	0.916168	0.945498	0.0245098	N	N	N	N	hypo
A1	14867024	14867123	0.243697	0.75502	0.25	0.747312	0.447514	0.714286	0.2625	0.684564	0.383838	0.0140845	hyper	N	N	N	N
A1	14867224	14867323	0.00253165	0.844504	0	0.772093	0.0152672	0.618056	0.027027	0.472222	0.00333333	0.00367647	hyper	hyper	hyper	N	N
A1	14920248	14920347	0.0185185	0.981481	0	1	0	0.8125	0	0.954545	0.975	0.967742	hyper	hyper	hyper	hyper	N
A1	14920748	14920847	0	0.637363	0	0.815385	0	0.8	0.0425532	0.666667	0.010101	0	hyper	hyper	hyper	hyper	N
A1	14959728	14959827	0	0.9	0	0.74	0	0.581395	0.0344828	0.515152	0.602564	0.607143	hyper	hyper	hyper	N	N
A1	14959828	14959927	0.433824	0.657895	0.634615	0.702128	0.418605	0.459459	0.793103	0.333333	0.785714	0.105882	N	N	N	N	hypo
A1	15005730	15005829	0.015625	0.828846	0.00588235	0.461207	0	0.797059	0.537143	0.922642	0.00851064	0.0135135	hyper	N	hyper	N	N
A1	15006330	15006429	0.00990099	0.880435	0	0.44186	0.0882353	0.926829	0	0.898734	0	0	hyper	N	hyper	hyper	N
A1	15085216	15085315	0.5	0.981818	0.608696	0.875	0.5	1	0.485714	0.973684	0.971429	0.941176	N	N	hyper	N	N
A1	15114275	15114374	0	0.414894	0	0.458333	0	0.5	0	0.380952	0.0243902	0.695238	N	N	hyper	N	hyper
A1	15159445	15159544	0.61658	0.382114	0.659091	0.288462	0.631579	0	0.671642	0.69697	0.0224719	0.131148	N	N	hypo	N	N
A1	15334688	15334787	0.00869565	0.923077	0	0.927083	0	0.690476	0.65	0.458333	0	0.37931	hyper	hyper	hyper	N	N
A1	15335988	15336087	0	0.557895	0	0.52	0	0.557692	0.0196078	0.191489	0.0140845	0	hyper	hyper	hyper	N	N
A1	15425931	15426030	0.00934579	0.768	0	0.666667	0	0.787879	0	0.614286	0.605634	0.912621	hyper	hyper	hyper	hyper	N
A1	15428536	15428635	0.00729927	0.808989	0	0.630631	0.0246914	0.833333	0.016129	0.913043	0.27551	0.904762	hyper	hyper	hyper	hyper	hyper
A1	15430136	15430235	0	0.576087	0.0294118	0.0625	0	0	0.0357143	0.05	0	0	hyper	N	N	N	N
A1	15450344	15450443	0.901099	0.945946	0.915493	0.955224	0.939394	1	0.891892	0.953846	0.377778	0.931818	N	N	N	N	hyper
A1	15450744	15450843	0.386364	0.755556	0.457143	0.95	0	0.5625	0.461538	0.5	0	0.452381	N	N	hyper	N	N
A1	15454261	15454360	0.986111	0.702703	1	0.8	0.962963	0.44	0.942857	0.548387	0.444444	0	N	N	hypo	N	N
A1	15458306	15458405	0.752941	0.810811	0.761194	0.827586	0.756757	0.920635	0.794872	0.953488	0.0322581	0.705263	N	N	N	N	hyper
A1	15463906	15464005	0.618644	0.896552	0.575758	0.830189	0.938776	0.641026	0.568182	0.657143	0.939394	0	N	N	N	N	hypo
A1	15464906	15465005	0.514286	0.933333	0.407407	0.928571	0.482759	0.827586	0.541667	1	0.015625	0.509091	N	hyper	N	N	N
A1	15467318	15467417	0.542056	0.792453	0.72	0.768116	0.634615	0.972222	0.768116	0.983051	0	0.645161	N	N	N	N	hyper
A1	15468318	15468417	0.948718	0.517241	0.892857	0.94	0.973684	0.958333	0.954545	0.977778	0	1	N	N	N	N	hyper
A1	15468818	15468917	0.969466	0.685393	0.916667	0.916667	0.962264	0.984615	0.982143	0.914286	0.978947	0.436364	N	N	N	N	hypo
A1	15471754	15471853	0.236111	0.555556	0.235294	0.606061	0.16129	0.606061	0.576923	0.580645	0.537037	0	N	N	N	N	hypo
A1	15533337	15533436	0.682927	0.953271	0.71875	0.925926	0.709677	1	0.474576	0.97561	0.691589	0.52381	N	N	N	hyper	N
A1	15545126	15545225	0	0.842105	0	0.833333	0	0.482759	0	1	0	0	hyper	hyper	N	hyper	N
A1	15556102	15556201	0.915888	0.581395	0.907407	0.405405	0.842105	0.848485	0.931034	0.735849	0.894737	0.0133333	N	hypo	N	N	hypo
A1	15556902	15557001	0	0.906977	0	0.466667	0	0.941176	0.037037	0.953488	0.386364	0	hyper	N	hyper	hyper	N
A1	15562930	15563029	0	0.788235	0	0.774194	0	0.575	0	0.466667	0.319149	0.5	hyper	hyper	hyper	N	N
A1	15563730	15563829	0.0120482	0.930556	0.1	0.8125	0	0.955556	0.0833333	0.733333	0	0	hyper	hyper	hyper	hyper	N
A1	15564030	15564129	0	0.45098	0	0.457143	0	0.518519	0.05	0.428571	0	0	N	N	hyper	N	N
A1	15564130	15564229	0.00568182	0.341772	0	0.321429	0	0.507937	0.163265	0.371429	0	0.5	N	N	hyper	N	hyper
A1	15570807	15570906	0.933333	0.974359	0.846154	0.5	0.954545	0.953488	1	0.4	0	0	N	N	N	hypo	N
A1	15603809	15603908	0.876543	0.875	0.888889	0.702703	0.481481	0.870968	0.0540541	0.892857	0.05	0.484375	N	N	N	hyper	N
A1	15604109	15604208	0	0.744681	0	0.848485	0	0.931034	0	0.933333	0.394737	0.027027	hyper	hyper	hyper	hyper	N
A1	15605109	15605208	0.337278	0.882353	0.397436	0.794521	0.241379	0.905405	0.172414	0.927536	0	0	hyper	N	hyper	hyper	N
A1	15608430	15608529	0	0.929577	0	0.92	0.0263158	0.906977	0	0.921875	0	0.950495	hyper	hyper	hyper	hyper	hyper
A1	15634104	15634203	0.516129	0.917808	0.318182	0.840909	0.794872	0.961538	0.828571	0.84	0.588235	0.689655	N	hyper	N	N	N
A1	15634204	15634303	0.481481	0.929825	0.363636	0.894737	0.413793	1	0.324324	0.928571	0.388889	0.44	N	hyper	hyper	hyper	N
A1	15635004	15635103	0.0172414	0.90625	0	0.825	0	0.75	0.0967742	0.730769	0.216216	0.355932	hyper	hyper	hyper	hyper	N
A1	15701027	15701126	0.188679	0.523466	0.333333	0.724138	0.178218	0.907143	0.205882	0.926471	0	0	N	N	hyper	hyper	N
A1	15719431	15719530	0	0.736842	0	0.194444	0	0.911765	0	0.619048	0	0	hyper	N	hyper	hyper	N
A1	15720031	15720130	0	0.964912	0	0.971429	0	0.966667	0	0.9375	0	0	hyper	hyper	hyper	hyper	N
A1	15742986	15743085	0	0.659574	0	0.571429	0	0.923077	0	1	0.490566	0	hyper	hyper	hyper	hyper	N
A1	15809953	15810052	0.518072	0.795455	0.552632	0.775862	0.177778	0.841463	0.625	0.916667	0	0.253731	N	N	hyper	N	N
A1	15839080	15839179	0.00938967	0.532164	0	0.634146	0	0.688	0.0108696	0.417582	0	0.0075188	hyper	hyper	hyper	N	N
A1	15839180	15839279	0.0140845	0.654545	0	0.529412	0.0344828	0.694444	0	0.714286	0.0555556	0	hyper	hyper	hyper	hyper	N
A1	15839580	15839679	0	0.782609	0	0.731707	0.111111	0.894737	0	0.136364	0.5	0.583333	hyper	hyper	hyper	N	N
A1	15852537	15852636	0.952381	0.916667	0.947368	0.833333	0.925373	0.959459	0.987654	0.985507	0.725	0	N	N	N	N	hypo
A1	15852737	15852836	0.952991	0.938144	0.980198	0.98913	0.961039	0.985294	0.767677	0.906542	0.951351	0.00636943	N	N	N	N	hypo
A1	15865842	15865941	0.0242424	0.85906	0.38255	0.892473	0	0.396226	0	0.273585	0.854305	0.327586	hyper	hyper	N	N	hypo
A1	15878126	15878225	0	0.384615	0.142857	0.52	0	0.653846	0	0.565217	0	0	N	N	hyper	hyper	N
A1	15878826	15878925	0.678295	0.943299	0.655629	0.892617	0.627119	0.936709	0.95283	0.867347	0.755814	0.00819672	N	N	N	N	hypo
A1	15895678	15895777	0	0.897959	0	0.867647	0.16129	0.9375	0	0.888889	0.0175439	0	hyper	hyper	hyper	hyper	N
A1	15897677	15897776	0	0.57377	0.0454545	0.611111	0	0.277778	0	0.567568	0	0.0136986	hyper	hyper	N	hyper	N
A1	15897977	15898076	0.927419	0.935185	0.936508	0.708333	0.833333	0.794521	0.96875	0.457143	0.908451	0.047619	N	N	N	hypo	hypo
A1	15910117	15910216	0.464912	0.964497	0.488636	0.850467	0.404762	0.944954	0.52	0.987342	0.742857	0.705882	N	N	hyper	N	N
A1	15910217	15910316	0.731884	0.929825	0.765306	0.931298	0.806452	0.938356	0.44186	0.957265	0.966019	0.432836	N	N	N	hyper	hypo
A1	15910717	15910816	0.373134	0.783133	0.421053	0.8125	0.28	0.884615	0.541667	0.902439	0	0.269231	N	N	hyper	N	N
A1	15994009	15994108	0.219512	0.733333	0.36	0.828571	0.193548	0.8	0.228571	0.864865	0	0.0188679	hyper	N	hyper	hyper	N
A1	16031410	16031509	0.00621118	0.858268	0	0.678571	0	0.836735	0.025	0.898551	0.00549451	0.280488	hyper	hyper	hyper	hyper	N
A1	16032010	16032109	0.0185185	0.883041	0	0.553571	0	0.734513	0.0294118	0.775194	0	0.0155039	hyper	hyper	hyper	hyper	N
A1	16089964	16090063	0.80597	0.545455	1	0.4	0.923077	0.90625	0.46875	0.807692	0.851852	0	N	hypo	N	N	hypo
A1	16090164	16090263	0.401575	0.958904	0.625	0.694444	0.297872	0.891304	1	0.96875	0.603175	0.0121951	hyper	N	hyper	N	hypo
A1	16090364	16090463	0.957895	0.959596	0.75	1	0.98	0.949153	0.964286	0.96875	0.888889	0	N	N	N	N	hypo
A1	16106481	16106580	0.173077	0.936842	0.176471	0.971429	0.243902	0.95122	0.179487	0.961538	0.714286	0.848485	hyper	hyper	hyper	hyper	N
A1	16106681	16106780	0.00826446	0.925	0	0.828571	0	0.909091	0.047619	0.884615	0.888889	0.191176	hyper	hyper	hyper	hyper	hypo
A1	16155406	16155505	0	0.833333	0	0.925926	0	0.585714	0	0.487805	0.0105263	0.015625	hyper	hyper	hyper	N	N
A1	16156106	16156205	0.978947	1	0.918367	0.976744	1	0.878788	0.979167	0.891304	0.922222	0	N	N	N	N	hypo
A1	16158206	16158305	0.864583	0.833333	0.906977	0.690476	0.647059	0.69697	0.982456	0.758621	0.327586	0.928571	N	N	N	N	hyper
A1	16160174	16160273	0.707547	0.96	0.678571	0.979592	0.627451	0.911765	0.55102	0.945946	0.213115	0.925926	N	N	N	N	hyper
A1	16161674	16161773	0.486486	0.788889	0.44898	0.735294	0.346154	0.904762	0.459459	0.95	0.0149254	0	N	N	hyper	N	N
A1	16161774	16161873	0	0.96	0	0.896552	0	0.852941	0.5	0.878788	0.473684	0	hyper	hyper	hyper	N	N
A1	16165785	16165884	0	0.47191	0	0.452055	0	0.931507	0	0.805556	0	0.0263158	N	N	hyper	hyper	N
A1	16277254	16277353	0.721854	0.888889	0.82	0.702703	0.972222	0.931507	0.711864	0.90566	0.532258	0.020202	N	N	N	N	hypo
A1	16278154	16278253	0.00990099	0.888889	0	0.72	0	0.510638	0.030303	0.938144	0	0.0131579	hyper	hyper	hyper	hyper	N
A1	16282458	16282557	0	0.679245	0	0.861111	0	0.482759	0.04	0.46875	0	0	hyper	hyper	N	N	N
A1	16282758	16282857	0	0.942857	0.0175439	0.782178	0	0.944828	0.015873	0.931298	0.0485437	0.264151	hyper	hyper	hyper	hyper	N
A1	16282958	16283057	0.0526316	0.811881	0.3	0.621622	0	0.957143	0	0.956044	0	0.0172414	hyper	N	hyper	hyper	N
A1	16283158	16283257	0	0.741573	0	0.557377	0	0.756098	0	0.878378	0	0	hyper	hyper	hyper	hyper	N
A1	16321559	16321658	0.930693	0.953488	0.924528	0.914894	0.62963	0.9375	0.65625	0.966667	0.343434	0.883721	N	N	N	N	hyper
A1	16343897	16343996	0	0.862745	0	0.766082	0	0.979592	0.0181818	1	0.168317	0.240964	hyper	hyper	hyper	hyper	N
A1	16344197	16344296	0	0.672727	0	0.684411	0	0.95858	0	0.910853	0	0.0252525	hyper	hyper	hyper	hyper	N
A1	16380900	16380999	0.653846	0.876712	0.662921	0.933962	0.571429	0.77551	0.222222	0.891304	0.0078125	0.4375	N	N	N	hyper	N
A1	16390996	16391095	0.811881	0.890411	0.779412	0.807229	0.777778	0.825397	0.783333	0.822581	0.0153846	0.625	N	N	N	N	hyper
A1	16391996	16392095	0.6875	0.936508	0.705882	0.8125	0.644444	0.844444	0.232558	0.94	0	0	N	N	N	hyper	N
A1	16394896	16394995	0.95614	0.767442	0.98	0.847826	0.964912	0.972222	0.985507	0.789474	0	0.731707	N	N	N	N	hyper
A1	16429959	16430058	0	0.863014	0.136364	0.977273	0.037037	0.96	0.05	0.964286	0	0	hyper	hyper	hyper	hyper	N
A1	16449140	16449239	0.0983607	0.894737	0	0.823529	0.06	0.93617	0	0.966667	0.875	0	hyper	hyper	hyper	hyper	hypo
A1	16475389	16475488	0	0.870968	0.176471	0.952381	0	0.923077	0	0.967742	0	0	hyper	hyper	hyper	hyper	N
A1	16475489	16475588	0	0.917526	0.189189	0.755102	0	0.915493	0	0.952381	0.483516	0.733333	hyper	hyper	hyper	hyper	N
A1	16475689	16475788	0	0.966667	0.16129	1	0	0.965517	0	0.9375	0.945455	0.894737	hyper	hyper	hyper	hyper	N
A1	16475789	16475888	0.0151515	0.975	0.166667	0.948718	0	0.914286	0	1	0.444444	0.492754	hyper	hyper	hyper	hyper	N
A1	16475889	16475988	0.0125	0.840909	0.292683	0.972222	0	0.977778	0	0.948718	0	0.0133333	hyper	hyper	hyper	hyper	N
A1	16490422	16490521	0	0.863636	0	0.481481	0	0.795455	0	0.8125	0	0	hyper	N	hyper	hyper	N
A1	16505461	16505560	0	0.810345	0.230769	0.833333	0.0344828	0.770492	0.047619	0.854167	0.02	0	hyper	hyper	hyper	hyper	N
A1	16505661	16505760	0.226415	0.859649	0.27451	0.872727	0.176471	0.935484	0.272727	0.91954	0.661017	0.523077	hyper	hyper	hyper	hyper	N
A1	16508693	16508792	0	0.927273	0	0.604167	0	0.854839	0	0.940299	0.152542	0.0957447	hyper	hyper	hyper	hyper	N
A1	16517825	16517924	0.0178571	0.826087	0	0.614286	0	0.716667	0	0.1875	0	0.453488	hyper	hyper	hyper	N	N
A1	16518525	16518624	0	0.476923	0	0.945946	0	0.172414	0	0.911111	0	0.45283	N	hyper	N	hyper	N
A1	16518625	16518724	0	0.884058	0.346154	0.806452	0.162162	0.8	0	0.969697	0.6	0.821429	hyper	N	hyper	hyper	N
A1	16518725	16518824	0	0.480769	0.195652	0.820513	0.108696	0.3125	0	0.95	0.8125	0.403509	N	hyper	N	hyper	N
A1	16532225	16532324	0.686869	0.901099	0.727273	0.961538	0.604167	0.5	0.674419	0.931818	0.966102	0	N	N	N	N	hypo
A1	16545262	16545361	0.28	0.865385	0.333333	0.705882	0.25	0.84	0.578947	0.489796	0.33871	0	hyper	N	hyper	N	N
A1	16545862	16545961	0.272727	0.818182	0.242424	0.923077	0.258065	0.965517	0.142857	0.96	0.953488	0	hyper	hyper	hyper	hyper	hypo
A1	16555474	16555573	0.144578	0.285714	0.204545	0.426471	0.21875	0.59375	0.05	0.8	0.265306	0	N	N	N	hyper	N
A1	16555674	16555773	0	0.808081	0.253731	0.692308	0.12766	0.626506	0	0	0.00980392	0	hyper	N	N	N	N
A1	16559178	16559277	0.0149254	0.444444	0	0.541667	0	0.666667	0.142857	0.692308	0.25	0	N	hyper	hyper	hyper	N
A1	16559578	16559677	0.214286	0.826772	0.285714	0.690909	0.192308	0.850746	0.25	0.692308	0	0	hyper	N	hyper	N	N
A1	16560178	16560277	0.981818	0.975	1	1	1	0.958333	0.85	1	0	0.98	N	N	N	N	hyper
A1	16560978	16561077	0.277778	0.666667	0	0.75	0.278689	0.632653	0.307692	0.714286	0.35	0.677419	N	hyper	N	N	N
A1	16562078	16562177	0.946667	1	0.931034	0.791667	0.772727	1	0.9375	1	0	0.534884	N	N	N	N	hyper
A1	16563378	16563477	0.540541	0.912281	0.291667	0.970588	0.307692	0.555556	0.324324	0.722222	0.573171	0.625	N	hyper	N	N	N
A1	16565110	16565209	0.886076	0.979592	0.857143	0.870968	0.954545	0.892857	0.958333	0.933333	0	0.765625	N	N	N	N	hyper
A1	16566610	16566709	0.454545	0.803279	0.428571	1	0.37931	1	1	0.933333	0.025641	0	N	hyper	hyper	N	N
A1	16567613	16567712	0.986842	0.934426	0.952381	0.95	1	0.969697	0.916667	0.869565	0.961538	0.382353	N	N	N	N	hypo
A1	16567813	16567912	0.905882	0.967742	0.952381	0.903226	1	1	0.9	0.956522	0.909091	0	N	N	N	N	hypo
A1	16569913	16570012	0.86747	0.986842	0.975	0.903226	0.9	1	1	0.875	0.962963	0	N	N	N	N	hypo
A1	16570013	16570112	0.360465	0.806452	0.463415	0.96875	0.428571	0.472222	0.5	0.735294	0.619048	0	N	hyper	N	N	hypo
A1	16571640	16571739	0.606838	0.974026	0.621622	0.892857	0.684211	0.68	0	0.911765	0	0.605263	N	N	N	hyper	hyper
A1	16573040	16573139	0.966667	0.857143	0.945946	1	1	0.9375	1	0.894737	0.979167	0	N	N	N	N	hypo
A1	16573340	16573439	0.493333	0.989247	0.4	1	0.404762	0.956522	0.454545	0.970588	0.0169492	0.980392	N	hyper	hyper	hyper	hyper
A1	16573540	16573639	0.525	0.924528	0.478261	0.952381	0.542857	1	0.366667	0.942308	0.0192308	0.0196078	N	N	N	hyper	N
A1	16623851	16623950	0.0363636	0.939759	0	1	0	0.931818	0	0.93617	0	0	hyper	hyper	hyper	hyper	N
A1	16625451	16625550	0.0247934	0.460674	0	0.672414	0	0.280702	0	0.682927	0.699029	0.734375	N	hyper	N	hyper	N
A1	16634906	16635005	0.027027	0.682927	0	0.78125	0	0.483871	0.0344828	0.423077	0.012987	0	hyper	hyper	N	N	N
A1	16638006	16638105	0.707692	0.79661	0.6625	0.716981	0.796296	0.61194	0.632353	0.888889	0.674699	0.0273973	N	N	N	N	hypo
A1	16638106	16638205	0.918367	0.984848	0.955556	0.575758	0.95	0.536585	0.904762	0.4	0.482759	0.0243902	N	N	N	hypo	N
A1	16638306	16638405	0.383333	0.75	0.372549	0.9	0.5	0.878788	0.491525	0.9	0	0	N	hyper	N	N	N
A1	16638506	16638605	0.431579	0.583333	0.413793	0.813953	0.444444	0.513514	0.419355	0.956522	0.95	0.511905	N	N	N	hyper	N
A1	16640352	16640451	0.444444	0.97561	0.5	0.975	0.457143	0.5	0.527778	0.909091	0.55	0.0181818	hyper	N	N	N	hypo
A1	16642866	16642965	0	0.220339	0.0434783	0.72973	0	0.25	0.0512821	0.283019	0.0140845	0	N	hyper	N	N	N
A1	16648374	16648473	0.351064	0.965517	0.324324	0.930233	0.301887	0.872727	0.28169	0.853659	0	0.0136986	hyper	hyper	hyper	hyper	N
A1	16648774	16648873	0.342105	0.694118	0.333333	0.666667	0.212121	0.77551	0.536585	0.786885	0	0	N	N	hyper	N	N
A1	16657845	16657944	0.0212766	0.386364	0	0.730769	0	1	0	0.666667	0.0263158	0.421053	N	hyper	hyper	hyper	N
A1	16658345	16658444	0.363636	0.627907	0	0.95	0.307692	0.925926	0	0.73913	0.0181818	0.0350877	N	hyper	hyper	hyper	N
A1	16659645	16659744	0.965517	0.984127	1	0.894737	0.821429	1	0.933333	0.965517	0.940299	0.0588235	N	N	N	N	hypo
A1	16677918	16678017	0.129032	0.566667	0	0.826087	0.423077	0.928571	0.541667	1	0.927273	0	N	hyper	hyper	N	hypo
A1	16678718	16678817	0.0119048	0.933333	0	0.942857	0	0.916667	0.047619	0.833333	0.0119048	0.02	hyper	hyper	hyper	hyper	N
A1	16679518	16679617	0.547945	0.482759	0.484848	0.738095	0	0.837209	0	0.939394	0.37037	0	N	N	hyper	hyper	N
A1	16686482	16686581	0.323529	0.959596	0.303571	0.878788	0.288889	0.909091	0.289474	0.134328	0.607843	0	hyper	hyper	hyper	N	hypo
A1	16725805	16725904	0	0.546512	0	0.888889	0	0.972477	0.025	0.947368	0.0175439	0.976744	hyper	hyper	hyper	hyper	hyper
A1	16726205	16726304	0	0.933333	0	0.961538	0	0.927711	0	0.933962	0.029703	0.782178	hyper	hyper	hyper	hyper	hyper
A1	16726305	16726404	0.197368	0.982857	0.0172414	0.948052	0	0.963235	0.011236	0.928571	0.197917	0.936652	hyper	hyper	hyper	hyper	hyper
A1	16756888	16756987	0.942529	0.796875	0.941176	0.804348	0.896552	0.945946	0.933333	0.808511	0.928571	0	N	N	N	N	hypo
A1	16763720	16763819	0.0140845	0.5	0	0.410256	0	0.6	0	0.709677	0	0.25	N	N	hyper	hyper	N
A1	16778884	16778983	0.897436	0.857143	0.916667	0.833333	0.909091	0.882353	0.882353	0.966667	0	1	N	N	N	N	hyper
A1	16787551	16787650	0	0.561151	0.112245	0.72549	0	0.901961	0	0.69697	0.310127	0.010989	hyper	hyper	hyper	hyper	N
A1	16792430	16792529	0.534247	0.92	0.545455	0.875	0.394737	0.96	0.52	0.909091	0.323529	0.531646	N	N	hyper	N	N
A1	16792730	16792829	0.529412	0.946903	0.534884	0.93617	0.541667	0.970149	0.533333	0.985714	0.738462	0	N	N	N	N	hypo
A1	16792830	16792929	0	0.313433	0	0.757576	0	0.6	0	0.875	0.203704	0	N	hyper	hyper	hyper	N
A1	16793230	16793329	0.130435	0.211538	0.25	0.413793	0	0.605263	0.0227273	0.6	0	0	N	N	hyper	hyper	N
A1	16811315	16811414	0.460317	0.933333	0.5	0.852941	0.47619	0.90625	0.461538	0.962963	0.0425532	0	N	N	N	hyper	N
A1	16819719	16819818	0.931034	0.966667	0.93617	0.916667	0.973684	0.971014	0.967742	0.952381	0.945652	0	N	N	N	N	hypo
A1	16826997	16827096	0	0.75	0	0.678571	0	0.633333	0	0.818182	0.82716	0.02	hyper	hyper	hyper	hyper	hypo
A1	16829427	16829526	0.5	0.787234	0.48	0.891892	0.636364	0.921053	0.25	0.87234	0.590909	0	N	N	N	hyper	hypo
A1	16831032	16831131	0.0653595	0.869674	0.0793651	0.845238	0	0	0.0266667	0	0	0	hyper	hyper	N	N	N
A1	16831132	16831231	0	0.95122	0.0212766	0.871622	0	0	0.0212766	0	0	0	hyper	hyper	N	N	N
A1	16831232	16831331	0.0113636	0.926606	0.491525	0.52	0	0	0	0.71875	0	0	hyper	N	N	hyper	N
A1	16831332	16831431	0	0.724528	0.486111	0.506944	0	0	0.0487805	0.202532	0	0	hyper	N	N	N	N
A1	16831432	16831531	0.00699301	0.910526	0.360656	0.80303	0	0.06	0.0277778	0.411765	0	0	hyper	N	N	N	N
A1	16831532	16831631	0	0.827309	0	0.870968	0.016129	0.389831	0.0181818	0.542373	0.00917431	0	hyper	hyper	N	hyper	N
A1	16831632	16831731	0.0350877	0.923414	0	0.962585	0	0.744526	0	0.647059	0.0127389	0	hyper	hyper	hyper	hyper	N
A1	16837019	16837118	0.746667	0.909574	0.710744	0.944785	0.683333	0.938272	0.772222	0.880383	0.576355	0.0582524	N	N	N	N	hypo
A1	16843299	16843398	0	0.88	0	0.6875	0	0.431818	0	0.590909	0	0.0181818	hyper	hyper	N	hyper	N
A1	16843399	16843498	0	0.823529	0	0.755556	0	0.54902	0	0.763158	0	0	hyper	hyper	hyper	hyper	N
A1	16843499	16843598	0	0.830508	0	0.916667	0	0.47619	0	0.848485	0	0	hyper	hyper	N	hyper	N
A1	16875821	16875920	0.327731	0.794643	0.449438	0.893939	0.424242	0.793103	0	0.927083	0.655172	0	N	N	N	hyper	hypo
A1	16875921	16876020	0.0126582	0.907895	0.225806	0.934783	0	0.820513	0.153846	0.83871	0.663366	0	hyper	hyper	hyper	hyper	hypo
A1	16887069	16887168	0	0.575	0	0.84375	0	0.803922	0	0.875	0	0	hyper	hyper	hyper	hyper	N
A1	16908019	16908118	0.51145	0.862069	0.478873	0.148148	0.445783	0.0327869	0.61039	0.0338983	0.428571	0.464286	N	N	N	hypo	N
A1	16908719	16908818	0.310811	0.961538	0.333333	0.24	0.619048	0	0.216216	0.0294118	0	0.210526	hyper	N	hypo	N	N
A1	16944930	16945029	0.390476	0.915493	0.581818	0.472727	0.375	0.5	0.333333	0.269841	0.20202	0.818966	hyper	N	N	N	hyper
A1	17275256	17275355	0	0.751445	0	0.737226	0	0.584615	0.0138889	0.410714	0	0	hyper	hyper	hyper	N	N
A1	17276956	17277055	0	0.82716	0	0.627119	0	0.473684	0	0.282609	0	0.305085	hyper	hyper	N	N	N
A1	17339339	17339438	0.00653595	0.895238	0	0.857143	0	0.393443	0.0151515	0.826923	0	0.0265487	hyper	hyper	N	hyper	N
A1	17357521	17357620	0	0.827586	0.0545455	0.433333	0.0149254	0.436782	0.0196078	0.544118	0	0.00769231	hyper	N	N	hyper	N
A1	17380846	17380945	0.0222222	0.847826	0.0588235	0.652174	0	0.621622	0	0.5	0	0	hyper	hyper	hyper	hyper	N
A1	17381046	17381145	0.0112994	0.835616	0	0.877551	0	0.946809	0.0338983	0.666667	0	0.0169492	hyper	hyper	hyper	hyper	N
A1	17388483	17388582	0.710526	0.857143	0.779412	0.727273	0.685714	0.982456	0.351852	1	0.421687	0.7	N	N	N	hyper	N
A1	17388883	17388982	0.955056	0.938776	0.986842	0.948718	0.882353	0.90625	0.931818	0.918367	0.913462	0	N	N	N	N	hypo
A1	17389483	17389582	0.942308	0.865672	0.90566	0.882353	0.85567	0.92	0.920635	0.966667	0.929204	0	N	N	N	N	hypo
A1	17409161	17409260	0.00465116	0.921429	0.0133333	0.919355	0	0.927152	0.0238095	0.766355	0	0.00704225	hyper	hyper	hyper	hyper	N
A1	17430065	17430164	0.00943396	0.320513	0	0.217391	0	0.5	0.015873	0.357143	0.233766	0.801724	N	N	hyper	N	hyper
A1	17430165	17430264	0	0.805556	0.1	0.615385	0	0.642857	0	0.766667	0.83871	0.869565	hyper	hyper	hyper	hyper	N
A1	17479993	17480092	0.192308	0.753623	0.0555556	0.758621	0	0.851064	0	0.923077	0	0	hyper	hyper	hyper	hyper	N
A1	17480193	17480292	0.0123457	0.829268	0.2	0.821429	0	0.870968	0	0.888889	0	0.338462	hyper	hyper	hyper	hyper	N
A1	17482977	17483076	0.0116279	0.875817	0	0.715789	0	0.61039	0.0263158	0.796117	0	0	hyper	hyper	hyper	hyper	N
A1	17483277	17483376	0.0168539	0.858333	0.116279	0.730769	0	0.487805	0.0533333	0.589744	0.0078125	0.008	hyper	hyper	N	hyper	N
A1	17483377	17483476	0	0.914894	0.176471	0.7	0	0.733333	0	0.658537	0	0	hyper	hyper	hyper	hyper	N
A1	17483477	17483576	0	0.88	0.102041	0.416667	0	0.190476	0.0555556	0.69697	0.0172414	0	hyper	N	N	hyper	N
A1	17493217	17493316	0.289062	0.94382	0.319444	0.942308	0.142857	0.628571	0.296875	0.947368	0.360465	0.408451	hyper	hyper	N	hyper	N
A1	17504190	17504289	0	0.474576	0	0.5	0	0.30303	0.0277778	0.366667	0	0.016129	N	hyper	N	N	N
A1	17506156	17506255	1	0.944444	0.962963	0.916667	0.892857	0.95122	0.685714	1	0.962264	0.03125	N	N	N	N	hypo
A1	17506356	17506455	0.028169	0.617021	0.111111	0.914894	0	0.887755	0	0.900901	0.584615	0	hyper	hyper	hyper	hyper	hypo
A1	17506456	17506555	0	0.6	0.0666667	0.854545	0	0.875	0.0784314	0.847222	0	0	hyper	hyper	hyper	hyper	N
A1	17507954	17508053	0.587302	0.555556	0.310345	0.515152	0.30303	0.418182	0.222222	0.655172	0.507937	0	N	N	N	N	hypo
A1	17508054	17508153	0	0.644737	0	0.692308	0	0.670588	0.130435	0.52381	0	0.733333	hyper	hyper	hyper	N	hyper
A1	17508154	17508253	0.235669	0.978022	0.375	0.866667	0.518519	0.669421	0.418182	0.883721	0.480769	0	hyper	N	N	N	N
A1	17512435	17512534	0.462687	0.861789	0.458333	0.822917	0.326087	0.892857	0.300885	0.697479	0.481481	0.0740741	N	N	hyper	N	N
A1	17514129	17514228	0.960784	1	0.88	1	0.774194	0.583333	0.944444	0.956522	0	0.72549	N	N	N	N	hyper
A1	17519067	17519166	0.933775	0.966667	0.859155	0.888889	0.885246	0.92	0.912088	0.836364	0.785047	0	N	N	N	N	hypo
A1	17524176	17524275	0.43	0.65625	0.428571	0.65	0.454545	0.972973	0.486486	0.948276	0	0	N	N	hyper	N	N
A1	17526933	17527032	0	0.855769	0	0.885057	0	0.891892	0.0232558	0.953846	0	0	hyper	hyper	hyper	hyper	N
A1	17527333	17527432	0.963636	0.931034	0.944444	0.971429	0.933333	1	0.9	0.95	0.983607	0	N	N	N	N	hypo
A1	17527433	17527532	0	0.883333	0	0.918919	0.5	0.933333	0	0.818182	0.84	0	hyper	hyper	N	hyper	hypo
A1	17527933	17528032	0	0.956522	0.192308	0.967742	0	0.444444	0	0.96875	0.423077	0	hyper	hyper	N	hyper	N
A1	17528133	17528232	0.016129	0.983333	0.0967742	0.763158	0.0263158	0.875	0	0.892857	0.857143	0.156863	hyper	hyper	hyper	hyper	hypo
A1	17532130	17532229	0	0.71875	0	0.533333	0	0.405405	0	0.314286	0	0	hyper	hyper	N	N	N
A1	17553159	17553258	0.842105	0.76	0.710526	0.708333	0.769231	0.685714	0.758621	0.756757	0.79661	0	N	N	N	N	hypo
A1	17553659	17553758	0.5625	0.974026	0.628571	0.924528	0.5625	0.95082	0.56	0.892473	0.531915	0	N	N	N	N	hypo
A1	17553859	17553958	0.747748	0.95	0.769231	0.837209	0.529412	0.970588	0.957143	0.866667	0.986842	0	N	N	N	N	hypo
A1	17576742	17576841	0	0.947368	0.047619	0.962963	0	0.695652	0	0.9	0	0	hyper	hyper	hyper	hyper	N
A1	17609109	17609208	0.929825	0.891892	0.939394	0.862069	0.869565	0.451613	0.944444	0.891892	0.921569	0	N	N	N	N	hypo
A1	17609509	17609608	0	0.777778	0	0.578947	0	0.506849	0	0.446809	0.80597	0.554217	hyper	hyper	hyper	N	N
A1	17622644	17622743	0	0.0847458	0	0.121622	0	0	0	0	0.758621	0	N	N	N	N	hypo
A1	17624853	17624952	0.111111	0.581818	0.0454545	0.75	0.166667	0.533333	0	0.66	0	0.186441	N	hyper	N	hyper	N
A1	17625753	17625852	0.00469484	0.933649	0	0.831395	0.011236	0.957219	0.00892857	0.862069	0.0148148	0	hyper	hyper	hyper	hyper	N
A1	17626453	17626552	0.119266	0.943925	0.119048	0.811594	0.261905	0.925	0.396825	0.872727	0.162791	0.878788	hyper	hyper	hyper	N	hyper
A1	17627178	17627277	0.0120482	0.932039	0	0.923077	0	0.841584	0	0.218182	0.0123457	0.028169	hyper	hyper	hyper	N	N
A1	17627278	17627377	0	0.684211	0	0.703704	0	0.823529	0.0526316	0.333333	0	0	hyper	hyper	hyper	N	N
A1	17627378	17627477	0.0140845	0.805195	0.027027	0.711864	0	0.75	0.565217	0.605263	0	0.015873	hyper	hyper	hyper	N	N
A1	17627578	17627677	0	0.775281	0	0.5	0	0.533333	0.0377358	0.580247	0	0	hyper	hyper	hyper	hyper	N
A1	17627778	17627877	0	0.53271	0	0.338028	0	0.203125	0	0	0	0	hyper	N	N	N	N
A1	17649737	17649836	0	0.241935	0	0.466667	0	0.66	0	0.558824	0	0	N	N	hyper	hyper	N
A1	17649837	17649936	0	0.28	0	0.688889	0.444444	0.5	0.483871	0.909091	0	0.717949	N	hyper	N	N	hyper
A1	17650137	17650236	0.0196078	0.708333	0	0.608696	0	0.555556	0	0.632653	0	0	hyper	hyper	hyper	hyper	N
A1	17650237	17650336	0.00826446	0.866667	0	0.772727	0	0.139241	0	0.594595	0	0	hyper	hyper	N	hyper	N
A1	17650437	17650536	0	0.913978	0	0.85	0	0.616438	0.0263158	0.684211	0.00934579	0.298077	hyper	hyper	hyper	hyper	N
A1	17651837	17651936	0.025974	0.457711	0.121951	0.944444	0	0.870504	0.0102041	0.922481	0.748768	0.777778	N	hyper	hyper	hyper	N
A1	17651937	17652036	0.00943396	0.849372	0	0.764706	0.00980392	0.915254	0.0144928	0.945578	0.708134	0.834008	hyper	hyper	hyper	hyper	N
A1	17652437	17652536	0.625	0.4	0.5625	0.525773	0	0.913793	0.875	0.877778	0	0	N	N	hyper	N	N
A1	17672156	17672255	0	0.508772	0	0.518519	0	0.469388	0	0.276596	0.0147059	0	hyper	hyper	N	N	N
A1	17672256	17672355	0	0.422222	0	0.590909	0	0.5	0	0.458333	0	0	N	hyper	hyper	N	N
A1	17680516	17680615	0	0.5	0.125	0.466667	0	0.227273	0	0.179104	0.861111	0	hyper	N	N	N	hypo
A1	17729454	17729553	0	0.909091	0	0.96875	0.0606061	0.939394	0.0294118	0.944444	0.338983	0	hyper	hyper	hyper	hyper	N
A1	17729854	17729953	0.0143885	0.757576	0.0243902	0.837209	0	0.72549	0.0175439	0.514286	0	0	hyper	hyper	hyper	N	N
A1	17730354	17730453	0	0.558824	0.0344828	0.25	0	0.288889	0	0.405405	0	0	hyper	N	N	N	N
A1	17730454	17730553	0	0.680556	0	0.512195	0	0.392857	0	0.674419	0.0149254	0	hyper	hyper	N	hyper	N
A1	17734038	17734137	0	0.290323	0.04	0.727273	0	0.375	0	0.3	0	0	N	hyper	N	N	N
A1	17767619	17767718	0.0458716	0.467532	0	0.54902	0	0.413793	0	0.358491	0	0.283951	N	hyper	N	N	N
A1	17768019	17768118	0	0.641791	0	0.666667	0	0.607843	0	0.539474	0.820225	0.525424	hyper	hyper	hyper	hyper	N
A1	17779113	17779212	0	0.809211	0	0.723404	0	0.698413	0	0.745763	0.731707	0	hyper	hyper	hyper	hyper	hypo
A1	17779313	17779412	0	0.914894	0	0.586957	0	0.842105	0.0204082	0.823529	0	0.0526316	hyper	hyper	hyper	hyper	N
A1	17789077	17789176	0.85567	0.963415	0.86	0.978261	0.918919	0.963636	0.85	0.98	0.768293	0	N	N	N	N	hypo
A1	17789477	17789576	0.008	0.928571	0	0.848837	0	0.8125	0	0.653846	0	0	hyper	hyper	hyper	hyper	N
A1	17872135	17872234	0.873303	0.910555	0.816327	0.744856	0.831169	0.729373	0.740933	0.650155	0.644013	0.00342466	N	N	N	N	hypo
A1	17873035	17873134	0.797101	0.945312	0.87931	0.953271	0.94186	0.917526	0.89	0.707071	0.957746	0.264706	N	N	N	N	hypo
A1	17873335	17873434	0.252632	0.840237	0.333333	0.831461	0.136364	0.796296	0.439024	0.916667	0.288889	0.373832	hyper	N	hyper	N	N
A1	17901363	17901462	0.640449	0.777778	0.741935	0.62069	0.692308	0.675676	0.7	0.615385	0	0.645833	N	N	N	N	hyper
A1	17901763	17901862	0.882353	0.947826	0.966667	0.963636	1	0.946429	0.816327	0.969388	0.681034	0	N	N	N	N	hypo
A1	17913629	17913728	0.00847458	0.943548	0.0277778	0.919192	0	0.785714	0	0.944444	0	0.591549	hyper	hyper	hyper	hyper	hyper
A1	17930660	17930759	0.0136986	0.514286	0	0.46875	0.025	0.119048	0	0	0	0	hyper	N	N	N	N
A1	17930860	17930959	0.0121212	0.413793	0.03125	0.6	0	0.658333	0	0.506667	0.146497	0.480263	N	hyper	hyper	hyper	N
A1	17932060	17932159	0	0.604651	0	0.357143	0	0.7	0	1	0.880597	0	hyper	N	hyper	hyper	hypo
A1	17991726	17991825	0	0.556962	0	0.5	0	0.676471	0.0204082	0.543478	0	0	hyper	hyper	hyper	hyper	N
A1	17993126	17993225	0.05	0.773585	0.12	0.609756	0.0333333	0.863636	0.181818	0.423077	0.0149254	0.924528	hyper	N	hyper	N	hyper
A1	17999554	17999653	0.403509	0.574468	0.346154	0.972222	0.458333	0.918919	0	1	0	0	N	hyper	N	hyper	N
A1	18000254	18000353	0.651685	0.94	0.753086	0.882353	0.298246	0.9375	0.77381	0.925	0.394737	0.714286	N	N	hyper	N	N
A1	18000654	18000753	0	0.65035	0	0.834783	0	0.875	0	0.924812	0	0	hyper	hyper	hyper	hyper	N
A1	18015024	18015123	0.39726	0.736111	0.363636	0.833333	0.207547	0.873418	0.181818	0.291667	0.272727	0.521739	N	N	hyper	N	N
A1	18020367	18020466	0.0116279	0.969697	0	1	0	0.954545	0	0.966667	0.511111	0.90625	hyper	hyper	hyper	hyper	N
A1	18020467	18020566	0.971264	0.910526	0.947368	0.83871	0.951456	0.956989	0.983051	0.988506	0.976378	0.46789	N	N	N	N	hypo
A1	18038213	18038312	0.311111	0.969072	0.375	0.924528	0.341463	0.95122	0.647059	0.657895	0.75	0.858974	hyper	hyper	hyper	N	N
A1	18039413	18039512	0.234568	0.860465	0.263158	0.916667	0.310345	0.785714	0.333333	0.533333	0.318182	0.142857	hyper	hyper	N	N	N
A1	18040213	18040312	0.745902	0.942529	0.793103	0.88	0.71875	0.926829	0.951613	0.911111	0.681818	0	N	N	N	N	hypo
A1	18042013	18042112	0	0.491525	0	0.581633	0	0.45977	0.0172414	0.515625	0.285714	0.0106383	N	hyper	N	N	N
A1	18077426	18077525	0.00699301	0.629139	0	0.509804	0	0.396226	0	0.404762	0	0	hyper	hyper	N	N	N
A1	18077626	18077725	0	0.535714	0.0241935	0.503546	0	0.356643	0.0201342	0.571429	0.00526316	0.0125	hyper	N	N	hyper	N
A1	18084795	18084894	0.822368	0.333333	0.671875	0	0.878788	0	0.767857	0	0.0126582	0	N	hypo	hypo	hypo	N
A1	18107811	18107910	0.235294	0.769231	0.0208333	0.52381	0.633333	0.891892	0.264706	0.901639	0.0140845	0	hyper	hyper	N	hyper	N
A1	18115203	18115302	0.31	0.878261	0.344262	0.955056	0.363636	0.953488	0.651163	0.925532	0.669725	0.309278	hyper	hyper	hyper	N	N
A1	18115303	18115402	0	0.845455	0	0.84507	0	0.962264	0.0285714	0.959459	0.956522	0.978723	hyper	hyper	hyper	hyper	N
A1	18117063	18117162	0.71831	0.918367	0.5	0.878049	0.604651	0.6	0.6	0.851852	0.711864	0	N	N	N	N	hypo
A1	18117163	18117262	0.226277	0.527027	0.333333	0.641026	0.298246	0.83871	0.378378	0.836364	0	0	N	N	hyper	N	N
A1	18137028	18137127	0	0.826446	0.377778	0.428571	0.625	0.42	0.377778	0.333333	0.696	0.640288	hyper	N	N	N	N
A1	18137828	18137927	0.508772	0.82	0.465116	0.870968	0.567901	0.797753	0.55102	0.934211	0	0.926471	N	N	N	N	hyper
A1	18149614	18149713	0.749086	0.767442	0.692671	0.74581	0.695767	0.822917	0.68	0.714744	0.0136986	0.915942	N	N	N	N	hyper
A1	18196799	18196898	0	0.631579	0.0612245	0.483871	0	0.590164	0	0.681818	0.297297	0	hyper	N	hyper	hyper	N
A1	18196999	18197098	0	0.630769	0.206897	0.666667	0	0.580645	0	0.652174	0	0.0175439	hyper	N	hyper	hyper	N
A1	18206442	18206541	0	0.653061	0	0.588235	0	0.271429	0	0.392857	0.0212766	0.402062	hyper	hyper	N	N	N
A1	18206542	18206641	0	0.807692	0.25	0.721311	0.451613	0.693878	0.277778	0.714286	0.283019	0.382716	hyper	N	N	N	N
A1	18206942	18207041	0.00763359	0.860465	0.0491803	0.547368	0	0.480769	0	0.19469	0	0.330769	hyper	N	N	N	N
A1	18209476	18209575	0	0.698113	0	0.25	0	0.7	0	0.409091	0.189189	0	hyper	N	hyper	N	N
A1	18209576	18209675	0	0.666667	0	0.54321	0	0.597403	0	0.220339	0.173333	0	hyper	hyper	hyper	N	N
A1	18209676	18209775	0.00909091	0.863248	0	0.652174	0	0.879518	0.0263158	0.633803	0.344828	0	hyper	hyper	hyper	hyper	N
A1	18209876	18209975	0.345679	0.920455	0.212766	0.886525	0.193182	0.934307	0	0.949153	0.851064	0.271186	hyper	hyper	hyper	hyper	hypo
A1	18210076	18210175	0.00854701	0.786207	0	0.8	0	0.986301	0	0.981481	0.835443	0.564815	hyper	hyper	hyper	hyper	N
A1	18210176	18210275	0	0.627119	0	0.928571	0	0.48	0	0.45	0	0.0222222	hyper	hyper	N	N	N
A1	18210276	18210375	0	0.901734	0	0.875	0	0.951923	0	0.8375	0.796992	0.222222	hyper	hyper	hyper	hyper	hypo
A1	18210376	18210475	0.0173913	0.948718	0.0638298	0.969697	0.0163934	0.663043	0.338983	0.948276	0.205128	0.0273973	hyper	hyper	hyper	hyper	N
A1	18238414	18238513	0.00763359	0.633333	0.0142857	0.666667	0	0.813084	0	0.833333	0.0240964	0.722222	hyper	hyper	hyper	hyper	hyper
A1	18238514	18238613	0.860262	0.678571	0.963768	0.598039	0.87156	0.77551	0.975309	0.8	0	0.738636	N	N	N	N	hyper
A1	18238614	18238713	0	0.467532	0	0.411765	0	0.311475	0.05	0.297297	0	0.554217	N	N	N	N	hyper
A1	18238914	18239013	0.792208	0.848214	0.7	0.78	0.727273	0.898551	0.692308	0.971429	0	0.766667	N	N	N	N	hyper
A1	18239314	18239413	0.00617284	0.826446	0.0438596	0.504274	0	0.873239	0.025641	0.92437	0	0	hyper	N	hyper	hyper	N
A1	18288612	18288711	0.796748	0.733333	0.721311	0.830189	0.848101	0.920635	0.944444	0.921053	0.92381	0.10989	N	N	N	N	hypo
A1	18334614	18334713	0	0.0886076	0	0.354167	0	0.652174	0	0.583333	0.0114943	0.851351	N	N	hyper	hyper	hyper
A1	18335514	18335613	0.845771	0.919118	0.732143	0.892857	0.9375	0.742857	0.966667	0.802817	0.721212	0	N	N	N	N	hypo
A1	18344288	18344387	0.91358	1	0.95	1	1	0.894737	0.954545	0.45	0.881356	0	N	N	N	hypo	hypo
A1	18346088	18346187	0.0151515	0.79646	0	0.680851	0	0.726496	0.0119048	0.703125	0	0.0235849	hyper	hyper	hyper	hyper	N
A1	18356992	18357091	0	0.854839	0	0.769231	0	1	0	0.979167	0.25641	0	hyper	hyper	hyper	hyper	N
A1	18357492	18357591	0.0181818	0.936709	0	0.97619	0	0.977273	0	0.454545	0	0	hyper	hyper	hyper	N	N
A1	18357692	18357791	0	0.758065	0	0.87234	0	0.115385	0	0.348485	0	0.0227273	hyper	hyper	N	N	N
A1	18357992	18358091	0	0.760331	0	0.759036	0.0833333	0.701493	0	0.487179	0	0.0125	hyper	hyper	hyper	N	N
A1	18379436	18379535	0	0.69697	0	0.772727	0	0.625	0.0344828	0.58	0	0.25	hyper	hyper	hyper	hyper	N
A1	18396569	18396668	0	0.975309	0	1	0	1	0	0.955556	0	0.392157	hyper	hyper	hyper	hyper	N
A1	18396869	18396968	0.493333	0.963855	0.461538	1	0.485714	0.882353	0.533333	0.958333	0.520833	0.548387	N	hyper	N	N	N
A1	18422952	18423051	0.172727	0.867925	0.179487	0.835821	0.233333	0.878049	0.27907	0.557692	0.440476	0.20339	hyper	hyper	hyper	N	N
A1	18423052	18423151	0.476923	0.933333	0.477612	0.895522	0.550725	0.914286	0.721519	0.909091	0.902985	0.00990099	N	N	N	N	hypo
A1	18424052	18424151	0.527778	0.955556	0.466667	0.965517	0.5	1	0.583333	0.964286	0.871795	0.941176	N	N	hyper	N	N
A1	18425281	18425380	0	0.516667	0	0.2	0	0.708333	0	0.72	0	0.325301	hyper	N	hyper	hyper	N
A1	18425381	18425480	0.275362	0.772727	0.166667	0.69697	0.347826	0.972222	0.217391	0.973684	0.283019	0.722222	N	hyper	hyper	hyper	N
A1	18425481	18425580	0.483333	0.754717	0.5	0.818182	0.428571	0.961538	0.5	0.923077	0.957447	0.957143	N	N	hyper	N	N
A1	18425581	18425680	0.5	0.790698	0.5	0.8	0.916667	1	0.47619	1	0.728395	0.944444	N	N	N	hyper	N
[truncated: 12,098 more rows]

## Sheet: CHG DMRs
Source Data Fig. 4
Differential methylation regions (DMRs) between A vs. T
			T	A	T	A	T	A	T	A	T	A	A vs. T
chr	start	end	Aar/Ath		F1		733		738		Asu		Aar/Ath	F1	733	738	Asu
A1	35684	35783	0	0.444444	0.3	0.612903	0	0	0	0	0	0	hyper	hyper	N	N	N
A1	35784	35883	0.00740741	0.311475	0.238994	0.536585	0.0128205	0	0.015625	0	0	0	hyper	N	N	N	N
A1	86699	86798	0	0.188119	0	0.305556	0	0.44	0.0416667	0	0	0	N	hyper	hyper	N	N
A1	290669	290768	0	0.672316	0.05	0.421429	0.0185185	0.0377358	0	0	0.464174	0.3375	hyper	hyper	N	N	N
A1	290769	290868	0	0.677239	0.0754717	0.547826	0	0.0789474	0	0	0.537313	0.452196	hyper	hyper	N	N	N
A1	290869	290968	0	0.5	0	0.391941	0	0.0327869	0.0188679	0.0178571	0.330986	0.243697	hyper	hyper	N	N	N
A1	290969	291068	0	0.766839	0	0.649351	0	0	0	0	0.683473	0.466276	hyper	hyper	N	N	N
A1	291269	291368	0.0153846	0.501931	0	0.366412	0	0	0	0	0.410615	0.186813	hyper	hyper	N	N	N
A1	533952	534051	0.00833333	0.492537	0	0	0	0	0	0.0555556	0	0.00847458	hyper	N	N	N	N
A1	534152	534251	0	0.427586	0	0	0	0	0	0	0	0	hyper	N	N	N	N
A1	648036	648135	0	0	0	0	0.00719424	0	0.00746269	0.0200669	0	0.393665	N	N	N	N	hyper
A1	648536	648635	0.015544	0	0	0	0.0128205	0	0.0340909	0.0105263	0.00641026	0.541231	N	N	N	N	hyper
A1	706449	706548	0	0.047619	0.0238095	0.342857	0.0285714	0	0	0.1	0	0	N	hyper	N	N	N
A1	744676	744775	0.00617284	0.0122699	0	0	0	0.306452	0	0	0	0.0175439	N	N	hyper	N	N
A1	818275	818374	0	0.540816	0	0.272727	0	0	0.0384615	0.0666667	0	0	hyper	N	N	N	N
A1	818375	818474	0	0.694737	0.190476	0.361111	0	0.0526316	0.0714286	0.347826	0.0125	0.0555556	hyper	N	N	N	N
A1	818775	818874	0.0333333	0.811321	0	0.823789	0.362205	0.510638	0.594444	0.645161	0.030303	0.0816327	hyper	hyper	N	N	N
A1	818875	818974	0	0.612121	0	0.673469	0.0163934	0.0408163	0.0779221	0.55914	0	0.0266667	hyper	hyper	N	hyper	N
A1	818975	819074	0.00724638	0.847926	0	0.839216	0.0194175	0.2875	0.215054	0.578947	0.010989	0.178808	hyper	hyper	N	hyper	N
A1	819075	819174	0.0253165	0.822642	0	0.829268	0.0172414	0.133333	0.150943	0.623288	0.0555556	0.263158	hyper	hyper	N	hyper	N
A1	819175	819274	0.0227273	0.710843	0	0.657895	0	0.0333333	0.105263	0.409091	0.0172414	0.0731707	hyper	hyper	N	N	N
A1	819575	819674	0.0119048	0.412903	0	0.0909091	0	0	0	0.02	0.0116279	0	hyper	N	N	N	N
A1	1605496	1605595	0	0.666667	0	0.615385	0	0.184211	0.117647	0.408451	0	0.09375	hyper	hyper	N	N	N
A1	1605596	1605695	0	0.776224	0	0.709677	0.030303	0.216667	0	0.473684	0	0.04	hyper	hyper	N	hyper	N
A1	1605696	1605795	0	0.786096	0	0.617886	0	0.575342	0	0.587719	0.02	0	hyper	hyper	hyper	hyper	N
A1	1605796	1605895	0.00813008	0.760504	0.0322581	0.759494	0	0.5	0.0204082	0.692308	0	0.00917431	hyper	hyper	hyper	hyper	N
A1	1843222	1843321	0	0.554217	0	0.0204082	0	0	0	0	0.0144928	0	hyper	N	N	N	N
A1	1843422	1843521	0.0214286	0.383178	0	0.118644	0	0	0.0144928	0	0.00961538	0.0153846	hyper	N	N	N	N
A1	1843522	1843621	0	0.52193	0	0.00699301	0	0	0	0.00645161	0.00938967	0	hyper	N	N	N	N
A1	1992337	1992436	0.0111111	0.318841	0	0.285714	0	0.0240964	0.0208333	0.156863	0	0	hyper	N	N	N	N
A1	1992437	1992536	0	0.129032	0	0.387097	0.0333333	0	0.0277778	0.208333	0	0.0263158	N	hyper	N	N	N
A1	2029978	2030077	0.00534759	0	0	0.316327	0	0	0	0	0	0	N	hyper	N	N	N
A1	2435873	2435972	0.550239	0.0142857	0.617647	0	0.372093	0	0.357143	0	0.0217391	0	hypo	hypo	hypo	hypo	N
A1	2435973	2436072	0.731214	0.00990099	0.6875	0.0377358	0.401709	0	0.528846	0.0285714	0	0	hypo	hypo	hypo	hypo	N
A1	2436473	2436572	0.533333	0	0.710843	0	0.385714	0	0.357143	0.0454545	0	0	hypo	hypo	hypo	hypo	N
A1	2436573	2436672	0.782407	0.0196078	0.8375	0	0.732558	0	0.763158	0	0	0	hypo	hypo	hypo	hypo	N
A1	2436673	2436772	0.692857	0.0163934	0.802139	0	0.52381	0	0.666667	0	0	0	hypo	hypo	hypo	hypo	N
A1	2665850	2665949	0.0125	0.395833	0	0.3125	0	0	0	0	0.015873	0	hyper	hyper	N	N	N
A1	3014712	3014811	0	0.666667	0.04	0.638554	0	0.016129	0	0	0	0.025641	hyper	hyper	N	N	N
A1	3014812	3014911	0	0.591045	0	0.56422	0	0	0.0263158	0	0	0.0144928	hyper	hyper	N	N	N
A1	3015112	3015211	0.0114943	0.777538	0.113208	0.820809	0	0.0188679	0.027027	0	0	0.010101	hyper	hyper	N	N	N
A1	3015612	3015711	0	0.784906	0	0.757778	0	0.0151515	0.025	0.0298507	0	0	hyper	hyper	N	N	N
A1	3015712	3015811	0.00724638	0.744068	0	0.72069	0.0238095	0.00724638	0.0609756	0.0194175	0.020202	0.0485437	hyper	hyper	N	N	N
A1	3015812	3015911	0	0.821429	0	0.884956	0	0	0.0454545	0.0175439	0	0.0925926	hyper	hyper	N	N	N
A1	3015912	3016011	0.0240964	0.670683	0	0.618391	0	0.0149254	0	0	0.0140845	0.0322581	hyper	hyper	N	N	N
A1	3016012	3016111	0	0.823748	0	0.771574	0	0	0	0	0	0	hyper	hyper	N	N	N
A1	3016112	3016211	0	0.809859	0	0.816754	0	0	0	0.0425532	0	0.0379747	hyper	hyper	N	N	N
A1	3016712	3016811	0.0153846	0.798722	0.288889	0.734568	0.012987	0	0.015873	0	0	0	hyper	hyper	N	N	N
A1	3017112	3017211	0	0.779736	0.453333	0.874214	0	0	0	0.0588235	0	0	hyper	hyper	N	N	N
A1	3017412	3017511	0.00819672	0.732353	0	0.726154	0	0.0116279	0.0175439	0	0	0	hyper	hyper	N	N	N
A1	3017512	3017611	0	0.610315	0	0.656388	0	0	0.0227273	0	0	0	hyper	hyper	N	N	N
A1	3017712	3017802	0.0408163	0.722581	0	0.784483	0	0	0	0	0	0	hyper	hyper	N	N	N
A1	3482688	3482787	0	0.368421	0	0.455696	0	0	0	0	0	0.0454545	hyper	hyper	N	N	N
A1	3727882	3727981	0	0.479769	0.0138889	0	0.0123457	0.016129	0.0181818	0.025641	0	0	hyper	N	N	N	N
A1	3727982	3728081	0.0402299	0.390244	0.0111111	0.0277778	0	0.0108696	0.0175439	0.0204082	0	0.00806452	hyper	N	N	N	N
A1	3728082	3728181	0.00515464	0.443787	0	0.0208333	0	0	0.0163934	0.0175439	0	0	hyper	N	N	N	N
A1	3767563	3767662	0	0.667774	0	0.309783	0	0	0.0117647	0.008	0	0.0117647	hyper	hyper	N	N	N
A1	3767663	3767762	0.00609756	0.620915	0	0.346535	0	0	0.037037	0.0178571	0.012987	0	hyper	hyper	N	N	N
A1	3768063	3768162	0	0.643411	0	0.025	0	0.016129	0	0.0298507	0.00952381	0	hyper	N	N	N	N
A1	3895876	3895975	0.00970874	0.0103093	0.0392157	0.365854	0	0	0	0.0175439	0	0	N	hyper	N	N	N
A1	3896076	3896175	0.0196078	0.0123457	0	0.327273	0	0	0.0333333	0	0	0	N	hyper	N	N	N
A1	3978382	3978481	0	0.27027	0	0.333333	0	0	0.0833333	0.0333333	0	0.0208333	N	hyper	N	N	N
A1	4333158	4333257	0.87218	0	0.887446	0.0294118	0.793269	0	0.798969	0.030303	0	0	hypo	hypo	hypo	hypo	N
A1	4333758	4333857	0.703008	0.0172414	0.742331	0	0.602484	0	0.715847	0	0	0.0217391	hypo	hypo	hypo	hypo	N
A1	4333858	4333957	0.753754	0.0327869	0.773196	0	0.643275	0.0181818	0.80531	0	0	0	hypo	hypo	hypo	hypo	N
A1	4334058	4334157	0.650131	0.0196078	0.665236	0.037037	0.632653	0	0.737255	0.0222222	0	0	hypo	hypo	hypo	hypo	N
A1	4334358	4334457	0.653207	0.00787402	0.622222	0	0.473913	0	0.672026	0.0465116	0.0967742	0	hypo	hypo	hypo	hypo	N
A1	4334458	4334557	0.790191	0	0.757576	0	0.677778	0	0.706349	0	0.0322581	0.0125	hypo	hypo	hypo	hypo	N
A1	4334558	4334657	0.534632	0	0.453271	0	0.348416	0.027027	0.526667	0	0	0	hypo	hypo	hypo	hypo	N
A1	4334658	4334757	0.89924	0	0.90458	0.0512821	0.736607	0	0.915709	0	0.0430108	0.0151515	hypo	hypo	hypo	hypo	N
A1	4334758	4334857	0.841758	0.0138889	0.833992	0	0.691099	0	0.834783	0.0294118	0.0285714	0	hypo	hypo	hypo	hypo	N
A1	4335058	4335157	0.762749	0	0.739645	0	0.629464	0	0.726457	0.0350877	0.0551181	0	hypo	hypo	hypo	hypo	N
A1	4335158	4335257	0.803	0.00492611	0.784644	0	0.720798	0	0.763761	0.0135135	0.0182927	0.0103627	hypo	hypo	hypo	hypo	N
A1	4900703	4900802	0.0178571	0.0288462	0	0.307692	0	0	0	0.0163934	0.0135135	0.00990099	N	hyper	N	N	N
A1	4930248	4930347	0.00833333	0.314286	0	0.0344828	0.0243902	0	0	0.0217391	0	0	hyper	N	N	N	N
A1	5029548	5029647	0	0.392	0.0222222	0.26087	0	0.0246914	0.0222222	0.0759494	0.0131579	0.00833333	hyper	N	N	N	N
A1	5029648	5029747	0.00787402	0.660256	0	0.5125	0	0.0173913	0.0144928	0.424528	0	0.0813953	hyper	hyper	N	hyper	N
A1	5029748	5029847	0	0.510638	0	0.322034	0	0	0	0.183333	0	0.0229885	hyper	hyper	N	N	N
A1	5030048	5030147	0.0138889	0.415584	0.02	0.477778	0.0222222	0.0461538	0.0470588	0.272	0.0163934	0.0490196	hyper	hyper	N	N	N
A1	5030148	5030247	0	0.712644	0.0277778	0.681416	0.0816327	0.0972222	0.0786517	0.264151	0.00892857	0.0816327	hyper	hyper	N	N	N
A1	5030248	5030347	0	0.606818	0.0559006	0.65	0.0287356	0.214286	0.0440529	0.281853	0.0212766	0.0497738	hyper	hyper	N	N	N
A1	5030348	5030447	0	0.460526	0.0833333	0.707317	0.030303	0.0869565	0.0740741	0.268293	0.056338	0.1	hyper	hyper	N	N	N
A1	5030448	5030547	0.0105263	0.283582	0	0.42029	0.02	0.0625	0.025641	0.177778	0.0377358	0.028169	N	hyper	N	N	N
A1	5203019	5203118	0	0.880952	0	0.777027	0	0.0114943	0.06	0.0119048	0.00952381	0.010101	hyper	hyper	N	N	N
A1	5441598	5441697	0.00900901	0.795139	0	0.67027	0.0147059	0.271028	0	0.0333333	0.05	0	hyper	hyper	N	N	N
A1	5441698	5441797	0	0.657718	0.0344828	0.713235	0	0.0794702	0	0.027027	0.0357143	0	hyper	hyper	N	N	N
A1	5441798	5441897	0	0.645408	0	0.587838	0	0.209945	0	0.0181818	0.127119	0	hyper	hyper	N	N	N
A1	5441898	5441997	0.0103093	0.563518	0.0540541	0.376712	0	0.208333	0	0.0487805	0.120567	0.0125	hyper	hyper	N	N	N
A1	5760772	5760871	0.0162602	0.625	0	0.351351	0	0	0.0357143	0	0	0	hyper	hyper	N	N	N
A1	5912478	5912577	0	0.358108	0	0.0117647	0	0	0	0	0	0.0185185	hyper	N	N	N	N
A1	6061485	6061584	0.706215	0.05	0.841584	0	0.813187	0.047619	0.0512821	0	0.0972222	0	hypo	hypo	hypo	N	N
A1	7341210	7341309	0	0.0133333	0	0.466667	0.0185185	0	0	0.0361446	0	0.0126582	N	hyper	N	N	N
A1	7903175	7903274	0.674923	0.0119048	0.648	0	0.445378	0.027027	0.174419	0.0294118	0	0.0138889	hypo	hypo	hypo	N	N
A1	7903275	7903374	0.553086	0.0133333	0.596154	0	0.5	0	0.425	0.0444444	0	0	hypo	hypo	hypo	hypo	N
A1	7904175	7904274	0.752525	0.0289855	0.778761	0	0.713115	0	0.794326	0.0196078	0.0416667	0	hypo	hypo	hypo	hypo	N
A1	7904275	7904374	0.541203	0.0670391	0.574194	0	0.539419	0.268519	0.539359	0.12	0.0247934	0.0196078	hypo	hypo	N	hypo	N
A1	7904875	7904974	0.418903	0	0.506849	0	0.413953	0.0153846	0.431472	0.0384615	0	0	hypo	hypo	hypo	hypo	N
A1	7904975	7905074	0.658455	0.016129	0.682331	0	0.722359	0	0.707729	0.0465116	0	0	hypo	hypo	hypo	hypo	N
A1	8323070	8323169	0	0.207921	0	0.505882	0	0	0.0175439	0	0	0	N	hyper	N	N	N
A1	8507563	8507662	0	0.333333	0	0	0	0.027027	0	0	0	0	hyper	N	N	N	N
A1	8657578	8657677	0.00854701	0.347826	0	0	0	0	0	0	0	0.0253165	hyper	N	N	N	N
A1	9023779	9023878	0.0130719	0.318182	0.0153846	0.597701	0.0142857	0	0	0	0	0	hyper	hyper	N	N	N
A1	9126525	9126624	0.00961538	0.329787	0	0.596774	0	0	0.027027	0	0	0	hyper	hyper	N	N	N
A1	9592084	9592183	0.0127389	0.347561	0.0192308	0.0103093	0	0.0155039	0	0.0352941	0.00847458	0	hyper	N	N	N	N
A1	9592584	9592683	0.00558659	0.350877	0.0135135	0.0232558	0.00699301	0.0492958	0	0.0576923	0	0.0106383	hyper	N	N	N	N
A1	9715560	9715659	0.00552486	0.365854	0	0	0	0	0.0113636	0	0.00900901	0	hyper	N	N	N	N
A1	9998076	9998175	0.451429	0.00877193	0.45045	0.153846	0.289474	0.432099	0.439252	0.474227	0.0857143	0.0598291	hypo	N	N	N	N
A1	9998376	9998475	0.564103	0.0227273	0.646154	0.0833333	0.536232	0.192982	0.517647	0.2	0.12381	0.0113636	hypo	hypo	hypo	N	N
A1	10588799	10588898	0	0.605166	0	0.5	0	0.0916667	0.0327869	0.240385	0	0.011976	hyper	hyper	N	N	N
A1	10588999	10589098	0	0.845455	0	0.75	0	0.0578512	0	0.103448	0.00598802	0.0153257	hyper	hyper	N	N	N
A1	10610173	10610272	0	0.558541	0	0.461326	0	0.114286	0.0512821	0	0.0267857	0.0229885	hyper	hyper	N	N	N
A1	10610273	10610372	0	0.756178	0.116279	0.528265	0.0173913	0.207547	0.0144928	0.0113636	0	0	hyper	hyper	N	N	N
A1	10858531	10858630	0	0.317073	0	0.176471	0	0	0	0	0	0	hyper	N	N	N	N
A1	11454722	11454821	0.0102041	0.651163	0.0862069	0.428571	0	0	0.0588235	0	0	0.0133333	hyper	hyper	N	N	N
A1	11454822	11454921	0	0.897638	0.272727	0.762712	0.027027	0.05	0	0	0.0357143	0.0243902	hyper	hyper	N	N	N
A1	11454922	11455021	0	0.718182	0.0638298	0.635897	0	0	0.025641	0	0	0	hyper	hyper	N	N	N
A1	11455022	11455121	0	0.803977	0	0.712963	0	0	0.0181818	0	0.0111111	0	hyper	hyper	N	N	N
A1	11455222	11455321	0	0.926554	0.0192308	0.917647	0	0	0	0.025	0	0	hyper	hyper	N	N	N
A1	11456122	11456214	0	0.758065	0.0416667	0.409091	0	0.263158	0	0.0344828	0	0	hyper	N	N	N	N
A1	11472464	11472563	0.604061	0.585106	0.699115	0.375	0.593023	0.131579	0.571429	0.333333	0.18705	0.015873	N	hypo	hypo	N	N
A1	13623910	13624009	0.00324675	0.714286	0.297398	0.591522	0	0.626904	0.69186	0.678112	0.0049505	0	hyper	N	hyper	N	N
A1	13624210	13624309	0	0.73913	0.0571429	0.59596	0	0.70297	0.520833	0.787037	0	0	hyper	hyper	hyper	N	N
A1	13624710	13624809	0.00611621	0.823591	0.00283286	0.706636	0.056338	0.707276	0.748111	0.688153	0	0.0205656	hyper	hyper	hyper	N	N
A1	13624810	13624909	0	0.871345	0.0378788	0.809211	0.0129032	0.816712	0.653696	0.83174	0.0147783	0	hyper	hyper	hyper	N	N
A1	13625310	13625409	0	0.630435	0	0.545024	0.0136986	0.467742	0.0102041	0.551111	0	0.00684932	hyper	hyper	hyper	hyper	N
A1	13625410	13625509	0	0.873817	0	0.751269	0	0.79235	0.037037	0.651584	0	0	hyper	hyper	hyper	hyper	N
A1	13625510	13625609	0	0.81448	0	0.70229	0	0.634615	0	0.644172	0	0	hyper	hyper	hyper	hyper	N
A1	13625610	13625709	0.0034965	0.660221	0	0.572816	0.00793651	0.528125	0.0266667	0.498294	0	0	hyper	hyper	hyper	hyper	N
A1	13820347	13820446	0.00657895	0.360784	0	0	0	0	0	0	0	0	hyper	N	N	N	N
A1	14275299	14275398	0	0.357724	0	0.494505	0	0.337662	0.0333333	0.465347	0.0512821	0.204082	hyper	hyper	N	hyper	N
A1	14275599	14275698	0.0117647	0.771429	0.0263158	0.751825	0	0.746988	0	0.856061	0.185185	0.307692	hyper	hyper	hyper	hyper	N
A1	14275699	14275798	0.0603448	0.582555	0.11828	0.505495	0.0151515	0.572727	0.0603448	0.520833	0.100503	0.220149	hyper	hyper	hyper	hyper	N
A1	14276299	14276398	0	0.848057	0.0188679	0.804255	0	0.821229	0	0.804651	0.307692	0.466667	hyper	hyper	hyper	hyper	N
A1	14276899	14276998	0.00598802	0.792683	0	0.746094	0	0.761905	0.0508475	0.728571	0.360731	0.464646	hyper	hyper	hyper	hyper	N
A1	14276999	14277098	0.00591716	0.716895	0.10101	0.479042	0	0.590164	0.0181818	0.592593	0.177083	0.24878	hyper	hyper	hyper	hyper	N
A1	14277099	14277198	0.00359712	0.663212	0.0777778	0.598174	0.0105263	0.523013	0.00884956	0.559846	0.225191	0.240688	hyper	hyper	hyper	hyper	N
A1	14277299	14277398	0	0.796774	0.0608696	0.692	0	0.663507	0.045045	0.618357	0.432331	0.361789	hyper	hyper	hyper	hyper	N
A1	14277399	14277498	0	0.808271	0.129032	0.701149	0.030303	0.60452	0.0128205	0.607527	0.459016	0.346535	hyper	hyper	hyper	hyper	N
A1	14277499	14277598	0.00680272	0.52514	0	0.4375	0	0.45122	0	0.380137	0.239544	0.146667	hyper	hyper	hyper	hyper	N
A1	14277599	14277698	0.0106383	0.964706	0	0.866667	0	0.866197	0	0.866197	0.575163	0.557692	hyper	hyper	hyper	hyper	N
A1	14277699	14277798	0	0.859813	0	0.835443	0	0.803922	0	0.776596	0.516484	0.4	hyper	hyper	hyper	hyper	N
A1	14277799	14277898	0.00724638	0.834254	0	0.707746	0.0153846	0.727027	0.0169492	0.699647	0.381295	0.358871	hyper	hyper	hyper	hyper	N
A1	14277999	14278098	0.0222222	0.821053	0.047619	0.715116	0	0.776699	0.0322581	0.85	0.435028	0.45509	hyper	hyper	hyper	hyper	N
A1	14278099	14278198	0	0.743455	0	0.650685	0.0243902	0.54023	0	0.553672	0.183824	0.097561	hyper	hyper	hyper	hyper	N
A1	14278199	14278298	0.0141844	0.708633	0.0384615	0.718894	0	0.58952	0.027027	0.613559	0.32	0.398305	hyper	hyper	hyper	hyper	N
A1	14278299	14278398	0.012987	0.685393	0.208333	0.647059	0	0.632479	0	0.575758	0.389313	0.354167	hyper	hyper	hyper	hyper	N
A1	14278499	14278598	0	0.784404	0.0212766	0.718121	0.0487805	0.875	0.0508475	0.872222	0.482558	0.445783	hyper	hyper	hyper	hyper	N
A1	14278599	14278698	0.00487805	0.836207	0	0.777409	0	0.722628	0.0657895	0.775	0.283088	0.302583	hyper	hyper	hyper	hyper	N
A1	14278699	14278798	0.0111111	0.882255	0.0365854	0.834667	0.0142857	0.810398	0.0206186	0.857471	0.609836	0.471875	hyper	hyper	hyper	hyper	N
A1	14278799	14278898	0	0.805882	0.04	0.679537	0	0.374429	0.028169	0.548263	0.130178	0.180851	hyper	hyper	hyper	hyper	N
A1	14278999	14279098	0	0.873096	0	0.874074	0	0.823529	0	0.896774	0.553191	0.526316	hyper	hyper	hyper	hyper	N
A1	14279099	14279198	0.0152672	0.871324	0.137931	0.80102	0	0.651741	0.047619	0.619835	0.408696	0.473684	hyper	hyper	hyper	hyper	N
A1	14279199	14279298	0.0111111	0.801347	0	0.762887	0	0.652582	0.0277778	0.785714	0.333333	0.386667	hyper	hyper	hyper	hyper	N
A1	14279299	14279398	0.00813008	0.791667	0	0.739437	0	0.770701	0.0444444	0.816216	0.564516	0.475177	hyper	hyper	hyper	hyper	N
A1	14279599	14279698	0	0.725118	0	0.58209	0	0.606965	0.025641	0.582192	0.262626	0.252252	hyper	hyper	hyper	hyper	N
A1	14279699	14279798	0	0.869565	0.0142857	0.713805	0	0.802419	0.0285714	0.806569	0.462451	0.54386	hyper	hyper	hyper	hyper	N
A1	14279799	14279898	0	0.807143	0	0.6875	0.00917431	0.740741	0.0898876	0.718147	0.455128	0.393162	hyper	hyper	hyper	hyper	N
A1	14279899	14279998	0	0.700935	0	0.613402	0	0.540773	0.0510204	0.608696	0.269504	0.183432	hyper	hyper	hyper	hyper	N
A1	14281199	14281298	0	0.684874	0	0.580645	0	0.74026	0	0.691892	0.326203	0.325843	hyper	hyper	hyper	hyper	N
A1	14281299	14281398	0.020202	0.557632	0	0.412409	0	0.45614	0	0.484127	0.195312	0.259398	hyper	hyper	hyper	hyper	N
A1	14281399	14281498	0	0.490566	0	0.370732	0.0185185	0.333333	0	0.307692	0.255924	0.150485	hyper	hyper	hyper	hyper	N
A1	14281499	14281598	0	0.448276	0	0.298932	0	0.372549	0.0238095	0.268293	0.216117	0.187726	hyper	N	hyper	N	N
A1	14281599	14281698	0.0190476	0.53629	0.0153846	0.454545	0	0.419355	0.0172414	0.280303	0.331818	0.238095	hyper	hyper	hyper	N	N
A1	14310044	14310143	0	0.34188	0	0.209677	0	0	0	0.0232558	0	0	hyper	N	N	N	N
A1	14658486	14658585	0	0.0862069	0.0333333	0.5	0.04	0.0512821	0.0227273	0.0204082	0	0	N	hyper	N	N	N
A1	15158645	15158744	0.239316	0	0.113208	0	0.166667	0.0526316	0.307692	0	0	0	N	N	N	hypo	N
A1	15333688	15333787	0.00518135	0.508671	0	0.445783	0.00952381	0.0531915	0	0.0681818	0.00666667	0	hyper	hyper	N	N	N
A1	15334488	15334587	0.0166667	0.560345	0	0.427273	0	0.0465116	0.0416667	0.152542	0.0120482	0	hyper	hyper	N	N	N
A1	15334588	15334687	0	0.891667	0	0.735849	0	0.176471	0	0.216216	0.0333333	0	hyper	hyper	N	N	N
A1	15334988	15335087	0.0285714	0.844828	0	0.613095	0	0	0	0.0714286	0.0212766	0	hyper	hyper	N	N	N
A1	15430036	15430135	0	0.477124	0	0	0	0	0	0.0357143	0	0	hyper	N	N	N	N
A1	15430136	15430235	0.00813008	0.326425	0	0.0142857	0	0	0	0	0	0	hyper	N	N	N	N
A1	15474054	15474153	0	0.0178571	0.409091	0	0	0	0.0470588	0	0	0.0153846	N	hypo	N	N	N
A1	15474254	15474353	0.00636943	0	0.418919	0	0.0119048	0	0.0133333	0	0.0197368	0.0173913	N	hypo	N	N	N
A1	15910917	15911016	0	0.441964	0	0.015873	0	0	0.015873	0.0234375	0	0	hyper	N	N	N	N
A1	15911017	15911116	0	0.408	0	0.0204082	0	0	0	0.0131579	0	0	hyper	N	N	N	N
A1	15911217	15911316	0	0.396739	0	0.0309278	0	0	0.0178571	0.0266667	0.0128205	0.00598802	hyper	N	N	N	N
A1	15987204	15987303	0.100719	0	0.416667	0	0	0	0.03125	0	0	0	N	hypo	N	N	N
A1	15988004	15988103	0.0740741	0.269663	0.727273	0.047619	0	0	0	0.0140845	0	0.0116279	N	hypo	N	N	N
A1	15994809	15994908	0.00510204	0.369697	0.0333333	0.272727	0	0	0.0163934	0	0	0.00847458	hyper	N	N	N	N
A1	16573040	16573139	0.00454545	0	0.364865	0.0105263	0	0.010101	0	0	0	0	N	hypo	N	N	N
A1	16778984	16779083	0.00497512	0.222222	0	0.333333	0.0151515	0	0.016129	0.0126582	0.00909091	0	N	hyper	N	N	N
A1	16831132	16831231	0	0.747934	0.0172414	0.680556	0.0222222	0	0.06	0	0	0	hyper	hyper	N	N	N
A1	16831232	16831331	0.00714286	0.612565	0.27551	0.43299	0	0	0	0	0	0	hyper	N	N	N	N
A1	16831332	16831431	0	0.734177	0.542169	0.431818	0	0	0	0	0	0.025974	hyper	N	N	N	N
A1	16831432	16831531	0	0.637681	0.162162	0.547368	0	0	0	0.0384615	0	0	hyper	hyper	N	N	N
A1	16831632	16831731	0	0.467681	0	0.404762	0	0	0	0.0166667	0.010989	0	hyper	hyper	N	N	N
A1	16837119	16837218	0.0212766	0.559829	0.196262	0.552795	0	0.0526316	0.0373134	0.2	0.00540541	0.00900901	hyper	hyper	N	N	N
A1	17651137	17651236	0	0.484848	0	0.0681818	0	0	0	0	0	0	hyper	N	N	N	N
A1	17693136	17693235	0.0810811	0.46875	0.190476	0.354839	0.1875	0.214286	0.47619	0	0.111111	0.178571	hyper	N	N	N	N
A1	17695336	17695435	0.185185	0.253012	0.327103	0.287129	0.235849	0.276699	0.357798	0.0185185	0.138158	0.120567	N	N	N	hypo	N
A1	18206742	18206841	0	0.584906	0	0	0	0	0	0.0555556	0.0140845	0	hyper	N	N	N	N
A1	18206842	18206941	0	0.427746	0	0	0	0	0.0377358	0	0.00793651	0	hyper	N	N	N	N
A1	18206942	18207041	0.0142857	0.54698	0	0.0104167	0	0	0.0361446	0.015873	0	0.00591716	hyper	N	N	N	N
A1	18435520	18435619	0	0.318841	0.0106383	0	0.012987	0.00943396	0	0.0107527	0.00581395	0.00598802	hyper	N	N	N	N
A1	18435620	18435719	0.00458716	0.35	0.0104167	0.0185185	0	0.00961538	0.0327869	0.0175439	0.0110497	0	hyper	N	N	N	N
A1	18435720	18435819	0.00355872	0.319703	0	0	0	0.00970874	0.015873	0.0204082	0.00529101	0.00636943	hyper	N	N	N	N
A1	18436120	18436219	0	0.354167	0	0	0	0	0	0	0	0	hyper	N	N	N	N
A1	18549946	18550045	0	0.44186	0	0.612903	0	0	0	0	0	0	hyper	hyper	N	N	N
A1	18671051	18671150	0	0.47619	0	0.0526316	0	0	0	0	0.03125	0	hyper	N	N	N	N
A1	18775056	18775155	0.0114943	0.00520833	0.333333	0.0166667	0.0151515	0	0.0128205	0	0	0.00571429	N	hypo	N	N	N
A1	19086570	19086669	0	0.1	0	0.333333	0.0434783	0.037037	0.0232558	0.037037	0.0238095	0	N	hyper	N	N	N
A1	19092859	19092958	0.0206186	0.019802	0	0.492063	0	0.0188679	0.0138889	0.0352941	0.0192308	0	N	hyper	N	N	N
A1	19343756	19343855	0.0384615	0.505051	0	0	0	0	0	0.824427	0	0	hyper	N	N	hyper	N
A1	19343956	19344055	0	0.510204	0	0.1	0	0	0	0.790541	0	0	hyper	N	N	hyper	N
A1	19344056	19344155	0.00909091	0.495726	0	0.0769231	0.016129	0.172414	0	0.815789	0	0	hyper	N	N	hyper	N
A1	19344156	19344255	0	0.397959	0	0.047619	0	0.0263158	0.030303	0.729032	0.0227273	0.0125	hyper	N	N	hyper	N
A1	19344556	19344655	0.0103093	0.575472	0.0169492	0	0	0	0.0212766	0.511254	0	0.00680272	hyper	N	N	hyper	N
A1	19345056	19345155	0	0.674419	0.025	0.623762	0	0.0545455	0	0.689119	0.0253165	0	hyper	hyper	N	hyper	N
A1	19354843	19354942	0	0.3125	0	0	0	0	0.0425532	0.0238095	0	0.0128205	hyper	N	N	N	N
A1	19400721	19400820	0	0.41791	0	0.514286	0.0169492	0.05	0.0377358	0.0238095	0	0	hyper	hyper	N	N	N
A1	19400921	19401020	0.00632911	0.51	0	0.612245	0	0	0	0.0487805	0.0175439	0	hyper	hyper	N	N	N
A1	19401321	19401420	0	0.392157	0	0.0512821	0	0	0.0153846	0.0142857	0.0102041	0.010101	hyper	N	N	N	N
A1	19423291	19423390	0	0	0	0.3125	0.00877193	0	0	0	0	0	N	hyper	N	N	N
A1	19423391	19423490	0.0105263	0	0	0.361111	0.0144928	0	0.0694444	0.0352941	0.010101	0.0377358	N	hyper	N	N	N
A1	19423491	19423590	0	0	0	0.434783	0	0	0	0.0625	0	0	N	hyper	N	N	N
A1	19470297	19470396	0	0	0	0.636364	0	0	0	0	0	0	N	hyper	N	N	N
A1	19605755	19605854	0	0.30137	0	0	0	0	0	0	0	0.010989	hyper	N	N	N	N
A1	19622392	19622491	0	0.398693	0	0.0131579	0	0.377358	0.0204082	0.65098	0	0	hyper	N	hyper	hyper	N
A1	19622492	19622591	0	0.363636	0	0	0	0.103448	0.09375	0.493333	0	0	hyper	N	N	hyper	N
A1	19622892	19622991	0	0.242268	0.0175439	0.430303	0.012987	0.0169492	0	0	0	0.00943396	N	hyper	N	N	N
A1	19623092	19623191	0.00502513	0.56	0	0.725	0	0	0.0133333	0.0517241	0	0	hyper	hyper	N	N	N
A1	19623292	19623391	0.0134228	0.114754	0	0.327273	0	0	0	0	0.021978	0	N	hyper	N	N	N
A1	19644181	19644280	0.0892857	0.766	0.576087	0.844732	0.620438	0.794393	0.577236	0.790123	0.21374	0.288889	hyper	N	N	N	N
A1	19644981	19645080	0.424342	0.772887	0.628571	0.788079	0.714286	0.529101	0.673203	0.627193	0.246032	0.216867	hyper	N	N	N	N
A1	19645281	19645380	0.108696	0.646789	0.356522	0.718894	0.43617	0.386792	0.272727	0.508621	0.0720721	0.234694	hyper	hyper	N	N	N
A1	19645381	19645480	0.300752	0.697297	0.622642	0.601351	0.524272	0.569767	0.626263	0.660714	0.148936	0.23	hyper	N	N	N	N
A2	268353	268452	0	0.407643	0	0	0	0	0	0.0508475	0	0	hyper	N	N	N	N
A2	268453	268552	0.0227273	0.441176	0	0.02	0	0	0.02	0	0	0	hyper	N	N	N	N
A2	270581	270680	0.0124224	0.805063	0.0178571	0.545455	0	0.0149254	0	0.00909091	0	0.0113636	hyper	hyper	N	N	N
A2	270681	270780	0	0.799483	0.011236	0.226667	0	0	0.0188679	0.0530303	0	0.00680272	hyper	N	N	N	N
A2	270781	270880	0	0.707819	0	0.452055	0	0	0	0.075	0	0	hyper	hyper	N	N	N
A2	270881	270980	0.00925926	0.656535	0	0.221311	0	0	0	0.078125	0	0	hyper	N	N	N	N
A2	271181	271280	0	0.900662	0.0833333	0.54918	0	0	0.0196078	0	0	0.0142857	hyper	hyper	N	N	N
A2	271281	271380	0	0.812287	0.129032	0.674157	0	0	0	0	0	0	hyper	hyper	N	N	N
A2	271381	271480	0	0.768939	0.111111	0.644444	0	0	0	0	0	0.0350877	hyper	hyper	N	N	N
A2	271481	271580	0	0.809524	0	0.62	0	0	0	0.0166667	0	0	hyper	hyper	N	N	N
A2	271781	271880	0.011236	0.891586	0	0.748603	0	0.0128205	0.0309278	0.0530303	0.00757576	0	hyper	hyper	N	N	N
A2	592606	592705	0.011236	0.56875	0	0.24812	0	0.0142857	0	0.0116279	0.0142857	0	hyper	N	N	N	N
A2	592906	593005	0.0432099	0.486891	0.0116279	0.096	0.010989	0.0652174	0.0352941	0.0833333	0	0	hyper	N	N	N	N
A2	593006	593105	0.0162602	0.52071	0.0169492	0.21978	0	0.0142857	0	0.0142857	0	0	hyper	N	N	N	N
A2	593106	593205	0.00502513	0.419492	0.0126582	0.245902	0.0111111	0.0560748	0.0526316	0.0120482	0	0	hyper	N	N	N	N
A2	593206	593305	0	0.355932	0	0.102564	0	0.025	0	0.0434783	0	0	hyper	N	N	N	N
A2	725698	725797	0.011236	0.0430108	0	0.0107527	0	0.0217391	0	0.0530973	0.335165	0.00847458	N	N	N	N	hypo
A2	827187	827286	0	0.333333	0	0.335938	0	0.18	0	0.18018	0	0	hyper	hyper	N	N	N
A2	827687	827786	0.00561798	0.782462	0	0.823779	0	0.75772	0.0238095	0.814815	0.00571429	0	hyper	hyper	hyper	hyper	N
A2	828387	828486	0.00625	0.811236	0	0.607717	0	0.583969	0.0285714	0.654135	0.0143885	0.00512821	hyper	hyper	hyper	hyper	N
A2	828487	828586	0	0.511002	0	0.471111	0	0.411111	0.0175439	0.479508	0	0.00578035	hyper	hyper	hyper	hyper	N
A2	828687	828786	0	0.777027	0	0.641221	0	0.603175	0	0.656489	0	0	hyper	hyper	hyper	hyper	N
A2	828787	828886	0	0.943038	0.0357143	0.884848	0	0.860606	0.12	0.861111	0.0142857	0	hyper	hyper	hyper	hyper	N
A2	829187	829286	0	0.653968	0	0.445833	0	0.364312	0.0266667	0.406393	0	0	hyper	hyper	hyper	hyper	N
A2	1151981	1152080	0.0368664	0.462963	0.0618557	0.0534351	0.0740741	0.107143	0.0652174	0.0163934	0.0075188	0.00714286	hyper	N	N	N	N
A2	1152081	1152180	0.0350877	0.337209	0.0813953	0.0363636	0.0103093	0.0272727	0.0212766	0.0408163	0	0	hyper	N	N	N	N
A2	1608651	1608750	0	0.769231	0	0	0	0	0	0	0	0	hyper	N	N	N	N
A2	1608751	1608850	0	0.391608	0	0	0	0	0.0227273	0	0.015625	0	hyper	N	N	N	N
A2	1608851	1608950	0	0.684685	0	0	0	0	0	0	0	0.0147059	hyper	N	N	N	N
A2	1609051	1609150	0	0.382353	0	0.0357143	0	0	0	0	0	0	hyper	N	N	N	N
A2	1609351	1609450	0	0.544503	0	0.0175439	0	0	0	0	0	0	hyper	N	N	N	N
A2	1610451	1610550	0	0.409639	0	0.22	0	0.0208333	0	0.0178571	0	0	hyper	N	N	N	N
A2	1659246	1659345	0	0.328358	0	0.0178571	0	0	0.0140845	0	0	0.00934579	hyper	N	N	N	N
A2	1707767	1707866	0.0186916	0.327869	0.131579	0.025	0	0.0465116	0.0625	0	0	0	hyper	N	N	N	N
A2	1712540	1712639	0	0.304965	0	0.0384615	0	0	0	0	0.0150376	0	hyper	N	N	N	N
A2	1712640	1712739	0	0.302703	0	0.012987	0.0117647	0	0.0285714	0.0813953	0	0	hyper	N	N	N	N
A2	1713240	1713339	0	0.342466	0	0	0	0	0	0.327103	0.0142857	0	hyper	N	N	hyper	N
A2	1713440	1713539	0.00892857	0.189189	0	0	0.0153846	0	0.0652174	0.383333	0	0.0169492	N	N	N	hyper	N
A2	1713540	1713639	0	0.194444	0	0	0.0120482	0	0.09375	0.408696	0	0.00990099	N	N	N	hyper	N
A2	1714540	1714639	0	0.541667	0	0	0	0.0344828	0.031746	0.602273	0.0108696	0	hyper	N	N	hyper	N
A2	1934363	1934462	0	0.302632	0	0	0	0.0108696	0	0.0125	0.0142857	0	hyper	N	N	N	N
A2	1970733	1970824	0	0	0	0	0	0	0.0416667	0	0.277778	0.603604	N	N	N	N	hyper
A2	3252508	3252607	0	0.324324	0.20339	0.25	0	0	0	0.0555556	0	0.0625	hyper	N	N	N	N
A2	3252608	3252707	0.00595238	0.495575	0.192308	0.166667	0	0	0	0.0392157	0	0.018018	hyper	N	N	N	N
A2	3272183	3272282	0	0.405172	0	0.307692	0	0.173913	0	0	0	0	hyper	hyper	N	N	N
A2	3272283	3272382	0.0126582	0.795918	0	0.622951	0.171429	0.761905	0	0.0151515	0.0273973	0.0461538	hyper	hyper	hyper	N	N
A2	3304458	3304557	0.631579	0.126582	0.706897	0.196078	0.47619	0.0810811	0.37037	0.0508475	0.0327869	0	hypo	hypo	hypo	hypo	N
A2	3305058	3305157	0.0163934	0.333333	0	0.0512821	0.125	0.0740741	0.0208333	0.0714286	0.031746	0.06	hyper	N	N	N	N
A2	3305458	3305557	0	0.338235	0.0526316	0.25	0.411765	0.210526	0	0	0.0285714	0.0422535	hyper	N	N	N	N
A2	3307466	3307565	0	0.348101	0.025641	0.2	0	0	0.0294118	0	0.0222222	0.01	hyper	N	N	N	N
A2	3307566	3307665	0	0.37069	0	0.264151	0.0285714	0	0	0.0135135	0	0	hyper	N	N	N	N
A2	3307866	3307965	0.0217391	0.434211	0.0238095	0.54023	0	0.0217391	0	0.0204082	0	0	hyper	hyper	N	N	N
A2	3736112	3736211	0	0.655738	0.0140845	0.242424	0	0.00724638	0.047619	0	0	0.00540541	hyper	N	N	N	N
A2	3736212	3736311	0	0.730769	0	0.585366	0	0.015873	0	0	0	0.0277778	hyper	hyper	N	N	N
A2	3736412	3736511	0.0128205	0.478723	0.0208333	0.380952	0	0.0652174	0.0232558	0	0.0862069	0.0266667	hyper	hyper	N	N	N
A2	3736812	3736911	0.00675676	0.596567	0	0.0240964	0	0	0.0612245	0.0315789	0	0.00537634	hyper	N	N	N	N
A2	3950504	3950561	0.38674	0.781609	0.568182	0.540984	0.445946	0.467105	0.297619	0.540541	0.289855	0.253521	hyper	N	N	N	N
A2	4106750	4106849	0.370432	0.819629	0.550645	0.727273	0.451327	0.670027	0.328571	0.67037	0.141463	0.382979	hyper	N	N	hyper	N
A2	4107250	4107349	0.405797	0.787724	0.488095	0.6	0.4	0.535509	0.195652	0.436893	0.170455	0.370968	hyper	N	N	N	N
A2	4107550	4107649	0.417647	0.790476	0.59292	0.773333	0.520548	0.879552	0.418182	0.84058	0.0789474	0.622222	hyper	N	hyper	hyper	hyper
A2	4107750	4107849	0.605405	0.781395	0.741379	0.632812	0.604167	0.667702	0.5875	0.630631	0.210526	0.525	N	N	N	N	hyper
A2	4107950	4108049	0.473988	0.904762	0.742857	0.840278	0.680851	0.846154	0.584158	0.857868	0.244681	0.622754	hyper	N	N	N	hyper
A2	4108050	4108149	0.27439	0.804233	0.263158	0.766129	0.203125	0.707838	0.102564	0.690058	0.111111	0.447368	hyper	hyper	hyper	hyper	hyper
A2	4108350	4108449	0.68617	0.793478	0.636364	0.835821	0.472222	0.793349	0.536842	0.768519	0.423529	0.668571	N	N	hyper	N	N
A2	4108850	4108949	0.65534	0.886525	0.611111	0.876364	0.448052	0.811421	0.55814	0.72619	0.413333	0.597865	N	N	hyper	N	N
A2	4108950	4109049	0.511364	0.81893	0.606061	0.829596	0.447674	0.70017	0.373016	0.494318	0.25	0.465753	hyper	N	N	N	N
A2	5349346	5349445	0	0.729592	0	0.641667	0.0212766	0.575058	0.0740741	0.605263	0.181373	0.184615	hyper	hyper	hyper	hyper	N
A2	5349446	5349545	0.0204082	0.564103	0	0.559441	0	0.53178	0.0227273	0.389189	0.26257	0.219178	hyper	hyper	hyper	hyper	N
A2	5350346	5350445	0.0102041	0.64486	0	0.619048	0.1	0.643032	0	0.528169	0.362694	0.25	hyper	hyper	hyper	hyper	N
A2	5350746	5350845	0	0.777778	0	0.79845	0	0.78125	0	0.700508	0.449275	0.24183	hyper	hyper	hyper	hyper	N
A2	5436724	5436823	0	0.547619	0.0357143	0	0.0277778	0	0	0.0625	0	0.0428571	hyper	N	N	N	N
A2	5616333	5616432	0.482517	0.84918	0.541353	0.638889	0.54023	0.641304	0.415929	0.573529	0.212329	0.150794	hyper	N	N	N	N
A2	5617633	5617732	0.463158	0.721519	0.571429	0.695122	0.479592	0.636986	0.393701	0.722973	0.56	0.388889	N	N	N	hyper	N
A2	6145011	6145110	0.893617	0.791667	0.89011	0.666667	0.803738	0.6875	0.881356	0.875	0.21875	0.53	N	N	N	N	hyper
A2	7280076	7280175	0	0.382514	0	0.201681	0.0677966	0.0674157	0	0.0114943	0	0.00564972	hyper	N	N	N	N
A2	7739233	7739332	0.008	0.465517	0	0.729508	0.0142857	0	0.0246914	0	0	0.0420168	hyper	hyper	N	N	N
A2	8145319	8145418	0.71028	0.607143	0.662338	0.606061	0.77027	0.436364	0.681159	0.534884	0.188235	0.155556	N	N	hypo	N	N
A2	8585255	8585354	0.00917431	0.562162	0.0153846	0.336449	0.0217391	0.235294	0	0.0588235	0	0.0192308	hyper	hyper	N	N	N
A2	8585355	8585454	0.00323625	0.468547	0.00689655	0.216535	0.00763359	0.0177778	0.0198675	0.0168539	0	0	hyper	N	N	N	N
A2	8585455	8585554	0.0104167	0.558282	0	0.342593	0	0.134328	0.0285714	0	0	0	hyper	hyper	N	N	N
A2	8586055	8586154	0.00689655	0.581498	0.0232558	0.27381	0	0.0614035	0	0.0190476	0	0	hyper	N	N	N	N
A2	8586855	8586954	0.0294118	0.671429	0.0454545	0.0645161	0	0	0	0	0	0	hyper	N	N	N	N
A2	8586955	8587054	0	0.651899	0.0125	0	0	0.00943396	0.0172414	0	0	0.00546448	hyper	N	N	N	N
A2	8587155	8587254	0	0.412698	0	0.030303	0	0.0294118	0	0.0294118	0	0	hyper	N	N	N	N
A2	8630490	8630589	0.0144928	0.321839	0.0185185	0	0	0	0	0.025641	0.027027	0	hyper	N	N	N	N
A2	9140644	9140743	0.0197044	0.561151	0.0181818	0.369942	0.178082	0.278481	0.234234	0.248227	0.0442478	0.0641026	hyper	hyper	N	N	N
A2	9140944	9141043	0	0.670968	0	0.414634	0.211268	0.329268	0.153846	0.54386	0.0412371	0	hyper	hyper	N	hyper	N
A2	9141344	9141443	0	0.516854	0.142857	0.275229	0.27451	0.180233	0.253333	0.302682	0.0128205	0.0195122	hyper	N	N	N	N
A2	9141444	9141543	0	0.398458	0.314815	0.253623	0.298701	0.2249	0.255319	0.309038	0.0352941	0.0181818	hyper	N	N	N	N
A2	9141644	9141743	0.00900901	0.446154	0.240964	0.197452	0.348958	0.338843	0.338843	0.417323	0.025641	0.025641	hyper	N	N	N	N
A2	9252348	9252447	0	0.860902	0	0.782222	0.0188679	0.681592	0.016129	0.777293	0	0.0172414	hyper	hyper	hyper	hyper	N
A2	9253448	9253547	0.0208333	0.858696	0	0.782051	0.0238095	0.601449	0.133333	0.721925	0	0	hyper	hyper	hyper	hyper	N
A2	9253548	9253647	0	0.734417	0.037037	0.717742	0	0.494949	0	0.505848	0	0	hyper	hyper	hyper	hyper	N
A2	9415538	9415637	0	0.412698	0	0.275	0	0	0	0.0869565	0	0.0227273	hyper	N	N	N	N
A2	9415838	9415937	0.00662252	0.369369	0.114286	0.5	0	0	0	0.0487805	0	0	hyper	hyper	N	N	N
A2	9416238	9416337	0	0.649351	0.0714286	0.615385	0	0.027027	0.025	0	0	0	hyper	hyper	N	N	N
A2	9416438	9416537	0.00436681	0.410138	0	0.154639	0	0.00833333	0	0.027027	0	0	hyper	N	N	N	N
A2	9416838	9416937	0.00564972	0.567568	0.142857	0.540816	0	0.398649	0.0307692	0.0263158	0	0	hyper	hyper	hyper	N	N
A2	9614225	9614324	0	0.656	0.0128205	0.638095	0.0104167	0.019802	0	0.0263158	0	0	hyper	hyper	N	N	N
A2	9731287	9731386	0	0.666667	0	0.527778	0.0277778	0.208333	0.131579	0.151515	0.176471	0.0208333	hyper	hyper	N	N	N
A2	9731387	9731486	0	0.726027	0	0.556213	0.045977	0.203883	0.238636	0.263736	0.173611	0.019802	hyper	hyper	N	N	N
A2	10242400	10242499	0.00571429	0.350932	0.0117647	0.154762	0	0	0	0.0183486	0	0	hyper	N	N	N	N
A2	10562682	10562781	0.33557	0.700521	0.5	0.62234	0.342105	0.688525	0.427184	0.723684	0.228261	0.253968	hyper	N	hyper	N	N
A2	10562882	10562981	0.146259	0.67284	0.274419	0.630901	0.166667	0.626506	0.298013	0.717172	0.0488889	0.130841	hyper	hyper	hyper	hyper	N
A2	10563482	10563581	0.456311	0.792867	0.508671	0.668449	0.448819	0.678571	0.54	0.735395	0.0904255	0.0927835	hyper	N	N	N	N
A2	10563782	10563881	0.264984	0.61157	0.481343	0.491489	0.259259	0.468085	0.371981	0.502941	0.0788382	0.0774648	hyper	N	N	N	N
A2	10563882	10563981	0.396739	0.699333	0.498845	0.522613	0.414062	0.589869	0.494949	0.645503	0.0610465	0.115132	hyper	N	N	N	N
A2	10693820	10693919	0	0.563218	0	0	0	0.0465116	0	0.027027	0	0	hyper	N	N	N	N
A2	10989735	10989834	0	0.32	0.0606061	0.292135	0.0576923	0.354545	0.0689655	0.333333	0.0480769	0.326316	hyper	N	N	N	N
A2	10990235	10990334	0	0.47541	0	0.684211	0	0.65625	0	0.297297	0.0857143	0.581395	hyper	hyper	hyper	N	hyper
A2	11237093	11237192	0.0246914	0.0142857	0	0	0	0	0	0	0.793103	0.0363636	N	N	N	N	hypo
A2	11238193	11238292	0.0333333	0	0	0	0	0	0.0208333	0.0147059	0.584211	0	N	N	N	N	hypo
A2	11297408	11297507	0.00952381	0.766667	0.0196078	0.571429	0.025	0.22	0.328358	0.4375	0	0	hyper	hyper	N	N	N
A2	11297508	11297607	0	0.533333	0.0952381	0.255814	0.027027	0.126761	0.128205	0.256757	0.0243902	0	hyper	N	N	N	N
A2	11297608	11297707	0	0.626667	0.117647	0.642857	0	0.230769	0.583333	0.538462	0	0	hyper	hyper	N	N	N
A2	11297908	11298007	0	0.468	0	0.379121	0.01	0.0224719	0.0333333	0.137255	0	0.00735294	hyper	hyper	N	N	N
A2	12181574	12181673	0.020202	0.322222	0	0.0294118	0.0344828	0	0	0	0.0285714	0.0178571	hyper	N	N	N	N
A2	12182074	12182173	0.00719424	0.382716	0	0.0169492	0	0	0.0192308	0.0408163	0	0	hyper	N	N	N	N
A2	12482985	12483084	0.0175439	0.418182	0	0	0	0	0	0	0.025641	0	hyper	N	N	N	N
A2	12722100	12722199	0	0.308824	0	0	0	0	0	0	0.00900901	0	hyper	N	N	N	N
A2	13392910	13393009	0	0.417219	0	0.109375	0	0	0	0.0263158	0.0111111	0	hyper	N	N	N	N
A2	13393210	13393309	0	0.769231	0	0.270833	0	0.0322581	0.0294118	0.0540541	0.0123457	0.0188679	hyper	N	N	N	N
A2	13394010	13394109	0	0.849315	0.0246914	0.699454	0	0.0103093	0	0.558824	0	0.01	hyper	hyper	N	hyper	N
A2	13394110	13394209	0.0144928	0.80273	0	0.618868	0	0	0.0135135	0.409496	0.00526316	0	hyper	hyper	N	hyper	N
A2	13394210	13394309	0	0.885845	0	0.630137	0	0	0	0.636364	0	0.0208333	hyper	hyper	N	hyper	N
A2	13394310	13394409	0	0.863179	0	0.649789	0	0.016129	0.0117647	0.561947	0.013245	0	hyper	hyper	N	hyper	N
A2	13394510	13394609	0	0.690391	0	0.392523	0	0	0	0.460993	0	0	hyper	hyper	N	hyper	N
A2	13394710	13394809	0.0172414	0.914062	0.5	0.426667	0	0	0	0.740385	0	0.0625	hyper	N	N	hyper	N
A2	13394810	13394909	0	0.837209	0.222222	0.597633	0	0.010989	0.0175439	0.725543	0.00775194	0.0380952	hyper	hyper	N	hyper	N
A2	13394910	13395009	0.00440529	0.945187	0	0.780702	0	0	0.0280374	0.846715	0	0.00819672	hyper	hyper	N	hyper	N
A2	13395510	13395609	0	0.926004	0	0.746606	0.00934579	0	0.037037	0.857895	0.0285714	0.0520833	hyper	hyper	N	hyper	N
A2	13395610	13395709	0.0142857	0.814882	0	0.557692	0.019802	0	0.011236	0.679518	0	0.0186916	hyper	hyper	N	hyper	N
A2	13395810	13395909	0	0.789286	0	0.472222	0	0	0	0.941358	0	0	hyper	hyper	N	hyper	N
A2	13395910	13396009	0	0.731183	0	0.326531	0	0.0625	0.0344828	0.85	0	0	hyper	hyper	N	hyper	N
A2	13396010	13396109	0.00480769	0.619835	0	0.314607	0	0.0431655	0.00961538	0.689227	0	0.0103627	hyper	hyper	N	hyper	N
A2	13396110	13396209	0.0140845	0.547794	0.00943396	0.0384615	0.00952381	0	0.0483871	0.763514	0.0143885	0.008	hyper	N	N	hyper	N
A2	13396210	13396309	0.00961538	0.663366	0	0	0.0111111	0.0169492	0.025	0.8	0	0.0140845	hyper	N	N	hyper	N
A2	13396510	13396609	0	0.598039	0	0	0	0	0.0416667	0.817143	0	0	hyper	N	N	hyper	N
A2	13444668	13444767	0.0120482	0.439655	0.0144928	0.213333	0	0.015873	0	0	0	0	hyper	N	N	N	N
A2	13492333	13492432	0.00743494	0.337423	0	0	0.013986	0	0	0.0597826	0.0111111	0.00662252	hyper	N	N	N	N
A2	13596572	13596671	0	0.0204082	0	0.314286	0	0.0185185	0.0188679	0.010989	0.00990099	0	N	hyper	N	N	N
A2	13813732	13813831	0	0.25641	0	0.35	0	0	0	0	0	0	N	hyper	N	N	N
A2	14514174	14514273	0.112676	0.849673	0.182927	0.761658	0	0.0673077	0.275676	0.879888	0.00636943	0.439462	hyper	hyper	N	hyper	hyper
A2	14514374	14514473	0	0.762712	0.025641	0.509677	0	0	0.0277778	0.75	0	0.174757	hyper	hyper	N	hyper	N
A2	14653591	14653690	0.0116279	0.0181818	0.477273	0.0526316	0	0	0.0232558	0	0.0238095	0	N	hypo	N	N	N
A2	14713548	14713647	0.0192308	0.544444	0	0.183673	0	0	0	0.0227273	0	0.0131579	hyper	N	N	N	N
A2	14888389	14888488	0.0107527	0.529412	0	0	0	0	0	0	0	0	hyper	N	N	N	N
A2	15056726	15056825	0.257426	0	0.482143	0.027027	0	0	0.03125	0.03125	0	0	N	hypo	N	N	N
A2	15056926	15057025	0.747967	0.0638298	0.946429	0.142857	0.0333333	0.0833333	0.428571	0.176471	0.0212766	0	hypo	hypo	N	N	N
A2	15057226	15057325	0.348659	0	0.708609	0	0.0107527	0	0.0555556	0	0	0.0126582	hypo	hypo	N	N	N
A2	15266670	15266769	0.326087	0.730769	0.474576	0.697059	0.139535	0.421053	0.293333	0.441176	0.0596026	0	hyper	N	N	N	N
A2	15457600	15457699	0	0.347222	0	0.151163	0	0.0138889	0.0114943	0.0350877	0.00735294	0.00740741	hyper	N	N	N	N
A2	15542782	15542881	0	0.30303	0	0.0384615	0	0	0	0.0204082	0.0322581	0.0266667	hyper	N	N	N	N
A3	1506	1605	0	0	0.52381	0	0	0	0.0625	0	0	0	N	hypo	N	N	N
A3	20422	20521	0	0.76	0	0.75	0	0.692308	0.0350877	0.693878	0.0136986	0.0155039	hyper	hyper	hyper	hyper	N
A3	20522	20621	0	0.675	0	0.72043	0	0.564706	0	0.618644	0	0	hyper	hyper	hyper	hyper	N
A3	21222	21321	0	0.721925	0	0.715686	0	0.682028	0	0.714286	0	0.0208333	hyper	hyper	hyper	hyper	N
A3	22122	22221	0	0.748299	0	0.85443	0	0.890244	0	0.891473	0	0.02	hyper	hyper	hyper	hyper	N
A3	22222	22321	0	0.618182	0	0.776	0	0.492754	0	0.649485	0	0	hyper	hyper	hyper	hyper	N
A3	22322	22421	0.0232558	0.623656	0	0.853556	0	0.908163	0	0.827815	0	0.0175439	hyper	hyper	hyper	hyper	N
A3	22522	22621	0	0.586667	0	0.91358	0	0.592593	0	0.827957	0	0	hyper	hyper	hyper	hyper	N
A3	47553	47652	0.0166667	0.03125	0.0227273	0.0238095	0	0	0.027027	0.479452	0	0	N	N	N	hyper	N
A3	70922	71021	0	0.439394	0	0.314815	0	0	0.0344828	0	0.0181818	0	hyper	hyper	N	N	N
A3	71322	71421	0	0.537879	0	0.675676	0	0.0416667	0	0.0540541	0	0	hyper	hyper	N	N	N
A3	71422	71521	0.0243902	0.514019	0	0.809917	0	0.0612245	0	0.0465116	0	0	hyper	hyper	N	N	N
A3	71522	71621	0	0.548387	0.025641	0.861702	0	0.0384615	0	0.0657895	0	0	hyper	hyper	N	N	N
A3	252704	252803	0	0.134328	0.025641	0.333333	0	0.0120482	0	0	0	0	N	hyper	N	N	N
A3	252804	252903	0.00546448	0.354037	0	0.382979	0	0	0	0.0103093	0	0.00869565	hyper	hyper	N	N	N
A3	300330	300429	0	0.482143	0	0.354839	0	0.0915493	0	0.0240964	0.0212766	0.0165746	hyper	hyper	N	N	N
A3	300430	300529	0	0.65	0	0.511111	0	0	0	0.0363636	0.0151515	0.0131579	hyper	hyper	N	N	N
A3	428998	429097	0.0136986	0	0	0.493976	0	0	0	0.0425532	0	0	N	hyper	N	N	N
A3	429098	429197	0	0.0175439	0.0243902	0.534483	0	0	0.03125	0	0.025	0	N	hyper	N	N	N
A3	429298	429397	0	0.010101	0.0515464	0.367188	0.0116279	0	0	0.0153846	0	0	N	hyper	N	N	N
A3	429398	429497	0	0	0.0298507	0.447619	0	0	0	0.0377358	0	0	N	hyper	N	N	N
A3	429498	429597	0.00436681	0	0.0552147	0.40613	0.0112994	0	0.0229008	0	0.00757576	0.01	N	hyper	N	N	N
A3	429598	429697	0.00529101	0.0104712	0.0412371	0.497268	0.0102041	0.00699301	0	0.0150376	0.0153846	0.0300752	N	hyper	N	N	N
A3	429698	429797	0.0144928	0	0	0.42492	0	0.00483092	0.0144928	0.0104712	0.00609756	0.013624	N	hyper	N	N	N
A3	429798	429897	0.00696864	0	0.00546448	0.390625	0	0.00446429	0.00595238	0.0140845	0.00294118	0.00574713	N	hyper	N	N	N
A3	429898	429997	0.0097561	0.0344828	0.0198675	0.401099	0.020979	0	0	0.00540541	0	0.00552486	N	hyper	N	N	N
A3	982918	983017	0	0.157895	0	0.409091	0	0	0.0227273	0.0714286	0	0	N	hyper	N	N	N
A3	1031377	1031476	0	0.525	0.016129	0.392405	0	0.0377358	0.030303	0.132353	0	0	hyper	hyper	N	N	N
A3	1032477	1032576	0	0.355263	0	0.539683	0	0	0.0243902	0.0357143	0	0	hyper	hyper	N	N	N
A3	1066457	1066556	0.0103093	0.5	0.023622	0.103093	0.00909091	0	0.0102041	0.0116279	0.00653595	0	hyper	N	N	N	N
A3	1067557	1067656	0.00598802	0.50565	0.010989	0.513089	0	0.0142857	0.0361446	0.0507246	0	0.00699301	hyper	hyper	N	N	N
A3	1504793	1504892	0.0481928	0.172414	0.463158	0	0	0.0232558	0.0681818	0.0240964	0	0.0238095	N	hypo	N	N	N
A3	1590645	1590744	0	0.376923	0	0.405405	0	0.449541	0	0.387597	0	0.045977	hyper	hyper	hyper	hyper	N
A3	1590745	1590844	0	0.49162	0	0.46789	0	0.372549	0	0.415385	0	0	hyper	hyper	hyper	hyper	N
A3	1590945	1591044	0.0217391	0.580952	0	0.554455	0	0.628571	0.0232558	0.673469	0	0	hyper	hyper	hyper	hyper	N
A3	1591945	1592044	0	0.80456	0	0.761658	0.025	0.792135	0.0172414	0.811388	0	0	hyper	hyper	hyper	hyper	N
A3	1592445	1592544	0.0196078	0.795745	0.010989	0.722488	0	0.838235	0.0121951	0.85	0	0	hyper	hyper	hyper	hyper	N
A3	1592745	1592844	0.00598802	0.663121	0.0285714	0.735683	0	0.742947	0.0204082	0.794393	0	0.0169492	hyper	hyper	hyper	hyper	N
A3	1592945	1593044	0.0138889	0.726027	0	0.681818	0	0.716049	0	0.673077	0	0	hyper	hyper	hyper	hyper	N
A3	1652847	1652946	0.0727273	0	0.5	0	0	0	0.0487805	0	0	0	N	hypo	N	N	N
A3	1653047	1653146	0.0357143	0.00714286	0.392157	0	0	0	0.0181818	0	0	0	N	hypo	N	N	N
A3	1812681	1812780	0.589862	0	0.4	0	0.352941	0	0.466667	0.570312	0	0.4875	hypo	hypo	hypo	N	hyper
A3	1812781	1812880	0.5625	0.0357143	0.435644	0	0.310345	0	0.431655	0.687023	0	0.352941	hypo	hypo	hypo	N	hyper
A3	1812881	1812980	0.472906	0	0.386861	0	0.392857	0	0.377193	0.445946	0	0.471861	hypo	hypo	hypo	N	hyper
A3	1812981	1813080	0.443396	0	0.358491	0	0.275862	0	0.354839	0.5	0	0.444444	hypo	hypo	N	N	hyper
A3	1813181	1813280	0.581197	0.0147059	0.6875	0	0.5	0	0.587629	0.616438	0	0.384106	hypo	hypo	hypo	N	hyper
A3	1813481	1813580	0.55102	0.0434783	0.411765	0	0.25	0.0740741	0.610619	0.552239	0	0.453988	hypo	hypo	N	N	hyper
A3	1813581	1813680	0.621495	0.0379747	0.646465	0	0.416667	0.0222222	0.603352	0.758621	0	0.599156	hypo	hypo	hypo	N	hyper
A3	1847250	1847349	0.00943396	0.56383	0.0677966	0.0955882	0	0.00704225	0	0.00952381	0	0.00444444	hyper	N	N	N	N
A3	1847950	1848049	0	0.5	0.0172414	0.0447761	0	0	0.047619	0	0	0.0163934	hyper	N	N	N	N
A3	2151775	2151874	0	0.507692	0	0	0	0	0	0.0285714	0	0	hyper	N	N	N	N
A3	2168760	2168859	0.0119048	0	0.02	0.490196	0	0	0.0227273	0.0277778	0	0	N	hyper	N	N	N
A3	2486332	2486431	0	0.171429	0	0.0545455	0	0.316667	0	0	0	0.0128205	N	N	hyper	N	N
A3	2592337	2592436	0.115942	0.00694444	0.456522	0.0530973	0	0.0392157	0.06	0.0539216	0	0.0181159	N	hypo	N	N	N
A3	2836180	2836279	0	0.340426	0	0	0	0.0434783	0	0.0227273	0	0	hyper	N	N	N	N
A3	2836380	2836479	0.00757576	0.358974	0.0147059	0	0.047619	0	0	0.0444444	0	0	hyper	N	N	N	N
A3	3254388	3254487	0	0.353191	0.010989	0	0	0.00917431	0.0119048	0.0220588	0.00694444	0.010989	hyper	N	N	N	N
A3	3280296	3280395	0	0.371257	0	0.685185	0	0	0	0.0405405	0.0128205	0	hyper	hyper	N	N	N
A3	3293065	3293164	0	0.359155	0	0.1	0	0.0153846	0.0107527	0.0229885	0.010989	0.00636943	hyper	N	N	N	N
A3	3293665	3293764	0.017094	0.600806	0	0	0	0	0.025641	0	0.0238095	0	hyper	N	N	N	N
A3	3293765	3293864	0.0136986	0.743961	0	0.230769	0.0172414	0	0	0.015873	0	0	hyper	N	N	N	N
A3	3293865	3293964	0	0.783133	0	0.0263158	0	0	0.0333333	0	0	0.00689655	hyper	N	N	N	N
A3	3293965	3294064	0	0.676692	0	0	0	0	0.0289855	0.025	0.0126582	0	hyper	N	N	N	N
A3	3294065	3294164	0	0.622222	0	0.0188679	0	0	0.0140845	0.0238095	0.00943396	0	hyper	N	N	N	N
A3	3294165	3294264	0.00961538	0.641221	0	0.0166667	0	0	0.012987	0.0408163	0.00854701	0.00952381	hyper	N	N	N	N
A3	3960128	3960227	0	0	0	0	0	0	0	0.05	0	0.320312	N	N	N	N	hyper
A3	3960428	3960527	0	0	0	0	0	0	0	0	0	0.561321	N	N	N	N	hyper
A3	4007937	4008036	0	0.403509	0	0.0454545	0	0.0217391	0.025641	0.0333333	0	0	hyper	N	N	N	N
A3	4699183	4699282	0.0227273	0	0.402439	0	0.0138889	0.0172414	0.028169	0	0.016129	0	N	hypo	N	N	N
A3	5371964	5372063	0	0.907692	0.0243902	0.711538	0	0.81203	0.0204082	0.876812	0	0.0151515	hyper	hyper	hyper	hyper	N
A3	5372764	5372863	0.0135135	0.918367	0.0285714	0.869565	0	0.842105	0	0.839196	0	0	hyper	hyper	hyper	hyper	N
A3	5372864	5372963	0	0.805085	0	0.75	0	0.737589	0.027027	0.719149	0.0204082	0	hyper	hyper	hyper	hyper	N
A3	5372964	5373063	0.0150376	0.840855	0.0408163	0.760204	0.0121951	0.785088	0.025974	0.764205	0	0	hyper	hyper	hyper	hyper	N
A3	5373164	5373263	0.00819672	0.838906	0.25	0.840659	0.0447761	0.853026	0.0461538	0.883041	0	0	hyper	hyper	hyper	hyper	N
A3	5373264	5373363	0	0.821192	0.152672	0.757322	0.0142857	0.788584	0.0151515	0.8061	0	0	hyper	hyper	hyper	hyper	N
A3	5373364	5373463	0	0.850416	0.339623	0.846535	0.0806452	0.787798	0	0.7851	0	0.00699301	hyper	hyper	hyper	hyper	N
A3	5373664	5373763	0	0.854545	0	0.938776	0	0.953642	0	0.928839	0	0	hyper	hyper	hyper	hyper	N
A3	5373964	5374063	0	0.769492	0.129032	0.728346	0.410714	0.864532	0.0192308	0.836237	0.0149254	0.0112994	hyper	hyper	hyper	hyper	N
A3	5374064	5374163	0	0.788265	0.153153	0.738739	0.377193	0.882199	0.0253165	0.851508	0	0.00862069	hyper	hyper	hyper	hyper	N
A3	5374464	5374563	0	0.672414	0	0.683333	0	0.815385	0	0.824468	0	0	hyper	hyper	hyper	hyper	N
A3	5374564	5374663	0	0.785276	0.0357143	0.509091	0	0.723077	0	0.716495	0.0350877	0	hyper	hyper	hyper	hyper	N
A3	5374664	5374763	0	0.745098	0	0.808511	0.025641	0.9	0.0357143	0.851695	0.0169492	0.0107527	hyper	hyper	hyper	hyper	N
A3	5374964	5375063	0	0.698925	0	0.620915	0	0.758427	0.0540541	0.702222	0.0166667	0	hyper	hyper	hyper	hyper	N
A3	5375064	5375163	0	0.6	0	0.568627	0.0222222	0.698113	0.0178571	0.650442	0.0142857	0	hyper	hyper	hyper	hyper	N
A3	5375164	5375263	0.00826446	0.68254	0.0253165	0.678161	0	0.795918	0.0102041	0.761905	0	0	hyper	hyper	hyper	hyper	N
A3	5375264	5375363	0.0172414	0.661504	0	0.695238	0.0245902	0.833724	0.0130719	0.831486	0	0.0149254	hyper	hyper	hyper	hyper	N
A3	5375564	5375663	0.0052356	0.671512	0	0.561224	0.010989	0.825153	0.0410959	0.779621	0.00694444	0.0461538	hyper	hyper	hyper	hyper	N
A3	5375664	5375763	0.00374532	0.623656	0	0.565684	0	0.757812	0.00970874	0.694497	0.0135135	0.0276498	hyper	hyper	hyper	hyper	N
A3	5375764	5375863	0.016	0.668539	0	0.752	0.0181818	0.907563	0.0416667	0.908213	0	0.0123457	hyper	hyper	hyper	hyper	N
A3	5375864	5375963	0	0.521739	0	0.622642	0	0.721254	0.0169492	0.606299	0.0175439	0.0298507	hyper	hyper	hyper	hyper	N
A3	5523795	5523894	0	0.113208	0	0.417722	0	0	0.0175439	0.0877193	0	0	N	hyper	N	N	N
A3	5523995	5524094	0	0.204082	0	0.725	0.0357143	0	0	0.0487805	0	0	N	hyper	N	N	N
A3	5524295	5524394	0.0172414	0.528302	0.0909091	0.380952	0.136364	0.0810811	0	0	0	0	hyper	N	N	N	N
A3	5524495	5524594	0.0078125	0.705263	0.253012	0.513966	0.12069	0.101266	0.0869565	0.471264	0.00617284	0.0153846	hyper	N	N	hyper	N
A3	5557754	5557853	0.0052356	0.023622	0.025974	0.506562	0	0.00833333	0.0144928	0.103774	0	0	N	hyper	N	N	N
A3	5557854	5557953	0	0.00847458	0.0151515	0.47479	0.0103093	0.00826446	0.03	0.047619	0	0.0150754	N	hyper	N	N	N
A3	5557954	5558053	0.0129032	0.0246914	0.0625	0.608295	0.0140845	0	0	0.0384615	0.00934579	0.0102041	N	hyper	N	N	N
A3	5558054	5558153	0.0113636	0	0	0.622642	0	0.0294118	0	0.0526316	0	0	N	hyper	N	N	N
A3	5569204	5569303	0.0357143	0.0779221	0.396226	0	0	0.0147059	0.0227273	0	0	0.016	N	hypo	N	N	N
A3	6026450	6026549	0	0.546816	0	0.522843	0	0.0135135	0	0.0202703	0	0	hyper	hyper	N	N	N
A3	6026550	6026649	0	0.633663	0	0.53211	0	0	0	0.0243902	0.0133333	0	hyper	hyper	N	N	N
A3	6026850	6026949	0.00478469	0.436709	0.0966469	0.360115	0	0.0026455	0.00740741	0.0291262	0.00192678	0.00183824	hyper	N	N	N	N
A3	6075580	6075679	0.00769231	0.282609	0	0.515625	0.0357143	0.396396	0	0.0119048	0	0	N	hyper	hyper	N	N
A3	6075680	6075779	0.0143885	0.490476	0.05	0.577181	0	0.489796	0.025	0.011236	0	0	hyper	hyper	hyper	N	N
A3	6075780	6075879	0.0075188	0.460993	0.0645161	0.580357	0.0181818	0.462963	0.0149254	0.0114943	0	0	hyper	hyper	hyper	N	N
A3	6075880	6075979	0	0.63125	0.0588235	0.783582	0	0.778481	0	0.0333333	0	0	hyper	hyper	hyper	N	N
A3	6075980	6076079	0.0216606	0.794702	0.323944	0.772277	0.236842	0.813121	0.032967	0.00704225	0.00694444	0.0046729	hyper	hyper	hyper	N	N
A3	6076480	6076579	0	0.751553	0	0.734513	0	0.876777	0.03125	0	0	0	hyper	hyper	hyper	N	N
A3	6090719	6090818	0.0175439	0.513514	0	0.648148	0	0	0	0	0	0	hyper	hyper	N	N	N
A3	6091319	6091418	0	0.213904	0	0.301724	0	0.00574713	0.0215054	0	0	0.0060241	N	hyper	N	N	N
A3	6316979	6317078	0.0869565	0.0110497	0.319328	0	0.0232558	0	0.0153846	0	0.00746269	0	N	hypo	N	N	N
A3	6458892	6458991	0	0	0	0	0	0	0.0625	0.395349	0	0	N	N	N	hyper	N
A3	6627385	6627484	0.264706	0	0.307692	0	0.0833333	0	0	0.0222222	0	0.0253165	N	hypo	N	N	N
A3	6879201	6879300	0.0631579	0	0.357143	0	0	0	0	0.0571429	0	0	N	hypo	N	N	N
A3	6880001	6880100	0.0116279	0.343137	0.0232558	0.02	0.0294118	0	0	0	0.0151515	0	hyper	N	N	N	N
A3	7096062	7096161	0.0217391	0.00934579	0.458333	0.0188679	0.015873	0	0.0285714	0	0	0	N	hypo	N	N	N
A3	7096304	7096403	0.179348	0.122222	0.634615	0	0.0487805	0.00892857	0.00943396	0.012987	0	0.0241935	N	hypo	N	N	N
A3	7097304	7097403	0.0508475	0.0632911	0.357143	0	0.0263158	0	0.0480769	0.0136986	0	0.0107527	N	hypo	N	N	N
A3	7671552	7671651	0	0.516129	0	0.428571	0	0	0	0	0	0	hyper	hyper	N	N	N
A3	7747085	7747184	0.0942408	0.288732	0.393939	0.0173913	0.0886076	0.037037	0	0	0.0130719	0	N	hypo	N	N	N
A3	7754392	7754491	0.34375	0	0.645833	0	0	0	0.0181818	0.0588235	0	0.0217391	hypo	hypo	N	N	N
A3	7754992	7755091	0.0875912	0.0588235	0.465517	0	0	0.0298507	0	0.0285714	0	0.0104167	N	hypo	N	N	N
A3	7755292	7755391	0.282443	0	0.547826	0	0	0	0	0.0192308	0	0	N	hypo	N	N	N
A3	7799593	7799692	0	0.553086	0	0.515957	0	0	0	0.387681	0	0.10303	hyper	hyper	N	hyper	N
A3	7799693	7799792	0.0212766	0.938567	0	0.884058	0	0	0.04	0.632979	0	0.173554	hyper	hyper	N	hyper	N
A3	7799893	7799992	0.0144928	0.807018	0	0.783784	0	0	0	0.537313	0	0.166667	hyper	hyper	N	hyper	N
A3	7800393	7800492	0	0.895745	0	0.767677	0.0144928	0.0147059	0.0384615	0.64	0.0107527	0.0707965	hyper	hyper	N	hyper	N
A3	7800493	7800592	0	0.655949	0	0.637037	0.0135135	0	0.0175439	0.484663	0	0.0625	hyper	hyper	N	hyper	N
A3	8081055	8081154	0.0134228	0	0.511111	0.0178571	0	0.0470588	0.012987	0.0117647	0.0194175	0	N	hypo	N	N	N
A3	8130852	8130951	0.0134228	0.416667	0	0.517857	0	0	0.0151515	0.05	0.0217391	0.00854701	hyper	hyper	N	N	N
A3	8131052	8131151	0	0.423077	0	0.6875	0	0	0	0	0	0.025	hyper	hyper	N	N	N
A3	8131152	8131251	0.0166667	0.490566	0	0.428571	0	0	0	0	0.0222222	0	hyper	hyper	N	N	N
A3	8131252	8131351	0	0.313131	0	0.197802	0	0	0	0	0	0	hyper	N	N	N	N
A3	8558138	8558237	0.0114943	0.682243	0	0.0434783	0	0.037037	0	0	0	0	hyper	N	N	N	N
A3	8572403	8572502	0.277778	0.0434783	0.877551	0.224138	0.0285714	0.030303	0.0487805	0	0.03125	0	N	hypo	N	N	N
A3	9110519	9110618	0	0.355556	0.0576923	0.267857	0.025641	0	0	0	0	0.03125	hyper	N	N	N	N
A3	9467177	9467276	0.0111111	0	0.0185185	0.68	0	0	0	0.0229885	0.0121951	0	N	hyper	N	N	N
A3	9595649	9595748	0	0.18408	0	0.444444	0	0	0	0	0.0150376	0	N	hyper	N	N	N
A3	9596149	9596248	0	0.335821	0	0.037037	0	0	0	0	0	0	hyper	N	N	N	N
A3	9756113	9756212	0	0.233766	0	0	0	0.382979	0	0.0294118	0	0.0657895	N	N	hyper	N	N
A3	10257821	10257920	0	0.0153846	0	0.318182	0	0.0263158	0.0222222	0	0	0	N	hyper	N	N	N
A3	10388202	10388301	0.0123457	0.373333	0.0277778	0.0263158	0	0	0.0526316	0	0	0.0163934	hyper	N	N	N	N
A3	11593449	11593548	0	0.244444	0	0.52381	0	0	0	0	0	0	N	hyper	N	N	N
A3	11713841	11713940	0.530249	0.0188679	0.553846	0.028169	0.056338	0	0.0133333	0	0.492537	0.325103	hypo	hypo	N	N	N
A3	11713941	11714040	0.367123	0	0.415094	0.0181818	0.0102041	0.02	0.0294118	0.00617284	0.178788	0.224265	hypo	hypo	N	N	N
A3	11714041	11714140	0.364486	0.0257732	0.474684	0.0676692	0.015748	0	0.0150376	0.0887574	0.322857	0.280374	hypo	hypo	N	N	N
A3	11714841	11714940	0.00456621	0.314607	0.0365854	0.261146	0.0075188	0	0	0.0277778	0.115265	0.0764331	hyper	N	N	N	N
A3	11715141	11715240	0	0.386364	0.166667	0.0666667	0	0	0	0.0555556	0.13	0	hyper	N	N	N	N
A3	11849902	11850001	0.008	0	0	0.357143	0	0	0	0.0294118	0	0	N	hyper	N	N	N
A3	12171668	12171767	0	0.454023	0	0.313953	0.0208333	0	0.0131579	0.0121951	0	0.037037	hyper	hyper	N	N	N
A3	12171868	12171967	0	0.495575	0	0.243902	0	0	0.0277778	0	0	0.0298507	hyper	N	N	N	N
A3	12172068	12172167	0	0.318182	0	0.176471	0	0.0307692	0	0	0	0.0169492	hyper	N	N	N	N
A3	12172468	12172567	0	0.467532	0.0263158	0.21875	0	0	0.025	0	0	0	hyper	N	N	N	N
A3	12173068	12173167	0	0.33945	0	0.304878	0	0	0.0357143	0	0	0	hyper	hyper	N	N	N
A3	12173168	12173267	0	0.384831	0.0421053	0.267677	0	0.00518135	0.0333333	0.00787402	0	0.00980392	hyper	N	N	N	N
A3	12173368	12173467	0.00735294	0.666667	0.08	0.579861	0.0123457	0	0.025641	0	0	0	hyper	hyper	N	N	N
A3	12221360	12221459	0.0334728	0	0.397059	0.03125	0.0594059	0.0465116	0.0338983	0.00990099	0	0.0103093	N	hypo	N	N	N
A3	13032270	13032369	0.767773	0.0444444	0.764151	0	0	0	0	0.0606061	0.270677	0.0886076	hypo	hypo	N	N	N
A3	13032570	13032669	0.5	0	0.646552	0	0	0	0	0	0.153226	0.134146	hypo	hypo	N	N	N
A3	13032670	13032769	0.444444	0.00793651	0.5	0	0.0490196	0	0.0273973	0	0.110497	0.0992366	hypo	hypo	N	N	N
A3	13032770	13032869	0.28866	0	0.43038	0	0	0	0	0	0.0666667	0.0422535	N	hypo	N	N	N
A3	13032870	13032969	0.464912	0.0102041	0.557522	0	0.037037	0	0	0.016129	0.129771	0.126316	hypo	hypo	N	N	N
A3	13032970	13033069	0.491358	0.0290698	0.535885	0.0206186	0.0707965	0.0272727	0.0315789	0	0.300813	0.216667	hypo	hypo	N	N	N
A3	13328078	13328177	0.0204082	0.12963	0.02	0.538462	0	0.465753	0.02	0.0571429	0.0166667	0.038961	N	hyper	hyper	N	N
A3	13328478	13328577	0	0.0566038	0	0.28	0	0.604167	0	0	0	0	N	N	hyper	N	N
A3	13328578	13328677	0	0.0819672	0	0.172414	0	0.405797	0.03125	0.025641	0	0	N	N	hyper	N	N
A3	13427533	13427632	0.384384	0.0307018	0.569444	0.153846	0.254335	0.283019	0.41989	0.374408	0.200913	0.256522	hypo	hypo	N	N	N
A3	13427733	13427832	0.505155	0.0588235	0.75	0.15625	0.44186	0.205882	0.571429	0.486486	0.287356	0.191781	hypo	hypo	N	N	N
A3	13427933	13428032	0.654971	0.114286	0.738095	0.352941	0.604167	0.25	0.6	0.5	0.284211	0.259259	hypo	N	N	N	N
A3	13428033	13428132	0.505576	0.15	0.481203	0.230769	0.44	0.188235	0.522876	0.414815	0.285714	0.321918	hypo	N	N	N	N
A3	13428533	13428632	0.345972	0.0111111	0.384615	0	0.313725	0.0491803	0.340278	0.176056	0.131148	0.0503597	hypo	hypo	N	N	N
A3	13428633	13428732	0.392857	0	0.470588	0	0.521127	0.15625	0.5	0.516129	0.172727	0.223404	hypo	hypo	N	N	N
A3	13428733	13428832	0.276923	0.0133333	0.458716	0	0.402299	0.12069	0.443299	0.189873	0.0714286	0.126214	N	hypo	N	N	N
A3	13429033	13429132	0.371795	0.0277778	0.366667	0.0333333	0.34375	0.15	0.361702	0.371429	0.105882	0.138889	hypo	hypo	N	N	N
A3	13429133	13429232	0.283237	0	0.353846	0.0169492	0.236842	0.0555556	0.152174	0.320755	0.057971	0.0315789	N	hypo	N	N	N
A3	14346165	14346184	0.393617	0.683721	0.440299	0.530055	0.5625	0.545455	0.40678	0.718447	0.0982143	0.102941	N	N	N	hyper	N
A3	14516738	14516837	0.00769231	0	0.0136986	0	0	0	0	0.0392157	0.42029	0.0186916	N	N	N	N	hypo
A3	14516938	14517037	0	0	0.0952381	0	0	0	0	0.03125	0.328358	0	N	N	N	N	hypo
A3	14578945	14579044	0	0.308642	0	0.173913	0.407407	0.293333	0.117647	0.23913	0.1875	0.225225	hyper	N	N	N	N
A3	14579045	14579144	0.0169492	0.216346	0	0.342105	0.324503	0.449541	0.0884956	0.20339	0.206226	0.28629	N	hyper	N	N	N
A3	15631163	15631262	0	0.512821	0	0	0	0.0454545	0	0	0.0147059	0.24359	hyper	N	N	N	N
A3	15775625	15775724	0.501718	0.0273973	0.505376	0	0.587156	0.04	0.542636	0.0185185	0	0.0162602	hypo	hypo	hypo	hypo	N
A3	15775825	15775924	0.630915	0.0131579	0.652941	0.015625	0.646707	0.0517241	0.672199	0.0983607	0	0	hypo	hypo	hypo	hypo	N
A3	15776625	15776724	0.418182	0.0338983	0.460938	0.0425532	0.483516	0.0153846	0.459119	0.188679	0	0	hypo	hypo	hypo	N	N
A3	17266489	17266588	0	0.43038	0	0.466667	0	0	0	0.0384615	0	0	hyper	N	N	N	N
A3	17266589	17266688	0.0142857	0.42963	0	0.688525	0	0.0105263	0.0263158	0	0	0.00952381	hyper	hyper	N	N	N
A3	17266689	17266788	0	0.315789	0	0.479167	0	0.00884956	0	0	0	0.017094	hyper	hyper	N	N	N
A3	17266789	17266888	0	0.25	0	0.384615	0	0.0169492	0.0333333	0	0.0277778	0.0108696	N	hyper	N	N	N
A3	17266989	17267088	0.0119048	0.345865	0.0933333	0.649351	0	0.05	0.0147059	0.0194175	0.0258621	0	hyper	hyper	N	N	N
A3	17275997	17276096	0	0.405286	0	0.698113	0.00840336	0	0.0253165	0.348083	0	0	hyper	hyper	N	hyper	N
A3	17276197	17276296	0	0.20979	0.0731707	0.788462	0	0	0.0120482	0.428571	0	0	N	hyper	N	hyper	N
A3	17276297	17276396	0.0125	0.0872483	0.0151515	0.814286	0	0	0.0204082	0.402367	0	0	N	hyper	N	hyper	N
A3	17276497	17276596	0	0.0398936	0.00588235	0.310734	0.0060241	0.0037037	0.0191083	0.0704225	0	0.00847458	N	hyper	N	N	N
A3	17276597	17276696	0	0.016835	0.00757576	0.341667	0	0.0169492	0	0.166667	0	0.011236	N	hyper	N	N	N
A3	17441035	17441134	0.394737	0	0.444444	0	0.407407	0.097561	0.25	0.266667	0	0.0142857	hypo	hypo	N	N	N
A3	17441135	17441234	0.229008	0	0.30303	0	0.28169	0.0508475	0.0517241	0.285714	0.0131579	0	N	hypo	N	N	N
A3	17441635	17441734	0.0319149	0.1625	0.0434783	0.458333	0	0.0277778	0	0.025641	0	0	N	hyper	N	N	N
A3	17491976	17492075	0	0.802198	0	0.729282	0	0.71875	0.0169492	0.653846	0	0.00952381	hyper	hyper	hyper	hyper	N
A3	17492076	17492175	0.0107527	0.87931	0	0.854749	0	0.830846	0	0.815166	0.0114943	0	hyper	hyper	hyper	hyper	N
A3	17492376	17492475	0.00877193	0.884259	0.138462	0.805447	0.027027	0.769531	0.025	0.711382	0	0.038961	hyper	hyper	hyper	hyper	N
A3	17492676	17492775	0	0.776892	0.025641	0.837736	0	0.695833	0.0434783	0.796429	0.0119048	0.0114943	hyper	hyper	hyper	hyper	N
A3	17492776	17492875	0	0.745455	0	0.645161	0	0.405858	0.0153846	0.526066	0	0	hyper	hyper	hyper	hyper	N
A3	17492876	17492975	0.00311526	0.803318	0.0113636	0.836493	0.0113636	0.667335	0.0107527	0.64532	0.0075188	0	hyper	hyper	hyper	hyper	N
A3	17492976	17493075	0.0144509	0.742072	0	0.762019	0.0114286	0.491632	0.0175439	0.572668	0	0	hyper	hyper	hyper	hyper	N
A3	17493176	17493275	0	0.734266	0	0.694064	0	0.570552	0	0.557093	0	0	hyper	hyper	hyper	hyper	N
A3	17493276	17493375	0	0.820847	0	0.811321	0	0.697749	0	0.700348	0.0106383	0.00649351	hyper	hyper	hyper	hyper	N
A3	17493376	17493475	0	0.89959	0	0.871102	0	0.793548	0.0169492	0.750636	0.00877193	0	hyper	hyper	hyper	hyper	N
A3	17493476	17493575	0.00921659	0.856981	0.238095	0.801508	0.0060241	0.762295	0.0185185	0.711667	0	0.00657895	hyper	hyper	hyper	hyper	N
A3	17493576	17493675	0	0.778626	0.348485	0.801724	0	0.610256	0	0.619512	0	0	hyper	hyper	hyper	hyper	N
A3	17493876	17493971	0	0.8	0.02	0.707692	0	0.772487	0	0.789916	0.00917431	0	hyper	hyper	hyper	hyper	N
A3	18325197	18325296	0.00892857	0.12037	0.0222222	0.377358	0.0243902	0.0212766	0	0.0309278	0	0	N	hyper	N	N	N
A3	18689734	18689833	0	0.395833	0	0	0	0	0.0508475	0.0126582	0	0	hyper	N	N	N	N
A3	19104119	19104218	0.0135135	0.829897	0	0.742647	0.0384615	0.555556	0.027027	0.0285714	0	0.0166667	hyper	hyper	hyper	N	N
A3	19104219	19104318	0	0.77193	0	0.629921	0	0.240506	0	0.0196078	0.00917431	0	hyper	hyper	N	N	N
A3	19105119	19105218	0	0.851064	0	0.844828	0	0.0555556	0	0	0	0	hyper	hyper	N	N	N
A3	19105319	19105418	0	0.889706	0.0285714	0.735294	0	0.0652174	0	0	0	0	hyper	hyper	N	N	N
A3	19106019	19106118	0.00803213	0.837067	0	0.727811	0.0194805	0.142857	0	0.0151515	0.00869565	0.0078125	hyper	hyper	N	N	N
A3	19106319	19106418	0.00623053	0.914216	0	0.883858	0	0.0322581	0.0114943	0.0208333	0.183381	0.0128205	hyper	hyper	N	N	N
A3	19106419	19106518	0.010101	0.876263	0	0.866197	0	0	0.0166667	0	0.102941	0.021978	hyper	hyper	N	N	N
A3	19127654	19127753	0.382263	0.722561	0.355191	0.595041	0.426752	0.505455	0.559006	0.596154	0.0967742	0.187919	hyper	N	N	N	N
A4	66728	66827	0	0.0864198	0	0.236364	0	0.153846	0	0.147059	0	0.362832	N	N	N	N	hyper
A4	67028	67127	0.0163934	0.507937	0.0357143	0.53125	0	0.52381	0	0.428571	0	0.566038	hyper	hyper	hyper	hyper	hyper
A4	67328	67427	0	0.694444	0	0.779412	0.0555556	0.630435	0	0.595238	0.015625	0.468531	hyper	hyper	hyper	hyper	hyper
A4	67528	67627	0	0.615385	0	0.8	0.0166667	0.764151	0.0294118	0.709091	0	0.508065	hyper	hyper	hyper	hyper	hyper
A4	67728	67827	0	0.801802	0	0.976744	0.0120482	0.803419	0	0.842857	0.00925926	0.604278	hyper	hyper	hyper	hyper	hyper
A4	68028	68127	0.0111111	0.528409	0	0.723404	0	0.75	0	0.715789	0	0.515284	hyper	hyper	hyper	hyper	hyper
A4	68128	68227	0	0.760331	0.0526316	0.890625	0	0.854839	0	0.771084	0	0.635802	hyper	hyper	hyper	hyper	hyper
A4	68228	68327	0	0.809524	0	0.926471	0	0.934783	0	0.830986	0	0.77193	hyper	hyper	hyper	hyper	hyper
A4	68528	68627	0.010989	0.766382	0.015873	0.751497	0	0.70155	0	0.707143	0	0.456522	hyper	hyper	hyper	hyper	hyper
A4	68628	68727	0.0124224	0.705323	0	0.804245	0	0.769663	0.012987	0.8125	0	0.616393	hyper	hyper	hyper	hyper	hyper
A4	68928	69027	0	0.605791	0	0.598338	0.00934579	0.65529	0.0141844	0.609756	0	0.450495	hyper	hyper	hyper	hyper	hyper
A4	69628	69727	0	0.717391	0	0.0444444	0	0.207547	0	0.122449	0	0.541463	hyper	N	N	N	hyper
A4	69828	69927	0	0.782787	0	0.283333	0	0.3125	0.04	0.247191	0	0.472477	hyper	N	hyper	N	hyper
A4	259213	259312	0	0.427536	0	0	0	0	0	0	0	0	hyper	N	N	N	N
A4	259513	259612	0	0.359551	0	0.0126582	0	0	0.0181818	0	0.00694444	0	hyper	N	N	N	N
A4	259613	259712	0	0.464789	0	0	0	0	0	0	0.00588235	0	hyper	N	N	N	N
A4	259813	259912	0	0.60479	0.012987	0	0	0	0.0227273	0.0217391	0	0.00961538	hyper	N	N	N	N
A4	259913	260012	0	0.441406	0.0111111	0	0	0	0	0.0348837	0.0153846	0	hyper	N	N	N	N
A4	260313	260412	0	0.376923	0	0	0.0243902	0.0113636	0	0	0	0	hyper	N	N	N	N
A4	325862	325961	0	0.190141	0	0.0153846	0.0178571	0	0.0309278	0.0847458	0	0.31694	N	N	N	N	hyper
A4	449380	449479	0	0.323944	0	0.102564	0	0	0	0	0	0	hyper	N	N	N	N
A4	449480	449579	0	0.34375	0	0.0625	0	0.0263158	0	0	0	0	hyper	N	N	N	N
A4	577072	577171	0.309278	0.725446	0.45	0.745455	0.394737	0.632075	0.193548	0.624161	0.0434783	0.458763	hyper	N	N	hyper	hyper
A4	577172	577271	0.342857	0.837294	0.341176	0.745098	0.309524	0.638623	0.222222	0.78836	0.0754717	0.404255	hyper	hyper	hyper	hyper	hyper
A4	580172	580237	0.403509	0.642317	0.513889	0.442857	0.566038	0.494652	0.384615	0.497041	0.125	0.787449	N	N	N	N	hyper
A4	755863	755962	0	0.389831	0	0	0	0	0.0606061	0	0.016129	0.00990099	hyper	N	N	N	N
A4	758975	759074	0	0.481481	0.0140845	0	0	0	0.0151515	0.0447761	0	0.0113636	hyper	N	N	N	N
A4	759275	759374	0.00537634	0.564286	0.0119048	0.0125	0	0.111111	0.0285714	0.204082	0	0.0113636	hyper	N	N	N	N
A4	1442992	1443091	0.00552486	0.313725	0.0217391	0	0	0	0.012987	0.0266667	0	0	hyper	N	N	N	N
A4	1487727	1487826	0	0.3125	0	0.05	0	0.03125	0	0.0238095	0	0.025	hyper	N	N	N	N
A4	1773692	1773791	0.027027	0.0520833	0.0344828	0.572816	0	0	0.0333333	0.0212766	0.018018	0	N	hyper	N	N	N
A4	1806560	1806659	0	0.315789	0.0416667	0	0	0	0.0384615	0.0666667	0	0	hyper	N	N	N	N
A4	2039752	2039851	0	0.555556	0	0.442623	0	0.318182	0	0.226415	0	0.178571	hyper	hyper	N	N	N
A4	2040052	2040151	0	0.876344	0.0416667	0.853147	0.0416667	0.795775	0	0.740741	0	0.366412	hyper	hyper	hyper	hyper	hyper
A4	2040152	2040251	0	0.877301	0.0169492	0.85	0	0.769231	0.028169	0.794643	0	0.423077	hyper	hyper	hyper	hyper	hyper
A4	2040252	2040351	0	0.913649	0	0.845283	0.0196078	0.824818	0.0365854	0.808036	0	0.462222	hyper	hyper	hyper	hyper	hyper
A4	2040452	2040551	0.0131579	0.727069	0	0.640394	0	0.602374	0.0384615	0.58804	0.0114943	0.332143	hyper	hyper	hyper	hyper	hyper
A4	2040552	2040651	0	0.820399	0	0.764103	0	0.761468	0	0.754098	0	0.357759	hyper	hyper	hyper	hyper	hyper
A4	2040652	2040751	0.00769231	0.756598	0	0.691781	0	0.610879	0	0.652174	0.0106383	0.294416	hyper	hyper	hyper	hyper	N
A4	2040752	2040851	0	0.725714	0	0.754386	0	0.715517	0.0357143	0.602041	0	0.322917	hyper	hyper	hyper	hyper	hyper
A4	2040852	2040951	0	0.832031	0	0.74375	0	0.629139	0.025	0.728682	0	0.392308	hyper	hyper	hyper	hyper	hyper
A4	2040952	2041051	0.0205128	0.757353	0.027027	0.736462	0	0.676923	0	0.644	0.00763359	0.403509	hyper	hyper	hyper	hyper	hyper
A4	2041052	2041151	0.0097561	0.802521	0	0.734114	0.016129	0.760204	0.00483092	0.731286	0.00392157	0.438356	hyper	hyper	hyper	hyper	hyper
A4	2041852	2041951	0	0.838188	0	0.723301	0.0208333	0.743083	0.0208333	0.787736	0.00847458	0.437262	hyper	hyper	hyper	hyper	hyper
A4	2041952	2042051	0	0.9375	0	0.899083	0	0.842975	0	0.889908	0	0.261364	hyper	hyper	hyper	hyper	N
A4	2108386	2108485	0.00543478	0.402174	0	0.129032	0	0.453333	0.0444444	0.53211	0.0169492	0.0338983	hyper	N	hyper	hyper	N
A4	2108486	2108585	0	0.442177	0	0	0	0.343066	0.0192308	0.692857	0	0.0108108	hyper	N	hyper	hyper	N
A4	2108986	2109085	0.0192308	0.418919	0	0	0.0149254	0.424528	0.025	0.227848	0.00869565	0.0183486	hyper	N	hyper	N	N
A4	2151907	2152006	0	0.175	0.0618557	0.666667	0.00961538	0.0210526	0	0.0140845	0	0.00819672	N	hyper	N	N	N
A4	2332894	2332993	0.0172414	0.0694444	0	0.0444444	0.0333333	0.369565	0	0.413793	0	0.030303	N	N	N	hyper	N
A4	2381664	2381763	0	0.269663	0	0	0	0.135135	0	0.520833	0	0	N	N	N	hyper	N
A4	2382264	2382363	0.100775	0.269841	0.146341	0.0166667	0.290323	0.328571	0.0350877	0.418033	0	0.0392157	N	N	N	hyper	N
A4	2679037	2679136	0.444444	0.0192308	0.37234	0	0.424242	0.0434783	0.0681818	0.0512821	0.137255	0.111111	hypo	hypo	hypo	N	N
A4	2679537	2679636	0.412214	0.0352113	0.397727	0.0410959	0.376344	0.0298507	0.0181818	0.0123457	0.00649351	0.0833333	hypo	hypo	hypo	N	N
A4	2680037	2680136	0.390728	0	0.467391	0	0.511628	0.0645161	0	0.0175439	0.0724638	0.0707071	hypo	hypo	hypo	N	N
A4	2964948	2965047	0	0.351351	0	0	0	0.025	0	0.0185185	0.0871795	0	hyper	N	N	N	N
A4	3058930	3059029	0	0.35443	0	0	0	0	0	0	0	0	hyper	N	N	N	N
A4	3059130	3059229	0.00387597	0.381271	0	0	0	0	0.00862069	0	0	0.00719424	hyper	N	N	N	N
A4	3059230	3059329	0.00704225	0.35443	0	0.0163934	0	0.0188679	0	0.0153846	0	0	hyper	N	N	N	N
A4	3059530	3059629	0.00436681	0.355102	0	0	0	0	0	0	0	0.00581395	hyper	N	N	N	N
A4	3059930	3060029	0	0.593074	0	0.010989	0	0.030303	0.0283019	0.0697674	0.0075188	0	hyper	N	N	N	N
A4	3060130	3060229	0	0.52381	0	0	0	0	0	0.0612245	0	0	hyper	N	N	N	N
A4	3315050	3315149	0	0.280423	0	0	0.0606061	0.229885	0.0416667	0.428571	0.0441176	0.0873016	N	N	N	hyper	N
A4	5560372	5560471	0.120805	0.637363	0.15493	0.36	0.0506329	0.22973	0.164384	0.106667	0.030303	0.0208333	hyper	N	N	N	N
A4	5560772	5560871	0.459337	0.792135	0.548246	0.704225	0.382812	0.504237	0.507009	0.420074	0.0798319	0.171521	hyper	N	N	N	N
A4	5561372	5561471	0.424528	0.77381	0.525424	0.657143	0.508772	0.615385	0.545455	0.522388	0.0784314	0.189655	hyper	N	N	N	N
A4	5561472	5561571	0.278912	0.553191	0.304348	0.5375	0.112676	0.519231	0.274194	0.453333	0.0163934	0.1	N	N	hyper	N	N
A4	6478113	6478212	0	0.302817	0	0	0	0	0.0178571	0	0.0238095	0	hyper	N	N	N	N
A4	6705987	6706086	0.00704225	0.192308	0	0.343284	0.0175439	0.0126582	0.0125	0.0121951	0.0117647	0	N	hyper	N	N	N
A4	7467509	7467608	0.119816	0.0289855	0.0852713	0	0.0135135	0	0.0434783	0.0392157	0	0.336066	N	N	N	N	hyper
A4	7632237	7632336	0	0.385965	0	0.125	0.025641	0.03125	0.0833333	0.0344828	0	0	hyper	N	N	N	N
A4	8074981	8075080	0.0229885	0.38843	0	0	0.0222222	0	0.0222222	0.03125	0	0	hyper	N	N	N	N
A4	8075081	8075180	0	0.544	0.0266667	0	0	0.0166667	0	0.0222222	0.0136986	0.00934579	hyper	N	N	N	N
A4	8416982	8417081	0.0307692	0.030303	0	0.0178571	0	0.037037	0	0.05	0.20202	0.546667	N	N	N	N	hyper
A4	8424282	8424381	0	0.3125	0	0	0	0	0	0.119048	0	0	hyper	N	N	N	N
A4	9037733	9037832	0.0266667	0.663043	0.31746	0.578125	0	0.764045	0	0.782051	0.527778	0.567073	hyper	N	hyper	hyper	N
A4	9037933	9038032	0.0188679	0.632768	0.296296	0.638889	0	0.796791	0	0.805907	0.570652	0.460905	hyper	hyper	hyper	hyper	N
A4	9039033	9039132	0.00362319	0.231405	0	0.042735	0	0.602871	0.0123457	0.625337	0.182186	0.35369	N	N	hyper	hyper	N
A4	9039233	9039332	0.00574713	0.229592	0	0.0121951	0	0.679128	0	0.723127	0.0958084	0.222591	N	N	hyper	hyper	N
A4	9578427	9578526	0.21978	0	0.583333	0.0645161	0	0	0.025	0	0	0	N	hypo	N	N	N
A4	9578527	9578626	0.0943396	0	0.475862	0.00813008	0	0.008	0.0222222	0.0225564	0.00564972	0	N	hypo	N	N	N
A4	9579027	9579126	0.484634	0.0115607	0.741935	0	0	0	0.0333333	0.00645161	0	0.00854701	hypo	hypo	N	N	N
A4	9579127	9579226	0.326531	0.0142857	0.609756	0	0	0	0.0166667	0	0.00645161	0	hypo	hypo	N	N	N
A4	9733826	9733925	0	0.607735	0	0.548673	0	0.446809	0	0.308411	0	0.482993	hyper	hyper	hyper	N	hyper
A4	10102299	10102398	0	0.816327	0.0294118	0.758621	0	0.767606	0.0238095	0.814371	0	0	hyper	hyper	hyper	hyper	N
A4	10103399	10103498	0.00757576	0.767528	0	0.663934	0	0.470199	0.0555556	0.55122	0.00934579	0.0113636	hyper	hyper	hyper	hyper	N
A4	10103599	10103698	0	0.805556	0.578947	0.753846	0	0.578125	0	0.601064	0	0.015873	hyper	N	hyper	hyper	N
A4	10103699	10103798	0.0176991	0.751534	0.556701	0.811321	0	0.63354	0	0.578261	0	0.0116279	hyper	N	hyper	hyper	N
A4	10664036	10664135	0	0.4	0	0.269231	0.195652	0.122807	0.196429	0.271605	0.0416667	0.00892857	hyper	N	N	N	N
A4	10664136	10664235	0	0.461538	0	0.103448	0.111111	0.181818	0.195122	0.25	0.0151515	0	hyper	N	N	N	N
A4	10664236	10664335	0.030303	0.518519	0.0454545	0.291667	0.192308	0.15625	0.214286	0.140845	0	0.0338983	hyper	N	N	N	N
A4	10664436	10664535	0.0169492	0.515464	0	0.116279	0.0571429	0.0178571	0.104167	0.121951	0	0	hyper	N	N	N	N
A4	10664536	10664635	0.0121951	0.373737	0	0.2	0	0.047619	0.0961538	0.183099	0.0144928	0.0131579	hyper	N	N	N	N
A4	12062069	12062168	0	0.0263158	0	0.56	0	0	0.0645161	0.0555556	0	0	N	hyper	N	N	N
A4	12191787	12191886	0.00806452	0.0526316	0	0.320755	0.0126582	0.125	0.111111	0.0285714	0.0285714	0.0108696	N	hyper	N	N	N
A4	12415596	12415695	0	0.350877	0	0	0	0	0	0	0	0.0294118	hyper	N	N	N	N
A4	12415696	12415795	0	0.398649	0	0	0	0	0.0144928	0	0	0.0117647	hyper	N	N	N	N
A4	12416096	12416195	0.00636943	0.426471	0	0.0263158	0	0	0	0	0	0	hyper	N	N	N	N
A4	12672369	12672468	0.00298507	0	0	0	0.0137931	0.0232558	0.00558659	0	0.0106762	0.5	N	N	N	N	hyper
A4	12831514	12831613	0	0	0.415094	0.0689655	0	0	0.0204082	0	0	0	N	hypo	N	N	N
A4	12889328	12889427	0.00970874	0	0	0.428571	0.037037	0.0166667	0.016129	0	0.015873	0.011236	N	hyper	N	N	N
A4	13069873	13069972	0.858054	0	0.857595	0	0.792553	0	0.811111	0.0350877	0.679702	0.270642	hypo	hypo	hypo	hypo	hypo
A4	13071273	13071372	0.912879	0.0384615	0.888889	0	0.917098	0	0.837079	0.673469	0.672414	0.581395	hypo	hypo	hypo	N	N
A4	13366006	13366105	0.0151515	0	0	0	0	0	0.0740741	0.0277778	0	0.521739	N	N	N	N	hyper
A4	13366606	13366705	0.00862069	0	0.0140845	0.0384615	0	0	0.0377358	0	0	0.533546	N	N	N	N	hyper
A4	13367006	13367105	0	0.299145	0.0232558	0.122137	0	0.0510204	0	0.106195	0	0.464891	N	N	N	N	hyper
A4	13367206	13367305	0	0.0147059	0	0	0	0	0	0.0243902	0	0.465517	N	N	N	N	hyper
A4	13367306	13367405	0.00961538	0.276596	0.0232558	0.0810811	0	0.0327869	0	0.0727273	0	0.682119	N	N	N	N	hyper
A4	15488016	15488115	0	0.386139	0	0.0196078	0	0	0.0196078	0.0208333	0	0	hyper	N	N	N	N
A4	15488216	15488315	0	0.388889	0	0	0.030303	0	0	0	0.0196078	0	hyper	N	N	N	N
A4	15488516	15488615	0.00930233	0.380952	0.326316	0.49	0	0.0438596	0.039604	0.0903955	0	0	hyper	N	N	N	N
A4	15488890	15488989	0	0.465347	0	0.660377	0.30137	0.638889	0.0243902	0.486486	0	0.0136986	hyper	hyper	hyper	hyper	N
A4	15488990	15489089	0	0.832168	0.272727	0.589744	0.793103	0.504202	0.666667	0.943396	0.016129	0	hyper	N	N	N	N
A4	15489090	15489189	0.0208333	0.666667	0.116279	0.827586	0.560606	0.314685	0.352941	0.441176	0	0	hyper	hyper	N	N	N
A4	15489190	15489289	0	0.700508	0.196721	0.551282	0.597938	0.552553	0.194444	0.428571	0	0	hyper	hyper	N	N	N
A4	15489290	15489389	0	0.677686	0.244898	0.585366	0.542373	0.364094	0.303371	0.333333	0.00613497	0.0104167	hyper	hyper	N	N	N
A4	15489390	15489489	0	0.67658	0.173333	0.869048	0.807692	0.378307	0.487179	0.479452	0.00961538	0	hyper	hyper	hypo	N	N
A4	15489790	15489889	0	0.756654	0.0326087	0.795455	0.598608	0.549133	0.800866	0.619048	0.013986	0	hyper	hyper	N	N	N
A4	15489990	15490089	0	0.755981	0	0.698113	0.526455	0.431193	0.617486	0.483444	0.010989	0	hyper	hyper	N	N	N
A4	15683160	15683259	0	0.390244	0	0.0333333	0	0	0	0	0	0	hyper	N	N	N	N
A4	15739733	15739832	0.0175439	0.346667	0.0285714	0	0.03125	0	0.0487805	0	0	0	hyper	N	N	N	N
A4	15921198	15921297	0.0402299	0.407407	0	0.805369	0.0430108	0.24359	0.0526316	0.52349	0	0	hyper	hyper	N	hyper	N
A4	15921298	15921397	0.0185185	0.138462	0	0.474576	0	0.0731707	0	0.121212	0	0	N	hyper	N	N	N
A4	15921498	15921597	0	0.075	0.0178571	0.392857	0	0.0882353	0.0227273	0.047619	0	0	N	hyper	N	N	N
A4	15921598	15921697	0.898148	0.0967742	0.983193	0.704545	0.975	0.756098	0.35	0.0588235	0.0263158	0	hypo	N	N	N	N
A4	16170090	16170189	0	0	0.125	0.753994	0.010989	0	0.0106383	0.0258621	0.00595238	0.0212766	N	hyper	N	N	N
A4	16236264	16236363	0	0.804348	0	0.47619	0	0.5125	0.0416667	0	0	0.0144928	hyper	hyper	hyper	N	N
A4	16236664	16236763	0	0.848958	0	0.797101	0	0.736111	0	0.105263	0	0	hyper	hyper	hyper	N	N
A4	16237964	16238063	0	0.53527	0.0465116	0.469027	0	0.426966	0	0	0	0.0444444	hyper	hyper	hyper	N	N
A4	16393923	16394022	0.0102041	0.862475	0	0.893878	0	0.841791	0	0.807018	0	0.281818	hyper	hyper	hyper	hyper	N
A4	16394023	16394122	0.0140845	0.873457	0	0.851133	0	0.810427	0	0.85283	0	0.38	hyper	hyper	hyper	hyper	hyper
A4	16394223	16394322	0	0.911765	0	0.902062	0	0.837209	0.05	0.792969	0	0.462264	hyper	hyper	hyper	hyper	hyper
A4	16394323	16394422	0	0.94586	0	0.95057	0.0384615	0.946429	0.0714286	0.959799	0.016129	0.66092	hyper	hyper	hyper	hyper	hyper
A4	16394723	16394822	0	0.95572	0.02	0.948087	0	0.849246	0.0196078	0.890476	0	0.495935	hyper	hyper	hyper	hyper	hyper
A4	16406107	16406206	0.0119522	0.579151	0	0.00819672	0	0.0153846	0	0.00840336	0.00625	0.00746269	hyper	N	N	N	N
A4	16406307	16406406	0	0.5	0	0	0.0322581	0.0326087	0.0357143	0.0307692	0	0	hyper	N	N	N	N
A4	16631077	16631176	0.0108696	0.346535	0.0120482	0.462428	0.0338983	0	0.0268456	0.0280374	0.0746269	0.164835	hyper	hyper	N	N	N
A4	16631377	16631476	0	0.464832	0	0.519126	0.0140845	0	0.038835	0.0422535	0.141304	0.183761	hyper	hyper	N	N	N
A4	16708142	16708241	0	0.0178571	0	0.0277778	0.0454545	0	0	0.0212766	0	0.382353	N	N	N	N	hyper
A4	16709242	16709341	0	0.0224719	0	0.0204082	0	0	0	0.0454545	0	0.401575	N	N	N	N	hyper
A4	16709742	16709841	0.00970874	0.0232558	0.0144928	0.0731707	0	0	0.0465116	0.0454545	0	0.416244	N	N	N	N	hyper
A4	16860110	16860209	0	0.432432	0	0.175	0.037037	0.129032	0.0277778	0	0.0192308	0	hyper	N	N	N	N
A4	16987527	16987626	0	0.365079	0	0	0	0	0	0.0322581	0	0.0116279	hyper	N	N	N	N
A5	6183	6282	0	0.477273	0	0	0.030303	0.015873	0.047619	0.0697674	0	0	hyper	N	N	N	N
A5	6283	6382	0	0.472727	0	0	0	0.0263158	0	0	0.0175439	0	hyper	N	N	N	N
A5	211106	211205	0	0.30137	0	0	0.0208333	0	0.027027	0	0	0	hyper	N	N	N	N
A5	294123	294222	0	0.30814	0	0.178218	0	0	0	0	0	0.0107527	hyper	N	N	N	N
A5	345084	345183	0	0.175439	0	0.414634	0	0.3125	0	0.0681818	0	0.0125	N	hyper	hyper	N	N
A5	467574	467673	0	0	0.056338	0.371429	0	0.0294118	0	0	0.190476	0	N	hyper	N	N	N
A5	1039260	1039359	0	0.340659	0.0178571	0.416667	0	0	0	0.0526316	0.0128205	0	hyper	hyper	N	N	N
A5	1039360	1039459	0	0.32069	0.0116279	0.457413	0	0.0128205	0.0120482	0	0.00671141	0	hyper	hyper	N	N	N
A5	1255888	1255983	0	0.461538	0	0.160714	0	0	0.0357143	0.0461538	0	0	hyper	N	N	N	N
A5	1753987	1754086	0.00735294	0.0531915	0	0.268293	0	0.32	0.030303	0.0344828	0	0	N	N	hyper	N	N
A5	1792935	1793034	0.00980392	0.38	0.01	0.234483	0	0.0438596	0	0.102564	0	0.261324	hyper	N	N	N	N
A5	1793235	1793334	0	0.328947	0	0.0272727	0	0	0.02	0.0204082	0.00934579	0.261194	hyper	N	N	N	N
A5	1793335	1793434	0.0227273	0.620192	0	0.028169	0	0	0	0.0531915	0.0173913	0.314159	hyper	N	N	N	N
A5	1793435	1793534	0	0.403846	0	0.0425532	0	0	0	0.0441176	0	0.243802	hyper	N	N	N	N
A5	1929846	1929945	0.352941	0	0.513514	0	0.162162	0	0.0576923	0	0	0	hypo	hypo	N	N	N
A5	1929946	1930045	0.203947	0.0172414	0.512195	0	0.12963	0	0.0851064	0.0833333	0.0333333	0	N	hypo	N	N	N
A5	1930246	1930345	0.151899	0.0188679	0.388889	0.027027	0.0487805	0	0.0147059	0.016129	0.0108696	0	N	hypo	N	N	N
A5	2437320	2437419	0.046875	0	0.405405	0	0	0	0	0.0555556	0.0204082	0	N	hypo	N	N	N
A5	2437420	2437519	0	0.047619	0.592593	0	0	0	0	0	0	0.0344828	N	hypo	N	N	N
A5	2437620	2437719	0.0504202	0.0181818	0.4375	0	0	0	0.0210526	0	0	0	N	hypo	N	N	N
A5	2886484	2886583	0.00819672	0.12963	0.00666667	0.377432	0	0.0145985	0.0155039	0.0134529	0.00760456	0.00547945	N	hyper	N	N	N
A5	2886584	2886683	0.0125	0.2125	0	0.435374	0	0	0	0.00917431	0.00892857	0	N	hyper	N	N	N
A5	3471404	3471503	0	0.686275	0	0	0	0	0	0.148148	0	0.0588235	hyper	N	N	N	N
A5	3471604	3471703	0	0.58	0	0.153846	0	0.0416667	0	0.0833333	0	0.04	hyper	N	N	N	N
A5	3471904	3472003	0	0.301587	0.0169492	0.16	0	0.0169492	0.056338	0.015625	0	0.00961538	hyper	N	N	N	N
A5	3472004	3472103	0	0.450382	0	0.307692	0	0	0	0	0	0.0229885	hyper	hyper	N	N	N
A5	3473204	3473291	0.0108696	0.693252	0.0377358	0.403509	0	0.0151515	0	0.0151515	0.0428571	0	hyper	hyper	N	N	N
A5	4241225	4241324	0.0125	0	0.0185185	0.0151515	0	0	0	0.0394737	0.0465116	0.399361	N	N	N	N	hyper
A5	4241625	4241724	0	0.0120482	0	0.0204082	0	0	0	0.0487805	0.104762	0.438889	N	N	N	N	hyper
A5	4242025	4242124	0.011976	0	0	0	0	0	0	0.115942	0.291892	0.606164	N	N	N	N	hyper
A5	4804766	4804865	0	0.300752	0.0555556	0	0.0576923	0.0188679	0.0222222	0	0.0416667	0.0204082	hyper	N	N	N	N
A5	5095931	5096030	0.339286	0.0204082	0.590909	0.375	0.173913	0	0.12766	0.0208333	0.0204082	0	hypo	N	N	N	N
A5	6684155	6684254	0	0.683333	0	0.529412	0.395349	0.405063	0.388889	0.430108	0.121212	0.193878	hyper	hyper	N	N	N
A5	6685255	6685354	0	0.707602	0.0175439	0.603774	0.604938	0.590164	0.689189	0.533632	0.245421	0.214511	hyper	hyper	N	N	N
A5	6686055	6686154	0	0.850746	0.135135	0.828571	0.707317	0.694444	0.721088	0.752688	0.413043	0.364583	hyper	hyper	N	N	N
[truncated: 545 more rows]

## Sheet: CHH DMRs
Source Data Fig. 4
[truncated: 900 more rows]

[truncated: 5 more sheets: Fig.4a, Fig.4b,e, Fig,4c, Fig.4d, Fig.4f]
