# Supplementary material for: Concerted genomic and epigenomic changes accompany stabilization of Arabidopsis allopolyploids
Source: Nat Ecol Evol. 2021 Aug 19;5(10):1382–93. doi: 10.1038/s41559-021-01523-y (PMC8484014; doi:10.1038/s41559-021-01523-y)
Supplement: Source Data Fig. 5 — Statistical source data. [file 41559_2021_1523_MOESM9_ESM.xlsx]

## Sheet: Fig.5a
Source Data Fig. 5
Source Data Fig. 5a | Clustering analysis of expression(TPM) pattern of reproduction associated genes
	A					T
gene	Aar/Ath	F1	733	738	Asu	id	Aar/Ath	F1	733	738	Asu	cluster
Aa01g000570	7.59584	5.90374	6.48021	3.72936	9.48471	At01g001550	8.81812	9.37948	10.186	12.4871	11.1565	1
Aa01g000890	3.19117	3.30107	5.39342	4.53406	8.45883	At01g002330	20.7054	16.9807	21.763	23.4919	20.2892	1
Aa01g001550	74.8366	67.7566	69.5159	47.7767	89.837	At01g005410	152.305	121.464	89.1487	204.549	257.074	1
Aa01g002360	3.90595	4.22016	6.59454	2.2482	7.28512	At01g009330	8.61401	7.83062	7.43481	9.48384	10.075	1
Aa01g003660	10.3993	10.2187	13.6989	22.1383	21.1557	At01g011540	27.9825	27.8978	29.1076	22.6864	31.4854	1
Aa01g004970	9.72523	8.65285	13.1392	16.2384	16.6994	At01g012920	22.0526	24.5526	20.5792	12.9402	22.692	1
Aa01g005170	0.608795	0.924279	0.77961	4.37732	2.31515	At01g013140	5.77931	4.83037	5.32693	5.7453	4.53393	1
Aa01g006920	2.40379	1.54315	3.67069	5.49209	7.44729	At01g014890	24.2645	29.569	27.7386	27.955	25.0568	1
Aa01g009400	3.25138	3.98561	6.15188	3.45526	5.59043	At01g017320	7.07809	9.528	8.37579	5.10773	9.9737	1
Aa01g010860	3.55776	3.90948	4.4997	5.24881	3.71366	At01g018800	5.24497	8.68012	6.5393	5.04528	6.3821	1
Aa01g012600	9.74739	10.1098	16.917	12.8324	14.5507	At01g020470	28.0909	28.7935	27.7034	21.8333	34.426	1
Aa01g013180	3.03088	2.68865	1.30192	6.38951	6.59744	At01g021080	34.9401	37.319	8.41866	18.8496	10.7598	1
Aa01g013550	0.693795	0.58901	0.656234	1.69874	0.858403	At01g021410	4.15389	4.18932	3.57076	4.092	5.03845	1
Aa01g014350	7.32134	9.88925	4.73174	6.98441	14.6274	At01g022200	14.6563	17.7744	12.994	7.57323	25.1609	1
Aa01g015300	10.0973	15.6626	17.5675	17.0924	22.7263	At01g023100	17.984	27.0935	19.3808	19.7197	22.4483	1
Aa01g015450	8.63487	8.1682	12.441	9.75847	6.95842	At01g023260	17.3934	19.0645	13.0409	12.4497	14.2903	1
Aa01g017870	0.602422	0.335596	1.20286	0.354822	1.78605	At01g026000	3.5622	2.52763	2.29479	1.38329	5.15511	1
Aa01g018990	6.34906	6.89905	12.5474	8.29633	16.2997	At01g027150	16.7726	14.6224	13.7644	10.8784	18.642	1
Aa01g019840	4.02234	3.77706	7.51338	6.1815	10.179	At01g028110	8.46445	14.4958	8.37502	7.68257	8.43541	1
Aa01g021380	2.1916	2.37165	5.25373	3.84368	3.26534	At01g029470	6.66841	6.3925	5.46282	3.4974	5.30893	1
Aa01g022730	2.51265	3.48519	5.29705	4.15348	3.95753	At01g030610	8.29748	10.5545	5.97813	4.10062	7.38912	1
Aa01g024500	1.50931	1.10807	1.60766	1.91364	0.617505	At01g032100	5.43429	6.06425	4.2805	4.93017	4.70031	1
Aa01g031240	7.65123	7.50015	12.7763	11.5348	14.0226	At01g039410	15.1697	14.0125	12.2441	13.1437	23.4133	1
Aa01g037530	0.975821	1.3499	1.59417	1.41441	0.926695	At01g044860	7.08146	3.03693	2.13732	1.26163	7.81055	1
Aa01g038920	6.28679	6.65688	11.5918	7.86091	7.77297	At01g046100	13.7998	15.266	14.7821	11.4146	14.5314	1
Aa01g039450	2.31149	2.92984	4.19457	3.80277	5.9973	At01g047320	5.39823	4.46589	5.16604	4.18095	6.70225	1
Aa01g040320	0.562096	2.10807	3.62601	1.23152	2.07005	At01g048110	16.6963	8.04376	5.14924	1.76507	4.29457	1
Aa02g000290	21.0191	24.0668	54.0363	48.1537	33.5347	At01g054870	54.9286	58.6512	52.2588	49.8182	64.6233	1
Aa02g001260	2.63707	3.08052	4.70288	6.39873	7.46448	At01g054050	7.13437	9.44028	6.30199	7.26769	8.85898	1
Aa02g003550	14.1139	13.5259	21.3126	21.42	20.8785	At01g052100	44.7047	35.2835	31.73	25.5953	34.6923	1
Aa02g004480	1.69857	2.17484	4.5021	3.35021	4.07083	At01g051280	3.5806	4.09121	4.13074	3.31899	4.7698	1
Aa02g004750	3.75221	3.79822	5.80559	9.83901	7.84547	At01g051010	17.0548	18.8731	18.8555	18.2817	16.0628	1
Aa02g005410	1.52923	1.92238	4.17839	4.0236	3.76149	At01g050500	10.2583	13.3536	11.7605	8.08208	12.7037	1
Aa02g005460	10.2783	12.884	24.7721	18.8744	19.1714	At01g050470	25.6432	23.4129	18.4154	16.6684	24.8961	1
Aa02g005470	4.11884	4.52282	8.49161	6.86879	10.4388	At01g050460	11.0964	11.5338	9.117	6.59973	16.6665	1
Aa02g006520	0.764139	0.997466	1.46027	0.966272	1.82327	At01g049700	1.47123	1.61439	2.02155	2.03386	3.10142	1
Aa02g008350	3.08653	3.11844	8.51924	2.92252	7.06405	At01g048550	7.14158	5.07437	6.70825	5.45435	20.647	1
Aa02g011330	0.741641	1.37626	3.21919	3.9249	5.41712	At01g055390	7.72108	6.50925	5.88153	7.71768	7.26723	1
Aa02g014940	4.06961	4.4669	6.59464	6.76643	9.18242	At01g058100	10.0266	9.6826	9.12253	7.52695	9.04104	1
Aa02g017230	2.01488	2.14658	4.65542	2.23452	6.09404	At01g060150	14.8608	6.77752	10.4769	3.01134	25.614	1
Aa02g019870	7.54092	9.2332	18.98	10.5987	13.5761	At01g062530	23.3119	28.3885	23.7164	15.412	18.5242	1
Aa02g026780	4.17954	4.88412	6.603	6.19114	7.61764	At01g069250	11.9687	12.5472	10.3151	7.002	11.208	1
Aa02g027680	26.0723	22.7049	38.8401	29.0953	24.276	At01g070070	36.6804	37.5128	30.4945	27.3007	48.0641	1
Aa03g001110	5.76723	8.74519	15.2201	16.0432	10.6604	At03g000190	17.0179	17.2433	14.5715	12.3597	27.4067	1
Aa03g001560	24.3603	24.0575	41.1199	40.1987	42.3091	At03g001680	55.4469	50.4852	43.6102	30.4787	38.3922	1
Aa03g002530	1.70462	2.00172	2.41271	1.70118	3.21718	At03g002520	2.19443	3.644	2.89615	2.60494	2.7761	1
Aa03g003400	1.55187	1.54835	2.25083	2.2292	3.15482	At03g003280	3.79863	2.91599	2.63752	3.12967	3.6519	1
Aa03g005280	1.75159	2.63623	6.01502	3.22934	4.47863	At03g004870	12.9017	10.4896	8.84965	5.64384	12.2055	1
Aa03g005500	3.3108	3.72052	4.46855	3.83719	4.11193	At03g005050	4.54644	4.58197	4.14839	3.84917	4.31207	1
Aa03g006720	8.83155	6.67972	7.87698	15.5838	9.7282	At03g006170	26.2783	19.6377	21.7688	17.769	19.4479	1
Aa03g007660	7.55426	7.04118	10.7922	12.1908	12.5051	At03g007090	13.6807	18.2124	18.0865	14.1163	15.8266	1
Aa03g007740	2.69527	4.7979	4.09486	3.63783	6.10659	At03g007160	15.0844	14.2202	11.7395	8.3784	11.8658	1
Aa03g007860	4.69738	5.05363	6.12433	7.15043	6.43201	At03g007270	8.4238	12.2938	9.50932	8.3192	8.22996	1
Aa03g009080	0.917265	0.20553	1.28804	1.6521	1.01564	At03g008530	1.93839	1.02014	1.45104	1.13119	1.20031	1
Aa03g010050	72.5553	72.9281	115.479	74.1694	131.876	At03g009420	155.981	139.376	133.993	77.1606	152.209	1
Aa03g011040	22.5611	18.7752	31.0532	47.426	24.6256	At03g010410	47.8001	50.0984	52.8755	39.8311	46.0594	1
Aa03g012470	7.49185	8.0429	11.1411	10.6125	8.82123	At03g011950	12.7273	15.5726	12.5392	11.7935	11.8629	1
Aa03g017810	195.577	365.917	516.371	569.958	418.447	At03g017210	959.431	700.76	412.031	547.345	976.949	1
Aa03g018030	6.10723	7.85439	10.0148	7.56831	13.4485	At03g017400	12.8958	13.9882	10.9953	7.98889	12.8065	1
Aa03g020520	6.55875	5.61631	9.08551	11.1225	12.1358	At03g019890	12.9165	12.7519	10.7357	10.8428	15.5349	1
Aa03g020550	0.574794	0.542272	0.727721	1.59014	1.45447	At03g019920	3.27574	3.12051	1.73649	1.20147	2.33111	1
Aa03g021200	1.73132	1.41537	0.775826	2.99454	1.65091	At03g020550	4.03714	3.79053	3.17528	4.53889	4.74822	1
Aa03g022590	5.7737	5.68158	10.2313	9.91587	11.4624	At03g021660	10.4407	10.6234	11.0834	7.87578	10.9447	1
Aa03g024430	15.5934	15.7071	25.5398	33.224	32.1193	At03g023370	40.8625	55.3048	43.316	27.7172	70.9946	1
Aa03g024710	3.21337	3.63966	5.46903	5.44051	4.06499	At03g023590	13.9916	13.1173	8.46342	5.04321	9.22722	1
Aa03g026910	3.1888	3.81638	6.99545	7.66212	6.54311	At03g025370	7.97207	9.65477	9.07758	7.80072	8.81055	1
Aa03g029330	16.8249	14.5053	21.6506	29.1223	24.264	At02g003740	44.185	37.3315	41.3376	41.3069	35.6635	1
Aa03g032880	3.48125	3.81963	5.77894	4.31368	6.3962	At02g008430	7.25478	6.14912	6.28117	5.29613	8.57564	1
Aa03g036680	5.19612	5.25625	7.15084	5.58557	8.54256	At02g011440	9.37589	7.03492	6.09158	6.53133	9.59416	1
Aa03g037370	2.86433	3.55803	2.00889	8.35584	3.63871	At02g012050	12.9737	17.1241	15.2306	12.561	10.8822	1
Aa03g039290	6.62644	4.16373	7.53603	13.3087	9.22733	At02g013710	20.1744	25.3646	23.7246	18.5725	15.7435	1
Aa04g000190	1.34886	1.0517	2.61104	5.16271	4.67613	At02g014800	6.57622	8.02395	8.22569	6.61402	6.35733	1
Aa04g000330	170.491	155.909	230.624	240.564	172.068	At02g014920	232.501	236.772	180.725	179.442	247.76	1
Aa04g002540	2.38373	2.91652	4.33651	4.46719	6.59988	At02g017070	7.10178	8.15888	5.29201	4.04912	7.66017	1
Aa04g003480	2.73324	1.77443	2.50147	4.10409	2.82034	At02g017840	7.65073	6.12322	3.81801	6.0466	8.0501	1
Aa04g003850	0.344699	0.241323	1.27902	1.62754	0.727389	At02g018190	2.99082	1.16036	1.1148	0.998389	1.62553	1
Aa04g003950	34.234	28.6769	47.4081	21.3849	58.8384	At02g018300	82.8859	61.8763	53.4614	28.6146	68.2601	1
Aa04g004910	73.2032	72.7234	103.939	92.7045	102.269	At02g018790	160.499	145.38	90.1513	79.9815	167.896	1
Aa04g007420	2.41695	1.69061	2.96387	3.1531	5.34277	At02g020380	5.7297	4.50266	4.40003	3.22231	5.2849	1
Aa04g007600	6.4611	6.69516	10.5366	8.23183	9.69014	At02g020460	15.4972	15.9024	14.4831	9.99402	15.2897	1
Aa04g009440	2.28326	1.75509	5.23292	6.3291	3.46109	At02g020860	6.02299	6.36229	5.98627	6.03488	7.20053	1
Aa04g018260	7.46999	12.861	13.788	13.55	28.043	At02g028380	21.1626	30.5333	18.3664	25.9894	28.8477	1
Aa04g018370	6.07223	6.56784	9.26401	9.86187	6.54533	At02g028470	12.0272	13.7135	10.0443	9.96916	16.6777	1
Aa04g019830	0.637716	0.858314	4.37441	0.437026	1.04876	At02g029950	1.33282	1.36654	1.61324	2.03665	3.12676	1
Aa04g025030	5.14053	5.17471	9.05533	7.46096	12.1527	At02g034880	13.2722	10.0617	9.70356	6.79111	13.1562	1
Aa04g027090	11.1037	13.8706	15.1009	15.4181	10.909	At02g036780	20.3115	27.715	20.6446	17.59	18.2432	1
Aa04g027180	2.45528	2.23264	4.42848	5.55665	5.13073	At02g036880	8.57799	9.58003	9.51049	10.4147	7.1116	1
Aa04g027460	5.6795	5.68606	9.52192	9.59639	11.1145	At02g037120	20.6417	30.1444	29.1925	9.20626	27.2179	1
Aa04g028650	2.04959	2.25598	4.33991	2.45906	7.34259	At02g038120	7.91824	9.34521	7.2033	3.07905	16.3368	1
Aa04g031410	3.668	2.44665	2.9442	4.14406	6.21328	At02g040690	10.2138	7.34312	6.25907	7.58336	10.0713	1
Aa04g033670	36.5651	32.7419	66.2994	57.0282	51.8064	At02g042890	73.6512	53.5804	48.6501	54.1195	57.7276	1
Aa04g033720	12.1107	13.3307	24.5268	22.9281	10.1808	At02g042940	32.212	36.1089	26.9585	19.2565	28.8661	1
Aa04g033890	12.5966	12.7388	19.5246	12.4702	20.1139	At02g043130	26.9804	34.6092	30.1012	18.7289	28.1765	1
Aa05g000750	8.10318	8.79656	13.6011	13.5097	21.4158	At02g000630	26.176	29.9147	25.0011	21.0071	35.1651	1
Aa05g002130	4.36509	4.04573	5.21607	6.27924	4.84104	At02g001990	9.13341	11.6354	13.3603	7.17785	11.4977	1
Aa05g002660	1.56249	1.1427	1.22075	1.95136	1.12093	At02g002500	2.81053	2.46219	1.82084	2.21568	1.89347	1
Aa05g004650	3.68613	3.81669	7.49375	5.383	5.3519	At03g028220	8.44212	10.2117	8.99221	6.80416	6.71404	1
Aa05g006140	0.647613	1.09789	1.89073	2.03337	1.83797	At03g029420	3.38405	2.85034	2.4586	2.84416	5.12435	1
Aa05g008330	1.69337	1.35035	3.36948	3.67657	4.1318	At03g031400	6.94739	6.06771	6.00676	7.39204	8.91037	1
Aa05g008460	20.0469	19.1688	21.7827	17.548	24.0137	At03g031470	36.0079	38.6844	33.0609	29.4724	40.3609	1
Aa05g011980	69.3373	61.4156	108.107	83.5348	78.6593	At03g036320	114.785	106.753	87.963	87.1874	85.9151	1
Aa05g012910	25.0609	23.95	44.7487	33.8872	31.1002	At03g037070	39.6797	35.7785	30.9355	19.8056	39.8154	1
Aa05g013110	1.67414	1.90052	4.44282	3.85795	2.87659	At03g037310	5.42447	4.42225	4.5816	3.79353	6.12918	1
Aa05g014500	14.5817	18.9978	21.8743	12.1206	22.1028	At03g038690	33.5765	29.1648	23.505	11.3468	30.2977	1
Aa05g016880	15.1999	14.2547	22.2487	20.4906	27.2311	At03g041120	30.6042	25.8668	20.7447	22.8182	24.8344	1
Aa05g017120	22.5371	25.3149	42.8927	16.7388	32.8054	At03g041350	117.685	107.875	96.5171	48.2224	78.9509	1
Aa05g020260	8.08455	11.4752	17.7241	13.238	13.2863	At03g044420	65.0863	73.5886	70.023	83.3012	41.354	1
Aa05g023100	3.22073	3.84327	6.46068	6.65668	4.97995	At03g047110	9.2275	9.06292	9.53991	8.47412	9.65773	1
Aa05g025960	9.8591	6.55104	12.0131	13.7146	21.0406	At03g049930	23.6211	14.9633	12.2094	14.0013	21.258	1
Aa05g026240	6.00525	4.6626	8.16549	6.17287	6.89486	At03g050230	17.0266	9.2977	9.93868	7.41321	12.8478	1
Aa05g028770	12.6999	9.88217	14.6804	14.5858	17.1172	At03g052790	35.2726	27.8613	28.7503	21.7784	21.9519	1
Aa05g030830	5.65497	6.19698	8.5752	8.82637	10.3711	At03g054760	9.88081	10.1405	10.8142	8.23226	12.4166	1
Aa05g031020	0.0207033	0.116329	0.312235	0.129026	2.79696	At03g054980	5.38489	0.81886	0.148419	0.762151	4.47547	1
Aa06g001410	2.29209	1.75701	1.24022	1.58147	3.7835	At05g001290	7.40175	8.92668	8.73826	8.9832	11.4134	1
Aa06g002150	8.18881	8.42568	14.1001	15.226	15.0692	At05g002080	18.3692	17.4727	12.8918	9.57492	16.1977	1
Aa06g003390	2.81789	3.18636	3.88138	3.76739	3.86759	At05g003350	3.88012	4.33831	4.69358	3.3952	3.71412	1
Aa06g003710	4.26606	4.38348	7.59327	5.76019	6.7977	At05g003710	6.90724	8.07114	9.02559	6.23445	8.78926	1
Aa06g004150	7.39322	6.79487	11.2951	10.3481	10.2788	At05g004130	18.896	21.7061	15.1885	15.1843	14.0152	1
Aa06g005200	8.03941	10.1502	15.3394	11.643	15.2781	At05g005100	19.2216	20.6473	9.92897	10.5753	15.6918	1
Aa06g005480	5.71571	5.06737	9.56753	7.85371	11.5733	At05g005340	9.36118	12.2339	12.3962	11.4546	10.4257	1
Aa06g005550	1.25316	1.50434	3.49093	2.62321	5.37676	At05g005420	10.7052	9.8111	7.16534	5.83911	14.3568	1
Aa06g006970	3.15566	2.65123	4.1845	3.93894	8.20252	At05g006530	6.39529	8.87733	7.1064	4.98593	8.44361	1
Aa06g007880	9.11888	9.90623	20.8354	17.0324	12.6499	At05g007440	22.0217	20.5484	16.341	13.0716	16.5583	1
Aa06g012040	0.354528	0.2937	2.15345	0.826072	1.47085	At05g011450	15.9265	25.2083	17.2521	9.638	13.8352	1
Aa06g012170	5.82768	4.48262	7.54145	5.57831	8.71946	At05g011590	13.6887	11.7904	8.48349	10.9673	14.7042	1
Aa06g012390	4.4629	5.72656	8.69177	7.59205	7.91732	At05g011750	11.1979	13.5519	11.6093	9.51821	13.2731	1
Aa06g013090	2.21874	2.45246	4.44508	5.08504	4.83348	At05g012440	6.40409	5.95528	4.29429	5.21921	4.75931	1
Aa06g013190	13.5718	13.8435	11.1674	24.0335	28.6632	At05g012530	38.9032	28.953	28.5937	25.7787	35.1149	1
Aa06g014030	3.29099	2.66501	0.973057	3.65691	6.53986	At05g013320	8.48556	6.39185	4.96627	4.63186	8.36932	1
Aa06g016420	4.72462	4.55233	7.71781	8.36371	8.93459	At05g015640	9.99937	10.6371	10.3629	9.87206	9.61285	1
Aa06g016630	6.70824	7.18894	11.308	12.8938	12.9475	At05g015860	13.1408	15.6119	15.3674	14.5109	14.2969	1
Aa06g021760	3.54673	1.51764	4.87255	6.86646	4.37104	At05g020740	6.38291	6.3206	5.93725	4.89449	6.81701	1
Aa06g022630	24.8714	24.1698	45.4486	45.4292	21.7927	At05g021480	108.465	123.457	117.795	62.9436	85.3757	1
Aa06g023160	8.05123	8.32232	9.58662	15.4311	10.9729	At05g022100	13.5034	14.22	12.9693	10.6787	12.7951	1
Aa06g024010	10.1203	9.26636	15.6806	11.0892	15.7919	At05g023010	21.2982	25.6734	23.9117	20.5734	12.7813	1
Aa06g024680	121.995	117.39	128.437	148.487	161.19	At05g023550	238.08	202.415	167.756	160.223	261.16	1
Aa06g026230	2.06737	2.23812	2.5294	2.31625	3.0424	At05g025070	4.68256	2.80753	3.15774	4.57663	3.81967	1
Aa06g026870	2.71512	2.45444	3.76381	6.28085	5.41174	At05g026210	9.17199	10.6238	9.17476	10.2618	10.181	1
Aa06g026890	26.849	20.9333	31.617	31.3999	39.8666	At05g026190	56.3797	42.0902	40.4522	26.7576	33.879	1
Aa06g027310	3.8153	2.69951	5.21315	3.78643	4.55904	At05g025790	13.9906	8.1463	7.32849	7.41196	7.00315	1
Aa06g032730	4.46685	3.72494	9.75408	1.75585	6.97716	At04g010800	11.068	9.1924	8.68743	10.3844	9.13497	1
Aa06g034140	2.14769	1.10661	2.47519	0	1.89675	At04g011980	13.0136	6.61912	6.79206	3.27862	55.3829	1
Aa06g035670	2.91852	2.48619	2.45855	5.38982	4.27788	At04g005070	5.74118	6.10661	6.09352	5.66945	8.98245	1
Aa06g036820	3.53734	3.00688	4.9393	8.69505	3.62764	At04g003870	10.5548	9.34592	11.406	8.46334	12.181	1
Aa06g037520	9.73857	9.13205	11.2463	4.62168	11.8394	At04g003090	19.536	17.4936	17.6	10.8105	17.5391	1
Aa06g037570	12.0355	9.86968	16.0308	17.9712	18.0321	At04g003040	18.7955	19.4048	16.7766	14.1585	19.0992	1
Aa06g038470	5.10173	5.12606	7.83857	7.45784	6.63556	At04g002140	10.5604	8.93758	7.61566	7.53051	10.9901	1
Aa07g000810	1.95867	0.697068	0.401727	1.24595	3.8005	At04g041340	5.8791	2.23929	0.757162	1.73734	9.76022	1
Aa07g000970	11.0548	9.46518	13.1943	7.40882	21.1344	At04g041480	25.1079	18.0076	14.4107	11.7794	20.3366	1
Aa07g001950	39.4042	29.682	42.8551	49.5371	45.4334	At04g042350	151.135	67.9008	48.9988	75.9014	66.0423	1
Aa07g003480	8.94112	14.1726	27.9731	12.8968	17.6673	At04g039490	15.5288	19.0476	15.2112	9.01318	42.502	1
Aa07g005640	3.1196	1.18425	0.56866	2.11352	0.629798	At04g037030	4.23341	4.0581	3.33079	3.70686	3.31242	1
Aa07g008480	9.48337	9.71649	13.1726	15.0394	11.3082	At04g034320	15.1759	14.5843	15.8612	14.6072	15.5441	1
Aa07g008850	3.1247	2.52066	2.83429	3.28761	7.30344	At04g033940	10.1972	7.22817	6.72077	5.5151	7.55665	1
Aa07g009830	1.82886	2.46245	4.30712	4.60523	4.54359	At04g032850	6.49124	5.35837	4.03698	4.13124	4.77983	1
Aa07g011360	3.57992	4.37498	3.91883	4.06633	12.9058	At04g031400	11.0088	10.3816	9.22059	7.21368	9.81328	1
Aa07g011690	2.08675	2.81365	4.63143	3.33382	6.5157	At04g031120	6.09872	5.75625	4.66097	3.25924	6.53505	1
Aa07g012080	26.325	26.5396	47.4331	34.6593	38.2296	At04g030740	62.3899	56.4201	52.8494	35.2518	74.0469	1
Aa07g012520	1.05564	1.67884	1.39836	1.02412	2.53008	At04g030320	2.78	2.11922	1.99802	1.53554	3.34284	1
Aa07g015420	6.81659	6.37907	12.0651	10.6371	12.767	At04g027350	10.7982	12.5301	12.5996	8.81267	11.4328	1
Aa07g015800	25.2176	19.0168	25.0962	18.4509	35.0226	At04g026940	49.6669	28.2281	26.4537	16.6043	42.0882	1
Aa07g016520	2.98002	2.51519	5.42625	3.90282	6.98475	At04g026210	11.1472	9.84582	8.07026	7.7324	10.1382	1
Aa07g017980	5.78566	6.20781	9.6137	7.12521	12.343	At04g024850	14.9963	13.324	10.6527	9.05169	13.5604	1
Aa07g022440	3.90613	3.37319	9.11786	7.52127	9.85328	At04g020450	13.611	16.7051	16.2251	12.9079	25.0426	1
Aa07g024680	36.9715	28.2148	35.5735	24.8144	70.2561	At04g018430	68.9191	63.4082	51.1415	46.4795	61.0679	1
Aa07g026200	2.10907	2.54476	3.88777	3.62784	5.01254	At04g017220	5.43828	5.79317	4.98212	4.5428	7.15761	1
Aa07g026510	1.47727	2.13291	3.80543	2.68609	3.33338	At04g016960	5.7111	4.4583	3.01626	1.59786	3.47257	1
Aa07g026840	2.25061	2.63394	6.04383	6.87201	5.58591	At04g016660	7.83512	7.44588	7.51465	8.70108	7.63238	1
Aa07g029230	8.93781	8.19481	15.4711	15.5616	12.6561	At04g014650	18.61	19.1191	17.2204	14.3551	15.5482	1
Aa07g030240	5.11778	3.70677	10.1948	7.27685	7.33265	At04g013840	16.0992	23.2633	19.7896	14.8167	23.7271	1
Aa07g035290	25.3235	24.9995	33.7582	33.7531	25.4735	At05g031860	47.2267	44.0571	37.2575	34.0049	40.9417	1
Aa07g037450	4.73625	4.36647	10.5823	7.79072	8.51347	At05g033630	11.8747	16.2927	12.3538	8.69494	10.4396	1
Aa07g039970	1.46573	1.54397	2.7262	3.67273	2.54889	At05g036000	4.35986	4.25927	3.41564	4.41016	6.07489	1
Aa07g040190	73.2803	74.0322	109	79.5798	156.622	At05g036240	280.206	176.562	116.874	116.222	183.314	1
Aa07g040790	18.3606	15.9164	23.1045	29.4839	23.7574	At05g036660	43.9952	34.6357	28.5124	32.7348	34.0648	1
Aa08g001760	7.71202	8.36526	15.9216	15.454	21.9271	At05g041310	20.6789	25.8465	23.0031	19.104	26.0679	1
Aa08g002310	8.60532	9.80954	14.2319	13.0041	17.9603	At05g040860	28.0659	9.58715	15.3331	11.8447	34.0791	1
Aa08g002410	1.59948	2.63763	2.86866	3.29802	3.09032	At05g040770	5.05237	8.8693	7.01734	4.44745	4.56616	1
Aa08g004580	4.00539	4.27187	6.8655	6.0942	10.1668	At05g039030	10.3939	9.09019	8.06175	6.73054	9.03223	1
Aa08g004870	154.287	146.351	209.355	179.441	175.488	At05g038770	238.637	212.284	163.428	154.305	208.59	1
Aa08g004930	5.80331	6.53919	11.0345	8.55109	8.18849	At05g038720	14.0731	12.1485	10.7033	9.7282	10.0221	1
Aa08g007380	25.6236	20.4877	28.017	35.8429	29.6648	At05g037030	38.7562	38.8544	41.0816	35.3651	45.6049	1
Aa08g008520	1.50595	0.824988	0.957781	0.722028	2.15174	At01g007380	3.99592	3.59411	3.26709	6.52267	5.97376	1
Aa08g009760	15.3021	12.1163	15.6858	14.0982	27.1502	At05g043400	55.809	54.8503	49.9712	22.185	45.9441	1
Aa08g009910	1.46974	1.04566	0.457222	4.06109	3.03577	At05g043510	100.91	106.173	107.982	114.362	162.459	1
Aa08g010690	3.03162	1.53109	1.8968	0	4.88473	At05g044050	4.27902	3.61481	3.02741	3.63312	7.21661	1
Aa08g010820	1.60622	1.57019	1.99226	3.01011	4.42092	At05g044170	9.77838	6.15618	5.94996	6.77696	8.22909	1
Aa08g012500	3.46197	2.97057	6.50626	6.57717	7.1119	At05g045340	7.22189	7.34374	5.90481	5.79555	6.21683	1
Aa08g014130	6.24872	6.82784	10.5255	8.53237	10.2827	At05g046840	11.83	13.1098	11.0856	7.13789	15.0247	1
Aa08g016620	10.4104	10.3014	17.4665	4.47609	23.3432	At05g049130	67.3678	34.5418	25.4825	3.21994	27.3955	1
Aa08g017070	12.9745	8.57237	20.017	19.6299	10.479	At05g049460	33.5752	35.7714	30.1729	34.2541	30.9021	1
Aa08g017700	22.5077	17.5894	33.5016	25.8617	35.0164	At05g049980	37.2583	34.4174	25.5565	18.5062	51.728	1
Aa08g018930	1.64003	1.42143	3.64468	3.89567	5.22042	At05g051130	6.88139	5.55401	5.47381	6.25662	11.8968	1
Aa08g020720	0.738861	0.860101	2.77316	2.06662	1.38771	At05g052770	2.50936	2.09345	2.65139	2.36622	3.61576	1
Aa08g021500	63.0872	62.0033	50.1055	42.4575	128.928	At05g053580	122.603	133.923	76.6355	79.545	101.073	1
Aa08g024490	8.27005	9.53863	11.4913	18.6037	6.85263	At05g056590	22.5956	23.5667	18.9109	13.2799	15.3915	1
Aa08g024580	8.10558	7.28757	9.76333	12.6431	12.929	At05g056700	18.7245	17.3842	15.4239	8.91352	17.409	1
Aa08g025130	6.56215	5.72164	7.55424	11.6125	12.6545	At05g057250	17.8109	20.9114	17.8555	13.6773	21.4349	1
Aa08g025390	90.9394	76.3547	86.9193	138.003	199.248	At05g057520	371.904	292.805	208.538	289.914	285.575	1
Aa08g025800	4.51257	4.32188	7.31266	5.56128	8.60176	At05g057880	13.7795	13.7081	10.6075	6.74551	10.038	1
Aa08g026040	28.6378	43.1395	57.6475	46.0171	94.6274	At05g058120	66.3003	83.6213	66.6537	50.1343	87.5115	1
Aa08g026780	6.7789	6.37696	11.4383	9.78408	13.0145	At05g058790	13.0133	16.1484	12.9042	11.0013	13.8269	1
Aa08g028050	5.83851	8.42261	8.30734	8.69267	5.45173	At05g059980	51.4458	41.4788	29.043	34.758	61.9619	1
Aa08g028360	4.68919	5.37164	9.14267	7.65452	10.5613	At05g060270	11.6264	12.1791	11.6499	9.9989	12.8331	1
Aa08g028740	1.6345	1.92225	3.88882	2.82482	4.37413	At05g060620	5.67313	4.23942	5.03204	3.91458	6.7893	1
Aa08g029410	12.0483	12.2752	20.7641	17.1105	14.9143	At05g061290	25.6413	32.0562	25.9156	26.677	23.6386	1
Aa08g030270	6.31694	6.60199	12.3872	12.4987	7.22865	At05g062140	11.4573	11.598	10.3564	10.1131	14.386	1
Aa08g031550	4.57679	6.51848	8.64178	7.32057	6.06898	At05g063270	14.6348	23.6041	12.5677	11.2132	12.0244	1
Aa08g032410	2.74834	3.08939	4.88761	8.25604	8.55974	At05g062380	11.6764	18.3921	13.9667	13.9353	13.37	1
Aa01g002980	1.77497	2.26879	3.61964	3.56126	4.92034	At01g010840	3.23839	3.39174	3.90704	3.15703	4.15429	2
Aa01g003390	2.03003	1.31059	3.39538	5.00822	14.3058	At01g011220	5.51529	2.25164	2.23025	5.50794	9.05406	2
Aa01g004870	10.6465	8.14334	13.1087	21.9798	54.1498	At01g012810	20.2074	11.9792	18.4737	12.6307	24.1409	2
Aa01g006690	0.508784	0.440377	0.556068	0.272373	11.4124	At01g014620	2.89067	4.60001	1.48226	1.5841	2.34237	2
Aa01g011090	0.50365	0.395107	0.596752	1.78723	3.61193	At01g018970	1.00734	0.889259	0.875439	1.00939	1.74041	2
Aa01g014170	48.7485	40.3191	48.3719	62.7434	84.4322	At01g022040	78.8813	48.6224	44.0972	36.7003	48.6554	2
Aa01g018150	7.74117	8.01126	9.12289	9.08632	12.3948	At01g025740	5.32698	6.21179	6.01573	4.69994	5.39975	2
Aa01g034160	4.82796	6.77898	11.0778	8.71828	14.654	At01g041970	5.77747	7.3259	6.46325	6.5801	9.88077	2
Aa01g035450	1.86438	1.22973	3.13536	15.9689	49.2222	At01g043040	7.30077	2.68105	2.605	12.489	45.4899	2
Aa01g037580	0.170103	0.112535	0.624129	1.29194	4.20263	At01g044900	0.74423	0.892967	1.39902	1.05655	2.39088	2
Aa01g038390	15.7359	15.3276	22.2201	21.0585	55.3249	At01g045640	22.4995	32.859	26.238	16.5199	28.2645	2
Aa02g005250	21.7639	13.7711	24.8951	19.251	30.8334	At01g050630	22.6217	17.4866	14.8601	11.1747	28.2539	2
Aa02g017980	4.88029	6.90444	15.6626	11.0009	15.2003	At01g060800	8.96929	10.2457	13.4865	11.7927	11.8703	2
Aa02g025740	3.61959	2.87375	7.17368	1.37681	9.55508	At01g068270	6.65185	5.38808	7.5411	2.20254	5.7293	2
Aa02g027650	6.72495	7.54327	10.5081	9.65882	14.0325	At01g070040	8.48328	7.24289	6.87886	7.65227	8.18705	2
Aa03g000180	3.34221	2.61533	2.09364	2.64533	8.00542	At03g001170	4.37139	2.42656	2.17417	2.46722	2.42766	2
Aa03g001580	5.38381	2.42988	1.54822	8.79863	14.3847	At03g001700	8.31127	6.45008	3.18354	4.00604	9.93029	2
Aa03g002490	2.87516	2.30906	5.61735	4.41129	5.07636	At03g002490	3.93904	3.16394	3.47737	3.8934	3.23162	2
Aa03g010750	1.89668	1.72344	3.83513	2.41454	6.86561	At03g010120	2.85301	1.73498	2.11452	2.49601	3.78866	2
Aa03g016590	1.6116	4.66657	0.523077	1.62296	5.77511	At03g015940	7.57334	3.23109	1.08602	0.454323	5.81462	2
Aa03g019670	16.4031	19.929	39.8279	9.01307	84.6044	At03g019060	10.2714	17.6073	33.182	9.37784	48.6354	2
Aa03g023630	1.44667	2.12412	2.48339	5.09478	6.13581	At03g022560	2.80998	2.16733	2.74669	2.83985	3.92664	2
Aa03g025930	1.59917	2.02998	1.96317	1.0868	3.23727	At03g024670	2.12824	2.23513	1.74418	0.696845	1.19795	2
Aa03g026460	1.56731	0.917401	1.7699	5.44166	22.3557	At03g025270	1.06221	1.48402	1.38683	4.20941	0.598787	2
Aa03g030380	282.838	289.987	213.889	502.84	543.436	At02g004970	651.844	357.146	250.317	496.475	155.251	2
Aa03g033920	7.08537	8.26463	11.123	8.71465	11.6635	At02g009150	5.82198	6.2617	5.09179	5.51399	8.03872	2
Aa03g040050	1.23873	0.495598	1.18101	9.36418	7.81096	At02g014430	2.06388	0.291879	0.097304	1.47355	2.2181	2
Aa04g000670	4.06521	3.96237	7.36064	7.00135	8.45232	At02g015260	4.28764	4.38774	3.75116	3.24814	4.43533	2
Aa04g001500	13.5609	8.10962	6.96008	18.0993	52.628	At02g016080	12.1967	10.556	10.063	17.5377	29.6182	2
Aa04g006690	9.62708	11.1635	16.2879	12.0846	18.8077	At02g020090	17.934	16.0579	12.0833	12.9878	16.1264	2
Aa04g009510	4.88918	5.9427	9.34977	8.80695	15.4176	At02g020930	9.28296	10.0894	8.71651	7.45829	12.3282	2
Aa04g012750	3.29121	2.54734	3.39516	14.4678	25.1317	At02g023250	2.66175	0.350056	0	1.92348	4.90936	2
Aa04g013730	5.72917	4.95897	7.52491	9.39502	14.1035	At02g027420	8.74711	6.77047	6.25558	7.84416	11.4178	2
Aa04g015850	0.397654	0.206305	0.344111	1.32782	5.41414	At02g025420	1.47131	0.190124	0.37209	1.06417	1.14181	2
Aa04g018800	1.34078	1.47303	2.0741	2.85223	3.75791	At02g028950	2.67325	1.9824	1.49798	1.96525	2.80192	2
Aa04g019130	1.71774	2.98814	4.68065	3.67755	5.38864	At02g029230	1.86266	4.197	2.85235	1.85803	3.57623	2
Aa04g023190	11.4963	15.9958	20.9697	17.265	21.172	At02g033150	12.5098	15.3777	10.9518	10.9887	9.91271	2
Aa04g026260	2.16413	2.07933	3.10193	3.92365	4.17794	At02g035970	3.31939	1.48172	1.37157	2.4542	1.98131	2
Aa04g026640	0.936893	0.896287	1.51275	1.67741	4.80616	At02g036320	1.59577	1.68545	1.17981	1.60306	2.31228	2
Aa04g027400	2.1665	2.29157	3.59082	4.14751	7.27041	At02g037060	4.44218	4.01761	2.38558	2.27466	3.22506	2
Aa04g029600	67.3963	65.1614	120.24	125.247	175.926	At02g039060	134.949	120.075	85.697	95.9126	122.784	2
Aa04g029630	14.9161	15.3631	26.2941	15.6212	29.285	At02g039100	22.6789	23.5502	21.9897	14.9821	19.86	2
Aa04g030980	2.48489	2.86538	4.53041	4.81492	8.36651	At02g040320	4.89209	4.12973	4.46123	4.18307	6.55204	2
Aa04g031360	3.71322	3.38407	3.91042	4.41974	7.19421	At02g040640	1.97481	2.17265	1.30299	1.9192	1.666	2
Aa04g032380	2.94459	2.04377	1.16058	1.98939	7.70227	At02g041590	3.1807	4.495	3.65449	3.53368	4.2037	2
Aa04g032840	1.25818	1.06364	2.34003	2.91555	8.49486	At02g042070	2.34789	0.448487	0.584945	1.17625	4.22299	2
Aa04g033000	6.58337	3.4457	1.61785	5.57556	19.2105	At02g042250	10.3257	4.77505	1.61801	3.401	26.3382	2
Aa05g000080	59.1913	41.3751	69.3478	70.7496	76.7612	At02g000100	66.7471	69.3764	64.2323	48.2385	78.8519	2
Aa05g000880	2.12401	2.85771	4.78722	3.85107	4.83768	At02g000750	3.71358	3.33773	3.41603	2.30716	4.09127	2
Aa05g023490	3.33134	2.29251	4.84415	7.21566	17.4426	At03g047480	3.8958	3.3705	4.39713	5.27039	3.10521	2
Aa05g026410	2.38448	2.06851	3.18243	3.85313	4.04138	At03g050390	2.94798	3.26498	3.05273	2.79287	2.81817	2
Aa06g001330	1.68348	2.49279	5.02782	5.76531	15.8282	At05g001230	0.755206	4.01855	3.53572	3.0818	5.87279	2
Aa06g002970	0	0	0.130172	1.50335	6.23087	At05g002900	0	0	0	2.16723	0.0350547	2
Aa06g004110	2.57803	3.06502	1.35469	4.60339	45.1786	At05g004090	8.78451	0.950568	0.409274	2.48449	7.44471	2
Aa06g006420	3.57749	3.56169	6.3484	7.06211	8.69964	At05g006070	4.49927	4.43569	3.08588	2.94514	3.97208	2
Aa06g011110	1.07817	2.00445	3.08709	3.2915	4.50299	At05g010580	2.43677	2.79755	2.9767	2.29227	2.45162	2
Aa06g012970	6.22543	6.12286	8.07638	7.12936	13.8102	At05g012330	8.34507	10.0987	10.03	5.95423	9.64493	2
Aa06g015410	19.3489	6.21229	4.57514	12.8351	78.7817	At05g014640	25.9202	28.984	15.3342	6.37448	37.137	2
Aa06g023990	0.329881	0.122254	0.392157	0.503855	2.49288	At05g022990	2.0031	0.354265	0.29218	0.132807	4.33098	2
Aa06g026770	13.043	14.1696	19.405	11.1643	22.8985	At05g026310	15.4394	15.9606	15.9792	9.50834	19.6988	2
Aa06g032680	7.76507	7.77065	13.2602	14.2596	16.7976	At04g010760	11.9622	12.1554	10.5625	9.73167	11.8375	2
Aa06g035720	2.12164	2.1681	4.90301	2.77631	5.23773	At04g005030	5.67948	3.45763	3.81633	2.50874	3.9266	2
Aa06g035780	2.18554	1.90003	3.65853	4.29221	9.68874	At04g004940	3.59603	3.52714	3.4579	4.0021	7.87284	2
Aa06g036270	2.37739	2.19859	4.75472	3.14758	3.89147	At04g004380	3.87382	3.4191	2.46307	2.42767	3.55722	2
Aa06g037900	1.77544	8.26672	10.0585	1.23269	7.82115	At04g002680	1.41467	0.979427	0.763773	0.823978	4.93126	2
Aa06g038890	27.7676	22.4515	30.37	23.6322	35.9104	At04g001640	32.3183	22.2299	20.0064	13.7669	20.0066	2
Aa06g039170	0.47477	0	1.49957	3.63692	8.09968	At04g001330	9.16403	3.00491	2.5862	4.24733	1.37761	2
Aa06g039250	3.71544	4.17782	7.61611	8.28751	8.53978	At04g001230	4.31479	4.54204	4.205	4.45147	5.67619	2
Aa06g040230	10.1359	8.94579	16.6272	10.5323	18.5621	At04g000090	4.12985	1.8597	1.542	3.31838	1.89171	2
Aa07g000290	15.3912	16.6531	26.1062	24.8508	36.6601	At04g040830	17.7593	18.4515	15.4386	21.7616	31.2621	2
Aa07g000490	45.6048	43.2157	69.6566	43.14	70.1722	At04g041020	52.6176	57.3238	47.3961	34.0922	54.4003	2
Aa07g001780	34.2206	15.1622	22.176	53.3117	130.435	At04g042210	24.5822	16.9924	15.5288	42.1599	147.314	2
Aa07g002440	0.408492	0.411255	1.08123	0.063027	6.28517	At04g040270	2.73028	2.17543	1.7347	0.353437	3.72209	2
Aa07g003200	4.28249	5.36118	8.43884	7.13186	10.2921	At04g039180	7.11579	9.89667	6.26298	7.06941	9.98444	2
Aa07g004070	0.485683	0.33063	1.18011	1.59072	2.35432	At04g038630	0.542384	0.298455	0.0616877	0.466206	2.61982	2
Aa07g006590	5.17999	5.24576	8.47745	8.62785	13.1771	At04g036160	10.3875	9.81881	7.81192	7.38399	11.6472	2
Aa07g006900	2.79109	3.66415	6.5859	5.32365	9.72956	At04g035870	2.62523	2.07989	2.07504	1.98783	3.21119	2
Aa07g007050	0.344707	0.139559	0.600748	0.559638	3.69546	At04g035710	3.26417	1.4761	1.02604	1.20475	2.80526	2
Aa07g008240	9.02233	8.61182	13.0928	11.969	16.7023	At04g034580	9.14805	10.6852	11.4652	11.9313	15.5042	2
Aa07g008920	1.90147	1.84423	3.23194	4.9082	11.4804	At04g033850	7.6559	4.97492	3.9533	4.08173	9.86041	2
Aa07g009890	1.34609	0.649651	0.88987	1.32249	1.64991	At04g032800	2.43345	0.050169	0.369427	1.39782	1.31887	2
Aa07g011110	4.47185	4.08804	5.79652	2.84396	4.50551	At04g031610	4.76272	2.75572	1.74922	2.19089	5.30957	2
Aa07g011940	1.09306	0.160398	0.466287	1.28142	3.27556	At04g030880	1.5045	1.72155	2.12686	2.16477	1.42479	2
Aa07g014100	4.18285	7.07138	10.509	10.3905	32.1356	At04g028760	9.77475	15.0552	11.5178	1.88854	32.4662	2
Aa07g016600	1.87684	1.54571	3.06179	2.09344	2.24496	At04g026130	2.23093	1.70107	1.30344	1.71371	2.63113	2
Aa07g017400	14.4907	12.2952	16.8803	14.2648	20.674	At04g025450	9.40582	10.1839	6.87674	6.36292	7.01296	2
Aa07g017500	7.05469	8.72235	10.3838	8.04107	13.1888	At04g025340	13.9825	8.95332	6.32007	4.26101	4.02526	2
Aa07g020190	6.98745	7.28411	12.1683	11.0046	13.5971	At04g022730	7.64949	8.01251	7.37693	8.40434	11.1087	2
Aa07g021830	7.32084	10.0882	14.255	4.37099	17.3863	At04g021070	8.75927	10.4561	8.7207	2.79498	8.36464	2
Aa07g039920	7.39038	7.19615	10.4075	12.6824	24.4688	At05g035930	21.0212	8.59947	9.35005	9.35208	21.743	2
Aa08g007930	89.7055	68.0974	89.5609	117.547	136.218	At05g036770	59.3556	67.5078	47.1417	44.2115	49.7302	2
Aa08g012390	8.84682	8.88232	15.2898	9.35253	20.3438	At05g045240	15.6005	16.0171	14.7595	11.4734	14.5607	2
Aa08g016510	6.35805	6.56097	8.62043	9.67397	15.7694	At05g049040	6.83844	7.30562	5.66204	4.35962	6.37628	2
Aa08g018310	14.4842	12.7424	20.1739	12.4539	35.022	At05g050490	27.9186	24.541	18.2204	15.3837	23.7367	2
Aa08g019520	30.1999	28.7408	36.172	29.1539	41.6236	At05g051720	25.6446	28.2288	23.54	22.7025	33.4566	2
Aa08g019880	4.82954	5.84243	11.4891	13.4186	12.2586	At05g052060	6.03028	5.92004	4.59364	3.4915	10.9817	2
Aa08g021650	15.3785	13.8677	7.86572	12.2283	26.4796	At05g053740	18.595	22.5716	9.82034	13.023	20.7634	2
Aa08g024900	2.08514	3.00344	1.59779	4.04677	4.22948	At05g057000	5.88038	3.00388	4.23921	0.40947	2.29762	2
Aa08g025990	5.37646	6.03851	8.56649	9.39755	20.3741	At05g058070	12.413	9.65573	9.61368	12.1622	14.7631	2
Aa08g026150	7.41866	8.78208	11.4118	12.5553	16.8935	At05g058210	8.73525	11.0535	8.06488	9.51911	12.553	2
Aa08g026260	3.39553	5.46	11.2726	7.72854	12.41	At05g058290	1.84477	5.07403	6.75528	5.50691	11.8122	2
Aa08g028990	5.22341	7.7444	8.93123	7.93713	12.8597	At05g060880	6.63466	7.73482	6.29305	7.21032	6.94416	2
Aa08g029380	6.51952	6.21296	7.96385	7.15083	12.2146	At05g061260	6.69642	6.02953	5.86684	4.37663	8.93465	2
Aa01g001180	37.3206	45.0563	70.5587	23.2075	63.1292	At01g003570	57.882	69.7567	61.5933	75.4085	44.178	3
Aa01g003300	11.3553	10.5715	19.3861	8.35649	4.61517	At01g011130	15.8823	10.6591	7.24578	2.41832	14.7112	3
Aa01g004150	8.54977	20.9504	31.3094	5.2104	6.22212	At01g012040	19.6378	33.951	27.08	13.5806	8.70631	3
Aa01g005370	59.0054	99.9628	58.4512	39.6756	21.4799	At01g013280	109.582	132.349	61.9943	31.4958	25.1429	3
Aa01g006950	14.6036	22.3679	27.5852	6.97575	11.9623	At01g014910	25.3682	49.2984	40.5219	11.1167	17.1702	3
Aa01g009710	15.2304	36.9569	60.5624	0.572678	5.01104	At01g017650	10.6765	86.1698	75.3746	3.24719	4.55574	3
Aa01g010260	6.11942	7.55711	10.0915	5.70374	8.98818	At01g018210	7.33387	21.8301	13.1217	9.09873	9.51956	3
Aa01g010650	4.79322	8.07336	10.288	1.79257	6.25438	At01g018600	11.5653	15.3871	9.26743	0.56063	4.42576	3
Aa01g011640	19.2119	20.0906	12.45	10.0495	13.4599	At01g019540	14.5571	33.194	21.408	6.60571	6.62554	3
Aa01g012470	10.7591	14.0056	14.498	11.7047	4.9883	At01g020350	17.5639	40.5057	25.7894	21.503	16.6462	3
Aa01g013740	2.15542	1.39091	3.40876	3.35346	3.11826	At01g021650	6.51539	6.30052	8.57941	2.30234	3.2087	3
Aa01g018110	4.38582	5.61022	6.43823	4.44283	3.70957	At01g025790	9.26701	9.08647	8.28306	3.60673	5.84971	3
Aa01g018130	37.6429	48.5109	57.048	16.7731	33.9474	At01g025760	61.036	65.9332	36.7091	12.2222	26.7899	3
Aa01g018480	0.754825	0.778247	1.96488	1.34591	1.19198	At01g025410	1.71531	4.00965	3.46767	1.47382	0.909505	3
Aa01g019280	15.3145	15.7188	23.6366	23.5325	21.6788	At01g027530	25.9773	28.3529	25.4578	22.4146	16.6214	3
Aa01g019640	7.91695	11.6762	24.3868	11.6083	7.30532	At01g027920	11.1987	14.0522	12.0552	10.8319	8.22577	3
Aa01g020680	5.52761	4.91959	8.23073	5.4291	2.19425	At01g028860	8.57696	9.49872	7.78169	8.04677	1.86886	3
Aa01g022280	6.81282	8.90273	10.7457	7.61177	6.06007	At01g030260	6.10408	13.7935	9.06291	5.04908	7.61878	3
Aa01g025130	0.36417	0.0656703	1.38103	3.66148	0.828031	At01g032720	6.00938	13.1243	3.62068	2.63151	0.93465	3
Aa01g026560	8.54774	9.12695	15.9979	3.54945	10.0771	At01g034070	12.9811	11.2929	8.88205	1.96135	10.2037	3
Aa01g027670	9.28358	13.7011	20.2712	9.92668	9.94776	At01g035230	8.57176	18.5635	9.75405	5.66606	7.01136	3
Aa01g027720	181.28	173.396	315.071	252.74	222.802	At01g035240	259.51	356.847	312.599	253.515	162.951	3
Aa01g037340	102.153	87.15	126.011	116.347	98.7252	At01g044700	117.501	132.469	99.051	76.5361	104.927	3
Aa01g038130	0.790686	1.19961	1.43257	1.33229	1.95625	At01g045350	1.17884	2.10383	1.23618	1.02695	0.281644	3
Aa01g040580	77.6683	73.4718	103.389	79.6557	65.5275	At01g048290	152.737	176.351	154.244	94.0072	95.9266	3
Aa02g003810	5.05287	9.51569	16.5764	0.197269	0.413244	At01g051910	2.13458	5.4816	2.6623	0.156733	0.376717	3
Aa02g003970	3.06136	6.28251	7.37514	1.02437	3.71949	At01g051640	3.12195	6.5457	3.3748	1.15245	1.97261	3
Aa02g013430	1.39583	2.29559	2.23091	2.41624	0.810686	At01g056870	6.23672	4.72154	2.04647	3.25042	1.03332	3
Aa02g015430	4.32317	5.12266	9.65334	7.02815	7.04305	At01g058460	5.76199	7.87029	6.87119	4.9631	6.91523	3
Aa02g015600	12.444	25.7045	48.0127	9.45453	2.169	At01g058620	29.2819	45.2043	34.9178	9.01676	4.64463	3
Aa02g016980	4.24792	4.65513	8.09335	2.61018	6.75857	At01g059910	11.8146	12.4338	10.2726	2.46988	9.37275	3
Aa02g017360	3.45286	3.10728	3.23093	6.33327	2.15246	At01g060250	8.30504	11.9474	8.10591	4.3319	3.73397	3
Aa02g019950	183.959	154.587	208.289	48.9611	59.4251	At01g062610	133.313	104.203	69.7513	14.0899	60.132	3
Aa02g020220	79.8357	114.957	171.105	147.97	82.5655	At01g062900	177.172	287.298	172.51	136.555	164.667	3
Aa02g020650	20.7789	48.291	36.4489	4.3217	2.2351	At01g063270	12.2578	130.911	32.5264	2.93567	1.73166	3
Aa02g024130	29.2671	31.6457	35.1297	27.2027	15.9097	At01g066590	16.0423	41.0861	31.1056	23.016	15.481	3
Aa02g024240	122.422	122.763	172.27	130.474	157.488	At01g066700	144.239	154.195	126.83	110.125	124.09	3
Aa02g025540	18.7453	21.2556	40.0101	31.6853	34.6234	At01g068010	32.8266	38.9002	34.1477	23.9797	25.4996	3
Aa03g000440	6.30112	12.3776	20.3633	12.5689	9.07825	At03g000920	12.0902	21.2504	14.5226	9.79318	6.35778	3
Aa03g001190	3.265	4.66437	6.42248	5.79619	5.16121	At03g000130	5.63717	7.29406	6.25904	5.21527	5.67819	3
Aa03g001280	4.26923	6.68067	7.12422	5.18309	5.43439	At03g001440	7.87916	11.531	7.35716	5.19401	7.46387	3
Aa03g002730	7.69599	7.86262	14.0939	12.0924	8.63081	At03g002750	11.4347	12.675	10.8699	7.38836	11.8827	3
Aa03g003720	5.36818	5.82892	7.68193	8.84497	6.92828	At03g003550	9.67389	12.8791	9.66836	8.02178	7.10113	3
Aa03g005180	5.69274	8.14121	13.2537	6.79257	7.8028	At03g004760	15.4546	13.4144	10.7187	6.49618	7.23927	3
Aa03g005720	4.38609	5.75576	6.12023	4.09934	3.20935	At03g005270	4.78928	16.3924	11.4942	4.12301	3.68566	3
Aa03g007500	6.11437	7.05266	11.43	10.7328	12.0001	At03g006950	8.94655	13.8897	10.4948	8.76123	9.63729	3
Aa03g008190	6.1285	11.8607	35.0433	6.04325	1.46616	At03g007630	20.9201	31.2956	35.7507	6.2028	0.764335	3
Aa03g008320	28.8618	37.6788	43.6518	16	25.9642	At03g007760	42.8622	100.314	66.6979	14.9693	22.7832	3
Aa03g010650	14.3447	11.9865	14.0379	10.4869	13.5931	At03g010040	17.7297	21.1877	22.6508	11.3311	15.5622	3
Aa03g011920	2.95445	3.45611	2.8569	2.96792	1.37993	At03g011360	5.14404	2.42797	3.08241	0.56318	2.37136	3
Aa03g014420	0.825928	1.71759	1.79857	0.579509	0.259933	At03g013830	2.97967	2.7246	1.24652	0.735656	0.540234	3
Aa03g014980	6.7168	9.33937	11.6327	9.19124	8.28474	At03g014400	10.0334	12.7058	11.3004	8.07538	10.726	3
Aa03g021190	2.03758	8.66733	2.27478	1.21327	2.77456	At03g020540	23.5484	14.8542	5.04428	1.88405	3.84121	3
Aa03g023170	4.68536	4.48643	2.57449	0.965895	3.3298	At03g022210	3.07223	3.99213	1.2074	0.268219	1.57273	3
Aa03g023320	10.4727	13.2679	8.22581	11.8695	12.8145	At03g022300	15.0205	14.7703	9.37915	5.69958	7.47567	3
Aa03g035130	33.8227	32.4524	56.2349	44.8868	29.559	At02g009980	73.8321	84.6831	52.6066	29.6923	29.0443	3
Aa03g035800	34.8707	54.0422	27.2802	8.43325	11.3101	At02g010560	118.955	110.226	32.4062	4.29709	15.1215	3
Aa03g036210	25.4805	17.1371	24.7686	40.1451	20.6841	At02g010970	45.7443	54.1648	47.9383	25.0618	23.8001	3
Aa03g038250	13.1875	15.7678	29.7662	4.11322	17.9148	At02g012780	29.2264	38.8859	21.2257	1.42242	13.9699	3
Aa04g000870	12.472	35.6159	40.6669	11.1038	1.5914	At02g015450	23.5734	28.7473	9.72275	3.96563	1.25878	3
Aa04g006560	6.31099	9.5582	15.8445	11.5433	5.39463	At02g019970	9.69378	13.5684	14.9881	7.70943	6.66297	3
Aa04g015940	18.8286	20.8297	30.8185	10.1472	30.8573	At02g025350	22.9851	32.8977	18.5877	7.37819	11.6098	3
Aa04g018520	4.46308	3.16978	6.59461	6.78825	9.93865	At02g028610	6.21925	23.3133	14.3561	8.56823	7.90501	3
Aa04g021460	7.03375	7.73109	10.8667	10.2903	12.6652	At02g031590	9.79568	17.8311	15.5312	10.3856	10.1522	3
Aa04g025230	4.51755	5.11541	11.2298	20.117	3.23965	At02g035030	52.803	40.4703	28.3091	11.5601	4.52462	3
Aa04g026880	83.2968	107.005	110.425	27.3901	45.1723	At02g036550	43.0721	154.834	100.216	26.8456	34.0042	3
Aa04g031740	11.5642	10.6671	18.629	10.8791	20.426	At02g041010	43.1138	16.3566	10.0599	4.06319	6.78836	3
Aa04g032450	5.45862	4.46854	5.67011	2.33308	3.18171	At02g041670	3.2704	4.43322	3.43701	2.39773	5.48247	3
Aa05g004860	12.9424	12.7657	26.5514	15.912	14.2338	At03g028420	17.2403	15.8748	13.2474	9.29249	12.9095	3
Aa05g013690	36.2463	78.2335	54.7706	22.8734	47.2087	At03g037890	59.6581	84.8102	32.1772	16.2759	56.9398	3
Aa05g016680	2.22408	6.36137	9.65497	0.160796	0.01374	At03g040880	0.384189	5.66697	6.91326	0.0533787	0.0663303	3
Aa05g016870	61.6504	68.9138	131.749	33.1879	65.3053	At03g041110	369.12	220.374	144.415	56.9885	103.184	3
Aa05g020020	53.2142	88.9281	93.622	38.5989	37.1382	At03g044180	60.9353	134.549	62.3279	29.4077	49.4167	3
Aa05g020320	23.0283	26.693	40.1727	15.4763	25.7548	At03g044480	55.3069	53.4943	43.1761	25.7241	38.1067	3
Aa05g021600	2.96192	1.40964	4.33929	1.10606	1.98009	At03g045620	2.696	9.6375	7.98271	6.76867	2.86437	3
Aa05g023170	5.87392	7.64035	10.8218	0.387531	2.93622	At03g047180	6.71763	8.06399	8.57139	1.86402	1.26146	3
Aa05g030710	3.25552	6.8576	7.09824	1.95041	4.20142	At03g054670	11.3949	13.5031	7.23307	2.26049	4.77258	3
Aa06g001890	3.7886	2.56411	3.71334	4.72951	2.60397	At05g001830	8.87743	6.49465	3.7407	4.8295	1.26977	3
Aa06g002630	11.5547	14.0911	18.3252	13.4514	15.4947	At05g002580	19.3171	25.0183	19.129	14.2618	16.63	3
Aa06g002820	1.58243	2.72539	2.35897	0.756962	0.729203	At05g002760	1.43518	2.76281	1.04232	0.346626	0.341966	3
Aa06g004080	12.8501	15.0976	23.0815	9.32766	18.0623	At05g004060	25.9968	19.5373	17.5352	12.8953	17.1805	3
Aa06g004960	28.6555	44.5779	63.2376	67.6305	43.7758	At05g004860	77.1323	112.427	71.8338	70.7524	43.292	3
Aa06g005120	2.82719	2.03363	3.33955	2.0088	3.43126	At05g005030	3.89715	3.52239	2.72898	3.5907	1.49851	3
Aa06g006350	6.05067	7.7122	9.08912	7.23836	5.05209	At05g006000	8.37904	11.7717	7.52853	6.68579	7.2949	3
Aa06g007090	14.5467	19.4347	24.2472	14.8109	20.554	At05g006610	20.5577	31.4313	13.9571	9.16327	15.3537	3
Aa06g008590	27.0827	31.4443	35.7671	15.8881	15.4051	At05g008120	61.8197	44.1351	25.0105	3.89757	16.4319	3
Aa06g008940	2.47505	4.54098	1.83134	0.35189	0.105121	At05g008490	9.45934	8.67398	2.68372	0.309497	0.0736573	3
Aa06g009690	14.1278	13.6121	14.7077	8.86823	7.62705	At05g009170	16.1806	16.9844	11.6602	15.1329	11.7444	3
Aa06g012610	27.9704	67.1883	77.8808	13.1436	8.78195	At05g011980	78.7593	159.331	102.705	11.2222	13.1021	3
Aa06g013120	25.0532	35.105	48.6494	50.0422	23.6051	At05g012470	46.6999	79.9626	60.4107	38.193	20.6102	3
Aa06g021570	1.42308	1.5541	2.85534	1.89135	1.80775	At05g020590	1.30232	3.68982	3.1468	1.77091	1.93281	3
Aa06g023180	28.2394	25.6306	46.6979	20.6205	44.7743	At05g022130	103.715	76.9362	80.3207	30.3636	31.026	3
Aa06g030500	41.1603	39.2657	71.2074	7.96046	37.7451	At04g008850	65.9494	56.723	54.3917	6.50822	33.4722	3
Aa06g036530	6.9845	9.06914	12.2281	7.01637	7.15276	At04g004230	9.92791	17.6137	13.3206	6.97537	5.31328	3
Aa06g036970	7.96704	9.13877	10.7205	12.1716	3.39697	At04g003670	11.3976	24.1296	15.7255	10.7574	5.03464	3
Aa06g037830	10.3145	15.5133	20.6431	11.0836	13.9749	At04g002770	14.5617	33.3205	20.0689	12.1997	6.17947	3
Aa07g000260	12.9992	20.728	9.86182	7.67136	2.73862	At04g040780	1.39671	15.0145	6.16142	8.54743	0.455154	3
Aa07g001310	8.32491	15.8742	24.6261	24.9235	18.7877	At04g041780	22.6608	39.871	24.1213	22.7464	17.6647	3
Aa07g003980	4.06877	6.2032	8.37128	5.78516	2.52189	At04g038730	9.29955	11.6721	9.83008	7.02183	6.96299	3
Aa07g004500	0.727056	0.748803	2.11375	0.678414	0.920761	At04g038170	1.09926	3.10651	2.3503	0.972818	1.04295	3
Aa07g004820	15.8315	23.6813	20.7245	6.89058	8.86816	At04g037810	20.7687	21.5531	12.4438	3.27819	8.00091	3
Aa07g005760	41.9542	69.675	102.266	33.1198	32.5524	At04g036910	46.2018	101.097	85.2542	25.0704	37.6652	3
Aa07g006050	23.851	20.7034	26.7564	20.2882	28.2308	At04g036650	37.0994	64.0422	33.3997	18.6457	33.6346	3
Aa07g006650	1.60838	5.10996	6.48066	1.11454	0.294448	At04g036090	21.0719	35.8992	21.8174	3.12201	0.131365	3
Aa07g009040	10.0604	13.194	13.402	10.7537	15.0909	At04g033740	12.9453	30.2404	20.9273	22.7712	15.2809	3
Aa07g010840	0.971347	2.09377	2.19926	0.927756	0.0143393	At04g031880	0.209748	3.11431	1.71403	0.190383	0.104228	3
Aa07g012700	16.4994	12.1072	26.5582	2.20092	2.01223	At04g030140	32.7611	15.939	25.7617	2.90762	17.0977	3
Aa07g014630	13.0285	17.93	22.0028	8.84431	12.3259	At04g028190	12.0657	26.4382	16.4624	7.68307	11.9579	3
Aa07g015270	0.613733	3.05041	3.63519	0.24961	1.85087	At04g027520	1.80348	5.84401	3.80409	0.651827	0.470066	3
Aa07g020590	2.24161	4.44342	3.51216	1.42026	1.65938	At04g022390	2.74575	5.73183	2.1024	0.066274	0.344978	3
Aa07g024570	3.325	7.3471	8.24357	4.18162	3.80661	At04g018540	7.28898	25.6681	14.2037	4.90278	4.92337	3
Aa07g024930	12.6544	10.9156	15.747	16.8005	15.3376	At04g018200	17.0604	18.0379	19.0125	13.1937	13.4301	3
Aa07g030840	2.67554	3.61483	6.10168	5.88315	3.02811	At04g013500	6.90794	5.7606	4.03109	2.25947	4.50616	3
Aa07g034710	3.4419	3.09732	3.49824	2.51084	3.45415	At05g031340	3.82695	6.22867	4.74828	3.63424	4.43036	3
Aa07g034870	1.51497	2.75456	14.9373	2.44468	0.352966	At05g031530	6.23249	3.39659	7.79594	2.32912	0.37498	3
Aa07g035570	20.6708	84.4962	38.0703	58.6106	10.502	At05g032110	39.5497	67.6493	21.6625	22.3699	2.14588	3
Aa07g038360	12.7922	11.1508	21.9387	16.1441	15.4237	At05g034550	13.2777	23.2748	24.0537	16.3691	13.8928	3
Aa07g040640	7.55884	10.3628	16.9334	7.67215	10.6333	At05g036550	13.2134	17.0669	12.3284	8.51877	11.9365	3
Aa08g002580	15.89	19.6688	31.4719	28.4942	18.6564	At05g040620	26.4893	37.5961	34.7157	25.8903	2.25902	3
Aa08g006680	10.1483	25.8856	52.7563	4.0825	1.08053	At05g037640	24.2962	53.6552	57.8655	4.52788	0.192236	3
Aa08g006790	19.9123	18.988	25.6001	21.6229	16.6679	At05g037530	36.7196	34.2717	31.306	25.3593	22.5321	3
Aa08g011800	4.91816	8.85944	14.3124	6.32694	0.349269	At05g044760	38.5362	61.4753	22.9561	3.77095	0.395569	3
Aa08g011880	4.11512	8.59758	18.9447	4.20393	2.65979	At05g044850	16.187	22.7006	12.0109	3.91159	0.827361	3
Aa08g013290	4.36469	8.04684	7.75808	6.99576	4.22134	At05g046080	2.80723	18.0723	11.3534	6.77025	3.16035	3
Aa08g021740	7.47255	8.83673	6.80275	7.2163	25.0921	At05g053830	45.0276	80.5064	50.1378	13.4174	24.4053	3
Aa08g021950	169.364	282.223	405.791	188.967	116.314	At05g054050	192.025	245.981	184.081	112.813	148.616	3
Aa08g023180	48.3193	36.1572	36.2653	20.8284	44.2351	At05g055060	67.413	41.2659	35.6715	8.73175	31.9983	3
Aa08g023510	1.10705	2.88144	4.40235	2.38025	0.162971	At05g055610	3.73711	7.21414	6.87217	1.45097	0.491435	3
Aa08g024230	1.04519	2.32829	2.9813	1.65326	2.80022	At05g056280	2.97772	3.16607	2.94491	1.75855	2.15839	3
Aa08g024790	52.384	27.5436	48.6649	6.19228	24.6691	At05g056880	23.3332	26.4327	22.3534	4.09691	8.15153	3
Aa08g026570	6.0735	8.32378	6.28331	6.68622	5.67039	At05g058590	4.7077	12.3356	6.46416	5.14851	5.28946	3
Aa08g026720	4.59491	4.2286	6.01826	3.06391	3.28736	At05g058750	12.293	12.889	11.6614	2.8235	4.63932	3
Aa08g027320	8.55323	8.72313	12.9295	11.2999	11.1664	At05g059290	17.1498	13.5091	10.4676	9.38346	9.76501	3
Aa08g027670	16.9445	18.6673	28.3019	22.8619	25.4324	At05g059640	32.2417	27.7327	27.3068	20.6885	16.4504	3
Aa01g003070	0.765242	0.400819	1.25114	5.0749	4.40187	At01g010930	1.62293	0.958827	1.44214	4.70415	2.63379	4
Aa01g003150	1.61443	0.946955	0	2.32386	1.01733	At01g010980	0.769576	0.941351	0.742392	1.91414	1.71674	4
Aa01g006130	2.71889	3.60053	4.96843	6.09703	8.04648	At01g014040	4.78036	4.74695	4.39327	4.7712	8.82175	4
Aa01g007170	14.7566	11.7406	11.5932	26.9966	24.6321	At01g015100	23.4678	27.8521	21.4401	28.2497	51.3222	4
Aa01g008260	1.76751	2.06629	4.64938	4.69484	6.18026	At01g016140	4.51269	4.48293	4.70244	6.11992	13.8766	4
Aa01g009880	2.17995	1.78039	2.68761	4.58381	4.39735	At01g017820	4.30015	4.35581	4.54452	5.17726	6.12207	4
Aa01g010120	10.5901	9.96866	16.4353	28.498	31.3052	At01g018080	19.304	19.5683	16.2315	30.9754	31.1136	4
Aa01g010720	4.56027	6.67307	10.1133	12.2835	9.55212	At01g018650	11.1175	13.168	11.9393	13.7958	14.4685	4
Aa01g012210	0.969378	0.673826	2.00104	2.61877	2.00629	At01g020110	1.60369	1.54601	2.45979	2.84615	2.91278	4
Aa01g015630	7.15414	11.8647	17.8266	46.3986	18.9571	At01g023460	22.6127	22.814	20.7307	61.7814	57.2288	4
Aa01g018860	1.88604	1.88011	2.04458	2.52766	4.33546	At01g024780	4.36971	3.40538	2.93611	5.24429	5.51412	4
Aa01g020090	2.36838	3.12981	5.8283	7.32877	8.12145	At01g028370	6.32714	7.33124	5.66232	5.87014	7.54279	4
Aa01g021680	0.534163	0.378734	1.15815	1.49405	1.70756	At01g029760	1.00174	1.39662	1.48369	1.8295	1.60375	4
Aa01g023000	5.5675	8.23842	15.2059	16.4583	14.1661	At01g030780	15.9021	13.4738	10.9481	11.4968	18.2075	4
Aa01g023810	4.07555	3.02273	4.79292	8.22998	6.96492	At01g031390	7.61077	4.45027	4.19116	9.35318	10.0607	4
Aa01g023930	0.86587	1.25066	1.79572	3.33929	1.70641	At01g031540	3.46796	3.87065	2.92326	5.66084	6.11013	4
Aa01g024430	1.002	0.577019	1.55148	2.99535	3.25562	At01g032040	2.2493	1.30796	1.5366	2.31307	2.87233	4
Aa01g027970	5.62457	5.7059	7.89557	13.2849	7.5128	At01g035610	11.8737	10.4745	9.01057	14.4652	25.1599	4
Aa01g032030	0.957191	0.635257	1.99439	1.90337	1.93534	At01g040180	1.95107	1.94731	1.55241	2.17952	1.93333	4
Aa01g034240	3.22183	2.48686	3.89124	6.65778	6.52969	At01g042040	6.62885	6.9958	6.51721	5.41239	6.32392	4
Aa01g035510	0.903805	0.645544	1.28002	2.91191	2.73152	At01g043060	3.69249	2.14086	2.07303	2.37345	3.7486	4
Aa01g038270	9.68717	10.4338	15.9309	23.9507	23.952	At01g045530	16.4447	20.9495	18.8039	19.5163	19.5994	4
Aa01g039580	2.87337	3.12173	4.72182	8.0382	8.8689	At01g047440	5.74857	5.40827	5.14013	8.64029	7.40388	4
Aa01g039770	0.622691	0.996996	2.21045	3.03962	3.95438	At01g047620	2.69845	2.19483	1.69422	3.02325	3.33367	4
Aa02g006200	0.819972	0.690051	1.40251	1.77603	1.90204	At01g049920	0.441301	0.3821	0.471989	0.941055	3.68509	4
Aa02g011370	4.85207	5.69899	12.1167	15.3023	15.2116	At01g055410	5.75217	11.2753	9.93393	16.6933	10.999	4
Aa02g012000	1.19858	1.09519	1.75562	3.68172	4.08087	At01g055800	2.89812	3.14583	2.19323	3.23102	4.29325	4
Aa02g012060	7.07424	8.02551	11.8326	14.189	20.8455	At01g055860	15.4527	13.802	12.6915	17.3473	25.9088	4
Aa02g012070	0.305158	0.220718	1.26969	7.6496	10.9238	At01g055870	0.1338	2.25184	3.02735	9.18171	8.43188	4
Aa02g013840	3.69781	3.16177	4.45213	4.27314	5.80145	At01g057220	4.48652	4.50466	3.80561	4.78939	8.75529	4
Aa02g019360	6.66998	5.50737	10.7961	10.7271	10.7355	At01g062090	10.8931	10.3606	10.6083	11.5951	12.5505	4
Aa02g021640	0.62272	0.470236	0.616556	1.67689	1.18502	At01g064330	0.863569	0.886394	0.948105	2.35395	1.58076	4
Aa02g022890	3.3792	1.60368	2.33074	9.6717	4.10764	At01g065500	8.64111	8.91894	7.61735	9.7613	10.4979	4
Aa02g023140	16.1775	15.3759	23.1662	30.3787	24.4303	At01g065740	26.6565	33.9909	28.5553	30.3364	33.4242	4
Aa02g023270	7.39878	7.8112	6.23617	14.9303	15.7994	At01g065840	12.1486	19.4089	15.964	14.4969	12.6207	4
Aa02g025160	6.62117	7.58165	15.9264	13.1871	16.4045	At01g067630	14.6731	14.2761	13.1859	12.2545	16.1114	4
Aa02g026060	11.2893	10.7479	16.5133	25.7732	16.1392	At01g068580	17.7156	13.7976	14.6341	19.3506	17.349	4
Aa02g027760	4.24899	4.71424	8.84038	10.8716	9.15947	At01g070130	7.71743	8.23332	8.47167	10.5816	11.7283	4
Aa03g000640	1.45766	2.02243	2.91714	3.15879	3.96857	At03g000700	2.69502	3.14237	2.80151	3.03962	3.6568	4
Aa03g002880	1.20262	0.488852	0.830614	2.79087	3.20015	At03g002880	2.01888	0.715727	0.759072	3.64541	7.64507	4
Aa03g003250	1.6621	1.96911	3.60742	4.22509	4.00822	At03g003130	3.69055	3.64754	2.98638	3.41231	4.79616	4
Aa03g004570	4.1506	3.45227	5.46559	6.73463	6.96544	At03g004220	6.86651	6.56466	5.40809	5.36196	5.88092	4
Aa03g005110	0.474695	0.586954	1.67982	3.38284	2.76773	At03g004680	2.54624	2.11324	2.15756	4.2406	4.12109	4
Aa03g005870	1.56585	2.28769	3.636	5.09782	5.01468	At03g005400	3.03385	3.65742	3.5156	4.40241	6.39458	4
Aa03g006860	1.66115	2.21792	3.25749	4.93999	5.09489	At03g006280	4.69658	3.54938	2.69964	3.43266	4.28266	4
Aa03g007540	0.845595	0.538269	1.55002	2.19346	1.45981	At03g006990	1.92551	1.63292	2.28187	2.57077	3.18428	4
Aa03g007590	7.60535	9.71201	17.7514	16.1972	21.2962	At03g007030	16.8249	16.946	15.3032	14.4951	21.9442	4
Aa03g008940	4.76561	5.85614	7.99152	9.55013	13.5859	At03g008380	12.0906	11.4035	8.79346	10.157	13.8865	4
Aa03g010660	1.36444	1.56346	3.06856	4.34815	3.95499	At03g010050	2.46071	2.59029	2.5718	2.81812	2.98183	4
Aa03g011100	4.25326	3.02987	5.93289	7.22631	6.11724	At03g010470	6.3736	6.76818	7.08804	6.81006	9.09373	4
Aa03g011640	4.65102	3.65851	5.08112	5.44578	8.03385	At03g011040	4.8915	4.57372	6.76837	4.67464	11.8079	4
Aa03g013020	1.23058	0.971881	1.14677	2.87439	1.74801	At03g012550	2.48985	2.49903	2.31755	2.18709	2.48627	4
Aa03g013150	1.68938	1.62282	2.92527	4.30444	3.72637	At03g012670	3.57218	3.68421	3.03736	4.32114	4.3557	4
Aa03g015930	11.4011	10.5304	18.5752	27.5405	22.125	At03g015350	14.7569	16.5579	17.7196	24.7751	19.9441	4
Aa03g016420	2.62974	2.50141	3.25848	7.22996	6.21186	At03g015800	8.0369	7.93528	8.55352	10.105	14.0674	4
Aa03g019440	1.4864	1.1951	3.2368	3.3815	4.49357	At03g018830	3.66154	3.90783	5.43391	7.18494	6.56525	4
Aa03g021630	6.56629	3.83833	5.29252	11.0363	14.3006	At03g020960	12.1899	12.2766	12.7725	12.4478	13.1558	4
Aa03g023090	3.38435	2.77891	4.53464	7.83121	2.81456	At03g022120	4.56563	3.614	2.55237	5.87211	7.49083	4
Aa03g027430	1.34248	0.874666	0.417919	2.24831	1.91328	At03g026080	2.67313	1.80916	1.45599	1.76395	2.59088	4
Aa03g030330	2.30093	5.09222	4.15282	6.38761	6.9669	At02g004880	5.1701	5.79789	4.64619	7.60161	7.26234	4
Aa03g030620	2.56676	2.30892	5.79394	6.53559	4.64769	At02g005200	6.15712	5.67631	5.08782	5.32601	5.83987	4
Aa03g031990	4.3449	3.56782	6.88131	10.5889	11.3825	At02g007600	9.69961	10.4833	6.33556	8.42481	10.5055	4
Aa03g037860	8.22601	13.4897	11.5274	23.28	17.5303	At02g012430	14.7297	18.9211	10.1885	10.9119	25.6792	4
Aa03g039160	2.84566	2.48369	3.25327	5.90317	7.95985	At02g013590	5.35565	5.26401	4.80628	5.38729	6.60165	4
Aa03g039840	36.3717	29.6462	16.9766	103.777	102.351	At02g014200	136.473	85.8294	64.4559	121.375	203.774	4
Aa04g001630	1.96183	1.65369	3.08992	4.72105	4.27081	At02g016230	4.83232	3.72889	4.23893	4.62502	4.92471	4
Aa04g007380	4.87615	5.91236	12.0939	16.9057	6.52012	At02g020360	5.70225	8.11582	8.70876	13.2564	16.5332	4
Aa04g010040	4.08984	4.70027	7.7937	13.9077	9.6663	At02g021240	6.66902	7.1622	7.07441	7.38507	8.73334	4
Aa04g010600	2.60795	2.75583	4.78108	5.31538	5.94767	At02g021570	4.18919	4.82441	3.96753	5.35808	5.65798	4
Aa04g012480	1.06049	0.946306	1.90937	2.33988	2.32108	At02g023040	1.67459	1.97014	1.71099	2.55823	2.52284	4
Aa04g014900	0.445176	0.855263	2.28531	4.35398	2.59474	At02g026320	3.29418	2.7691	2.53645	4.73664	4.90472	4
Aa04g016260	2.03354	2.31922	4.00611	5.45027	4.28302	At02g025090	4.7699	4.18695	3.94501	4.8113	6.30578	4
Aa04g021530	9.7718	10.6907	16.8206	18.486	29.9429	At02g031680	16.0083	18.5747	13.017	24.0461	26.4905	4
Aa04g024890	2.65456	2.83586	4.76517	8.82621	4.11158	At02g034730	6.78006	5.29956	4.82101	6.35614	6.84646	4
Aa04g027740	0.567341	0.586064	1.7073	6.61418	3.91302	At02g037390	2.07511	1.75445	2.06976	7.31349	4.0413	4
Aa04g029730	0.351437	0.582024	1.62663	2.60974	2.05757	At02g039220	2.54441	2.38081	2.77941	2.71042	2.88293	4
Aa04g032480	8.37965	7.16401	7.61211	20.2613	29.6511	At02g041700	19.2276	8.79562	6.33682	14.7558	32.361	4
Aa04g033860	0.328432	0.405689	0.724641	0.716034	2.2431	At02g043100	1.90431	0.772456	1.47608	1.48417	3.33805	4
Aa05g002190	1.43116	1.44617	1.83047	4.24211	1.6869	At02g002100	3.74019	3.33208	3.45094	4.6046	6.45463	4
Aa05g002260	4.51817	4.12676	7.197	7.92719	9.5296	At02g002170	8.2106	7.86188	8.37018	7.32032	7.95282	4
Aa05g007370	11.487	12.0255	18.302	18.8963	23.4876	At03g030640	18.7229	18.4377	16.9897	19.414	18.8612	4
Aa05g010720	3.8837	3.96085	6.63998	7.57347	10.4349	At03g034340	8.03133	8.04786	7.11771	9.97948	11.3696	4
Aa05g012480	3.3371	3.78427	8.41948	8.86299	8.5701	At03g036760	9.60313	8.19777	7.56378	9.76629	9.46419	4
Aa05g017880	7.43271	10.2769	9.8075	19.175	16.2889	At03g042090	11.5197	16.2498	16.7688	17.4828	14.7594	4
Aa05g025610	1.50831	1.28049	1.93719	3.55035	2.15817	At03g049620	1.44603	2.4561	2.13625	2.69471	2.84595	4
Aa05g026330	2.35869	3.09958	5.26783	5.29052	8.43848	At03g050300	5.90851	5.91889	5.55488	8.18807	9.26364	4
Aa05g028490	0.654812	0.449003	1.01426	2.88312	2.88399	At03g052460	1.36803	1.18786	1.57566	3.07463	2.12431	4
Aa05g029880	0.713911	0.763815	1.63495	2.48424	2.97624	At03g053790	2.49312	2.5138	2.34558	4.48313	3.99976	4
Aa05g029960	6.09796	4.38378	6.30693	10.3003	10.3602	At03g053880	8.8295	10.1599	9.12235	10.8344	9.18566	4
Aa06g006240	1.00506	1.23004	1.64742	3.18574	2.83629	At05g005900	2.53136	2.08174	1.69109	3.34503	2.52606	4
Aa06g009330	17.6155	18.6584	33.7558	28.7926	38.9564	At05g008870	31.9899	35.6608	33.6095	32.3101	37.1992	4
Aa06g009630	18.0494	14.0291	13.9033	16.4238	58.5235	At05g009140	0.791985	26.114	25.1053	30.0876	100.363	4
Aa06g011650	4.36873	5.10298	11.2446	8.72405	8.33742	At05g011030	7.93991	9.93207	6.63383	8.51995	9.76552	4
Aa06g012700	1.2277	1.0189	1.23787	3.25078	3.92702	At05g012070	1.67923	1.71933	2.24721	3.78526	2.22068	4
Aa06g012880	1.81155	1.97425	3.69353	4.85772	3.98568	At05g012240	3.73725	4.92827	3.87887	5.9166	5.0211	4
Aa06g013100	2.33551	2.10081	4.57537	9.63056	6.63736	At05g012450	8.1225	9.76187	9.5483	11.3902	12.1306	4
Aa06g014360	1.96442	2.12358	4.56113	6.56101	5.40153	At05g013610	3.37405	4.04156	3.67733	3.94944	4.76208	4
Aa06g015080	2.64945	2.02476	2.69564	4.01279	6.42989	At05g014320	3.58394	4.3156	3.09346	3.70708	7.12465	4
Aa06g017030	1.13392	1.38805	2.18917	5.66093	2.93313	At05g016300	3.27567	3.41327	2.50589	3.93565	4.6965	4
Aa06g021260	3.4936	2.5525	5.44001	8.47603	4.72112	At05g020370	5.51841	5.05843	4.79234	6.98921	6.27396	4
Aa06g021640	3.33153	5.70373	6.76547	12.5613	5.9178	At05g020650	9.20066	6.22235	3.95749	6.49642	15.957	4
Aa06g022350	13.5348	12.0538	15.5487	29.831	22.6785	At05g021220	26.1247	25.4402	32.4695	27.5908	28.6967	4
Aa06g022760	2.34944	3.11153	4.9034	4.3998	6.79398	At05g021590	3.81138	4.95912	5.0109	4.70794	6.33356	4
Aa06g027080	7.67636	10.0202	16.3514	18.7401	15.8712	At05g026010	14.4194	15.9673	15.6609	15.5796	17.0434	4
Aa06g030890	1.09586	0.537608	1.27281	3.14882	3.89983	At04g009240	2.74803	2.1907	2.18602	3.6545	3.53328	4
Aa06g031850	2.18557	2.78198	4.73534	6.68396	4.70956	At04g009930	4.79557	4.61517	4.6307	5.37967	5.09832	4
Aa06g035200	5.56979	5.03133	12.8811	19.282	14.1685	At04g005730	12.394	14.1655	14.1272	18.4411	16.0278	4
Aa06g038220	3.43984	3.74199	3.58471	6.9331	10.4188	At04g002390	8.15963	5.96128	5.42136	7.84397	11.1468	4
Aa06g039790	2.19451	2.62484	4.39823	5.10941	6.842	At04g000610	5.54494	5.80832	4.85467	5.00363	8.04464	4
Aa07g000210	3.38981	4.30644	6.08548	8.18251	11.1943	At04g040730	9.32039	9.45428	6.90962	10.8874	14.2096	4
Aa07g003170	3.2524	3.31456	4.22114	6.98391	7.68112	At04g039150	8.31894	6.57041	5.43714	8.36043	8.85609	4
Aa07g007740	0.412334	0.092545	0.513924	4.10382	7.74092	At04g035050	5.32243	2.22419	2.23895	7.4221	9.49167	4
Aa07g008590	7.70651	7.954	11.5758	13.9888	16.1044	At04g034140	12.5049	14.1241	14.7091	11.8509	16.6262	4
Aa07g008980	5.31945	6.04678	10.3162	11.2002	10.7647	At04g033810	9.15385	10.4519	9.89054	10.0418	8.45147	4
Aa07g009700	2.12284	2.50879	4.77552	6.08589	6.73925	At04g033010	4.51339	3.76817	3.69474	5.00535	5.00865	4
Aa07g013730	0.388503	0.20435	0.504717	1.91813	2.55419	At04g029110	1.49909	1.46153	1.37906	4.46243	4.92641	4
Aa07g014880	5.8547	3.90044	10.3572	14.7624	6.65274	At04g027910	9.7184	7.97634	9.5703	11.1763	12.5207	4
Aa07g015920	4.54316	2.62599	3.6536	5.36054	7.53737	At04g026820	5.10507	5.87723	5.66629	5.46587	7.59353	4
Aa07g016830	0.414019	0.082083	0.689403	3.50611	1.69506	At04g025930	2.24331	1.13629	1.12256	2.7534	2.34957	4
Aa07g016890	22.933	15.754	40.413	37.7592	35.4496	At04g025870	30.3519	24.8903	27.0479	32.377	33.6542	4
Aa07g018730	4.18303	4.25472	10.8459	13.2708	6.2433	At04g024120	1.17134	4.49905	3.72956	0.722927	19.8321	4
Aa07g021120	0.298317	0.641859	1.46846	3.6157	2.56177	At04g021860	2.10616	1.64842	2.24746	3.60189	2.37282	4
Aa07g021500	4.61279	4.02739	6.34183	10.481	9.87777	At04g021390	9.38802	6.38927	7.4844	12.459	9.65926	4
Aa07g026810	9.87905	10.5074	18.0306	17.1119	24.7358	At04g016690	23.6913	22.5253	18.6023	23.5125	24.6682	4
Aa07g027270	0.790118	0.803256	2.13608	3.57215	2.41596	At04g016330	1.95686	2.56145	1.99908	4.15355	3.10519	4
Aa07g027790	2.01962	2.60995	4.02558	5.31257	6.55085	At04g015830	3.8416	3.98931	3.96561	5.01953	6.39994	4
Aa07g028780	1.91334	1.89463	4.61565	8.55145	8.41908	At04g014940	4.80123	4.27055	3.88895	8.4136	6.07101	4
Aa07g033740	2.52222	1.30992	4.14492	5.72141	3.72022	At05g030330	5.90913	4.90618	3.77912	6.58104	5.51104	4
Aa07g033840	2.18809	3.73728	3.4332	3.57378	3.93783	At05g030410	1.98124	4.87061	3.34728	3.78689	5.07134	4
Aa08g000130	5.79545	8.18967	12.7008	14.5718	20.0363	At05g042920	11.9622	11.9067	13.0776	14.8906	34.5886	4
Aa08g004570	34.748	24.057	30.7923	55.6038	73.8527	At05g039040	62.7415	43.6799	32.4106	60.9947	74.6646	4
Aa08g005080	2.93452	3.93321	5.11706	6.33038	9.90148	At05g038620	6.05456	4.62217	4.81235	7.4964	8.96804	4
Aa08g007370	1.3999	1.57021	2.77061	2.79619	4.06387	At05g037040	2.55868	2.60449	2.63191	3.23727	3.65815	4
Aa08g009100	5.28658	4.314	6.81935	12.7141	10.7698	At05g043270	12.1735	11.1663	11.1121	14.337	10.1786	4
Aa08g012910	2.62733	2.0488	3.92587	6.09235	8.37975	At05g045720	3.86749	5.74431	6.69479	8.96023	4.63721	4
Aa08g016450	8.26785	7.04864	12.2159	16.9136	11.8822	At05g048970	14.6429	14.2502	11.4406	12.9436	12.7129	4
Aa08g017640	0.401633	0.170041	0.513168	1.85973	1.10778	At05g049930	0.687988	0.391165	0.177371	1.70914	1.42234	4
Aa08g018870	5.44009	4.90448	10.2394	11.4885	7.86415	At05g051050	8.91682	10.5227	9.17241	10.5945	13.5158	4
Aa08g020220	1.4377	1.34992	2.09156	3.2375	2.89061	At05g052280	1.77327	2.01233	1.905	2.48649	2.02026	4
Aa08g020660	3.38373	2.49525	7.99502	12.9763	8.21608	At05g052690	8.75962	6.61711	5.20858	12.0973	13.1376	4
Aa08g022480	11.611	7.34522	10.3315	19.4399	14.042	At05g054560	16.0377	14.0826	11.4618	11.9504	13.4068	4
Aa08g026540	3.80078	1.19873	2.14609	27.0599	23.3393	At05g058560	9.36077	1.36264	1.00668	12.6806	17.6011	4
Aa08g028880	0.790011	0.914203	1.22529	1.90546	1.67898	At05g060770	1.81548	1.43115	0.924505	1.44414	1.70157	4
Aa08g030860	15.1093	11.1243	17.9851	37.7308	34.3674	At05g063920	41.1577	37.8605	27.2358	34.3511	48.5017	4
Aa08g032300	6.91429	8.68317	11.8886	11.7848	12.3076	At05g062490	11.3765	13.0763	11.1633	10.6299	13.8551	4
Aa01g000020	33.4728	28.1278	46.9011	35.4176	34.0056	At01g001250	76.4261	71.9692	59.814	142.91	53.6834	5
Aa01g000640	1.9268	1.72696	2.97496	2.8578	2.32398	At01g001870	2.7085	3.27794	3.05983	7.04635	3.75343	5
Aa01g002220	3.91479	4.65896	6.1577	3.5396	4.92376	At01g007910	5.57072	6.84623	6.68528	10.5552	4.68313	5
Aa01g002500	11.1815	9.135	22.5967	8.7389	13.9294	At01g010210	13.3163	12.5205	15.3997	24.8444	9.65911	5
Aa01g006780	6.37489	7.62602	13.2424	21.444	12.4721	At01g014720	14.8186	16.8483	17.7099	23.8026	17.3897	5
Aa01g007890	1.43598	0.969265	2.07964	3.59583	1.03417	At01g015860	1.99974	2.09381	1.85268	3.23167	1.9456	5
Aa01g008610	2.15711	1.9719	4.01059	7.29319	2.58837	At01g016510	5.53264	6.76893	5.64191	9.30612	8.42232	5
Aa01g010350	106.317	91.5379	155.392	162.329	77.3169	At01g018310	170.496	185.389	170.067	172.547	84.8232	5
Aa01g014090	4.39356	3.54275	7.0362	9.75949	5.39619	At01g021950	6.22848	7.92277	8.31602	8.91262	5.79089	5
Aa01g014840	3.0116	6.65998	4.75093	11.1351	1.40688	At01g022660	5.02935	15.2782	11.5154	13.3036	2.67631	5
Aa01g023070	3.10711	4.0097	6.21182	10.5714	5.04245	At01g030870	5.6311	8.32107	6.00491	13.2886	4.64166	5
Aa01g023890	2.38024	1.51191	1.11867	2.23681	0.332518	At01g031490	2.06875	2.36193	1.15321	1.95755	1.2439	5
Aa01g026640	3.68279	2.58869	6.19262	9.09164	4.76821	At01g034130	7.40513	10.7467	8.48294	9.3907	5.89798	5
Aa01g026710	5.34845	6.17599	9.16877	11.5053	7.086	At01g034210	11.3839	14.1622	10.9526	14.1654	6.37272	5
Aa01g026780	3.91662	5.86326	7.61429	8.72435	3.81987	At01g034350	6.91838	9.69716	6.43551	9.85186	7.58105	5
Aa01g029590	18.8618	13.9541	28.7169	25.9647	17.9338	At01g037690	24.3763	20.3241	19.8574	28.1344	21.8726	5
Aa01g032130	1.14829	0.748314	4.16829	3.9519	0.374074	At01g040270	2.92173	2.80049	2.5426	2.30559	2.0415	5
Aa01g032730	67.4266	86.3841	140.685	177.587	49.2182	At01g040850	150.964	186.062	170.446	191.992	65.4651	5
Aa01g033580	6.94284	6.70875	12.7793	16.5649	8.30586	At01g041440	13.3943	15.235	14.2509	17.5974	9.19818	5
Aa01g035750	1.67478	2.00141	3.49591	3.52559	2.14184	At01g043340	3.1465	3.75513	3.49112	3.25845	3.38714	5
Aa01g036580	3.62999	4.02087	7.55185	8.03015	3.83832	At01g044070	7.2447	10.6557	7.89016	8.60014	6.75722	5
Aa01g040180	4.18127	3.64178	7.8142	13.7176	4.27125	At01g048000	6.68597	8.13897	7.06822	10.9843	5.40825	5
Aa02g008720	0.732667	0.66504	1.64332	3.57857	1.01095	At01g047070	1.89639	1.67276	1.80002	2.55522	1.36061	5
Aa02g015520	1.49044	0.990816	2.01092	2.83109	1.99479	At01g058700	5.27968	4.35142	4.28058	5.05279	2.07583	5
Aa02g016700	1.23265	1.16278	3.21699	4.75689	2.10897	At01g059650	3.73422	2.96113	3.51183	5.48218	1.69567	5
Aa02g017600	3.18733	1.75669	3.54952	4.97984	0.32695	At01g060470	2.13365	4.7593	4.0984	6.88371	1.15067	5
Aa02g017610	1.16509	1.44907	1.64556	3.00808	0.31886	At01g060480	4.19858	5.22855	5.12742	7.29401	1.81963	5
Aa02g019560	3.74598	3.61743	5.67539	7.76051	4.91281	At01g062250	6.07871	7.144	6.07316	5.81309	3.66821	5
Aa02g023580	146.328	95.2484	148.865	168.439	81.6265	At01g066110	190.184	245.236	227.055	191.605	120.866	5
Aa02g026040	0.6603	0.547708	1.26705	2.09081	0.492618	At01g068560	0.968741	0.544107	1.03542	2.47778	1.13248	5
Aa02g027010	144.97	129.21	189.288	197.003	117.618	At01g069450	205.053	290.959	257.553	240.346	175.289	5
Aa03g001820	23.3015	25.4613	33.1522	37.2536	16.6483	At03g001920	26.4371	50.1089	42.3636	49.0622	30.0885	5
Aa03g004070	7.26391	7.70646	15.8276	18.3786	11.3673	At03g003850	9.25792	13.8494	17.1969	24.6442	13.9878	5
Aa03g004480	6.01211	9.47232	9.78126	11.8598	8.06411	At03g004150	10.9443	11.5668	10.6506	9.57573	10.8029	5
Aa03g005020	10.8291	10.7418	19.2284	17.5665	11.9349	At03g004640	13.3589	15.6191	16.9577	16.9755	12.6816	5
Aa03g007530	8.00642	8.93533	18.3211	27.5443	7.34051	At03g006980	16.0665	20.2759	18.4599	26.9229	8.28174	5
Aa03g007960	20.743	20.5097	43.939	40.119	10.2954	At03g007380	61.2032	74.4901	78.1647	64.8002	34.7099	5
Aa03g009210	1.59135	0.916541	1.55771	2.99939	1.62256	At03g008650	2.50489	2.6913	3.06782	4.08891	2.41657	5
Aa03g010090	3.7239	3.89318	5.55735	8.06081	4.52132	At03g009470	5.08909	6.10053	5.56297	5.57198	5.7924	5
Aa03g011260	60.657	54.3398	91.6333	121.718	50.2549	At03g010700	112.953	136.355	116.179	105.965	123.75	5
Aa03g011800	5.14733	6.46989	12.5641	15.0597	8.46952	At03g011240	13.8683	19.0999	18.3036	21.715	15.1719	5
Aa03g012650	1.94194	2.02933	3.06153	6.88849	3.69237	At03g012130	7.29422	5.78782	4.53449	8.51676	6.51461	5
Aa03g012990	7.10764	9.73127	19.1364	15.0735	2.37898	At03g012520	13.0797	14.2833	13.6358	17.0478	6.78075	5
Aa03g015000	0.444506	0.620849	0.796914	2.26602	1.42795	At03g014420	1.22872	1.0978	1.34778	2.45688	0.762496	5
Aa03g017400	10.7607	8.51873	23.6142	18.9865	17.6135	At03g016820	12.0475	16.2634	18.654	24.8998	16.5928	5
Aa03g019330	17.9403	10.9928	15.7445	34.795	6.59279	At03g018710	12.6596	11.972	13.955	34.0081	18.8165	5
Aa03g019830	10.3564	8.92269	20.5643	25.839	16.4709	At03g019200	28.4527	34.9277	39.4825	43.8525	30.0538	5
Aa03g019960	0.628418	0.363728	0.613589	2.14524	0.607318	At03g019360	1.81273	1.95916	1.4058	2.67721	1.71391	5
Aa03g024910	3.45195	2.85462	5.31778	6.12186	4.09983	At03g023790	5.89494	6.79718	6.22505	8.14884	7.33068	5
Aa03g025330	19.3474	21.6046	36.8097	64.1629	26.2722	At03g024180	56.8175	75.9384	68.5696	64.1939	53.8784	5
Aa03g025430	3.34657	3.11144	5.16933	9.88849	4.70302	At03g024320	5.84225	8.17933	7.81109	12.491	1.45221	5
Aa03g027230	2.78984	2.68393	3.30501	6.23369	3.41049	At03g025890	4.38368	6.40978	4.84017	5.29931	3.75745	5
Aa03g034280	1.00172	0.923263	0.840607	4.7436	2.24726	At02g009360	3.42119	4.62397	4.06844	6.01537	3.12146	5
Aa03g036010	0.853227	0.965369	1.31869	7.34123	1.51034	At02g010790	4.90212	6.14399	6.17227	8.93755	2.92005	5
Aa03g036870	170.831	136.268	150.389	298.783	150.224	At02g011650	334.145	391.785	393.82	297.796	118.15	5
Aa03g037520	4.67235	4.576	7.78238	11.8294	7.00348	At02g012160	12.5621	13.7524	15.445	16.5147	14.2916	5
Aa03g038910	28.1335	19.772	8.34345	90.2848	33.6724	At02g013350	80.7857	99.8169	60.1167	66.7755	45.224	5
Aa03g039470	1.88876	1.89503	2.56132	5.339	2.80926	At02g013870	3.46773	4.95919	3.35034	5.19672	4.02792	5
Aa04g001510	4.26015	5.08848	8.06384	11.6304	7.76523	At02g016110	8.57142	8.55327	8.11597	10.6935	6.97015	5
Aa04g002430	17.0802	20.084	35.2044	27.583	17.7873	At02g016970	32.4978	39.2193	31.0039	35.2008	21.1588	5
Aa04g006290	11.4232	10.3079	16.8732	26.8007	7.49277	At02g019890	16.1623	21.2972	21.5	28.4532	12.8218	5
Aa04g015290	0.668466	0.694942	1.38767	1.74142	0.956394	At02g025940	1.12842	1.07739	0.700856	1.79903	1.05109	5
Aa04g015620	1.11241	0.623792	1.68295	2.25399	2.18402	At02g025640	2.2435	2.51719	2.06352	3.24291	1.78214	5
Aa04g017910	0.459698	0.335762	0.296194	1.75547	0.156621	At02g028090	0.33025	0.480766	1.2215	1.49219	0.165093	5
Aa04g018660	1.7418	1.72481	3.66755	10.5985	1.24142	At02g028790	7.44289	8.38893	9.48326	13.9506	2.94517	5
Aa04g018920	168.13	143.422	206.918	287.75	87.2847	At02g029050	216.194	278.932	238.16	242.076	137.625	5
Aa04g019020	2.67496	1.04402	1.77361	9.07604	4.0777	At02g029140	6.62523	5.46709	5.78443	8.16684	4.42837	5
Aa04g019050	19.818	18.9075	21.1582	29.7958	9.81681	At02g029170	28.0491	42.3777	40.3013	37.8865	28.3817	5
Aa04g019290	1.97299	1.03735	1.97036	2.90537	2.26564	At02g029370	2.36979	3.56081	2.9507	3.22508	1.02855	5
Aa04g020290	5.24238	5.15388	7.46446	8.32622	3.71278	At02g030370	7.32051	6.69216	7.66077	8.79709	4.99779	5
Aa04g020590	1.12293	1.04252	0.741415	2.58998	0.474516	At02g030690	1.38083	1.68668	2.2021	2.69719	0.701331	5
Aa04g021480	52.5576	76.1279	108.505	124.557	62.0974	At02g031620	125.161	111.132	82.3837	105.291	83.1984	5
Aa04g023770	1.63805	1.82866	3.33016	3.77541	0.899639	At02g033730	2.88914	3.84522	3.46893	5.11118	1.29278	5
Aa04g025110	14.6513	16.0112	19.7093	39.9984	16.8616	At02g034940	30.4941	33.7046	29.8297	30.4827	20.7684	5
Aa04g025630	6.29664	8.42662	19.8478	38.7653	6.78775	At02g035380	15.711	17.8591	19.3829	34.2566	8.45556	5
Aa04g027820	2.29195	2.99553	4.44811	3.36253	1.58755	At02g037470	5.20613	3.37205	3.27607	4.141	2.48793	5
Aa04g032150	0.794126	0.879634	1.13189	1.54796	1.00364	At02g041390	1.48704	2.06481	1.72903	2.10256	0.783163	5
Aa05g003150	29.2145	25.7907	46.2457	123.376	34.3753	At02g002960	39.93	62.2088	80.0061	100.316	73.8113	5
Aa05g004780	5.44877	6.05614	11.4348	17.6977	9.10854	At03g028340	17.8374	18.8916	19.7317	25.0206	14.1837	5
Aa05g007520	12.1311	18.4422	27.0624	39.3797	14.8329	At03g030770	18.2183	26.9719	19.8297	36.0889	30.0162	5
Aa05g012680	6.13406	11.2234	21.3701	38.7726	3.56392	At03g036920	15.3589	21.7641	21.2204	45.4706	5.86897	5
Aa05g014550	15.9471	10.5525	19.6123	38.5771	7.72664	At03g038740	40.0177	44.2985	49.2664	43.412	26.9989	5
Aa05g017040	60.9122	59.0308	89.2315	99.074	70.623	At03g041290	102.992	137.046	136.512	134.974	45.3311	5
Aa05g017380	0.618216	0.858689	1.59802	3.57581	1.12604	At03g041550	1.01604	1.53216	2.40396	2.68349	0.878539	5
Aa05g017470	2.28493	2.8641	6.10619	12.5736	2.90657	At03g041620	5.82714	9.00667	10.6633	14.9512	4.07105	5
Aa05g018330	2.21497	1.35289	0.593607	4.33015	0.65709	At03g042550	1.25498	0.967984	2.1762	3.69368	2.22206	5
Aa05g021220	249.724	240.909	425.697	482.749	162.061	At03g045290	338.335	415.561	394.424	425.411	251.659	5
Aa05g021690	107.985	117.127	195.515	271.56	97.1574	At03g045710	144.109	179.907	154.332	252.453	84.9956	5
Aa05g022460	2.6549	2.94124	6.17073	9.5209	3.36273	At03g046460	7.58334	7.95256	9.62549	12.3919	5.25356	5
Aa05g023420	1.50653	1.71799	3.64068	4.10236	1.52018	At03g047410	5.22947	4.32378	4.29488	5.78925	3.19375	5
Aa05g024220	10.8377	6.54388	18.1224	30.3101	16.32	At03g048320	20.9362	26.0841	29.2704	28.7707	11.9306	5
Aa05g024330	1.00004	1.5481	3.72002	5.30248	1.38533	At03g048430	4.89537	6.56287	7.46325	11.7739	3.63395	5
Aa05g025970	0.624229	0.489536	0.843418	2.35377	1.48649	At03g049940	1.13707	1.30717	1.18864	1.68995	1.04747	5
Aa05g026950	0.69568	0.541036	0.978282	2.04677	0.327824	At03g050870	0.397964	1.35668	0.767266	1.81336	0.43335	5
Aa05g026960	37.7918	29.7572	56.2446	62.1076	36.9019	At03g050880	64.3057	58.1917	49.6961	86.3169	42.4203	5
Aa05g030170	7.37156	7.61564	8.94224	10.1612	10.2792	At03g054120	11.6294	12.9922	12.707	14.5992	9.95776	5
Aa05g030730	1.91065	1.78693	2.24427	4.73505	2.02296	At03g054690	3.06543	4.06946	3.97878	6.48491	4.19405	5
Aa05g030910	1.93683	2.03211	2.73357	7.6984	5.00077	At03g054850	4.44255	3.79571	5.21037	9.31732	5.40157	5
Aa06g000690	1.00036	0.662337	1.89353	4.18687	0.838202	At05g000380	1.1812	2.22624	0.977364	3.67002	1.11696	5
Aa06g003300	2.78775	3.09607	5.16963	10.0011	5.13555	At05g003260	6.31387	12.4828	9.73272	14.0024	9.0398	5
Aa06g004830	0.6617	0.701616	1.75446	1.79414	1.10837	At05g004720	1.52309	2.04955	2.44545	2.59164	2.30644	5
Aa06g004890	1.20787	0.930722	1.96671	5.02355	2.45654	At05g004790	2.41361	3.07942	2.79419	7.12346	3.07438	5
Aa06g005420	3.46785	3.49385	6.55899	19.5335	7.34598	At05g005290	14.9127	18.743	16.3017	23.1718	9.96284	5
Aa06g006340	4.84318	4.39447	9.05487	8.99091	7.44339	At05g005990	8.25277	9.39817	6.94386	8.742	4.82377	5
Aa06g007710	1.0445	0.530241	1.58242	4.27204	0.507954	At05g007270	1.27652	1.20576	1.07564	3.27261	0.888069	5
Aa06g013700	1.2483	0.783807	0.030821	6.23551	3.41545	At05g013000	7.13836	8.31392	8.13749	9.34221	6.94434	5
Aa06g015250	2.47388	3.12281	4.70687	12.8685	6.09177	At05g014520	3.38387	8.0351	6.67449	9.29543	4.49297	5
Aa06g015820	3.42334	1.5708	4.75232	3.66512	2.41015	At05g015050	3.34302	4.05668	3.09673	3.91306	2.33115	5
Aa06g016170	1.45674	2.06145	2.86455	4.67609	3.5152	At05g015410	3.47886	7.00901	5.94501	5.46613	4.68566	5
Aa06g016370	8.09057	12.7167	10.8513	22.9744	11.6364	At05g015590	12.3545	17.9116	12.4582	18.085	13.82	5
Aa06g016390	2.57482	2.06308	4.07934	8.36131	2.62768	At05g015610	4.96862	5.51475	4.72598	8.55262	2.49348	5
Aa06g017350	30.5347	32.5809	69.856	65.8379	32.0112	At05g016600	50.8774	64.5402	60.5159	57.8277	40.4412	5
Aa06g018010	9.65441	12.1615	12.8722	23.6791	10.8044	At05g017210	13.807	21.848	16.6656	14.9074	13.4095	5
Aa06g018440	0.470871	0.457594	0.532091	3.54837	0.880602	At05g017680	1.75771	1.85533	1.61251	3.7727	2.44568	5
Aa06g018620	1.04414	1.3258	3.47738	5.51865	1.34006	At05g017800	2.82052	3.53889	5.08898	5.92732	2.65175	5
Aa06g019470	3.61735	4.3096	8.92287	14.2231	5.86069	At05g018670	8.67033	7.94279	6.52552	9.54901	8.49236	5
Aa06g020810	20.6661	24.7456	39.4814	36.5516	22.7379	At05g019910	36.898	44.6151	36.6639	36.8095	31.6995	5
Aa06g021390	0.396328	0.312101	0.3023	2.00416	0.327585	At05g020470	0.653574	0.437867	0.25957	1.94091	0.39294	5
Aa06g022210	33.4431	34.8678	56.0749	100.935	30.5573	At05g021060	83.2606	78.8961	66.1762	100.816	34.9744	5
Aa06g023400	1.78207	2.12829	3.92984	5.40987	3.39015	At05g022350	6.07101	6.12764	5.60309	6.68012	5.5423	5
Aa06g026170	43.9585	47.2292	103.47	120.871	90.1133	At05g025020	108.19	133.757	140.097	149.568	127.834	5
Aa06g035680	3.73585	3.57063	4.04904	15.1749	8.21348	At04g005060	15.7368	13.9125	14.4503	20.4186	16.2704	5
Aa06g035700	0.456525	0	0	1.55088	0.129208	At04g005050	0.346951	0.26548	0.484114	2.23346	0.10067	5
Aa06g036230	3.05703	3.22804	6.5618	10.1306	3.16077	At04g004430	6.14379	5.92742	5.98575	9.99706	3.00473	5
Aa06g038720	5.3896	5.22014	11.0591	22.7883	4.4401	At04g001860	12.9194	13.8601	14.6687	22.5004	7.53397	5
Aa06g039020	2.68178	3.21161	4.87996	7.16163	3.822	At04g001490	3.53938	7.51266	4.80513	7.26208	4.17235	5
Aa06g039270	1.84815	2.08943	3.07852	7.3648	0	At04g001180	4.92143	7.84224	7.06867	9.52942	4.20869	5
Aa06g040110	5.65084	7.39029	9.03672	8.74999	10.0331	At04g000260	9.08153	12.6653	10.679	12.2844	7.72375	5
Aa07g000740	3.68682	4.67748	9.34562	10.1992	7.29856	At04g041270	8.1234	11.1357	7.26628	9.35153	9.04749	5
Aa07g001550	2.48269	3.45141	9.24874	9.4685	4.18188	At04g041980	9.03981	10.5476	12.4215	13.5946	10.6787	5
Aa07g002630	0.785802	0.681168	1.61729	3.83287	1.39122	At04g040110	1.05925	1.06695	1.45852	4.06999	1.01724	5
Aa07g003090	68.1016	79.2919	136.051	151.161	85.8986	At04g039620	171.259	148.761	77.6047	118.895	93.6326	5
Aa07g006360	10.6841	15.8992	25.9653	34.6328	12.556	At04g036340	40.1425	39.1511	28.6194	43.006	17.3201	5
Aa07g006460	1.19822	1.00832	2.22638	5.95033	0.905538	At04g036300	1.81088	2.45318	2.8406	5.50599	1.81916	5
Aa07g007240	3.14366	2.84651	8.14197	9.78348	4.20002	At04g035510	13.2435	13.1615	10.781	12.8699	10.425	5
Aa07g007860	3.17873	1.86682	4.39668	7.11271	5.39599	At04g034930	5.77059	4.17908	4.47727	7.74844	4.72546	5
Aa07g008330	3.98077	5.30764	8.47904	35.0491	0.81252	At04g034490	2.57795	9.48248	9.24438	28.7582	3.21066	5
Aa07g008400	2.43301	2.02472	3.17702	3.57311	2.24724	At04g034430	9.14343	9.33493	7.1684	11.379	5.03508	5
Aa07g009740	4.31241	5.34514	11.5526	15.6922	7.31376	At04g032960	8.26833	9.43311	10.027	16.8823	7.71411	5
Aa07g009960	3.5199	4.0826	8.05794	16.838	4.65592	At04g032740	7.62799	6.49268	5.86403	12.191	5.10643	5
Aa07g010330	10.6784	10.1518	25.2338	26.6212	13.8981	At04g032370	28.7378	29.0306	32.1996	33.241	29.9507	5
Aa07g011750	197.45	176.946	233.978	349.326	131.902	At04g031090	349.229	389.051	255.496	341.347	226.795	5
Aa07g012060	47.4601	46.7122	112.67	108.91	48.4044	At04g030760	96.7491	129.122	141.564	129.709	98.7994	5
Aa07g016030	0.14851	0.208791	0.403518	1.99483	0.0283357	At04g026700	0.213617	0.429064	0.247804	1.9347	0.563053	5
Aa07g017650	7.13124	6.32422	13.2974	17.2486	5.92637	At04g025160	7.15837	10.5248	9.84375	13.7406	14.6839	5
Aa07g019670	6.8039	6.18837	11.318	14.769	8.79603	At04g023200	9.25004	10.2644	9.61211	11.3497	9.4301	5
Aa07g020140	5.22819	7.83272	10.5581	17.8896	6.35609	At04g022770	14.8266	15.0795	10.99	20.0026	10.312	5
Aa07g020710	0.399133	0.243606	0.953125	2.59546	0.0923997	At04g022260	0.736134	0.984862	1.01014	2.12051	0.307457	5
Aa07g021650	0.736449	0.463038	1.53246	2.0133	0.352974	At04g021220	1.34409	1.61686	1.27894	1.91125	0.922126	5
Aa07g028840	2.09694	3.20679	4.46597	5.48717	2.5354	At04g014890	4.49698	7.66562	6.39115	6.55034	6.16595	5
Aa07g029920	158.059	172.92	305.758	367.511	119.35	At04g014110	306.276	330.307	252.156	321.367	197.804	5
Aa07g037830	0.434644	0.674886	1.5863	2.53241	0.691496	At05g034030	1.36363	0.900841	1.60703	2.12794	1.80476	5
Aa07g038790	1.62737	1.87011	4.2551	12.261	3.61481	At05g034910	3.97451	4.47706	4.46672	10.2868	5.42347	5
Aa08g000770	3.10585	2.28042	3.98799	6.63184	5.23436	At05g042310	5.17321	3.21445	3.3209	6.26765	2.95536	5
Aa08g001100	0.445732	1.10125	2.16632	2.70697	0.630718	At05g042070	0.919933	2.11918	2.53064	3.26811	0.596476	5
Aa08g004760	1.71803	1.21419	2.14527	4.78025	0.804188	At05g038880	1.48685	1.54729	1.46915	4.46356	2.64289	5
Aa08g011430	1.16112	1.4483	2.27804	3.83493	1.246	At05g044530	2.46494	2.46082	2.41545	5.26633	1.58852	5
Aa08g015770	17.2808	19.4624	44.221	51.6206	22.1108	At05g048440	32.7806	41.5907	41.492	52.9128	40.2174	5
Aa08g020380	1.13612	0.516776	0.511379	1.75192	0.368213	At05g052410	0.350939	2.08356	1.44126	2.12786	0.214957	5
Aa08g024990	1.05006	0.605359	2.17663	2.84491	0.699872	At05g057110	1.83607	2.2912	2.42066	5.27564	1.22755	5
Aa08g025490	4.53954	3.25208	4.46049	11.4597	5.9244	At05g057600	4.60363	5.27793	5.08365	8.55199	5.89283	5
Aa08g026520	0.508785	0.351971	0.963928	2.10249	0.388687	At05g058540	1.14868	1.15529	0.833784	2.80946	0.815682	5
Aa08g027090	2.02667	1.19145	2.13364	3.18709	0.697499	At05g059080	2.18785	4.06847	3.55323	5.0344	2.39503	5
Aa08g027630	4.30067	6.52212	20.1836	20.9707	4.66257	At05g059600	7.94316	13.1402	18.0849	16.8211	8.59289	5
Aa08g028340	16.8755	19.857	43.2888	40.7968	24.3347	At05g060250	35.9683	35.9282	32.3215	32.6765	23.7169	5
Aa08g029530	2.34354	1.29955	0	5.30026	1.36846	At05g061410	0.67388	2.27513	5.00914	12.4905	5.76539	5
Aa08g030590	35.6076	28.6132	42.8127	95.2787	35.3015	At05g064180	97.9833	84.8474	73.0577	106.673	47.7521	5
Aa08g030670	1.66126	0.90694	1.09831	5.07187	0.585342	At05g064100	3.34967	3.2375	2.27241	1.24112	2.18263	5
Aa08g031150	0.962068	0.596802	2.01832	4.80816	1.2788	At05g063650	1.50798	1.30926	1.06441	4.1466	0.808869	5
Aa01g003860	10.4359	10.1113	15.6152	13.9156	15.523	At01g011760	12.0814	13.7566	13.7149	13.6411	8.012	6
Aa01g006500	4.5622	3.86201	4.4138	18.8359	13.8644	At01g014440	3.31107	4.87781	4.33918	8.20139	5.58542	6
Aa01g006600	0.943678	1.06395	2.97891	5.10992	1.89691	At01g014530	1.14678	0.833996	1.72753	4.55782	1.3949	6
Aa01g013460	1.8165	2.2009	2.77152	5.16643	3.20887	At01g021340	1.422	3.7926	2.82457	3.3665	2.5923	6
Aa01g018240	6.67326	6.32426	7.85535	14.9297	3.12012	At01g025640	3.01835	6.60678	4.96468	4.8483	2.3975	6
Aa01g018360	12.9401	13.4225	19.6665	18.5303	14.8373	At01g025520	15.373	16.3723	15.4738	15.0359	13.8918	6
Aa01g020260	1.53511	0.8328	4.87734	4.73955	2.24824	At01g028500	2.96166	1.9035	1.63083	1.76623	2.98731	6
Aa01g033180	3.8295	3.40369	4.24007	10.1888	2.40204	At01g041240	0.890604	0.316472	0.0769537	2.09885	0.391114	6
Aa01g034030	1.35107	0.246347	1.46634	8.12276	0.756203	At01g041830	0.488838	0.693021	0.97626	1.40271	1.56949	6
Aa01g037670	4.70932	6.1974	12.5202	10.7316	9.38755	At01g044960	9.4245	8.5027	6.08971	5.89296	8.27697	6
Aa02g004470	4.52708	5.00293	9.79767	7.92742	5.14488	At01g051290	6.11239	8.6434	6.9767	7.04312	5.68366	6
Aa02g004670	26.8298	22.1457	34.2806	34.2875	29.3557	At01g051070	26.2976	31.8651	22.7056	16.689	27.1601	6
Aa02g011270	11.6033	16.837	13.9601	23.9036	15.4773	At01g055380	10.011	18.7873	11.9337	16.1535	20.0819	6
Aa02g013360	11.0979	23.1154	24.096	39.1953	21.2623	At01g056820	5.57942	17.766	10.6155	14.3254	0.31014	6
Aa02g014730	6.1855	5.31291	9.82837	12.8548	8.67103	At01g057940	7.03575	11.0847	6.77703	8.61552	8.86091	6
Aa02g017510	5.25771	5.66873	5.94988	21.6593	6.3275	At01g060380	3.45911	6.41709	4.53897	11.8209	7.01043	6
Aa02g018550	4.16684	1.80768	0.48827	5.78261	1.02838	At01g061300	3.0124	0.50469	0.894954	2.52619	1.47337	6
Aa02g019880	1.06564	0.576234	1.25306	4.32178	1.31166	At01g062540	0.96026	1.38515	1.80213	2.31035	1.08387	6
Aa02g026640	0.333868	0.697517	2.53151	6.23187	0.592791	At01g069110	0.15379	1.00621	1.34633	2.11144	0.069518	6
Aa03g001910	5.1176	6.62666	9.26367	15.087	5.52807	At03g002010	6.52864	5.97355	8.82307	10.5091	6.45913	6
Aa03g002280	0.910978	1.33117	1.69105	4.72439	1.96391	At03g002320	0.845671	1.87724	1.29323	3.55697	1.62352	6
Aa03g002470	7.04443	7.38291	11.6139	13.884	10.7043	At03g002470	5.34307	7.52313	6.31062	6.3702	6.54163	6
Aa03g004130	223.715	231.643	343.046	398.907	103.528	At03g003910	239.946	298.028	268.623	269.008	195.677	6
Aa03g009060	3.79714	5.04657	9.08906	8.06669	3.27961	At03g008510	4.03542	4.96847	4.98375	5.17216	3.31253	6
Aa03g012510	14.2663	15.2622	12.8449	34.3737	6.43119	At03g011980	5.01948	19.7264	16.57	21.16	6.31983	6
Aa03g016650	29.2864	21.4101	23.9461	75.0628	7.47371	At03g016000	8.94921	20.3582	14.5835	33.338	2.09352	6
Aa03g017910	1.37348	1.03895	2.29767	2.08107	2.23856	At03g017310	1.25183	1.1042	1.06075	1.70085	1.19754	6
Aa03g022170	1.95358	3.03974	9.1006	12.1522	2.56699	At03g021450	2.33909	3.59063	6.78714	9.67273	3.28219	6
Aa03g025100	4.10091	6.17989	8.0439	14.9381	9.75067	At03g023980	5.07279	8.07202	5.8603	10.1752	9.5888	6
Aa03g038850	3.0543	1.0212	4.2191	6.42872	1.39374	At02g013290	2.9965	2.02072	1.52193	2.36797	2.31645	6
Aa04g000230	4.01654	5.43427	6.46804	5.28957	4.27533	At02g014820	3.55161	3.51626	3.56255	4.67292	1.8364	6
Aa04g000920	1.43482	1.94576	5.66104	5.69408	4.09557	At02g015500	2.97122	3.52533	4.2548	5.64359	2.15336	6
Aa04g001670	2.51185	2.298	4.07705	5.71958	2.24523	At02g016270	2.79628	1.69908	1.19735	1.83209	2.68715	6
Aa04g002280	5.43348	6.9292	13.1535	11.594	7.62201	At02g016790	2.38978	4.04762	3.21889	5.45678	4.47468	6
Aa04g005350	4.58592	4.87425	10.5879	9.65714	7.83268	At02g019130	5.20557	5.05632	4.05007	4.10588	7.39009	6
Aa04g011110	4.12838	8.08148	22.9867	48.6893	1.54122	At02g021950	10.041	11.1047	9.99403	30.9392	3.15342	6
Aa04g011760	2.05586	1.99592	3.14193	4.11282	2.36247	At02g022460	3.12311	2.09425	1.37204	1.85273	0.85928	6
Aa04g014560	0.947946	4.15809	6.52118	5.90266	1.89422	At02g026670	0.082128	1.58659	1.70345	2.21611	0.104441	6
Aa04g015410	3.73678	3.71105	12.1683	9.40938	0	At02g025850	4.35391	4.75235	4.3828	6.35742	4.95776	6
Aa04g017730	1.59418	0.901836	2.10597	6.54952	0.526263	At02g027920	1.51859	1.88715	1.07592	2.92658	0.56845	6
Aa04g019200	6.95253	7.37444	11.4428	12.2679	7.02954	At02g029300	5.57046	8.17193	6.02189	7.83452	5.45208	6
Aa04g019500	1.56007	1.46962	1.1037	1.70529	1.04528	At02g029570	0.946706	1.37804	0.987666	0.946107	1.70601	6
Aa04g020710	128.872	68.678	14.5855	247.545	35.3755	At02g030800	20.9835	61.3823	26.0918	55.0604	10.1652	6
Aa04g023510	7.52212	8.05454	12.2366	13.6983	13.1913	At02g033460	10.241	11.2528	11.4386	10.4205	8.44286	6
Aa04g027800	0.940195	0.863294	1.21748	2.67049	0.335984	At02g037450	0.807556	1.15864	0.792228	1.76006	0.820286	6
Aa04g031290	4.4291	4.09533	5.32418	12.4346	10.0268	At02g040560	2.94653	4.16628	1.8389	5.98219	3.01475	6
Aa05g000220	0.347364	1.38918	4.26542	1.2833	0	At02g000200	0.221476	1.18499	0.254118	1.75752	0	6
Aa05g001140	0.82588	1.96801	2.15477	4.18827	1.33443	At02g001010	1.30583	1.95553	1.37921	2.39822	1.10035	6
Aa05g002110	0.802692	1.40688	3.17835	2.84721	0.461642	At02g001970	1.21754	0.899114	0.964253	1.82699	0.593254	6
Aa05g002170	1.12453	1.15147	2.38898	3.07863	0.41142	At02g002090	1.26787	1.14075	1.49761	2.1181	1.97305	6
Aa05g006480	4.70129	8.47031	10.4332	9.40808	1.44129	At03g029760	4.06631	9.12888	5.97462	3.73683	1.70369	6
Aa05g008780	2.42419	7.46619	5.98455	4.87959	2.85098	At03g032080	1.82537	0.779015	0.256086	2.03527	0.135661	6
Aa05g015710	9.91462	15.9428	17.5864	26.3237	6.06608	At03g039920	19.1184	18.3821	12.1208	16.4643	14.4432	6
Aa05g017710	5.0472	8.98183	14.6348	14.869	7.04202	At03g041890	6.36532	4.85794	4.28571	6.88399	5.99195	6
Aa05g017870	1.97441	3.11924	3.70742	5.68623	2.3432	At03g042080	2.19555	2.78391	2.96843	3.13327	1.93009	6
Aa05g022520	1.27726	1.25176	3.28933	4.03763	4.31509	At03g046520	1.1491	1.28574	1.77952	1.92335	0.929597	6
Aa05g022950	0.682889	0.414676	1.85634	4.14034	0.683818	At03g046950	0.919771	1.09697	0.843974	3.37999	0.601067	6
Aa05g024030	4.46958	3.74828	4.95636	8.61344	3.77626	At03g048130	0.504287	0.460105	0.466107	1.3424	2.39097	6
Aa06g001160	2.83012	4.52843	7.68689	7.51109	7.52075	At05g001070	6.75019	5.81999	4.14284	5.01645	4.13228	6
Aa06g001240	3.54625	2.13478	2.13015	1.84446	0.908873	At05g001140	2.29524	0.778361	0.674906	1.00332	2.74994	6
Aa06g002530	4.16152	5.86707	7.5624	9.85176	8.56061	At05g002510	7.25275	8.94772	7.40148	6.45387	6.23318	6
Aa06g002940	1.1599	1.24143	4.3406	3.84852	2.36433	At05g002860	1.47696	1.65613	1.40482	2.45671	1.05791	6
Aa06g003460	2.23155	2.57185	4.94581	8.24381	3.01473	At05g003440	4.74493	3.49274	3.07243	5.20136	3.22994	6
Aa06g008110	43.572	28.8398	25.1356	26.587	27.8426	At05g007670	10.3043	7.32314	9.14136	8.24773	12.5299	6
Aa06g009190	3.20724	2.76954	1.61284	8.01788	1.14642	At05g008760	0.664865	1.66943	0.727729	3.35402	0.379799	6
Aa06g009950	38.4347	89.3743	80.4522	65.9382	1.48671	At05g009450	11.0108	54.8371	63.1291	27.7492	1.36822	6
Aa06g016080	1.94703	0.631952	3.23265	3.10881	2.19008	At05g015330	0.821301	1.41603	1.96286	2.72051	1.1492	6
Aa06g017020	2.7297	2.50015	6.56959	4.68954	3.06179	At05g016290	2.4727	2.55214	2.39606	2.65083	2.39926	6
Aa06g017130	1.48578	3.48386	4.6765	4.48399	2.83994	At05g016380	1.23842	1.70847	1.56151	0.563688	0.341147	6
Aa06g019680	16.6525	24.0062	35.1858	31.4145	12.5846	At05g018870	19.8531	29.0062	22.9074	27.9218	15.5554	6
Aa06g021960	22.8579	24.2132	50.2065	27.8146	22.2598	At05g020890	19.7947	23.5087	20.997	18.984	32.1412	6
Aa06g024300	25.2817	16.9432	31.1784	94.6077	50.7088	At05g023290	2.49089	1.09594	0.840988	1.45667	1.05439	6
Aa06g033150	118.34	118.792	172.812	242.903	145.875	At04g011190	184.382	176.569	149.295	162.873	174.988	6
Aa06g036880	7.80885	11.6959	17.4834	19.1907	12.4359	At04g003810	5.59682	18.1468	15.5582	12.8448	8.32832	6
Aa06g037690	19.2012	9.81049	25.4675	27.7375	17.0839	At04g002890	2.83739	2.43069	2.10289	2.96331	1.33562	6
Aa06g040040	5.19646	5.65895	11.5259	8.47475	8.90397	At04g000330	2.92323	3.47106	3.437	3.42429	3.94055	6
Aa07g000540	24.2946	31.3089	42.676	63.3462	62.8299	At04g041070	46.2326	62.9154	36.3337	41.0424	24.7665	6
Aa07g002930	57.5319	88.962	72.0898	83.6527	5.27655	At04g039780	9.12007	50.9979	16.995	22.5945	6.19436	6
Aa07g003640	56.106	52.3994	79.4965	105.97	107.683	At04g039070	33.4003	34.2209	30.143	32.4846	31.8353	6
Aa07g010030	3.09143	2.22795	3.03487	3.24564	2.64131	At04g032680	1.31054	0.537648	0.328851	1.1551	1.70903	6
Aa07g010390	2.15924	1.98926	5.38756	7.52065	3.9015	At04g032310	3.04708	2.16401	2.33809	3.6213	5.09904	6
Aa07g010720	6.98452	8.44959	16.5725	15.0312	12.4792	At04g032000	12.1047	13.1646	12.4976	9.30468	9.75818	6
Aa07g011130	20.9908	22.2325	39.3659	36.6663	20.7199	At04g031580	31.1785	30.0012	26.0193	27.9771	20.6273	6
Aa07g013020	4.78677	1.8956	4.52167	20.0657	10.0666	At04g029850	3.05291	1.33837	1.33541	7.88999	8.88155	6
Aa07g013070	0.878829	1.56462	2.62746	2.32245	0.080905	At04g029790	0.640637	2.56655	1.52022	2.0367	0.13946	6
Aa07g016840	7.5836	7.0682	12.0549	20.572	8.19053	At04g025920	5.58021	5.99668	3.73613	8.15034	6.48989	6
Aa07g016960	8.09897	7.83444	19.6962	19.1798	10.3792	At04g025790	3.11725	7.19162	8.43363	7.88816	3.01378	6
Aa07g017280	4.8484	4.79229	7.6314	9.52888	7.57439	At04g025530	5.75891	5.26159	5.90649	7.6056	6.26674	6
Aa07g017830	3.03985	5.82608	12.5038	13.3608	2.16328	At04g024950	3.23666	3.99346	3.33709	6.77523	2.05802	6
Aa07g020800	6.42686	8.1489	20.0054	18.5264	8.31591	At04g022140	7.44899	8.07769	9.78416	13.9342	12.8667	6
Aa07g022540	3.3501	9.24621	25.0785	31.1084	5.07437	At04g020320	4.95066	4.77542	4.04019	3.98427	4.02357	6
Aa07g024770	7.73043	11.4065	18.2758	17.6008	6.00692	At04g018330	5.71678	19.1089	7.57157	10.3316	1.19775	6
Aa07g025190	1.93403	6.3303	8.20111	19.9626	12.8714	At04g017940	6.00767	11.8419	4.44152	10.8653	3.42026	6
Aa07g030050	0.753195	0.98923	1.86861	4.0193	1.90886	At04g013950	0.856497	0.568061	0.525528	1.72291	0.854443	6
Aa07g031280	3.39128	3.48455	7.1621	13.6403	2.30488	At04g013290	5.7508	3.42074	1.27881	6.29137	4.63925	6
Aa07g033540	3.65846	2.16183	6.75389	5.72421	4.46407	At05g030050	4.64947	2.96279	2.72572	5.34405	4.85776	6
Aa07g038810	11.3049	11.3865	16.7834	23.0912	10.8465	At05g034920	12.5752	10.6082	10.5298	12.5458	5.39285	6
Aa07g039660	4.26094	5.09023	6.00216	6.23785	5.73467	At05g035640	2.64892	2.57931	2.07443	1.84842	3.04662	6
Aa08g002340	2.43999	1.75944	5.9847	7.37763	0.885925	At05g040840	1.9222	1.42281	1.63113	2.01732	1.1431	6
Aa08g002540	3.6084	5.22359	8.7046	15.7481	6.17582	At05g040660	7.07191	8.78854	8.01555	9.07125	8.13096	6
Aa08g010470	2.26741	1.22144	3.00103	8.48756	1.12764	At05g043900	1.21838	2.04408	1.28345	3.62205	0.95851	6
Aa08g011170	9.80176	7.17187	11.1905	12.9251	5.77659	At05g044400	9.62514	9.49093	7.93189	8.76036	12.6396	6
Aa08g012380	10.8996	11.8023	12.7634	18.246	11.7409	At05g045230	9.89546	18.0587	13.5694	11.3365	8.74688	6
Aa08g013920	5.19783	5.96695	8.68003	8.62946	6.33809	At05g046660	7.69848	7.74974	7.52537	6.73575	7.99176	6
Aa08g015360	16.1106	13.5469	33.1923	33.4547	17.2689	At05g047980	24.9836	24.9891	25.7314	22.8278	25.8447	6
Aa08g018170	1.87489	2.32737	4.18835	2.86924	2.57503	At05g050350	1.84823	2.26539	1.54266	1.33471	1.13358	6
Aa08g019380	1.96468	2.08176	5.93506	5.68813	6.67729	At05g051570	3.55882	3.40636	3.53413	2.76422	0.450338	6
Aa08g020460	20.3168	25.9143	41.0507	36.3814	15.1549	At05g052500	29.0837	31.1729	28.9966	24.6899	17.5215	6
Aa08g020570	1.89671	1.36228	3.28245	4.79997	2.71632	At05g052610	1.90241	1.66491	1.02192	1.28054	1.51754	6
Aa08g022120	6.84863	7.906	15.3116	19.6001	11.8861	At05g054210	8.36735	9.38154	8.17557	16.1219	9.57789	6
Aa08g023960	1.44128	1.87472	3.46901	2.79448	1.36704	At05g056020	1.87037	1.87832	2.07879	2.85879	2.0648	6
Aa08g024850	3.98711	5.04567	4.93509	5.8995	4.8023	At05g056960	1.68033	1.89563	3.19753	4.30433	2.4159	6
Aa08g028270	22.3032	18.2395	38.7318	37.4179	28.8496	At05g060180	32.9422	25.4827	27.0335	35.318	22.4877	6
Aa08g029050	0.988532	0.94998	2.70374	2.90609	0.408433	At05g060940	1.05505	0.921457	1.08455	2.25948	0.4032	6
Aa08g029900	1.40923	3.14825	5.03451	6.36977	1.90856	At05g061790	1.55086	4.32901	2.11534	4.26975	0.849561	6
Aa08g030980	6.41897	7.41841	14.1539	20.2976	3.06993	At05g063810	4.34319	3.60021	4.45582	8.75821	4.20861	6

## Sheet: Fig.5b
Source Data Fig. 5
Source Data Fig. 5b | Correlation between expression(0 to 1 normalization) and CG methylation level of genes of A subgenome in cluster1, 2 and 4
	CG methylation level					expression
gene	Aar/Ath	F1	733	738	Asu	Aar/Ath	F1	733	738	Asu	correlation(r)
Aa01g000570	0.454357	0.423909	0.430135	0.479757	0.196905	0.671807	0.377801	0.477964	0	1	-0.8056
Aa01g001550	0.423293	0.389593	0.315643	0.396731	0.149161	0.64336	0.475029	0.516859	0	1	-0.7046
Aa01g002360	0.412974	0.387262	0.295208	0.319657	0.170411	0.32912	0.391503	0.862898	0	1	-0.6844
Aa01g002980	0.606071	0.608832	0.543693	0.536335	0.175096	0	0.156999	0.586472	0.567909	1	-0.865
Aa01g003070	0.726377	0.744002	0.634227	0.734263	0.339841	0.0779668	0	0.181922	1	0.856008	-0.4617
Aa01g003390	0.559015	0.451719	0.433151	0.540571	0.110342	0.0553621	0	0.160428	0.284539	1	-0.8983
Aa01g003660	0.435412	0.41267	0.333605	0.406826	0.111102	0.0151562	0	0.291973	1	0.917564	-0.5549
Aa01g004870	0.159108	0.140808	0.14738	0.112562	0.0788438	0.05441	0	0.107927	0.30075	1	-0.9352
Aa01g004970	0.135665	0.116662	0.188931	0.119378	0.0577723	0.133272	0	0.557546	0.942706	1	-0.374
Aa01g005170	0.329233	0.30888	0.334444	0.308736	0.149316	0	0.0837155	0.0453267	1	0.452792	-0.2696
Aa01g006130	0.451832	0.43113	0.430409	0.432683	0.234417	0	0.165485	0.422243	0.634083	1	-0.8261
Aa01g006690	0.360863	0.324736	0.239535	0.280401	0.0530641	0.0212217	0.0150811	0.0254662	0	1	-0.9244
Aa01g006920	0.00694091	0.0671078	0.00423777	0.0265148	0.00501787	0.145769	0	0.360347	0.668843	1	-0.5181
Aa01g007170	0.00228166	0.00391162	0.00189972	0.011661	0.00264503	0.205375	0.00956821	0	1	0.8465	0.6639
Aa01g008260	0.421023	0.44373	0.479328	0.391963	0.13449	0	0.0677088	0.653079	0.66338	1	-0.6539
Aa01g009400	0.266848	0.283257	0.276246	0.203391	0.130513	0	0.25314	1	0.0702921	0.806428	-0.2281
Aa01g009880	0.657487	0.630339	0.54034	0.617998	0.194411	0.142529	0	0.323614	1	0.933488	-0.5658
Aa01g010120	0.491089	0.493242	0.397896	0.370187	0.141127	0.0291242	0	0.303079	0.868432	1	-0.8756
Aa01g010720	0.421085	0.418858	0.308022	0.385602	0.0935637	0	0.273563	0.719005	1	0.646339	-0.355
Aa01g010860	0.425038	0.408245	0.402627	0.239061	0.0882465	0	0.207991	0.557014	1	0.0921898	-0.1011
Aa01g011090	0.140035	0.15257	0.131581	0.127204	0.100485	0.0337423	0	0.0626845	0.432762	1	-0.9389
Aa01g012210	0.506328	0.492517	0.512721	0.459171	0.0772067	0.151959	0	0.682389	1	0.685091	-0.2999
Aa01g012600	0.420094	0.402544	0.417027	0.404849	0.121668	0	0.0505449	1	0.430294	0.669958	-0.3047
Aa01g013180	0.00718929	0.00771074	0.000444444	0.0175131	0.00217198	0.326494	0.261869	0	0.960736	1	0.4626
Aa01g013550	0.562832	0.55273	0.462803	0.50585	0.119285	0.0944233	0	0.0605761	1	0.242754	-1.223e-05
Aa01g014170	0.353575	0.370965	0.350576	0.36101	0.0358699	0.191088	0	0.182551	0.508338	1	-0.8912
Aa01g014350	0.0336846	0.0097169	0.0328642	0.0110006	0.00532481	0.261692	0.521191	0	0.227643	1	-0.7451
Aa01g015300	0.574507	0.569134	0.549677	0.550987	0.189454	0	0.440678	0.591509	0.553888	1	-0.7886
Aa01g015450	0.428407	0.356571	0.360667	0.277109	0.141756	0.305775	0.220658	1	0.510714	0	0.4484
Aa01g015630	0.0942983	0.12654	0.034743	0.0790038	0.00165547	0	0.120032	0.271948	1	0.300755	-0.1262
Aa01g017870	0.628648	0.653895	0.579484	0.568672	0.204454	0.18396	0	0.597921	0.0132551	1	-0.8565
Aa01g018150	0.368759	0.372129	0.383195	0.382672	0.0262755	0	0.058039	0.296915	0.289057	1	-0.9277
Aa01g018860	0.48109	0.446459	0.466467	0.338766	0.114349	0.00241324	0	0.066986	0.263731	1	-0.9874
Aa01g018990	0.341709	0.303226	0.362497	0.382335	0.0709547	0	0.0552713	0.622909	0.195693	1	-0.7342
Aa01g019840	0.367343	0.337645	0.363915	0.371496	0.135538	0.0383146	0	0.583627	0.375583	1	-0.7637
Aa01g020090	0.507998	0.472981	0.43188	0.39303	0.160698	0	0.132352	0.601404	0.862216	1	-0.8255
Aa01g021380	0.477193	0.402182	0.393506	0.416263	0.0282361	0	0.0588002	1	0.539521	0.350651	-0.06118
Aa01g021680	0.393583	0.393129	0.397145	0.378037	0.0805148	0.116967	0	0.586546	0.839328	1	-0.651
Aa01g022730	0.301239	0.287385	0.298407	0.229711	0.129854	0	0.349284	1	0.589293	0.518921	-0.1052
Aa01g023000	0.540316	0.500056	0.545648	0.513036	0.115881	0	0.245247	0.885004	1	0.789533	-0.2598
Aa01g023810	0.466508	0.463476	0.504714	0.509295	0.168031	0.202184	0	0.339947	1	0.757059	-0.2918
Aa01g023930	0.727423	0.718669	0.690591	0.59357	0.316418	0	0.155571	0.375937	1	0.339829	-0.2582
Aa01g024430	0.2064	0.213442	0.216701	0.242955	0.243449	0.158656	0	0.363794	0.902834	1	0.9562
Aa01g024500	0.12745	0.213896	0.0954575	0.111779	0.0864458	0.688049	0.378482	0.763925	1	0	-0.07771
Aa01g027970	0.382564	0.384363	0.269967	0.232598	0.092573	0	0.0106179	0.296462	1	0.246495	-0.4236
Aa01g031240	0.863257	0.721157	0.837753	0.82724	0.432677	0.0231625	0	0.808923	0.618582	1	-0.4989
Aa01g032030	0.388671	0.398274	0.342366	0.329216	0.105586	0.236867	0	1	0.933032	0.956554	-0.6016
Aa01g034160	0.630444	0.58162	0.598791	0.511132	0.212871	0	0.198555	0.636046	0.395919	1	-0.8279
Aa01g034240	0.566394	0.59372	0.52033	0.581051	0.475364	0.176212	0	0.336707	1	0.969289	-0.464
Aa01g035450	0.114998	0.153436	0.141144	0.116905	0.0246111	0.013224	0	0.0397068	0.307114	1	-0.9549
Aa01g035510	0.00180254	0.00798105	0.00857501	0.0253692	0.00181595	0.113954	0	0.279953	1	0.920406	0.4766
Aa01g037580	0.428044	0.366695	0.462418	0.497339	0.147861	0.014075	0	0.125081	0.288355	1	-0.8151
Aa01g038270	0.502505	0.520718	0.383147	0.426997	0.258584	0	0.0523388	0.437704	0.999908	1	-0.7835
Aa01g038390	0.515245	0.485109	0.491292	0.469079	0.241231	0.010209	0	0.172326	0.143283	1	-0.9858
Aa01g038920	0.19063	0.166896	0.237524	0.159059	0.0328707	0	0.0697634	1	0.296726	0.280149	0.3847
Aa01g039450	0.485027	0.477527	0.399066	0.490435	0.173913	0	0.167764	0.510899	0.4046	1	-0.9126
Aa01g039580	0.568911	0.523743	0.54447	0.540481	0.303521	0	0.0414238	0.308304	0.861446	1	-0.6855
Aa01g039770	0.526674	0.476962	0.448002	0.45215	0.196336	0	0.112347	0.476564	0.725439	1	-0.8407
Aa01g040320	0.362897	0.36493	0.307938	0.295244	0.226391	0	0.504577	1	0.218486	0.492165	-0.2569
Aa02g001260	0.522391	0.523278	0.586529	0.537914	0.25827	0	0.0918611	0.427933	0.77923	1	-0.6267
Aa02g003550	0.26625	0.263775	0.241253	0.233363	0.0791461	0.0744957	0	0.986389	1	0.931397	-0.5209
Aa02g004480	0.588815	0.615195	0.603578	0.589249	0.314486	0	0.169881	1	0.589131	0.846168	-0.417
Aa02g004750	0.284082	0.3016	0.284905	0.290915	0.0867197	0	0.00755936	0.33735	1	0.672482	-0.3535
Aa02g005250	0.531891	0.560798	0.577182	0.504439	0.362105	0.46845	0	0.651963	0.321173	1	-0.696
Aa02g005410	0.641853	0.600954	0.557211	0.612371	0.387422	0	0.148406	1	0.941572	0.84263	-0.4835
Aa02g005460	0.275715	0.312322	0.336172	0.290216	0.145234	0	0.17978	1	0.593089	0.613578	0.03925
Aa02g005470	0.41877	0.439155	0.444721	0.403322	0.289933	0	0.0639214	0.691896	0.435119	1	-0.6873
Aa02g006520	0.591224	0.541846	0.516366	0.421887	0.23195	0	0.220299	0.657263	0.190847	1	-0.7868
Aa02g008350	0.403753	0.401471	0.368172	0.237036	0.216716	0.0293039	0.0350049	1	0	0.739991	-0.1891
Aa02g011330	0.524306	0.516271	0.589322	0.542095	0.379915	0	0.135734	0.529903	0.680841	1	-0.5205
Aa02g011370	0.766119	0.754383	0.753178	0.671032	0.300899	0	0.081044	0.695171	1	0.991326	-0.6301
Aa02g012000	0.632725	0.649131	0.555348	0.559425	0.104236	0.0346305	0	0.221199	0.866311	1	-0.7668
Aa02g012060	0.732419	0.705149	0.76859	0.738573	0.66306	0	0.0690762	0.345527	0.516637	1	-0.5421
Aa02g012070	0.370311	0.36457	0.461383	0.39883	0.330525	0.00788932	0	0.098007	0.694088	1	-0.4187
Aa02g013840	0.580164	0.553117	0.506782	0.518576	0.251829	0.20307	0	0.488832	0.421027	1	-0.9226
Aa02g014940	0.65235	0.591035	0.516678	0.603084	0.165548	0	0.077704	0.493864	0.527462	1	-0.8767
Aa02g017230	0.0620148	0.0291667	0.0471907	0.0608205	0.00208333	0	0.0322872	0.647324	0.0538457	1	-0.7229
Aa02g017980	0.605689	0.632329	0.452452	0.606715	0.453062	0	0.187729	1	0.567653	0.957128	-0.8913
Aa02g019360	0.522611	0.584888	0.424056	0.481406	0.115003	0.21983	0	1	0.986957	0.988549	-0.6472
Aa02g019870	0.517018	0.536797	0.473298	0.514947	0.195203	0	0.147938	1	0.267308	0.527591	-0.3385
Aa02g021640	0.00839293	0.00624515	0.0143731	0.0100623	0.00258854	0.126369	0	0.12126	1	0.59237	-0.1267
Aa02g022890	0.345941	0.324274	0.300214	0.31664	0.0977522	0.220069	0	0.0901161	1	0.310357	0.008273
Aa02g023140	0.334728	0.338073	0.326261	0.341948	0.0665399	0.0534294	0	0.519259	1	0.603517	-0.2163
Aa02g023270	0.20164	0.23516	0.179732	0.135937	0.00274766	0.121571	0.164696	0	0.909124	1	-0.8261
Aa02g025160	0.50505	0.521591	0.489472	0.481783	0.17778	0	0.0981751	0.951132	0.671134	1	-0.6095
Aa02g025740	0.0252582	0.0330136	0.00343956	0.0303307	0.00501751	0.274237	0.183039	0.708814	0	1	-0.9316
Aa02g026060	0.0610525	0.0767297	0.078066	0.0927355	0.0119707	0.0360309	0	0.383713	1	0.358814	0.3023
Aa02g026780	0.218441	0.183055	0.220261	0.184062	0.0405623	0	0.204934	0.704882	0.585091	1	-0.6873
Aa02g027650	0.507991	0.529995	0.552078	0.589062	0.162561	0	0.111983	0.517702	0.401487	1	-0.7597
Aa02g027680	0.398078	0.427229	0.391166	0.382719	0.146351	0.2087	0	1	0.396054	0.0973728	0.252
Aa02g027760	0.624189	0.614471	0.596915	0.573736	0.175877	0	0.0702517	0.69329	1	0.741472	-0.3958
Aa03g000180	0.220662	0.20129	0.128239	0.161971	0.0031004	0.2112	0.0882462	0	0.0933208	1	-0.8267
Aa03g000640	0.353221	0.34431	0.336814	0.322693	0.114729	0	0.224927	0.581255	0.677497	1	-0.7865
Aa03g001110	0.586845	0.62554	0.629308	0.6227	0.332395	0	0.289799	0.919901	1	0.476173	0.1793
Aa03g001560	0.517211	0.509442	0.417501	0.401491	0.0910827	0.0165912	0	0.934846	0.884375	1	-0.7127
Aa03g001580	0.190149	0.159683	0.104465	0.0931045	0.0406198	0.298804	0.0686837	0	0.564829	1	-0.6927
Aa03g002490	0.463181	0.450109	0.409447	0.397222	0.073214	0.171117	0	1	0.635443	0.836476	-0.524
Aa03g002530	0.354535	0.332145	0.310859	0.302604	0.0843665	0.00227067	0.198243	0.469349	0	1	-0.9018
Aa03g002880	0.166913	0.188581	0.18877	0.175285	0.00267355	0.263257	0	0.126051	0.849047	1	-0.7274
Aa03g003250	0.0817882	0.0757194	0.0586687	0.0263971	0.00477074	0	0.119787	0.759002	1	0.915382	-0.8772
Aa03g003400	0.454698	0.440709	0.378885	0.375245	0.149389	0.00219094	0	0.43728	0.42382	1	-0.9659
Aa03g004570	0.310837	0.332767	0.315689	0.326624	0.118834	0.198775	0	0.573078	0.934303	1	-0.5834
Aa03g005110	0.630512	0.620235	0.636405	0.621406	0.22924	0	0.0386015	0.414398	1	0.788489	-0.4344
Aa03g005280	0.266488	0.275436	0.255212	0.258403	0.0174764	0	0.207494	1	0.34661	0.639635	-0.3343
Aa03g005500	0.466391	0.478572	0.459185	0.420013	0.127824	0	0.353895	1	0.45467	0.691968	-0.3071
Aa03g005870	0.479662	0.52773	0.384236	0.494189	0.0885751	0	0.204372	0.586117	1	0.97646	-0.555
Aa03g006720	0.380204	0.416335	0.292437	0.367369	0.1383	0.241667	0	0.134462	1	0.342369	-0.01255
Aa03g006860	0.612312	0.605813	0.4778	0.468059	0.132289	0	0.162146	0.464897	0.954888	1	-0.8095
Aa03g007540	0.450678	0.431811	0.392281	0.403202	0.270301	0.185673	0	0.611258	1	0.556756	-0.3624
Aa03g007590	0.523378	0.490642	0.452246	0.419745	0.179076	0	0.153874	0.741081	0.627564	1	-0.8297
Aa03g007660	0.59563	0.585927	0.557405	0.542994	0.315771	0.0939043	0	0.686513	0.942471	1	-0.6811
Aa03g007740	0.0955774	0.154828	0.11447	0.100694	0.00493055	0	0.616371	0.410279	0.276306	1	-0.5031
Aa03g007860	0.347621	0.340199	0.354593	0.313518	0.0674805	0	0.145225	0.581704	1	0.707128	-0.3781
Aa03g008940	0.462391	0.437873	0.464955	0.377675	0.152069	0	0.123639	0.365736	0.542442	1	-0.9131
Aa03g009080	0.40181	0.352837	0.381445	0.358993	0.0638664	0.492016	0	0.748333	1	0.560023	0.02306
Aa03g010050	0.698858	0.685204	0.663974	0.624938	0.243618	0	0.00628442	0.723589	0.027211	1	-0.7647
Aa03g010660	0.404934	0.390588	0.455155	0.432097	0.139567	0	0.0667003	0.571141	1	0.868232	-0.3176
Aa03g010750	0.497222	0.520525	0.415509	0.436699	0.147619	0.0336887	0	0.41066	0.134397	1	-0.9814
Aa03g011040	0.459383	0.423751	0.501015	0.242909	0.0823723	0.13214	0	0.42854	1	0.204194	-0.2472
Aa03g011100	0.370456	0.342735	0.44404	0.343632	0.131815	0.29153	0	0.69178	1	0.735711	-0.1741
Aa03g012470	0.609351	0.5773	0.551322	0.581752	0.142367	0	0.151005	1	0.855149	0.364287	0.05991
Aa03g013020	0.386829	0.434512	0.200133	0.424933	0.318543	0.135977	0	0.0919278	1	0.407953	0.3083
Aa03g013150	0.466413	0.436975	0.401598	0.4099	0.233809	0.0248195	0	0.485694	1	0.784433	-0.5824
Aa03g015930	0.121885	0.119911	0.0836436	0.0693916	0.0335579	0.0511889	0	0.472945	1	0.68163	-0.8127
Aa03g016420	0.482328	0.47076	0.484242	0.309593	0.298125	0.0271402	0	0.160106	1	0.784692	-0.9636
Aa03g016590	0.0120266	0.00815136	0.00406262	0.00950136	0.00669071	0.207257	0.788931	0	0.209419	1	-0.04523
Aa03g017810	0.238204	0.192037	0.285002	0.301318	0.00782075	0	0.454991	0.856866	1	0.595304	0.2282
Aa03g018030	0.656839	0.619327	0.611605	0.590636	0.292594	0	0.237993	0.532271	0.199024	1	-0.9044
Aa03g019440	0.514332	0.495204	0.577152	0.481825	0.184106	0.0883124	0	0.618984	0.662854	1	-0.627
Aa03g019670	0.293599	0.271737	0.285888	0.309479	0.143321	0.0977633	0.144407	0.407651	0	1	-0.9459
Aa03g020520	0.44482	0.420164	0.41162	0.424377	0.143939	0.144558	0	0.532128	0.844569	1	-0.6623
Aa03g020550	0.296608	0.295072	0.207385	0.261385	0.134402	0.0310366	0	0.176977	1	0.87053	-0.5473
Aa03g021200	0.219999	0.215958	0.280866	0.188342	0.0189272	0.43065	0.288249	0	1	0.394408	-0.2627
Aa03g021630	0.424622	0.378302	0.360399	0.391152	0.161237	0.260742	0	0.138994	0.687995	1	-0.7229
Aa03g022590	0.740418	0.685253	0.723639	0.701719	0.203749	0.0159362	0	0.787031	0.732471	1	-0.586
Aa03g023090	0.606496	0.601455	0.635574	0.526407	0.179441	0.119834	0	0.347511	1	0.00705639	0.2195
Aa03g023630	0.479053	0.459641	0.473217	0.463982	0.385808	0	0.144471	0.22109	0.77799	1	-0.7847
Aa03g024430	0.575279	0.528634	0.500796	0.42015	0.102168	0	0.00644711	0.564155	1	0.937342	-0.7225
Aa03g024710	0.447119	0.48561	0.404262	0.434649	0.192519	0	0.188986	1	0.987353	0.377547	-0.02521
Aa03g026460	0.627118	0.605803	0.558461	0.512833	0.307713	0.0303152	0	0.0397652	0.211037	1	-0.9781
Aa03g026910	0.6469	0.636043	0.634751	0.59	0.212231	0	0.140293	0.850969	1	0.749848	-0.3364
Aa03g027430	0.870429	0.86291	0.642423	0.812073	0.245428	0.505115	0.249535	0	1	0.81696	-0.2293
Aa03g029330	0.585543	0.524837	0.516738	0.499989	0.302821	0.158687	0	0.488832	1	0.667627	-0.4516
Aa03g030330	0.57607	0.546195	0.547069	0.436083	0.200532	0	0.598222	0.396893	0.875846	1	-0.7998
Aa03g030380	0.503019	0.471839	0.370441	0.488235	0.12333	0.209223	0.230916	0	0.876812	1	-0.5
Aa03g030620	0.744011	0.720053	0.685228	0.556827	0.487615	0.0610028	0	0.824531	1	0.553336	-0.6076
Aa03g031990	0.762162	0.746692	0.683603	0.637263	0.398014	0.0994387	0	0.424008	0.898444	1	-0.8507
Aa03g032880	0.750433	0.724515	0.706793	0.656363	0.482216	0	0.116082	0.788245	0.285572	1	-0.7675
Aa03g033920	0.691289	0.705418	0.637791	0.641646	0.344699	0	0.257583	0.881933	0.35588	1	-0.7549
Aa03g036680	0.490123	0.497045	0.505628	0.399695	0.0726711	0	0.017969	0.584119	0.116378	1	-0.7826
Aa03g037860	0.601732	0.586008	0.546829	0.489111	0.293934	0	0.349657	0.219301	1	0.618059	-0.5475
Aa03g039160	0.596403	0.577576	0.537972	0.613665	0.177635	0.0660998	0	0.140534	0.624431	1	-0.7643
Aa03g039290	0.584159	0.5676	0.545958	0.578949	0.181998	0.269297	0	0.36876	1	0.553704	-0.1523
Aa03g039840	0.0615424	0.0707398	0.00840608	0.0244963	0.084389	0.223446	0.145964	0	1	0.983579	0.2279
Aa03g040050	0.264172	0.254478	0.262845	0.225273	0.233639	0.0837934	0	0.077285	1	0.824863	-0.9598
Aa04g000190	0.0494108	0.0353241	0.0291815	0.0393821	0.0046168	0.0722825	0	0.379307	1	0.881639	-0.508
Aa04g000330	0.542501	0.551814	0.55813	0.519296	0.143596	0.172257	0	0.882589	1	0.190888	0.2832
Aa04g000670	0.473371	0.385574	0.490946	0.399567	0.141852	0.0229062	0	0.756863	0.676842	1	-0.53
Aa04g001500	0.328113	0.285884	0.301718	0.279589	0.0964033	0.14454	0.0251717	0	0.243919	1	-0.9565
Aa04g001630	0.551447	0.524123	0.516169	0.488126	0.204495	0.100459	0	0.468232	1	0.853217	-0.5802
Aa04g002540	0.388046	0.390634	0.306139	0.365211	0.303249	0	0.126368	0.463166	0.494161	1	-0.8307
Aa04g003480	0.619348	0.644821	0.549376	0.584548	0.145175	0.411568	0	0.312081	1	0.448955	-0.09712
Aa04g003950	0.585739	0.610569	0.519358	0.508999	0.30512	0.343068	0.194693	0.694814	0	1	-0.7465
Aa04g004910	0.315785	0.313788	0.282834	0.182862	0.342014	0.0153698	0	1	0.640098	0.9465	-0.1609
Aa04g007380	0.688774	0.716031	0.658791	0.660286	0.480295	0	0.0861389	0.6	1	0.136661	0.09366
Aa04g007420	0.537459	0.437921	0.551684	0.538757	0.209093	0.198879	0	0.348632	0.400446	1	-0.7466
Aa04g007600	0.497619	0.437205	0.382409	0.28178	0.214242	0	0.0574292	1	0.434476	0.792296	-0.636
Aa04g009440	0.645204	0.611922	0.616755	0.652747	0.195914	0.115471	0	0.760347	1	0.372976	0.1349
Aa04g009510	0.845252	0.792256	0.813774	0.845952	0.422346	0	0.100064	0.42367	0.372113	1	-0.881
Aa04g010040	0.76264	0.76228	0.710871	0.682857	0.314156	0	0.062176	0.377256	1	0.567989	-0.3934
Aa04g010600	0.492599	0.503381	0.460631	0.420428	0.332045	0	0.0442775	0.650693	0.810676	1	-0.8893
Aa04g012480	0.655132	0.605773	0.631534	0.615218	0.235301	0.0819378	0	0.69108	1	0.986511	-0.518
Aa04g012750	0.0188203	0.01189	0.0160404	0.0263326	0.00385843	0.0329373	0	0.03754	0.527819	1	-0.3844
Aa04g013730	0.376284	0.363593	0.391564	0.375469	0.117427	0.084225	0	0.280597	0.485103	1	-0.8606
Aa04g014900	0.613362	0.556506	0.657835	0.617458	0.175744	0	0.104914	0.470767	1	0.549927	-0.1017
Aa04g015850	0.00541617	0.00958498	0.000699301	0.00646168	0.00621404	0.0367426	0	0.0264613	0.215351	1	0.1042
Aa04g016260	0.613064	0.620007	0.624697	0.628833	0.15502	0	0.0836125	0.577328	1	0.658371	-0.235
Aa04g018260	0.237463	0.201663	0.18265	0.11574	0.10409	0	0.262042	0.307101	0.295533	1	-0.7849
Aa04g018370	0.255143	0.288081	0.259896	0.288455	0.0450417	0	0.130782	0.84224	1	0.12484	0.3854
Aa04g018800	0.492337	0.52048	0.408089	0.41038	0.0810655	0	0.0547132	0.303385	0.625309	1	-0.9145
Aa04g019130	0.00753402	0.00189737	0.00142847	0.0110613	0.00397525	0	0.346071	0.807133	0.533877	1	-0.3492
Aa04g019830	0.746245	0.666312	0.678427	0.605371	0.273187	0.0509705	0.106997	1	0	0.155367	0.162
Aa04g021530	0.19478	0.202035	0.180547	0.195217	0.0960358	0	0.0455538	0.349451	0.432015	1	-0.9145
Aa04g023190	0.479143	0.545766	0.356844	0.332295	0.188745	0	0.465033	0.979089	0.596202	1	-0.7303
Aa04g024890	0.58301	0.53747	0.487432	0.519056	0.252474	0	0.0293754	0.341984	1	0.236082	-0.01818
Aa04g025030	0.633743	0.666436	0.625057	0.528885	0.149665	0	0.00487328	0.55829	0.330916	1	-0.8632
Aa04g026260	0.0772862	0.0588169	0.0344665	0.0339543	0.063076	0.0404076	0	0.487277	0.878828	1	-0.457
Aa04g026640	0.397934	0.372917	0.405201	0.390659	0.141951	0.0103855	0	0.157668	0.199782	1	-0.961
Aa04g027180	0.549873	0.514312	0.531774	0.546404	0.279034	0.0669786	0	0.660599	1	0.871868	-0.3804
Aa04g027400	0.376714	0.283165	0.33705	0.360536	0.153829	0	0.0245053	0.279065	0.388136	1	-0.7973
Aa04g027460	0.237433	0.222929	0.145525	0.175018	0.0551719	0	0.00120748	0.706979	0.72068	1	-0.914
Aa04g027740	0.076785	0.0689562	0.0601689	0.0553571	0.00944127	0	0.00309622	0.188522	1	0.553295	-0.4959
Aa04g028650	0.298945	0.311655	0.262136	0.266273	0.252503	0	0.0389936	0.432708	0.0773605	1	-0.7507
Aa04g029600	0.421802	0.447894	0.554745	0.506134	0.299361	0.0201769	0	0.497253	0.542465	1	-0.3745
Aa04g029630	0.525397	0.42282	0.452742	0.404132	0.111933	0	0.0311104	0.791848	0.0490719	1	-0.7007
Aa04g029730	0.401757	0.369407	0.361725	0.358759	0.234303	0	0.102106	0.564667	1	0.755492	-0.5327
Aa04g030980	0.64155	0.625264	0.696844	0.685313	0.190392	0	0.0646912	0.347781	0.396154	1	-0.8362
Aa04g031410	0.228148	0.112423	0.129083	0.111209	0.0242631	0.324256	0	0.132094	0.450645	1	-0.5823
Aa04g032380	0.322463	0.321108	0.120385	0.152717	0.178946	0.272714	0.135009	0	0.126697	1	-0.04332
Aa04g032480	0.30893	0.301129	0.252603	0.294559	0.0663428	0.0540594	0	0.0199269	0.582439	1	-0.8012
Aa04g032840	0.16286	0.160781	0.163099	0.169227	0.161489	0.0261789	0	0.171761	0.249206	1	-0.1196
Aa04g033000	0.200097	0.20657	0.191179	0.164765	0.0381589	0.28225	0.103899	0	0.224965	1	-0.9494
Aa04g033720	0.463323	0.399803	0.331659	0.347245	0.0236575	0.134529	0.219564	1	0.888562	0	0.2812
Aa04g033860	0.160272	0.117679	0.137596	0.149277	0.0415385	0	0.0403503	0.206934	0.202439	1	-0.9185
Aa04g033890	0.200013	0.18916	0.186911	0.172196	0.136735	0.0165324	0.0351404	0.922909	0	1	-0.5948
Aa05g000080	0.425357	0.317626	0.275009	0.373	0.0508522	0.50348	0	0.790501	0.830115	1	-0.4805
Aa05g000750	0.454532	0.48987	0.481489	0.369888	0.130559	0	0.0520843	0.412985	0.406116	1	-0.8999
Aa05g000880	0.530007	0.53564	0.489239	0.426436	0.214369	0	0.270373	0.981405	0.63643	1	-0.6738
Aa05g002130	0.497481	0.537227	0.543029	0.413439	0.204755	0.142983	0	0.523989	1	0.356079	-0.2123
Aa05g002190	0.582363	0.582813	0.520912	0.517403	0.250436	0	0.00534042	0.142053	1	0.090978	0.04059
Aa05g002260	0.6986	0.663758	0.651637	0.75085	0.256827	0.0724455	0	0.568265	0.703415	1	-0.6253
Aa05g004650	0.378409	0.434558	0.328266	0.319397	0.100884	0	0.034291	1	0.445651	0.437484	-0.3368
Aa05g006140	0.762233	0.713329	0.818284	0.806634	0.312242	0	0.324932	0.897069	1	0.858992	-0.1702
Aa05g007370	0.560558	0.633916	0.545706	0.519394	0.231599	0	0.0448672	0.56789	0.61741	1	-0.8437
Aa05g008330	0.50138	0.56116	0.49156	0.515802	0.321671	0.123322	0	0.725926	0.836331	1	-0.6895
Aa05g008460	0.501323	0.526489	0.518037	0.557812	0.445419	0.386474	0.25067	0.654947	0	1	-0.9126
Aa05g010720	0.535966	0.535862	0.475508	0.508877	0.374577	0	0.0117772	0.420728	0.56322	1	-0.9154
Aa05g011980	0.56376	0.623994	0.50822	0.463634	0.548917	0.16966	0	1	0.473731	0.369311	-0.6983
Aa05g012480	0.572034	0.584879	0.50253	0.509636	0.217013	0	0.0809224	0.919739	1	0.946996	-0.6033
Aa05g012910	0.52437	0.569316	0.474104	0.433297	0.294935	0.0534156	0	1	0.477784	0.343784	-0.2985
Aa05g014500	0.713904	0.698813	0.624992	0.706653	0.340379	0.246552	0.688943	0.977108	0	1	-0.6665
Aa05g016880	0.372679	0.389544	0.353524	0.47138	0.134457	0.0728365	0	0.616043	0.480556	1	-0.6837
Aa05g017120	0.20128	0.150222	0.128041	0.10526	0.0516007	0.2217	0.327907	1	0	0.614307	-0.2552
Aa05g017880	0.0520609	0.0494314	0.0211151	0.02042	0.00355681	0	0.24222	0.202243	1	0.754216	-0.7204
Aa05g020260	0.216828	0.262395	0.223738	0.23138	0.00268109	0	0.351748	1	0.534617	0.539632	-0.08881
Aa05g023100	0.478498	0.456881	0.474426	0.481186	0.13447	0	0.181183	0.942955	1	0.512004	0.04551
Aa05g023490	0.360265	0.392171	0.388178	0.31433	0.0615008	0.0685693	0	0.168424	0.324959	1	-0.9832
Aa05g025610	0.643	0.692599	0.586125	0.496332	0.0727288	0.100367	0	0.289312	1	0.386666	-0.3245
Aa05g025960	0.293417	0.248712	0.182001	0.238225	0.00144588	0.228305	0	0.376967	0.494391	1	-0.8805
Aa05g026240	0.340912	0.29727	0.369226	0.30175	0.0658584	0.383299	0	1	0.43115	0.637264	-0.01281
Aa05g026330	0.432397	0.427108	0.416694	0.409259	0.10545	0	0.121862	0.478493	0.482226	1	-0.8677
Aa05g026410	0.246307	0.232583	0.101526	0.240048	0.00149032	0.160157	0	0.564617	0.904577	1	-0.6065
Aa05g028490	0.639013	0.593354	0.613211	0.61149	0.284906	0.0845215	0	0.232138	0.999643	1	-0.6035
Aa05g028770	0.733619	0.625716	0.719366	0.684808	0.185362	0.38946	0	0.663196	0.650116	1	-0.5869
Aa05g029880	0.30939	0.301549	0.30471	0.293891	0.17255	0	0.0220586	0.407117	0.782524	1	-0.7485
Aa05g029960	0.321196	0.304656	0.327089	0.397807	0.181697	0.286824	0	0.321789	0.98997	1	-0.1664
Aa05g030830	0.564575	0.534347	0.543406	0.554324	0.066036	0	0.114927	0.6192	0.672457	1	-0.7019
Aa05g031020	0.00632399	0.00190476	0.00446002	0.0201154	0.000982805	0	0.0344441	0.105009	0.0390175	1	-0.4253
Aa06g001330	0.117727	0.10156	0.0308158	0.0300872	0.00663017	0	0.0572158	0.236437	0.288576	1	-0.7936
Aa06g001410	0.496992	0.461041	0.494864	0.492027	0.167715	0.413588	0.203198	0	0.134179	1	-0.9194
Aa06g002150	0.329986	0.401171	0.386126	0.359295	0.173022	0	0.0336606	0.840007	1	0.977721	-0.3981
Aa06g003390	0.438773	0.436256	0.434811	0.438711	0.211255	0	0.346468	1	0.892812	0.987029	-0.4314
Aa06g003710	0.292277	0.283252	0.245877	0.259187	0.123677	0	0.0352926	1	0.449065	0.76089	-0.6214
Aa06g004110	0.129363	0.153098	0.0764773	0.0921313	0.0596225	0.0279151	0.0390274	0	0.0741308	1	-0.6098
Aa06g004150	0.444281	0.420746	0.438821	0.418984	0.0433167	0.132961	0	1	0.789558	0.774164	-0.2934
Aa06g005200	0.346064	0.345754	0.287033	0.315915	0.0164416	0	0.289149	1	0.493645	0.991603	-0.6866
Aa06g005480	0.234915	0.215239	0.205482	0.168541	0.085085	0.0996539	0	0.691699	0.428275	1	-0.8237
Aa06g006240	0.383168	0.380263	0.358204	0.387816	0.176156	0	0.10317	0.294571	1	0.839754	-0.4546
Aa06g006420	0.243456	0.250366	0.187604	0.210467	0.0694306	0.003076	0	0.542378	0.681287	1	-0.8799
Aa06g006970	0.440282	0.391826	0.423083	0.42436	0.168173	0.0908676	0	0.2762	0.231966	1	-0.928
Aa06g007880	0.334538	0.301395	0.340824	0.314739	0.0462253	0	0.0672001	1	0.675417	0.301372	0.193
Aa06g009330	0.527833	0.518093	0.504208	0.477055	0.108907	0	0.0488698	0.75631	0.523742	1	-0.7337
Aa06g009630	0.580775	0.638921	0.42948	0.445494	0.318523	0.0929197	0.00282028	0	0.0564884	1	-0.7102
Aa06g011110	0.409295	0.386537	0.437228	0.370554	0.17225	0	0.270461	0.586577	0.646263	1	-0.7246
Aa06g011650	0.329154	0.300952	0.340902	0.366275	0.109975	0	0.106787	1	0.633426	0.577195	-0.01334
Aa06g012040	0.61893	0.566324	0.573303	0.608498	0.281708	0.0327077	0	1	0.28626	0.632961	-0.3687
Aa06g012170	0.494033	0.504269	0.39216	0.419131	0.0242459	0.317467	0	0.721959	0.258611	1	-0.8607
Aa06g012390	0.471394	0.464766	0.498872	0.46456	0.146381	0	0.298817	1	0.73995	0.816866	-0.2784
Aa06g012700	0.571947	0.53435	0.442759	0.590191	0.0807681	0.0718006	0	0.0752974	0.767465	1	-0.6163
Aa06g012880	0.391781	0.401634	0.308615	0.398332	0.0477786	0	0.0534121	0.617817	1	0.713725	-0.3566
Aa06g012970	0.495918	0.516122	0.571597	0.428997	0.0272516	0.0133434	0	0.254121	0.130929	1	-0.9214
Aa06g013090	0.543504	0.490654	0.540477	0.48357	0.123117	0	0.0815422	0.77673	1	0.912237	-0.4532
Aa06g013100	0.489367	0.438477	0.469657	0.43047	0.0421174	0.0311695	0	0.328637	1	0.602484	-0.3461
Aa06g013190	0.400275	0.395902	0.336013	0.289803	0.0640242	0.137424	0.152956	0	0.735384	1	-0.8681
Aa06g014030	0.575473	0.518026	0.5997	0.439586	0.0394055	0.416385	0.303936	0	0.482118	1	-0.9256
Aa06g014360	0.405241	0.398301	0.28464	0.229436	0.18166	0	0.0346269	0.564921	1	0.747752	-0.9304
Aa06g015080	0.430662	0.408506	0.430089	0.398648	0.134491	0.141809	0	0.152296	0.451301	1	-0.9273
Aa06g015410	0.267709	0.220839	0.249023	0.198681	0.0491	0.19909	0.0220621	0	0.111311	1	-0.9186
Aa06g016420	0.643923	0.572119	0.630007	0.597669	0.211939	0.0393164	0	0.72234	0.869729	1	-0.5427
Aa06g016630	0.462455	0.44646	0.411268	0.393187	0.0981519	0	0.0770441	0.73722	0.991394	1	-0.6495
Aa06g017030	0.695968	0.71062	0.661465	0.661507	0.382521	0	0.0561371	0.233102	1	0.39744	-0.1932
Aa06g021260	0.568539	0.545293	0.551576	0.518565	0.216489	0.158875	0	0.487465	1	0.366103	-0.04017
Aa06g021760	0.327384	0.319582	0.318942	0.271567	0.128641	0.379353	0	0.627225	1	0.533464	-0.242
Aa06g022350	0.59645	0.571929	0.557871	0.570654	0.284766	0.0833105	0	0.196597	1	0.59766	-0.3183
Aa06g022630	0.444786	0.42993	0.387161	0.405862	0.0424308	0.130145	0.100488	1	0.999181	0	0.3822
Aa06g022760	0.539148	0.533878	0.516649	0.501608	0.248504	0	0.171467	0.574628	0.461321	1	-0.8616
Aa06g023160	0.568992	0.547828	0.49221	0.5059	0.291998	0	0.0367338	0.208051	1	0.395895	-0.2548
Aa06g023990	0.553613	0.605806	0.563042	0.512995	0.113308	0.0875835	0	0.113853	0.160971	1	-0.9987
Aa06g024010	0.371202	0.406783	0.362421	0.361486	0.28879	0.130855	0	0.982943	0.279345	1	-0.7603
Aa06g024680	0.275633	0.256825	0.274902	0.183399	0.197311	0.105138	0	0.252222	0.709971	1	-0.872
Aa06g026770	0.565235	0.55176	0.529431	0.526258	0.228655	0.1601	0.25611	0.702278	0	1	-0.7891
Aa06g026870	0.5764	0.585838	0.778711	0.576002	0.0344156	0.0681277	0	0.342194	1	0.772866	-0.4202
Aa06g026890	0.380358	0.339012	0.316611	0.27099	0.0472304	0.312447	0	0.564278	0.552812	1	-0.8477
Aa06g027080	0.712965	0.731665	0.648283	0.55673	0.126988	0	0.211846	0.784104	1	0.7407	-0.4898
Aa06g027310	0.472195	0.493341	0.395758	0.404083	0.0632336	0.443895	0	1	0.432409	0.739776	-0.4968
Aa06g030890	0.626475	0.587057	0.618613	0.589578	0.31442	0.166037	0	0.218664	0.776633	1	-0.7555
Aa06g031850	0.630037	0.674581	0.737915	0.64169	0.369004	0	0.132584	0.566819	1	0.561087	-0.1064
Aa06g032680	0.566781	0.494267	0.547668	0.551267	0.400092	0	0.000617	0.608376	0.719022	1	-0.5067
Aa06g032730	0.313402	0.309068	0.30974	0.229513	0.124605	0.33895	0.24619	1	0	0.652808	-0.01845
Aa06g035200	0.772142	0.691485	0.738269	0.714279	0.352736	0.0377844	0	0.550834	1	0.641175	-0.2807
Aa06g035670	0.530177	0.585448	0.446085	0.503261	0.307223	0.15692	0.00943127	0	1	0.620663	-0.3497
Aa06g035720	0.479466	0.451932	0.522088	0.446033	0.289595	0	0.0149098	0.892583	0.210092	1	-0.415
Aa06g035780	0.528021	0.52561	0.531244	0.527628	0.250793	0.0366566	0	0.225775	0.307134	1	-0.9457
Aa06g036270	0.522895	0.563609	0.494832	0.494865	0.18043	0.0699491	0	1	0.371259	0.662281	-0.4463
Aa06g036820	0.418348	0.375893	0.442866	0.395199	0.0874519	0.0932556	0	0.339726	1	0.109132	0.2697
Aa06g037520	0.477622	0.430332	0.419871	0.402727	0.0110783	0.70893	0.624899	0.917822	0	1	-0.4285
Aa06g037570	0.5284	0.526747	0.445965	0.446099	0.126386	0.265338	0	0.754813	0.992532	1	-0.6798
Aa06g037900	0.45267	0.459224	0.327047	0.297091	0.207354	0.0614954	0.796983	1	0	0.746499	-0.1658
Aa06g038220	0.527906	0.523448	0.499921	0.475516	0.239687	0	0.0432951	0.0207575	0.500545	1	-0.937
Aa06g038470	0.488167	0.429351	0.478352	0.495669	0.124963	0	0.0088892	1	0.860888	0.560439	-0.004031
Aa06g038890	0.438857	0.448207	0.215907	0.39494	0.0953764	0.394984	0	0.588347	0.0877251	1	-0.9107
Aa06g039170	0.0173899	0.0144511	0.0054914	0.0390152	0.0400404	0.0586159	0	0.185139	0.44902	1	0.7994
Aa06g039250	0.639339	0.608911	0.558323	0.566342	0.193403	0	0.0958435	0.80854	0.947709	1	-0.6373
Aa06g039790	0.618944	0.53367	0.623092	0.632405	0.28383	0	0.092593	0.474174	0.627199	1	-0.6472
Aa06g040230	0.199362	0.196423	0.175844	0.176311	0.0269693	0.123764	0	0.798797	0.164978	1	-0.7858
Aa07g000210	0.48578	0.435467	0.390199	0.373694	0.107931	0	0.117449	0.345401	0.614097	1	-0.9378
Aa07g000290	0.321304	0.297319	0.299924	0.283949	0.00480938	0	0.0593285	0.503788	0.444763	1	-0.8636
Aa07g000490	0.428213	0.420064	0.280381	0.329272	0.175726	0.0911791	0.00279824	0.980926	0	1	-0.8465
Aa07g000810	0.232756	0.260164	0.141029	0.14619	0.00543653	0.45809	0.0868965	0	0.248391	1	-0.6971
Aa07g000970	0.0789385	0.062402	0.0487789	0.0465899	0.00120233	0.265634	0.149819	0.421508	0	1	-0.79
Aa07g001780	0.0948875	0.0895044	0.11054	0.0916734	0.0460073	0.165332	0	0.0608445	0.330948	1	-0.9214
Aa07g001950	0.0215735	0.0710278	0.0578347	0.0392796	0.00462099	0.489656	0	0.66346	1	0.793315	-0.5587
Aa07g002440	0.449154	0.442828	0.356052	0.431042	0.0166119	0.055522	0.055966	0.163642	0	1	-0.9936
Aa07g003170	0.147028	0.183936	0.20886	0.211574	0.0378853	0	0.0140359	0.218741	0.842571	1	-0.4641
Aa07g003200	0.0136932	0.0101657	0.0123303	0.0155777	0.00353246	0	0.179495	0.691619	0.474136	1	-0.6299
Aa07g003480	0.202127	0.21436	0.142222	0.112384	0.0480476	0	0.274879	1	0.207845	0.458499	-0.3163
Aa07g004070	0.0243997	0.0193615	0.00325991	0.00580628	0.0242607	0.0766189	0	0.419767	0.622667	1	-0.09329
Aa07g005640	0.508646	0.462838	0.523914	0.525196	0.0435675	1	0.241319	0	0.605605	0.0239669	0.4716
Aa07g006590	0.476117	0.483876	0.496234	0.431735	0.136269	0	0.00822379	0.412333	0.431139	1	-0.878
Aa07g006900	0.364621	0.364378	0.346483	0.36767	0.109665	0	0.125828	0.546923	0.365002	1	-0.8679
Aa07g007050	0.405737	0.366908	0.352272	0.363498	0.075776	0.0576922	0	0.129697	0.118136	1	-0.9883
Aa07g007740	0.228599	0.276244	0.259562	0.241771	0.00949756	0.0418114	0	0.055094	0.524462	1	-0.8878
Aa07g008240	0.32258	0.348137	0.332132	0.303224	0.150511	0.0507403	0	0.553862	0.41496	1	-0.8514
Aa07g008480	0.414845	0.383574	0.426155	0.394458	0.182143	0	0.0419581	0.664003	1	0.328435	0.1193
Aa07g008590	0.486127	0.479973	0.479484	0.441535	0.173088	0	0.0294708	0.460742	0.74807	1	-0.7769
Aa07g008850	0.436503	0.354536	0.236514	0.18369	0.123649	0.126295	0	0.065575	0.160358	1	-0.6538
Aa07g008920	0.237056	0.232641	0.214605	0.179213	0.0818735	0.00594004	0	0.144011	0.317967	1	-0.9981
Aa07g008980	0.361819	0.340995	0.314448	0.353784	0.191858	0	0.12368	0.849683	1	0.925941	-0.4905
Aa07g009700	0.56955	0.54184	0.446985	0.45275	0.12893	0	0.0836045	0.574618	0.858469	1	-0.8155
Aa07g009830	0.322582	0.304396	0.242191	0.230443	0.0384448	0	0.228206	0.892626	1	0.977798	-0.7143
Aa07g009890	0.0650914	0.0513171	0.086284	0.0481821	0.0442457	0.696262	0	0.240157	0.672663	1	-0.4142
Aa07g011110	0.458675	0.43835	0.418866	0.461079	0.0902654	0.551348	0.421358	1	0	0.562748	-0.1737
Aa07g011360	0.368235	0.367072	0.398907	0.346544	0.0883027	0	0.0852525	0.0363408	0.0521565	1	-0.9887
Aa07g011690	0.461701	0.439528	0.419975	0.42422	0.190898	0	0.164125	0.574556	0.281573	1	-0.9074
Aa07g011940	0.401653	0.37998	0.417719	0.387224	0.0197568	0.299396	0	0.0981938	0.35986	1	-0.9235
Aa07g012080	0.539083	0.514967	0.492543	0.426475	0.0915042	0	0.0101653	1	0.394838	0.563981	-0.3088
Aa07g012520	0.214434	0.213579	0.219665	0.217715	0.0258984	0.0209291	0.434755	0.248507	0	1	-0.9027
Aa07g013730	0.430526	0.428993	0.42078	0.426384	0.0365748	0.0783684	0	0.127825	0.729317	1	-0.7656
Aa07g014100	0.413736	0.335584	0.411961	0.430978	0.119656	0	0.103336	0.226318	0.222076	1	-0.9124
Aa07g014880	0.26886	0.306024	0.114299	0.021183	0.00664412	0.179918	0	0.59444	1	0.253389	-0.6911
Aa07g015420	0.270043	0.260199	0.171322	0.201041	0.0550121	0.0684916	0	0.89012	0.666566	1	-0.8871
Aa07g015800	0.19678	0.177467	0.179675	0.111125	0.0307588	0.40833	0.0341493	0.401006	0	1	-0.6068
Aa07g015920	0.493951	0.500695	0.542244	0.547965	0.0709474	0.390352	0	0.20923	0.556779	1	-0.8037
Aa07g016520	0.262729	0.281376	0.209022	0.17674	0.0196293	0.103999	0	0.651309	0.310463	1	-0.9018
Aa07g016600	0.326155	0.303561	0.321883	0.287595	0.0263188	0.218411	0	1	0.36128	0.46122	-0.03879
Aa07g016830	0.184549	0.139378	0.204468	0.160122	0.0638173	0.0969433	0	0.17737	1	0.471076	-0.2082
Aa07g016890	0.365376	0.314033	0.372005	0.356771	0.0468644	0.291132	0	1	0.892382	0.798718	-0.1415
Aa07g017400	0.017221	0.00407216	0.0160222	0.0187331	0.00122011	0.262033	0	0.547224	0.235074	1	-0.3606
Aa07g017500	0.101091	0.152349	0.0674145	0.0604594	0.00141789	0	0.271868	0.542722	0.160804	1	-0.7132
Aa07g017980	0.531572	0.542218	0.567452	0.571737	0.146417	0	0.0643775	0.583783	0.204283	1	-0.8003
Aa07g018730	0.292518	0.274389	0.326369	0.311121	0.124606	0	0.00788807	0.733162	1	0.226706	0.3937
Aa07g020190	0.536917	0.488928	0.530484	0.538721	0.0902261	0	0.0448837	0.783832	0.607771	1	-0.6012
Aa07g021120	0.625936	0.584153	0.595002	0.572501	0.19142	0	0.103558	0.352732	1	0.6823	-0.4173
Aa07g021500	0.23789	0.230545	0.18331	0.179765	0.121988	0.0907071	0	0.358625	1	0.906523	-0.8327
Aa07g021830	0.438811	0.422281	0.380215	0.394129	0.0635769	0.226645	0.439271	0.759414	0	1	-0.7454
Aa07g022440	0.280573	0.216346	0.237215	0.227485	0.236298	0.0822418	0	0.886511	0.640126	1	-0.218
Aa07g024680	0.432357	0.430618	0.389282	0.376952	0.0598832	0.267531	0.074829	0.236766	0	1	-0.9318
Aa07g026200	0.52331	0.506353	0.594497	0.565423	0.227712	0	0.15006	0.612611	0.523087	1	-0.6072
Aa07g026510	0.719116	0.703963	0.713256	0.755913	0.176518	0	0.281612	1	0.519215	0.797243	-0.3836
Aa07g026810	0.433934	0.43652	0.501999	0.547266	0.0762335	0	0.0422956	0.548676	0.486843	1	-0.6281
Aa07g026840	0.619557	0.607721	0.708522	0.670215	0.251767	0	0.0829451	0.820795	1	0.721708	-0.05027
Aa07g027270	0.65665	0.616512	0.579503	0.602854	0.311328	0	0.00472257	0.483806	1	0.58441	-0.3379
Aa07g027790	0.57748	0.565904	0.557929	0.557692	0.157708	0	0.130281	0.442697	0.726723	1	-0.7563
Aa07g028780	0.578039	0.572656	0.538984	0.565322	0.138291	0.0028105	0	0.408756	1	0.980116	-0.5864
Aa07g029230	0.436417	0.414892	0.468247	0.448877	0.187288	0.100858	0	0.987709	1	0.605589	0.06836
Aa07g033740	0.555036	0.588006	0.535519	0.553929	0.260855	0.274803	0	0.642639	1	0.546368	-0.1746
Aa07g033840	0.7188	0.699265	0.642134	0.628435	0.300872	0	0.885382	0.711597	0.791941	1	-0.5652
Aa07g035290	0.251965	0.245065	0.348633	0.293611	0.230235	0.0369977	0	1	0.999425	0.054123	0.8957
Aa07g037450	0.589396	0.587	0.475849	0.497206	0.0629946	0.0594905	0	1	0.550895	0.66717	-0.4903
Aa07g039920	0.104854	0.0155817	0.001486	0.00423669	0.00294736	0.0112448	0	0.185923	0.317629	1	-0.4554
Aa07g039970	0.535292	0.511374	0.557045	0.48352	0.384406	0	0.0354542	0.571125	1	0.490785	-0.2538
Aa07g040790	0.564102	0.457028	0.570704	0.561756	0.176336	0.180149	0	0.529798	1	0.57792	0.005864
Aa08g000130	0.440895	0.46	0.427438	0.358448	0.0955338	0	0.168123	0.484894	0.616277	1	-0.8801
Aa08g001760	0.661475	0.65114	0.631578	0.64065	0.0962286	0	0.0459541	0.577526	0.544635	1	-0.7878
Aa08g002310	0.106841	0.112968	0.0642325	0.0440815	0.0455033	0	0.128725	0.60145	0.470207	1	-0.8546
Aa08g002410	0.626207	0.617465	0.595758	0.54469	0.0571576	0	0.6112	0.747216	1	0.877718	-0.4292
Aa08g004570	0.288702	0.31522	0.275303	0.264129	0.200684	0.214697	0	0.135258	0.633524	1	-0.9395
Aa08g004580	0.594339	0.579081	0.575154	0.557051	0.365285	0	0.0432494	0.464195	0.339014	1	-0.9115
Aa08g004870	0.465791	0.469233	0.428228	0.391706	0.200362	0.125962	0	1	0.525206	0.462463	-0.2373
Aa08g004930	0.658133	0.661143	0.623464	0.63211	0.250934	0	0.140671	1	0.52527	0.455955	-0.1325
Aa08g005080	0.550092	0.528195	0.519786	0.430619	0.115599	0	0.143347	0.31327	0.487424	1	-0.9617
Aa08g007370	0.66194	0.682512	0.656656	0.640495	0.207055	0	0.0639298	0.514537	0.524138	1	-0.8288
Aa08g007380	0.668521	0.65359	0.692511	0.592155	0.196264	0.334474	0	0.49034	1	0.597654	-0.2819
Aa08g008520	0.857708	0.813229	0.647593	0.590436	0.727287	0.54831	0.0720148	0.164896	0	1	0.3483
Aa08g009100	0.693041	0.649826	0.697908	0.652363	0.226116	0.115781	0	0.298252	1	0.76854	-0.4614
Aa08g009760	0.446631	0.473297	0.424589	0.399565	0.102419	0.211908	0	0.237434	0.131834	1	-0.9783
Aa08g010820	0.288781	0.320119	0.302699	0.20652	0.0120698	0.0126385	0	0.148055	0.505106	1	-0.9783
Aa08g012390	0.440657	0.409476	0.407353	0.413606	0.142995	0	0.00308841	0.560408	0.0439864	1	-0.8709
Aa08g012500	0.687455	0.683665	0.678532	0.631388	0.353892	0.118656	0	0.853756	0.870879	1	-0.5981
Aa08g012910	0.566106	0.522293	0.406222	0.535385	0.30653	0.0913826	0	0.296492	0.638696	1	-0.7055
Aa08g014130	0.488654	0.45763	0.394752	0.420445	0.206255	0	0.135412	1	0.533971	0.943238	-0.757
Aa08g016510	0.454377	0.473702	0.463738	0.423441	0.159603	0	0.0215614	0.240388	0.352331	1	-0.9581
Aa08g016620	0.312058	0.33774	0.330522	0.264572	0.0147873	0.314531	0.308755	0.688522	0	1	-0.6555
Aa08g017070	0.645574	0.603241	0.725708	0.702226	0.158302	0.384648	0	1	0.966173	0.166593	0.5871
Aa08g017640	0.56119	0.500226	0.641829	0.575618	0.0657018	0.137062	0	0.203072	1	0.554978	-0.1861
Aa08g017700	0.716875	0.733579	0.735079	0.644778	0.262533	0.282225	0	0.913077	0.474684	1	-0.6128
Aa08g018310	0.400058	0.289825	0.400144	0.29324	0.118131	0.0899646	0.0127848	0.342076	0	1	-0.7166
Aa08g018870	0.585632	0.536322	0.541366	0.493867	0.192145	0.081351	0	0.810278	1	0.449524	-0.1204
Aa08g018930	0.446553	0.385433	0.449749	0.41352	0.214188	0.0575399	0	0.58522	0.651288	1	-0.6285
Aa08g019520	0.352503	0.335881	0.365147	0.342388	0.153917	0.113262	0	0.576833	0.0320732	1	-0.7754
Aa08g019880	0.553689	0.535909	0.559243	0.527193	0.168434	0	0.117926	0.775347	1	0.864944	-0.4
Aa08g020220	0.414093	0.430894	0.409389	0.27901	0.207969	0.0465035	0	0.392904	1	0.816226	-0.8801
Aa08g020660	0.0481978	0.0906145	0.0345526	0.0363043	0.0575533	0.08477	0	0.524733	1	0.545825	-0.6867
Aa08g021500	0.00630738	0.0176047	0.00386307	0.00769551	0.00146482	0.238575	0.226041	0.0884465	0	1	-0.4246
Aa08g021650	0.288439	0.253142	0.210268	0.247987	0.117801	0.40361	0.322445	0	0.234373	1	-0.6617
Aa08g022480	0.425293	0.427009	0.366691	0.40707	0.150616	0.352701	0	0.246906	1	0.553698	-0.1942
Aa08g024490	0.456603	0.45958	0.34468	0.332777	0.184006	0.12062	0.228574	0.394739	1	0	0.05046
Aa08g024580	0.629511	0.616815	0.607217	0.510566	0.168223	0.145002	0	0.438856	0.949328	1	-0.7662
Aa08g024900	0.163432	0.135027	0.144118	0.174616	0.18313	0.185185	0.534125	0	0.930572	1	0.6673
Aa08g025130	0.564966	0.513918	0.446214	0.480609	0.326579	0.121236	0	0.264337	0.849714	1	-0.7529
Aa08g025390	0.312603	0.278806	0.259998	0.335673	0.101751	0.118677	0	0.0859655	0.501637	1	-0.7207
Aa08g025800	0.415348	0.346571	0.386168	0.382426	0.0609528	0.0445533	0	0.698801	0.289587	1	-0.7412
Aa08g025990	0.485827	0.455283	0.404687	0.431564	0.186112	0	0.0441433	0.212703	0.268115	1	-0.9892
Aa08g026040	0.173333	0.17736	0.139253	0.144895	0.0729545	0	0.219758	0.439611	0.263365	1	-0.9614
Aa08g026150	0.221503	0.223373	0.241542	0.210385	0.0752458	0	0.143898	0.421448	0.542129	1	-0.8237
Aa08g026260	0.00520833	0	0.0090625	0.005291	0.0025	0	0.229018	0.873824	0.480672	1	0.2726
Aa08g026540	0.041013	0.0460069	0.0410145	0.049869	0.0543853	0.100616	0	0.0366325	1	0.856129	0.8379
Aa08g026780	0.631154	0.656657	0.578112	0.588974	0.268215	0.0605552	0	0.762532	0.513307	1	-0.812
Aa08g028050	0.0410735	0.0496749	0.0454585	0.0334798	0.00451932	0.119341	0.916673	0.881106	1	0	0.6445
Aa08g028360	0.482711	0.517614	0.459618	0.494252	0.239712	0	0.116218	0.758409	0.504983	1	-0.765
Aa08g028740	0.322181	0.357237	0.295018	0.332105	0.104375	0	0.105034	0.822857	0.434484	1	-0.7748
Aa08g028880	0.286245	0.328565	0.232493	0.271415	0.0546066	0	0.111338	0.390231	1	0.796957	-0.5297
Aa08g028990	0.396203	0.425125	0.399262	0.357396	0.087122	0	0.330133	0.485553	0.355372	1	-0.8608
Aa08g029380	0.21848	0.213434	0.202168	0.210916	0.0518601	0.051078	0	0.291733	0.156268	1	-0.9784
Aa08g029410	0.369583	0.389158	0.390414	0.414023	0.172963	0	0.0260402	1	0.580813	0.328837	0.1564
Aa08g030270	0.0179542	0.0257523	0.018584	0.0185114	0.00510694	0	0.0461113	0.981965	1	0.147484	0.08656
Aa08g030860	0.0688348	0.00341191	0.0023219	0.0169382	0.00231666	0.149774	0	0.257859	1	0.873585	-0.2505
Aa08g031550	0.22034	0.215076	0.185952	0.189316	0.043066	0	0.477662	1	0.674979	0.367084	0.01883
Aa08g032300	0.335478	0.401834	0.412942	0.368219	0.159425	0	0.327974	0.922305	0.90305	1	-0.2935
Aa08g032410	0.708314	0.680096	0.653869	0.681241	0.416047	0	0.058686	0.368116	0.94774	1	-0.6498

## Sheet: Fig.5c
Source Data Fig. 5
Source Data Fig. 5c | SMC3, PDS5A, AFB3 expression (TPM) in A. arenosa (Aar), F1, resynthesized allotetraploids (Allo733 and Allo738), and natural A. suecica (Asu)
gene_id	Aar/Ath-1	Aar/Ath-2	Aar/Ath-3	F1-1	F1-2	F1-3	733-1	733-2	733-3	738-1	738-2	738-3	Asu-1	Asu-2	Asu-3
SMC3
At02g021240	5.72813	8.6468	5.63214	9.55284	6.48051	5.45324	6.88618	9.10552	5.23152	7.56864	7.01362	7.57295	9.91943	7.43866	8.84194
Aa04g010040	NA	1.97947	3.64418	NA	3.3932	3.12812	6.70228	9.96651	6.7123	10.5411	16.4249	14.7572	13.6031	8.4262	6.96958
PDS5A
At05g042920	11.2221	15.3913	9.27308	13.5966	12.471	9.65246	10.6144	17.4645	11.1538	16.2803	14.0448	14.3468	43.6941	35.4313	24.6404
Aa08g000130	NA	2.57875	5.13535	NA	4.58745	7.40282	11.0114	17.3022	9.78874	16.0641	14.4482	13.203	22.2155	17.053	20.8404
AFB3
At01g012810	18.747	25.3182	16.5571	9.78624	14.2725	11.8789	17.9165	26.1897	11.3148	12.9928	12.4371	12.4622	31.3646	21.0995	19.9588
Aa01g004870	NA	7.19182	9.94515	NA	6.44101	5.24965	12.0595	18.5078	8.75881	20.8461	22.8541	22.2392	67.4411	44.1702	50.8381
	Aa04g010040	groups		Pairwise comparisons using t tests with pooled SD
738	13.9077	a			733	738	Asu	F1
Asu	9.6663	ab		738	0.182	-	-	-
733	7.7937	ab		Asu	1	0.741	-	-
F1	3.26066	b		F1	0.853	0.017	0.242	-
Aar	2.81182	b		Aar	0.631	0.013	0.179	1
	Aa08g000130	groups		Pairwise comparisons using t tests with pooled SD
Asu	20.0363	a			733	738	Asu	F1
738	14.5718	ab		738	1	-	-	-
733	12.7008	abc		Asu	0.1035	0.3797	-	-
F1	5.99514	bc		F1	0.2606	0.0826	0.0045	-
Aar	3.85705	c		Aar	0.0705	0.0243	0.0017	1
	Aa01g004870	groups		Pairwise comparisons using t tests with pooled SD
Asu	54.1498	a			733	738	Asu	F1
738	21.9798	b		738	1	-	-	-
733	13.1087	b		Asu	0.00059	0.00317	-	-
Aar	8.56848	b		F1	1	0.27107	0.00041	-
F1	5.84533	b		Aar	1	0.55111	0.00062	1
