# Supplementary material for: Concerted genomic and epigenomic changes accompany stabilization of Arabidopsis allopolyploids
Source: Nat Ecol Evol. 2021 Aug 19;5(10):1382–93. doi: 10.1038/s41559-021-01523-y (PMC8484014; doi:10.1038/s41559-021-01523-y)
Supplement: Source Data Extended Data Fig. 1 — Statistical source data. [file 41559_2021_1523_MOESM10_ESM.xlsx]

## Sheet: EDFig.1a
Source Data Extended Data Fig. 1
Source Data Extended Data Fig. 1a | Statistics of genome feature
	gene	TE
sT	0.51372	0.213951
sA	0.52051	0.208828
Ath(738)	0.516214	0.215968
Aar(738)	0.519734	0.238047
Ath(Col)	0.5055	0.2006
	Non-LTR	Gypsy	Copia	other LTR	DNA TE
sT	0.015893	0.0556772	0.018043	0.00261561	0.121722
sA	0.0200824	0.0473289	0.027997	0.00518808	0.108232
Ath(738)	0.0137837	0.0594078	0.0162376	0.00204061	0.124499
Aar(738)	0.0266768	0.0583209	0.0284274	0.00825274	0.116369
Ath(Col)	0.011	0.0551	0.0161	0	0.1197

## Sheet: EDFig.1b
Source Data Extended Data Fig. 1
Source Data Extended Data Fig. 1b | Distances of nearest TE from each gene in subgenomes of Asu and presumptive progenitors
		sT	sA				Ath	Aar
closest TE from gene (bp)		gene count			closest TE from gene (bp)		gene count
0	500	6071	6810		0	500	5319	6597
500	1000	2492	3293		500	1000	2091	3190
1000	1500	1630	1946		1000	1500	1436	1948
1500	2000	1225	1487		1500	2000	1139	1425
2000	2500	1163	1291		2000	2500	1064	1181
2500	3000	1076	1079		2500	3000	962	1004
3000	3500	892	952		3000	3500	863	917
3500	4000	806	740		3500	4000	806	714
4000	4500	675	734		4000	4500	725	627
4500	5000	601	560		4500	5000	680	552
5000	5500	564	536		5000	5500	635	469
5500	6000	468	428		5500	6000	514	377
6000	6500	410	337		6000	6500	508	320
6500	7000	379	294		6500	7000	465	276
7000	7500	316	286		7000	7500	462	246
7500	8000	306	232		7500	8000	426	180
8000	8500	257	214		8000	8500	381	181
8500	9000	237	155		8500	9000	361	139
9000	9500	181	154		9000	9500	343	128
9500	10000	174	134		9500	10000	281	112
10000	10500	179	116		10000	10500	277	99
10500	11000	149	109		10500	11000	260	77
11000	11500	116	91		11000	11500	266	75
11500	12000	98	75		11500	12000	225	66
12000	12500	100	78		12000	12500	227	48
12500	13000	87	70		12500	13000	201	47
13000	13500	73	63		13000	13500	184	46
13500	14000	69	48		13500	14000	173	28
14000	14500	77	30		14000	14500	179	23
14500	15000	52	29		14500	15000	170	20
15000	15500	53	34		15000	15500	147	17
15500	16000	39	27		15500	16000	142	20
16000	16500	52	20		16000	16500	136	17
16500	17000	41	22		16500	17000	144	10
17000	17500	30	27		17000	17500	101	9
17500	18000	28	11		17500	18000	105	14
18000	18500	27	17		18000	18500	111	6
18500	19000	25	16		18500	19000	115	13
19000	19500	30	15		19000	19500	96	6
19500	20000	17	6		19500	20000	100	4
20000	20500	28	7		20000	20500	90	7
20500	21000	22	5		20500	21000	83	8
21000	21500	7	9		21000	21500	79	0
21500	22000	15	9		21500	22000	76	7
22000	22500	21	8		22000	22500	77	3
22500	23000	9	4		22500	23000	74	2
23000	23500	13	2		23000	23500	73	3
23500	24000	12	5		23500	24000	53	2
24000	24500	7	3		24000	24500	65	1
24500	25000	8	3		24500	25000	47	3
25000	25500	5	4		25000	25500	40	2
25500	26000	9	4		25500	26000	54	1
26000	26500	1	1		26000	26500	37	2
26500	27000	9	4		26500	27000	42	1
27000	27500	6	5		27000	27500	37	0
27500	28000	2	2		27500	28000	48	1
28000	28500	5	0		28000	28500	40	1
28500	29000	6	0		28500	29000	26	0
29000	29500	2	2		29000	29500	33	1
29500	30000	7	1		29500	30000	27	2
30000	30500	4	1		30000	30500	31	0
30500	31000	0	0		30500	31000	27	0
31000	31500	6	1		31000	31500	23	2
31500	32000	2	0		31500	32000	23	0
32000	32500	1	0		32000	32500	23	0
32500	33000	0	1		32500	33000	18	1
33000	33500	0	2		33000	33500	19	1
33500	34000	0	0		33500	34000	15	1
34000	34500	1	0		34000	34500	13	0
34500	35000	0	0		34500	35000	18	0
35000	35500	1	1		35000	35500	17	0
35500	36000	1			35500	36000	18	1
36000	36500	0			36000	36500	17	0
36500	37000	1			36500	37000	12	0
37000	37500	1			37000	37500	10	0
37500	38000	0			37500	38000	20	0
38000	38500	0			38000	38500	11	0
38500	39000	2			38500	39000	12	0
39000	39500	0			39000	39500	12	0
39500	40000	1			39500	40000	13	0
40000	40500	0			40000	40500	8	2
40500	41000	0			40500	41000	12	0
41000	41500	1			41000	41500	11	0
41500	42000	0			41500	42000	8	0
42000	42500	1			42000	42500	8	1
					42500	43000	10	2
					43000	43500	8	0
					43500	44000	6	0
					44000	44500	4	0
					44500	45000	6	0
					45000	45500	10	0
					45500	46000	3	0
					46000	46500	6	0
					46500	47000	3	0
					47000	47500	8	0
					47500	48000	5	0
					48000	48500	4	0
					48500	49000	8	0
					49000	49500	4	0
					49500	50000	3	0
					50000	50500	0	1
					50500	51000	6	0
					51000	51500	5	0
					51500	52000	8	0
					52000	52500	0	1
					52500	53000	6	0
					53000	53500	3	0
					53500	54000	4	1
					54000	54500	5
					54500	55000	2
					55000	55500	6
					55500	56000	2
					56000	56500	2
					56500	57000	2
					57000	57500	4
					57500	58000	3
					58000	58500	1
					58500	59000	1
					59000	59500	2
					59500	60000	0
					60000	60500	1
					60500	61000	2
					61000	61500	2
					61500	62000	2
					62000	62500	1
					62500	63000	0
					63000	63500	2
					63500	64000	0
					64000	64500	1
					64500	65000	1
					65000	65500	3
					65500	66000	1
					66000	66500	1
					66500	67000	1
					67000	67500	0
					67500	68000	2
					68000	68500	2
					68500	69000	0
					69000	69500	1
					69500	70000	0
					70000	70500	1
					70500	71000	0
					71000	71500	1
					71500	72000	0
					72000	72500	0
					72500	73000	1
					73000	73500	1
					73500	74000	1
					74000	74500	1
					74500	75000	2
					75000	75500	0
					75500	76000	0
					76000	76500	0
					76500	77000	0
					77000	77500	1
					77500	78000	2
					78000	78500	0
					78500	79000	0
					79000	79500	0
					79500	80000	1
					80000	80500	0
					80500	81000	0
					81000	81500	1
					81500	82000	0
					82000	82500	2
					82500	83000	0
					83000	83500	0
					83500	84000	1
					84000	84500	1
					84500	85000	1
					85000	85500	0
					85500	86000	1
					86000	86500	0
					86500	87000	1
					87000	87500	1
					87500	88000	0
					88000	88500	0
					88500	89000	0
					89000	89500	0
					89500	90000	0
					90000	90500	1
					90500	91000	1

## Sheet: EDFig.1c
Source Data Extended Data Fig. 1
Source Data Extended Data Fig. 1c | Characteristics of genomic features of A.suecica genome
chr	start	end	gene density	TE density	snp density	indel density		aligned regions				Synteny of homoeologous gene pairs in subgenomes
sT1	1	100000	0.50636	0.04559	0.0032	0.0005		sT1	1	102307		sA6	513385	515357	sT1	428647	430499
sT1	100001	200000	0.60359	0.0756	0.00272	0.00038		sT1	107886	342836		sA6	518394	520698	sT1	433725	436438
sT1	200001	300000	0.72639	0.05516	0.00408	0.00061		sT1	343337	347658		sA6	520956	523860	sT1	436589	439723
sT1	300001	400000	0.819095	0.00653266	0.00265327	0.000422111		sT1	347955	420092		sA6	528627	530681	sT1	442141	443719
sT1	400001	500000	0.61173	0.11319	0.00525	0.00074		sT1	420512	428135		sA6	530859	532217	sT1	441944	446242
sT1	500001	600000	0.63195	0.06583	0.00698	0.00103		sT1	428150	467397		sA6	535673	537749	sT1	446564	451466
sT1	600001	700000	0.58069	0.08193	0.00407	0.00067		sT1	472500	521535		sA6	538025	540257	sT1	451735	454136
sT1	700001	800000	0.566305	0.0577665	0.00464975	0.000619289		sT1	521782	534120		sA6	541240	542874	sT1	455537	457084
sT1	800001	900000	0.76672	0.14958	0.00213	0.00042		sT1	535165	535515		sA6	543368	544548	sT1	457061	458482
sT1	900001	1000000	0.51503	0.11387	0.00018	5e-05		sT1	536866	549992		sA6	545403	547460	sT1	459195	461288
sT1	1000001	1100000	0.58557	0.1018	0.01029	0.00151		sT1	552114	624550		sA6	555235	557360	sT1	473113	475215
sT1	1100001	1200000	0.77398	0.00136	0	1e-05		sT1	625857	718447		sA6	557785	559956	sT1	475685	477695
sT1	1200001	1300000	0.5585	0.12399	0.01157	0.00244		sT1	759823	777969		sA6	561542	563909	sT1	479325	482013
sT1	1300001	1400000	0.67003	0.06144	2e-05	0		sT1	780020	782411		sA6	567988	570697	sT1	485547	488260
sT1	1400001	1500000	0.64539	0.06214	0.00015	0		sT1	793165	793389		sA6	571079	571486	sT1	488663	489263
sT1	1500001	1600000	0.6566	0.05441	0	0		sT1	794141	795584		sA6	571819	574075	sT1	489564	491609
sT1	1600001	1700000	0.63899	0.05523	0.00017	2e-05		sT1	795772	800605		sA6	574393	577049	sT1	492339	493814
sT1	1700001	1800000	0.64591	0.05238	0.00034	5e-05		sT1	803324	810603		sA6	576120	576845	sT1	493834	494718
sT1	1800001	1900000	0.69186	0.05221	0.00546	0.00091		sT1	811570	813922		sA6	577367	577735	sT1	496548	497222
sT1	1900001	2000000	0.74012	0.11551	0.01087	0.0013		sT1	825148	825960		sA6	582453	585067	sT1	503271	505871
sT1	2000001	2100000	0.5624	0.09253	0.00599	0.00093		sT1	905332	905643		sA6	589915	591182	sT1	510582	512236
sT1	2100001	2200000	0.66303	0.09372	0.00675	0.00086		sT1	950465	951694		sA6	591740	592956	sT1	512772	513774
sT1	2200001	2300000	0.81937	0.1096	0.00542	0.00078		sT1	966541	966808		sA6	597431	599563	sT1	516914	519105
sT1	2300001	2400000	0.62192	0.13055	0.01038	0.00158		sT1	991838	992047		sA6	599742	600688	sT1	519342	520282
sT1	2400001	2500000	0.67794	0.09011	0.0047	0.00049		sT1	1011143	1014083		sA6	603981	617880	sT1	522492	533289
sT1	2500001	2600000	0.64242	0.07825	0.00756	0.00094		sT1	1016252	1024711		sA6	618428	619159	sT1	537232	538013
sT1	2600001	2700000	0.65542	0.07582	0.00111	0.00012		sT1	1024986	1033561		sA6	620003	622323	sT1	538604	540931
sT1	2700001	2800000	0.67283	0.14486	0.00046	3e-05		sT1	1033589	1035280		sA6	623080	623920	sT1	542168	543012
sT1	2800001	2900000	0.77757	0.03074	0	0		sT1	1035657	1040648		sA6	627460	631870	sT1	545560	549965
sT1	2900001	3000000	0.67886	0.09463	0.00411	0.00064		sT1	1041751	1041918		sA6	632480	635217	sT1	552541	555492
sT1	3000001	3100000	0.7282	0.08292	0	1e-05		sT1	1044417	1063701		sA6	643261	644917	sT1	560463	561946
sT1	3100001	3200000	0.61964	0.12905	0.00474	0.00082		sT1	1074460	1077603		sA6	647062	650764	sT1	563632	567220
sT1	3200001	3300000	0.70869	0.11315	1e-05	0		sT1	1118846	1119022		sA6	651565	653376	sT1	568047	569983
sT1	3300001	3400000	0.61013	0.09871	3e-05	1e-05		sT1	1200811	1206773		sA6	654833	657925	sT1	571235	574543
sT1	3400001	3500000	0.68655	0.16861	0.0072	0.00084		sT1	1207369	1208926		sA6	659789	661512	sT1	580061	581701
sT1	3500001	3600000	0.72474	0.04064	0.00053	0.00013		sT1	1209005	1216084		sA6	665582	666184	sT1	582008	583504
sT1	3600001	3700000	0.63819	0.08292	0.0023	0.00046		sT1	1216670	1221028		sA6	666674	669714	sT1	583717	586731
sT1	3700001	3800000	0.63463	0.0978	0.0005	5e-05		sT1	1223919	1224223		sA6	670300	671537	sT1	587677	589797
sT1	3800001	3900000	0.51339	0.0725	0.00945	0.0013		sT1	1244616	1249669		sA6	671663	672160	sT1	588894	589797
sT1	3900001	4000000	0.4784	0.10566	0.0042	0.00059		sT1	1252123	1253272		sA6	673838	676429	sT1	591303	593752
sT1	4000001	4100000	0.79813	0.05014	0.01735	0.00228		sT1	1254101	1255705		sA6	679212	683330	sT1	594103	598208
sT1	4100001	4200000	0.56021	0.06572	0.01876	0.00276		sT1	1256690	1267282		sA6	684042	686656	sT1	598974	601709
sT1	4200001	4300000	0.67424	0.11142	0.01865	0.00213		sT1	1268263	1279293		sA6	686959	688836	sT1	602052	603888
sT1	4300001	4400000	0.3568	0.19546	0.01294	0.00198		sT1	1279676	1288142		sA6	693591	695569	sT1	609882	611851
sT1	4400001	4500000	0.67119	0.06228	0.02132	0.00305		sT1	1297912	1298169		sA6	696594	699636	sT1	612777	615734
sT1	4500001	4600000	0.49835	0.0869	0.02028	0.00323		sT1	1318803	1318968		sA6	703323	705604	sT1	617780	620029
sT1	4600001	4700000	0.41602	0.08818	0.02423	0.00349		sT1	1451534	1451921		sA6	705892	706341	sT1	620325	620774
sT1	4700001	4800000	0.53777	0.07543	0.01297	0.00159		sT1	1453213	1454577		sA6	708917	709751	sT1	623291	624017
sT1	4800001	4900000	0.56749	0.07987	0.01648	0.00225		sT1	1662916	1663950		sA6	710102	710820	sT1	624364	625056
sT1	4900001	5000000	0.60289	0.08664	0.01826	0.00265		sT1	1691458	1691722		sA6	712150	715335	sT1	626054	629201
sT1	5000001	5100000	0.42277	0.12857	0.01371	0.0023		sT1	1718358	1718772		sA6	715775	718605	sT1	629868	632588
sT1	5100001	5200000	0.55153	0.09053	0.01326	0.00213		sT1	1727495	1728958		sA6	721295	722925	sT1	634345	636537
sT1	5200001	5300000	0.43088	0.07132	0.02175	0.00328		sT1	1752499	1752801		sA6	723212	724260	sT1	636537	637955
sT1	5300001	5400000	0.59126	0.10864	0.01654	0.0024		sT1	1843413	1859660		sA6	727569	729490	sT1	641982	643917
sT1	5400001	5500000	0.50585	0.12642	0.01943	0.00283		sT1	1860228	1872176		sA6	730999	738058	sT1	645208	652095
sT1	5500001	5600000	0.55795	0.06852	0.00691	0.00102		sT1	1931777	1949937		sA6	739938	740549	sT1	654061	654423
sT1	5600001	5700000	0.58403	0.03442	0.00476	0.0007		sT1	1949963	1971869		sA6	741676	744588	sT1	655665	658287
sT1	5700001	5800000	0.58596	0.03862	0.00306	0.00055		sT1	1977190	1981003		sA6	745122	745941	sT1	658983	659802
sT1	5800001	5900000	0.70835	0.0523	0.00357	0.00039		sT1	1992990	1998743		sA6	747417	748687	sT1	661267	662534
sT1	5900001	6000000	0.58602	0.03365	0.00497	0.00062		sT1	1998903	2003222		sA6	749181	750530	sT1	663050	664399
sT1	6000001	6100000	0.64079	0.02562	0.00504	0.00059		sT1	2003229	2021304		sA6	751353	752675	sT1	665207	666530
sT1	6100001	6200000	0.71466	0.06796	0.00294	0.0003		sT1	2021387	2024734		sA6	753092	755989	sT1	671746	672899
sT1	6200001	6300000	0.61478	0.10029	0.00728	0.0008		sT1	2032494	2034099		sA6	778539	785149	sT1	752212	758628
sT1	6300001	6400000	0.74958	0.04566	0.00341	0.0005		sT1	2059358	2060321		sA6	786529	793578	sT1	760701	768028
sT1	6400001	6500000	0.73391	0.09289	0.0051	0.00071		sT1	2103167	2103465		sA6	790902	793283	sT1	765197	767578
sT1	6500001	6600000	0.6269	0.28018	0.00476	0.00075		sT1	2156672	2161589		sA6	794094	794927	sT1	768341	769181
sT1	6600001	6700000	0.7974	0.0856	0.00214	0.00025		sT1	2161698	2186488		sA6	796162	798812	sT1	769419	771966
sT1	6700001	6800000	0.67714	0.08762	0.00464	0.0005		sT1	2208153	2216933		sA6	800400	801014	sT1	773326	773943
sT1	6800001	6900000	0.68686	0.10284	0.00366	0.00053		sT1	2217147	2219602		sA6	801343	803095	sT1	774145	776144
sT1	6900001	7000000	0.72409	0.05307	0.00222	0.00032		sT1	2220007	2239953		sA6	803333	805313	sT1	776134	778300
sT1	7000001	7100000	0.53373	0.08917	0.00451	0.00076		sT1	2271167	2271861		sA6	807870	813101	sT1	780479	787450
sT1	7100001	7200000	0.70336	0.0678	0.00348	0.0003		sT1	2287992	2288901		sA6	817417	818139	sT1	789265	790185
sT1	7200001	7300000	0.49916	0.14085	0.00347	0.00036		sT1	2307969	2314447		sA6	821017	822843	sT1	793536	795606
sT1	7300001	7400000	0.68908	0.05541	0.0074	0.00104		sT1	2317122	2319579		sA6	823183	827673	sT1	796111	800078
sT1	7400001	7500000	0.42994	0.0347	0.00402	0.00064		sT1	2320310	2328704		sA6	828038	831843	sT1	800656	804823
sT1	7500001	7600000	0.7354	0.03505	0.0071	0.00091		sT1	2336940	2337160		sA6	834603	835904	sT1	811884	813185
sT1	7600001	7700000	0.53719	0.05748	0.00489	0.00065		sT1	2349678	2350581		sA6	840506	842578	sT1	813779	815929
sT1	7700001	7800000	0.55588	0.0418	0.00455	0.0006		sT1	2350714	2358291		sA6	842681	845654	sT1	816063	818995
sT1	7800001	7900000	0.55837	0.08485	0.00349	0.00057		sT1	2359253	2360164		sA6	846314	849800	sT1	820213	829805
sT1	7900001	8000000	0.55379	0.11086	0.00451	0.0007		sT1	2360167	2363727		sA6	850225	854250	sT1	830201	834731
sT1	8000001	8100000	0.48545	0.0529	0.00412	0.00083		sT1	2365332	2374177		sA6	854554	860367	sT1	835069	838684
sT1	8100001	8200000	0.81637	0.00603	0.00405	0.00063		sT1	2376283	2385020		sA6	858221	860275	sT1	838895	840892
sT1	8200001	8300000	0.39543	0.14765	0.00386	0.00069		sT1	2428752	2430484		sA6	860584	863897	sT1	841293	844461
sT1	8300001	8400000	0.5006	0.1233	0.00711	0.00115		sT1	2471940	2488403		sA6	864249	864959	sT1	844798	845514
sT1	8400001	8500000	0.61815	0.02875	0.00432	0.00069		sT1	2489077	2498048		sA6	865166	866646	sT1	845725	847220
sT1	8500001	8600000	0.52627	0.13609	0.00492	0.0007		sT1	2500727	2501711		sA6	866877	868669	sT1	847454	849034
sT1	8600001	8700000	0.62049	0.05982	0.00381	0.00057		sT1	2519167	2523435		sA6	869893	871693	sT1	852248	853609
sT1	8700001	8800000	0.59972	0.09088	0.00704	0.00096		sT1	2523870	2532328		sA6	871810	873653	sT1	853902	855692
sT1	8800001	8900000	0.59147	0.09698	0.00657	0.00092		sT1	2533699	2537617		sA6	873870	877606	sT1	855916	859571
sT1	8900001	9000000	0.61317	0.11248	0.01063	0.00125		sT1	2538345	2538574		sA6	877777	882624	sT1	859871	864534
sT1	9000001	9100000	0.5151	0.14235	0.00638	0.0009		sT1	2538617	2542837		sA6	883064	888239	sT1	865044	870506
sT1	9100001	9200000	0.60026	0.09693	0.00696	0.00089		sT1	2543607	2546258		sA6	888315	889700	sT1	870545	871930
sT1	9200001	9300000	0.50926	0.10133	0.00896	0.00111		sT1	2553636	2555818		sA6	889989	891488	sT1	872733	874674
sT1	9300001	9400000	0.51828	0.06972	0.00509	0.00077		sT1	2556241	2570182		sA6	894306	896007	sT1	880010	881841
sT1	9400001	9500000	0.60569	0.12678	0.00458	0.00073		sT1	2570904	2572863		sA6	898660	900736	sT1	884868	886058
sT1	9500001	9600000	0.63838	0.17511	0.00383	0.00073		sT1	2585961	2586261		sA6	901232	906099	sT1	887443	892837
sT1	9600001	9700000	0.62041	0.09455	0.00428	0.00046		sT1	2590439	2590873		sA6	907250	910540	sT1	894557	897951
sT1	9700001	9800000	0.41675	0.09097	0.0049	0.00071		sT1	2633465	2635450		sA6	912433	914218	sT1	899409	901339
sT1	9800001	9900000	0.50388	0.16657	0.00775	0.00112		sT1	2656066	2656957		sA6	915540	917830	sT1	902585	904966
sT1	9900001	10000000	0.64558	0.06145	0.00187	0.00045		sT1	2745340	2745559		sA6	918385	919417	sT1	906620	907741
sT1	10000001	10100000	0.58251	0.0393	0.00341	0.00045		sT1	2784660	2790169		sA6	922232	924069	sT1	910736	912210
sT1	10100001	10200000	0.71252	0.04324	0.0044	0.00069		sT1	2912060	2924802		sA6	924381	926770	sT1	912543	915046
sT1	10200001	10300000	0.49086	0.12649	0.00493	0.00084		sT1	2928384	2929002		sA6	926913	930064	sT1	915300	918452
sT1	10300001	10400000	0.48062	0.19176	0.00378	0.00066		sT1	2929004	2934531		sA6	930251	935123	sT1	918721	923127
sT1	10400001	10500000	0.50594	0.12539	0.00661	0.00084		sT1	2935266	2935646		sA6	932374	934302	sT1	920849	922752
sT1	10500001	10600000	0.41236	0.08616	0.00408	0.00074		sT1	2936819	2944648		sA6	936949	938931	sT1	925679	927667
sT1	10600001	10700000	0.52382	0.09403	0.00479	0.00082		sT1	2982660	2987694		sA6	940734	944227	sT1	927894	931421
sT1	10700001	10800000	0.39642	0.11513	0.00482	0.00056		sT1	3032947	3034121		sA6	945199	946350	sT1	932164	933430
sT1	10800001	10900000	0.5828	0.16253	0.01301	0.00127		sT1	3098097	3109881		sA6	947276	949527	sT1	934825	937128
sT1	10900001	11000000	0.3924	0.12949	0.00506	0.00077		sT1	3118033	3125657		sA6	950855	952869	sT1	938331	940425
sT1	11000001	11100000	0.40286	0.2491	0.00509	0.00085		sT1	3126108	3139080		sA6	954235	955781	sT1	941827	943378
sT1	11100001	11200000	0.60149	0.15119	0.00218	0.00029		sT1	3175469	3175934		sA6	956579	957714	sT1	944166	945264
sT1	11200001	11300000	0.632	0.07768	0.00305	0.00038		sT1	3175970	3176277		sA6	960756	962753	sT1	950439	955285
sT1	11300001	11400000	0.46523	0.22691	0.00533	0.00069		sT1	3223076	3223276		sA6	964838	967102	sT1	955550	957853
sT1	11400001	11500000	0.4672	0.18697	0.00698	0.00074		sT1	3254803	3255051		sA6	967503	968379	sT1	958236	959609
sT1	11500001	11600000	0.50372	0.24733	0.00916	0.00114		sT1	3258144	3263098		sA6	969936	971274	sT1	982682	983464
sT1	11600001	11700000	0.52848	0.11081	0.01218	0.00176		sT1	3351070	3351780		sA6	971559	972935	sT1	962397	963727
sT1	11700001	11800000	0.46236	0.20056	0.01404	0.00152		sT1	3395368	3395592		sA6	977581	978084	sT1	985703	986215
sT1	11800001	11900000	0.57623	0.07896	0.01167	0.00161		sT1	3406366	3411947		sA6	980032	983612	sT1	988213	991499
sT1	11900001	12000000	0.3702	0.14793	0.00849	0.00114		sT1	3427344	3430009		sA6	984484	987650	sT1	993037	996228
sT1	12000001	12100000	0.47996	0.16804	0.00953	0.00138		sT1	3434657	3448592		sA6	987793	989907	sT1	996353	998603
sT1	12100001	12200000	0.39312	0.24223	0.00351	0.00046		sT1	3450859	3452084		sA6	991345	994004	sT1	999963	1002792
sT1	12200001	12300000	0.40458	0.14954	0.00502	0.00091		sT1	3453431	3457158		sA6	994358	998224	sT1	1003120	1007153
sT1	12300001	12400000	0.5405	0.318	0.00173	0.00035		sT1	3477530	3496228		sA6	1001018	1002344	sT1	1018225	1019415
sT1	12400001	12500000	0.54106	0.25797	0.00517	0.0008		sT1	3496230	3502802		sA6	1003836	1004573	sT1	1021016	1021660
sT1	12500001	12600000	0.61551	0.10194	0.00564	0.00058		sT1	3565829	3566240		sA6	1005334	1006184	sT1	1022121	1022851
sT1	12600001	12700000	0.37082	0.24705	0.0074	0.00078		sT1	3609185	3609443		sA6	1006384	1007429	sT1	1022947	1023997
sT1	12700001	12800000	0.42544	0.30071	0.00779	0.00084		sT1	3633382	3634190		sA6	1008231	1013341	sT1	1024852	1029922
sT1	12800001	12900000	0.51774	0.24735	0.00767	0.00078		sT1	3634192	3634467		sA6	1014066	1016858	sT1	1030682	1033414
sT1	12900001	13000000	0.48383	0.31013	0.0147	0.00167		sT1	3636856	3650631		sA6	1022678	1024298	sT1	1044772	1045224
sT1	13000001	13100000	0.35999	0.37713	0.00821	0.00091		sT1	3650639	3651614		sA6	1025937	1028512	sT1	1046759	1049256
sT1	13100001	13200000	0.38347	0.37416	0.00978	0.00081		sT1	3695603	3696326		sA6	1029238	1029981	sT1	1049815	1050899
sT1	13200001	13300000	0.30966	0.4526	0.00712	0.00095		sT1	3743905	3745550		sA6	1033391	1035692	sT1	1053124	1055629
sT1	13300001	13400000	0.23267	0.36864	0.0077	0.00077		sT1	3764020	3767255		sA6	1036755	1038542	sT1	1056853	1058929
sT1	13400001	13500000	0.28885	0.37022	0.00716	0.00087		sT1	3776273	3777378		sA6	1038577	1040659	sT1	1059077	1061135
sT1	13500001	13600000	0.28103	0.43512	0.01757	0.00183		sT1	3781438	3782195		sA6	1041004	1043360	sT1	1061397	1064011
sT1	13600001	13700000	0.13677	0.50781	0.01089	0.00119		sT1	3797122	3800505		sA6	1043635	1047982	sT1	1065846	1070162
sT1	13700001	13800000	0.09076	0.68126	0.00831	0.00054		sT1	3803071	3803289		sA6	1048659	1051932	sT1	1070954	1074346
sT1	13800001	13900000	0.1618	0.47593	0.00744	0.00062		sT1	3817565	3837365		sA6	1052272	1055868	sT1	1077833	1081500
sT1	13900001	14000000	0.28662	0.43735	0.01354	0.00136		sT1	3837421	3841046		sA6	1058810	1060991	sT1	1084905	1087234
sT1	14000001	14100000	0.22974	0.47245	0.00814	0.00056		sT1	3842810	3861332		sA6	1061287	1065537	sT1	1087532	1092062
sT1	14100001	14200000	0.227106	0.477236	0.00974874	0.000914573		sT1	3896855	3897158		sA6	1065727	1066887	sT1	1092367	1093191
sT1	14200001	14300000	0.278985	0.448452	0.00905528	0.000924623		sT1	3904822	3905116		sA6	1066865	1069472	sT1	1092242	1096282
sT1	14300001	14400000	0.20273	0.54912	0.0131	0.00124		sT1	3931114	3932298		sA6	1070014	1070723	sT1	1096753	1097554
sT1	14400001	14500000	0.255206	0.432131	0.00516583	0.000371859		sT1	3949788	3950285		sA6	1071983	1076701	sT1	1098645	1103417
sT1	14500001	14600000	0	0.70718	0.00359	0.00023		sT1	3969811	3984100		sA6	1073307	1075198	sT1	1099040	1101801
sT1	14600001	14700000	0	0.96394	0.00302	0.00012		sT1	3984134	3999548		sA6	1078759	1083785	sT1	1105261	1110343
sT1	14700001	14800000	0.06518	0.86649	0.00322	0.00023		sT1	4002788	4015807		sA6	1088177	1089893	sT1	1114687	1116384
sT1	14800001	14900000	0	0.94919	0.00699	0.00041		sT1	4016220	4019691		sA6	1090144	1091399	sT1	1116642	1117843
sT1	14900001	15000000	0	0.98832	0.00027	1e-05		sT1	4019695	4070067		sA6	1093226	1097345	sT1	1119774	1123895
sT1	15000001	15100000	0	0.94968	0.0024	0.00016		sT1	4070090	4070334		sA6	1098408	1098692	sT1	1124621	1125256
sT1	15100001	15200000	0	0.910663	0.00973869	0.000562814		sT1	4071925	4084206		sA6	1098879	1104403	sT1	1125386	1130913
sT1	15200001	15300000	0.0640101	0.612707	0.00645454	0.000333333		sT1	4084325	4085087		sA6	1104769	1106820	sT1	1131299	1133677
sT1	15300001	15400000	0.134764	0.657196	0.0163317	0.00118593		sT1	4085089	4095308		sA6	1107052	1108809	sT1	1133699	1135384
sT1	15400001	15500000	0.27619	0.49115	0.01064	0.00088		sT1	4095714	4104056		sA6	1109033	1111360	sT1	1135620	1137959
sT1	15500001	15600000	0.30777	0.55998	0.01089	0.00057		sT1	4104305	4111874		sA6	1111912	1118602	sT1	1138518	1145139
sT1	15600001	15700000	0.39585	0.62364	0.00911	0.00069		sT1	4112074	4123905		sA6	1122085	1122929	sT1	1148750	1149626
sT1	15700001	15800000	0.29165	0.52143	0.01042	0.00086		sT1	4124246	4131609		sA6	1123547	1127875	sT1	1150257	1154628
sT1	15800001	15900000	0.23046	0.61441	0.01636	0.00119		sT1	4131667	4132098		sA6	1128625	1131800	sT1	1155498	1158527
sT1	15900001	16000000	0.30969	0.38026	0.00909	0.00122		sT1	4133034	4143708		sA6	1133762	1144091	sT1	1160754	1171344
sT1	16000001	16100000	0.21321	0.59279	0.00831	0.00076		sT1	4143726	4151411		sA6	1144540	1147481	sT1	1171525	1174571
sT1	16100001	16200000	0.18075	0.5594	0.00893	0.00067		sT1	4157164	4165813		sA6	1152077	1153795	sT1	1179223	1180636
sT1	16200001	16300000	0.21874	0.43453	0.00986	0.00094		sT1	4167828	4178753		sA6	1153915	1156282	sT1	1180938	1183321
sT1	16300001	16400000	0.335377	0.421357	0.0098995	0.00141709		sT1	4178788	4180110		sA6	1157012	1161662	sT1	1184307	1189215
sT1	16400001	16500000	0.36715	0.25721	0.00777	0.00113		sT1	4181093	4184599		sA6	1162040	1170403	sT1	1189643	1195017
sT1	16500001	16600000	0.42864	0.39711	0.00641	0.00066		sT1	4184603	4193367		sA6	1167409	1170033	sT1	1195163	1198184
sT1	16600001	16700000	0.43968	0.34397	0.0096	0.00112		sT1	4202821	4214285		sA6	1173161	1175416	sT1	1201161	1203430
sT1	16700001	16800000	0.20855	0.36062	0.00789	0.00096		sT1	4214293	4215432		sA6	1176152	1176907	sT1	1204170	1204923
sT1	16800001	16900000	0.42905	0.22321	0.00728	0.00091		sT1	4216256	4216559		sA6	1188015	1188829	sT1	1216495	1217570
sT1	16900001	17000000	0.3156	0.29693	0.00856	0.00084		sT1	4216649	4232480		sA6	1189133	1190594	sT1	1217833	1219206
sT1	17000001	17100000	0.46575	0.28832	0.00698	0.00094		sT1	4232488	4235732		sA6	1191169	1194546	sT1	1219706	1223018
sT1	17100001	17200000	0.35114	0.32946	0.01303	0.0015		sT1	4236922	4251609		sA6	1194967	1196027	sT1	1226696	1227834
sT1	17200001	17300000	0.38438	0.09931	0.00308	0.00042		sT1	4252577	4257556		sA6	1196241	1202386	sT1	1228208	1234318
sT1	17300001	17400000	0.51263	0.17914	0.00768	0.00094		sT1	4263231	4267515		sA6	1202464	1205410	sT1	1234669	1237620
sT1	17400001	17500000	0.71946	0.11894	0.00348	0.00045		sT1	4267768	4268753		sA6	1208207	1208509	sT1	1240888	1241190
sT1	17500001	17600000	0.62217	0.16859	0.00728	0.00108		sT1	4270527	4274080		sA6	1209594	1211989	sT1	1242516	1244497
sT1	17600001	17700000	0.5459	0.14837	0.00702	0.00106		sT1	4274152	4286718		sA6	1211663	1213609	sT1	1245153	1246739
sT1	17700001	17800000	0.45623	0.17438	0.00429	0.00063		sT1	4287230	4297324		sA6	1214149	1215441	sT1	1247375	1248520
sT1	17800001	17900000	0.55456	0.15297	0.00583	0.00058		sT1	4297911	4300097		sA6	1221880	1222281	sT1	1258277	1260133
sT1	17900001	18000000	0.45547	0.27851	0.00514	0.00117		sT1	4301950	4302367		sA6	1223589	1225118	sT1	1260332	1261847
sT1	18000001	18100000	0.69686	0.08453	0.00752	0.00087		sT1	4317531	4328431		sA6	1225949	1230303	sT1	1263079	1267084
sT1	18100001	18200000	0.71472	0.09842	0.00508	0.00057		sT1	4328547	4328761		sA6	1233697	1236583	sT1	1268993	1271983
sT1	18200001	18300000	0.65303	0.05768	0.00623	0.00107		sT1	4333978	4343475		sA6	1237122	1239525	sT1	1272538	1275069
sT1	18300001	18400000	0.52688	0.17125	0.00582	0.00072		sT1	4349397	4349508		sA6	1239659	1242034	sT1	1275186	1277901
sT1	18400001	18500000	0.43687	0.12981	0.00397	0.00076		sT1	4349811	4350120		sA6	1245279	1248826	sT1	1280590	1284177
sT1	18500001	18600000	0.56854	0.17148	0.0095	0.00166		sT1	4350412	4368166		sA6	1249461	1253007	sT1	1284825	1288480
sT1	18600001	18700000	0.69	0.08732	0.00227	0.00045		sT1	4368184	4369153		sA6	1254628	1255152	sT1	1293440	1293937
sT1	18700001	18800000	0.51366	0.16047	0.00903	0.00082		sT1	4369378	4373400		sA6	1256010	1257188	sT1	1294770	1297073
sT1	18800001	18900000	0.37041	0.25604	0.01234	0.00123		sT1	4375502	4377309		sA6	1258270	1262016	sT1	1299787	1303662
sT1	18900001	19000000	0.47271	0.25615	0.00971	0.00116		sT1	4377833	4379566		sA6	1263222	1264780	sT1	1304817	1306236
sT1	19000001	19100000	0.70563	0.09126	0.00649	0.00099		sT1	4380704	4381752		sA6	1265073	1266618	sT1	1306452	1307733
sT1	19100001	19200000	0.57149	0.19823	0.00766	0.00097		sT1	4382048	4383148		sA6	1268716	1271815	sT1	1309856	1312842
sT1	19200001	19300000	0.42486	0.2406	0.00661	0.00092		sT1	4384286	4391071		sA6	1273884	1278184	sT1	1314787	1323190
sT1	19300001	19400000	0.48735	0.12799	0.00954	0.00158		sT1	4391142	4391265		sA6	1278852	1281313	sT1	1323973	1326418
sT1	19400001	19500000	0.69884	0.08985	0.00725	0.0012		sT1	4392729	4437418		sA6	1281496	1283410	sT1	1326617	1328442
sT1	19500001	19600000	0.607	0.06114	0.00593	0.00085		sT1	4437534	4438085		sA6	1284133	1286557	sT1	1329372	1331627
sT1	19600001	19700000	0.47811	0.16177	0.00795	0.0012		sT1	4439516	4440157		sA6	1289841	1291449	sT1	1331915	1333255
sT1	19700001	19800000	0.60988	0.13641	0.00177	0.00036		sT1	4440903	4467361		sA6	1292261	1293332	sT1	1334154	1335245
sT1	19800001	19900000	0.62857	0.16724	0.00118	0.00017		sT1	4468730	4469880		sA6	1294078	1298716	sT1	1334046	1338267
sT1	19900001	20000000	0.50679	0.22127	0.00106	0.00025		sT1	4470592	4473856		sA6	1299525	1305311	sT1	1341282	1347102
sT1	20000001	20100000	0.64638	0.15236	0.00199	0.00023		sT1	4473920	4478752		sA6	1306167	1309015	sT1	1347853	1350731
sT1	20100001	20200000	0.6023	0.10455	0.00395	0.00041		sT1	4478777	4479017		sA6	1326958	1329168	sT1	1370903	1373019
sT1	20200001	20300000	0.60544	0.14154	0.00603	0.00077		sT1	4479070	4479334		sA6	1329753	1334144	sT1	1374173	1378022
sT1	20300001	20400000	0.66794	0.05279	0.00549	0.00077		sT1	4479371	4479656		sA6	1338515	1339897	sT1	1378283	1379879
sT1	20400001	20500000	0.61953	0.03976	0.00688	0.00081		sT1	4479660	4482609		sA6	1340137	1340592	sT1	1380033	1380488
sT1	20500001	20600000	0.44753	0.23782	0.00465	0.00058		sT1	4482996	4494413		sA6	1342445	1343025	sT1	1385391	1385777
sT1	20600001	20700000	0.53918	0.27067	0.00777	0.00096		sT1	4494635	4513809		sA6	1343399	1347688	sT1	1386127	1390502
sT1	20700001	20800000	0.63682	0.37491	0.00846	0.00112		sT1	4514793	4515194		sA6	1349265	1350184	sT1	1392940	1393509
sT1	20800001	20900000	0.39904	0.15704	0.00754	0.00087		sT1	4515972	4534168		sA6	1350757	1351304	sT1	1394172	1394725
sT1	20900001	21000000	0.44231	0.2437	0.00894	0.0011		sT1	4541290	4546138		sA6	1352290	1356652	sT1	1395738	1400006
sT1	21000001	21100000	0.6702	0.29692	0.00766	0.00097		sT1	4546148	4546578		sA6	1362234	1364586	sT1	1405894	1408242
sT1	21100001	21200000	0.49154	0.19013	0.00454	0.00063		sT1	4547081	4549644		sA6	1364999	1369695	sT1	1408659	1413596
sT1	21200001	21300000	0.3686	0.12993	0.01694	0.00202		sT1	4550690	4553027		sA6	1370658	1373544	sT1	1417196	1420096
sT1	21300001	21400000	0.54747	0.21982	0.00596	0.00091		sT1	4553875	4556756		sA6	1373963	1379922	sT1	1420341	1426616
sT1	21400001	21500000	0.40041	0.20558	0.01695	0.00251		sT1	4556794	4583509		sA6	1380310	1382333	sT1	1426973	1429066
sT1	21500001	21600000	0.48994	0.12982	0.01261	0.00144		sT1	4584040	4593174		sA6	1383524	1384831	sT1	1430170	1431363
sT1	21600001	21700000	0.47079	0.15325	0.00962	0.00096		sT1	4597100	4621480		sA6	1385331	1386531	sT1	1431839	1433048
sT1	21700001	21800000	0.54508	0.08793	0.01018	0.00139		sT1	4621751	4628941		sA6	1388480	1389115	sT1	1435216	1435496
sT1	21800001	21900000	0.61539	0.06583	0.01035	0.00133		sT1	4629276	4632263		sA6	1389322	1392608	sT1	1436103	1438174
sT1	21900001	22000000	0.62807	0.11563	0.00859	0.00171		sT1	4632462	4633187		sA6	1393738	1397195	sT1	1440138	1443837
sT1	22000001	22100000	0.57568	0.14373	0.02037	0.00269		sT1	4633406	4635664		sA6	1397184	1398056	sT1	1443802	1444614
sT1	22100001	22200000	0.69175	0.27215	0.00797	0.00092		sT1	4636411	4637725		sA6	1398867	1404211	sT1	1445572	1450935
sT1	22200001	22300000	0.44621	0.17338	0.01219	0.00229		sT1	4642408	4650241		sA6	1407745	1410787	sT1	1454599	1457650
sT1	22300001	22400000	0.45168	0.13531	0.0138	0.00185		sT1	4655134	4657597		sA6	1411121	1413774	sT1	1457835	1460582
sT1	22400001	22500000	0.49355	0.14057	0.01097	0.00153		sT1	4658410	4673537		sA6	1413930	1417636	sT1	1460722	1464455
sT1	22500001	22600000	0.44175	0.08425	0.00886	0.00144		sT1	4674046	4684209		sA6	1417921	1421898	sT1	1464655	1468621
sT1	22600001	22700000	0.45488	0.17144	0.01298	0.00163		sT1	4684211	4695084		sA6	1422113	1424615	sT1	1468848	1471490
sT1	22700001	22800000	0.49843	0.10918	0.01037	0.00151		sT1	4695324	4695560		sA6	1424732	1427986	sT1	1471657	1475020
sT1	22800001	22900000	0.47901	0.11613	0.00896	0.00136		sT1	4695562	4705906		sA6	1429872	1431964	sT1	1489036	1491395
sT1	22900001	23000000	0.55183	0.05808	0.00817	0.00099		sT1	4706123	4712683		sA6	1432743	1436392	sT1	1492847	1496398
sT1	23000001	23100000	0.64044	0.10419	0.0071	0.00092		sT1	4714296	4714614		sA6	1436932	1439905	sT1	1496985	1500187
sT1	23100001	23200000	0.67019	0.16955	0.0073	0.00118		sT1	4715563	4716423		sA6	1440385	1444767	sT1	1500407	1504872
sT1	23200001	23300000	0.57754	0.22139	0.00966	0.00125		sT1	4718061	4739207		sA6	1445147	1447896	sT1	1505452	1508132
sT1	23300001	23400000	0.54081	0.35978	0.00739	0.00088		sT1	4743769	4746879		sA6	1448162	1451510	sT1	1510033	1511799
sT1	23400001	23500000	0.47085	0.14742	0.00784	0.00124		sT1	4746881	4750065		sA6	1451953	1456364	sT1	1512304	1516618
sT1	23500001	23600000	0.58288	0.06912	0.00745	0.00103		sT1	4751210	4753715		sA6	1456660	1459832	sT1	1516906	1519793
sT1	23600001	23700000	0.7114	0.09463	0.00855	0.00103		sT1	4758006	4758881		sA6	1460005	1462530	sT1	1525532	1528058
sT1	23700001	23800000	0.69711	0.0486	0.01081	0.00161		sT1	4766382	4768189		sA6	1462549	1465004	sT1	1528048	1530538
sT1	23800001	23900000	0.56427	0.12393	0.01065	0.00155		sT1	4769924	4770221		sA6	1465205	1467938	sT1	1532140	1534161
sT1	23900001	24000000	0.59583	0.11299	0.00678	0.00081		sT1	4781412	4783175		sA6	1467959	1470708	sT1	1534485	1537284
sT1	24000001	24100000	0.53663	0.25925	0.00421	0.00063		sT1	4783794	4790505		sA6	1474330	1477680	sT1	1540861	1544132
sT1	24100001	24200000	0.51128	0.23573	0.0102	0.00141		sT1	4793914	4794419		sA6	1478248	1478925	sT1	1544462	1545547
sT1	24200001	24300000	0.39206	0.1581	0.01237	0.00179		sT1	4794464	4795737		sA6	1479376	1480985	sT1	1545746	1547340
sT1	24300001	24400000	0.42549	0.12597	0.00913	0.00133		sT1	4795992	4801868		sA6	1484103	1486492	sT1	1549920	1552264
sT1	24400001	24500000	0.45181	0.15826	0.00755	0.00095		sT1	4802449	4811581		sA6	1487000	1490385	sT1	1552839	1556075
sT1	24500001	24600000	0.48044	0.12567	0.01207	0.00138		sT1	4812175	4832122		sA6	1493241	1493931	sT1	1560417	1561096
sT1	24600001	24700000	0.64097	0.07514	0.00509	0.00057		sT1	4832873	4849576		sA6	1494116	1496398	sT1	1561265	1563582
sT1	24700001	24800000	0.45415	0.16215	0.004	0.00059		sT1	4852673	4856080		sA6	1496489	1499456	sT1	1563965	1565534
sT1	24800001	24900000	0.68404	0.06512	0.00758	0.00109		sT1	4856405	4872305		sA6	1502172	1503910	sT1	1571505	1573978
sT1	24900001	25000000	0.51585	0.13512	0.00448	0.00075		sT1	4872386	4872617		sA6	1514820	1516069	sT1	1581702	1582727
sT1	25000001	25100000	0.63968	0.05036	0.00532	0.00102		sT1	4873017	4874211		sA6	1516493	1521342	sT1	1583463	1588235
sT1	25100001	25200000	0.48568	0.12225	0.00329	0.00054		sT1	4876297	4899219		sA6	1522513	1523817	sT1	1589582	1591183
sT1	25200001	25300000	0.31567	0.13416	0.00341	0.00062		sT1	4900661	4917559		sA6	1527302	1530060	sT1	1595770	1597086
sT1	25300001	25400000	0.52151	0.15163	0.00494	0.00117		sT1	4921919	4930116		sA6	1529144	1531570	sT1	1595623	1599810
sT1	25400001	25500000	0.48187	0.05498	0.00465	0.00076		sT1	4930247	4960950		sA6	1532504	1534692	sT1	1600282	1603829
sT1	25500001	25600000	0.49536	0.06042	0.00495	0.00051		sT1	4961666	4964309		sA6	1536324	1538795	sT1	1603873	1607200
sT1	25600001	25700000	0.6217	0.04754	0.00615	0.00098		sT1	4970030	4977592		sA6	1543074	1546704	sT1	1611475	1615194
sT1	25700001	25800000	0.50367	0.16895	0.01128	0.00134		sT1	4977597	4979638		sA6	1547203	1548695	sT1	1615861	1617363
sT1	25800001	25900000	0.50393	0.07637	0.00715	0.00138		sT1	4980385	4982531		sA6	1554072	1555286	sT1	1623223	1624023
sT1	25900001	26000000	0.507	0.11108	0.00694	0.001		sT1	4983841	4985959		sA6	1555046	1556544	sT1	1624259	1625253
sT1	26000001	26100000	0.62992	0.0908	0.00362	0.00046		sT1	4989220	5001365		sA6	1556809	1557572	sT1	1625675	1626973
sT1	26100001	26200000	0.50169	0.09635	0.00284	0.00061		sT1	5004827	5015434		sA6	1557535	1563756	sT1	1626702	1632781
sT1	26200001	26300000	0.69917	0.07417	0.00425	0.00078		sT1	5016027	5016951		sA6	1566022	1567460	sT1	1635226	1636610
sT1	26300001	26400000	0.41242	0.13257	0.00384	0.00064		sT1	5016957	5019518		sA6	1576722	1578372	sT1	1646832	1648537
sT1	26400001	26500000	0.77157	0.05436	0.00652	0.00076		sT1	5021863	5029217		sA6	1578591	1581532	sT1	1648660	1651571
sT1	26500001	26600000	0.64768	0.08527	0.00763	0.00126		sT1	5029767	5032954		sA6	1581904	1584572	sT1	1652059	1654850
sT1	26600001	26700000	0.58966	0.08748	0.00431	0.00072		sT1	5036624	5040254		sA6	1586138	1587532	sT1	1656181	1657599
sT1	26700001	26800000	0.55976	0.08756	0.00401	0.0005		sT1	5040609	5055061		sA6	1588342	1589302	sT1	1658335	1659247
sT1	26800001	26900000	0.72036	0.04823	0.00265	0.00025		sT1	5055098	5060381		sA6	1590589	1591104	sT1	1660409	1661496
sT1	26900001	27000000	0.6668	0.11571	0.00319	0.00041		sT1	5060383	5060675		sA6	1592090	1594726	sT1	1664246	1667213
sT1	27000001	27100000	0.66456	0.09075	0.0072	0.00128		sT1	5061940	5062834		sA6	1597551	1599554	sT1	1670857	1673110
sT1	27100001	27200000	0.65496	0.0876	0.00554	0.00081		sT1	5063956	5067309		sA6	1605200	1605613	sT1	1679476	1679880
sT1	27200001	27300000	0.54183	0.07218	0.00602	0.00104		sT1	5067332	5067808		sA6	1605868	1606948	sT1	1680137	1681045
sT1	27300001	27400000	0.64137	0.07464	0.00426	0.00065		sT1	5068046	5073611		sA6	1607726	1611179	sT1	1682011	1685537
sT1	27400001	27500000	0.76796	0.03015	0.00505	0.00063		sT1	5073631	5086677		sA6	1614440	1617333	sT1	1691542	1694428
sT1	27500001	27600000	0.73718	0.03993	0.0034	0.00047		sT1	5087837	5106167		sA6	1619162	1622338	sT1	1696141	1699138
sT1	27600001	27700000	0.59444	0.05322	0.00241	0.00061		sT1	5107718	5122066		sA6	1629218	1634177	sT1	1704344	1709776
sT1	27700001	27800000	0.67188	0.03671	0.00218	0.00037		sT1	5122730	5125988		sA6	1634734	1635635	sT1	1710343	1711199
sT1	27800001	27900000	0.68408	0.03407	0.00242	0.00043		sT1	5125995	5127470		sA6	1637361	1639778	sT1	1718007	1720950
sT1	27900001	28000000	0.31186	0.07828	0.00389	0.00063		sT1	5128092	5133157		sA6	1641962	1643012	sT1	1714942	1715936
sT1	28000001	28100000	0.5169	0.05481	0.00462	0.0009		sT1	5133488	5138720		sA6	1646070	1647900	sT1	1722707	1724565
sT1	28100001	28200000	0.62209	0.1008	0.00454	0.00063		sT1	5140936	5141596		sA6	1651919	1653205	sT1	1729452	1730417
sT1	28200001	28300000	0.56923	0.08173	0.00235	0.00035		sT1	5141920	5142370		sA6	1652935	1657013	sT1	1730715	1734017
sT1	28300001	28400000	0.51989	0.04802	0.00356	0.00079		sT1	5142788	5148655		sA6	1659337	1663782	sT1	1736691	1741212
sT1	28400001	28500000	0.57387	0.1221	0.00376	0.00047		sT1	5157756	5169951		sA6	1670080	1674983	sT1	1746758	1751642
sT1	28500001	28600000	0.51113	0.04747	0.00443	0.00066		sT1	5170441	5170561		sA6	1676587	1680430	sT1	1753712	1757591
sT1	28600001	28700000	0.69329	0.02383	0.00236	0.00033		sT1	5170703	5176458		sA6	1680976	1682311	sT1	1758111	1759375
sT1	28700001	28800000	0.75575	0.07566	0.00434	0.00067		sT1	5183333	5196795		sA6	1682310	1687637	sT1	1759237	1764698
sT1	28800001	28900000	0.49749	0.06013	0.00183	0.00045		sT1	5197038	5203867		sA6	1693856	1695240	sT1	1765184	1766563
sT1	28900001	29000000	0.56078	0.0759	0.00329	0.00056		sT1	5204126	5204378		sA6	1696647	1698082	sT1	1767422	1768837
sT1	29000001	29100000	0.47628	0.02222	0.00571	0.00096		sT1	5204426	5210075		sA6	1703008	1704567	sT1	1773639	1775063
sT1	29100001	29200000	0.44292	0.13837	0.00589	0.0012		sT1	5210459	5217421		sA6	1704927	1716764	sT1	1775635	1787275
sT1	29200001	29300000	0.67599	0.06293	0.00562	0.00067		sT1	5217581	5222499		sA6	1719168	1719437	sT1	1790429	1790957
sT1	29300001	29400000	0.76565	0.02185	0.00225	0.00038		sT1	5222849	5232935		sA6	1719982	1721627	sT1	1791443	1793088
sT1	29400001	29500000	0.68621	0.03558	0.00556	0.00071		sT1	5234393	5241158		sA6	1722698	1726255	sT1	1794021	1797534
sT1	29500001	29600000	0.72671	0.00929	0.004	0.00064		sT1	5241312	5241855		sA6	1726703	1729218	sT1	1797987	1800504
sT1	29600001	29700000	0.75799	0.05408	0.00363	0.00037		sT1	5241860	5246782		sA6	1729258	1731207	sT1	1800770	1802281
sT1	29700001	29800000	0.69278	0.07574	0.00267	0.00046		sT1	5247042	5255884		sA6	1731188	1733400	sT1	1802742	1804777
sT1	29800001	29900000	0.65369	0.05181	0.00403	0.00068		sT1	5256172	5257571		sA6	1734850	1735610	sT1	1807521	1808402
sT1	29900001	30000000	0.68724	0.01059	0.00567	0.00093		sT1	5257589	5263843		sA6	1736380	1739066	sT1	1809154	1811756
sT1	30000001	30055732	0.564774	0.126391	0.00545468	0.000699778		sT1	5263986	5270746		sA6	1744803	1746868	sT1	1817494	1821792
sT2	1	100000	0.6063	0.39236	0.00529	0.00045		sT1	5271510	5293501		sA6	1751645	1753415	sT1	1823828	1825571
sT2	100001	200000	0.54771	0.08477	0.00823	0.00095		sT1	5294012	5297708		sA6	1754897	1758358	sT1	1826291	1829659
sT2	200001	300000	0.50495	0.13339	0.01149	0.00115		sT1	5298602	5300718		sA6	1758571	1760070	sT1	1832227	1833974
sT2	300001	400000	0.42737	0.18004	0.00923	0.00123		sT1	5301636	5308227		sA6	1760442	1762045	sT1	1834485	1836158
sT2	400001	500000	0.45047	0.15515	0.00667	0.00086		sT1	5312118	5337917		sA6	1763243	1765721	sT1	1839712	1842252
sT2	500001	600000	0.51433	0.18801	0.00982	0.00149		sT1	5338271	5339445		sA6	1766150	1769696	sT1	1842757	1846198
sT2	600001	700000	0.40547	0.34494	0.01246	0.00132		sT1	5339769	5340325		sA6	1775407	1776734	sT1	1853312	1854850
sT2	700001	800000	0.40477	0.27147	0.00803	0.00073		sT1	5340340	5340717		sA6	1777754	1780859	sT1	1856099	1859197
sT2	800001	900000	0.56873	0.1593	0.00703	0.00096		sT1	5340720	5342876		sA6	1777887	1779389	sT1	1856204	1857706
sT2	900001	1000000	0.5967	0.18644	0.00881	0.00114		sT1	5343257	5345856		sA6	1786830	1789425	sT1	1862359	1864953
sT2	1000001	1100000	0.48503	0.23716	0.00717	0.00094		sT1	5347096	5356768		sA6	1789612	1794254	sT1	1865172	1869927
sT2	1100001	1200000	0.33705	0.34966	0.00665	0.00089		sT1	5356781	5365452		sA6	1797954	1799369	sT1	1874688	1875986
sT2	1200001	1300000	0.25313	0.47159	0.00641	0.00075		sT1	5365878	5379103		sA6	1801279	1804431	sT1	1879204	1882297
sT2	1300001	1400000	0.3019	0.46961	0.00736	0.0009		sT1	5379127	5385821		sA6	1805035	1806341	sT1	1882970	1884231
sT2	1400001	1500000	0.4439	0.31262	0.00915	0.00084		sT1	5388334	5391970		sA6	1806506	1810477	sT1	1884310	1888608
sT2	1500001	1600000	0.29437	0.42639	0.01372	0.00155		sT1	5392226	5393300		sA6	1811165	1817938	sT1	1888806	1896517
sT2	1600001	1700000	0.32183	0.47211	0.01174	0.00117		sT1	5399638	5404319		sA6	1818960	1819417	sT1	1896937	1897391
sT2	1700001	1800000	0.324884	0.531889	0.0112362	0.00108543		sT1	5404612	5409067		sA6	1819558	1822865	sT1	1897535	1900949
sT2	1800001	1900000	0.27473	0.44604	0.00958	0.0011		sT1	5409859	5422026		sA6	1823260	1825540	sT1	1901339	1903845
sT2	1900001	2000000	0.22452	0.53333	0.00814	0.00083		sT1	5424309	5430676		sA6	1825707	1828008	sT1	1904114	1906344
sT2	2000001	2100000	0.20756	0.47668	0.00988	0.001		sT1	5431631	5433199		sA6	1828735	1829848	sT1	1907463	1908360
sT2	2100001	2200000	0.32957	0.54911	0.00812	0.00107		sT1	5433761	5433991		sA6	1832286	1834970	sT1	1910681	1923462
sT2	2200001	2300000	0.34769	0.5131	0.01002	0.00097		sT1	5433993	5443316		sA6	1835906	1841208	sT1	1924420	1929308
sT2	2300001	2400000	0.29937	0.63287	0.01064	0.00078		sT1	5446147	5467209		sA6	1841463	1842836	sT1	1929607	1930986
sT2	2400001	2500000	0.44487	0.83143	0.01093	0.0006		sT1	5467243	5468358		sA6	1843457	1846364	sT1	1931154	1934418
sT2	2500001	2600000	0.13551	0.5193	0.01346	0.00088		sT1	5471933	5472206		sA6	1846854	1853421	sT1	1934882	1941722
sT2	2600001	2700000	0.37798	0.69297	0.00951	0.00057		sT1	5472318	5472588		sA6	1853676	1854623	sT1	1942169	1943083
sT2	2700001	2800000	0.41502	0.40656	0.0081	0.00085		sT1	5473304	5473968		sA6	1856049	1857564	sT1	1944420	1945406
sT2	2800001	2900000	0.35106	0.591	0.00906	0.00097		sT1	5479066	5479784		sA6	1861092	1864250	sT1	1946362	1949713
sT2	2900001	3000000	0.116352	0.651538	0.012392	0.000874372		sT1	5481432	5489365		sA6	1864591	1872169	sT1	1950091	1957988
sT2	3000001	3100000	0.28121	0.62959	0.00595	0.00034		sT1	5490687	5496109		sA6	1872550	1873962	sT1	1958763	1960150
sT2	3100001	3200000	0.34793	0.3694	0.00823	0.00035		sT1	5497338	5498713		sA6	1875233	1875685	sT1	1961343	1961795
sT2	3200001	3300000	0.19997	0.4517	0.00847	0.00047		sT1	5498717	5506974		sA6	1876923	1878613	sT1	1962941	1964245
sT2	3300001	3400000	0.160995	0.743186	0.00945729	0.000432161		sT1	5507231	5508689		sA6	1879292	1880763	sT1	1964992	1966404
sT2	3400001	3500000	0.058804	0.788291	0.0184925	0.000954774		sT1	5508732	5514122		sA6	1881958	1888333	sT1	1967142	1968882
sT2	3500001	3600000	0.04157	0.7067	0.00971	0.00065		sT1	5515505	5517681		sA6	1889112	1890362	sT1	1969653	1970894
sT2	3600001	3700000	0.14047	0.75647	0.01073	0.00075		sT1	5518490	5553384		sA6	1890574	1892208	sT1	1971408	1972444
sT2	3700001	3800000	0.68641	0.63219	0.00846	0.00057		sT1	5556546	5761295		sA6	1892729	1894759	sT1	1973313	1975374
sT2	3800001	3900000	0.02548	0.80672	0.01382	0.00065		sT1	5761943	5765884		sA6	1895291	1896736	sT1	1975867	1977279
sT2	3900001	4000000	0.03538	0.76035	0.01201	0.00061		sT1	5766642	5788801		sA6	1897421	1899336	sT1	1977982	1979948
sT2	4000001	4100000	0.19426	0.69748	0.0124	0.00103		sT1	5789126	5955509		sA6	1905742	1908541	sT1	1985701	1988209
sT2	4100001	4200000	0.03598	0.80606	0.00704	0.00059		sT1	5962183	6014317		sA6	1910118	1919743	sT1	1988716	1991097
sT2	4200001	4300000	0.04287	0.823	0.01006	0.00061		sT1	6014424	6038940		sA6	1913767	1915256	sT1	1991818	1993217
sT2	4300001	4400000	0.306744	0.596714	0.0081407	0.000623116		sT1	6040278	6047542		sA6	1915329	1917450	sT1	1996553	2000742
sT2	4400001	4500000	0.16938	0.45751	0.01009	0.00088		sT1	6051636	6183138		sA6	1919985	1922960	sT1	2003228	2006107
sT2	4500001	4600000	0.09169	0.52308	0.01444	0.00086		sT1	6183758	6198806		sA6	1927011	1928687	sT1	2010195	2014334
sT2	4600001	4700000	0.277768	0.58901	0.00958586	0.000828283		sT1	6199135	6245558		sA6	1929347	1935410	sT1	2012591	2018759
sT2	4700001	4800000	0.10824	0.58702	0.01575	0.00092		sT1	6245582	6399290		sA6	1935576	1936835	sT1	2018944	2020186
sT2	4800001	4900000	0.09004	0.67702	0.00374	0.00025		sT1	6399542	6401854		sA6	1946332	1947066	sT1	2034330	2035308
sT2	4900001	5000000	0.3062	0.50987	0.01245	0.00104		sT1	6407268	6457013		sA6	1948467	1949885	sT1	2037571	2039173
sT2	5000001	5100000	0.27399	0.41483	0.00633	0.00074		sT1	6457439	6486474		sA6	1952729	1954490	sT1	2041935	2043928
sT2	5100001	5200000	0.6795	0.40622	0.01408	0.00122		sT1	6486499	6782079		sA6	1955587	1957473	sT1	2044893	2046823
sT2	5200001	5300000	0.46492	0.53428	0.00809	0.00055		sT1	6782143	7013036		sA6	1957465	1960314	sT1	2047001	2049432
sT2	5300001	5400000	0.36153	0.45418	0.01052	0.00115		sT1	7013340	7038569		sA6	1960478	1962624	sT1	2049426	2051481
sT2	5400001	5500000	0.07463	0.60738	0.00511	0.00044		sT1	7038870	7052152		sA6	1963389	1968283	sT1	2051967	2056916
sT2	5500001	5600000	0.18547	0.4482	0.00481	0.00065		sT1	7053852	7122299		sA6	1969396	1969647	sT1	2059027	2059278
sT2	5600001	5700000	0.40747	0.36195	0.00784	0.00109		sT1	7122799	7278700		sA6	1970443	1974457	sT1	2061399	2065284
sT2	5700001	5800000	0.3395	0.40848	0.01263	0.00154		sT1	7278992	7312087		sA6	1974528	1977240	sT1	2065542	2067829
sT2	5800001	5900000	0.28703	0.46184	0.01485	0.00147		sT1	7312307	7378351		sA6	1976741	1978252	sT1	2067875	2069576
sT2	5900001	6000000	0.33824	0.63284	0.00929	0.00097		sT1	7379072	7440636		sA6	1980130	1980987	sT1	2071172	2072309
sT2	6000001	6100000	0.31265	0.45672	0.00775	0.00076		sT1	7441185	7444328		sA6	1981405	1983173	sT1	2074807	2077107
sT2	6100001	6200000	0.41939	0.28999	0.00917	0.00077		sT1	7444593	7482184		sA6	1983729	1984349	sT1	2077537	2078151
sT2	6200001	6300000	0.39185	0.34193	0.01196	0.00113		sT1	7482187	7511541		sA6	1986426	1990481	sT1	2079934	2083932
sT2	6300001	6400000	0.39434	0.35325	0.00858	0.00081		sT1	7511949	7517246		sA6	1990959	1994384	sT1	2085426	2088710
sT2	6400001	6500000	0.49202	0.33	0.00802	0.00074		sT1	7519836	7594854		sA6	1994761	1995608	sT1	2089030	2090033
sT2	6500001	6600000	0.328437	0.35133	0.00241624	0.000324873		sT1	7594869	7753603		sA6	1995830	1996578	sT1	2090207	2090956
sT2	6600001	6700000	0.27319	0.36151	0.00808	0.00114		sT1	7754080	8082497		sA6	1997754	1998158	sT1	2092095	2092747
sT2	6700001	6800000	0.52248	0.17717	0.00754	0.00095		sT1	8082845	8262703		sA6	2001863	2003175	sT1	2094394	2096097
sT2	6800001	6900000	0.55833	0.28917	0.00897	0.00095		sT1	8262712	8302912		sA6	2005342	2006783	sT1	2098222	2099766
sT2	6900001	7000000	0.58542	0.14263	0.00578	0.00065		sT1	8303208	8504728		sA6	2012420	2013184	sT1	2104578	2105336
sT2	7000001	7100000	0.59415	0.11433	0.00434	0.00057		sT1	8504730	8505284		sA6	2014100	2018060	sT1	2106217	2109950
sT2	7100001	7200000	0.54134	0.16295	0.00905	0.00127		sT1	8507396	8542688		sA6	2018113	2020179	sT1	2109977	2112094
sT2	7200001	7300000	0.60108	0.09956	0.00567	0.00092		sT1	8544359	8687045		sA6	2022012	2026072	sT1	2114084	2118014
sT2	7300001	7400000	0.50653	0.17893	0.01436	0.00172		sT1	8687074	8709949		sA6	2026205	2027232	sT1	2118955	2119626
sT2	7400001	7500000	0.410442	0.201568	0.00749749	0.000944724		sT1	8710327	8731772		sA6	2027313	2030375	sT1	2118901	2122848
sT2	7500001	7600000	0.5117	0.16243	0.00737	0.00122		sT1	8732664	8761276		sA6	2030786	2032323	sT1	2123023	2125003
sT2	7600001	7700000	0.43148	0.22906	0.00373	0.00053		sT1	8761457	8768537		sA6	2032946	2036867	sT1	2131093	2134818
sT2	7700001	7800000	0.53111	0.20815	0.00406	0.00064		sT1	8770750	8823645		sA6	2033199	2034281	sT1	2131204	2132280
sT2	7800001	7900000	0.63855	0.13984	0.00719	0.00101		sT1	8823907	8899249		sA6	2036946	2041704	sT1	2134916	2139781
sT2	7900001	8000000	0.58169	0.13389	0.00431	0.00066		sT1	8904162	8951416		sA6	2041278	2041559	sT1	2139507	2139767
sT2	8000001	8100000	0.65427	0.2005	0.00751	0.00103		sT1	8951735	8962111		sA6	2046042	2056575	sT1	2143264	2154030
sT2	8100001	8200000	0.53097	0.12856	0.00468	0.00074		sT1	8964243	8991839		sA6	2057478	2057888	sT1	2155058	2155474
sT2	8200001	8300000	0.57698	0.12246	0.0069	0.00083		sT1	8994611	8994866		sA6	2061297	2063548	sT1	2159093	2161516
sT2	8300001	8400000	0.55195	0.18478	0.00823	0.00107		sT1	8995660	8998302		sA6	2068643	2069868	sT1	2167617	2169039
sT2	8400001	8500000	0.69267	0.10899	0.00392	0.00036		sT1	8998526	9005585		sA6	2070180	2070665	sT1	2169219	2169714
sT2	8500001	8600000	0.59983	0.13227	0.00598	0.00077		sT1	9010919	9011597		sA6	2071106	2073830	sT1	2170148	2172923
sT2	8600001	8700000	0.73318	0.08366	0.00289	0.00033		sT1	9014143	9051112		sA6	2074925	2079089	sT1	2173634	2177744
sT2	8700001	8800000	0.55109	0.12255	0.00679	0.00064		sT1	9052143	9062264		sA6	2079280	2080724	sT1	2177946	2179396
sT2	8800001	8900000	0.61158	0.20359	0.00424	0.00063		sT1	9064553	9104418		sA6	2081276	2083363	sT1	2179934	2182018
sT2	8900001	9000000	0.4251	0.18763	0.00492	0.00055		sT1	9105332	9181788		sA6	2083583	2091969	sT1	2183432	2192048
sT2	9000001	9100000	0.54891	0.07787	0.00716	0.00092		sT1	9181875	9182680		sA6	2092809	2094505	sT1	2192793	2194510
sT2	9100001	9200000	0.38579	0.17523	0.00552	0.00075		sT1	9182858	9198478		sA6	2097607	2102502	sT1	2195003	2196826
sT2	9200001	9300000	0.60656	0.09907	0.00837	0.00126		sT1	9199240	9211165		sA6	2102777	2105380	sT1	2202065	2205095
sT2	9300001	9400000	0.39685	0.20133	0.00782	0.00126		sT1	9212259	9213225		sA6	2105883	2112929	sT1	2205282	2212331
sT2	9400001	9500000	0.52154	0.1875	0.0058	0.00082		sT1	9213237	9219950		sA6	2113256	2114508	sT1	2212496	2214204
sT2	9500001	9600000	0.39716	0.20067	0.0053	0.00099		sT1	9220382	9279430		sA6	2115067	2117361	sT1	2214195	2216907
sT2	9600001	9700000	0.49602	0.19818	0.00468	0.00075		sT1	9281727	9291065		sA6	2117779	2120661	sT1	2217279	2220794
sT2	9700001	9800000	0.52189	0.13717	0.00852	0.00109		sT1	9298219	9302707		sA6	2121059	2125708	sT1	2221407	2226247
sT2	9800001	9900000	0.46081	0.24344	0.00855	0.00086		sT1	9303441	9436913		sA6	2125771	2132651	sT1	2226417	2233044
sT2	9900001	10000000	0.51838	0.24008	0.0057	0.00074		sT1	9441522	9445460		sA6	2132693	2135688	sT1	2233216	2236249
sT2	10000001	10100000	0.5016	0.27588	0.00632	0.00082		sT1	9445493	9445791		sA6	2136518	2138698	sT1	2237105	2239273
sT2	10100001	10200000	0.62327	0.23903	0.00421	0.00067		sT1	9445849	9535187		sA6	2139172	2141771	sT1	2239614	2242300
sT2	10200001	10300000	0.56264	0.15187	0.01076	0.00162		sT1	9535267	9732544		sA6	2141783	2143065	sT1	2242264	2243548
sT2	10300001	10400000	0.67023	0.11438	0.00221	0.00036		sT1	9733787	9736320		sA6	2144223	2147292	sT1	2244837	2247961
sT2	10400001	10500000	0.58378	0.07729	0.0007	0.00016		sT1	9736942	9757853		sA6	2148743	2152454	sT1	2249541	2253373
sT2	10500001	10600000	0.54933	0.16234	0.00514	0.00101		sT1	9759356	9800393		sA6	2152564	2154627	sT1	2253620	2255548
sT2	10600001	10700000	0.67298	0.08685	0.00275	0.00038		sT1	9801479	9803664		sA6	2154579	2156948	sT1	2255757	2257564
sT2	10700001	10800000	0.6415	0.08315	0.00721	0.001		sT1	9803752	9828677		sA6	2158283	2161975	sT1	2257890	2261915
sT2	10800001	10900000	0.50449	0.19009	0.00331	0.00052		sT1	9828891	9831672		sA6	2162490	2162982	sT1	2264462	2264761
sT2	10900001	11000000	0.66769	0.08087	0.00336	0.0005		sT1	9831966	9846241		sA6	2162978	2168838	sT1	2264918	2271089
sT2	11000001	11100000	0.7335	0.11168	0.00328	0.00045		sT1	9846932	9848462		sA6	2170414	2172117	sT1	2273099	2274894
sT2	11100001	11200000	0.42408	0.12376	0.0059	0.00079		sT1	9849069	9856457		sA6	2173924	2176362	sT1	2281406	2284081
sT2	11200001	11300000	0.62425	0.12774	0.00571	0.00082		sT1	9856479	9862630		sA6	2176774	2180034	sT1	2284388	2287891
sT2	11300001	11400000	0.56752	0.07689	0.00471	0.00078		sT1	9867459	9903040		sA6	2180402	2186075	sT1	2288986	2309712
sT2	11400001	11500000	0.47407	0.12968	0.00473	0.00068		sT1	9903502	10036086		sA6	2185889	2189188	sT1	2307985	2310992
sT2	11500001	11600000	0.55285	0.12683	0.0042	0.00077		sT1	10036243	10298543		sA6	2190159	2191266	sT1	2311785	2312696
sT2	11600001	11700000	0.47586	0.09704	0.00801	0.00126		sT1	10300381	10436965		sA6	2192229	2192967	sT1	2313736	2314577
sT2	11700001	11800000	0.3176	0.10668	0.00934	0.00149		sT1	10437571	10487873		sA6	2194582	2195091	sT1	2317500	2318029
sT2	11800001	11900000	0.35392	0.13113	0.00594	0.00095		sT1	10488708	10493340		sA6	2195764	2201001	sT1	2321634	2327311
sT2	11900001	12000000	0.61748	0.09293	0.00734	0.00107		sT1	10493452	10565830		sA6	2203535	2206323	sT1	2329528	2332453
sT2	12000001	12100000	0.55549	0.07097	0.00729	0.00089		sT1	10566130	10609949		sA6	2208498	2209368	sT1	2335263	2335769
sT2	12100001	12200000	0.62154	0.05707	0.00703	0.0009		sT1	10610458	10686922		sA6	2213870	2215446	sT1	2342199	2343781
sT2	12200001	12300000	0.49118	0.12116	0.00456	0.00063		sT1	10687823	10754275		sA6	2215646	2217977	sT1	2343923	2346173
sT2	12300001	12400000	0.54521	0.0779	0.00628	0.001		sT1	10755197	10755416		sA6	2218386	2220405	sT1	2346912	2349046
sT2	12400001	12500000	0.55045	0.07019	0.00531	0.00082		sT1	10757472	10783644		sA6	2220327	2221450	sT1	2349414	2350947
sT2	12500001	12600000	0.62748	0.17536	0.00479	0.00078		sT1	10783818	10868883		sA6	2223861	2226249	sT1	2351142	2353687
sT2	12600001	12700000	0.6184	0.09439	0.00303	0.00041		sT1	10869595	10887399		sA6	2226241	2228755	sT1	2353668	2356211
sT2	12700001	12800000	0.37789	0.13237	0.00324	0.00049		sT1	10888057	10893434		sA6	2229665	2230646	sT1	2356983	2357932
sT2	12800001	12900000	0.62593	0.11958	0.00449	0.00075		sT1	10893448	10993610		sA6	2232562	2233821	sT1	2360424	2362224
sT2	12900001	13000000	0.56684	0.14652	0.00635	0.00094		sT1	10994339	11002649		sA6	2233992	2235265	sT1	2362548	2365464
sT2	13000001	13100000	0.7136	0.03643	0.0026	0.00048		sT1	11003599	11192515		sA6	2235461	2237286	sT1	2365827	2367783
sT2	13100001	13200000	0.57112	0.14605	0.00381	0.00068		sT1	11197280	11205158		sA6	2239627	2240217	sT1	2370487	2371083
sT2	13200001	13300000	0.63744	0.08814	0.00324	0.00044		sT1	11208254	11280630		sA6	2243524	2249593	sT1	2377117	2383188
sT2	13300001	13400000	0.71126	0.06862	0.00523	0.00062		sT1	11280782	11326611		sA6	2249770	2254184	sT1	2387170	2387646
sT2	13400001	13500000	0.6373	0.14441	0.00192	0.00038		sT1	11327226	11394712		sA6	2250183	2252097	sT1	2383714	2385765
sT2	13500001	13600000	0.68454	0.09886	0.00596	0.00077		sT1	11395343	11395929		sA6	2255370	2256103	sT1	2388325	2388768
sT2	13600001	13700000	0.68131	0.04623	0.00255	0.00035		sT1	11396093	11407641		sA6	2259802	2261180	sT1	2390064	2393603
sT2	13700001	13800000	0.60827	0.07308	0.00463	0.00102		sT1	11409488	11435925		sA6	2263597	2265117	sT1	2395957	2397404
sT2	13800001	13900000	0.55817	0.09727	0.0057	0.0008		sT1	11436522	11449286		sA6	2265562	2266674	sT1	2397843	2398965
sT2	13900001	14000000	0.66283	0.05778	0.00245	0.00045		sT1	11452535	11537395		sA6	2269586	2272402	sT1	2410190	2413160
sT2	14000001	14100000	0.54511	0.09607	0.00356	0.00053		sT1	11537684	11544351		sA6	2274126	2277894	sT1	2413212	2417173
sT2	14100001	14200000	0.57487	0.09848	0.00667	0.00083		sT1	11544574	11563661		sA6	2280713	2282061	sT1	2421266	2422625
sT2	14200001	14300000	0.70351	0.04264	0.00893	0.00104		sT1	11565186	11566300		sA6	2282466	2284771	sT1	2423021	2425213
sT2	14300001	14400000	0.59681	0.09699	0.00246	0.00034		sT1	11566824	11581935		sA6	2285587	2288550	sT1	2425977	2428746
sT2	14400001	14500000	0.70489	0.05018	0.00191	0.00029		sT1	11598330	11607302		sA6	2289293	2290735	sT1	2432122	2433558
sT2	14500001	14600000	0.52178	0.04768	0.00486	0.00069		sT1	11607305	11611072		sA6	2291243	2293852	sT1	2434029	2435913
sT2	14600001	14700000	0.54957	0.05348	0.0027	0.00051		sT1	11611299	11643663		sA6	2293152	2294582	sT1	2435890	2437570
sT2	14700001	14800000	0.62998	0.02745	0.00272	0.00056		sT1	11644079	11669250		sA6	2294891	2298303	sT1	2438002	2441673
sT2	14800001	14900000	0.53067	0.075	0.00597	0.0008		sT1	11678625	11712542		sA6	2302121	2305390	sT1	2446466	2449758
sT2	14900001	15000000	0.61409	0.02397	0.00451	0.00082		sT1	11720848	11724407		sA6	2306144	2308998	sT1	2450477	2453309
sT2	15000001	15100000	0.61486	0.0385	0.00189	0.00047		sT1	11724418	11724840		sA6	2309759	2311372	sT1	2455051	2456399
sT2	15100001	15200000	0.58293	0.02914	0.00364	0.00053		sT1	11725553	11737491		sA6	2311363	2313033	sT1	2457249	2458298
sT2	15200001	15300000	0.64454	0.02138	0.00424	0.00048		sT1	11737524	11739738		sA6	2313171	2314586	sT1	2456477	2460284
sT2	15300001	15400000	0.58631	0.06929	0.00533	0.00067		sT1	11740459	11742078		sA6	2315093	2317843	sT1	2460624	2463554
sT2	15400001	15500000	0.43653	0.08083	0.00368	0.00069		sT1	11742116	11759394		sA6	2318934	2320772	sT1	2464483	2467327
sT2	15500001	15600000	0.48956	0.12409	0.00332	0.00064		sT1	11759898	11764562		sA6	2321444	2324151	sT1	2467820	2470447
sT2	15600001	15700000	0.69314	0.02354	0.00335	0.00053		sT1	11765977	11849857		sA6	2324447	2326912	sT1	2470945	2473442
sT2	15700001	15800000	0.63202	0.02275	0.00326	0.00052		sT1	11850363	11883019		sA6	2327113	2328598	sT1	2474215	2475663
sT2	15800001	15900000	0.67389	0.05801	0.00471	0.00055		sT1	11886481	11887714		sA6	2328718	2333283	sT1	2475741	2480121
sT2	15900001	16000000	0.6225	0.01772	0.00549	0.00098		sT1	11887789	11901759		sA6	2333751	2338865	sT1	2480990	2486176
sT2	16000001	16100000	0.52606	0.04347	0.00318	0.00049		sT1	11902314	11903002		sA6	2338966	2339864	sT1	2486499	2486960
sT2	16100001	16200000	0.51385	0.08743	0.007	0.00118		sT1	11903539	11904412		sA6	2340331	2341649	sT1	2492489	2493799
sT2	16200001	16300000	0.56128	0.02963	0.00597	0.00077		sT1	11905758	11915023		sA6	2341741	2344378	sT1	2494091	2497174
sT2	16300001	16400000	0.56139	0.03747	0.00473	0.00061		sT1	11924387	11925679		sA6	2344865	2346949	sT1	2497669	2499692
sT2	16400001	16500000	0.62819	0.0814	0.00487	0.00069		sT1	11952150	11968731		sA6	2350479	2351706	sT1	2504269	2505892
sT2	16500001	16600000	0.65897	0.05008	0.00306	0.00041		sT1	11968947	11978558		sA6	2352079	2353297	sT1	2506104	2507410
sT2	16600001	16700000	0.58672	0.04799	0.0023	0.00029		sT1	11978643	12018675		sA6	2354050	2355018	sT1	2508129	2509094
sT2	16700001	16800000	0.54431	0.16443	0.0051	0.0008		sT1	12019621	12045405		sA6	2355764	2358228	sT1	2513763	2517629
sT2	16800001	16900000	0.66393	0.01579	0.00153	0.00025		sT1	12046539	12074784		sA6	2358581	2359129	sT1	2514099	2514518
sT2	16900001	17000000	0.58062	0.06413	0.00189	0.00038		sT1	12077257	12109001		sA6	2359829	2360206	sT1	2512850	2513227
sT2	17000001	17100000	0.71342	0.02525	0.00342	0.00046		sT1	12132090	12132640		sA6	2360371	2363488	sT1	2509517	2512765
sT2	17100001	17200000	0.61683	0.0321	0.00277	0.00055		sT1	12133642	12225467		sA6	2365524	2365844	sT1	2520546	2521371
sT2	17200001	17300000	0.61144	0.06077	0.00342	0.00053		sT1	12225642	12242939		sA6	2368730	2369125	sT1	2523871	2524122
sT2	17300001	17400000	0.53588	0.05286	0.00771	0.0012		sT1	12243641	12244624		sA6	2369399	2376175	sT1	2524515	2528644
sT2	17400001	17500000	0.63996	0.13215	0.00409	0.00052		sT1	12245027	12246784		sA6	2373707	2375797	sT1	2528748	2531448
sT2	17500001	17600000	0.59747	0.04569	0.00561	0.00095		sT1	12248855	12277000		sA6	2377580	2380478	sT1	2534082	2536954
sT2	17600001	17700000	0.69692	0.01787	0.00487	0.00056		sT1	12277008	12284439		sA6	2382384	2384973	sT1	2538899	2541517
sT2	17700001	17800000	0.68438	0.05274	0.0053	0.00073		sT1	12288212	12396494		sA6	2395566	2399357	sT1	2563064	2567519
sT2	17800001	17900000	0.64203	0.10654	0.00599	0.00088		sT1	12401951	12435507		sA6	2399399	2401914	sT1	2566420	2569570
sT2	17900001	18000000	0.54475	0.03409	0.00375	0.00065		sT1	12435636	12449476		sA6	2404782	2406614	sT1	2570577	2572832
sT2	18000001	18100000	0.52291	0.04706	0.00255	0.00021		sT1	12449939	12450468		sA6	2407040	2407454	sT1	2575829	2576592
sT2	18100001	18200000	0.50756	0.04618	0.00382	0.00063		sT1	12450471	12462206		sA6	2410274	2412410	sT1	2578879	2581430
sT2	18200001	18300000	0.63705	0.09594	0.00173	0.0003		sT1	12462280	12462525		sA6	2412551	2414974	sT1	2581590	2583960
sT2	18300001	18400000	0.65611	0.08221	0.00282	0.00041		sT1	12462912	12517351		sA6	2417051	2420067	sT1	2586844	2589847
sT2	18400001	18500000	0.68587	0.03703	0.00241	0.00034		sT1	12519266	12520470		sA6	2422824	2424299	sT1	2592387	2594323
sT2	18500001	18600000	0.5971	0.0203	0.00451	0.0007		sT1	12521062	12567582		sA6	2427209	2434692	sT1	2597688	2604752
sT2	18600001	18700000	0.49703	0.06187	0.00296	0.00072		sT1	12567710	12576755		sA6	2435689	2436449	sT1	2605489	2606329
sT2	18700001	18800000	0.55567	0.07788	0.00219	0.00042		sT1	12578679	12592832		sA6	2436930	2437795	sT1	2663858	2664604
sT2	18800001	18900000	0.61777	0.07745	0.00277	0.00044		sT1	12595095	12598087		sA6	2438166	2442713	sT1	2608076	2611948
sT2	18900001	18967454	0.622691	0.0308655	0.00483292	0.000756071		sT1	12598815	12617309		sA6	2444137	2445041	sT1	2613777	2614955
sT3	1	100000	0.71722	0.03342	0.00295	0.0006		sT1	12617335	12663842		sA6	2445774	2447098	sT1	2615928	2617004
sT3	100001	200000	0.68576	0.04636	0.00262	0.00057		sT1	12664367	12682394		sA6	2447730	2449485	sT1	2617687	2619481
sT3	200001	300000	0.77683	0.00154	0.00189	0.00026		sT1	12682831	12709960		sA6	2450188	2453954	sT1	2620428	2624210
sT3	300001	400000	0.66174	0.03224	0.00336	0.00044		sT1	12710498	12801547		sA6	2454373	2456084	sT1	2624624	2626334
sT3	400001	500000	0.74339	0.02714	0.00128	0.00023		sT1	12801625	12801781		sA6	2459072	2460508	sT1	2630182	2631618
sT3	500001	600000	0.73211	0.03829	0.00151	0.00024		sT1	12805517	12806323		sA6	2463175	2465158	sT1	2636842	2639062
sT3	600001	700000	0.69994	0.03911	0.00364	0.00064		sT1	12824201	12825427		sA6	2465592	2466758	sT1	2639197	2640369
sT3	700001	800000	0.78237	0.03689	0.00378	0.00049		sT1	12826784	12838799		sA6	2467180	2468559	sT1	2640829	2642208
sT3	800001	900000	0.67077	0.03102	0.00311	0.00041		sT1	12838842	12870158		sA6	2468860	2470905	sT1	2642328	2644569
sT3	900001	1000000	0.5665	0.08765	0.00335	0.0007		sT1	12873393	12884914		sA6	2471619	2471906	sT1	2649981	2650268
sT3	1000001	1100000	0.6522	0.04752	0.00241	0.00046		sT1	12885513	12906006		sA6	2472102	2474016	sT1	2650511	2652532
sT3	1100001	1200000	0.63839	0.07941	0.00365	0.00053		sT1	12906019	12923163		sA6	2476269	2477701	sT1	2654959	2656611
sT3	1200001	1300000	0.70594	0.06397	0.00619	0.00079		sT1	12925710	12953988		sA6	2484295	2485356	sT1	2656714	2657549
sT3	1300001	1400000	0.68051	0.06997	0.00289	0.00035		sT1	12954502	12986759		sA6	2485684	2487216	sT1	2657798	2658590
sT3	1400001	1500000	0.66428	0.04118	0.00677	0.00117		sT1	12987149	13013375		sA6	2487438	2491818	sT1	2658927	2663532
sT3	1500001	1600000	0.70186	0.11957	0.00527	0.00062		sT1	13013383	13045759		sA6	2492347	2493248	sT1	2663858	2664604
sT3	1600001	1700000	0.72279	0.08241	0.00439	0.00042		sT1	13065688	13087428		sA6	2495294	2497904	sT1	2666849	2669309
sT3	1700001	1800000	0.63705	0.09317	0.00314	0.00048		sT1	13088125	13091986		sA6	2497975	2499949	sT1	2669356	2671353
sT3	1800001	1900000	0.6093	0.02678	0.00381	0.00075		sT1	13093861	13097612		sA6	2500175	2503330	sT1	2672395	2674768
sT3	1900001	2000000	0.61067	0.04244	0.00274	0.00029		sT1	13099178	13100278		sA6	2505297	2507010	sT1	2677516	2679219
sT3	2000001	2100000	0.71611	0.0138	0.00288	0.00051		sT1	13102131	13121331		sA6	2508561	2511018	sT1	2680674	2683046
sT3	2100001	2200000	0.6838	0.06899	0.00299	0.00041		sT1	13122450	13122732		sA6	2513867	2514912	sT1	2686526	2687743
sT3	2200001	2300000	0.78939	0.062	0.00356	0.00038		sT1	13134506	13135587		sA6	2517362	2525918	sT1	2690229	2700086
sT3	2300001	2400000	0.70273	0.02852	0.00329	0.00028		sT1	13136686	13151372		sA6	2530826	2536787	sT1	2705559	2717047
sT3	2400001	2500000	0.78895	0.01145	0.00324	0.00055		sT1	13153807	13172830		sA6	2537026	2538340	sT1	2717299	2718559
sT3	2500001	2600000	0.75632	0.01422	0.00093	0.0002		sT1	13177472	13198567		sA6	2538405	2540532	sT1	2718653	2720678
sT3	2600001	2700000	0.70953	0.04037	0.00352	0.00044		sT1	13198571	13231424		sA6	2540591	2543935	sT1	2720834	2724115
sT3	2700001	2800000	0.81633	0.01049	0.00498	0.00062		sT1	13231487	13234821		sA6	2544693	2546243	sT1	2724472	2726099
sT3	2800001	2900000	0.66429	0.0366	0.00492	0.00073		sT1	13239600	13267422		sA6	2546616	2547364	sT1	2726572	2727304
sT3	2900001	3000000	0.77599	0.05611	0.00362	0.00047		sT1	13267947	13280208		sA6	2548359	2554481	sT1	2728157	2734578
sT3	3000001	3100000	0.70849	0.05154	0.00417	0.0006		sT1	13292265	13294825		sA6	2557158	2559393	sT1	2737235	2739597
sT3	3100001	3200000	0.69675	0.1777	0.00348	0.00034		sT1	13295866	13351618		sA6	2560804	2564617	sT1	2740712	2745083
sT3	3200001	3300000	0.70707	0.01336	0.00439	0.00044		sT1	13352161	13358462		sA6	2565750	2566523	sT1	2746441	2747267
sT3	3300001	3400000	0.68838	0.0223	0.00242	0.00039		sT1	13358969	13409983		sA6	2566565	2569903	sT1	2747241	2750786
sT3	3400001	3500000	0.65351	0.08169	0.0041	0.0006		sT1	13410709	13467846		sA6	2570128	2572656	sT1	2753618	2756215
sT3	3500001	3600000	0.6315	0.14919	0.00995	0.00107		sT1	13473035	13474175		sA6	2573008	2581728	sT1	2756496	2766200
sT3	3600001	3700000	0.60612	0.0375	0.00368	0.00065		sT1	13475479	13479304		sA6	2583031	2584530	sT1	2768252	2769847
sT3	3700001	3800000	0.56561	0.04742	0.00214	0.00049		sT1	13479367	13479855		sA6	2585566	2587788	sT1	2770648	2772933
sT3	3800001	3900000	0.75971	0.13489	0.00289	0.00037		sT1	13481463	13487422		sA6	2588213	2589761	sT1	2774247	2775745
sT3	3900001	4000000	0.79869	0.0297	0.00219	0.00031		sT1	13500171	13514773		sA6	2595338	2597119	sT1	2781611	2783395
sT3	4000001	4100000	0.72385	0.04216	0.00203	0.00027		sT1	13515853	13517993		sA6	2603223	2605792	sT1	2794278	2796578
sT3	4100001	4200000	0.51713	0.04897	0.00533	0.00078		sT1	13519062	13523489		sA6	2607371	2610193	sT1	2797134	2800159
sT3	4200001	4300000	0.71328	0.05388	0.00352	0.00042		sT1	13523492	13526868		sA6	2610440	2615738	sT1	2801870	2807141
sT3	4300001	4400000	0.71574	0.10934	0.0014	0.00017		sT1	13528177	13557112		sA6	2616617	2619546	sT1	2807283	2810007
sT3	4400001	4500000	0.60844	0.05959	0.00488	0.00097		sT1	13559080	13563662		sA6	2619935	2623164	sT1	2811629	2814509
sT3	4500001	4600000	0.56423	0.06483	0.00477	0.00072		sT1	13563742	13564706		sA6	2624082	2627190	sT1	2815630	2818976
sT3	4600001	4700000	0.58978	0.13082	0.00341	0.00052		sT1	13564712	13565485		sA6	2627365	2628360	sT1	2819313	2820214
sT3	4700001	4800000	0.71652	0.03431	0.00379	0.00065		sT1	13566962	13570374		sA6	2629619	2630096	sT1	2821744	2821937
sT3	4800001	4900000	0.51202	0.03489	0.008	0.00117		sT1	13571340	13590782		sA6	2630888	2631657	sT1	2823033	2824290
sT3	4900001	5000000	0.58258	0.32842	0.00592	0.00073		sT1	13591348	13630819		sA6	2632691	2633026	sT1	2824834	2825169
sT3	5000001	5100000	0.69827	0.06435	0.00405	0.0006		sT1	13631037	13694837		sA6	2635406	2641542	sT1	2827544	2833907
sT3	5100001	5200000	0.74168	0.0178	0.00263	0.00033		sT1	13695141	13698231		sA6	2641759	2644741	sT1	2834177	2836888
sT3	5200001	5300000	0.57487	0.06638	0.00351	0.00059		sT1	13698237	13712902		sA6	2644952	2648680	sT1	2837163	2840600
sT3	5300001	5400000	0.60077	0.04021	0.00388	0.00056		sT1	13741629	13744533		sA6	2648986	2651329	sT1	2840985	2843358
sT3	5400001	5500000	0.67548	0.07977	0.00814	0.00085		sT1	13744968	13781624		sA6	2651622	2655328	sT1	2843657	2847107
sT3	5500001	5600000	0.61313	0.03882	0.00483	0.00074		sT1	13795016	13798738		sA6	2657315	2659215	sT1	2847653	2849471
sT3	5600001	5700000	0.51747	0.07238	0.00827	0.00113		sT1	13798837	13844000		sA6	2676373	2678327	sT1	2871141	2872331
sT3	5700001	5800000	0.70464	0.04395	0.00582	0.00067		sT1	13844333	13852150		sA6	2678557	2681644	sT1	2872853	2875773
sT3	5800001	5900000	0.59718	0.08845	0.00181	0.0003		sT1	13860112	13862205		sA6	2683229	2686965	sT1	2877661	2881442
sT3	5900001	6000000	0.88907	0.12361	0.00414	0.00054		sT1	13894177	13896549		sA6	2687258	2690072	sT1	2881655	2884609
sT3	6000001	6100000	0.63819	0.04498	0.005	0.00072		sT1	13898370	13935135		sA6	2688918	2689871	sT1	2883431	2884381
sT3	6100001	6200000	0.7412	0.05508	0.00272	0.00037		sT1	13935263	13996710		sA6	2690348	2696269	sT1	2884991	2891749
sT3	6200001	6300000	0.72428	0.02345	0.00418	0.00053		sT1	13997117	14019813		sA6	2699465	2701086	sT1	2894907	2896585
sT3	6300001	6400000	0.66302	0.0647	0.0036	0.00037		sT1	14024314	14050896		sA6	2700835	2704351	sT1	2896334	2900058
sT3	6400001	6500000	0.54153	0.07072	0.00303	0.00052		sT1	14051205	14058875		sA6	2704429	2706210	sT1	2900216	2902039
sT3	6500001	6600000	0.6058	0.04702	0.00378	0.00051		sT1	14094917	14104947		sA6	2706567	2708978	sT1	2903829	2906281
sT3	6600001	6700000	0.69054	0.07127	0.00483	0.00071		sT1	14118686	14119084		sA6	2710647	2711530	sT1	2907670	2908984
sT3	6700001	6800000	0.6261	0.0692	0.00792	0.00098		sT1	14119944	14131706		sA6	2711775	2714432	sT1	2908994	2911761
sT3	6800001	6900000	0.66018	0.03685	0.00433	0.00079		sT1	14152852	14165758		sA6	2714527	2717834	sT1	2912242	2915064
sT3	6900001	7000000	0.73061	0.04512	0.00279	0.00045		sT1	14166259	14200797		sA6	2717983	2725571	sT1	2915549	2922998
sT3	7000001	7100000	0.74417	0.03897	0.00246	0.00027		sT1	14201017	14203050		sA6	2726730	2729156	sT1	2924566	2927051
sT3	7100001	7200000	0.71999	0.06259	0.00374	0.00082		sT1	14203977	14213774		sA6	2730974	2733288	sT1	2929856	2932034
sT3	7200001	7300000	0.68037	0.07593	0.00471	0.00064		sT1	14217369	14252633		sA6	2735763	2739868	sT1	2937193	2941377
sT3	7300001	7400000	0.46966	0.08126	0.00457	0.0005		sT1	14252640	14264877		sA6	2740318	2742574	sT1	2941738	2944237
sT3	7400001	7500000	0.59021	0.20015	0.00556	0.00069		sT1	14265967	14296957		sA6	2743865	2747513	sT1	2945572	2949666
sT3	7500001	7600000	0.53246	0.04392	0.00416	0.00061		sT1	14298993	14330112		sA6	2750193	2751908	sT1	2952227	2954286
sT3	7600001	7700000	0.61085	0.04658	0.00621	0.00111		sT1	14331649	14417699		sA6	2752271	2753326	sT1	2954448	2955469
sT3	7700001	7800000	0.46545	0.32208	0.00469	0.00063		sT1	14418594	14419613		sA6	2753911	2756487	sT1	2956068	2958711
sT3	7800001	7900000	0.43942	0.30478	0.00411	0.00073		sT1	14419621	14421593		sA6	2756959	2758093	sT1	2959218	2960215
sT3	7900001	8000000	0.50338	0.11057	0.00505	0.00085		sT1	14421664	14441810		sA6	2758950	2762491	sT1	2961351	2964701
sT3	8000001	8100000	0.53676	0.10463	0.00254	0.00028		sT1	14442863	14443371		sA6	2764436	2768919	sT1	2966985	2971764
sT3	8100001	8200000	0.40224	0.08373	0.00659	0.00099		sT1	14445036	14447635		sA6	2768962	2771104	sT1	2971813	2973750
sT3	8200001	8300000	0.39742	0.23746	0.01077	0.00109		sT1	14539554	14547102		sA6	2784725	2788254	sT1	2973968	2977507
sT3	8300001	8400000	0.45	0.14513	0.00849	0.00119		sT1	14594405	14596182		sA6	2788329	2790933	sT1	2977621	2980153
sT3	8400001	8500000	0.38132	0.15693	0.01184	0.00173		sT1	14638008	14639436		sA6	2790989	2792391	sT1	2980207	2981599
sT3	8500001	8600000	0.53366	0.15126	0.00382	0.00047		sT1	14640330	14643647		sA6	2794210	2796130	sT1	2988473	2990544
sT3	8600001	8700000	0.6107	0.07022	0.00312	0.00049		sT1	14649831	14650390		sA6	2796494	2797798	sT1	2990781	2992176
sT3	8700001	8800000	0.65049	0.11415	0.00223	0.00036		sT1	14726027	14726656		sA6	2799984	2803612	sT1	2994873	2998176
sT3	8800001	8900000	0.45556	0.14169	0.00403	0.00052		sT1	14744896	14747270		sA6	2805117	2817191	sT1	2999692	3008631
sT3	8900001	9000000	0.52394	0.10458	0.0089	0.00181		sT1	14758811	14760114		sA6	2815181	2816860	sT1	3009063	3010757
sT3	9000001	9100000	0.54062	0.16468	0.00796	0.00105		sT1	14772350	14772501		sA6	2818946	2824760	sT1	3012626	3018552
sT3	9100001	9200000	0.42035	0.14667	0.00924	0.00125		sT1	14786709	14791104		sA6	2825338	2827363	sT1	3019114	3020891
sT3	9200001	9300000	0.63114	0.24317	0.00716	0.00094		sT1	14791151	14791717		sA6	2829789	2832656	sT1	3024089	3027197
sT3	9300001	9400000	0.35294	0.18907	0.00582	0.0009		sT1	14832526	14837462		sA6	2833552	2835126	sT1	3028028	3029730
sT3	9400001	9500000	0.42108	0.18761	0.00456	0.00081		sT1	14843866	14851138		sA6	2838371	2841159	sT1	3036454	3040455
sT3	9500001	9600000	0.56179	0.19496	0.00821	0.00119		sT1	14861126	14863299		sA6	2841855	2847431	sT1	3041370	3042661
sT3	9600001	9700000	0.61191	0.13329	0.01197	0.00135		sT1	14884908	14885224		sA6	2848386	2854491	sT1	3043436	3049593
sT3	9700001	9800000	0.43597	0.19386	0.00794	0.00104		sT1	14885654	14889740		sA6	2854943	2855367	sT1	3049962	3050347
sT3	9800001	9900000	0.45489	0.16677	0.00458	0.00083		sT1	14921603	14925966		sA6	2855513	2857354	sT1	3050697	3052483
sT3	9900001	10000000	0.643	0.14159	0.00671	0.00095		sT1	14936958	14938814		sA6	2857576	2859371	sT1	3052753	3054544
sT3	10000001	10100000	0.42688	0.19797	0.00494	0.00062		sT1	15063912	15065563		sA6	2859935	2865195	sT1	3054926	3060259
sT3	10100001	10200000	0.58799	0.13629	0.01658	0.00198		sT1	15075564	15077411		sA6	2865839	2874201	sT1	3061027	3069531
sT3	10200001	10300000	0.57563	0.20524	0.00779	0.0011		sT1	15078831	15080823		sA6	2874612	2878239	sT1	3069945	3073694
sT3	10300001	10400000	0.37515	0.2377	0.01189	0.00175		sT1	15092470	15096087		sA6	2879074	2882005	sT1	3074221	3077744
sT3	10400001	10500000	0.38076	0.33403	0.01157	0.00146		sT1	15098292	15102182		sA6	2882529	2883158	sT1	3078086	3078718
sT3	10500001	10600000	0.36179	0.59474	0.00768	0.00078		sT1	15102207	15107809		sA6	2883375	2884820	sT1	3078971	3080419
sT3	10600001	10700000	0.56262	0.17687	0.00743	0.00079		sT1	15113110	15115106		sA6	2885587	2886244	sT1	3082343	3083037
sT3	10700001	10800000	0.39096	0.26441	0.01107	0.0012		sT1	15115852	15121561		sA6	2886643	2891577	sT1	3083448	3088407
sT3	10800001	10900000	0.33791	0.24583	0.0099	0.00127		sT1	15123378	15129252		sA6	2892882	2894144	sT1	3089528	3091055
sT3	10900001	11000000	0.43736	0.46709	0.00814	0.00075		sT1	15169399	15173716		sA6	2901302	2902655	sT1	3112011	3113493
sT3	11000001	11100000	0.43634	0.34601	0.00895	0.00104		sT1	15175531	15189475		sA6	2903181	2912451	sT1	3113934	3122883
sT3	11100001	11200000	0.29882	0.54044	0.00827	0.00082		sT1	15189481	15202363		sA6	2912672	2914677	sT1	3123641	3125713
sT3	11200001	11300000	0.37022	0.58261	0.01056	0.00096		sT1	15206382	15207677		sA6	2915413	2919929	sT1	3126412	3131090
sT3	11300001	11400000	0.37985	0.39553	0.01232	0.00132		sT1	15207866	15209427		sA6	2920524	2921380	sT1	3131560	3132517
sT3	11400001	11500000	0.1206	0.67895	0.01357	0.00112		sT1	15222228	15225124		sA6	2921991	2925632	sT1	3133533	3137183
sT3	11500001	11600000	0.15868	0.33077	0.01167	0.00114		sT1	15228491	15230784		sA6	2926095	2929209	sT1	3137549	3140364
sT3	11600001	11700000	0.30776	0.64872	0.01532	0.00088		sT1	15233819	15314522		sA6	2929784	2934367	sT1	3141211	3146132
sT3	11700001	11800000	0.45393	0.62539	0.01172	0.00095		sT1	15315720	15324117		sA6	2940767	2943924	sT1	3152609	3155980
sT3	11800001	11900000	0.06831	0.52112	0.01593	0.00142		sT1	15341293	15345113		sA6	2947000	2950578	sT1	3158745	3162483
sT3	11900001	12000000	0.163176	0.422462	0.0190955	0.00112563		sT1	15359830	15360335		sA6	2951084	2952737	sT1	3162702	3164402
sT3	12000001	12100000	0.17686	0.40572	0.00809	0.00093		sT1	15362090	15362970		sA6	2953159	2955845	sT1	3164697	3167167
sT3	12100001	12200000	0.0305	0.5319	0.00994	0.00039		sT1	15363231	15363947		sA6	2956090	2957948	sT1	3168320	3169015
sT3	12200001	12300000	0.02447	0.6703	0.00535	0.00035		sT1	15367908	15369045		sA6	2958005	2960061	sT1	3169657	3171896
sT3	12300001	12400000	0.0283015	0.727156	0.0107236	0.000683417		sT1	15369746	15383156		sA6	2962128	2964527	sT1	3172647	3175161
sT3	12400001	12500000	0.00105	0.73758	0.00562	0.00029		sT1	15383189	15387807		sA6	2964650	2968059	sT1	3175394	3179606
sT3	12500001	12600000	0.11339	0.60486	0.01006	0.00065		sT1	15387810	15390052		sA6	2968872	2972900	sT1	3179510	3184203
sT3	12600001	12700000	0.02567	0.75491	0.01287	0.00059		sT1	15390353	15395810		sA6	2973533	2978499	sT1	3186549	3191619
sT3	12700001	12800000	0.19236	0.54411	0.00783	0.00057		sT1	15396298	15489318		sA6	2980721	2980873	sT1	3193881	3194042
sT3	12800001	12900000	0.08422	0.68095	0.01923	0.00096		sT1	15489736	15518963		sA6	2982198	2982617	sT1	3195338	3195757
sT3	12900001	13000000	0.10644	0.7229	0.01851	0.00147		sT1	15518987	15539498		sA6	2991618	2994445	sT1	3198766	3202955
sT3	13000001	13100000	0.253628	0.580854	0.00695477	0.000482412		sT1	15539547	15543721		sA6	2994822	2998799	sT1	3208306	3213168
sT3	13100001	13200000	0.357799	0.632322	0.0118593	0.000613065		sT1	15543750	15558419		sA6	3001190	3002549	sT1	3215632	3216600
sT3	13200001	13300000	0.0128	0.66775	0.01043	0.00044		sT1	15558675	15574217		sA6	3006333	3010070	sT1	3220513	3227618
sT3	13300001	13400000	0.0444975	0.207137	0.00250761	0.000101523		sT1	15574219	15581055		sA6	3013156	3016000	sT1	3230745	3233722
sT3	13400001	13500000	0	0.45624	0.00829	0.00054		sT1	15586498	15595095		sA6	3016101	3019548	sT1	3234208	3237398
sT3	13500001	13600000	0	0.232515	0.002	0.000111111		sT1	15595633	15608412		sA6	3019781	3022728	sT1	3237646	3240581
sT3	13600001	13700000	0.05204	0.49891	0.00532	0.0002		sT1	15609190	15618411		sA6	3023141	3024543	sT1	3241283	3242692
sT3	13700001	13800000	0.0198995	0.411447	0.00580904	0.000231156		sT1	15635593	15645925		sA6	3025235	3025966	sT1	3243442	3244173
sT3	13800001	13900000	0.121799	0.370432	0.00261306	0.000140704		sT1	15650984	15651918		sA6	3026397	3029252	sT1	3244628	3247490
sT3	13900001	14000000	0.00352764	0.534965	0.0113668	0.000633166		sT1	15651924	15675192		sA6	3029958	3035750	sT1	3248067	3254261
sT3	14000001	14100000	0.151	0.477848	0.0121717	0.000656566		sT1	15675510	15691274		sA6	3037695	3038147	sT1	3256531	3256947
sT3	14100001	14200000	0.19219	0.59474	0.00075	5e-05		sT1	15691991	15697469		sA6	3038567	3041423	sT1	3257466	3263250
sT3	14200001	14300000	0.00501523	0.823827	0.0147513	0.000700508		sT1	15700192	15708541		sA6	3039806	3041260	sT1	3263382	3265079
sT3	14300001	14400000	0.21277	0.59932	0.0097	0.00083		sT1	15713741	15714511		sA6	3041483	3045071	sT1	3267644	3272243
sT3	14400001	14500000	0.26414	0.70123	0.01658	0.00102		sT1	15717404	15717560		sA6	3046211	3050293	sT1	3272846	3281106
sT3	14500001	14600000	0.52743	0.63589	0.01282	0.0008		sT1	15722128	15723778		sA6	3051481	3052869	sT1	3282078	3283595
sT3	14600001	14700000	0.13623	0.72091	0.01166	0.00079		sT1	15725368	15740973		sA6	3053166	3056093	sT1	3283764	3286730
sT3	14700001	14800000	0.17343	0.77583	0.0125	0.0007		sT1	15741841	15742771		sA6	3058484	3059446	sT1	3288871	3290172
sT3	14800001	14900000	0.20728	0.67868	0.01143	0.00066		sT1	15743031	15760717		sA6	3063041	3063664	sT1	3295156	3295788
sT3	14900001	15000000	0.43357	0.36422	0.00883	0.00075		sT1	15760727	15769479		sA6	3067766	3071376	sT1	3300565	3304164
sT3	15000001	15100000	0.283698	0.552784	0.0186131	0.00121608		sT1	15769831	15772169		sA6	3071753	3074797	sT1	3304526	3307632
sT3	15100001	15200000	0.18847	0.5955	0.01218	0.0008		sT1	15772186	15776623		sA6	3075004	3077414	sT1	3307851	3310010
sT3	15200001	15300000	0.43468	0.5294	0.00918	0.00095		sT1	15776647	15788148		sA6	3077412	3081858	sT1	3315168	3319889
sT3	15300001	15400000	0.20318	0.63428	0.01148	0.00105		sT1	15795920	15807338		sA6	3082326	3083467	sT1	3320681	3321565
sT3	15400001	15500000	0.32524	0.35752	0.00935	0.00106		sT1	15807435	15828005		sA6	3083556	3085938	sT1	3321682	3324053
sT3	15500001	15600000	0.22173	0.44871	0.01123	0.00115		sT1	15828635	15842619		sA6	3086311	3088624	sT1	3324383	3326390
sT3	15600001	15700000	0.36349	0.34732	0.0106	0.00146		sT1	15842888	15845956		sA6	3093345	3094956	sT1	3331531	3333451
sT3	15700001	15800000	0.41155	0.44504	0.01138	0.00143		sT1	15847132	15850008		sA6	3095344	3095988	sT1	3333877	3334594
sT3	15800001	15900000	0.56798	0.32835	0.01117	0.00173		sT1	15852073	15856447		sA6	3098441	3099128	sT1	3336451	3336984
sT3	15900001	16000000	0.1096	0.71769	0.00614	0.00046		sT1	15862880	15864082		sA6	3099731	3103055	sT1	3337676	3340947
sT3	16000001	16100000	0.11303	0.55671	0.00722	0.00081		sT1	15874317	15875787		sA6	3104831	3106960	sT1	3342973	3349866
sT3	16100001	16200000	0.27773	0.29181	0.01104	0.00138		sT1	15883302	15887979		sA6	3112127	3115207	sT1	3355122	3358178
sT3	16200001	16300000	0.37062	0.23101	0.01154	0.00182		sT1	15888859	15890455		sA6	3115627	3118471	sT1	3358576	3361609
sT3	16300001	16400000	0.43919	0.42307	0.00745	0.001		sT1	15897608	15905931		sA6	3119006	3120886	sT1	3362134	3364006
sT3	16400001	16500000	0.36913	0.42656	0.00994	0.00115		sT1	15905934	15930319		sA6	3122533	3126625	sT1	3365487	3369566
sT3	16500001	16600000	0.45143	0.14388	0.0085	0.00091		sT1	15932840	15933442		sA6	3127067	3130685	sT1	3371813	3373311
sT3	16600001	16700000	0.59383	0.12819	0.00718	0.00094		sT1	15935320	15935922		sA6	3127394	3128583	sT1	3370319	3371528
sT3	16700001	16800000	0.51506	0.28558	0.01174	0.0017		sT1	15936338	15938821		sA6	3136008	3137816	sT1	3376887	3378612
sT3	16800001	16900000	0.61021	0.32172	0.00914	0.00102		sT1	15939063	15959852		sA6	3138557	3140228	sT1	3379594	3381160
sT3	16900001	17000000	0.53472	0.13942	0.01315	0.00143		sT1	15959866	15964807		sA6	3141139	3142667	sT1	3381971	3383532
sT3	17000001	17100000	0.50686	0.1662	0.01041	0.00101		sT1	15965284	15998666		sA6	3142994	3143776	sT1	3383898	3384683
sT3	17100001	17200000	0.64947	0.17155	0.01125	0.00112		sT1	16000043	16004726		sA6	3146462	3149489	sT1	3387724	3390834
sT3	17200001	17300000	0.37786	0.1589	0.00948	0.0014		sT1	16005695	16024740		sA6	3156156	3157838	sT1	3397955	3399707
sT3	17300001	17400000	0.508271	0.214362	0.00665327	0.00122613		sT1	16025101	16027558		sA6	3159522	3162112	sT1	3401115	3403730
sT3	17400001	17500000	0.70029	0.08876	0.00903	0.00141		sT1	16027575	16037507		sA6	3163482	3164676	sT1	3405342	3406388
sT3	17500001	17600000	0.57371	0.12934	0.00371	0.0003		sT1	16059932	16065077		sA6	3165013	3170492	sT1	3417285	3422779
sT3	17600001	17700000	0.72969	0.0713	0.00316	0.00048		sT1	16080126	16088278		sA6	3171407	3172612	sT1	3424841	3426329
sT3	17700001	17800000	0.55548	0.13001	0.00481	0.00076		sT1	16088795	16091538		sA6	3174383	3176162	sT1	3430421	3432147
sT3	17800001	17900000	0.45699	0.16764	0.00762	0.00105		sT1	16094042	16103864		sA6	3176337	3177613	sT1	3432403	3433432
sT3	17900001	18000000	0.61138	0.12115	0.00531	0.00069		sT1	16113348	16116411		sA6	3178261	3181291	sT1	3433900	3437609
sT3	18000001	18100000	0.61893	0.07913	0.00522	0.00064		sT1	16116413	16118437		sA6	3181539	3186485	sT1	3438806	3442786
sT3	18100001	18200000	0.65132	0.08869	0.006	0.00089		sT1	16118479	16120793		sA6	3181578	3182426	sT1	3437837	3438685
sT3	18200001	18300000	0.58885	0.0574	0.00385	0.00062		sT1	16120799	16178857		sA6	3187131	3187352	sT1	3443287	3443508
sT3	18300001	18400000	0.46769	0.13282	0.00882	0.00138		sT1	16178866	16182431		sA6	3187948	3189514	sT1	3443992	3445595
sT3	18400001	18500000	0.504201	0.229588	0.00898492	0.00127638		sT1	16184129	16197152		sA6	3189611	3192365	sT1	3445816	3448445
sT3	18500001	18600000	0.51279	0.1065	0.00387	0.00058		sT1	16198081	16200465		sA6	3192700	3194351	sT1	3448906	3450396
sT3	18600001	18700000	0.42827	0.09004	0.00334	0.00067		sT1	16209632	16232842		sA6	3195611	3197085	sT1	3450875	3452023
sT3	18700001	18800000	0.49026	0.08047	0.00626	0.00074		sT1	16233204	16236306		sA6	3197573	3201018	sT1	3453741	3457053
sT3	18800001	18900000	0.70145	0.03063	0.00486	0.0006		sT1	16237858	16239466		sA6	3202908	3203484	sT1	3460231	3461221
sT3	18900001	19000000	0.57169	0.15918	0.00468	0.00049		sT1	16242072	16265994		sA6	3203775	3205756	sT1	3461901	3464659
sT3	19000001	19100000	0.64036	0.07443	0.00292	0.00061		sT1	16267368	16309095		sA6	3205992	3207253	sT1	3432403	3433432
sT3	19100001	19200000	0.64803	0.0844	0.00106	0.00023		sT1	16309101	16317412		sA6	3205992	3207253	sT1	3464773	3465966
sT3	19200001	19300000	0.67017	0.04408	0.00173	0.0004		sT1	16317948	16320485		sA6	3207554	3209996	sT1	3466366	3468454
sT3	19300001	19400000	0.38367	0.13015	0.00466	0.00092		sT1	16321089	16321577		sA6	3210586	3214070	sT1	3468742	3472182
sT3	19400001	19500000	0.55413	0.11722	0.00695	0.00107		sT1	16322319	16323875		sA6	3217717	3223936	sT1	3475374	3482114
sT3	19500001	19600000	0.59279	0.03681	0.00503	0.00063		sT1	16323877	16340394		sA6	3223799	3225959	sT1	3482250	3484489
sT3	19600001	19700000	0.64143	0.04859	0.00548	0.00089		sT1	16341643	16376391		sA6	3227208	3228627	sT1	3485580	3487018
sT3	19700001	19800000	0.63138	0.08665	0.00974	0.00115		sT1	16376424	16386658		sA6	3229143	3231271	sT1	3487533	3489489
sT3	19800001	19900000	0.61388	0.04	0.0053	0.00094		sT1	16387159	16388545		sA6	3231504	3235024	sT1	3489702	3493222
sT3	19900001	20000000	0.70456	0.0602	0.00511	0.00095		sT1	16389405	16409929		sA6	3235039	3237586	sT1	3493267	3495754
sT3	20000001	20100000	0.76176	0.0868	0.00324	0.0005		sT1	16415044	16447457		sA6	3238118	3240713	sT1	3499427	3501939
sT3	20100001	20200000	0.69822	0.03689	0.0061	0.00094		sT1	16453274	16462959		sA6	3243261	3246372	sT1	3505253	3508192
sT3	20200001	20300000	0.67917	0.06288	0.00462	0.00105		sT1	16465064	16472904		sA6	3246802	3250017	sT1	3508456	3511938
sT3	20300001	20400000	0.68423	0.10267	0.00289	0.00049		sT1	16473662	16477489		sA6	3250616	3253935	sT1	3512456	3515817
sT3	20400001	20500000	0.57419	0.02846	0.00425	0.00054		sT1	16477790	16530302		sA6	3257139	3258379	sT1	3518971	3520495
sT3	20500001	20600000	0.50802	0.10656	0.00249	0.00032		sT1	16535459	16543399		sA6	3259006	3262139	sT1	3520932	3521878
sT3	20600001	20700000	0.57248	0.07923	0.00461	0.0007		sT1	16560648	16594989		sA6	3260256	3262076	sT1	3522327	3524147
sT3	20700001	20800000	0.6288	0.04312	0.00329	0.00038		sT1	16595804	16603912		sA6	3262325	3264666	sT1	3524342	3526810
sT3	20800001	20900000	0.643317	0.0475477	0.00258291	0.00040201		sT1	16609726	16636934		sA6	3265472	3269693	sT1	3527524	3532045
sT3	20900001	21000000	0.68854	0.02877	0.00388	0.0006		sT1	16638516	16667050		sA6	3271174	3273497	sT1	3533618	3536011
sT3	21000001	21100000	0.63335	0.04679	0.00307	0.00042		sT1	16668345	16708268		sA6	3273516	3274667	sT1	3536011	3537162
sT3	21100001	21200000	0.63751	0.04575	0.00468	0.00082		sT1	16708288	16709203		sA6	3275093	3278120	sT1	3537680	3540365
sT3	21200001	21300000	0.60222	0.0437	0.00395	0.00049		sT1	16712507	16740183		sA6	3278142	3282855	sT1	3540737	3544024
sT3	21300001	21400000	0.58457	0.03541	0.0038	0.00057		sT1	16745361	16780961		sA6	3283470	3286993	sT1	3545955	3550029
sT3	21400001	21500000	0.56941	0.08568	0.00612	0.00082		sT1	16781333	16781709		sA6	3287322	3293909	sT1	3550511	3557153
sT3	21500001	21600000	0.71009	0.06957	0.00266	0.00036		sT1	16781744	16805764		sA6	3287554	3289350	sT1	3550682	3552478
sT3	21600001	21700000	0.572221	0.284844	0.00350754	0.000452261		sT1	16805778	16848199		sA6	3294069	3296569	sT1	3557239	3559567
sT3	21700001	21800000	0.70413	0.18223	0.0032	0.00039		sT1	16848743	16860689		sA6	3296917	3299471	sT1	3559928	3562644
sT3	21800001	21900000	0.69107	0.07082	0.00401	0.00053		sT1	16861452	16863670		sA6	3299915	3302578	sT1	3563302	3566494
sT3	21900001	22000000	0.58893	0.10804	0.00631	0.00101		sT1	16864435	16920686		sA6	3303485	3304956	sT1	3567597	3569029
sT3	22000001	22100000	0.60987	0.0789	0.00595	0.00107		sT1	16921362	16939349		sA6	3306398	3308963	sT1	3570445	3573060
sT3	22100001	22200000	0.68962	0.01937	0.00236	0.00028		sT1	16940672	16946485		sA6	3310274	3310966	sT1	3574822	3576009
sT3	22200001	22300000	0.42356	0.18269	0.00509	0.0007		sT1	16947905	17058594		sA6	3313598	3316622	sT1	3578626	3581477
sT3	22300001	22400000	0.74157	0.1214	0.0021	0.00027		sT1	17060136	17070085		sA6	3321673	3325117	sT1	3586894	3590373
sT3	22400001	22500000	0.5346	0.24778	0.00199	0.00026		sT1	17070885	17071966		sA6	3325632	3331099	sT1	3591513	3596820
sT3	22500001	22600000	0.61932	0.0976	0.00507	0.00073		sT1	17075296	17080394		sA6	3332454	3335273	sT1	3601464	3604563
sT3	22600001	22700000	0.57868	0.05044	0.00566	0.00091		sT1	17081697	17088251		sA6	3336186	3338588	sT1	3605573	3608036
sT3	22700001	22800000	0.49343	0.12444	0.00363	0.00055		sT1	17088725	17107381		sA6	3340519	3342190	sT1	3614643	3616323
sT3	22800001	22900000	0.61339	0.04026	0.00255	0.00047		sT1	17107549	17107721		sA6	3342669	3345022	sT1	3616839	3619241
sT3	22900001	23000000	0.66168	0.08591	0.00355	0.00044		sT1	17107727	17107955		sA6	3345519	3350091	sT1	3619719	3624580
sT3	23000001	23100000	0.56552	0.09022	0.00464	0.00083		sT1	17109441	17115191		sA6	3350698	3353795	sT1	3625761	3628633
sT3	23100001	23200000	0.55444	0.03755	0.00305	0.00043		sT1	17115892	17117491		sA6	3354777	3356686	sT1	3630012	3631950
sT3	23200001	23300000	0.7958	0.00205	0.0021	0.00034		sT1	17128505	17130948		sA6	3357094	3361793	sT1	3632351	3638274
sT3	23300001	23386950	0.096657	0.5845	0.0086177	0.000427993		sT1	17131030	17147548		sA6	3373267	3375838	sT1	3643066	3644289
sT4	1	100000	0.53172	0.20116	0.00287	0.00048		sT1	17150075	17169232		sA6	3378017	3380999	sT1	3643658	3647274
sT4	100001	200000	0.61594	0.14183	0.00419	0.00051		sT1	17169513	17199802		sA6	3385189	3396454	sT1	3651160	3662384
sT4	200001	300000	0.67369	0.06207	0.0094	0.00097		sT1	17200576	17243588		sA6	3396828	3397790	sT1	3662782	3663681
sT4	300001	400000	0.68229	0.13711	0.00463	0.00073		sT1	17244346	17246488		sA6	3400072	3402658	sT1	3665721	3668339
sT4	400001	500000	0.5533	0.11944	0.01099	0.00147		sT1	17246743	17322186		sA6	3400399	3401643	sT1	3666043	3667284
sT4	500001	600000	0.60349	0.14414	0.00869	0.00124		sT1	17322193	17329484		sA6	3403523	3407768	sT1	3669029	3673554
sT4	600001	700000	0.25053	0.27365	0.00682	0.00096		sT1	17329541	17353588		sA6	3407773	3411349	sT1	3673696	3677081
sT4	700001	800000	0.51087	0.12483	0.00735	0.0011		sT1	17356534	17370945		sA6	3415988	3417041	sT1	3685794	3687197
sT4	800001	900000	0.61891	0.10737	0.01234	0.00125		sT1	17371305	17371826		sA6	3418786	3420672	sT1	3688769	3690770
sT4	900001	1000000	0.6498	0.11284	0.01368	0.00171		sT1	17378509	17429578		sA6	3421743	3422399	sT1	3691723	3692346
sT4	1000001	1100000	0.5532	0.19509	0.00804	0.00121		sT1	17430069	17455881		sA6	3425180	3426010	sT1	3696737	3697677
sT4	1100001	1200000	0.73333	0.08198	0.0041	0.00055		sT1	17456038	17457557		sA6	3426317	3429429	sT1	3703853	3704663
sT4	1200001	1300000	0.63362	0.14537	0.0003	3e-05		sT1	17458855	17464029		sA6	3432374	3435112	sT1	3708153	3711170
sT4	1300001	1400000	0.60752	0.23253	0.00247	0.0003		sT1	17467875	17524943		sA6	3435355	3437981	sT1	3711176	3714077
sT4	1400001	1500000	0.58503	0.234	0.00482	0.0005		sT1	17525068	17526767		sA6	3439305	3446311	sT1	3715806	3722981
sT4	1500001	1600000	0.56958	0.28027	0.00409	0.00066		sT1	17528235	17532272		sA6	3448023	3449214	sT1	3723442	3725776
sT4	1600001	1700000	0.5372	0.15542	0.00588	0.0006		sT1	17532514	17570968		sA6	3450388	3452688	sT1	3727713	3730239
sT4	1700001	1800000	0.53824	0.32398	0.00997	0.00088		sT1	17572169	17609029		sA6	3452927	3457136	sT1	3730548	3735114
sT4	1800001	1900000	0.44165	0.36365	0.01167	0.00172		sT1	17609712	17651617		sA6	3457510	3458913	sT1	3735522	3736928
sT4	1900001	2000000	0.54937	0.19435	0.00759	0.00114		sT1	17651623	17670010		sA6	3462358	3463623	sT1	3739933	3741726
sT4	2000001	2100000	0.44292	0.42858	0.01443	0.00159		sT1	17670918	17704007		sA6	3464098	3465770	sT1	3742194	3743629
sT4	2100001	2200000	0.31626	0.40606	0.01258	0.00124		sT1	17704273	17751246		sA6	3465861	3471646	sT1	3745521	3746738
sT4	2200001	2300000	0.351	0.55614	0.01133	0.00092		sT1	17751684	17785414		sA6	3474310	3476010	sT1	3749284	3750953
sT4	2300001	2400000	0.242251	0.561628	0.00596985	0.000371859		sT1	17786444	17810689		sA6	3476960	3479592	sT1	3753963	3756661
sT4	2400001	2500000	0.455839	0.662372	0.0106332	0.000603015		sT1	17811577	17891570		sA6	3480772	3486648	sT1	3757871	3763811
sT4	2500001	2600000	0.11192	0.70752	0.01128	0.00063		sT1	17893751	17911451		sA6	3488123	3489609	sT1	3767444	3768915
sT4	2600001	2700000	0.26221	0.53667	0.017	0.00123		sT1	17917919	17979013		sA6	3489838	3493008	sT1	3769182	3772145
sT4	2700001	2800000	0.353414	0.190394	0.0200909	0.000616162		sT1	17983263	18012750		sA6	3497835	3500673	sT1	3777728	3780975
sT4	2800001	2900000	0.07745	0.51311	0.00383	0.00031		sT1	18012753	18032544		sA6	3505011	3511562	sT1	3788478	3795231
sT4	2900001	3000000	0.34597	0.36203	0.00506	0.00015		sT1	18033214	18152734		sA6	3511772	3512227	sT1	3795390	3795851
sT4	3000001	3100000	0.15139	0.59538	0.0002	2e-05		sT1	18153139	18266881		sA6	3512540	3513532	sT1	3796334	3796951
sT4	3100001	3200000	0.05775	0.39749	0.00559	0.00022		sT1	18267580	18285784		sA6	3515555	3517245	sT1	3803616	3805153
sT4	3200001	3300000	0.0897677	0.999384	0.000434343	2.02e-05		sT1	18286191	18297144		sA6	3522964	3523581	sT1	3811239	3812108
sT4	3300001	3400000	0	0.934284	0.00632487	0.000548223		sT1	18297312	18319677		sA6	3526796	3533133	sT1	3815921	3822347
sT4	3400001	3500000	0	0.858061	0.0064467	0.000507614		sT1	18320568	18336230		sA6	3533368	3534556	sT1	3822582	3823727
sT4	3500001	3600000	0.131739	0.718955	0.00451256	0.000251256		sT1	18337075	18355994		sA6	3534992	3538811	sT1	3823914	3828102
sT4	3600001	3700000	0.0309447	0.561427	0.00316583	0.000211055		sT1	18356846	18408484		sA6	3539171	3542470	sT1	3828304	3831981
sT4	3700001	3800000	0.0066802	0.533228	0.00251777	0.000263959		sT1	18410993	18417414		sA6	3543145	3544719	sT1	3832000	3834159
sT4	3800001	3900000	0.0731212	0.37604	0.0010101	4.04e-05		sT1	18417762	18486578		sA6	3544790	3545903	sT1	3834295	3835384
sT4	3900001	4000000	0	0.350193	0.00377665	0.000253807		sT1	18486984	18512922		sA6	3547747	3551273	sT1	3837774	3840904
sT4	4000001	4100000	0.19948	0.53475	0.0108	0.00095		sT1	18513178	18555699		sA6	3552330	3554184	sT1	3842824	3844844
sT4	4100001	4200000	0.05801	0.74631	0.00354	0.00014		sT1	18555780	18581694		sA6	3557816	3559909	sT1	3849792	3852051
sT4	4200001	4300000	0.03116	0.74316	0.01075	0.00066		sT1	18581697	18585424		sA6	3560842	3564305	sT1	3852827	3856362
sT4	4300001	4400000	0.136422	0.507497	0.0116784	0.000994975		sT1	18603622	18699973		sA6	3564763	3566868	sT1	3856819	3858929
sT4	4400001	4500000	0.0329192	0.740747	0.0178788	0.00112121		sT1	18700119	18735092		sA6	3567136	3568507	sT1	3859386	3860447
sT4	4500001	4600000	0.0967677	0.724576	0.0135455	0.000808081		sT1	18735300	18737278		sA6	3570335	3571396	sT1	3862517	3863544
sT4	4600001	4700000	0.03845	0.57968	0.00877	0.00058		sT1	18739968	18749920		sA6	3573296	3573675	sT1	3867577	3868218
sT4	4700001	4800000	0.05147	0.74278	0.01062	0.00068		sT1	18754368	18754908		sA6	3573977	3575472	sT1	3868315	3869895
sT4	4800001	4900000	0.00447	0.87553	0.0075	0.00037		sT1	18761807	18770355		sA6	3575632	3578439	sT1	3870126	3872800
sT4	4900001	5000000	0.2313	0.54788	0.00904	0.00085		sT1	18770357	18810672		sA6	3578481	3580770	sT1	3872859	3875191
sT4	5000001	5100000	0.267407	0.537779	0.00794975	0.000733668		sT1	18811216	18839527		sA6	3581019	3583992	sT1	3875425	3878715
sT4	5100001	5200000	0.37509	0.43734	0.00572	0.00071		sT1	18841415	18843453		sA6	3584851	3586779	sT1	3879852	3881704
sT4	5200001	5300000	0.341035	0.446543	0.0060201	0.000673367		sT1	18854768	18863653		sA6	3587303	3589966	sT1	3881957	3884673
sT4	5300001	5400000	0.24096	0.55788	0.00537	0.00055		sT1	18863836	18888971		sA6	3595982	3598365	sT1	3904118	3906480
sT4	5400001	5500000	0.3489	0.47956	0.00745	0.00075		sT1	18889318	18908709		sA6	3602313	3603816	sT1	3910620	3912028
sT4	5500001	5600000	0.21531	0.45674	0.01077	0.00125		sT1	18909512	18935080		sA6	3604415	3607119	sT1	3912481	3915158
sT4	5600001	5700000	0.52462	0.34304	0.00869	0.00096		sT1	18935142	18959933		sA6	3622164	3622496	sT1	3935878	3936210
sT4	5700001	5800000	0.23601	0.4381	0.0063	0.00071		sT1	18961930	18964369		sA6	3626037	3628452	sT1	3940248	3942757
sT4	5800001	5900000	0.29706	0.41025	0.00582	0.00062		sT1	18964603	18978629		sA6	3630303	3633457	sT1	3944392	3946636
sT4	5900001	6000000	0.41857	0.25942	0.01092	0.0012		sT1	18978881	18980617		sA6	3634086	3634525	sT1	3949082	3949572
sT4	6000001	6100000	0.45027	0.18301	0.00786	0.00109		sT1	18983442	18990553		sA6	3634812	3636802	sT1	3949769	3951694
sT4	6100001	6200000	0.39436	0.43165	0.00856	0.0011		sT1	18996717	18999813		sA6	3637196	3639976	sT1	3951931	3955168
sT4	6200001	6300000	0.43574	0.17404	0.01181	0.00186		sT1	18999824	19109297		sA6	3640111	3643173	sT1	3955575	3958517
sT4	6300001	6400000	0.57837	0.23734	0.01105	0.00109		sT1	19109746	19195405		sA6	3644606	3645082	sT1	3960258	3960763
sT4	6400001	6500000	0.55467	0.2595	0.01096	0.0014		sT1	19200350	19202190		sA6	3646725	3650460	sT1	3964730	3968722
sT4	6500001	6600000	0.63673	0.18268	0.00586	0.00075		sT1	19202298	19210883		sA6	3652952	3662707	sT1	3971080	3980790
sT4	6600001	6700000	0.46505	0.20536	0.00696	0.00101		sT1	19212993	19221666		sA6	3663768	3664271	sT1	3981903	3982406
sT4	6700001	6800000	0.45028	0.22807	0.00882	0.00104		sT1	19221841	19261636		sA6	3664560	3667224	sT1	3984223	3986871
sT4	6800001	6900000	0.57261	0.19735	0.01314	0.00174		sT1	19263130	19280934		sA6	3668177	3669881	sT1	3988143	3989786
sT4	6900001	7000000	0.58621	0.18687	0.01207	0.00149		sT1	19282261	19331802		sA6	3670071	3670775	sT1	3989954	3990679
sT4	7000001	7100000	0.46791	0.28678	0.00997	0.00146		sT1	19332258	19339188		sA6	3671276	3672664	sT1	3991185	3992741
sT4	7100001	7200000	0.43624	0.18381	0.00787	0.00119		sT1	19339777	19344114		sA6	3672807	3676967	sT1	3992779	3997075
sT4	7200001	7300000	0.4653	0.25818	0.00728	0.001		sT1	19344514	19394955		sA6	3677613	3679480	sT1	3997572	3999526
sT4	7300001	7400000	0.52761	0.20905	0.01151	0.00156		sT1	19394965	19396013		sA6	3679554	3682437	sT1	4007255	4010048
sT4	7400001	7500000	0.51574	0.16688	0.01155	0.00168		sT1	19397213	19400718		sA6	3684156	3686274	sT1	4011791	4013896
sT4	7500001	7600000	0.40556	0.27043	0.00813	0.00104		sT1	19401154	19448138		sA6	3686720	3687240	sT1	4014346	4015902
sT4	7600001	7700000	0.47156	0.22576	0.00807	0.00109		sT1	19448231	19454561		sA6	3695966	3698951	sT1	4022338	4024777
sT4	7700001	7800000	0.57237	0.30114	0.00788	0.001		sT1	19456050	19462955		sA6	3699604	3702475	sT1	4025809	4028530
sT4	7800001	7900000	0.55469	0.22571	0.01178	0.00131		sT1	19463236	19511379		sA6	3702895	3704061	sT1	4028719	4029891
sT4	7900001	8000000	0.54103	0.28881	0.01404	0.00176		sT1	19511408	19594858		sA6	3711774	3716073	sT1	4037931	4042395
sT4	8000001	8100000	0.73903	0.10243	0.00819	0.00109		sT1	19595662	19629231		sA6	3719757	3727517	sT1	4045938	4053901
sT4	8100001	8200000	0.44374	0.13693	0.0087	0.00124		sT1	19629975	19639741		sA6	3727593	3730366	sT1	4053939	4056626
sT4	8200001	8300000	0.44934	0.09068	0.00622	0.00108		sT1	19639878	19642254		sA6	3731001	3735820	sT1	4057241	4062273
sT4	8300001	8400000	0.64896	0.04457	0.00951	0.00098		sT1	19644440	19645673		sA6	3736075	3736897	sT1	4062605	4063358
sT4	8400001	8500000	0.64979	0.1515	0.00439	0.00131		sT1	19645782	19648429		sA6	3736907	3738992	sT1	4063396	4065740
sT4	8500001	8600000	0.647638	0.199146	0.00438191	0.000492462		sT1	19648841	19666561		sA6	3739125	3741704	sT1	4065813	4068339
sT4	8600001	8700000	0.42525	0.2775	0.0129	0.00174		sT1	19667404	19700305		sA6	3742101	3742976	sT1	4068690	4069569
sT4	8700001	8800000	0.53727	0.10739	0.00686	0.00104		sT1	19700309	19969691		sA6	3743596	3747863	sT1	4072210	4076220
sT4	8800001	8900000	0.62718	0.12012	0.00765	0.00159		sT1	19969715	20030600		sA6	3748536	3750392	sT1	4076827	4078780
sT4	8900001	9000000	0.53541	0.16227	0.00773	0.00201		sT1	20034954	20129750		sA6	3750969	3752793	sT1	4079008	4081003
sT4	9000001	9100000	0.56147	0.0798	0.00791	0.00146		sT1	20130055	20202265		sA6	3753506	3755975	sT1	4081753	4083848
sT4	9100001	9200000	0.47359	0.07578	0.01	0.00176		sT1	20203387	20206771		sA6	3756520	3761713	sT1	4085185	4090522
sT4	9200001	9300000	0.56554	0.08381	0.00878	0.00136		sT1	20214419	20216551		sA6	3762047	3765537	sT1	4091175	4094598
sT4	9300001	9400000	0.33482	0.24737	0.01743	0.0025		sT1	20220293	20278205		sA6	3766495	3769649	sT1	4095714	4098997
sT4	9400001	9500000	0.56509	0.15759	0.01026	0.00132		sT1	20278401	20330094		sA6	3774371	3775913	sT1	4104514	4105485
sT4	9500001	9600000	0.76652	0.03686	0.00612	0.00107		sT1	20336716	20343055		sA6	3775738	3781106	sT1	4104373	4111660
sT4	9600001	9700000	0.53936	0.11375	0.00904	0.00151		sT1	20343814	20348198		sA6	3782160	3783911	sT1	4112596	4114387
sT4	9700001	9800000	0.39661	0.15986	0.00748	0.00107		sT1	20350529	20425229		sA6	3785024	3785260	sT1	4115531	4115767
sT4	9800001	9900000	0.53537	0.06105	0.00761	0.00119		sT1	20425720	20453033		sA6	3787072	3789484	sT1	4117503	4119979
sT4	9900001	10000000	0.48407	0.02676	0.00646	0.00075		sT1	20454991	20544577		sA6	3790678	3791585	sT1	4121110	4121907
sT4	10000001	10100000	0.57055	0.03942	0.00445	0.00068		sT1	20545459	20566395		sA6	3794661	3799332	sT1	4125579	4129635
sT4	10100001	10200000	0.52772	0.09736	0.00838	0.00169		sT1	20572020	20584069		sA6	3799423	3800084	sT1	4130063	4131472
sT4	10200001	10300000	0.66264	0.05574	0.01074	0.00148		sT1	20585307	20590908		sA6	3803441	3810199	sT1	4136276	4142811
sT4	10300001	10400000	0.56125	0.05697	0.01209	0.00193		sT1	20590937	20591808		sA6	3811172	3815117	sT1	4144021	4148009
sT4	10400001	10500000	0.58542	0.24912	0.00926	0.00115		sT1	20595041	20598570		sA6	3816188	3818966	sT1	4148506	4151421
sT4	10500001	10600000	0.44321	0.16828	0.00982	0.00154		sT1	20598853	20621629		sA6	3820506	3823372	sT1	4154596	4157515
sT4	10600001	10700000	0.57136	0.11302	0.00537	0.00059		sT1	20621639	20623206		sA6	3824349	3825914	sT1	4158021	4160354
sT4	10700001	10800000	0.61161	0.14529	0.00954	0.00144		sT1	20631521	20648449		sA6	3826330	3827365	sT1	4160347	4161951
sT4	10800001	10900000	0.43648	0.40737	0.00694	0.00064		sT1	20649930	20658974		sA6	3830314	3831643	sT1	4164735	4166029
sT4	10900001	11000000	0.5882	0.17064	0.00357	0.00033		sT1	20659095	20660047		sA6	3836330	3837872	sT1	4167942	4169581
sT4	11000001	11100000	0.6178	0.30363	0.0045	0.00069		sT1	20660348	20701430		sA6	3838093	3839444	sT1	4169817	4171165
sT4	11100001	11200000	0.48833	0.25064	0.0058	0.00072		sT1	20702121	20702868		sA6	3846341	3849355	sT1	4181714	4184411
sT4	11200001	11300000	0.65411	0.07796	0.00423	0.00077		sT1	20710051	20713183		sA6	3851444	3854683	sT1	4198928	4202298
sT4	11300001	11400000	0.61504	0.06484	0.00433	0.00086		sT1	20717980	20728024		sA6	3855518	3857947	sT1	4203171	4205600
sT4	11400001	11500000	0.45926	0.14522	0.00788	0.00134		sT1	20737079	20742203		sA6	3858363	3864784	sT1	4205628	4209079
sT4	11500001	11600000	0.59382	0.06132	0.00786	0.00104		sT1	20742216	20747215		sA6	3864964	3867920	sT1	4209253	4212235
sT4	11600001	11700000	0.40188	0.22769	0.00384	0.00067		sT1	20750836	20770555		sA6	3877222	3879001	sT1	4217287	4219373
sT4	11700001	11800000	0.51335	0.06532	0.00376	0.00072		sT1	20775971	20791918		sA6	3880384	3883572	sT1	4220103	4223588
sT4	11800001	11900000	0.65825	0.08501	0.00571	0.00077		sT1	20792330	20834670		sA6	3884272	3887306	sT1	4223957	4226929
sT4	11900001	12000000	0.62737	0.26022	0.00473	0.0005		sT1	20846144	20855678		sA6	3887668	3890926	sT1	4227479	4230614
sT4	12000001	12100000	0.52719	0.0655	0.00484	0.00066		sT1	20861512	20869435		sA6	3891573	3893227	sT1	4233597	4235197
sT4	12100001	12200000	0.52118	0.05152	0.0048	0.00078		sT1	20869820	20878974		sA6	3897737	3900853	sT1	4236277	4237029
sT4	12200001	12300000	0.59916	0.04226	0.00334	0.00049		sT1	20880799	20915560		sA6	3902511	3904323	sT1	4237459	4239321
sT4	12300001	12400000	0.67649	0.02981	0.00185	0.00016		sT1	20915564	20941509		sA6	3904351	3907527	sT1	4239578	4242788
sT4	12400001	12500000	0.77082	0.02248	0.00215	0.00037		sT1	20941622	20960767		sA6	3907747	3910138	sT1	4242912	4245381
sT4	12500001	12600000	0.68035	0.06515	0.00263	0.00043		sT1	20973839	20975413		sA6	3911175	3914194	sT1	4245797	4249538
sT4	12600001	12700000	0.73445	0.04303	0.00196	0.00042		sT1	20975739	21002036		sA6	3917120	3919075	sT1	4253727	4255754
sT4	12700001	12800000	0.64014	0.05937	0.0059	0.0009		sT1	21002042	21007272		sA6	3919328	3920644	sT1	4255884	4257230
sT4	12800001	12900000	0.59539	0.00742	0.00308	0.00058		sT1	21007729	21046397		sA6	3926917	3929182	sT1	4263567	4265974
sT4	12900001	13000000	0.67124	0.02413	0.00422	0.00064		sT1	21046405	21048249		sA6	3929773	3930541	sT1	4267901	4268604
sT4	13000001	13100000	0.53934	0.12574	0.00286	0.00047		sT1	21048254	21059667		sA6	3934075	3935360	sT1	4270828	4272760
sT4	13100001	13200000	0.6301	0.05294	0.00235	0.00049		sT1	21065090	21099938		sA6	3935923	3938305	sT1	4274408	4277497
sT4	13200001	13300000	0.74104	0.03419	0.00555	0.00083		sT1	21100266	21198836		sA6	3940439	3941622	sT1	4278394	4279562
sT4	13300001	13400000	0.7422	0.03048	0.00641	0.00085		sT1	21199186	21210666		sA6	3942375	3943127	sT1	4280231	4281748
sT4	13400001	13500000	0.58326	0.05603	0.0053	0.001		sT1	21211478	21226555		sA6	3943335	3944449	sT1	4281274	4282287
sT4	13500001	13600000	0.72221	0.02347	0.00417	0.00046		sT1	21227268	21242711		sA6	3946077	3946870	sT1	4282868	4283963
sT4	13600001	13700000	0.6486	0.06193	0.0043	0.00062		sT1	21244556	21251633		sA6	3947035	3948781	sT1	4284406	4286537
sT4	13700001	13800000	0.64044	0.06644	0.00202	0.00038		sT1	21252340	21271113		sA6	3950112	3951917	sT1	4287291	4289172
sT4	13800001	13900000	0.61886	0.01929	0.00431	0.00067		sT1	21299880	21300368		sA6	3953348	3954379	sT1	4290660	4292766
sT4	13900001	14000000	0.62998	0.04099	0.00227	0.00037		sT1	21320294	21385671		sA6	3956014	3956280	sT1	4293172	4293441
sT4	14000001	14100000	0.48398	0.09411	0.00776	0.00119		sT1	21385851	21389324		sA6	3960248	3962322	sT1	4297968	4299978
sT4	14100001	14200000	0.43553	0.11445	0.00514	0.00078		sT1	21392935	21401388		sA6	3973737	3975269	sT1	4341288	4342820
sT4	14200001	14300000	0.65182	0.07736	0.00267	0.00034		sT1	21401779	21409406		sA6	3982479	3983570	sT1	4352042	4353145
sT4	14300001	14400000	0.59561	0.05933	0.00412	0.00064		sT1	21417981	21429098		sA6	3984805	3986022	sT1	4354925	4356479
sT4	14400001	14500000	0.53134	0.08848	0.00315	0.00058		sT1	21430909	21440424		sA6	3986322	3989854	sT1	4356783	4360250
sT4	14500001	14600000	0.58862	0.12916	0.00232	0.00055		sT1	21448253	21454737		sA6	3990975	3991316	sT1	4361363	4361707
sT4	14600001	14700000	0.45907	0.03775	0.00271	0.00048		sT1	21455578	21456352		sA6	3992012	3996174	sT1	4362926	4367000
sT4	14700001	14800000	0.67038	0.05473	0.00277	0.00059		sT1	21456707	21458561		sA6	3999744	4003161	sT1	4369651	4373186
sT4	14800001	14900000	0.67927	0.05356	0.00292	0.00039		sT1	21459184	21467081		sA6	4009246	4011545	sT1	4384351	4386678
sT4	14900001	15000000	0.76659	0.02027	0.00342	0.00041		sT1	21467522	21529055		sA6	4012211	4012954	sT1	4387048	4388310
sT4	15000001	15100000	0.48059	0.253	0.00247	0.00044		sT1	21529762	21546892		sA6	4016301	4017492	sT1	4393502	4394107
sT4	15100001	15200000	0.67431	0.0282	0.00287	0.00039		sT1	21547451	21574079		sA6	4019470	4022070	sT1	4396725	4398689
sT4	15200001	15300000	0.6451	0.14104	0.00194	0.00038		sT1	21574653	21588748		sA6	4022109	4027785	sT1	4399750	4404541
sT4	15300001	15400000	0.630814	0.213347	0.00111558	0.000190955		sT1	21588771	21589415		sA6	4028216	4030856	sT1	4404852	4408092
sT4	15400001	15500000	0.61144	0.17068	0.00191	0.00025		sT1	21591174	21594564		sA6	4034008	4037514	sT1	4411047	4414739
sT4	15500001	15600000	0.60088	0.0313	0.00448	0.00065		sT1	21594944	21605841		sA6	4038299	4040226	sT1	4415656	4417736
sT4	15600001	15700000	0.76354	0.03076	0.00202	0.00036		sT1	21607427	21607695		sA6	4040678	4042179	sT1	4418221	4419756
sT4	15700001	15800000	0.53617	0.02894	0.00356	0.00051		sT1	21609510	21610328		sA6	4042712	4043977	sT1	4420302	4421634
sT4	15800001	15900000	0.80535	0.01503	0.00135	0.00019		sT1	21610345	21649101		sA6	4044601	4045014	sT1	4422189	4422834
sT4	15900001	16000000	0.74723	0.07617	0.00246	0.00044		sT1	21649103	21659611		sA6	4046378	4047988	sT1	4423778	4425388
sT4	16000001	16100000	0.67662	0.02969	0.00309	0.00057		sT1	21660020	21668151		sA6	4047926	4049977	sT1	4425325	4427386
sT4	16100001	16200000	0.65317	0.04522	0.00696	0.00134		sT1	21668631	21683897		sA6	4051920	4055705	sT1	4428247	4431843
sT4	16200001	16300000	0.68718	0.02943	0.00305	0.00044		sT1	21684300	21717774		sA6	4055730	4057760	sT1	4431855	4433958
sT4	16300001	16400000	0.60413	0.03625	0.00277	0.00062		sT1	21718819	21722494		sA6	4061523	4064109	sT1	4434076	4437214
sT4	16400001	16500000	0.6038	0.04456	0.00334	0.00054		sT1	21723901	21725189		sA6	4069702	4070421	sT1	4444710	4445328
sT4	16500001	16600000	0.52939	0.04402	0.00223	0.00032		sT1	21725923	21783430		sA6	4071698	4073976	sT1	4445971	4448289
sT4	16600001	16700000	0.57306	0.06226	0.00298	0.00057		sT1	21783442	21799775		sA6	4074317	4077258	sT1	4448437	4451326
sT4	16700001	16800000	0.59857	0.45171	0.00092	0.00015		sT1	21799782	21813452		sA6	4078180	4080946	sT1	4452295	4455241
sT4	16800001	16900000	0.698905	0.104844	0.00228141	0.000261307		sT1	21813859	21856605		sA6	4082021	4083338	sT1	4456274	4457554
sT4	16900001	17000000	0.68644	0.02374	0.0079	0.00127		sT1	21857068	21869573		sA6	4083669	4084706	sT1	4457874	4459306
sT4	17000001	17100000	0.61559	0.13931	0.00499	0.00077		sT1	21870166	21871629		sA6	4085336	4087039	sT1	4459498	4461021
sT4	17100001	17200000	0.44234	0.22396	0.00627	0.00098		sT1	21871675	21892084		sA6	4087295	4091504	sT1	4461163	4465521
sT4	17200001	17300000	0.59203	0.02111	0.00332	0.00091		sT1	21892380	21899556		sA6	4092242	4093781	sT1	4469000	4470588
sT4	17300001	17400000	0.46418	0.06727	0.00258	0.00054		sT1	21899769	22024444		sA6	4094172	4095602	sT1	4474194	4475617
sT4	17400001	17500000	0.59553	0.04939	0.00414	0.0005		sT1	22028488	22030370		sA6	4096701	4097123	sT1	4476777	4477199
sT4	17500001	17600000	0.53286	0.09444	0.00546	0.00107		sT1	22031467	22037596		sA6	4099154	4101089	sT1	4480126	4481986
sT4	17600001	17700000	0.36789	0.03209	0.00291	0.00063		sT1	22038235	22041976		sA6	4102065	4104610	sT1	4486180	4488881
sT4	17700001	17800000	0.54079	0.07167	0.00457	0.00114		sT1	22042847	22072565		sA6	4104981	4109312	sT1	4489287	4493797
sT4	17800001	17900000	0.73782	0.05441	0.00194	0.00026		sT1	22072854	22095572		sA6	4110169	4114497	sT1	4494910	4499169
sT4	17900001	18000000	0.78136	0.00773	0.00304	0.00039		sT1	22095953	22099911		sA6	4116139	4116375	sT1	4500028	4500270
sT4	18000001	18100000	0.70738	0.04561	0.00453	0.00074		sT1	22100339	22104020		sA6	4116677	4119602	sT1	4500665	4503767
sT4	18100001	18200000	0.69777	0.06689	0.00595	0.00112		sT1	22104272	22136987		sA6	4120506	4124395	sT1	4504485	4508311
sT4	18200001	18300000	0.61656	0.01084	0.00254	0.00038		sT1	22142419	22219857		sA6	4126749	4128458	sT1	4510578	4512340
sT4	18300001	18400000	0.64554	0.06302	0.00077	0.00019		sT1	22220576	22226178		sA6	4133189	4133869	sT1	4516063	4517088
sT4	18400001	18500000	0.58546	0.11002	0.00524	0.00091		sT1	22226184	22233555		sA6	4135161	4136877	sT1	4517797	4519731
sT4	18500001	18533633	0.462344	0.0690691	0.0015461	0.000267594		sT1	22233964	22238987		sA6	4140671	4143218	sT1	4523629	4524825
sT5	1	100000	0.59734	0.04898	0.00352	0.00063		sT1	22240011	22253840		sA6	4143268	4146717	sT1	4526181	4529682
sT5	100001	200000	0.63782	0.13977	0.0023	0.00034		sT1	22257363	22259047		sA6	4146719	4147708	sT1	4529837	4530481
sT5	200001	300000	0.68713	0.01558	0.00272	0.00034		sT1	22261574	22278542		sA6	4148239	4148568	sT1	4531196	4531528
sT5	300001	400000	0.51152	0.10118	0.00275	0.0006		sT1	22278597	22299133		sA6	4149182	4150919	sT1	4532067	4533966
sT5	400001	500000	0.67199	0.03827	0.00404	0.00065		sT1	22299907	22323813		sA6	4155718	4156638	sT1	4537529	4538595
sT5	500001	600000	0.51858	0.03098	0.00799	0.00088		sT1	22334666	22345667		sA6	4166741	4167465	sT1	4548069	4548470
sT5	600001	700000	0.68819	0.02084	0.0032	0.00041		sT1	22345671	22363954		sA6	4176730	4181027	sT1	4558909	4563257
sT5	700001	800000	0.60458	0.06809	0.0082	0.00107		sT1	22364737	22381176		sA6	4186211	4189058	sT1	4565892	4568584
sT5	800001	900000	0.70519	0.04118	0.00776	0.00137		sT1	22382193	22390699		sA6	4189960	4192463	sT1	4569739	4572054
sT5	900001	1000000	0.57782	0.01296	0.00289	0.00064		sT1	22390805	22393902		sA6	4192788	4194768	sT1	4572508	4574527
sT5	1000001	1100000	0.55963	0.0605	0.00519	0.0009		sT1	22395767	22453027		sA6	4194934	4196732	sT1	4574717	4576513
sT5	1100001	1200000	0.60953	0.0817	0.0019	0.00033		sT1	22457895	22470225		sA6	4197458	4199681	sT1	4577045	4579491
sT5	1200001	1300000	0.6784	0.03228	0.00748	0.00102		sT1	22472765	22473750		sA6	4199943	4201108	sT1	4579648	4580757
sT5	1300001	1400000	0.64433	0.09141	0.00402	0.00054		sT1	22476554	22515211		sA6	4201753	4202576	sT1	4581534	4582315
sT5	1400001	1500000	0.67889	0.05208	0.00321	0.00045		sT1	22515688	22543817		sA6	4204378	4205505	sT1	4584062	4585192
sT5	1500001	1600000	0.58976	0.04506	0.00736	0.00097		sT1	22544556	22546710		sA6	4208824	4211183	sT1	4589211	4591736
sT5	1600001	1700000	0.73722	0.10629	0.00334	0.00042		sT1	22547978	22632554		sA6	4215101	4215337	sT1	4592086	4592528
sT5	1700001	1800000	0.62919	0.02494	0.00911	0.00123		sT1	22632901	22645600		sA6	4216236	4218905	sT1	4593315	4596785
sT5	1800001	1900000	0.69134	0.05566	0.00284	0.00043		sT1	22648579	22650103		sA6	4219275	4221930	sT1	4596986	4600157
sT5	1900001	2000000	0.58399	0.06615	0.00321	0.00063		sT1	22652384	22653814		sA6	4225000	4228663	sT1	4602777	4606616
sT5	2000001	2100000	0.67232	0.08692	0.0037	0.00062		sT1	22656042	22664188		sA6	4228925	4230099	sT1	4606955	4608079
sT5	2100001	2200000	0.65369	0.05921	0.00457	0.00075		sT1	22664442	22678572		sA6	4230260	4232686	sT1	4608244	4610714
sT5	2200001	2300000	0.52962	0.18235	0.00416	0.00065		sT1	22698106	22704528		sA6	4234267	4236964	sT1	4612373	4615144
sT5	2300001	2400000	0.61442	0.06045	0.00407	0.00061		sT1	22704556	22705502		sA6	4244237	4247171	sT1	4622617	4625294
sT5	2400001	2500000	0.59238	0.1025	0.00413	0.00067		sT1	22705769	22712676		sA6	4258946	4260709	sT1	4642424	4647718
sT5	2500001	2600000	0.70316	0.04321	0.00345	0.00055		sT1	22712679	22715644		sA6	4261617	4262594	sT1	4649233	4650260
sT5	2600001	2700000	0.65995	0.03716	0.00224	0.0004		sT1	22717123	22718641		sA6	4266788	4269037	sT1	4659949	4662346
sT5	2700001	2800000	0.80369	0.00686	0.00431	0.00052		sT1	22719857	22720736		sA6	4275121	4280655	sT1	4662509	4664536
sT5	2800001	2900000	0.81998	0.05012	0.01103	0.0013		sT1	22722519	22768484		sA6	4281378	4286165	sT1	4664862	4669808
sT5	2900001	3000000	0.72092	0.10647	0.00264	0.00029		sT1	22768871	22793090		sA6	4286521	4288864	sT1	4670155	4672445
sT5	3000001	3100000	0.59129	0.04709	0.00534	0.0006		sT1	22793948	22797351		sA6	4294306	4297131	sT1	4678302	4681375
sT5	3100001	3200000	0.6456	0.05656	0.0041	0.00059		sT1	22797510	22841170		sA6	4300099	4301801	sT1	4684885	4686033
sT5	3200001	3300000	0.61616	0.1177	0.00421	0.00065		sT1	22843266	22956514		sA6	4303018	4305130	sT1	4687432	4689730
sT5	3300001	3400000	0.59917	0.02994	0.00462	0.0004		sT1	22957296	22983601		sA6	4306236	4309089	sT1	4691319	4694135
sT5	3400001	3500000	0.71205	0.02426	0.00024	2e-05		sT1	22984403	22987793		sA6	4311035	4311151	sT1	4696469	4696659
sT5	3500001	3600000	0.49831	0.03194	0.00401	0.00071		sT1	22990035	23006944		sA6	4313826	4318887	sT1	4699527	4704708
sT5	3600001	3700000	0.59828	0.06012	0.00145	0.00032		sT1	23008443	23036384		sA6	4321595	4323191	sT1	4707705	4709342
sT5	3700001	3800000	0.60615	0.07956	0.00167	0.00032		sT1	23037084	23068403		sA6	4324228	4326035	sT1	4710244	4712462
sT5	3800001	3900000	0.64626	0.06425	0.00232	0.00035		sT1	23068546	23074521		sA6	4327212	4330657	sT1	4718484	4721233
sT5	3900001	4000000	0.55835	0.13319	0.00327	0.00061		sT1	23074529	23086249		sA6	4331387	4337239	sT1	4724455	4730685
sT5	4000001	4100000	0.7379	0.04644	0.00291	0.00032		sT1	23088675	23098801		sA6	4337465	4339287	sT1	4730908	4732732
sT5	4100001	4200000	0.717015	0.0148241	0.00159799	0.000301508		sT1	23099367	23153336		sA6	4340443	4342235	sT1	4736122	4738176
sT5	4200001	4300000	0.52304	0.07581	0.00413	0.00068		sT1	23158303	23163386		sA6	4344513	4346135	sT1	4740563	4742419
sT5	4300001	4400000	0.75621	0.05459	0.00328	0.00057		sT1	23163632	23187537		sA6	4346357	4348005	sT1	4742399	4744295
sT5	4400001	4500000	0.81793	0.05047	0.002	0.0003		sT1	23190021	23216187		sA6	4350199	4351221	sT1	4746889	4748313
sT5	4500001	4600000	0.68757	0.06251	0.00388	0.00047		sT1	23233921	23234115		sA6	4351798	4353240	sT1	4748675	4750229
sT5	4600001	4700000	0.66449	0.05352	0.00219	0.00042		sT1	23235188	23252223		sA6	4353774	4355155	sT1	4751683	4752982
sT5	4700001	4800000	0.70736	0.04163	0.00199	0.00038		sT1	23252572	23267292		sA6	4355214	4358292	sT1	4753762	4757406
sT5	4800001	4900000	0.60153	0.11102	0.00511	0.00071		sT1	23267566	23283658		sA6	4360151	4363121	sT1	4759296	4762377
sT5	4900001	5000000	0.62448	0.04623	0.00382	0.00072		sT1	23288598	23298568		sA6	4363530	4366263	sT1	4762748	4765359
sT5	5000001	5100000	0.68474	0.02968	0.00381	0.00061		sT1	23299847	23305186		sA6	4367453	4368079	sT1	4766404	4767038
sT5	5100001	5200000	0.63384	0.13084	0.00497	0.00085		sT1	23308740	23337837		sA6	4370386	4371642	sT1	4782649	4783191
sT5	5200001	5300000	0.56127	0.01341	0.00376	0.0006		sT1	23338605	23360486		sA6	4376876	4377442	sT1	4790738	4791322
sT5	5300001	5400000	0.7827	0.02545	0.00772	0.00123		sT1	23366159	23369793		sA6	4382481	4385218	sT1	4797135	4799407
sT5	5400001	5500000	0.59226	0.10078	0.00325	0.00065		sT1	23369799	23383932		sA6	4385195	4387235	sT1	4799902	4801360
sT5	5500001	5600000	0.8506	0.00851	0.00444	0.00069		sT1	23383938	23384489		sA6	4393086	4393695	sT1	4804717	4805477
sT5	5600001	5700000	0.59791	0.05009	0.00767	0.0011		sT1	23399785	23437180		sA6	4394543	4395082	sT1	4806150	4806687
sT5	5700001	5800000	0.68631	0.06365	0.00537	0.00074		sT1	23437721	23468073		sA6	4400519	4401237	sT1	4810709	4811422
sT5	5800001	5900000	0.59865	0.11646	0.00273	0.00045		sT1	23468080	23470160		sA6	4401916	4405145	sT1	4812537	4814707
sT5	5900001	6000000	0.52614	0.16264	0.00754	0.00093		sT1	23470441	23471696		sA6	4408859	4410747	sT1	4824606	4826439
sT5	6000001	6100000	0.51421	0.16653	0.00437	0.0008		sT1	23472007	23481069		sA6	4412147	4415413	sT1	4829934	4832946
sT5	6100001	6200000	0.72479	0.11861	0.00406	0.00046		sT1	23481406	23492564		sA6	4419918	4422221	sT1	4838110	4840359
sT5	6200001	6300000	0.58442	0.04538	0.00521	0.0008		sT1	23493644	23519511		sA6	4422502	4425981	sT1	4840499	4843788
sT5	6300001	6400000	0.55733	0.08755	0.0041	0.00059		sT1	23519951	23549052		sA6	4426350	4428398	sT1	4844384	4846499
sT5	6400001	6500000	0.4896	0.16499	0.00676	0.00114		sT1	23549286	23587629		sA6	4428657	4431255	sT1	4846833	4849341
sT5	6500001	6600000	0.75993	0.08192	0.00281	0.00028		sT1	23588977	23594423		sA6	4433638	4436475	sT1	4858437	4861188
sT5	6600001	6700000	0.72071	0.0378	0.00887	0.00131		sT1	23595324	23638823		sA6	4436642	4438910	sT1	4862328	4864026
sT5	6700001	6800000	0.61663	0.04699	0.00278	0.00031		sT1	23638887	23716528		sA6	4439193	4442935	sT1	4868142	4871995
sT5	6800001	6900000	0.72008	0.011	0.00405	0.00061		sT1	23716909	23737621		sA6	4444380	4444607	sT1	4873842	4874282
sT5	6900001	7000000	0.68827	0.02416	0.01152	0.0014		sT1	23739283	23750314		sA6	4444984	4446174	sT1	4877057	4878402
sT5	7000001	7100000	0.58952	0.15844	0.01026	0.0017		sT1	23750562	23757342		sA6	4445155	4448942	sT1	4878348	4881293
sT5	7100001	7200000	0.73603	0.0836	0.00748	0.00086		sT1	23757644	23764107		sA6	4452001	4452933	sT1	4884451	4885364
sT5	7200001	7300000	0.6442	0.07453	0.00472	0.00057		sT1	23768370	23775718		sA6	4453287	4456314	sT1	4885554	4888821
sT5	7300001	7400000	0.61313	0.15203	0.00503	0.00073		sT1	23776196	23777507		sA6	4456656	4457288	sT1	4889448	4889672
sT5	7400001	7500000	0.5787	0.05904	0.00605	0.00081		sT1	23778669	23787201		sA6	4457495	4459369	sT1	4890112	4892069
sT5	7500001	7600000	0.48427	0.18311	0.00645	0.00078		sT1	23787460	23825760		sA6	4460072	4461460	sT1	4892857	4893953
sT5	7600001	7700000	0.51361	0.11712	0.00373	0.00044		sT1	23825771	23875735		sA6	4462241	4464477	sT1	4894534	4896846
sT5	7700001	7800000	0.48574	0.14514	0.00934	0.00134		sT1	23875879	23887168		sA6	4467911	4468924	sT1	4900925	4902365
sT5	7800001	7900000	0.62432	0.12858	0.00596	0.00081		sT1	23887508	23888073		sA6	4469615	4470271	sT1	4902965	4903642
sT5	7900001	8000000	0.64836	0.0732	0.00889	0.00119		sT1	23891439	23894637		sA6	4470515	4472164	sT1	4902919	4905732
sT5	8000001	8100000	0.6439	0.05906	0.00653	0.00133		sT1	23899692	23901390		sA6	4472998	4474035	sT1	4906846	4907883
sT5	8100001	8200000	0.54895	0.18094	0.00941	0.00126		sT1	23905246	23909899		sA6	4474256	4476056	sT1	4908245	4909984
sT5	8200001	8300000	0.47528	0.23306	0.01081	0.00148		sT1	23910243	23913197		sA6	4476209	4483480	sT1	4910171	4917428
sT5	8300001	8400000	0.72297	0.10953	0.00825	0.00121		sT1	23913593	23984813		sA6	4494280	4496212	sT1	4922710	4924694
sT5	8400001	8500000	0.47669	0.16309	0.0078	0.00111		sT1	23989435	23996327		sA6	4497654	4500520	sT1	4926137	4929234
sT5	8500001	8600000	0.63751	0.09331	0.0085	0.00104		sT1	23996594	24008831		sA6	4501454	4503746	sT1	4930477	4932665
sT5	8600001	8700000	0.48899	0.12965	0.00993	0.00154		sT1	24008855	24020778		sA6	4507668	4508654	sT1	4936159	4937154
sT5	8700001	8800000	0.38088	0.19674	0.00724	0.00105		sT1	24021082	24062327		sA6	4511509	4513973	sT1	4940039	4942418
sT5	8800001	8900000	0.46978	0.17687	0.01031	0.00133		sT1	24067154	24098254		sA6	4513979	4517439	sT1	4942455	4945923
sT5	8900001	9000000	0.4873	0.15655	0.00623	0.00115		sT1	24100493	24116805		sA6	4518155	4521601	sT1	4946829	4950109
sT5	9000001	9100000	0.40113	0.22136	0.00635	0.00101		sT1	24116820	24121198		sA6	4521973	4525185	sT1	4950347	4953839
sT5	9100001	9200000	0.52636	0.20033	0.01035	0.00124		sT1	24124915	24148023		sA6	4525513	4527066	sT1	4953933	4955486
sT5	9200001	9300000	0.37866	0.2526	0.01212	0.0016		sT1	24152978	24165917		sA6	4528452	4529402	sT1	4956860	4957813
sT5	9300001	9400000	0.28396	0.29182	0.00648	0.00078		sT1	24166563	24167724		sA6	4530128	4532763	sT1	4961643	4964311
sT5	9400001	9500000	0.52963	0.19904	0.01192	0.00142		sT1	24168023	24168810		sA6	4536966	4538737	sT1	4970747	4972598
sT5	9500001	9600000	0.58618	0.20624	0.01247	0.00157		sT1	24170826	24197900		sA6	4542297	4544088	sT1	4973209	4974955
sT5	9600001	9700000	0.6015	0.22723	0.0087	0.001		sT1	24198349	24241276		sA6	4544458	4546195	sT1	4980747	4982425
sT5	9700001	9800000	0.4631	0.3533	0.00606	0.00076		sT1	24241297	24246445		sA6	4547737	4549522	sT1	4983780	4985601
sT5	9800001	9900000	0.29609	0.49115	0.00545	0.00065		sT1	24246925	24259708		sA6	4549687	4553780	sT1	4992718	4996928
sT5	9900001	10000000	0.19587	0.57801	0.01125	0.00111		sT1	24260015	24266116		sA6	4555841	4559097	sT1	4998203	5001442
sT5	10000001	10100000	0.21572	0.55138	0.01014	0.00087		sT1	24266120	24277872		sA6	4559796	4562674	sT1	5002143	5003744
sT5	10100001	10200000	0.44653	0.4019	0.01025	0.00073		sT1	24278060	24285844		sA6	4563103	4564692	sT1	5004976	5006565
sT5	10200001	10300000	0.20289	0.45605	0.0107	0.00104		sT1	24285849	24295931		sA6	4565678	4569689	sT1	5007663	5011624
sT5	10300001	10400000	0.38868	0.40922	0.00667	0.00088		sT1	24297295	24300047		sA6	4569750	4573656	sT1	5011601	5015447
sT5	10400001	10500000	0.50828	0.41011	0.00861	0.00097		sT1	24300865	24315186		sA6	4580824	4582458	sT1	5024700	5026424
sT5	10500001	10600000	0.10692	0.65979	0.01132	0.00087		sT1	24319670	24360575		sA6	4582882	4584449	sT1	5026880	5028355
sT5	10600001	10700000	0.100955	0.609568	0.00840201	0.000824121		sT1	24361614	24365749		sA6	4590097	4594887	sT1	5036430	5041189
sT5	10700001	10800000	0.43121	0.50545	0.00809	0.00087		sT1	24366343	24368243		sA6	4596682	4601183	sT1	5046191	5051096
sT5	10800001	10900000	0.15664	0.69088	0.01019	0.00079		sT1	24369647	24380244		sA6	4601733	4603732	sT1	5051361	5053357
sT5	10900001	11000000	0.12838	0.59221	0.00872	0.00053		sT1	24381737	24401572		sA6	4606582	4607228	sT1	5055701	5056445
sT5	11000001	11100000	0.0901407	0.810874	0.0079196	0.00040201		sT1	24401985	24404059		sA6	4610056	4611093	sT1	5059058	5060567
sT5	11100001	11200000	0.00591	0.89954	0.01044	0.001		sT1	24404348	24404798		sA6	4623442	4624476	sT1	5075502	5076536
sT5	11200001	11300000	0.0818687	0.804101	0.0113131	0.00069697		sT1	24404898	24435196		sA6	4626045	4628408	sT1	5078294	5080808
sT5	11300001	11400000	0.0366667	0.333535	0.00559596	0.000262626		sT1	24437987	24469478		sA6	4628447	4629949	sT1	5080850	5082385
sT5	11400001	11500000	0	0.363848	0.00913706	0.000791878		sT1	24469551	24471244		sA6	4631394	4632555	sT1	5083807	5085129
sT5	11500001	11600000	0	0.491747	0.0133232	0.000525253		sT1	24471589	24472577		sA6	4637939	4639852	sT1	5094722	5096672
sT5	11600001	11700000	0	0.41726	0.01929	0.00086		sT1	24472779	24510123		sA6	4642308	4644020	sT1	5098907	5100654
sT5	11700001	11800000	0	0.45893	0.00638	0.00034		sT1	24510595	24525009		sA6	4644503	4648891	sT1	5101442	5105727
sT5	11800001	11900000	0.511658	0.480191	0.0101407	0.000361809		sT1	24529518	24570686		sA6	4649034	4651663	sT1	5112390	5115661
sT5	11900001	12000000	0.01619	0.85598	0.01434	0.00058		sT1	24570697	24573279		sA6	4650544	4652133	sT1	5113842	5115661
sT5	12000001	12100000	0.293226	0.81802	0.013799	0.000703518		sT1	24575729	24601895		sA6	4663250	4663834	sT1	5117866	5118453
sT5	12100001	12200000	0	0.515818	0.00961616	0.000474747		sT1	24604043	24604622		sA6	4675296	4676726	sT1	5130573	5132023
sT5	12200001	12300000	0.06332	0.34702	0.00366	0.00031		sT1	24605070	24618833		sA6	4678690	4680671	sT1	5133940	5135906
sT5	12300001	12400000	0.136955	0.11198	0.00882412	0.00165829		sT1	24619779	24691140		sA6	4684064	4685189	sT1	5143592	5144764
sT5	12400001	12500000	0.29776	0.64369	0.00556	0.00043		sT1	24694354	24837333		sA6	4687411	4689798	sT1	5146703	5148929
sT5	12500001	12600000	0.12744	0.68718	0.00354	0.00032		sT1	24837583	24849338		sA6	4691026	4692021	sT1	5150399	5151694
sT5	12600001	12700000	0.39327	0.81817	0.00355	0.0002		sT1	24849702	24874465		sA6	4692685	4693740	sT1	5152087	5153124
sT5	12700001	12800000	0.12788	0.76755	0.00309	0.00017		sT1	24874729	24900227		sA6	4694164	4696809	sT1	5153584	5156058
sT5	12800001	12900000	0.24635	0.45898	0.00561	0.0005		sT1	24900741	24934252		sA6	4698274	4701337	sT1	5158386	5160520
sT5	12900001	13000000	0.21624	0.38641	0.02111	0.00136		sT1	24935432	24967752		sA6	4701881	4704385	sT1	5161415	5164197
sT5	13000001	13100000	0.21143	0.50029	0.00467	0.00048		sT1	24972537	24988463		sA6	4706293	4707785	sT1	5167415	5168717
sT5	13100001	13200000	0.2721	0.57994	0.01041	0.00091		sT1	24989416	25011152		sA6	4708819	4710167	sT1	5179870	5181151
sT5	13200001	13300000	0.50344	0.50749	0.00843	0.00059		sT1	25011762	25028652		sA6	4723347	4724710	sT1	5181697	5183050
sT5	13300001	13400000	0.4314	0.39754	0.00909	0.00099		sT1	25028942	25239263		sA6	4725138	4726616	sT1	5183671	5185095
sT5	13400001	13500000	0.10778	0.52769	0.00742	0.00062		sT1	25239404	25355230		sA6	4726964	4728195	sT1	5185442	5186678
sT5	13500001	13600000	0.46819	0.37842	0.00542	0.0006		sT1	25360830	25372317		sA6	4730119	4735905	sT1	5191440	5193569
sT5	13600001	13700000	0.2216	0.57466	0.00564	0.00054		sT1	25373975	25551673		sA6	4736023	4738330	sT1	5193762	5196122
sT5	13700001	13800000	0.46172	0.38232	0.0041	0.00045		sT1	25551693	25564966		sA6	4739183	4740347	sT1	5197554	5198650
sT5	13800001	13900000	0.14925	0.44474	0.00302	0.00023		sT1	25564969	25566236		sA6	4741904	4742798	sT1	5200220	5201095
sT5	13900001	14000000	0.34305	0.44965	0.00975	0.00083		sT1	25566626	25569311		sA6	4749855	4750380	sT1	5208765	5209239
sT5	14000001	14100000	0.34138	0.44553	0.00794	0.00101		sT1	25569909	25570504		sA6	4752042	4752537	sT1	5210646	5210981
sT5	14100001	14200000	0.38442	0.19905	0.00597	0.00071		sT1	25570642	25575806		sA6	4752988	4753335	sT1	5211308	5211781
sT5	14200001	14300000	0.36664	0.30715	0.00844	0.00097		sT1	25576868	25589610		sA6	4753883	4754797	sT1	5212614	5213211
sT5	14300001	14400000	0.54015	0.13414	0.0133	0.00195		sT1	25590200	25598067		sA6	4754859	4757284	sT1	5213519	5215528
sT5	14400001	14500000	0.29884	0.32394	0.01248	0.0017		sT1	25598204	25738060		sA6	4759625	4760637	sT1	5217869	5218764
sT5	14500001	14600000	0.30235	0.29731	0.00502	0.00085		sT1	25738781	25739336		sA6	4761613	4770458	sT1	5218838	5222475
sT5	14600001	14700000	0.41029	0.35618	0.01126	0.00149		sT1	25739837	25740840		sA6	4771815	4774078	sT1	5224018	5225681
sT5	14700001	14800000	0.45843	0.34196	0.00899	0.00093		sT1	25741195	25779612		sA6	4774618	4777404	sT1	5226566	5229343
sT5	14800001	14900000	0.42292	0.17487	0.01056	0.00137		sT1	25779714	25783033		sA6	4778163	4779495	sT1	5230230	5231898
sT5	14900001	15000000	0.47333	0.22496	0.01596	0.00165		sT1	25787999	25794339		sA6	4782042	4782710	sT1	5236385	5237330
sT5	15000001	15100000	0.39189	0.24408	0.00399	0.0004		sT1	25796892	25798257		sA6	4784189	4786606	sT1	5238715	5241227
sT5	15100001	15200000	0.34111	0.2859	0.00474	0.00054		sT1	25798461	25812813		sA6	4787241	4788040	sT1	5242401	5243372
sT5	15200001	15300000	0.44345	0.1449	0.0096	0.00125		sT1	25813933	25829001		sA6	4788336	4789461	sT1	5243691	5244812
sT5	15300001	15400000	0.49865	0.19598	0.0053	0.00069		sT1	25829317	25882964		sA6	4796479	4798509	sT1	5251854	5253831
sT5	15400001	15500000	0.49551	0.18894	0.00894	0.00126		sT1	25884011	25956787		sA6	4803725	4806485	sT1	5261042	5263755
sT5	15500001	15600000	0.54161	0.15966	0.01059	0.00122		sT1	25957423	26008502		sA6	4807852	4809041	sT1	5264738	5266746
sT5	15600001	15700000	0.62983	0.09662	0.00488	0.00066		sT1	26009461	26034184		sA6	4821028	4825846	sT1	5282401	5284301
sT5	15700001	15800000	0.53231	0.13285	0.00675	0.00087		sT1	26038706	26117620		sA6	4821075	4823703	sT1	5279481	5282135
sT5	15800001	15900000	0.49383	0.25173	0.00438	0.00058		sT1	26128690	26269615		sA6	4826145	4829789	sT1	5285367	5288154
sT5	15900001	16000000	0.70135	0.11326	0.00492	0.00069		sT1	26269721	26326900		sA6	4829816	4833172	sT1	5288975	5291626
sT5	16000001	16100000	0.53357	0.17683	0.00625	0.00123		sT1	26327029	26335917		sA6	4833356	4834784	sT1	5291984	5293263
sT5	16100001	16200000	0.44133	0.3167	0.01155	0.00136		sT1	26336350	26342481		sA6	4834886	4837242	sT1	5293678	5295906
sT5	16200001	16300000	0.70179	0.10238	0.00872	0.00102		sT1	26342518	26345159		sA6	4838080	4840275	sT1	5302292	5303686
sT5	16300001	16400000	0.57639	0.16848	0.01008	0.00151		sT1	26345927	26374787		sA6	4841483	4845175	sT1	5312273	5316002
sT5	16400001	16500000	0.55786	0.2169	0.00548	0.00089		sT1	26379753	26482699		sA6	4845694	4846602	sT1	5316375	5317493
sT5	16500001	16600000	0.42268	0.27317	0.00646	0.00082		sT1	26484440	26903416		sA6	4847136	4849403	sT1	5318036	5320401
sT5	16600001	16700000	0.61152	0.1856	0.00868	0.00113		sT1	26903708	26914979		sA6	4849721	4851238	sT1	5320685	5322264
sT5	16700001	16800000	0.51032	0.22528	0.01567	0.00213		sT1	26916081	26964774		sA6	4851419	4853893	sT1	5322515	5325063
sT5	16800001	16900000	0.38754	0.24898	0.0168	0.00189		sT1	26965205	27020993		sA6	4854060	4856225	sT1	5325221	5327397
sT5	16900001	17000000	0.48664	0.14442	0.01204	0.00186		sT1	27031814	27162678		sA6	4856395	4858326	sT1	5327610	5329748
sT5	17000001	17100000	0.66499	0.06399	0.0023	0.00031		sT1	27163825	27179365		sA6	4859347	4859814	sT1	5330687	5331599
sT5	17100001	17200000	0.47814	0.21282	0.00927	0.00133		sT1	27179376	27202765		sA6	4860782	4865090	sT1	5331929	5336314
sT5	17200001	17300000	0.58479	0.21111	0.01041	0.00147		sT1	27203083	27209098		sA6	4871817	4873084	sT1	5344280	5345687
sT5	17300001	17400000	0.74965	0.0393	0.00241	0.00032		sT1	27209980	27342864		sA6	4874559	4877666	sT1	5348495	5351490
sT5	17400001	17500000	0.59436	0.10875	0.00219	0.00032		sT1	27343556	27367139		sA6	4877676	4880912	sT1	5351487	5354789
sT5	17500001	17600000	0.53873	0.12927	0.00564	0.00093		sT1	27372645	27405521		sA6	4887860	4892536	sT1	5358766	5364766
sT5	17600001	17700000	0.42647	0.17323	0.00699	0.00113		sT1	27405796	27644554		sA6	4892940	4894610	sT1	5364768	5366786
sT5	17700001	17800000	0.59859	0.21769	0.00782	0.00107		sT1	27644561	27988467		sA6	4895740	4898177	sT1	5367650	5369990
sT5	17800001	17900000	0.55152	0.11971	0.00756	0.00094		sT1	27988724	28037685		sA6	4898519	4899924	sT1	5370337	5371574
sT5	17900001	18000000	0.5714	0.11239	0.01138	0.00164		sT1	28037951	28182539		sA6	4901062	4903243	sT1	5372679	5374867
sT5	18000001	18100000	0.50721	0.13419	0.00012	6e-05		sT1	28183631	28208321		sA6	4903624	4905571	sT1	5375250	5377239
sT5	18100001	18200000	0.60187	0.14765	0.00826	0.0007		sT1	28208338	28254035		sA6	4908420	4912660	sT1	5380249	5384733
sT5	18200001	18300000	0.54275	0.17689	0.00686	0.00091		sT1	28260105	28299280		sA6	4913782	4914156	sT1	5386761	5387396
sT5	18300001	18400000	0.65282	0.30218	0.0067	0.00071		sT1	28299317	28352268		sA6	4915452	4915988	sT1	5389068	5389634
sT5	18400001	18500000	0.53007	0.17994	0.01193	0.00137		sT1	28357128	28418424		sA6	4926051	4927677	sT1	5399091	5400704
sT5	18500001	18600000	0.53069	0.21868	0.00988	0.00117		sT1	28418692	28466639		sA6	4928387	4930005	sT1	5401612	5403596
sT5	18600001	18700000	0.55271	0.21472	0.01044	0.00158		sT1	28467017	28467945		sA6	4931624	4933167	sT1	5405425	5407008
sT5	18700001	18800000	0.47771	0.25369	0.00764	0.00108		sT1	28468362	28561115		sA6	4933908	4935733	sT1	5407621	5409443
sT5	18800001	18900000	0.48038	0.10949	0.00702	0.00096		sT1	28561250	28564093		sA6	4936221	4937692	sT1	5409906	5411377
sT5	18900001	19000000	0.66334	0.06348	0.01281	0.00177		sT1	28564331	28793157		sA6	4937974	4938721	sT1	5411655	5412361
sT5	19000001	19100000	0.52486	0.1427	0.01314	0.00123		sT1	28793397	28807530		sA6	4938887	4939744	sT1	5412524	5413562
sT5	19100001	19200000	0.62428	0.18668	0.01395	0.00164		sT1	28808442	28936306		sA6	4941323	4943921	sT1	5415292	5418017
sT5	19200001	19300000	0.53464	0.15613	0.00358	0.00064		sT1	28937417	28978921		sA6	4945259	4947294	sT1	5419948	5422018
sT5	19300001	19400000	0.60869	0.18861	0.00292	0.00041		sT1	28979511	28981101		sA6	4955629	4958383	sT1	5425127	5426930
sT5	19400001	19500000	0.51485	0.07242	0.00419	0.00075		sT1	28982259	29014151		sA6	4957587	4958126	sT1	5426932	5427965
sT5	19500001	19600000	0.45493	0.10272	0.00772	0.00104		sT1	29014397	29104373		sA6	4958505	4960397	sT1	5428192	5429394
sT5	19600001	19700000	0.71493	0.05138	0.007	0.00089		sT1	29108592	29109137		sA6	4959998	4961034	sT1	5429515	5430534
sT5	19700001	19800000	0.641	0.05793	0.0066	0.00078		sT1	29110997	29230433		sA6	4961610	4962710	sT1	5431627	5432606
sT5	19800001	19900000	0.44073	0.13856	0.00229	0.00041		sT1	29230436	29276564		sA6	4964353	4967168	sT1	5434791	5437741
sT5	19900001	20000000	0.52856	0.14981	0.00212	0.00045		sT1	29277434	29613948		sA6	4968128	4970872	sT1	5438985	5443534
sT5	20000001	20100000	0.48429	0.15293	0.00162	0.00034		sT1	29613980	29653832		sA6	4976271	4977501	sT1	5447439	5448761
sT5	20100001	20200000	0.68792	0.0602	0.00365	0.00054		sT1	29654432	29703079		sA6	4978170	4980266	sT1	5449441	5451609
sT5	20200001	20300000	0.76965	0.03399	0.00441	0.00073		sT1	29703084	29885104		sA6	4980478	4982268	sT1	5451962	5453644
sT5	20300001	20400000	0.60699	0.02732	0.00551	0.00094		sT1	29885140	30006833		sA6	4983063	4985032	sT1	5454573	5456515
sT5	20400001	20500000	0.50527	0.07974	0.00552	0.00077		sT1	30012911	30051256		sA6	4985407	4987824	sT1	5456884	5459369
sT5	20500001	20600000	0.46437	0.11782	0.00349	0.00068		sT1	30053546	30055732		sA6	4987999	4989827	sT1	5459551	5461219
sT5	20600001	20700000	0.58208	0.12508	0.00239	0.00042		sT2	769	1271		sA6	4991234	4992703	sT1	5462516	5464137
sT5	20700001	20800000	0.65544	0.09081	0.00764	0.00088		sT2	19864	28297		sA6	4993129	4995313	sT1	5464551	5466729
sT5	20800001	20900000	0.57138	0.08163	0.00559	0.00082		sT2	32126	35519		sA6	5000742	5001809	sT1	5474835	5476525
sT5	20900001	21000000	0.5732	0.05657	0.00806	0.00118		sT2	37338	38228		sA6	5002209	5002799	sT1	5476523	5477542
sT5	21000001	21100000	0.43006	0.16201	0.00483	0.00063		sT2	39444	40872		sA6	5011432	5013649	sT1	5491086	5493307
sT5	21100001	21200000	0.47957	0.12046	0.00347	0.0005		sT2	42172	73686		sA6	5014370	5016034	sT1	5493202	5495855
sT5	21200001	21300000	0.45338	0.12943	0.00583	0.00085		sT2	77264	79360		sA6	5018579	5020959	sT1	5501001	5503030
sT5	21300001	21400000	0.47603	0.04432	0.00536	0.00092		sT2	80077	89581		sA6	5020521	5024605	sT1	5503344	5505797
sT5	21400001	21500000	0.50681	0.08865	0.00595	0.00116		sT2	89928	120045		sA6	5027273	5029790	sT1	5509307	5512261
sT5	21500001	21600000	0.4443	0.12042	0.00674	0.00087		sT2	120441	120993		sA6	5030290	5031132	sT1	5512253	5514275
sT5	21600001	21700000	0.53862	0.13149	0.00642	0.00096		sT2	121460	122168		sA6	5032100	5033942	sT1	5515622	5517548
sT5	21700001	21800000	0.62644	0.03433	0.0068	0.00104		sT2	122703	171843		sA6	5034483	5042386	sT1	5518291	5520869
sT5	21800001	21900000	0.64056	0.09185	0.00612	0.00075		sT2	172502	201498		sA6	5043656	5050210	sT1	5521339	5523345
sT5	21900001	22000000	0.68866	0.05982	0.00514	0.00083		sT2	202592	216011		sA6	5058759	5061122	sT1	5526036	5528107
sT5	22000001	22100000	0.58572	0.1381	0.00824	0.00113		sT2	216073	222111		sA6	5067026	5068528	sT1	5533437	5534814
sT5	22100001	22200000	0.56299	0.10874	0.00672	0.00088		sT2	222445	244099		sA6	5068970	5069212	sT1	5535185	5535457
sT5	22200001	22300000	0.61521	0.06372	0.00562	0.00072		sT2	244410	263781		sA6	5069709	5074307	sT1	5535934	5540338
sT5	22300001	22400000	0.63258	0.08507	0.00179	0.00033		sT2	265598	266555		sA6	5075410	5080718	sT1	5541282	5542904
sT5	22400001	22500000	0.51484	0.07175	0.00448	0.00075		sT2	267656	287686		sA6	5083016	5083997	sT1	5545690	5546583
sT5	22500001	22600000	0.55064	0.08683	0.00091	0.00015		sT2	288152	301080		sA6	5086425	5089050	sT1	5549036	5551664
sT5	22600001	22700000	0.64323	0.02942	0.00354	0.0004		sT2	302082	310471		sA6	5094960	5096801	sT1	5558444	5560726
sT5	22700001	22800000	0.47944	0.05288	0.00465	0.0006		sT2	310900	441701		sA6	5098029	5100767	sT1	5561328	5564086
sT5	22800001	22900000	0.60501	0.02664	0.00484	0.00078		sT2	441972	448165		sA6	5101283	5102471	sT1	5564531	5565646
sT5	22900001	23000000	0.86598	0.05205	0.00776	0.0005		sT2	448804	540650		sA6	5105589	5106886	sT1	5569415	5570711
sT5	23000001	23100000	0.65064	0.11196	0.00403	0.00037		sT2	544276	545553		sA6	5107190	5109858	sT1	5571029	5573691
sT5	23100001	23200000	0.70524	0.02255	0.00294	0.00029		sT2	547320	555999		sA6	5110071	5114199	sT1	5573925	5577747
sT5	23200001	23300000	0.60152	0.02563	0.00576	0.0009		sT2	556801	579514		sA6	5117317	5120592	sT1	5579955	5583210
sT5	23300001	23400000	0.52433	0.08332	0.00562	0.00077		sT2	579560	583312		sA6	5126584	5128262	sT1	5589136	5591016
sT5	23400001	23500000	0.65518	0.02139	0.00794	0.001		sT2	584020	607583		sA6	5128952	5131230	sT1	5591287	5593841
sT5	23500001	23600000	0.55511	0.03491	0.00576	0.00095		sT2	611504	624939		sA6	5136483	5142820	sT1	5598453	5604827
sT5	23600001	23700000	0.72335	0.04557	0.00198	0.00036		sT2	625178	660855		sA6	5143563	5145479	sT1	5605053	5606926
sT5	23700001	23800000	0.61173	0.11656	0.00197	0.00025		sT2	660998	667404		sA6	5148893	5150483	sT1	5610271	5611882
sT5	23800001	23900000	0.45238	0.09264	0.00326	0.00062		sT2	667608	670465		sA6	5156563	5161213	sT1	5622453	5626729
sT5	23900001	24000000	0.62174	0.03536	0.00237	0.00023		sT2	671627	682625		sA6	5161984	5162853	sT1	5631152	5632024
sT5	24000001	24100000	0.69901	0.0324	0.00401	0.00049		sT2	685237	688365		sA6	5163454	5165304	sT1	5632614	5634513
sT5	24100001	24200000	0.472714	0.138533	0.00571859	0.00111558		sT2	688950	693200		sA6	5165521	5166655	sT1	5634781	5635800
sT5	24200001	24300000	0.69296	0.01596	0.00201	0.00032		sT2	693826	695475		sA6	5167637	5168515	sT1	5636811	5637672
sT5	24300001	24400000	0.70589	0.03495	0.00177	0.0002		sT2	695762	698420		sA6	5169550	5171481	sT1	5638750	5640065
sT5	24400001	24500000	0.55603	0.02478	0.00194	0.00041		sT2	699320	703493		sA6	5171683	5175198	sT1	5640820	5644357
sT5	24500001	24600000	0.621	0.05506	0.00331	0.00046		sT2	703496	706013		sA6	5179170	5181551	sT1	5647713	5649905
sT5	24600001	24700000	0.58813	0.05021	0.00376	0.00072		sT2	716015	716365		sA6	5182273	5185718	sT1	5650667	5653983
sT5	24700001	24800000	0.60786	0.06194	0.00977	0.00158		sT2	719926	757026		sA6	5187029	5189173	sT1	5655413	5657405
sT5	24800001	24900000	0.6887	0.01894	0.0052	0.00083		sT2	758743	854391		sA6	5192838	5194469	sT1	5661875	5663505
sT5	24900001	25000000	0.60186	0.13521	0.00503	0.0009		sT2	855109	856451		sA6	5194955	5197500	sT1	5663973	5666601
sT5	25000001	25100000	0.77794	0.01347	0.00146	0.0003		sT2	857997	892823		sA6	5200986	5204152	sT1	5668321	5671175
sT5	25100001	25200000	0.59081	0.08047	0.00224	0.00042		sT2	895625	924786		sA6	5205059	5205774	sT1	5672429	5673034
sT5	25200001	25300000	0.69144	0.02201	0.00408	0.00065		sT2	925285	926677		sA6	5205811	5206693	sT1	5673166	5673913
sT5	25300001	25400000	0.59927	0.06895	0.0045	0.00059		sT2	927022	928275		sA6	5208298	5210413	sT1	5675340	5677589
sT5	25400001	25500000	0.66209	0.0407437	0.0018392	0.000361809		sT2	934258	959089		sA6	5212491	5215883	sT1	5679677	5682671
sT5	25500001	25600000	0.53228	0.04294	0.00722	0.00126		sT2	959225	959773		sA6	5215972	5219890	sT1	5682939	5686800
sT5	25600001	25700000	0.5714	0.04224	0.00353	0.00068		sT2	963504	983914		sA6	5220121	5222561	sT1	5691103	5693506
sT5	25700001	25800000	0.43387	0.07663	0.00513	0.00085		sT2	984706	1008097		sA6	5222969	5224979	sT1	5693749	5695842
sT5	25800001	25900000	0.67617	0.00511	0.00488	0.00065		sT2	1008116	1036424		sA6	5229760	5233337	sT1	5700806	5704230
sT5	25900001	26000000	0.75392	0.03539	0.00424	0.00058		sT2	1037438	1117806		sA6	5234654	5241581	sT1	5705327	5712302
sT5	26000001	26100000	0.65048	0.03054	0.0064	0.00104		sT2	1118161	1132680		sA6	5242829	5244217	sT1	5713470	5714880
sT5	26100001	26200000	0.48386	0.08153	0.00349	0.00052		sT2	1133310	1133670		sA6	5247163	5248416	sT1	5717105	5718278
sT5	26200001	26300000	0.62663	0.02052	0.00572	0.00111		sT2	1133966	1148106		sA6	5260364	5260969	sT1	5725668	5726669
sT5	26300001	26400000	0.5064	0.10367	0.00296	0.0005		sT2	1154748	1158369		sA6	5261453	5262934	sT1	5727044	5728460
sT5	26400001	26485201	0.600439	0.0308564	0.00295771	0.000481215		sT2	1163079	1166410		sA6	5263053	5267049	sT1	5728625	5732381
sA6	1	100000	0.70111	0.03973	0.00567	0.00083		sT2	1167810	1170602		sA6	5274224	5275819	sT1	5737799	5740081
sA6	100001	200000	0.795136	0.0235779	0.00824121	0.00186935		sT2	1178518	1182071		sA6	5279500	5280440	sT1	5746034	5746886
sA6	200001	300000	0.67946	0.08088	0.00788	0.0017		sT2	1182169	1188774		sA6	5281201	5282237	sT1	5747848	5748722
sA6	300001	400000	0.57041	0.13621	0.00188	0.00043		sT2	1196968	1209681		sA6	5284167	5287032	sT1	5750294	5753761
sA6	400001	500000	0.45923	0.18246	0.00092	6e-05		sT2	1210533	1212858		sA6	5287685	5288840	sT1	5754230	5755410
sA6	500001	600000	0.53092	0.10031	0.00534	0.00084		sT2	1221947	1242438		sA6	5289100	5290385	sT1	5755723	5756985
sA6	600001	700000	0.66322	0.08467	0.00555	0.00091		sT2	1243263	1267920		sA6	5290687	5292024	sT1	5757256	5758590
sA6	700001	800000	0.72008	0.0343417	0.00514573	0.000713568		sT2	1267945	1273247		sA6	5293306	5293737	sT1	5759857	5760285
sA6	800001	900000	0.74122	0.09621	0.00335	0.00033		sT2	1273249	1284788		sA6	5294115	5294955	sT1	5760981	5762081
sA6	900001	1000000	0.6919	0.05477	0.00207	0.00053		sT2	1284799	1305828		sA6	5295264	5298462	sT1	5762278	5765758
sA6	1000001	1100000	0.67548	0.02449	0.0027	0.0004		sT2	1306399	1311387		sA6	5300948	5302923	sT1	5767875	5769832
sA6	1100001	1200000	0.69606	0.00563	0.00338	0.00051		sT2	1314309	1320037		sA6	5303069	5304346	sT1	5770017	5771294
sA6	1200001	1300000	0.65147	0.05286	0.00873	0.00143		sT2	1321440	1339970		sA6	5305398	5306244	sT1	5772235	5773222
sA6	1300001	1400000	0.6928	0.04399	0.00412	0.00061		sT2	1348093	1378595		sA6	5306858	5310269	sT1	5773575	5777040
sA6	1400001	1500000	0.8029	0.03422	0.00501	0.00081		sT2	1379297	1386596		sA6	5310985	5313104	sT1	5777582	5779629
sA6	1500001	1600000	0.57039	0.0524	0.00496	0.00095		sT2	1386877	1387545		sA6	5317633	5318094	sT1	5783083	5784199
sA6	1600001	1700000	0.5622	0.14429	0.00226	0.00035		sT2	1387993	1401460		sA6	5323863	5327168	sT1	5789329	5792587
sA6	1700001	1800000	0.68442	0.03721	0.00492	0.00065		sT2	1402533	1421813		sA6	5327775	5329101	sT1	5792937	5794188
sA6	1800001	1900000	0.79422	0.06584	0.00357	0.00061		sT2	1423869	1433297		sA6	5330071	5331345	sT1	5794791	5796272
sA6	1900001	2000000	0.63697	0.04761	0.00399	0.00066		sT2	1433304	1482652		sA6	5331589	5335355	sT1	5796250	5800374
sA6	2000001	2100000	0.68291	0.06099	0.00309	0.00038		sT2	1482661	1492451		sA6	5335829	5338172	sT1	5800513	5802747
sA6	2100001	2200000	0.84861	0.0365	0.00465	0.00048		sT2	1492459	1493829		sA6	5340129	5346668	sT1	5810991	5813057
sA6	2200001	2300000	0.62274	0.03629	0.00283	0.0004		sT2	1494358	1500157		sA6	5343708	5344025	sT1	5809717	5810368
sA6	2300001	2400000	0.69786	0.02559	0.0045	0.00057		sT2	1507220	1512635		sA6	5348346	5350693	sT1	5814752	5816838
sA6	2400001	2500000	0.65688	0.07745	0.00409	0.0006		sT2	1513242	1515373		sA6	5351193	5352214	sT1	5817582	5818322
sA6	2500001	2600000	0.71257	0.06253	0.00365	0.00069		sT2	1516336	1517969		sA6	5352710	5355326	sT1	5818556	5821402
sA6	2600001	2700000	0.61656	0.03085	0.00269	0.00047		sT2	1523139	1551197		sA6	5355847	5361228	sT1	5821767	5827185
sA6	2700001	2800000	0.73454	0.01683	0.00133	0.00031		sT2	1556842	1571283		sA6	5362485	5367947	sT1	5828440	5830467
sA6	2800001	2900000	0.75622	0.02452	0.00573	0.00099		sT2	1572265	1577345		sA6	5365131	5366631	sT1	5830617	5831959
sA6	2900001	3000000	0.69641	0.03623	0.00325	0.00057		sT2	1577440	1581988		sA6	5370256	5371802	sT1	5833135	5833602
sA6	3000001	3100000	0.74704	0.03233	0.0033	0.00039		sT2	1583247	1585586		sA6	5372309	5377136	sT1	5834198	5839003
sA6	3100001	3200000	0.69127	0.03406	0.00247	0.00056		sT2	1585592	1598712		sA6	5378397	5378933	sT1	5840229	5840762
sA6	3200001	3300000	0.78283	0.01453	0.00688	0.00066		sT2	1602831	1604822		sA6	5380808	5385219	sT1	5842653	5847156
sA6	3300001	3400000	0.69447	0.06884	0.00369	0.00083		sT2	1615146	1615960		sA6	5385600	5393904	sT1	5847363	5855480
sA6	3400001	3500000	0.70545	0.09908	0.00376	0.00041		sT2	1616809	1619363		sA6	5397762	5400568	sT1	5859311	5862420
sA6	3500001	3600000	0.63293	0.02187	0.00164	0.00024		sT2	1619631	1640460		sA6	5400917	5402520	sT1	5862834	5864065
sA6	3600001	3700000	0.7037	0.04919	0.00239	0.00052		sT2	1641196	1665969		sA6	5402692	5404072	sT1	5864734	5865865
sA6	3700001	3800000	0.77735	0.01418	0.00218	0.00041		sT2	1667653	1678390		sA6	5404349	5406182	sT1	5866261	5868070
sA6	3800001	3900000	0.65063	0.17192	0.00515	0.0006		sT2	1681101	1685415		sA6	5406514	5408414	sT1	5868443	5870248
sA6	3900001	4000000	0.5689	0.12398	0.00479	0.00056		sT2	1685915	1698853		sA6	5408728	5409597	sT1	5870727	5871602
sA6	4000001	4100000	0.62291	0.04994	0.00247	0.00055		sT2	1699201	1708836		sA6	5411841	5412827	sT1	5873968	5874877
sA6	4100001	4200000	0.50171	0.08944	0.00522	0.00068		sT2	1711043	1715541		sA6	5415136	5416757	sT1	5877225	5878997
sA6	4200001	4300000	0.58482	0.11032	0.00379	0.00048		sT2	1716135	1716333		sA6	5419991	5421764	sT1	5881046	5882929
sA6	4300001	4400000	0.55698	0.06382	0.00863	0.00148		sT2	1723757	1733530		sA6	5421897	5422467	sT1	5883350	5883568
sA6	4400001	4500000	0.67381	0.113	0.00532	0.0007		sT2	1735569	1741701		sA6	5423927	5425446	sT1	5884935	5887344
sA6	4500001	4600000	0.67498	0.05761	0.00221	0.00032		sT2	1745029	1752838		sA6	5425432	5426206	sT1	5886404	5887195
sA6	4600001	4700000	0.44882	0.10002	0.00476	0.00104		sT2	1753651	1755115		sA6	5429063	5430177	sT1	5889955	5891059
sA6	4700001	4800000	0.5965	0.12932	0.00313	0.00045		sT2	1756489	1757811		sA6	5430424	5430896	sT1	5891312	5891793
sA6	4800001	4900000	0.65508	0.1201	0.00296	0.00056		sT2	1758696	1761259		sA6	5431051	5432926	sT1	5891994	5893780
sA6	4900001	5000000	0.59247	0.0848	0.00197	0.00037		sT2	1763800	1790856		sA6	5434026	5435830	sT1	5894478	5896438
sA6	5000001	5100000	0.55761	0.14531	0.01022	0.0014		sT2	1795761	1798550		sA6	5435980	5443554	sT1	5896423	5899965
sA6	5100001	5200000	0.59264	0.03888	0.02259	0.00371		sT2	1798955	1810991		sA6	5445644	5448042	sT1	5905915	5908252
sA6	5200001	5300000	0.61236	0.04186	0.02002	0.00278		sT2	1819712	1821079		sA6	5448397	5450549	sT1	5908365	5911007
sA6	5300001	5400000	0.71805	0.08585	0.01312	0.00157		sT2	1821126	1828469		sA6	5450994	5453591	sT1	5911005	5914265
sA6	5400001	5500000	0.61877	0.04812	0.01716	0.00258		sT2	1828496	1864483		sA6	5456714	5459521	sT1	5916585	5919266
sA6	5500001	5600000	0.61288	0.09796	0.01492	0.00198		sT2	1880781	1903180		sA6	5459703	5462303	sT1	5919453	5922307
sA6	5600001	5700000	0.80839	0.04582	0.01995	0.00248		sT2	1907975	1934223		sA6	5462562	5468797	sT1	5922384	5928568
sA6	5700001	5800000	0.63307	0.12821	0.01642	0.00199		sT2	1934225	1934917		sA6	5471051	5473027	sT1	5930219	5932327
sA6	5800001	5900000	0.73868	0.15113	0.01859	0.00186		sT2	1937544	1939954		sA6	5473726	5474852	sT1	5932983	5934119
sA6	5900001	6000000	0.66819	0.09831	0.01856	0.00297		sT2	1940509	1943525		sA6	5475614	5477330	sT1	5934854	5936637
sA6	6000001	6100000	0.66433	0.04976	0.01755	0.00231		sT2	1944871	2013979		sA6	5488599	5492239	sT1	5947600	5951093
sA6	6100001	6200000	0.60568	0.27961	0.0162	0.00254		sT2	2014005	2018100		sA6	5492395	5493138	sT1	5951314	5952094
sA6	6200001	6300000	0.80098	0.1185	0.0163	0.00206		sT2	2018161	2018814		sA6	5494073	5495242	sT1	5953181	5954014
sA6	6300001	6400000	0.68206	0.0753	0.01587	0.00201		sT2	2021304	2021507		sA6	5503184	5504123	sT1	5964564	5965535
sA6	6400001	6500000	0.6507	0.04438	0.01666	0.00251		sT2	2031221	2031715		sA6	5505389	5506311	sT1	5966684	5967636
sA6	6500001	6600000	0.70919	0.0815	0.02234	0.00349		sT2	2031992	2043607		sA6	5507375	5511748	sT1	5968710	5972938
sA6	6600001	6700000	0.56226	0.07191	0.01578	0.00228		sT2	2045162	2045495		sA6	5519466	5520545	sT1	5977719	5978798
sA6	6700001	6800000	0.65817	0.15083	0.0154	0.00231		sT2	2045674	2048279		sA6	5521819	5523671	sT1	5979780	5980298
sA6	6800001	6900000	0.58352	0.06209	0.02005	0.00298		sT2	2050063	2066743		sA6	5528812	5532408	sT1	5985128	5990130
sA6	6900001	7000000	0.62588	0.09401	0.01786	0.00238		sT2	2066749	2071134		sA6	5532518	5533666	sT1	5988865	5990025
sA6	7000001	7100000	0.38019	0.10857	0.01421	0.0021		sT2	2071139	2087114		sA6	5534043	5535265	sT1	5990551	5992074
sA6	7100001	7200000	0.60169	0.10432	0.02068	0.00352		sT2	2087725	2119372		sA6	5535757	5539865	sT1	5992281	5996225
sA6	7200001	7300000	0.5808	0.07984	0.02174	0.00272		sT2	2119382	2140959		sA6	5535877	5536953	sT1	5992381	5993553
sA6	7300001	7400000	0.55773	0.07372	0.01667	0.00242		sT2	2142914	2234044		sA6	5540549	5544348	sT1	5997727	6000762
sA6	7400001	7500000	0.62685	0.09268	0.01729	0.00222		sT2	2235221	2254731		sA6	5544908	5550166	sT1	6001304	6006547
sA6	7500001	7600000	0.59669	0.08673	0.01672	0.00282		sT2	2255582	2259435		sA6	5554124	5554474	sT1	6010261	6010789
sA6	7600001	7700000	0.43046	0.1495	0.01615	0.00225		sT2	2260267	2266225		sA6	5555808	5558661	sT1	6011896	6012504
sA6	7700001	7800000	0.35327	0.0791	0.01876	0.00272		sT2	2271527	2271704		sA6	5569895	5574622	sT1	6024147	6025927
sA6	7800001	7900000	0.77119	0.06774	0.02115	0.00252		sT2	2272063	2303769		sA6	5575240	5578133	sT1	6026883	6029508
sA6	7900001	8000000	0.39733	0.12338	0.01454	0.00254		sT2	2303778	2317917		sA6	5579540	5581351	sT1	6030321	6032098
sA6	8000001	8100000	0.4832	0.09152	0.01496	0.00271		sT2	2317922	2327870		sA6	5581800	5582789	sT1	6032511	6033496
sA6	8100001	8200000	0.66093	0.11644	0.02196	0.00325		sT2	2338946	2363695		sA6	5583111	5585279	sT1	6033835	6036404
sA6	8200001	8300000	0.54868	0.09702	0.01821	0.00304		sT2	2364884	2375509		sA6	5586365	5587186	sT1	6037660	6038001
sA6	8300001	8400000	0.41239	0.2764	0.00798	0.00115		sT2	2377047	2410850		sA6	5593214	5595513	sT1	6042179	6043858
sA6	8400001	8500000	0.66512	0.11294	0.02502	0.00341		sT2	2410852	2451587		sA6	5598801	5600018	sT1	6044270	6045368
sA6	8500001	8600000	0.50139	0.12459	0.02168	0.00297		sT2	2453179	2454443		sA6	5599995	5602392	sT1	6045575	6047493
sA6	8600001	8700000	0.5851	0.11733	0.01317	0.00222		sT2	2461189	2474449		sA6	5609826	5610167	sT1	6051639	6051980
sA6	8700001	8800000	0.55923	0.08822	0.02284	0.0031		sT2	2474972	2485503		sA6	5610562	5614636	sT1	6052584	6056512
sA6	8800001	8900000	0.61368	0.09175	0.02021	0.00295		sT2	2486226	2515045		sA6	5614914	5616588	sT1	6056630	6058412
sA6	8900001	9000000	0.45559	0.09427	0.01673	0.00213		sT2	2531410	2534286		sA6	5616921	5618691	sT1	6058646	6060260
sA6	9000001	9100000	0.63192	0.16154	0.01558	0.00229		sT2	2537955	2539760		sA6	5619005	5623964	sT1	6060689	6065269
sA6	9100001	9200000	0.36459	0.09513	0.01638	0.00259		sT2	2550917	2553995		sA6	5624132	5628078	sT1	6066074	6069136
sA6	9200001	9300000	0.37404	0.10989	0.01668	0.00234		sT2	2553997	2555153		sA6	5632245	5635056	sT1	6073517	6076322
sA6	9300001	9400000	0.55661	0.10797	0.01699	0.00249		sT2	2555305	2557180		sA6	5635377	5637442	sT1	6076528	6079027
sA6	9400001	9500000	0.61172	0.15605	0.02083	0.0029		sT2	2571139	2571914		sA6	5637401	5640020	sT1	6078548	6081180
sA6	9500001	9600000	0.6409	0.09666	0.01386	0.00195		sT2	2573332	2577793		sA6	5640690	5641185	sT1	6081820	6082393
sA6	9600001	9700000	0.59271	0.11071	0.0185	0.00264		sT2	2578126	2579866		sA6	5641502	5643104	sT1	6082706	6084326
sA6	9700001	9800000	0.58836	0.15634	0.01824	0.00265		sT2	2581614	2584360		sA6	5644226	5647299	sT1	6085878	6088263
sA6	9800001	9900000	0.54789	0.16689	0.01773	0.00217		sT2	2595957	2620645		sA6	5648429	5650375	sT1	6089364	6091772
sA6	9900001	10000000	0.62868	0.10432	0.01524	0.00219		sT2	2622764	2623039		sA6	5650737	5652656	sT1	6091944	6093934
sA6	10000001	10100000	0.68343	0.2091	0.01099	0.00142		sT2	2623249	2623559		sA6	5654173	5657662	sT1	6095763	6099006
sA6	10100001	10200000	0.69478	0.03976	0.02039	0.00282		sT2	2624265	2673372		sA6	5657675	5659914	sT1	6099139	6101271
sA6	10200001	10300000	0.57987	0.11456	0.0178	0.00304		sT2	2678921	2713796		sA6	5660247	5661666	sT1	6101539	6103522
sA6	10300001	10400000	0.47091	0.1457	0.01547	0.00225		sT2	2713827	2774668		sA6	5662167	5663277	sT1	6103531	6104650
sA6	10400001	10500000	0.46763	0.12318	0.01899	0.00298		sT2	2783030	2784112		sA6	5664300	5670886	sT1	6109912	6112256
sA6	10500001	10600000	0.57797	0.08853	0.01757	0.00196		sT2	2785875	2786590		sA6	5671579	5674141	sT1	6112907	6115317
sA6	10600001	10700000	0.45368	0.10664	0.01965	0.00275		sT2	2802737	2827948		sA6	5675134	5677478	sT1	6123232	6125525
sA6	10700001	10800000	0.4252	0.13423	0.01665	0.00217		sT2	2831232	2839990		sA6	5677798	5679072	sT1	6125989	6127153
sA6	10800001	10900000	0.56009	0.06761	0.01711	0.00243		sT2	2840950	2841669		sA6	5679569	5681952	sT1	6127702	6130199
sA6	10900001	11000000	0.35676	0.0814	0.01608	0.00201		sT2	2844089	2860620		sA6	5682694	5685706	sT1	6130527	6133152
sA6	11000001	11100000	0.61758	0.11589	0.01981	0.00245		sT2	2861335	2883008		sA6	5685759	5687373	sT1	6133612	6134707
sA6	11100001	11200000	0.31756	0.18222	0.01238	0.0023		sT2	2885438	2892693		sA6	5688218	5690610	sT1	6135519	6138001
sA6	11200001	11300000	0.41419	0.24689	0.01474	0.0026		sT2	2894206	2895034		sA6	5690841	5692018	sT1	6140706	6141563
sA6	11300001	11400000	0.64779	0.17565	0.0127	0.00164		sT2	2895644	2905733		sA6	5692627	5694433	sT1	6142204	6144057
sA6	11400001	11500000	0.62258	0.05789	0.02265	0.00284		sT2	2906377	2908039		sA6	5694499	5697163	sT1	6144236	6146730
sA6	11500001	11600000	0.38905	0.22057	0.01619	0.00227		sT2	2908074	2926006		sA6	5698914	5703240	sT1	6151084	6155339
sA6	11600001	11700000	0.4123	0.20537	0.0159	0.0022		sT2	2929961	2942837		sA6	5703589	5705648	sT1	6155675	6157680
sA6	11700001	11800000	0.37928	0.0715	0.017	0.00231		sT2	2942886	2953904		sA6	5705925	5709244	sT1	6157979	6161125
sA6	11800001	11900000	0.5397	0.21609	0.01887	0.00203		sT2	2958107	2981742		sA6	5709784	5713243	sT1	6161503	6164816
sA6	11900001	12000000	0.42735	0.13437	0.01289	0.00219		sT2	2982904	2987434		sA6	5715517	5718002	sT1	6165558	6167901
sA6	12000001	12100000	0.45073	0.20401	0.02174	0.00283		sT2	2994273	3003028		sA6	5718235	5719215	sT1	6168144	6169125
sA6	12100001	12200000	0.53932	0.16901	0.01904	0.00278		sT2	3038891	3040248		sA6	5719665	5724748	sT1	6169580	6174640
sA6	12200001	12300000	0.37448	0.1819	0.01226	0.00181		sT2	3053283	3084514		sA6	5725125	5727934	sT1	6174941	6177820
sA6	12300001	12400000	0.38046	0.18527	0.01455	0.00189		sT2	3104047	3108861		sA6	5728122	5730391	sT1	6178053	6180281
sA6	12400001	12500000	0.41055	0.19524	0.01318	0.00225		sT2	3160801	3162478		sA6	5730587	5732730	sT1	6180525	6182994
sA6	12500001	12600000	0.58426	0.32689	0.01667	0.00207		sT2	3177723	3183088		sA6	5733987	5735668	sT1	6184031	6185596
sA6	12600001	12700000	0.36738	0.16768	0.01889	0.00251		sT2	3183826	3186468		sA6	5735718	5738602	sT1	6185722	6188648
sA6	12700001	12800000	0.52728	0.12112	0.01985	0.00287		sT2	3188236	3188422		sA6	5740331	5742098	sT1	6190236	6191792
sA6	12800001	12900000	0.59628	0.21985	0.01997	0.00263		sT2	3197748	3203387		sA6	5743286	5745810	sT1	6192453	6194751
sA6	12900001	13000000	0.45773	0.11915	0.00882	0.00114		sT2	3221519	3226057		sA6	5747349	5750160	sT1	6196248	6198457
sA6	13000001	13100000	0.53053	0.13497	0.01925	0.00213		sT2	3226060	3232346		sA6	5751415	5752864	sT1	6199976	6201502
sA6	13100001	13200000	0.48003	0.39929	0.01114	0.00076		sT2	3260187	3263171		sA6	5753583	5754585	sT1	6202224	6203246
sA6	13200001	13300000	0.46168	0.45124	0.0088	0.00093		sT2	3268627	3268844		sA6	5755316	5756839	sT1	6203513	6205301
sA6	13300001	13400000	0.35501	0.30722	0.0088	0.00113		sT2	3278739	3280412		sA6	5761498	5764678	sT1	6207280	6210304
sA6	13400001	13500000	0.58318	0.26783	0.01743	0.00166		sT2	3331724	3335278		sA6	5764782	5767436	sT1	6210462	6213312
sA6	13500001	13600000	0.49842	0.28249	0.01328	0.00188		sT2	3343366	3348976		sA6	5767616	5770782	sT1	6213517	6216688
sA6	13600001	13700000	0.44544	0.2081	0.01641	0.00203		sT2	3353785	3357044		sA6	5771490	5772868	sT1	6217184	6218690
sA6	13700001	13800000	0.43764	0.38209	0.01	0.00125		sT2	3365468	3367931		sA6	5781976	5783101	sT1	6226677	6227831
sA6	13800001	13900000	0.39463	0.30729	0.00875	0.00119		sT2	3369795	3371058		sA6	5788939	5789382	sT1	6232487	6232930
sA6	13900001	14000000	0.45893	0.43843	0.00757	0.00082		sT2	3379426	3379577		sA6	5791819	5792070	sT1	6235330	6235431
sA6	14000001	14100000	0.3408	0.26333	0.01142	0.00126		sT2	3379780	3381341		sA6	5792832	5795580	sT1	6236431	6238957
sA6	14100001	14200000	0.3289	0.36889	0.00951	0.00101		sT2	3396527	3397475		sA6	5797263	5802540	sT1	6239184	6240553
sA6	14200001	14300000	0.46769	0.49106	0.01109	0.00131		sT2	3397491	3398148		sA6	5811194	5816527	sT1	6245732	6251469
sA6	14300001	14400000	0.43291	0.42125	0.01267	0.00128		sT2	3398649	3402278		sA6	5816701	5819549	sT1	6251745	6254500
sA6	14400001	14500000	0.27412	0.24746	0.01206	0.00129		sT2	3404744	3430262		sA6	5820186	5821709	sT1	6255181	6256595
sA6	14500001	14600000	0.54247	0.25246	0.01809	0.00195		sT2	3430915	3436170		sA6	5822133	5824811	sT1	6257014	6259677
sA6	14600001	14700000	0.57548	0.3763	0.00927	0.001		sT2	3440671	3447488		sA6	5825233	5826578	sT1	6260014	6261387
sA6	14700001	14800000	0.57801	0.449678	0.0101608	0.00105528		sT2	3456451	3482682		sA6	5833024	5841850	sT1	6261889	6265052
sA6	14800001	14900000	0.25278	0.3558	0.00992	0.00129		sT2	3482686	3492017		sA6	5846538	5849054	sT1	6265844	6268381
sA6	14900001	15000000	0.26182	0.45676	0.01086	0.0007		sT2	3492780	3510355		sA6	5850982	5852321	sT1	6270221	6271299
sA6	15000001	15100000	0.619816	0.234429	0.0025102	0.000163265		sT2	3510358	3528106		sA6	5852491	5855721	sT1	6271626	6274730
sA6	15100001	15200000	0.472162	0.314954	0.00205076	0.000426396		sT2	3528477	3537777		sA6	5856822	5859412	sT1	6280986	6283450
sA6	15200001	15300000	0.426152	0.299533	0.00467005	0.000781726		sT2	3538153	3560229		sA6	5860414	5863114	sT1	6285450	6288057
sA6	15300001	15400000	0.193566	0.314677	0.000121212	5.05e-05		sT2	3561375	3585280		sA6	5864003	5866971	sT1	6288978	6291900
sA6	15400001	15500000	0.316376	0.326102	0.00529949	0.000639594		sT2	3594534	3620124		sA6	5867337	5869704	sT1	6292261	6294533
sA6	15500001	15600000	0.787818	0.306535	0.00912121	0.000434343		sT2	3623590	3682322		sA6	5870954	5879695	sT1	6296509	6304962
sA6	15600001	15700000	0.410523	0.483196	0.00485427	0.000422111		sT2	3683192	3683855		sA6	5880537	5883638	sT1	6305672	6308756
sA6	15700001	15800000	0.66645	0.29124	0.01007	0.00147		sT2	3689365	3690600		sA6	5884002	5884713	sT1	6309128	6309823
sA6	15800001	15900000	0.30726	0.29425	0.00756	0.00103		sT2	3700423	3702479		sA6	5885049	5886308	sT1	6309900	6311591
sA6	15900001	16000000	0.52162	0.38588	0.00838	0.00123		sT2	3709927	3767062		sA6	5886473	5888922	sT1	6311587	6314349
sA6	16000001	16100000	0.47068	0.31179	0.00712	0.00097		sT2	3767087	3782423		sA6	5890997	5894460	sT1	6316726	6320231
sA6	16100001	16200000	0.48066	0.3754	0.01301	0.00157		sT2	3782456	3828079		sA6	5895607	5896229	sT1	6320485	6321692
sA6	16200001	16300000	0.41447	0.54087	0.00401	0.00046		sT2	3828199	3831866		sA6	5900695	5905759	sT1	6321852	6326808
sA6	16300001	16400000	0.22966	0.32824	0.01391	0.00162		sT2	3832959	3883019		sA6	5910615	5911049	sT1	6327140	6327874
sA6	16400001	16500000	0.42116	0.28342	0.01474	0.00134		sT2	3884607	3897870		sA6	5911496	5921287	sT1	6328115	6337864
sA6	16500001	16600000	0.3577	0.32721	0.01018	0.00136		sT2	3899350	3907574		sA6	5921628	5923068	sT1	6338222	6339489
sA6	16600001	16700000	0.62103	0.46081	0.00734	0.00088		sT2	3908101	3912288		sA6	5927775	5929610	sT1	6343392	6345218
sA6	16700001	16800000	0.4538	0.34724	0.01578	0.00183		sT2	3912860	3916370		sA6	5930419	5931875	sT1	6343231	6346721
sA6	16800001	16900000	0.37787	0.25281	0.01463	0.00172		sT2	3916396	3935510		sA6	5932649	5933515	sT1	6347415	6348247
sA6	16900001	17000000	0.42518	0.24167	0.01562	0.00197		sT2	3936145	3961334		sA6	5935105	5938541	sT1	6350880	6352783
sA6	17000001	17100000	0.38195	0.27678	0.01008	0.00125		sT2	3962176	3989743		sA6	5938643	5941177	sT1	6353337	6355841
sA6	17100001	17200000	0.18646	0.29556	0.01217	0.00224		sT2	4001355	4008477		sA6	5941728	5944052	sT1	6356396	6358664
sA6	17200001	17300000	0.4555	0.24038	0.02063	0.003		sT2	4008479	4008967		sA6	5944477	5946276	sT1	6359093	6360898
sA6	17300001	17400000	0.34086	0.29337	0.01882	0.00208		sT2	4011846	4013602		sA6	5946991	5950488	sT1	6361599	6365003
sA6	17400001	17500000	0.48225	0.17572	0.01276	0.00124		sT2	4015570	4017993		sA6	5950635	5951900	sT1	6365087	6366395
sA6	17500001	17600000	0.35033	0.24335	0.01011	0.0012		sT2	4017995	4019007		sA6	5952866	5953703	sT1	6369323	6369719
sA6	17600001	17700000	0.4238	0.25222	0.01649	0.0018		sT2	4022258	4035453		sA6	5954840	5956796	sT1	6369142	6371743
sA6	17700001	17800000	0.29072	0.23977	0.00455	0.00052		sT2	4035455	4064058		sA6	5957038	5959225	sT1	6372288	6374272
sA6	17800001	17900000	0.45908	0.22513	0.01225	0.00192		sT2	4101757	4103029		sA6	5963347	5963628	sT1	6378653	6378934
sA6	17900001	18000000	0.72111	0.12643	0.01403	0.00203		sT2	4112840	4113336		sA6	5966134	5967395	sT1	6382380	6383408
sA6	18000001	18100000	0.53774	0.20688	0.01565	0.00199		sT2	4113762	4118734		sA6	5967392	5972595	sT1	6383484	6388285
sA6	18100001	18200000	0.67141	0.10482	0.0188	0.00219		sT2	4124557	4124937		sA6	5973711	5978347	sT1	6389324	6394019
sA6	18200001	18300000	0.50058	0.20624	0.01669	0.00264		sT2	4129145	4131158		sA6	5980403	5981838	sT1	6400444	6407383
sA6	18300001	18400000	0.66241	0.23548	0.01629	0.00183		sT2	4148096	4152177		sA6	5982730	5984771	sT1	6408349	6410150
sA6	18400001	18500000	0.45181	0.19767	0.01383	0.00243		sT2	4154326	4155832		sA6	5985163	5987422	sT1	6410550	6412671
sA6	18500001	18600000	0.47185	0.2871	0.01738	0.0023		sT2	4160566	4164963		sA6	5996038	5999050	sT1	6420447	6423257
sA6	18600001	18700000	0.51199	0.18415	0.01053	0.00136		sT2	4165054	4169869		sA6	6004578	6008931	sT1	6425636	6429981
sA6	18700001	18800000	0.43652	0.2194	0.01519	0.00235		sT2	4174216	4178613		sA6	6004676	6007225	sT1	6425855	6428404
sA6	18800001	18900000	0.56376	0.16458	0.02163	0.00244		sT2	4181798	4188805		sA6	6010321	6010596	sT1	6430410	6432532
sA6	18900001	19000000	0.7208	0.12691	0.01309	0.0018		sT2	4200809	4206837		sA6	6017798	6018561	sT1	6432901	6434619
sA6	19000001	19100000	0.65031	0.24844	0.00966	0.00111		sT2	4207121	4285664		sA6	6018845	6022942	sT1	6434071	6438141
sA6	19100001	19200000	0.563065	0.272854	0.0123216	0.00143719		sT2	4285960	4306155		sA6	6024957	6027004	sT1	6440140	6442209
sA6	19200001	19300000	0.59199	0.21137	0.01672	0.0024		sT2	4306403	4337565		sA6	6027418	6029550	sT1	6442411	6444725
sA6	19300001	19400000	0.55514	0.24629	0.01626	0.00155		sT2	4337742	4340281		sA6	6029852	6030975	sT1	6444993	6446114
sA6	19400001	19500000	0.61554	0.36368	0.01285	0.00158		sT2	4341075	4343338		sA6	6033439	6036215	sT1	6448350	6451017
sA6	19500001	19600000	0.35484	0.16801	0.01514	0.00206		sT2	4346319	4349040		sA6	6036549	6036845	sT1	6451269	6451711
sA6	19600001	19700000	0.33825	0.19044	0.0151	0.00207		sT2	4349139	4442183		sA6	6040588	6042495	sT1	6455439	6456963
sA6	19700001	19800000	0.61296	0.1737	0.01516	0.00175		sT2	4443154	4443487		sA6	6045006	6046039	sT1	6457499	6458676
sA6	19800001	19900000	0.66687	0.07052	0.02329	0.00324		sT2	4444414	4449811		sA6	6047489	6048435	sT1	6459859	6460898
sA6	19900001	20000000	0.74082	0.20391	0.01637	0.00153		sT2	4480004	4481939		sA6	6050480	6051731	sT1	6462761	6464158
sA6	20000001	20100000	0.4849	0.15671	0.01477	0.00207		sT2	4482386	4486886		sA6	6055379	6057028	sT1	6465811	6467646
sA6	20100001	20200000	0.5664	0.18039	0.01834	0.0027		sT2	4487563	4498593		sA6	6057124	6061606	sT1	6467644	6472339
sA6	20200001	20300000	0.60933	0.1026	0.01648	0.00211		sT2	4501885	4504647		sA6	6061949	6067367	sT1	6472629	6478032
sA6	20300001	20400000	0.560392	0.184864	0.0188643	0.00224121		sT2	4506307	4506702		sA6	6067622	6072013	sT1	6478937	6482616
sA6	20400001	20500000	0.47495	0.1424	0.01823	0.00241		sT2	4507929	4508825		sA6	6072017	6072630	sT1	6482911	6483267
sA6	20500001	20600000	0.44281	0.19467	0.01091	0.00166		sT2	4509720	4528212		sA6	6073148	6078886	sT1	6490562	6495787
sA6	20600001	20700000	0.49093	0.24566	0.01854	0.00273		sT2	4528868	4537782		sA6	6081231	6083858	sT1	6495550	6498277
sA6	20700001	20800000	0.5827	0.1748	0.01565	0.00182		sT2	4538227	4551880		sA6	6084179	6087155	sT1	6503415	6506992
sA6	20800001	20900000	0.4445	0.22238	0.01278	0.00125		sT2	4552676	4553223		sA6	6087968	6088622	sT1	6507229	6508000
sA6	20900001	21000000	0.68939	0.2357	0.01456	0.00195		sT2	4558938	4576261		sA6	6089714	6093692	sT1	6509110	6513105
sA6	21000001	21100000	0.39163	0.17586	0.01344	0.00212		sT2	4577370	4600166		sA6	6094964	6095602	sT1	6514543	6515338
sA6	21100001	21200000	0.59904	0.1559	0.01872	0.0028		sT2	4600389	4604498		sA6	6096912	6099070	sT1	6516458	6518449
sA6	21200001	21300000	0.52691	0.10192	0.02118	0.00265		sT2	4604769	4606005		sA6	6101309	6106311	sT1	6520409	6525386
sA6	21300001	21400000	0.60219	0.11206	0.0173	0.00267		sT2	4606051	4609517		sA6	6108071	6108478	sT1	6527097	6527492
sA6	21400001	21500000	0.60636	0.06538	0.01955	0.00251		sT2	4611708	4628039		sA6	6109274	6111917	sT1	6528352	6531015
sA6	21500001	21600000	0.6971	0.10341	0.02012	0.00266		sT2	4629124	4633204		sA6	6114890	6119693	sT1	6533211	6538132
sA6	21600001	21700000	0.49943	0.19392	0.01395	0.00171		sT2	4633450	4645064		sA6	6119693	6123269	sT1	6538121	6541796
sA6	21700001	21800000	0.75665	0.12329	0.01915	0.00235		sT2	4673288	4674157		sA6	6123726	6125460	sT1	6541983	6543724
sA6	21800001	21862786	0.707339	0.664655	0.00399771	0.000270761		sT2	4674190	4696472		sA6	6128220	6129814	sT1	6545284	6548943
sA7	1	100000	0.55393	0.15079	0.01208	0.00159		sT2	4696840	4701168		sA6	6136840	6138389	sT1	6554800	6556336
sA7	100001	200000	0.46985	0.07144	0.01983	0.00313		sT2	4716606	4723534		sA6	6145268	6149388	sT1	6563694	6567818
sA7	200001	300000	0.54304	0.38908	0.01635	0.00222		sT2	4727207	4727660		sA6	6152485	6155778	sT1	6570753	6574009
sA7	300001	400000	0.5538	0.14635	0.01878	0.00294		sT2	4731464	4736635		sA6	6157460	6164966	sT1	6574937	6583048
sA7	400001	500000	0.41738	0.28201	0.01423	0.00171		sT2	4736805	4738171		sA6	6166233	6166577	sT1	6584287	6584631
sA7	500001	600000	0.6365	0.17556	0.01249	0.00152		sT2	4744459	4769737		sA6	6167623	6170960	sT1	6585844	6589099
sA7	600001	700000	0.59391	0.15905	0.01286	0.00196		sT2	4772997	4773349		sA6	6171753	6174589	sT1	6589266	6592725
sA7	700001	800000	0.56872	0.16878	0.01565	0.00189		sT2	4777833	4779051		sA6	6175090	6176598	sT1	6592730	6595632
sA7	800001	900000	0.45801	0.14089	0.01293	0.00141		sT2	4787433	4787831		sA6	6177058	6177749	sT1	6595023	6595516
sA7	900001	1000000	0.60973	0.23842	0.0162	0.00195		sT2	4788906	4792865		sA6	6182558	6187939	sT1	6605112	6609556
sA7	1000001	1100000	0.22072	0.18644	0.00756	0.00125		sT2	4797103	4800475		sA6	6187883	6188742	sT1	6609482	6610742
sA7	1100001	1200000	0.39215	0.15362	0.00941	0.00143		sT2	4806397	4808993		sA6	6189084	6193211	sT1	6610995	6613754
sA7	1200001	1300000	0.42183	0.11692	0.01475	0.00215		sT2	4842202	4844798		sA6	6192310	6192873	sT1	6614078	6615267
sA7	1300001	1400000	0.45456	0.12371	0.01886	0.00299		sT2	4845012	4849724		sA6	6193799	6197332	sT1	6615617	6619154
sA7	1400001	1500000	0.49073	0.25305	0.01706	0.00224		sT2	4862097	4864633		sA6	6206841	6209895	sT1	6620557	6623642
sA7	1500001	1600000	0.45803	0.14668	0.01908	0.00188		sT2	4864666	4866024		sA6	6210049	6211381	sT1	6623846	6625087
sA7	1600001	1700000	0.40732	0.12782	0.0184	0.00282		sT2	4898673	4946212		sA6	6212098	6221976	sT1	6625664	6635927
sA7	1700001	1800000	0.40089	0.12559	0.01492	0.00194		sT2	4946438	4955567		sA6	6223292	6225796	sT1	6636600	6639011
sA7	1800001	1900000	0.49772	0.23883	0.01858	0.00213		sT2	4959328	4971303		sA6	6226170	6229703	sT1	6639205	6642975
sA7	1900001	2000000	0.55399	0.44633	0.01236	0.00153		sT2	4975599	4981610		sA6	6229803	6231328	sT1	6643298	6644691
sA7	2000001	2100000	0.52366	0.18969	0.01838	0.00188		sT2	4982708	4986149		sA6	6232156	6233557	sT1	6645844	6647070
sA7	2100001	2200000	0.5083	0.20644	0.0244	0.00304		sT2	4990662	4992017		sA6	6235104	6235898	sT1	6648370	6649706
sA7	2200001	2300000	0.50584	0.15548	0.0126	0.00195		sT2	4992331	4999797		sA6	6237625	6239820	sT1	6650938	6653578
sA7	2300001	2400000	0.59142	0.16339	0.02035	0.00255		sT2	4999884	5028463		sA6	6240512	6242157	sT1	6653618	6655770
sA7	2400001	2500000	0.44742	0.17416	0.01346	0.00138		sT2	5047193	5050706		sA6	6242515	6245081	sT1	6655890	6658449
sA7	2500001	2600000	0.46294	0.1651	0.01476	0.00153		sT2	5069735	5070673		sA6	6245250	6247542	sT1	6658653	6660931
sA7	2600001	2700000	0.40688	0.15724	0.01899	0.00307		sT2	5097034	5115332		sA6	6248389	6254574	sT1	6662505	6668754
sA7	2700001	2800000	0.50533	0.14892	0.01059	0.00127		sT2	5116432	5121019		sA6	6255221	6260806	sT1	6669164	6674722
sA7	2800001	2900000	0.39947	0.27656	0.00764	0.0008		sT2	5124216	5152056		sA6	6266352	6266894	sT1	6675966	6676508
sA7	2900001	3000000	0.51821	0.26213	0.01397	0.00205		sT2	5158874	5179683		sA6	6267491	6268999	sT1	6676906	6678462
sA7	3000001	3100000	0.44333	0.20956	0.01642	0.00222		sT2	5180310	5197481		sA6	6270086	6275297	sT1	6679639	6684793
sA7	3100001	3200000	0.53039	0.28055	0.01429	0.00154		sT2	5197505	5197648		sA6	6275909	6277319	sT1	6685433	6686714
sA7	3200001	3300000	0.28801	0.29223	0.01101	0.00137		sT2	5198141	5214099		sA6	6278037	6282018	sT1	6687300	6691626
sA7	3300001	3400000	0.37252	0.24024	0.0102	0.00139		sT2	5215757	5216327		sA6	6283272	6286612	sT1	6693020	6696372
sA7	3400001	3500000	0.48765	0.26633	0.01207	0.00118		sT2	5217634	5218764		sA6	6286813	6292848	sT1	6696572	6702641
sA7	3500001	3600000	0.49347	0.22866	0.01347	0.00162		sT2	5219033	5220167		sA6	6296116	6301760	sT1	6707123	6709204
sA7	3600001	3700000	0.5785	0.36126	0.01314	0.00168		sT2	5220370	5223227		sA6	6301853	6303540	sT1	6710004	6711651
sA7	3700001	3800000	0.22662	0.27645	0.01034	0.00125		sT2	5223604	5225518		sA6	6303616	6305760	sT1	6711707	6713845
sA7	3800001	3900000	0.48201	0.44137	0.01322	0.00169		sT2	5225525	5226675		sA6	6306363	6306940	sT1	6715199	6715759
sA7	3900001	4000000	0.62625	0.31624	0.01144	0.00149		sT2	5226817	5235772		sA6	6307771	6309035	sT1	6716583	6717816
sA7	4000001	4100000	0.31705	0.35291	0.0057	0.00066		sT2	5242418	5246797		sA6	6309340	6312786	sT1	6718125	6721489
sA7	4100001	4200000	0.34298	0.26522	0.01683	0.00198		sT2	5254928	5255557		sA6	6313536	6316165	sT1	6722395	6724771
sA7	4200001	4300000	0.60119	0.27091	0.01254	0.00151		sT2	5287668	5288532		sA6	6320256	6323369	sT1	6728109	6731145
sA7	4300001	4400000	0.25775	0.34953	0.01391	0.00142		sT2	5289274	5291717		sA6	6323954	6326286	sT1	6731721	6734036
sA7	4400001	4500000	0.38859	0.25433	0.01806	0.0024		sT2	5291877	5292806		sA6	6326742	6327332	sT1	6734554	6735144
sA7	4500001	4600000	0.42822	0.21188	0.01274	0.00154		sT2	5298381	5300549		sA6	6327426	6329587	sT1	6734409	6737479
sA7	4600001	4700000	0.44072	0.48118	0.01241	0.00121		sT2	5300558	5301145		sA6	6329970	6330823	sT1	6737554	6739222
sA7	4700001	4800000	0.5357	0.31522	0.00957	0.00086		sT2	5301658	5317871		sA6	6331643	6333143	sT1	6739486	6740972
sA7	4800001	4900000	0.27745	0.31608	0.01254	0.00137		sT2	5321321	5323983		sA6	6334032	6336549	sT1	6744353	6746864
sA7	4900001	5000000	0.51436	0.38494	0.01712	0.00163		sT2	5324782	5328542		sA6	6336840	6340713	sT1	6747124	6750656
sA7	5000001	5100000	0.43181	0.46534	0.01821	0.00138		sT2	5328945	5347783		sA6	6341269	6343933	sT1	6751529	6754115
sA7	5100001	5200000	0.28584	0.24056	0.01565	0.00182		sT2	5347808	5356147		sA6	6347007	6350930	sT1	6754603	6758537
sA7	5200001	5300000	0.47036	0.31732	0.01136	0.00123		sT2	5356150	5415418		sA6	6355122	6356784	sT1	6762824	6764415
sA7	5300001	5400000	0.52741	0.44491	0.01175	0.00129		sT2	5416052	5437849		sA6	6364282	6367129	sT1	6769958	6772585
sA7	5400001	5500000	0.6791	0.53835	0.00868	0.00086		sT2	5438760	5440076		sA6	6367497	6371980	sT1	6772681	6779162
sA7	5500001	5600000	0.560424	0.507394	0.00342424	0.000222222		sT2	5468089	5473097		sA6	6373176	6374960	sT1	6782754	6784431
sA7	5600001	5700000	0.294606	0.381162	0.00160606	0.000151515		sT2	5473296	5477127		sA6	6375441	6377425	sT1	6777592	6778889
sA7	5700001	5800000	0.708181	0.782945	0.000824121	6.03e-05		sT2	5479083	5479333		sA6	6377652	6379887	sT1	6787350	6789625
sA7	5800001	5900000	0.600879	0.99999	0.00147475	0.000212121		sT2	5511593	5574771		sA6	6380331	6382516	sT1	6790078	6792249
sA7	5900001	6000000	0.75034	0.63792	0.00025	0		sT2	5574831	5581134		sA6	6386229	6387902	sT1	6794911	6796451
sA7	6000001	6100000	0.85001	0.76107	0.00121	0.00018		sT2	5588127	5592966		sA6	6388131	6393246	sT1	6796681	6801306
sA7	6100001	6200000	0.545563	0.829289	0	0		sT2	5597634	5599675		sA6	6399278	6401295	sT1	6805605	6807603
sA7	6200001	6300000	0.101746	0.15736	0.0079797	0.00116751		sT2	5605243	5605808		sA6	6401594	6404857	sT1	6807918	6811095
sA7	6300001	6400000	0.333444	0.370121	0.0111111	0.000363636		sT2	5609914	5610189		sA6	6403922	6407164	sT1	6810360	6813626
sA7	6400001	6500000	0.144294	0.0966193	0.00180711	0.000101523		sT2	5610956	5612147		sA6	6415570	6418025	sT1	6822206	6824791
sA7	6500001	6600000	0.224264	0.404081	0.00492386	0.000913706		sT2	5623885	5638408		sA6	6421146	6424513	sT1	6827727	6831156
sA7	6600001	6700000	0.658543	0.610281	0.000221106	1.01e-05		sT2	5641645	5642263		sA6	6429292	6434872	sT1	6832050	6837430
sA7	6700001	6800000	0.597568	0.382482	0.00457286	0.000341709		sT2	5644491	5645301		sA6	6434927	6436153	sT1	6837643	6838840
sA7	6800001	6900000	0.335598	0.480603	0.0039598	0.000361809		sT2	5645646	5647492		sA6	6436559	6438451	sT1	6839236	6841070
sA7	6900001	7000000	0.76671	0.43745	0.00554	0.00051		sT2	5650820	5714426		sA6	6438678	6441976	sT1	6841296	6844658
sA7	7000001	7100000	0.531508	0.203347	0.0101307	0.000974874		sT2	5714932	5719193		sA6	6442183	6444002	sT1	6847931	6849474
sA7	7100001	7200000	0.37032	0.18809	0.01456	0.00168		sT2	5719898	5737000		sA6	6445118	6445627	sT1	6850492	6851480
sA7	7200001	7300000	0.21087	0.43597	0.01578	0.00115		sT2	5750648	5756342		sA6	6449766	6450278	sT1	6854524	6858111
sA7	7300001	7400000	0.27973	0.31687	0.00982	0.00113		sT2	5756936	5775778		sA6	6450812	6452175	sT1	6859312	6860662
sA7	7400001	7500000	0.40969	0.30711	0.0102	0.00128		sT2	5781003	5782649		sA6	6452812	6456181	sT1	6861316	6864619
sA7	7500001	7600000	0.38208	0.30009	0.0147	0.0015		sT2	5787753	5791746		sA6	6456293	6457382	sT1	6864875	6865708
sA7	7600001	7700000	0.48468	0.33091	0.00708	0.00086		sT2	5792289	5819033		sA6	6457422	6468111	sT1	6865917	6876589
sA7	7700001	7800000	0.608915	0.58404	0.00643216	0.000582915		sT2	5824388	5825298		sA6	6468542	6469435	sT1	6876888	6877888
sA7	7800001	7900000	0.41983	0.21538	0.01404	0.00163		sT2	5828445	5834531		sA6	6473188	6473724	sT1	6879906	6880649
sA7	7900001	8000000	0.18859	0.22868	0.0073	0.00078		sT2	5835315	5891355		sA6	6476361	6477803	sT1	6882003	6883493
sA7	8000001	8100000	0.24158	0.42192	0.00498	0.0006		sT2	5891368	5899193		sA6	6479668	6481782	sT1	6888358	6890539
sA7	8100001	8200000	0.44425	0.28389	0.01523	0.00182		sT2	5899792	5905631		sA6	6482674	6485111	sT1	6891430	6893920
sA7	8200001	8300000	0.36464	0.19604	0.00847	0.00115		sT2	5910828	5912857		sA6	6485278	6487666	sT1	6893904	6896466
sA7	8300001	8400000	0.47774	0.30505	0.01577	0.00141		sT2	5913769	5925574		sA6	6490319	6491254	sT1	6898213	6899136
sA7	8400001	8500000	0.33494	0.3289	0.0106	0.00142		sT2	5926074	5929888		sA6	6491343	6494098	sT1	6899244	6901943
sA7	8500001	8600000	0.474131	0.289477	0.0129548	0.00163819		sT2	5931342	5947707		sA6	6500270	6504998	sT1	6902107	6906848
sA7	8600001	8700000	0.45281	0.32643	0.01575	0.00156		sT2	5951348	5980320		sA6	6509356	6513919	sT1	6908305	6912624
sA7	8700001	8800000	0.42312	0.33771	0.01601	0.00233		sT2	5985666	5991475		sA6	6515114	6521362	sT1	6913886	6916255
sA7	8800001	8900000	0.27482	0.22313	0.01256	0.00154		sT2	5994251	6022758		sA6	6524600	6530131	sT1	6918850	6923735
sA7	8900001	9000000	0.50433	0.32892	0.01378	0.00147		sT2	6022782	6024381		sA6	6534504	6536815	sT1	6925529	6928171
sA7	9000001	9100000	0.2706	0.2343	0.01089	0.00132		sT2	6028485	6030178		sA6	6537065	6539080	sT1	6928408	6930358
sA7	9100001	9200000	0.50755	0.27065	0.01971	0.00291		sT2	6030535	6038787		sA6	6539333	6543288	sT1	6930539	6934463
sA7	9200001	9300000	0.25357	0.23216	0.01578	0.00223		sT2	6038789	6040991		sA6	6544313	6547564	sT1	6935173	6938462
sA7	9300001	9400000	0.38767	0.23815	0.01143	0.00156		sT2	6047939	6049573		sA6	6548003	6551692	sT1	6938898	6942548
sA7	9400001	9500000	0.4738	0.26451	0.00725	0.0009		sT2	6049890	6057794		sA6	6553826	6555001	sT1	6944143	6945318
sA7	9500001	9600000	0.30159	0.15092	0.01471	0.00163		sT2	6060832	6063394		sA6	6555367	6558276	sT1	6945676	6948585
sA7	9600001	9700000	0.3944	0.2356	0.0199	0.00221		sT2	6065087	6072265		sA6	6559208	6561097	sT1	6949555	6951260
sA7	9700001	9800000	0.41148	0.21236	0.01115	0.00142		sT2	6072597	6074506		sA6	6561932	6566053	sT1	6951770	6955590
sA7	9800001	9900000	0.62136	0.17096	0.01533	0.00182		sT2	6079250	6095576		sA6	6566231	6567052	sT1	6955770	6956595
sA7	9900001	10000000	0.3606	0.18558	0.01029	0.0015		sT2	6095908	6139483		sA6	6567945	6570110	sT1	6957570	6958682
sA7	10000001	10100000	0.40832	0.16877	0.02174	0.00311		sT2	6139632	6150244		sA6	6569923	6571425	sT1	6959774	6961135
sA7	10100001	10200000	0.69125	0.10235	0.01545	0.00185		sT2	6150371	6153225		sA6	6571734	6574861	sT1	6962832	6965856
sA7	10200001	10300000	0.57147	0.07306	0.01922	0.00229		sT2	6154992	6156947		sA6	6577114	6580034	sT1	6966568	6969497
sA7	10300001	10400000	0.436	0.16111	0.01167	0.00159		sT2	6168322	6174509		sA6	6581972	6583859	sT1	6970745	6972591
sA7	10400001	10500000	0.53331	0.15939	0.01713	0.00251		sT2	6174821	6179734		sA6	6588371	6591079	sT1	6977307	6979699
sA7	10500001	10600000	0.43823	0.19722	0.02285	0.00399		sT2	6181798	6185304		sA6	6591527	6592567	sT1	6980066	6981106
sA7	10600001	10700000	0.4524	0.26057	0.01512	0.00238		sT2	6185752	6186129		sA6	6593374	6595770	sT1	6981814	6984181
sA7	10700001	10800000	0.26168	0.21429	0.01495	0.00288		sT2	6189011	6191506		sA6	6596903	6600467	sT1	6987055	6990782
sA7	10800001	10900000	0.48005	0.12672	0.01657	0.00327		sT2	6193056	6235013		sA6	6601059	6605752	sT1	6991125	6995862
sA7	10900001	11000000	0.43169	0.09971	0.01919	0.00294		sT2	6236638	6292793		sA6	6606360	6607614	sT1	6996668	6997725
sA7	11000001	11100000	0.5576	0.17042	0.01486	0.00187		sT2	6292812	6293228		sA6	6607851	6609517	sT1	6997966	6999687
sA7	11100001	11200000	0.44948	0.1487	0.01572	0.00235		sT2	6293244	6301169		sA6	6617659	6622437	sT1	7002531	7007301
sA7	11200001	11300000	0.59606	0.09084	0.01828	0.00297		sT2	6301492	6302798		sA6	6622681	6626916	sT1	7008355	7012363
sA7	11300001	11400000	0.35556	0.13478	0.01857	0.00283		sT2	6306389	6312553		sA6	6628150	6629334	sT1	7014144	7015667
sA7	11400001	11500000	0.46428	0.12743	0.01462	0.00232		sT2	6312878	6361133		sA6	6631390	6632826	sT1	7015766	7018878
sA7	11500001	11600000	0.52016	0.22918	0.01711	0.00242		sT2	6361241	6394650		sA6	6633321	6639178	sT1	7019676	7026249
sA7	11600001	11700000	0.46038	0.1603	0.01749	0.00241		sT2	6406057	6428364		sA6	6647590	6650399	sT1	7032927	7035130
sA7	11700001	11800000	0.44583	0.1154	0.01867	0.00295		sT2	6430162	6430631		sA6	6659622	6661739	sT1	7039903	7042526
sA7	11800001	11900000	0.51745	0.14174	0.01993	0.00349		sT2	6430742	6477959		sA6	6662273	6664145	sT1	7042628	7044416
sA7	11900001	12000000	0.58191	0.07587	0.02489	0.00369		sT2	6479857	6502931		sA6	6665287	6667969	sT1	7046050	7048575
sA7	12000001	12100000	0.44959	0.13747	0.01411	0.00245		sT2	6503973	6504274		sA6	6668461	6671361	sT1	7049094	7052077
sA7	12100001	12200000	0.5492	0.07677	0.02083	0.00306		sT2	6504699	6508058		sA6	6672169	6672992	sT1	7054984	7055658
sA7	12200001	12300000	0.70829	0.159	0.0167	0.00183		sT2	6509701	6525598		sA6	6679259	6680481	sT1	7062639	7063830
sA7	12300001	12400000	0.57986	0.09629	0.01996	0.00312		sT2	6525611	6559036		sA6	6681285	6683778	sT1	7064901	7067380
sA7	12400001	12500000	0.43085	0.16596	0.01878	0.00334		sT2	6559038	6585535		sA6	6685893	6687020	sT1	7069461	7070627
sA7	12500001	12600000	0.58778	0.13589	0.022	0.00302		sT2	6588764	6588945		sA6	6689504	6694521	sT1	7073060	7078004
sA7	12600001	12700000	0.45404	0.10463	0.01436	0.00244		sT2	6595708	6599748		sA6	6703322	6707215	sT1	7084592	7088200
sA7	12700001	12800000	0.54183	0.09807	0.02413	0.00361		sT2	6599750	6618228		sA6	6707905	6709693	sT1	7088539	7090211
sA7	12800001	12900000	0.65516	0.14205	0.01593	0.00223		sT2	6626325	6661650		sA6	6715433	6716302	sT1	7092752	7094892
sA7	12900001	13000000	0.63181	0.04733	0.02005	0.00291		sT2	6661886	6679942		sA6	6719822	6723658	sT1	7099376	7103336
sA7	13000001	13100000	0.59213	0.15863	0.01874	0.00262		sT2	6683057	6724014		sA6	6725059	6727411	sT1	7104731	7107170
sA7	13100001	13200000	0.54294	0.1043	0.02172	0.00367		sT2	6730419	6736929		sA6	6727647	6730186	sT1	7107397	7109664
sA7	13200001	13300000	0.71203	0.18338	0.01892	0.00255		sT2	6739677	6751147		sA6	6735093	6737675	sT1	7113076	7116280
sA7	13300001	13400000	0.66882	0.0812	0.01701	0.00247		sT2	6751971	6755380		sA6	6738014	6751749	sT1	7116626	7121913
sA7	13400001	13500000	0.74459	0.06171	0.01965	0.00239		sT2	6756229	6759417		sA6	6753987	6755732	sT1	7123061	7124924
sA7	13500001	13600000	0.52362	0.08393	0.0158	0.00212		sT2	6759729	6786919		sA6	6756462	6762471	sT1	7125420	7131348
sA7	13600001	13700000	0.67965	0.04886	0.02601	0.00358		sT2	6788240	6803777		sA6	6762170	6764260	sT1	7132116	7133202
sA7	13700001	13800000	0.62136	0.16803	0.01437	0.00171		sT2	6806965	6820500		sA6	6764871	6765663	sT1	7133966	7134628
sA7	13800001	13900000	0.49505	0.04641	0.0189	0.00306		sT2	6820784	6826212		sA6	6767369	6768357	sT1	7136406	7137356
sA7	13900001	14000000	0.33338	0.14743	0.01509	0.00237		sT2	6826890	6828429		sA6	6768600	6770744	sT1	7137857	7139812
sA7	14000001	14100000	0.53292	0.07994	0.01403	0.00249		sT2	6829372	6849150		sA6	6770803	6772887	sT1	7140050	7142052
sA7	14100001	14200000	0.61277	0.05864	0.01972	0.00322		sT2	6850019	6864975		sA6	6775467	6777752	sT1	7144797	7146840
sA7	14200001	14300000	0.65575	0.08006	0.01965	0.00316		sT2	6869635	6873964		sA6	6778233	6778490	sT1	7147437	7147697
sA7	14300001	14400000	0.48413	0.12155	0.01567	0.00247		sT2	6874277	6936919		sA6	6778807	6780886	sT1	7148025	7150200
sA7	14400001	14500000	0.71035	0.08164	0.01363	0.00157		sT2	6937328	6986118		sA6	6781926	6783438	sT1	7157133	7158667
sA7	14500001	14600000	0.3783	0.1224	0.01455	0.0027		sT2	6986680	7034254		sA6	6788846	6791724	sT1	7169211	7172126
sA7	14600001	14700000	0.59087	0.03942	0.01579	0.00276		sT2	7034443	7042555		sA6	6793344	6800157	sT1	7174240	7180702
sA7	14700001	14800000	0.70317	0.02899	0.01511	0.00199		sT2	7054716	7105780		sA6	6800924	6804966	sT1	7181457	7185323
sA7	14800001	14900000	0.63452	0.08762	0.01755	0.00237		sT2	7106666	7110766		sA6	6805306	6806149	sT1	7185702	7186548
sA7	14900001	15000000	0.45558	0.15	0.01822	0.00314		sT2	7111949	7112122		sA6	6807109	6808487	sT1	7187639	7188513
sA7	15000001	15100000	0.45934	0.09587	0.01656	0.003		sT2	7112534	7132757		sA6	6808542	6809967	sT1	7188896	7189906
sA7	15100001	15200000	0.50263	0.05865	0.02193	0.0039		sT2	7132833	7211542		sA6	6810027	6811949	sT1	7190045	7191863
sA7	15200001	15300000	0.57638	0.17039	0.01172	0.00175		sT2	7211635	7302057		sA6	6811979	6814713	sT1	7192104	7193344
sA7	15300001	15400000	0.75186	0.08286	0.01949	0.00252		sT2	7302204	7306106		sA6	6813595	6814659	sT1	7193513	7194565
sA7	15400001	15500000	0.66363	0.04667	0.01625	0.0022		sT2	7308483	7317747		sA6	6815402	6817751	sT1	7196005	7198323
sA7	15500001	15600000	0.58648	0.03412	0.0202	0.00283		sT2	7318746	7322916		sA6	6821163	6822776	sT1	7201464	7202958
sA7	15600001	15700000	0.54987	0.14094	0.00815	0.00107		sT2	7323200	7350149		sA6	6822984	6824150	sT1	7203230	7204186
sA7	15700001	15800000	0.72915	0.07362	0.00012	4e-05		sT2	7351305	7368305		sA6	6825014	6826057	sT1	7203180	7205333
sA7	15800001	15900000	0.63367	0.09314	0.00012	0		sT2	7368312	7369659		sA6	6826753	6827310	sT1	7206185	7207000
sA7	15900001	16000000	0.74388	0.01259	4e-05	1e-05		sT2	7370717	7396092		sA6	6827813	6832906	sT1	7207401	7212431
sA7	16000001	16100000	0.64272	0.17752	0.00057	2e-05		sT2	7397197	7404974		sA6	6844053	6849182	sT1	7222706	7228503
sA7	16100001	16200000	0.71741	0.07852	0.00028	0.0001		sT2	7405012	7465983		sA6	6849587	6850377	sT1	7228919	7229741
sA7	16200001	16292979	0.734478	0.11523	0.000311898	2.15e-05		sT2	7466484	7529107		sA6	6850770	6853031	sT1	7230018	7232413
sA8	1	100000	0.73436	0.08609	0.01363	0.00195		sT2	7529433	7553006		sA6	6864740	6868263	sT1	7242709	7245227
sA8	100001	200000	0.71492	0.03333	0.02092	0.00269		sT2	7553103	7623762		sA6	6868300	6871755	sT1	7245631	7248231
sA8	200001	300000	0.5902	0.09644	0.01456	0.00213		sT2	7628194	7633863		sA6	6873443	6874495	sT1	7250520	7252136
sA8	300001	400000	0.65387	0.07182	0.02013	0.00279		sT2	7638148	7695714		sA6	6877766	6879211	sT1	7255676	7257054
sA8	400001	500000	0.63543	0.075	0.016	0.00229		sT2	7696916	7762503		sA6	6879954	6880934	sT1	7258681	7259644
sA8	500001	600000	0.68443	0.13412	0.0147	0.00186		sT2	7767614	7854881		sA6	6881757	6884771	sT1	7259885	7262978
sA8	600001	700000	0.79545	0.04613	0.01694	0.00246		sT2	7854886	7855258		sA6	6886662	6888881	sT1	7263908	7266473
sA8	700001	800000	0.64246	0.11371	0.01591	0.00228		sT2	7855273	7912836		sA6	6890510	6892429	sT1	7268215	7269539
sA8	800001	900000	0.76252	0.059	0.01618	0.00196		sT2	7913075	7974702		sA6	6892413	6894527	sT1	7270046	7271585
sA8	900001	1000000	0.70086	0.06252	0.01566	0.00176		sT2	7975018	7999041		sA6	6894916	6896745	sT1	7272279	7274096
sA8	1000001	1100000	0.52208	0.11183	0.01666	0.00261		sT2	8001064	8026377		sA6	6900661	6901462	sT1	7277355	7278193
sA8	1100001	1200000	0.54626	0.07048	0.01575	0.00215		sT2	8032262	8036402		sA6	6902964	6903113	sT1	7290417	7290710
sA8	1200001	1300000	0.63611	0.03483	0.01991	0.00291		sT2	8041816	8043305		sA6	6904432	6908217	sT1	7280432	7282809
sA8	1300001	1400000	0.57458	0.09923	0.01236	0.00172		sT2	8043316	8043514		sA6	6915249	6917433	sT1	7291599	7293053
sA8	1400001	1500000	0.65211	0.10053	0.01495	0.00234		sT2	8053952	8068556		sA6	6920297	6925882	sT1	7297951	7300086
sA8	1500001	1600000	0.66371	0.09602	0.01578	0.0024		sT2	8068860	8075773		sA6	6928385	6931279	sT1	7300400	7304052
sA8	1600001	1700000	0.69398	0.06769	0.01757	0.00226		sT2	8076661	8114200		sA6	6932390	6934696	sT1	7305093	7306643
sA8	1700001	1800000	0.73345	0.15603	0.01651	0.00265		sT2	8115980	8145075		sA6	6935308	6938857	sT1	7307404	7310874
sA8	1800001	1900000	0.6574	0.16016	0.01863	0.00224		sT2	8151371	8183527		sA6	6941715	6944371	sT1	7317534	7318778
sA8	1900001	2000000	0.69999	0.1225	0.01965	0.00259		sT2	8184811	8218896		sA6	6944409	6946652	sT1	7319416	7321558
sA8	2000001	2100000	0.60949	0.11924	0.01605	0.00213		sT2	8221025	8235025		sA6	6947069	6952147	sT1	7321799	7326587
sA8	2100001	2200000	0.601447	0.101196	0.0161407	0.00233166		sT2	8241010	8247386		sA6	6952134	6954614	sT1	7326591	7328958
sA8	2200001	2300000	0.62233	0.19838	0.01765	0.00259		sT2	8247731	8254272		sA6	6955339	6956257	sT1	7329736	7330631
sA8	2300001	2400000	0.55906	0.06422	0.02148	0.00348		sT2	8254797	8310668		sA6	6956700	6957746	sT1	7331139	7332310
sA8	2400001	2500000	0.736382	0.171136	0.00550754	0.000572864		sT2	8311335	8333480		sA6	6959410	6962271	sT1	7334749	7337724
sA8	2500001	2600000	0.60226	0.1559	0.02226	0.00299		sT2	8333770	8345141		sA6	6963124	6964061	sT1	7338839	7339550
sA8	2600001	2700000	0.60224	0.08714	0.01953	0.00244		sT2	8345149	8348906		sA6	6964300	6965560	sT1	7340576	7342110
sA8	2700001	2800000	0.69817	0.03877	0.02401	0.00311		sT2	8351245	8353163		sA6	6965826	6966927	sT1	7342317	7343265
sA8	2800001	2900000	0.72596	0.0985	0.01705	0.00258		sT2	8353165	8356973		sA6	6967306	6969992	sT1	7343601	7346368
sA8	2900001	3000000	0.69769	0.08065	0.02136	0.00288		sT2	8359988	8377837		sA6	6970853	6973286	sT1	7347856	7350012
sA8	3000001	3100000	0.66173	0.04281	0.01799	0.00214		sT2	8379914	8408266		sA6	6973458	6974005	sT1	7350343	7350981
sA8	3100001	3200000	0.79074	0.10469	0.02462	0.00263		sT2	8408273	8440128		sA6	6976060	6977465	sT1	7352876	7353931
sA8	3200001	3300000	0.64011	0.03033	0.01995	0.00274		sT2	8440520	8467604		sA6	6980162	6983066	sT1	7354172	7356823
sA8	3300001	3400000	0.78585	0.07696	0.01568	0.00189		sT2	8467608	8488630		sA6	6984856	6987657	sT1	7357730	7360728
sA8	3400001	3500000	0.72565	0.04219	0.01649	0.00201		sT2	8489045	8520698		sA6	6992741	6996312	sT1	7364628	7368391
sA8	3500001	3600000	0.75722	0.04941	0.01577	0.00208		sT2	8525815	8527363		sA6	6996430	6999240	sT1	7368593	7371352
sA8	3600001	3700000	0.7544	0.05563	0.01773	0.00268		sT2	8528019	8622873		sA6	6999725	7001487	sT1	7372159	7373714
sA8	3700001	3800000	0.5735	0.05019	0.01868	0.00281		sT2	8622882	8765333		sA6	7002368	7004140	sT1	7374551	7376338
sA8	3800001	3900000	0.68096	0.06782	0.01585	0.00189		sT2	8765677	8787661		sA6	7004389	7006128	sT1	7376580	7378217
sA8	3900001	4000000	0.72452	0.07925	0.01654	0.00167		sT2	8791837	8793012		sA6	7006295	7009349	sT1	7379088	7382140
sA8	4000001	4100000	0.68362	0.09024	0.01801	0.00215		sT2	8795569	8796388		sA6	7012322	7014148	sT1	7384314	7386110
sA8	4100001	4200000	0.60814	0.03554	0.01654	0.00235		sT2	8796403	8800259		sA6	7014332	7016822	sT1	7386328	7388826
sA8	4200001	4300000	0.58582	0.10199	0.01455	0.00202		sT2	8800819	8816172		sA6	7017297	7019981	sT1	7389320	7392004
sA8	4300001	4400000	0.51594	0.09338	0.01931	0.0027		sT2	8826981	8828697		sA6	7020249	7021720	sT1	7392262	7393577
sA8	4400001	4500000	0.61799	0.11004	0.0119	0.00181		sT2	8828713	8872223		sA6	7021860	7023050	sT1	7393711	7395268
sA8	4500001	4600000	0.69417	0.14153	0.01046	0.00123		sT2	8873298	8965300		sA6	7025268	7026560	sT1	7401719	7403369
sA8	4600001	4700000	0.72661	0.03315	0.02165	0.00288		sT2	8965304	9054583		sA6	7026761	7029462	sT1	7403281	7405974
sA8	4700001	4800000	0.69176	0.048	0.01573	0.00223		sT2	9054589	9061090		sA6	7031554	7033723	sT1	7407564	7409575
sA8	4800001	4900000	0.42901	0.16406	0.01598	0.00206		sT2	9061176	9107014		sA6	7040476	7042242	sT1	7415716	7417481
sA8	4900001	5000000	0.65648	0.11044	0.01702	0.00221		sT2	9107354	9181519		sA6	7044508	7045090	sT1	7421497	7421962
sA8	5000001	5100000	0.62527	0.12787	0.0132	0.00198		sT2	9181888	9220041		sA6	7049669	7054120	sT1	7425344	7429791
sA8	5100001	5200000	0.56141	0.05346	0.01903	0.00301		sT2	9220086	9236348		sA6	7076313	7077335	sT1	7442231	7443214
sA8	5200001	5300000	0.55082	0.09728	0.01927	0.00301		sT2	9238187	9311117		sA6	7096518	7101275	sT1	7456740	7461568
sA8	5300001	5400000	0.60844	0.2146	0.01714	0.00261		sT2	9311452	9326845		sA6	7101396	7104749	sT1	7461654	7464887
sA8	5400001	5500000	0.66891	0.05299	0.0262	0.00302		sT2	9328960	9331749		sA6	7105121	7108919	sT1	7465193	7468884
sA8	5500001	5600000	0.52553	0.12323	0.01733	0.00267		sT2	9335445	9348197		sA6	7110800	7114455	sT1	7470594	7474250
sA8	5600001	5700000	0.41305	0.13851	0.01528	0.00247		sT2	9348347	9355520		sA6	7115288	7116344	sT1	7475139	7476162
sA8	5700001	5800000	0.61759	0.34361	0.01804	0.00213		sT2	9356293	9361957		sA6	7117129	7118976	sT1	7477195	7478889
sA8	5800001	5900000	0.63965	0.06098	0.02002	0.0028		sT2	9363565	9436938		sA6	7126684	7128931	sT1	7484351	7486551
sA8	5900001	6000000	0.69366	0.12237	0.01987	0.00249		sT2	9438645	9447667		sA6	7129149	7131548	sT1	7487851	7490238
sA8	6000001	6100000	0.61544	0.08828	0.01898	0.00293		sT2	9449569	9461503		sA6	7139271	7141891	sT1	7493583	7496412
sA8	6100001	6200000	0.50472	0.17042	0.02189	0.0038		sT2	9462605	9504966		sA6	7142860	7143503	sT1	7497649	7497973
sA8	6200001	6300000	0.64039	0.05707	0.01714	0.00291		sT2	9505020	9510849		sA6	7146200	7148115	sT1	7500624	7502501
sA8	6300001	6400000	0.63958	0.06967	0.02135	0.00292		sT2	9516039	9520476		sA6	7148316	7150278	sT1	7502672	7504731
sA8	6400001	6500000	0.52653	0.09455	0.01923	0.00263		sT2	9522575	9540827		sA6	7150316	7152133	sT1	7504915	7506614
sA8	6500001	6600000	0.49148	0.13059	0.01825	0.00252		sT2	9540830	9613252		sA6	7152198	7152653	sT1	7506583	7507351
sA8	6600001	6700000	0.63778	0.11294	0.02078	0.00249		sT2	9615171	9616027		sA6	7152900	7155693	sT1	7507401	7510516
sA8	6700001	6800000	0.64343	0.10247	0.01947	0.0024		sT2	9616374	9698558		sA6	7168923	7171576	sT1	7512749	7515113
sA8	6800001	6900000	0.49991	0.17932	0.02067	0.00282		sT2	9699017	9706072		sA6	7171752	7173843	sT1	7515258	7517273
sA8	6900001	7000000	0.66363	0.17047	0.01829	0.00235		sT2	9706310	9730395		sA6	7180936	7182237	sT1	7519905	7521418
sA8	7000001	7100000	0.65564	0.04636	0.01514	0.0019		sT2	9731729	9732120		sA6	7182511	7188232	sT1	7521537	7527175
sA8	7100001	7200000	0.70067	0.07594	0.0214	0.00285		sT2	9732672	9757271		sA6	7189997	7190578	sT1	7529074	7529655
sA8	7200001	7300000	0.64461	0.08554	0.01941	0.0024		sT2	9757339	9765785		sA6	7194777	7198767	sT1	7532790	7535743
sA8	7300001	7400000	0.59423	0.05561	0.02204	0.00295		sT2	9765797	9766212		sA6	7199625	7201551	sT1	7537817	7539917
sA8	7400001	7500000	0.52468	0.11105	0.02033	0.0029		sT2	9766225	9835403		sA6	7201768	7203605	sT1	7540153	7542003
sA8	7500001	7600000	0.66468	0.07301	0.01851	0.0022		sT2	9835607	9837671		sA6	7203938	7207571	sT1	7542334	7545910
sA8	7600001	7700000	0.48627	0.08363	0.01907	0.00232		sT2	9840696	9842739		sA6	7211440	7213038	sT1	7546122	7548117
sA8	7700001	7800000	0.65928	0.09993	0.01843	0.00234		sT2	9845425	9873988		sA6	7213948	7215856	sT1	7549005	7550958
sA8	7800001	7900000	0.53511	0.06638	0.02371	0.00354		sT2	9874761	9876797		sA6	7217042	7219454	sT1	7552310	7554462
sA8	7900001	8000000	0.74766	0.05725	0.02011	0.0025		sT2	9877061	9971507		sA6	7220095	7221490	sT1	7555093	7556499
sA8	8000001	8100000	0.63166	0.24164	0.00932	0.00115		sT2	9975118	9978133		sA6	7223849	7226744	sT1	7558306	7561329
sA8	8100001	8200000	0.66902	0.14806	0.01558	0.0021		sT2	9979790	9995212		sA6	7227256	7230519	sT1	7561823	7564822
sA8	8200001	8300000	0.7679	0.04422	0.02095	0.00279		sT2	9999950	10040773		sA6	7232717	7234354	sT1	7567273	7568952
sA8	8300001	8400000	0.52508	0.32533	0.00354	0.00066		sT2	10040910	10047555		sA6	7234879	7236456	sT1	7569357	7570807
sA8	8400001	8500000	0.65184	0.14714	0.01865	0.00215		sT2	10047851	10114655		sA6	7237481	7240733	sT1	7572115	7575430
sA8	8500001	8600000	0.63137	0.081	0.01628	0.00242		sT2	10118379	10149559		sA6	7241131	7243905	sT1	7575798	7578626
sA8	8600001	8700000	0.73398	0.15018	0.01838	0.00274		sT2	10150039	10217488		sA6	7244052	7245745	sT1	7578629	7580326
sA8	8700001	8800000	0.57509	0.12389	0.01646	0.00212		sT2	10222387	10224091		sA6	7245933	7248215	sT1	7580551	7582824
sA8	8800001	8900000	0.67084	0.12411	0.02134	0.00286		sT2	10225881	10248163		sA6	7248676	7252026	sT1	7583068	7586170
sA8	8900001	9000000	0.5179	0.13489	0.02245	0.00313		sT2	10249130	10303779		sA6	7257133	7260170	sT1	7587626	7591572
sA8	9000001	9100000	0.4852	0.58526	0.01864	0.00197		sT2	10304110	10329944		sA6	7265233	7267113	sT1	7597033	7598915
sA8	9100001	9200000	0.55238	0.27523	0.01492	0.00224		sT2	10329946	10330751		sA6	7268261	7268965	sT1	7599712	7600532
sA8	9200001	9300000	0.53471	0.149	0.01423	0.00217		sT2	10335541	10488934		sA6	7269889	7270734	sT1	7601388	7602221
sA8	9300001	9400000	0.56964	0.21556	0.01736	0.00239		sT2	10489183	10525682		sA6	7272249	7273872	sT1	7604144	7605226
sA8	9400001	9500000	0.5125	0.09576	0.01879	0.00233		sT2	10525705	10570578		sA6	7276495	7277378	sT1	7607944	7608447
sA8	9500001	9600000	0.38061	0.10742	0.01644	0.00238		sT2	10570582	10696407		sA6	7277662	7278611	sT1	7608779	7609716
sA8	9600001	9700000	0.40547	0.34396	0.0159	0.00181		sT2	10696801	10732507		sA6	7300165	7303745	sT1	7626804	7630419
sA8	9700001	9800000	0.38806	0.14878	0.01682	0.00264		sT2	10732961	10733557		sA6	7310505	7314311	sT1	7633527	7637273
sA8	9800001	9900000	0.3893	0.14598	0.01727	0.00231		sT2	10735719	10738249		sA6	7319421	7320105	sT1	7637843	7638495
sA8	9900001	10000000	0.41122	0.21363	0.02092	0.00334		sT2	10739235	10756897		sA6	7320710	7321846	sT1	7639040	7640725
sA8	10000001	10100000	0.49304	0.10682	0.013	0.00182		sT2	10757021	10798179		sA6	7328888	7330291	sT1	7642617	7643772
sA8	10100001	10200000	0.53765	0.26824	0.01543	0.0023		sT2	10798181	10823303		sA6	7332075	7334288	sT1	7645873	7648192
sA8	10200001	10300000	0.4056	0.1624	0.01645	0.0022		sT2	10828191	10979764		sA6	7334964	7338011	sT1	7648732	7651798
sA8	10300001	10400000	0.44337	0.26643	0.01484	0.00209		sT2	10980046	11150688		sA6	7335196	7335639	sT1	7648995	7649435
sA8	10400001	10500000	0.616	0.238492	0.0114975	0.00131658		sT2	11152013	11168457		sA6	7345190	7347781	sT1	7658084	7660676
sA8	10500001	10600000	0.36346	0.1104	0.01823	0.00241		sT2	11169404	11175352		sA6	7354274	7357099	sT1	7662673	7664939
sA8	10600001	10700000	0.40782	0.14289	0.01854	0.00321		sT2	11176811	11192072		sA6	7359954	7362504	sT1	7666996	7669618
sA8	10700001	10800000	0.54405	0.26332	0.01846	0.00236		sT2	11192743	11194491		sA6	7362835	7365348	sT1	7669912	7672364
sA8	10800001	10900000	0.39347	0.18808	0.01758	0.00201		sT2	11194732	11340388		sA6	7367129	7369281	sT1	7674353	7675789
sA8	10900001	11000000	0.34966	0.22557	0.01858	0.00299		sT2	11340453	11451316		sA6	7369599	7374181	sT1	7676444	7680985
sA8	11000001	11100000	0.34674	0.27002	0.01127	0.00136		sT2	11452118	11506805		sA6	7374427	7376412	sT1	7681198	7683165
sA8	11100001	11200000	0.46644	0.19702	0.01334	0.00172		sT2	11507161	11570324		sA6	7378424	7381384	sT1	7689198	7692209
sA8	11200001	11300000	0.47739	0.1564	0.01416	0.00134		sT2	11572639	11619989		sA6	7387309	7397283	sT1	7697302	7700984
sA8	11300001	11400000	0.46431	0.24588	0.01852	0.00194		sT2	11619993	11625283		sA6	7402880	7405674	sT1	7708946	7712400
sA8	11400001	11500000	0.39529	0.21666	0.0154	0.00176		sT2	11625332	11718067		sA6	7406132	7408327	sT1	7712836	7715017
sA8	11500001	11600000	0.53748	0.26041	0.01205	0.00126		sT2	11718308	11767124		sA6	7410288	7414268	sT1	7718596	7722481
sA8	11600001	11700000	0.42981	0.18818	0.01561	0.00184		sT2	11767197	11829009		sA6	7416582	7418042	sT1	7723748	7725307
sA8	11700001	11800000	0.392844	0.329226	0.0102915	0.00121608		sT2	11829012	11839403		sA6	7434568	7435682	sT1	7726695	7727924
sA8	11800001	11900000	0.36123	0.19386	0.01352	0.00165		sT2	11843177	11858268		sA6	7437379	7439571	sT1	7731256	7733310
sA8	11900001	12000000	0.3283	0.4488	0.0124	0.00105		sT2	11858610	11919099		sA6	7440088	7442239	sT1	7733936	7736070
sA8	12000001	12100000	0.45595	0.43115	0.00989	0.00094		sT2	11919516	11925955		sA6	7443252	7444879	sT1	7737079	7738522
sA8	12100001	12200000	0.30113	0.32834	0.01116	0.00116		sT2	11928975	11931009		sA6	7445205	7446095	sT1	7738995	7739777
sA8	12200001	12300000	0.41652	0.42932	0.01156	0.00126		sT2	11948172	11998544		sA6	7446215	7453964	sT1	7739872	7747351
sA8	12300001	12400000	0.37921	0.41798	0.01094	0.00115		sT2	11998987	12021561		sA6	7455260	7456748	sT1	7754698	7755839
sA8	12400001	12500000	0.72282	0.46071	0.01129	0.00166		sT2	12022317	12035759		sA6	7465666	7471416	sT1	7763667	7769326
sA8	12500001	12600000	0.35164	0.28361	0.01355	0.00157		sT2	12036200	12036610		sA6	7471418	7473145	sT1	7769339	7771062
sA8	12600001	12700000	0.364874	0.471407	0.0110151	0.00123618		sT2	12037532	12083251		sA6	7473384	7477223	sT1	7771357	7775136
sA8	12700001	12800000	0.3164	0.3211	0.01021	0.00114		sT2	12084308	12130528		sA6	7477394	7478545	sT1	7775314	7776639
sA8	12800001	12900000	0.33907	0.39457	0.00862	0.00086		sT2	12130904	12193938		sA6	7484307	7485974	sT1	7786335	7788008
sA8	12900001	13000000	0.55682	0.31421	0.01174	0.00119		sT2	12194228	12202860		sA6	7485986	7487705	sT1	7788060	7789517
sA8	13000001	13100000	0.71011	0.42853	0.00572	0.00039		sT2	12202863	12213239		sA6	7493662	7494435	sT1	7793176	7794073
sA8	13100001	13200000	0.637735	0.55102	0.00397959	0.000591837		sT2	12216234	12258288		sA6	7499913	7503590	sT1	7799349	7802800
sA8	13200001	13300000	0.60799	0.365898	0.000243655	4.06e-05		sT2	12258527	12301306		sA6	7506458	7508036	sT1	7806567	7808169
sA8	13300001	13400000	0.310253	0.394929	0.00591919	0.000333333		sT2	12301997	12302810		sA6	7508385	7511943	sT1	7808399	7810790
sA8	13400001	13500000	0.0196853	0.231096	0.00274112	0.000182741		sT2	12303805	12353978		sA6	7512331	7514770	sT1	7811234	7813623
sA8	13500001	13600000	0.404121	0.251828	0.00730303	0.000444444		sT2	12354523	12371067		sA6	7516942	7520665	sT1	7814141	7817564
sA8	13600001	13700000	0.396091	0.351273	0.00178788	5.05e-05		sT2	12374618	12430114		sA6	7527775	7528707	sT1	7824695	7826219
sA8	13700001	13800000	0.264633	0.390327	0.0040102	0.000193878		sT2	12430594	12509022		sA6	7532234	7536600	sT1	7829031	7833354
sA8	13800001	13900000	0.230477	0.255817	0.00121827	0.00013198		sT2	12509307	12531419		sA6	7538074	7543456	sT1	7837202	7841979
sA8	13900001	14000000	0.390765	0.371908	0.000234694	0		sT2	12531422	12592109		sA6	7545667	7547878	sT1	7844723	7847001
sA8	14000001	14100000	0.241586	0.403313	0	0		sT2	12595939	12596727		sA6	7549780	7554241	sT1	7849406	7853600
sA8	14100001	14200000	0.344975	0.304721	0.0122335	0.00137056		sT2	12597009	12660451		sA6	7554496	7566185	sT1	7853831	7862362
sA8	14200001	14300000	0.452533	0.389789	0.00981909	0.00127638		sT2	12664280	12699889		sA6	7568574	7568720	sT1	7865209	7865352
sA8	14300001	14400000	0.53879	0.42408	0.01141	0.00105		sT2	12700762	12754359		sA6	7569598	7575044	sT1	7866200	7871807
sA8	14400001	14500000	0.46622	0.41362	0.01379	0.00135		sT2	12759790	12771407		sA6	7579780	7584643	sT1	7876610	7881513
sA8	14500001	14600000	0.4962	0.38355	0.01206	0.00174		sT2	12772108	12821866		sA6	7585729	7587392	sT1	7882509	7884172
sA8	14600001	14700000	0.61851	0.298	0.0092	0.00106		sT2	12825639	12884770		sA6	7592799	7594470	sT1	7889838	7891570
sA8	14700001	14800000	0.46667	0.35371	0.01432	0.00192		sT2	12885197	12897959		sA6	7601577	7602745	sT1	7898433	7899065
sA8	14800001	14900000	0.38656	0.59374	0.00823	0.00049		sT2	12898441	12918814		sA6	7611010	7611744	sT1	7906669	7907642
sA8	14900001	15000000	0.57142	0.2398	0.01449	0.00143		sT2	12919141	12967123		sA6	7617872	7620838	sT1	7911720	7914003
sA8	15000001	15100000	0.49875	0.34072	0.01109	0.00104		sT2	12967918	12977225		sA6	7622319	7624548	sT1	7915690	7918058
sA8	15100001	15200000	0.3879	0.40261	0.01308	0.00163		sT2	12977310	13124673		sA6	7625046	7628735	sT1	7918508	7922417
sA8	15200001	15300000	0.38984	0.21882	0.01597	0.00203		sT2	13132163	13139103		sA6	7630928	7632866	sT1	7924503	7926462
sA8	15300001	15400000	0.37015	0.28624	0.01497	0.00166		sT2	13139157	13148595		sA6	7640005	7641608	sT1	7937767	7939360
sA8	15400001	15500000	0.36498	0.37109	0.01357	0.00168		sT2	13149341	13157694		sA6	7647147	7648799	sT1	7944902	7946652
sA8	15500001	15600000	0.54162	0.47925	0.01906	0.00194		sT2	13158278	13411399		sA6	7649019	7653593	sT1	7946679	7951544
sA8	15600001	15700000	0.32411	0.28469	0.01205	0.00157		sT2	13420683	13438624		sA6	7653773	7660326	sT1	7951591	7958453
sA8	15700001	15800000	0.40924	0.27364	0.01019	0.00106		sT2	13438722	13444910		sA6	7660441	7661542	sT1	7958472	7959773
sA8	15800001	15900000	0.38192	0.2207	0.01423	0.00163		sT2	13446443	13473912		sA6	7661954	7663991	sT1	7960013	7961984
sA8	15900001	16000000	0.58191	0.28956	0.00929	0.00128		sT2	13474054	13603916		sA6	7673932	7676328	sT1	7973055	7975505
sA8	16000001	16100000	0.47085	0.25297	0.01079	0.00131		sT2	13604217	13620351		sA6	7677578	7680021	sT1	7968764	7971134
sA8	16100001	16200000	0.63852	0.24384	0.01888	0.00234		sT2	13620603	13625490		sA6	7687673	7690094	sT1	7978102	7980717
sA8	16200001	16300000	0.35385	0.39895	0.00914	0.00087		sT2	13626358	13752709		sA6	7690444	7691151	sT1	7981070	7981777
sA8	16300001	16400000	0.33591	0.24696	0.00962	0.0016		sT2	13753976	13855287		sA6	7692528	7694368	sT1	7988794	7990537
sA8	16400001	16500000	0.36801	0.11789	0.01755	0.00216		sT2	13855289	13893476		sA6	7696670	7698406	sT1	7992111	7993856
sA8	16500001	16600000	0.59312	0.2582	0.01368	0.00191		sT2	13894777	14007250		sA6	7706779	7708491	sT1	8001666	8004029
sA8	16600001	16700000	0.62353	0.14362	0.01979	0.00265		sT2	14007629	14031042		sA6	7710710	7711420	sT1	8007800	8008519
sA8	16700001	16800000	0.55361	0.40894	0.01407	0.00169		sT2	14031917	14042506		sA6	7714447	7714710	sT1	8010726	8010989
sA8	16800001	16900000	0.56202	0.15896	0.02055	0.00268		sT2	14044110	14121167		sA6	7717687	7718503	sT1	8014872	8015654
sA8	16900001	17000000	0.52887	0.27931	0.01948	0.0021		sT2	14121172	14232870		sA6	7718529	7720715	sT1	8015592	8017853
sA8	17000001	17100000	0.6176	0.28909	0.01282	0.00186		sT2	14233642	14308834		sA6	7727150	7729355	sT1	8020073	8022322
sA8	17100001	17200000	0.47358	0.12485	0.01543	0.00204		sT2	14308845	14388079		sA6	7730310	7732216	sT1	8022632	8024483
sA8	17200001	17300000	0.38157	0.19574	0.01258	0.00178		sT2	14392899	14513560		sA6	7732203	7735340	sT1	8024464	8027549
sA8	17300001	17400000	0.51262	0.32741	0.01474	0.00256		sT2	14514627	14579169		sA6	7735671	7737303	sT1	8027970	8029535
sA8	17400001	17500000	0.52834	0.27361	0.01805	0.00222		sT2	14579272	14812348		sA6	7738617	7739034	sT1	8030770	8031225
sA8	17500001	17600000	0.36048	0.18485	0.01823	0.00249		sT2	14812726	14821411		sA6	7740095	7743252	sT1	8032118	8035372
sA8	17600001	17700000	0.59822	0.14949	0.01898	0.00268		sT2	14821676	14857041		sA6	7743802	7746368	sT1	8035637	8038322
sA8	17700001	17800000	0.40001	0.23491	0.01238	0.0019		sT2	14857172	14927945		sA6	7747459	7750909	sT1	8039555	8040896
sA8	17800001	17900000	0.60422	0.11913	0.01656	0.00197		sT2	14928651	15190707		sA6	7753384	7755457	sT1	8040859	8042969
sA8	17900001	18000000	0.50602	0.10873	0.02072	0.00291		sT2	15191089	15195267		sA6	7767553	7769618	sT1	8054731	8056239
sA8	18000001	18100000	0.66032	0.20537	0.01643	0.00257		sT2	15195815	15302431		sA6	7770807	7773676	sT1	8057676	8060250
sA8	18100001	18200000	0.3926	0.18442	0.01902	0.00278		sT2	15303670	15309745		sA6	7777489	7778588	sT1	8070269	8071240
sA8	18200001	18300000	0.50657	0.22507	0.01229	0.00163		sT2	15310288	15334982		sA6	7780112	7780722	sT1	8073244	8073441
sA8	18300001	18400000	0.61207	0.19264	0.01726	0.00214		sT2	15335081	15445766		sA6	7795737	7797766	sT1	8086488	8088446
sA8	18400001	18500000	0.48009	0.1817	0.01279	0.00164		sT2	15450543	15464025		sA6	7800881	7801721	sT1	8091209	8091676
sA8	18500001	18600000	0.65697	0.14254	0.02692	0.00443		sT2	15464030	15558018		sA6	7803401	7805704	sT1	8092693	8094915
sA8	18600001	18700000	0.65265	0.23127	0.01829	0.0023		sT2	15564082	15628141		sA6	7806291	7814682	sT1	8095528	8103677
sA8	18700001	18735175	0.653077	0.602246	0.00975124	0.000767591		sT2	15628166	15644602		sA6	7819044	7823222	sT1	8104129	8107756
sA9	1	100000	0.53949	0.45824	0.01368	0.00188		sT2	15644616	15779655		sA6	7826159	7828629	sT1	8109000	8111740
sA9	100001	200000	0.62409	0.19302	0.01803	0.00292		sT2	15779660	15780539		sA6	7828695	7833655	sT1	8111823	8116816
sA9	200001	300000	0.63879	0.10456	0.0176	0.00256		sT2	15781392	15841898		sA6	7836016	7843170	sT1	8119021	8126051
sA9	300001	400000	0.4071	0.19464	0.01554	0.00215		sT2	15841909	15903686		sA6	7843583	7847999	sT1	8126625	8130571
sA9	400001	500000	0.52127	0.10696	0.0245	0.0028		sT2	15903695	15954254		sA6	7848189	7856544	sT1	8130796	8142053
sA9	500001	600000	0.51548	0.13972	0.01119	0.00114		sT2	15954278	16073623		sA6	7861449	7865084	sT1	8143876	8147111
sA9	600001	700000	0.31393	0.16556	0.01404	0.00223		sT2	16073881	16081004		sA6	7866388	7868505	sT1	8148350	8150724
sA9	700001	800000	0.47161	0.10456	0.0175	0.00249		sT2	16081255	16138459		sA6	7868838	7871289	sT1	8151023	8153389
sA9	800001	900000	0.55679	0.3861	0.01129	0.00164		sT2	16138463	16139451		sA6	7873323	7876359	sT1	8153673	8156662
sA9	900001	1000000	0.54971	0.65015	0.0058	0.00044		sT2	16139453	16140747		sA6	7877160	7878081	sT1	8157194	8158051
sA9	1000001	1100000	0.42542	0.35909	0.011	0.0015		sT2	16141748	16152252		sA6	7878080	7882221	sT1	8158035	8162200
sA9	1100001	1200000	0.48971	0.16887	0.01641	0.0025		sT2	16153878	16181880		sA6	7882391	7884234	sT1	8162483	8164180
sA9	1200001	1300000	0.48397	0.20215	0.0145	0.00208		sT2	16183049	16219018		sA6	7884350	7886492	sT1	8164327	8166322
sA9	1300001	1400000	0.36987	0.25579	0.01818	0.00223		sT2	16219326	16358122		sA6	7886607	7887376	sT1	8166514	8167307
sA9	1400001	1500000	0.44056	0.14284	0.01868	0.00242		sT2	16358709	16417412		sA6	7889807	7896083	sT1	8168424	8174710
sA9	1500001	1600000	0.37996	0.14055	0.01656	0.00256		sT2	16417448	16579564		sA6	7900500	7904711	sT1	8179383	8183288
sA9	1600001	1700000	0.43417	0.30644	0.01838	0.00261		sT2	16582466	16589868		sA6	7905132	7908353	sT1	8183728	8186960
sA9	1700001	1800000	0.55367	0.27116	0.01607	0.00252		sT2	16589968	16690762		sA6	7908908	7911058	sT1	8187431	8189720
sA9	1800001	1900000	0.477	0.30812	0.01344	0.00161		sT2	16691435	16756476		sA6	7911287	7911690	sT1	8189950	8190356
sA9	1900001	2000000	0.30917	0.18013	0.01225	0.00155		sT2	16757132	16776767		sA6	7911738	7913590	sT1	8190583	8191973
sA9	2000001	2100000	0.43925	0.30157	0.0104	0.00137		sT2	16786240	16787572		sA6	7913727	7915636	sT1	8192311	8194009
sA9	2100001	2200000	0.48949	0.46265	0.01478	0.00151		sT2	16787929	16843093		sA6	7916107	7918922	sT1	8194502	8197205
sA9	2200001	2300000	0.44761	0.31834	0.00835	0.0018		sT2	16843307	17145532		sA6	7920775	7922486	sT1	8199153	8200894
sA9	2300001	2400000	0.33248	0.18775	0.01521	0.00171		sT2	17146629	17238415		sA6	7932231	7932500	sT1	8203780	8204049
sA9	2400001	2500000	0.39531	0.20492	0.01033	0.00114		sT2	17238976	17312898		sA6	7933208	7933930	sT1	8204979	8205701
sA9	2500001	2600000	0.35637	0.21099	0.01773	0.00218		sT2	17313733	17389129		sA6	7934203	7936989	sT1	8204586	8208663
sA9	2600001	2700000	0.43452	0.352	0.01477	0.00153		sT2	17389142	17398264		sA6	7938158	7938433	sT1	8213704	8213982
sA9	2700001	2800000	0.31873	0.25576	0.01521	0.00195		sT2	17398441	17399443		sA6	7941104	7943395	sT1	8217226	8219634
sA9	2800001	2900000	0.40876	0.11686	0.01032	0.00132		sT2	17399781	17442912		sA6	7943455	7945943	sT1	8219794	8222567
sA9	2900001	3000000	0.55651	0.22084	0.02399	0.00228		sT2	17445643	17464265		sA6	7950478	7952164	sT1	8227816	8229425
sA9	3000001	3100000	0.57462	0.25622	0.0157	0.00179		sT2	17469301	17500881		sA6	7960203	7961157	sT1	8233642	8234334
sA9	3100001	3200000	0.41952	0.47975	0.01265	0.00137		sT2	17501094	17531720		sA6	7985048	7987114	sT1	8241207	8243114
sA9	3200001	3300000	0.46953	0.20138	0.01236	0.00128		sT2	17532740	17558767		sA6	7994386	7994673	sT1	8247389	8247688
sA9	3300001	3400000	0.42011	0.15012	0.01498	0.00187		sT2	17559806	17579702		sA6	7995104	7996856	sT1	8249861	8251417
sA9	3400001	3500000	0.6116	0.51034	0.01054	0.00108		sT2	17581378	17598704		sA6	7997129	7997506	sT1	8252149	8254106
sA9	3500001	3600000	0.46927	0.21899	0.0134	0.00161		sT2	17601301	17632006		sA6	7999506	8000207	sT1	8260618	8261275
sA9	3600001	3700000	0.50777	0.45378	0.01388	0.00149		sT2	17637370	17781998		sA6	8005438	8006064	sT1	8262785	8263399
sA9	3700001	3800000	0.37871	0.34887	0.01313	0.0013		sT2	17782088	17795082		sA6	8008727	8010917	sT1	8264392	8266461
sA9	3800001	3900000	0.25372	0.50099	0.01224	0.00111		sT2	17795754	17838532		sA6	8027542	8029109	sT1	8277369	8278935
sA9	3900001	4000000	0.37136	0.25045	0.01444	0.00171		sT2	17841349	17955269		sA6	8029686	8030168	sT1	8286402	8286893
sA9	4000001	4100000	0.22652	0.39591	0.00906	0.00093		sT2	17955872	18117799		sA6	8030708	8033140	sT1	8287952	8290327
sA9	4100001	4200000	0.35769	0.21614	0.01541	0.00174		sT2	18118680	18178189		sA6	8034169	8037673	sT1	8291060	8294891
sA9	4200001	4300000	0.45024	0.42899	0.00921	0.00087		sT2	18178613	18205025		sA6	8038933	8040503	sT1	8295972	8297457
sA9	4300001	4400000	0.37144	0.27727	0.01374	0.00172		sT2	18213525	18225544		sA6	8045735	8048149	sT1	8305116	8307322
sA9	4400001	4500000	0.43728	0.41409	0.00666	0.0004		sT2	18226970	18613391		sA6	8049968	8051834	sT1	8309071	8310017
sA9	4500001	4600000	0.467768	0.372087	0.0113499	0.00111491		sT2	18614177	18750375		sA6	8053380	8061903	sT1	8310547	8317760
sA9	4600001	4700000	0.0547504	0.210592	0.00172832	0.000121286		sT2	18750509	18797384		sA6	8065518	8065739	sT1	8322928	8323475
sA9	4700001	4800000	0.57798	0.384538	0.00146193	0.000152284		sT2	18798157	18815037		sA6	8068836	8071621	sT1	8326514	8329302
sA9	4800001	4900000	0.537431	0.32601	0.004467	0.000649746		sT2	18818052	18818326		sA6	8074140	8078090	sT1	8332841	8334536
sA9	4900001	5000000	0.728332	0.412874	0.00447236	0.000432161		sT2	18818468	18960161		sA6	8078732	8080765	sT1	8335155	8337168
sA9	5000001	5100000	0.253787	0.405939	0.00501523	0.000497462		sT2	18960168	18966006		sA6	8082244	8084769	sT1	8338598	8341164
sA9	5100001	5200000	0.28598	0.352386	0.00363452	0.000172589		sT2	18966012	18967230		sA6	8087556	8090433	sT1	8343413	8346782
sA9	5200001	5300000	0.232924	0.327756	0.00436548	0.000446701		sT3	540	324662		sA6	8092666	8094650	sT1	8349548	8351466
sA9	5300001	5400000	0.703929	0.51996	0.00348485	0.000282828		sT3	327903	328650		sA6	8094996	8095998	sT1	8351712	8352814
sA9	5400001	5500000	0.185492	0.235533	0.00102538	0.000192893		sT3	329123	373272		sA6	8098650	8101951	sT1	8355515	8358689
sA9	5500001	5600000	0.491596	0.396667	0.0030202	7.07e-05		sT3	373728	732156		sA6	8106864	8107653	sT1	8360291	8361151
sA9	5600001	5700000	0.816457	0.360345	0.00381726	0.000294416		sT3	732372	796102		sA6	8110146	8112331	sT1	8363794	8365243
sA9	5700001	5800000	0.473121	0.547556	0.00572727	0.000373737		sT3	798892	818140		sA6	8112317	8114389	sT1	8365622	8366933
sA9	5800001	5900000	0.619444	0.400838	0.00820202	0.000535354		sT3	818880	903929		sA6	8125409	8130240	sT1	8374675	8377907
sA9	5900001	6000000	0.5988	0.29004	0.01259	0.00088		sT3	904472	998790		sA6	8125835	8126653	sT1	8372891	8374364
sA9	6000001	6100000	0.4842	0.45361	0.01071	0.00116		sT3	999182	1075527		sA6	8131559	8134262	sT1	8378615	8380899
sA9	6100001	6200000	0.57117	0.34831	0.01218	0.0012		sT3	1077976	1177860		sA6	8136358	8137592	sT1	8383702	8384863
sA9	6200001	6300000	0.51836	0.46087	0.01309	0.00115		sT3	1177866	1236914		sA6	8139308	8140264	sT1	8387036	8388133
sA9	6300001	6400000	0.4465	0.24416	0.01424	0.00145		sT3	1237174	1262218		sA6	8141861	8144000	sT1	8390142	8392332
sA9	6400001	6500000	0.48739	0.31653	0.01291	0.00165		sT3	1264772	1279979		sA6	8150811	8151816	sT1	8396376	8397015
sA9	6500001	6600000	0.49614	0.41375	0.00971	0.00122		sT3	1279985	1285523		sA6	8152151	8157067	sT1	8397527	8402509
sA9	6600001	6700000	0.54	0.44054	0.0124	0.00135		sT3	1285686	1331044		sA6	8157487	8157861	sT1	8402840	8403510
sA9	6700001	6800000	0.55211	0.34506	0.0121	0.00129		sT3	1332139	1458957		sA6	8166093	8168343	sT1	8411332	8413316
sA9	6800001	6900000	0.50199	0.38633	0.01065	0.00136		sT3	1460478	1464787		sA6	8172407	8176112	sT1	8416129	8418487
sA9	6900001	7000000	0.43065	0.18914	0.01583	0.00187		sT3	1466221	1581210		sA6	8176446	8178494	sT1	8418949	8421182
sA9	7000001	7100000	0.35335	0.4183	0.00767	0.00088		sT3	1582709	1583363		sA6	8180850	8183933	sT1	8423764	8426816
sA9	7100001	7200000	0.40908	0.15055	0.01289	0.00184		sT3	1583374	1652998		sA6	8184883	8186483	sT1	8427838	8429464
sA9	7200001	7300000	0.36648	0.30117	0.01426	0.00205		sT3	1653364	1757705		sA6	8186750	8192137	sT1	8432176	8435053
sA9	7300001	7400000	0.38821	0.12769	0.01593	0.00174		sT3	1757923	1966197		sA6	8192314	8194541	sT1	8435351	8437588
sA9	7400001	7500000	0.367658	0.412583	0.00832161	0.00112563		sT3	1966289	1967100		sA6	8195825	8199169	sT1	8437748	8444281
sA9	7500001	7600000	0.53401	0.26515	0.01588	0.0021		sT3	1970625	1978137		sA6	8206928	8209917	sT1	8449331	8452360
sA9	7600001	7700000	0.46525	0.25634	0.01459	0.00213		sT3	1978625	1982943		sA6	8210378	8211812	sT1	8453443	8454798
sA9	7700001	7800000	0.47202	0.24479	0.0104	0.00154		sT3	1982945	2020589		sA6	8213744	8216646	sT1	8456480	8459198
sA9	7800001	7900000	0.55873	0.10059	0.02032	0.00284		sT3	2021474	2110516		sA6	8217858	8220240	sT1	8459842	8462282
sA9	7900001	8000000	0.42293	0.16008	0.02244	0.00321		sT3	2129771	2285724		sA6	8220605	8222425	sT1	8462518	8464554
sA9	8000001	8100000	0.24434	0.22475	0.01141	0.00197		sT3	2286164	2359545		sA6	8222548	8225796	sT1	8464712	8467893
sA9	8100001	8200000	0.32344	0.15779	0.02125	0.00312		sT3	2359564	2386827		sA6	8230301	8230741	sT1	8470041	8470754
sA9	8200001	8300000	0.36079	0.25891	0.01611	0.00275		sT3	2402188	2416822		sA6	8231532	8232638	sT1	8471314	8472404
sA9	8300001	8400000	0.40766	0.22414	0.01602	0.00275		sT3	2417069	2417670		sA6	8234652	8237135	sT1	8475609	8478227
sA9	8400001	8500000	0.67435	0.21342	0.01687	0.00171		sT3	2417733	2544672		sA6	8245870	8251500	sT1	8486747	8489980
sA9	8500001	8600000	0.42509	0.26783	0.01627	0.00207		sT3	2544969	2895575		sA6	8248266	8249590	sT1	8486905	8488050
sA9	8600001	8700000	0.43258	0.1368	0.01644	0.00216		sT3	2896458	2904060		sA6	8251943	8252994	sT1	8490323	8491628
sA9	8700001	8800000	0.46377	0.12962	0.01763	0.00276		sT3	2904067	2955817		sA6	8254772	8257642	sT1	8492892	8495799
sA9	8800001	8900000	0.37793	0.1438	0.01717	0.00211		sT3	2956729	2986123		sA6	8261114	8263344	sT1	8499336	8501654
sA9	8900001	9000000	0.48865	0.13231	0.01905	0.00324		sT3	2987184	3095983		sA6	8263270	8265761	sT1	8501922	8504002
sA9	9000001	9100000	0.45293	0.22719	0.02067	0.00258		sT3	3098454	3156513		sA6	8267374	8271400	sT1	8506415	8510942
sA9	9100001	9200000	0.48363	0.17477	0.01562	0.00239		sT3	3156941	3158274		sA6	8273952	8276106	sT1	8514019	8516272
sA9	9200001	9300000	0.53007	0.09086	0.01877	0.00255		sT3	3167744	3169664		sA6	8278034	8279878	sT1	8518340	8520083
sA9	9300001	9400000	0.56442	0.21028	0.01606	0.00228		sT3	3169698	3174010		sA6	8285423	8294164	sT1	8524995	8533803
sA9	9400001	9500000	0.59418	0.12372	0.01389	0.00178		sT3	3179453	3419099		sA6	8285786	8288830	sT1	8525393	8528440
sA9	9500001	9600000	0.43313	0.15337	0.01833	0.00262		sT3	3419299	3452585		sA6	8298721	8300209	sT1	8537037	8538315
sA9	9600001	9700000	0.517427	0.126362	0.0129849	0.00192965		sT3	3455691	3521467		sA6	8307005	8310145	sT1	8545907	8548907
sA9	9700001	9800000	0.60732	0.13633	0.01313	0.00203		sT3	3522451	3523007		sA6	8310111	8310303	sT1	8548671	8548828
sA9	9800001	9900000	0.59773	0.17469	0.01796	0.00253		sT3	3523154	3629888		sA6	8311573	8315646	sT1	8549767	8554763
sA9	9900001	10000000	0.80778	0.06284	0.01578	0.00192		sT3	3634300	3637842		sA6	8315360	8317730	sT1	8554252	8555914
sA9	10000001	10100000	0.58498	0.11496	0.01745	0.00233		sT3	3641973	3848249		sA6	8321426	8321983	sT1	8557898	8558455
sA9	10100001	10200000	0.56672	0.16531	0.01498	0.00199		sT3	3848533	3849091		sA6	8323353	8324187	sT1	8559622	8560419
sA9	10200001	10300000	0.65177	0.12247	0.0181	0.00232		sT3	3850025	4133979		sA6	8326966	8329521	sT1	8562902	8565386
sA9	10300001	10400000	0.49575	0.18856	0.01544	0.0018		sT3	4136101	4136570		sA6	8398702	8401586	sT1	8578456	8581298
sA9	10400001	10500000	0.57969	0.14262	0.01352	0.00199		sT3	4137626	4154589		sA6	8401862	8403056	sT1	8581310	8583115
sA9	10500001	10600000	0.51277	0.18431	0.02227	0.0025		sT3	4155668	4174499		sA6	8403445	8405131	sT1	8583160	8585203
sA9	10600001	10700000	0.65607	0.21999	0.0187	0.00262		sT3	4174594	4296614		sA6	8407363	8410775	sT1	8588610	8591456
sA9	10700001	10800000	0.63781	0.06186	0.02497	0.00352		sT3	4302066	4345083		sA6	8413760	8413906	sT1	8594091	8594222
sA9	10800001	10900000	0.55385	0.08792	0.01924	0.00279		sT3	4350840	4435226		sA6	8415423	8421961	sT1	8594808	8600786
sA9	10900001	11000000	0.49463	0.08502	0.0191	0.00283		sT3	4438448	4513720		sA6	8422132	8423608	sT1	8600961	8602389
sA9	11000001	11100000	0.63885	0.10268	0.01679	0.00268		sT3	4514412	4603900		sA6	8423752	8425748	sT1	8602420	8604557
sA9	11100001	11200000	0.58371	0.12797	0.01766	0.00242		sT3	4604343	4639312		sA6	8426041	8428454	sT1	8604992	8607347
sA9	11200001	11300000	0.64469	0.12636	0.01352	0.00181		sT3	4639314	4675924		sA6	8428635	8429078	sT1	8607586	8608020
sA9	11300001	11400000	0.65961	0.08734	0.01864	0.00194		sT3	4677173	4706721		sA6	8435735	8438278	sT1	8609642	8612175
sA9	11400001	11500000	0.64458	0.0669	0.01527	0.00239		sT3	4706867	4715201		sA6	8438559	8439276	sT1	8612435	8613337
sA9	11500001	11600000	0.62352	0.066	0.01594	0.00208		sT3	4715745	4804784		sA6	8439676	8441825	sT1	8613246	8615935
sA9	11600001	11700000	0.60646	0.0569	0.02092	0.00341		sT3	4806346	4922098		sA6	8442298	8448345	sT1	8616325	8622340
sA9	11700001	11800000	0.412754	0.133548	0.0154975	0.00265327		sT3	4923347	4930491		sA6	8448317	8453660	sT1	8622362	8627521
sA9	11800001	11900000	0.61151	0.09454	0.02323	0.0036		sT3	4930986	4950703		sA6	8454740	8456516	sT1	8628776	8630590
sA9	11900001	12000000	0.66387	0.04377	0.02015	0.00315		sT3	4951016	4984509		sA6	8457367	8459936	sT1	8631630	8634403
sA9	12000001	12100000	0.52775	0.08475	0.01369	0.00167		sT3	4985327	4998173		sA6	8465333	8468893	sT1	8638115	8641540
sA9	12100001	12200000	0.56814	0.03942	0.01634	0.00255		sT3	4999029	5384398		sA6	8469845	8472387	sT1	8642695	8645092
sA9	12200001	12300000	0.55675	0.08857	0.01722	0.0024		sT3	5385254	5424441		sA6	8475318	8480227	sT1	8650467	8655266
sA9	12300001	12400000	0.62362	0.06105	0.02518	0.00403		sT3	5424445	5425527		sA6	8480279	8483112	sT1	8655559	8658083
sA9	12400001	12500000	0.47654	0.09964	0.01505	0.00214		sT3	5425574	5463616		sA6	8483123	8485442	sT1	8658465	8660315
sA9	12500001	12600000	0.54313	0.11272	0.02001	0.00256		sT3	5464190	5483290		sA6	8485549	8488521	sT1	8660654	8663568
sA9	12600001	12700000	0.44026	0.08641	0.02091	0.00305		sT3	5487661	5632199		sA6	8493338	8494160	sT1	8668346	8669118
sA9	12700001	12800000	0.53862	0.1673	0.01592	0.00228		sT3	5632854	5638588		sA6	8498226	8499287	sT1	8672235	8673429
sA9	12800001	12900000	0.54945	0.08407	0.01457	0.00263		sT3	5638592	5639048		sA6	8501950	8503646	sT1	8676554	8678332
sA9	12900001	13000000	0.52816	0.10886	0.01884	0.00259		sT3	5639903	5666408		sA6	8506286	8508993	sT1	8680508	8682736
sA9	13000001	13100000	0.70116	0.03673	0.01955	0.00279		sT3	5667461	5733389		sA6	8510180	8519176	sT1	8683343	8686694
sA9	13100001	13200000	0.59965	0.20754	0.01181	0.00172		sT3	5733428	5746740		sA6	8525464	8527913	sT1	8689020	8691619
sA9	13200001	13300000	0.49074	0.07905	0.01873	0.0028		sT3	5748001	5838808		sA6	8532671	8533123	sT1	8697556	8697990
sA9	13300001	13400000	0.59444	0.04065	0.02025	0.0028		sT3	5839447	5839600		sA6	8536019	8536921	sT1	8701175	8701660
sA9	13400001	13500000	0.47614	0.0708	0.01539	0.00283		sT3	5840195	5882144		sA6	8537286	8539317	sT1	8703295	8705446
sA9	13500001	13600000	0.57283	0.10053	0.0209	0.0041		sT3	5882496	5976421		sA6	8540632	8542407	sT1	8706269	8708257
sA9	13600001	13700000	0.45899	0.1448	0.01891	0.00302		sT3	5982033	6064437		sA6	8548524	8551811	sT1	8712845	8716333
sA9	13700001	13800000	0.58709	0.13233	0.01461	0.00186		sT3	6066202	6239569		sA6	8554294	8558673	sT1	8717751	8721791
sA9	13800001	13900000	0.33755	0.11472	0.01819	0.00258		sT3	6240752	6269398		sA6	8565782	8566247	sT1	8727944	8728413
sA9	13900001	14000000	0.59196	0.07126	0.01972	0.00282		sT3	6269960	6282039		sA6	8566538	8567609	sT1	8728688	8729742
sA9	14000001	14100000	0.65251	0.07598	0.01572	0.00209		sT3	6282599	6318771		sA6	8568698	8570265	sT1	8730744	8731683
sA9	14100001	14200000	0.62714	0.11629	0.01489	0.00164		sT3	6319293	6341561		sA6	8571726	8572230	sT1	8733428	8733991
sA9	14200001	14300000	0.58982	0.08848	0.01408	0.00279		sT3	6341581	6356202		sA6	8576984	8578159	sT1	8735226	8736222
sA9	14300001	14400000	0.38321	0.09098	0.02095	0.00367		sT3	6357671	6455331		sA6	8580160	8580468	sT1	8736903	8737327
sA9	14400001	14500000	0.58774	0.10019	0.01331	0.00221		sT3	6455333	6642487		sA6	8581332	8581598	sT1	8738861	8739242
sA9	14500001	14600000	0.55078	0.03883	0.01583	0.00236		sT3	6644248	6712499		sA6	8582417	8583587	sT1	8739917	8740430
sA9	14600001	14700000	0.63138	0.05638	0.01336	0.00209		sT3	6712502	6721078		sA6	8585071	8587147	sT1	8742162	8744255
sA9	14700001	14800000	0.69149	0.08083	0.01889	0.00273		sT3	6721636	6777205		sA6	8589591	8592395	sT1	8745571	8748763
sA9	14800001	14900000	0.54108	0.04299	0.0224	0.00345		sT3	6777861	6778429		sA6	8593008	8596516	sT1	8748814	8752548
sA9	14900001	15000000	0.54401	0.10526	0.0202	0.00315		sT3	6778467	6825540		sA6	8596886	8601501	sT1	8752742	8757392
sA9	15000001	15100000	0.5697	0.10778	0.02021	0.0032		sT3	6826008	6859438		sA6	8604191	8606584	sT1	8760120	8762327
sA9	15100001	15200000	0.48289	0.13846	0.0188	0.00302		sT3	6859442	6876686		sA6	8609438	8610013	sT1	8763082	8763648
sA9	15200001	15300000	0.67497	0.03106	0.01523	0.00177		sT3	6876709	6903122		sA6	8612675	8613748	sT1	8767098	8767811
sA9	15300001	15400000	0.62407	0.10243	0.01856	0.00238		sT3	6903322	7040386		sA6	8630262	8637810	sT1	8775286	8782942
sA9	15400001	15500000	0.52652	0.17985	0.01623	0.00223		sT3	7040392	7074151		sA6	8644197	8645802	sT1	8783818	8785396
sA9	15500001	15600000	0.67789	0.08231	0.01667	0.00233		sT3	7075239	7121103		sA6	8646104	8647918	sT1	8787930	8789694
sA9	15600001	15700000	0.57413	0.14094	0.01468	0.0024		sT3	7122142	7397662		sA6	8650339	8653012	sT1	8790504	8791034
sA9	15700001	15800000	0.58608	0.03456	0.02348	0.00351		sT3	7402621	7436006		sA6	8653823	8658687	sT1	8791624	8793653
sA9	15800001	15900000	0.51665	0.03134	0.01589	0.00283		sT3	7436058	7510960		sA6	8659923	8661805	sT1	8793752	8801860
sA9	15900001	16000000	0.57287	0.07834	0.01264	0.00177		sT3	7511341	7660592		sA6	8664380	8667922	sT1	8804292	8807929
sA9	16000001	16100000	0.5199	0.10096	0.00537	0.0007		sT3	7661600	7766244		sA6	8669881	8671722	sT1	8809340	8811267
sA9	16100001	16200000	0.5624	0.02431	0.01766	0.00248		sT3	7766247	7773624		sA6	8673745	8676591	sT1	8815500	8818203
sA9	16200001	16300000	0.66227	0.03241	0.0143	0.00225		sT3	7773790	7822785		sA6	8682728	8685859	sT1	8819773	8822704
sA9	16300001	16400000	0.61618	0.15564	0.0164	0.00211		sT3	7823020	7897144		sA6	8687669	8688906	sT1	8829856	8830335
sA9	16400001	16500000	0.64054	0.1095	0.01459	0.00198		sT3	7901154	7941234		sA6	8690018	8692066	sT1	8831344	8833068
sA9	16500001	16600000	0.58965	0.137	0.0186	0.00311		sT3	7941792	7977283		sA6	8692414	8697831	sT1	8833448	8838913
sA9	16600001	16700000	0.46264	0.04677	0.01691	0.00298		sT3	7978116	8033630		sA6	8708246	8709859	sT1	8845521	8846705
sA9	16700001	16800000	0.53494	0.06811	0.0167	0.00268		sT3	8036566	8135975		sA6	8710760	8713597	sT1	8848058	8850821
sA9	16800001	16900000	0.55318	0.10171	0.01554	0.00215		sT3	8135979	8176886		sA6	8713643	8714426	sT1	8850993	8851741
sA9	16900001	16978693	0.610143	0.0252754	0.0138767	0.00221112		sT3	8177047	8186255		sA6	8716220	8718322	sT1	8853423	8855564
sA10	1	100000	0.59334	0.11294	0.01343	0.00242		sT3	8186257	8207103		sA6	8719489	8722061	sT1	8857795	8860296
sA10	100001	200000	0.61845	0.18136	0.016	0.00221		sT3	8209071	8214873		sA6	8722517	8724520	sT1	8860766	8862763
sA10	200001	300000	0.53687	0.08986	0.02193	0.0035		sT3	8218316	8345870		sA6	8725081	8727625	sT1	8863445	8865682
sA10	300001	400000	0.50393	0.22991	0.01288	0.00208		sT3	8345880	8351912		sA6	8729162	8731873	sT1	8869730	8872424
sA10	400001	500000	0.58032	0.24172	0.0155	0.00264		sT3	8351917	8380826		sA6	8732730	8733956	sT1	8872765	8874861
sA10	500001	600000	0.51904	0.1493	0.01824	0.00284		sT3	8382056	8412450		sA6	8734328	8735545	sT1	8877344	8878871
sA10	600001	700000	0.2808	0.193	0.01344	0.00198		sT3	8414217	8453913		sA6	8736497	8737785	sT1	8879543	8880848
sA10	700001	800000	0.54088	0.13538	0.01688	0.00221		sT3	8453980	8529995		sA6	8738884	8739471	sT1	8881913	8882482
sA10	800001	900000	0.43903	0.18974	0.0174	0.00302		sT3	8530060	8619850		sA6	8739750	8743273	sT1	8881739	8886093
sA10	900001	1000000	0.5578	0.14757	0.01371	0.00147		sT3	8620086	8754419		sA6	8744285	8745507	sT1	8886971	8888613
sA10	1000001	1100000	0.60064	0.14328	0.01597	0.00199		sT3	8755620	8848773		sA6	8746070	8747398	sT1	8888860	8890197
sA10	1100001	1200000	0.59544	0.20428	0.01128	0.00158		sT3	8854136	8924376		sA6	8748186	8749429	sT1	8893539	8894751
sA10	1200001	1300000	0.40254	0.30742	0.01223	0.0019		sT3	8925222	8953257		sA6	8752258	8753583	sT1	8895488	8896565
sA10	1300001	1400000	0.44867	0.1728	0.02393	0.00385		sT3	8954127	8954300		sA6	8766885	8768277	sT1	8908113	8911224
sA10	1400001	1500000	0.25842	0.18019	0.01121	0.00178		sT3	8954306	8955908		sA6	8768906	8770565	sT1	8897246	8898403
sA10	1500001	1600000	0.62208	0.16763	0.02036	0.00261		sT3	8956228	8958923		sA6	8770995	8773133	sT1	8914356	8916846
sA10	1600001	1700000	0.52059	0.11348	0.01912	0.00233		sT3	8959297	9020217		sA6	8775851	8777030	sT1	8918469	8919667
sA10	1700001	1800000	0.3937	0.2304	0.01777	0.00237		sT3	9024215	9095050		sA6	8785507	8786394	sT1	8927332	8928219
sA10	1800001	1900000	0.54464	0.14883	0.01942	0.00273		sT3	9095072	9102604		sA6	8791244	8794066	sT1	8930570	8933293
sA10	1900001	2000000	0.2993	0.17843	0.02006	0.00277		sT3	9102678	9121210		sA6	8798431	8800512	sT1	8937920	8939967
sA10	2000001	2100000	0.63545	0.09677	0.01773	0.00235		sT3	9121928	9133251		sA6	8800740	8802160	sT1	8940198	8941609
sA10	2100001	2200000	0.53888	0.27789	0.01584	0.00238		sT3	9133884	9138397		sA6	8802443	8804073	sT1	8942026	8943458
sA10	2200001	2300000	0.43975	0.19236	0.01255	0.00162		sT3	9138501	9177671		sA6	8805103	8807282	sT1	8943830	8946256
sA10	2300001	2400000	0.62477	0.31474	0.01335	0.00171		sT3	9177721	9178481		sA6	8808071	8809612	sT1	8947107	8948131
sA10	2400001	2500000	0.24531	0.2784	0.01486	0.00192		sT3	9183447	9194358		sA6	8810293	8812096	sT1	8949008	8950435
sA10	2500001	2600000	0.50897	0.15229	0.01389	0.00169		sT3	9194374	9196254		sA6	8813315	8815229	sT1	8952197	8954023
sA10	2600001	2700000	0.41526	0.31554	0.01699	0.00225		sT3	9196643	9220248		sA6	8815587	8818214	sT1	8954342	8956909
sA10	2700001	2800000	0.40197	0.27018	0.0177	0.00212		sT3	9221791	9233844		sA6	8820901	8824793	sT1	8964431	8968297
sA10	2800001	2900000	0.47414	0.23834	0.01616	0.00224		sT3	9234319	9239777		sA6	8823730	8824760	sT1	8967226	8968260
sA10	2900001	3000000	0.29444	0.44748	0.01236	0.00149		sT3	9240140	9288870		sA6	8826449	8827841	sT1	8970202	8971266
sA10	3000001	3100000	0.38193	0.135367	0.0158593	0.00180905		sT3	9289460	9394804		sA6	8827986	8830336	sT1	8971464	8973585
sA10	3100001	3200000	0.38682	0.37055	0.00916	0.00091		sT3	9396619	9400609		sA6	8835369	8839031	sT1	8976293	8979977
sA10	3200001	3300000	0.69459	0.30662	0.00737	0.00086		sT3	9400897	9439179		sA6	8839663	8842054	sT1	8980459	8982786
sA10	3300001	3400000	0.4303	0.39505	0.01387	0.00134		sT3	9439186	9463217		sA6	8842316	8844227	sT1	8983050	8984953
sA10	3400001	3500000	0.29906	0.25712	0.00912	0.00157		sT3	9466990	9483153		sA6	8844631	8851031	sT1	8985324	8991691
sA10	3500001	3600000	0.27619	0.32164	0.01637	0.00215		sT3	9483159	9514693		sA6	8853925	8855430	sT1	8995586	9001522
sA10	3600001	3700000	0.26411	0.14389	0.01677	0.00245		sT3	9515141	9574605		sA6	8858937	8860524	sT1	9002326	9003885
sA10	3700001	3800000	0.28153	0.45905	0.01404	0.00178		sT3	9576086	9581730		sA6	8870842	8872149	sT1	9014413	9014977
sA10	3800001	3900000	0.46774	0.39522	0.01337	0.00155		sT3	9586445	9605742		sA6	8875146	8876404	sT1	9018774	9019861
sA10	3900001	4000000	0.25153	0.61299	0.00577	0.00058		sT3	9605948	9616843		sA6	8878106	8881860	sT1	9024135	9025091
sA10	4000001	4100000	0.41928	0.35452	0.01439	0.00182		sT3	9617291	9625122		sA6	8878106	8880598	sT1	9021577	9023947
sA10	4100001	4200000	0.62258	0.2407	0.01157	0.00129		sT3	9631777	9634036		sA6	8882081	8883925	sT1	9025356	9027243
sA10	4200001	4300000	0.320422	0.29799	0.00622111	0.000542714		sT3	9634468	9640253		sA6	8884536	8890358	sT1	9027713	9028393
sA10	4300001	4400000	0.51168	0.2486	0.00959	0.00132		sT3	9640873	9720842		sA6	8893700	8897252	sT1	9034614	9038279
sA10	4400001	4500000	0.50282	0.3851	0.01294	0.00115		sT3	9720856	9729367		sA6	8899182	8901085	sT1	9038820	9041423
sA10	4500001	4600000	0.754687	0.398859	0.00522222	0.000767677		sT3	9729378	9765825		sA6	8901613	8903336	sT1	9041608	9043273
sA10	4600001	4700000	0.254949	0.340455	0.0120808	0.000787879		sT3	9766385	9767755		sA6	8903857	8905514	sT1	9043739	9045458
sA10	4700001	4800000	0.58101	0.68069	0.00828	0.00061		sT3	9767757	9769162		sA6	8906256	8907236	sT1	9046208	9047116
sA10	4800001	4900000	0.53843	0.36456	0.01109	0.00129		sT3	9769388	9829243		sA6	8907513	8910617	sT1	9047448	9050580
sA10	4900001	5000000	0.49545	0.45828	0.00986	0.00128		sT3	9835414	9883124		sA6	8912595	8913842	sT1	9053599	9054846
sA10	5000001	5100000	0.55353	0.35575	0.00942	0.00089		sT3	9883266	9895999		sA6	8914448	8915599	sT1	9055547	9056701
sA10	5100001	5200000	0.715658	0.601166	0.00455276	0.000442211		sT3	9901292	9988873		sA6	8917503	8918888	sT1	9060369	9061228
sA10	5200001	5300000	0.715387	0.622613	0.00628141	0.000582915		sT3	9988878	10008783		sA6	8933026	8934552	sT1	9064540	9066853
sA10	5300001	5400000	0.299418	0.361643	0.00429592	0.000204082		sT3	10008797	10062820		sA6	8938893	8941720	sT1	9070562	9073369
sA10	5400001	5500000	0.466525	0.438202	0.00413131	0.000313131		sT3	10064839	10145703		sA6	8942851	8946213	sT1	9074714	9077848
sA10	5500001	5600000	0.281859	0.486091	0.00635354	0.000575758		sT3	10149859	10153122		sA6	8947178	8948347	sT1	9078749	9079930
sA10	5600001	5700000	0.343588	0.378472	0.0118693	0.000914573		sT3	10153567	10177661		sA6	8953472	8959612	sT1	9081787	9091945
sA10	5700001	5800000	0.612151	0.659759	0.00823116	0.000844221		sT3	10177954	10178606		sA6	8964878	8966434	sT1	9094899	9096435
sA10	5800001	5900000	0.882772	0.306873	0.00484264	0.000913706		sT3	10181065	10195720		sA6	9961386	9962670	sT1	9931273	9932549
sA10	5900001	6000000	0.477878	0.56269	0.000994924	0.00022335		sT3	10195776	10197293		sA6	9963531	9964574	sT1	9932811	9933681
sA10	6000001	6100000	0.47013	0.41978	0.00844	0.00081		sT3	10197684	10218340		sA6	9964998	9966242	sT1	9934102	9935278
sA10	6100001	6200000	0.42011	0.25935	0.0068	0.00079		sT3	10221135	10251901		sA6	9973061	9978660	sT1	9936215	9942047
sA10	6200001	6300000	0.45432	0.16723	0.01164	0.0012		sT3	10255010	10304060		sA6	9979057	9980302	sT1	9942398	9943842
sA10	6300001	6400000	0.54687	0.48685	0.00872	0.00071		sT3	10304091	10358275		sA6	9981782	9985466	sT1	9945223	9947339
sA10	6400001	6500000	0.59238	0.41411	0.00704	0.00074		sT3	10359139	10368641		sA6	9985458	9987278	sT1	9947807	9948791
sA10	6500001	6600000	0.53172	0.42575	0.00916	0.00114		sT3	10370708	10374293		sA6	9988139	9991533	sT1	9950385	9953200
sA10	6600001	6700000	0.43398	0.38166	0.01082	0.00136		sT3	10374644	10385054		sA6	9992396	9995731	sT1	9954570	9958051
sA10	6700001	6800000	0.36032	0.35752	0.01442	0.00165		sT3	10385568	10401179		sA6	9995702	9997291	sT1	9958095	9959655
sA10	6800001	6900000	0.4033	0.16057	0.01717	0.00186		sT3	10401599	10422461		sA6	9997959	9999909	sT1	9960422	9962334
sA10	6900001	7000000	0.49493	0.42073	0.01457	0.00135		sT3	10422463	10423594		sA6	10000302	10002326	sT1	9962580	9964477
sA10	7000001	7100000	0.45962	0.21006	0.01681	0.00215		sT3	10423687	10427641		sA6	10002449	10004312	sT1	9964627	9966408
sA10	7100001	7200000	0.404955	0.312161	0.00830151	0.000944724		sT3	10432564	10446847		sA6	10004314	10006319	sT1	9966713	9968230
sA10	7200001	7300000	0.3849	0.33885	0.01408	0.00157		sT3	10448552	10451340		sA6	10006414	10007806	sT1	9968595	9970005
sA10	7300001	7400000	0.71452	0.27885	0.00422	0.00052		sT3	10451873	10464865		sA6	10008511	10014817	sT1	9970327	9976529
sA10	7400001	7500000	0.48345	0.40595	0.00426	0.00058		sT3	10465701	10482597		sA6	10015066	10016470	sT1	9976986	9978423
sA10	7500001	7600000	0.50891	0.41996	0.00997	0.00112		sT3	10482856	10484195		sA6	10016711	10019082	sT1	9978470	9980971
sA10	7600001	7700000	0.87641	0.39701	0.00478	0.00018		sT3	10484683	10485368		sA6	10022439	10025672	sT1	9984013	9987075
sA10	7700001	7800000	0.87887	0.42855	0.003	0.00034		sT3	10488844	10505745		sA6	10026158	10027450	sT1	9987456	9988520
sA10	7800001	7900000	0.39363	0.33125	0.00978	0.00115		sT3	10506994	10525455		sA6	10028585	10032770	sT1	9989559	9993789
sA10	7900001	8000000	0.23196	0.34622	0.00825	0.00095		sT3	10528219	10532124		sA6	10033006	10034785	sT1	9994024	9995760
sA10	8000001	8100000	0.48308	0.2164	0.01843	0.00183		sT3	10532416	10542152		sA6	10044748	10048512	sT1	10008147	10011825
[truncated: 20,713 more rows]

## Sheet: EDFig.1d
Source Data Extended Data Fig. 1
Source Data Extended Data Fig. 1d | Characteristics of genomic features of A.arenosa genome
chr	start	end	gene density	TE density	snp density	indel density		aligned regions				Synteny of homologous gene pairs in subgenomes
A1	1	100000	0.769736	0.0328528	0.0198071	0.00339086		A1	1	5050		A1	4065498	4068009	A2	13156971	13158647
A1	100001	200000	0.532133	0.110571	0.0225612	0.0039898		A1	5710	27576		A1	4070798	4075666	A2	13175125	13181012
A1	200001	300000	0.665774	0.152615	0.013959	0.00205128		A1	28746	29536		A1	4079354	4080112	A2	13194289	13195047
A1	300001	400000	0.595765	0.0705714	0.0132143	0.00171429		A1	31256	31767		A1	4090116	4093311	A2	13196425	13200527
A1	400001	500000	0.676122	0.132102	0.0185787	0.00257868		A1	33996	50997		A1	4093750	4098404	A2	13206874	13211825
A1	500001	600000	0.599586	0.0259495	0.0226566	0.00291919		A1	51554	53677		A1	4108478	4112638	A2	13251553	13255114
A1	600001	700000	0.696883	0.0700102	0.0205279	0.00340101		A1	57029	57257		A1	4112769	4113590	A2	13255331	13256166
A1	700001	800000	0.614223	0.0537462	0.0201624	0.00247716		A1	59754	103409		A1	4116714	4118050	A2	13256587	13257974
A1	800001	900000	0.794857	0.0361939	0.0239796	0.00352041		A1	106609	110870		A1	4126495	4128212	A2	13265319	13266706
A1	900001	1000000	0.701253	0.0539495	0.0246566	0.00338384		A1	111030	117134		A1	4136712	4137953	A2	13272499	13273494
A1	1000001	1100000	0.720533	0.163266	0.0207136	0.00250251		A1	117136	119617		A1	4138495	4140932	A2	13287943	13290647
A1	1100001	1200000	0.62002	0.08108	0.01904	0.00267		A1	119757	128099		A1	4141969	4145568	A2	13291076	13294734
A1	1200001	1300000	0.67803	0.14403	0.02247	0.00267		A1	128500	129387		A1	4146093	4150851	A2	13296877	13302275
A1	1300001	1400000	0.47221	0.08462	0.0238	0.00343		A1	129745	130455		A1	4151201	4152714	A2	13349333	13351584
A1	1400001	1500000	0.68976	0.02288	0.02996	0.00445		A1	130750	131330		A1	4158431	4160994	A2	13373877	13376996
A1	1500001	1600000	0.48755	0.16537	0.0193	0.00268		A1	131634	139899		A1	4166728	4170884	A2	13380439	13384690
A1	1600001	1700000	0.48856	0.14428	0.02536	0.00343		A1	152045	152556		A1	4173886	4177599	A2	13406456	13407829
A1	1700001	1800000	0.54587	0.14488	0.01016	0.00126		A1	153427	156984		A1	4194416	4197161	A2	13425012	13427248
A1	1800001	1900000	0.64973	0.16879	0.02021	0.00264		A1	157115	159078		A1	4207047	4209283	A2	13429561	13430739
A1	1900001	2000000	0.57633	0.04636	0.02068	0.00261		A1	159846	164104		A1	4212774	4215456	A2	13432818	13434014
A1	2000001	2100000	0.47408	0.203739	0.0157588	0.0021809		A1	167684	171880		A1	4226761	4227983	A2	13443973	13445118
A1	2100001	2200000	0.50459	0.15018	0.00897	0.00128		A1	171882	179319		A1	4228780	4231314	A2	13472339	13474863
A1	2200001	2300000	0.4942	0.11539	0.01903	0.00286		A1	179796	183118		A1	4246808	4247074	A2	13510869	13512561
A1	2300001	2400000	0.67208	0.06536	0.01801	0.00231		A1	183144	183582		A1	4253727	4257415	A2	13528051	13531601
A1	2400001	2500000	0.54819	0.05333	0.02352	0.00285		A1	186727	191175		A1	4268458	4272373	A2	13543795	13548640
A1	2500001	2600000	0.48501	0.12952	0.02064	0.00278		A1	191489	193820		A1	4276383	4278975	A2	13555393	13558011
A1	2600001	2700000	0.67065	0.08507	0.02368	0.00314		A1	193961	199960		A1	4283171	4285753	A2	13561012	13564846
A1	2700001	2800000	0.64228	0.28083	0.01651	0.0024		A1	200041	201151		A1	4286092	4291275	A2	13564982	13570540
A1	2800001	2900000	0.68862	0.0377	0.02562	0.00373		A1	201165	204601		A1	4292473	4294218	A2	13572193	13575074
A1	2900001	3000000	0.72973	0.17826	0.02516	0.00279		A1	204967	205471		A1	4307125	4309083	A2	13588636	13590459
A1	3000001	3100000	0.55328	0.06239	0.02054	0.00305		A1	205473	207753		A1	4309280	4311358	A2	13591017	13592836
A1	3100001	3200000	0.67194	0.13434	0.02609	0.0034		A1	207774	224778		A1	4314511	4316779	A2	13600349	13602847
A1	3200001	3300000	0.77038	0.11448	0.02812	0.00321		A1	243211	244765		A1	4320709	4322432	A2	13609123	13610672
A1	3300001	3400000	0.53872	0.09907	0.01829	0.00205		A1	248655	267687		A1	4371454	4373193	A2	13628359	13630221
A1	3400001	3500000	0.76342	0.14364	0.02729	0.00309		A1	267792	289226		A1	4375495	4376766	A2	13625503	13626957
A1	3500001	3600000	0.51744	0.05003	0.01813	0.00248		A1	289229	289632		A1	4377253	4378104	A2	13623275	13624630
A1	3600001	3700000	0.61147	0.07569	0.02084	0.00258		A1	289957	292245		A1	4410673	4414995	A2	13631678	13636203
A1	3700001	3800000	0.72529	0.07721	0.02644	0.0033		A1	301308	306119		A1	4432247	4433730	A2	13640163	13640956
A1	3800001	3900000	0.68857	0.10532	0.02838	0.00337		A1	306169	307386		A1	4436924	4440087	A2	13669655	13672052
A1	3900001	4000000	0.66717	0.05458	0.02418	0.00336		A1	307392	311759		A1	4445334	4446603	A2	13675635	13677757
A1	4000001	4100000	0.68733	0.05833	0.02479	0.00292		A1	330364	330875		A1	4447091	4448668	A2	13684180	13686190
A1	4100001	4200000	0.6972	0.04989	0.02072	0.00257		A1	333730	344699		A1	4449413	4451236	A2	13692738	13694588
A1	4200001	4300000	0.57458	0.05528	0.01992	0.00332		A1	345108	351093		A1	4463038	4465530	A2	13706548	13708382
A1	4300001	4400000	0.62258	0.1382	0.02108	0.00313		A1	351101	354284		A1	4480746	4484269	A2	13723312	13726482
A1	4400001	4500000	0.57924	0.07772	0.02417	0.00324		A1	357353	357997		A1	4489027	4491128	A2	13728071	13730681
A1	4500001	4600000	0.58892	0.13604	0.02505	0.0037		A1	364176	364697		A1	4501591	4502653	A2	13739741	13740968
A1	4600001	4700000	0.42449	0.09281	0.02316	0.00394		A1	368284	373308		A1	4513936	4515032	A2	13746479	13747720
A1	4700001	4800000	0.67943	0.06141	0.02297	0.00341		A1	373729	375405		A1	4525312	4526370	A2	13785529	13786916
A1	4800001	4900000	0.48683	0.07236	0.01473	0.00217		A1	387630	388140		A1	4541784	4545477	A2	13787124	13790848
A1	4900001	5000000	0.59136	0.14404	0.01827	0.00259		A1	388144	395657		A1	4545930	4547801	A2	13791973	13794789
A1	5000001	5100000	0.57064	0.09178	0.01641	0.00222		A1	398605	407467		A1	4555621	4557393	A2	13809536	13812451
A1	5100001	5200000	0.49901	0.1155	0.02041	0.00295		A1	408155	411544		A1	4559516	4562888	A2	13812540	13815410
A1	5200001	5300000	0.44629	0.21721	0.01526	0.00211		A1	412733	415763		A1	4564989	4566809	A2	13821201	13823362
A1	5300001	5400000	0.57104	0.07483	0.01697	0.0022		A1	417614	418530		A1	4575240	4576073	A2	13844639	13845469
A1	5400001	5500000	0.6736	0.11831	0.01969	0.0019		A1	420008	421121		A1	4578361	4579651	A2	13846602	13847847
A1	5500001	5600000	0.29461	0.09068	0.01918	0.00296		A1	424083	426528		A1	4584754	4586847	A2	13867669	13869598
A1	5600001	5700000	0.51271	0.17149	0.021	0.00361		A1	427025	428853		A1	4597819	4598172	A2	13909393	13909719
A1	5700001	5800000	0.59966	0.07601	0.02088	0.00279		A1	429126	429234		A1	4623719	4624732	A2	13916133	13916597
A1	5800001	5900000	0.42204	0.14057	0.0219	0.00346		A1	429635	433952		A1	4670439	4672245	A2	13933470	13935113
A1	5900001	6000000	0.51781	0.11767	0.01762	0.0025		A1	434357	434603		A1	4676862	4678249	A2	13937831	13939493
A1	6000001	6100000	0.50209	0.09154	0.02568	0.00366		A1	439130	441602		A1	4680730	4682976	A2	13954332	13956845
A1	6100001	6200000	0.58369	0.06513	0.02237	0.0029		A1	441714	444866		A1	4686668	4689357	A2	13960364	13961629
A1	6200001	6300000	0.5391	0.11753	0.01869	0.00264		A1	450636	451160		A1	4694579	4694848	A2	13971993	13972274
A1	6300001	6400000	0.51795	0.11386	0.02556	0.00343		A1	451803	454425		A1	4695084	4696986	A2	13991183	13993149
A1	6400001	6500000	0.54817	0.07902	0.01462	0.00145		A1	460168	462673		A1	4701724	4704547	A2	14000339	14003007
A1	6500001	6600000	0.42654	0.16032	0.02109	0.00253		A1	463069	463531		A1	4716815	4718685	A2	14012287	14014204
A1	6600001	6700000	0.49156	0.07749	0.01792	0.00282		A1	475184	488861		A1	4742307	4744361	A2	14036244	14037641
A1	6700001	6800000	0.37522	0.21818	0.01696	0.0022		A1	491287	491393		A1	4744555	4746436	A2	14044895	14046639
A1	6800001	6900000	0.45679	0.1524	0.02108	0.00326		A1	492147	505618		A1	4780886	4784145	A2	14087689	14090372
A1	6900001	7000000	0.67383	0.09786	0.02156	0.00295		A1	506311	509952		A1	4784971	4787472	A2	14090634	14093624
A1	7000001	7100000	0.67387	0.10651	0.02725	0.00355		A1	509954	510327		A1	4787952	4789522	A2	14094962	14096846
A1	7100001	7200000	0.57745	0.05406	0.02619	0.00363		A1	510414	518455		A1	4796576	4800352	A2	14096885	14100387
A1	7200001	7300000	0.49455	0.13648	0.01716	0.00246		A1	528062	528358		A1	4808932	4809780	A2	14109115	14110641
A1	7300001	7400000	0.5324	0.05369	0.01885	0.00253		A1	528636	536619		A1	4813366	4815139	A2	14113532	14114611
A1	7400001	7500000	0.40094	0.17579	0.01475	0.00177		A1	538652	538899		A1	4817583	4818856	A2	14121795	14123064
A1	7500001	7600000	0.67388	0.12245	0.02151	0.00298		A1	548620	569832		A1	4837260	4839429	A2	14126982	14128854
A1	7600001	7700000	0.55213	0.06086	0.02236	0.00245		A1	571214	581578		A1	4848715	4852621	A2	14141783	14145794
A1	7700001	7800000	0.6337	0.05863	0.02154	0.00221		A1	581811	582308		A1	4877481	4880220	A2	14163661	14165283
A1	7800001	7900000	0.48786	0.12996	0.01731	0.00274		A1	582603	584102		A1	4897361	4899902	A2	14183365	14186063
A1	7900001	8000000	0.47018	0.11048	0.02025	0.00312		A1	585215	601818		A1	4900233	4902753	A2	14186615	14189622
A1	8000001	8100000	0.53831	0.17213	0.01201	0.00137		A1	602169	606546		A1	4913885	4915477	A2	14198629	14200308
A1	8100001	8200000	0.602	0.10957	0.01792	0.00235		A1	607047	615874		A1	4915700	4918712	A2	14204254	14207099
A1	8200001	8300000	0.50835	0.26978	0.01325	0.00185		A1	621200	650979		A1	4919565	4920458	A2	14211627	14213470
A1	8300001	8400000	0.47365	0.1454	0.01594	0.00214		A1	651636	655227		A1	4948391	4952340	A2	14220488	14223159
A1	8400001	8500000	0.53058	0.26319	0.02198	0.00254		A1	657591	659325		A1	4952505	4954693	A2	14229657	14231797
A1	8500001	8600000	0.24186	0.17992	0.00876	0.00113		A1	660030	668856		A1	4957929	4961863	A2	14232155	14235741
A1	8600001	8700000	0.51633	0.09743	0.01913	0.00296		A1	669490	669658		A1	5003410	5007191	A2	14237031	14239637
A1	8700001	8800000	0.49385	0.08989	0.01943	0.00295		A1	670437	679066		A1	5017105	5018531	A2	14243474	14245366
A1	8800001	8900000	0.27208	0.24081	0.01709	0.00189		A1	692804	692978		A1	5022185	5022778	A2	14251464	14252024
A1	8900001	9000000	0.43788	0.2021	0.01147	0.00165		A1	701288	710226		A1	5042593	5044998	A2	14265125	14266826
A1	9000001	9100000	0.65562	0.14584	0.02226	0.00245		A1	710683	716260		A1	5047075	5050681	A2	14272136	14273768
A1	9100001	9200000	0.61392	0.10051	0.02235	0.00376		A1	718478	719311		A1	5051064	5052426	A2	14278998	14280472
A1	9200001	9300000	0.49528	0.2269	0.02124	0.00197		A1	719794	725221		A1	5057434	5059146	A2	14293236	14294135
A1	9300001	9400000	0.514	0.25109	0.01925	0.0025		A1	725692	726206		A1	5061667	5066009	A2	14297989	14302273
A1	9400001	9500000	0.50363	0.15358	0.0143	0.00165		A1	730694	743012		A1	5073744	5075680	A2	14305079	14306937
A1	9500001	9600000	0.31316	0.16222	0.01126	0.00123		A1	743277	744512		A1	5075577	5077905	A2	14307273	14309108
A1	9600001	9700000	0.36532	0.1931	0.0135	0.0016		A1	744514	747417		A1	5093595	5097602	A2	14309395	14313861
A1	9700001	9800000	0.358342	0.188231	0.0133266	0.00198995		A1	747713	748666		A1	5136025	5137850	A2	14319559	14321219
A1	9800001	9900000	0.38846	0.25153	0.01631	0.00181		A1	749201	751345		A1	5144694	5145317	A2	14329239	14329892
A1	9900001	10000000	0.5446	0.28325	0.01247	0.0013		A1	756083	771638		A1	5154572	5155624	A2	14333466	14334456
A1	10000001	10100000	0.51257	0.13177	0.01668	0.00276		A1	773572	774081		A1	5162928	5164838	A2	14338279	14341167
A1	10100001	10200000	0.40823	0.16505	0.01837	0.00204		A1	775082	777729		A1	5166717	5169046	A2	14354898	14357130
A1	10200001	10300000	0.44124	0.14434	0.0155	0.00246		A1	778011	782637		A1	5169386	5173030	A2	14366336	14368893
A1	10300001	10400000	0.37285	0.29581	0.02184	0.0024		A1	785409	787103		A1	5196170	5197248	A2	14410127	14410907
A1	10400001	10500000	0.42445	0.16853	0.0242	0.00354		A1	794467	795484		A1	5200154	5204180	A2	14411987	14417656
A1	10500001	10600000	0.36218	0.17317	0.01507	0.00203		A1	795757	807164		A1	5204687	5211455	A2	14422182	14428447
A1	10600001	10700000	0.5321	0.15596	0.02019	0.00196		A1	807166	807273		A1	5211467	5212722	A2	14428751	14429735
A1	10700001	10800000	0.52214	0.32611	0.00564	0.00082		A1	807674	808900		A1	5213138	5216121	A2	14430857	14432118
A1	10800001	10900000	0.59321	0.09	0.02284	0.00256		A1	810611	810955		A1	5259116	5260243	A2	14466864	14468415
A1	10900001	11000000	0.35314	0.24632	0.01271	0.00112		A1	811230	812590		A1	5268448	5270932	A2	14475066	14477143
A1	11000001	11100000	0.35288	0.42651	0.01508	0.0015		A1	812674	813427		A1	5298443	5301601	A2	14505804	14508617
A1	11100001	11200000	0.49107	0.30149	0.0156	0.00213		A1	813430	814047		A1	5302135	5303883	A2	14508878	14510756
A1	11200001	11300000	0.4953	0.25967	0.01669	0.0018		A1	814402	822301		A1	5314282	5316937	A2	14528527	14530570
A1	11300001	11400000	0.66156	0.44305	0.01268	0.00136		A1	825636	849111		A1	5322842	5324559	A2	14539663	14541655
A1	11400001	11500000	0.50567	0.26487	0.01275	0.00122		A1	849531	853765		A1	5359888	5362067	A2	14613450	14615087
A1	11500001	11600000	0.506352	0.632704	0.0156985	0.00117588		A1	854634	855141		A1	5366879	5369271	A2	14623738	14627453
A1	11600001	11700000	0.56049	0.37361	0.01145	0.00131		A1	855202	867217		A1	5369274	5378117	A2	14627946	14632912
A1	11700001	11800000	0.35583	0.28686	0.01141	0.00142		A1	870114	871371		A1	5378836	5382581	A2	14638097	14641754
A1	11800001	11900000	0.29959	0.361	0.00621	0.00049		A1	871377	887440		A1	5394397	5399478	A2	14659641	14664766
A1	11900001	12000000	0.33856	0.28707	0.00777	0.00096		A1	888103	888613		A1	5478158	5482400	A2	14711390	14715109
A1	12000001	12100000	0.42923	0.33403	0.00512	0.00053		A1	888723	890201		A1	5488099	5491356	A2	14715897	14719007
A1	12100001	12200000	0.40268	0.27745	0.00854	0.00118		A1	893238	894702		A1	5494319	5494742	A2	14728429	14728846
A1	12200001	12300000	0.29639	0.41507	0.01569	0.00165		A1	894824	899130		A1	5499075	5502055	A2	14735876	14739665
A1	12300001	12400000	0.3396	0.25613	0.01584	0.00153		A1	899133	902370		A1	5515956	5517607	A2	14759831	14762710
A1	12400001	12500000	0.46283	0.40152	0.00927	0.00081		A1	902775	903773		A1	5518231	5520536	A2	14774644	14776925
A1	12500001	12600000	0.51186	0.45556	0.01112	0.0009		A1	904274	922177		A1	5533998	5534702	A2	14780775	14781497
A1	12600001	12700000	0.4248	0.40846	0.01106	0.00093		A1	923580	928176		A1	5547788	5549798	A2	14784935	14786915
A1	12700001	12800000	0.41102	0.55851	0.0131	0.00112		A1	928436	933403		A1	5600715	5603141	A2	14887871	14890020
A1	12800001	12900000	0.499323	0.657263	0.00163636	0.000121212		A1	934118	937800		A1	5608832	5610348	A2	14902787	14904085
A1	12900001	13000000	0.444772	0.587472	0.0108528	0.000984772		A1	940836	949393		A1	5619073	5620891	A2	14925483	14926649
A1	13000001	13100000	0.584276	0.557969	0.00861224	0.000673469		A1	950543	952494		A1	5641809	5642030	A2	14932164	14932723
A1	13100001	13200000	0.73203	0.887746	0.00568528	0.000406091		A1	952513	953022		A1	5651304	5654153	A2	14940402	14942920
A1	13200001	13300000	0.628751	0.656162	0.00725888	0.00057868		A1	965110	965798		A1	5664008	5666433	A2	14944708	14945109
A1	13300001	13400000	0.815251	0.396277	0.00838974	0.000666667		A1	966093	992000		A1	5674632	5676542	A2	14957574	14959740
A1	13400001	13500000	0.59024	0.69485	0.00553	0.00036		A1	992711	1007435		A1	5680679	5683962	A2	14976030	14980793
A1	13500001	13600000	0.47623	0.29409	0.01533	0.00164		A1	1007529	1008512		A1	5688786	5689656	A2	14986564	14987576
A1	13600001	13700000	0.56594	0.643176	0.00884422	0.000653266		A1	1009554	1011412		A1	5692320	5694227	A2	14994919	14996414
A1	13700001	13800000	0.36554	0.36826	0.00896	0.00107		A1	1024542	1025052		A1	5701952	5703476	A2	15011845	15013714
A1	13800001	13900000	0.64287	0.34884	0.0108	0.00106		A1	1025117	1026015		A1	5707334	5710209	A2	15022698	15025349
A1	13900001	14000000	0.39176	0.2571	0.01302	0.0015		A1	1026190	1043355		A1	5714377	5715530	A2	15035078	15036410
A1	14000001	14100000	0.62775	0.38631	0.00605	0.0007		A1	1043579	1068895		A1	5717097	5718421	A2	15039810	15040841
A1	14100001	14200000	0.41273	0.43875	0.0148	0.00145		A1	1068906	1083444		A1	5720000	5722313	A2	15056021	15058387
A1	14200001	14300000	0.46339	0.16787	0.01113	0.00103		A1	1085184	1086294		A1	5727768	5728580	A2	15063138	15064684
A1	14300001	14400000	0.47983	0.40392	0.01084	0.0011		A1	1087437	1096522		A1	5734404	5734778	A2	15068237	15068611
A1	14400001	14500000	0.42294	0.39017	0.00832	0.00116		A1	1096964	1099548		A1	5743223	5745318	A2	15069247	15070818
A1	14500001	14600000	0.50226	0.21477	0.01831	0.0023		A1	1100272	1108123		A1	5753242	5756455	A2	15098485	15102230
A1	14600001	14700000	0.42379	0.26841	0.01491	0.00144		A1	1110372	1112956		A1	951603	953455	A2	2461198	2464429
A1	14700001	14800000	0.26917	0.21389	0.01143	0.00131		A1	1113109	1115306		A1	978237	978740	A2	2466834	2467640
A1	14800001	14900000	0.25869	0.1852	0.01287	0.00192		A1	1116887	1117550		A1	986173	987678	A2	2485707	2491074
A1	14900001	15000000	0.48042	0.20552	0.01589	0.00238		A1	1117566	1118407		A1	987670	991981	A2	2502027	2506211
A1	15000001	15100000	0.59655	0.22951	0.00983	0.00092		A1	1119120	1129511		A1	1003440	1005545	A2	2513868	2516322
A1	15100001	15200000	0.64218	0.42587	0.01657	0.00148		A1	1129513	1133840		A1	1028522	1036269	A2	2392571	2399434
A1	15200001	15300000	0.36474	0.269	0.01667	0.00208		A1	1134437	1141151		A1	1045105	1049944	A2	2378813	2384454
A1	15300001	15400000	0.50589	0.27416	0.01186	0.0013		A1	1141972	1142439		A1	1060892	1068837	A2	2350547	2358487
A1	15400001	15500000	0.61671	0.12795	0.02693	0.00308		A1	1143109	1148881		A1	1068937	1071672	A2	2345806	2348128
A1	15500001	15600000	0.58868	0.21549	0.01829	0.00267		A1	1149150	1151735		A1	1077947	1078393	A2	2336943	2337872
A1	15600001	15700000	0.69392	0.2026	0.02054	0.00252		A1	1151738	1161569		A1	1078521	1080698	A2	2334984	2336945
A1	15700001	15800000	0.41688	0.19735	0.01999	0.00269		A1	1164763	1172515		A1	1100702	1106086	A2	2288022	2292503
A1	15800001	15900000	0.40963	0.18923	0.0183	0.00247		A1	1179213	1186563		A1	1106709	1112327	A2	2272371	2276441
A1	15900001	16000000	0.58119	0.14312	0.01503	0.00204		A1	1186873	1188260		A1	1113619	1116962	A2	2214308	2216948
A1	16000001	16100000	0.30499	0.1845	0.01331	0.00138		A1	1189180	1198735		A1	1123309	1128775	A2	2204471	2210903
A1	16100001	16200000	0.269206	0.219095	0.0125528	0.00143719		A1	1201853	1203337		A1	1138621	1139418	A2	2192513	2193268
A1	16200001	16300000	0.4195	0.27962	0.01551	0.00198		A1	1205170	1205773		A1	1154196	1160960	A2	2127466	2134997
A1	16300001	16400000	0.46086	0.17604	0.01839	0.00247		A1	1205800	1205970		A1	1164970	1169083	A2	2109080	2112913
A1	16400001	16500000	0.51507	0.18905	0.02062	0.00303		A1	1205996	1206436		A1	1169679	1172583	A2	2105228	2108470
A1	16500001	16600000	0.67822	0.11973	0.01933	0.00265		A1	1206454	1211569		A1	1186709	1188193	A2	2094090	2095725
A1	16600001	16700000	0.60737	0.18931	0.01371	0.00177		A1	1212190	1213550		A1	1191370	1192760	A2	2076668	2080032
A1	16700001	16800000	0.61711	0.22055	0.02079	0.00279		A1	1216898	1224019		A1	1194637	1196723	A2	2054369	2056682
A1	16800001	16900000	0.58742	0.12355	0.01927	0.00234		A1	1226010	1235836		A1	1218741	1222800	A2	2048619	2052178
A1	16900001	17000000	0.45366	0.22	0.00936	0.00086		A1	1237442	1237742		A1	1232414	1235390	A2	1959396	1962583
A1	17000001	17100000	0.40123	0.20268	0.00823	0.00114		A1	1238113	1258256		A1	1264058	1267284	A2	1909541	1912479
A1	17100001	17200000	0.59144	0.16425	0.00724	0.001		A1	1261461	1267495		A1	1291414	1293131	A2	1844864	1846235
A1	17200001	17300000	0.38606	0.20034	0.0095	0.00102		A1	1269370	1283097		A1	1305910	1308012	A2	1826597	1831520
A1	17300001	17400000	0.3118	0.16421	0.01919	0.0025		A1	1283160	1283696		A1	1311865	1314178	A2	1810918	1812386
A1	17400001	17500000	0.58526	0.15581	0.01742	0.00213		A1	1285506	1286162		A1	1339649	1341887	A2	1798372	1801245
A1	17500001	17600000	0.60657	0.1452	0.02419	0.00298		A1	1286510	1290993		A1	1353478	1354689	A2	1704830	1706056
A1	17600001	17700000	0.64833	0.31503	0.01476	0.00114		A1	1291174	1294835		A1	1366829	1370490	A2	1699677	1703498
A1	17700001	17800000	0.53164	0.19955	0.02212	0.00225		A1	1295663	1299196		A1	1385854	1386459	A2	1673034	1673797
A1	17800001	17900000	0.45268	0.20247	0.01122	0.0014		A1	1299730	1305849		A1	12441580	12444891	A2	5606005	5615738
A1	17900001	18000000	0.54038	0.24734	0.01466	0.00194		A1	1307167	1310605		A1	12549354	12558890	A2	5606005	5615738
A1	18000001	18100000	0.56074	0.12529	0.01858	0.00239		A1	1320685	1323058		A1	12644485	12646572	A2	5746478	5751712
A1	18100001	18200000	0.52922	0.13208	0.01829	0.00258		A1	1325820	1333615		A1	12650310	12655022	A2	5741539	5746280
A1	18200001	18300000	0.47717	0.31697	0.01538	0.00181		A1	1333619	1334320		A1	12792127	12796838	A2	5741539	5746280
A1	18300001	18400000	0.51399	0.12582	0.01727	0.00226		A1	1335153	1335381		A1	12827046	12829133	A2	5630704	5647660
A1	18400001	18500000	0.51489	0.27991	0.01467	0.00209		A1	1335479	1338137		A1	13003761	13005812	A2	5946305	5950754
A1	18500001	18600000	0.66209	0.17109	0.02204	0.00291		A1	1338569	1338964		A1	13009076	13017693	A2	5951133	5993075
A1	18600001	18700000	0.38503	0.12355	0.01256	0.00162		A1	1339356	1341913		A1	13009076	13017693	A2	6234881	6236584
A1	18700001	18800000	0.64763	0.21973	0.01736	0.00222		A1	1341959	1346780		A1	13019391	13053055	A2	5951133	5993075
A1	18800001	18900000	0.52789	0.18432	0.01908	0.00289		A1	1350206	1352428		A1	13128471	13199052	A2	5951133	5993075
A1	18900001	19000000	0.61976	0.33623	0.02404	0.00257		A1	1353012	1370789		A1	13128471	13199052	A2	6449816	6465996
A1	19000001	19100000	0.65636	0.23797	0.01857	0.00219		A1	1376197	1384012		A1	1452403	1456773	A2	1478579	1481390
A1	19100001	19200000	0.51074	0.28132	0.01061	0.0014		A1	1384021	1384903		A1	1473338	1475573	A2	1448387	1451071
A1	19200001	19300000	0.63069	0.13275	0.02303	0.00287		A1	1384956	1397596		A1	1476236	1480645	A2	1437808	1445506
A1	19300001	19400000	0.54099	0.16333	0.02123	0.00271		A1	1401999	1402992		A1	1481467	1485787	A2	1432529	1436448
A1	19400001	19500000	0.58881	0.07938	0.02383	0.00315		A1	1403268	1414247		A1	1487359	1490447	A2	1425166	1429947
A1	19500001	19600000	0.60166	0.34332	0.01878	0.00188		A1	1414331	1429965		A1	1496981	1498938	A2	1377792	1382774
A1	19600001	19689293	0.677598	0.454428	0.00701632	0.000720778		A1	1437157	1439632		A1	1510581	1511685	A2	1364726	1365313
A2	1	100000	0.42088	0.1326	0.01639	0.0021		A1	1440369	1457121		A1	1512385	1514262	A2	1360972	1362861
A2	100001	200000	0.57407	0.19738	0.01458	0.00213		A1	1457406	1465914		A1	1518712	1519908	A2	1347547	1350064
A2	200001	300000	0.4378	0.32254	0.01732	0.00181		A1	1466823	1469387		A1	1527120	1528966	A2	1345665	1347562
A2	300001	400000	0.54733	0.22234	0.01567	0.00192		A1	1469548	1498739		A1	1532193	1533440	A2	1336673	1340028
A2	400001	500000	0.46948	0.30207	0.01416	0.00178		A1	1510524	1511833		A1	1565793	1568466	A2	1320663	1322828
A2	500001	600000	0.6289	0.24527	0.01703	0.00218		A1	1516436	1516758		A1	1572598	1574619	A2	1299994	1306218
A2	600001	700000	0.55818	0.13079	0.01928	0.00272		A1	1516883	1519907		A1	1588724	1591478	A2	1263182	1266390
A2	700001	800000	0.58129	0.16788	0.0212	0.00273		A1	1520121	1525906		A1	1602960	1607354	A2	1226157	1230553
A2	800001	900000	0.37686	0.20571	0.01811	0.00205		A1	1525954	1526773		A1	1612814	1615644	A2	1205387	1207223
A2	900001	1000000	0.57994	0.433286	0.00950754	0.00102513		A1	1527104	1529169		A1	1622733	1625382	A2	1187629	1189892
A2	1000001	1100000	0.43612	0.26348	0.01645	0.0018		A1	1532218	1533432		A1	1646758	1647204	A2	1153616	1155008
A2	1100001	1200000	0.42329	0.26427	0.01749	0.00194		A1	1534545	1535097		A1	1648757	1649859	A2	1144305	1145196
A2	1200001	1300000	0.60745	0.30462	0.01581	0.00165		A1	1536907	1540184		A1	1671262	1674580	A2	1125123	1127423
A2	1300001	1400000	0.39108	0.13801	0.01783	0.00287		A1	1544080	1544516		A1	1684530	1685520	A2	1115228	1115536
A2	1400001	1500000	0.511497	0.190814	0.017196	0.00244221		A1	1554039	1555054		A1	1712919	1717511	A2	1062750	1066195
A2	1500001	1600000	0.45976	0.10848	0.01526	0.0017		A1	1556638	1558043		A1	1716570	1718521	A2	1060596	1062811
A2	1600001	1700000	0.35237	0.15629	0.01777	0.00207		A1	1558154	1560824		A1	1743539	1744558	A2	1042658	1044883
A2	1700001	1800000	0.62531	0.29724	0.01512	0.00112		A1	1560940	1563262		A1	1748264	1749591	A2	1040384	1041905
A2	1800001	1900000	0.449	0.2284	0.0168	0.00226		A1	1564516	1565011		A1	1768137	1769997	A2	990084	991120
A2	1900001	2000000	0.33139	0.11678	0.01981	0.00237		A1	1565148	1568617		A1	1785822	1786666	A2	985709	986567
A2	2000001	2100000	0.44097	0.17493	0.01977	0.0025		A1	1569555	1581236		A1	1795950	1798640	A2	978301	980826
A2	2100001	2200000	0.66647	0.28675	0.0105	0.0012		A1	1581284	1586486		A1	1824333	1826146	A2	926332	928430
A2	2200001	2300000	0.50744	0.16429	0.01647	0.0019		A1	1587403	1591512		A1	1828613	1838213	A2	908480	911874
A2	2300001	2400000	0.54356	0.23057	0.02213	0.00269		A1	1597582	1600077		A1	1838457	1841966	A2	903454	905734
A2	2400001	2500000	0.60593	0.19853	0.01529	0.00163		A1	1601300	1618889		A1	1842349	1844581	A2	875213	876688
A2	2500001	2600000	0.56346	0.17921	0.02128	0.00182		A1	1622526	1628653		A1	1852795	1855659	A2	872694	874725
A2	2600001	2700000	0.39188	0.16942	0.0138	0.00152		A1	1629299	1633693		A1	3617299	3619641	A2	12546833	12550123
A2	2700001	2800000	0.469	0.20797	0.01969	0.00243		A1	1635231	1637557		A1	3637530	3641440	A2	12577865	12581506
A2	2800001	2900000	0.49949	0.20155	0.01561	0.00176		A1	1643517	1650725		A1	3643406	3644044	A2	12584023	12584697
A2	2900001	3000000	0.43716	0.2897	0.0197	0.00207		A1	1652367	1667860		A1	3660421	3660828	A2	12610962	12611321
A2	3000001	3100000	0.32218	0.19538	0.01333	0.00164		A1	1667866	1669860		A1	3661675	3664262	A2	12606066	12609027
A2	3100001	3200000	0.40955	0.38902	0.01402	0.00138		A1	1669865	1670932		A1	3666479	3671463	A2	12596214	12601694
A2	3200001	3300000	0.52734	0.14922	0.02076	0.00225		A1	1670937	1676905		A1	3675372	3677170	A2	12625120	12627568
A2	3300001	3400000	0.55178	0.36143	0.01354	0.00182		A1	1688908	1694802		A1	3680179	3681640	A2	12638420	12643076
A2	3400001	3500000	0.46719	0.27904	0.01033	0.00128		A1	1694808	1695352		A1	3710529	3714589	A2	12674522	12678847
A2	3500001	3600000	0.4322	0.32783	0.01357	0.00128		A1	1695585	1701316		A1	3715430	3717054	A2	12704943	12706285
A2	3600001	3700000	0.5245	0.2085	0.01382	0.0016		A1	1701690	1702645		A1	3730357	3731856	A2	12708285	12709583
A2	3700001	3800000	0.464693	0.343116	0.00837186	0.000874372		A1	1705483	1710261		A1	3732203	3735968	A2	12714080	12718511
A2	3800001	3900000	0.2774	0.17765	0.01095	0.0011		A1	1712220	1712899		A1	3736656	3739518	A2	12718942	12721438
A2	3900001	4000000	0.49366	0.31579	0.00831	0.00081		A1	1713160	1728195		A1	3740027	3741535	A2	12721808	12723651
A2	4000001	4100000	0.43353	0.52216	0.00797	0.00093		A1	1731116	1734634		A1	3741895	3742858	A2	12726166	12727141
A2	4100001	4200000	0.68066	0.45299	0.01088	0.00106		A1	1734636	1735169		A1	3747586	3752056	A2	12732964	12738958
A2	4200001	4300000	0.52919	0.47982	0.0128	0.00124		A1	1740331	1740859		A1	3753454	3757677	A2	12747787	12750360
A2	4300001	4400000	0.29152	0.3523	0.00989	0.0011		A1	1743881	1744056		A1	3756735	3757298	A2	12751032	12752335
A2	4400001	4500000	0.30893	0.25053	0.01233	0.00116		A1	1744061	1746583		A1	3758552	3761828	A2	12752746	12756097
A2	4500001	4600000	0.15948	0.39335	0.00743	0.00065		A1	1746928	1747339		A1	3765876	3768819	A2	12757824	12761114
A2	4600001	4700000	0.2268	0.35708	0.01039	0.00096		A1	1747368	1747548		A1	3781349	3781893	A2	12773030	12774079
A2	4700001	4800000	0.29083	0.2158	0.01646	0.00182		A1	1747674	1754468		A1	3782162	3785984	A2	12777855	12780645
A2	4800001	4900000	0.54189	0.33147	0.01216	0.00113		A1	1754740	1756055		A1	3817562	3819024	A2	12833478	12835335
A2	4900001	5000000	0.47949	0.22739	0.0113	0.00074		A1	1757445	1765348		A1	3838205	3841545	A2	12853678	12857221
A2	5000001	5100000	0.41117	0.34195	0.00781	0.00071		A1	1768959	1774872		A1	3853617	3855309	A2	12867854	12870742
A2	5100001	5200000	0.62528	0.44544	0.01025	0.00091		A1	1779647	1782449		A1	3855377	3857515	A2	12872870	12875074
A2	5200001	5300000	0.45082	0.48492	0.01149	0.00127		A1	1782454	1783154		A1	3859794	3861064	A2	12889384	12890444
A2	5300001	5400000	0.35409	0.35429	0.01545	0.00135		A1	1783449	1786897		A1	3861365	3864799	A2	12890744	12893924
A2	5400001	5500000	0.35012	0.30705	0.0158	0.00189		A1	1788965	1793949		A1	3865936	3867971	A2	12895440	12898444
A2	5500001	5600000	0.32394	0.3966	0.01687	0.00174		A1	1794798	1800910		A1	3882045	3882899	A2	12910857	12911906
A2	5600001	5700000	0.6271	0.64239	0.00886	0.00095		A1	1810771	1814229		A1	3883679	3885326	A2	12915365	12916888
A2	5700001	5800000	0.56924	0.66339	0.00957	0.00067		A1	1814269	1814750		A1	3890156	3893868	A2	12945100	12949538
A2	5800001	5900000	0.312718	0.737764	0.00172308	4.1e-05		A1	1814954	1815165		A1	3902022	3906253	A2	12960124	12963289
A2	5900001	6000000	0.694182	0.78203	0.0104848	0.000848485		A1	1815597	1817794		A1	3910145	3911747	A2	12973761	12975344
A2	6000001	6100000	0.492518	0.536548	0.006467	0.000568528		A1	1818184	1822585		A1	5948634	5951859	A2	12272044	12274750
A2	6100001	6200000	0.554772	0.712599	0.00438579	0.000253807		A1	1834283	1841235		A1	5971646	5972089	A2	12208838	12209281
A2	6200001	6300000	0.372528	0.589513	0.00440609	0.000233503		A1	1841870	1848895		A1	5973952	5976639	A2	12203181	12205229
A2	6300001	6400000	0.625265	0.729765	0.00662245	0.000683673		A1	1850721	1858524		A1	5987051	5991668	A2	12178903	12183321
A2	6400001	6500000	0.480455	0.789394	0.00279798	0.000373737		A1	1858999	1866558		A1	5993392	5995324	A2	12147288	12149681
A2	6500001	6600000	0.392306	0.593612	0.00420408	0.000163265		A1	1868989	1870407		A1	5995741	5998534	A2	12141512	12144106
A2	6600001	6700000	0.278325	0.501787	0.00502538	0.000477157		A1	1870746	1888465		A1	6007103	6009651	A2	12094659	12096896
A2	6700001	6800000	0.74185	0.46179	0.0088	0.00087		A1	1890740	1895107		A1	6025935	6027593	A2	12069354	12070693
A2	6800001	6900000	0.383015	0.17999	0.00769849	0.000864322		A1	1895839	1913893		A1	6030617	6031111	A2	12052822	12053307
A2	6900001	7000000	0.396606	0.310859	0.00720202	0.000878788		A1	1913902	1917442		A1	6034944	6036023	A2	12031947	12033063
A2	7000001	7100000	0.841146	0.134121	0.00234171	0.000301508		A1	1917572	1920943		A1	6046445	6049218	A2	12018620	12023369
A2	7100001	7200000	0.49767	0.5578	0.00984	0.00072		A1	1921455	1925962		A1	6058338	6060749	A2	12009057	12011910
A2	7200001	7300000	0.47122	0.39608	0.01255	0.001		A1	1927191	1928206		A1	6068244	6069276	A2	11987272	11987805
A2	7300001	7400000	0.14011	0.31974	0.00614	0.00053		A1	1938119	1961921		A1	6072840	6073493	A2	11983805	11984577
A2	7400001	7500000	0.65614	0.51954	0.01349	0.00124		A1	1962347	1962633		A1	6074289	6076219	A2	11977770	11981579
A2	7500001	7600000	0.48375	0.43787	0.02264	0.00236		A1	1963099	1967208		A1	6084000	6087104	A2	11961567	11965163
A2	7600001	7700000	0.33831	0.45018	0.01434	0.00131		A1	1969499	1971573		A1	6099393	6100464	A2	11942291	11944492
A2	7700001	7800000	0.41163	0.32142	0.01507	0.00152		A1	1972744	1974882		A1	6116981	6118303	A2	11896996	11897508
A2	7800001	7900000	0.39285	0.22372	0.01054	0.00141		A1	1975221	1975473		A1	6123025	6125842	A2	11889623	11892184
A2	7900001	8000000	0.52722	0.26139	0.01645	0.00187		A1	1976485	1979550		A1	6130350	6135658	A2	11868134	11872802
A2	8000001	8100000	0.47489	0.23714	0.0144	0.00156		A1	1983509	1987879		A1	6146829	6147920	A2	11866707	11867607
A2	8100001	8200000	0.392553	0.360754	0.00984925	0.00080402		A1	1990935	1992722		A1	6168535	6170257	A2	11833774	11835643
A2	8200001	8300000	0.47173	0.31947	0.01211	0.00158		A1	1992992	1999218		A1	6180941	6181664	A2	11813882	11814322
A2	8300001	8400000	0.478533	0.334583	0.00798995	0.00104523		A1	1999353	1999638		A1	6186017	6189632	A2	11805280	11807934
A2	8400001	8500000	0.32391	0.14311	0.01462	0.00157		A1	1999786	2008447		A1	6191163	6193205	A2	11791876	11794828
A2	8500001	8600000	0.248	0.37148	0.01236	0.00128		A1	2009662	2014093		A1	6201929	6204996	A2	11781833	11784913
A2	8600001	8700000	0.26513	0.2143	0.01128	0.00126		A1	2016042	2016552		A1	6207599	6208090	A2	11778363	11778866
A2	8700001	8800000	0.2372	0.19491	0.01482	0.00181		A1	2028618	2037257		A1	6252886	6257777	A2	11739809	11742228
A2	8800001	8900000	0.37845	0.22533	0.01898	0.00257		A1	2047251	2050857		A1	6262918	6264080	A2	11737083	11739063
A2	8900001	9000000	0.3292	0.29419	0.01389	0.00136		A1	2050875	2052955		A1	6268722	6269883	A2	11732462	11733298
A2	9000001	9100000	0.2735	0.25892	0.01056	0.00136		A1	2055232	2064582		A1	6269977	6273358	A2	11729345	11732200
A2	9100001	9200000	0.41393	0.20003	0.01454	0.0018		A1	2065357	2065694		A1	6273992	6275991	A2	11722323	11723472
A2	9200001	9300000	0.34339	0.20115	0.01392	0.00144		A1	2066370	2066706		A1	6276219	6277560	A2	11734987	11737046
A2	9300001	9400000	0.29269	0.19875	0.01732	0.00164		A1	2067107	2068822		A1	6313638	6314501	A2	11707253	11708361
A2	9400001	9500000	0.60728	0.21951	0.01006	0.00065		A1	2074426	2074702		A1	6326260	6328760	A2	11701081	11705819
A2	9500001	9600000	0.48507	0.1769	0.01078	0.00143		A1	2075597	2077230		A1	6333026	6335230	A2	11682413	11684801
A2	9600001	9700000	0.62878	0.15259	0.02382	0.00228		A1	2080075	2080442		A1	6345529	6347435	A2	11675718	11677532
A2	9700001	9800000	0.46418	0.20966	0.01523	0.00208		A1	2081320	2081962		A1	6352583	6354907	A2	11663439	11665725
A2	9800001	9900000	0.49888	0.19919	0.01912	0.0025		A1	2083243	2085910		A1	6368198	6371922	A2	11648271	11651858
A2	9900001	10000000	0.67523	0.19717	0.01831	0.00198		A1	2085962	2086281		A1	6372400	6374844	A2	11642251	11645168
A2	10000001	10100000	0.48739	0.3641	0.01639	0.00193		A1	2088507	2092493		A1	6394435	6394683	A2	11640687	11641013
A2	10100001	10200000	0.46757	0.21171	0.01256	0.00178		A1	2092878	2100527		A1	6429635	6431510	A2	11605248	11607223
A2	10200001	10300000	0.43261	0.10189	0.01306	0.00171		A1	2104841	2105182		A1	6463272	6464735	A2	11572253	11573389
A2	10300001	10400000	0.61976	0.09519	0.02211	0.00377		A1	2112254	2117048		A1	6497323	6500552	A2	11542825	11545652
A2	10400001	10500000	0.44248	0.30186	0.0125	0.0021		A1	2125434	2125759		A1	6501498	6502667	A2	11540579	11541751
A2	10500001	10600000	0.33924	0.23257	0.01205	0.00166		A1	2126402	2134012		A1	6507776	6513901	A2	11519593	11526442
A2	10600001	10700000	0.39185	0.1223	0.01821	0.00297		A1	2134730	2142587		A1	6567089	6569598	A2	11493539	11495344
A2	10700001	10800000	0.51864	0.26435	0.02272	0.00323		A1	2145942	2146259		A1	6598405	6599809	A2	11460033	11460796
A2	10800001	10900000	0.27304	0.07411	0.01655	0.0029		A1	2154229	2154654		A1	6621215	6625121	A2	11412802	11417339
A2	10900001	11000000	0.48993	0.12571	0.02331	0.00268		A1	2157190	2159744		A1	6636088	6638852	A2	11385565	11389851
A2	11000001	11100000	0.50596	0.12586	0.01672	0.0021		A1	2159746	2162682		A1	6676967	6678820	A2	11341744	11343865
A2	11100001	11200000	0.55043	0.17681	0.01073	0.00155		A1	2169480	2172011		A1	6683104	6684743	A2	11332094	11333967
A2	11200001	11300000	0.37831	0.23969	0.01957	0.00288		A1	2181731	2192589		A1	6729237	6730607	A2	11305677	11306974
A2	11300001	11400000	0.33284	0.11358	0.01872	0.00247		A1	2193535	2194216		A1	6730674	6732091	A2	11303633	11305278
A2	11400001	11500000	0.56443	0.26915	0.00474	0.00045		A1	2194220	2194760		A1	6738001	6741050	A2	11248757	11249926
A2	11500001	11600000	0.48664	0.131	0.01649	0.00191		A1	2197552	2198665		A1	6744852	6746224	A2	11239858	11242279
A2	11600001	11700000	0.37336	0.16948	0.01453	0.00243		A1	2199525	2201273		A1	6760007	6761400	A2	11234833	11236356
A2	11700001	11800000	0.57271	0.17715	0.01368	0.00214		A1	2201631	2215018		A1	6803182	6804711	A2	11214998	11217088
A2	11800001	11900000	0.51965	0.08777	0.02157	0.00331		A1	2220850	2221168		A1	6816382	6817695	A2	11206409	11208507
A2	11900001	12000000	0.34413	0.13946	0.01623	0.00196		A1	2225213	2227010		A1	6819250	6820791	A2	11197505	11198659
A2	12000001	12100000	0.7402	0.13474	0.02067	0.00268		A1	2227564	2232815		A1	6832834	6834491	A2	11181880	11183639
A2	12100001	12200000	0.73574	0.18141	0.02385	0.00269		A1	2232818	2243330		A1	6846882	6848446	A2	11143032	11144457
A2	12200001	12300000	0.66872	0.1749	0.01892	0.00268		A1	2243407	2246553		A1	6868261	6869910	A2	11136552	11137878
A2	12300001	12400000	0.50247	0.14536	0.02222	0.00367		A1	2248633	2249185		A1	6882015	6883607	A2	11121270	11122322
A2	12400001	12500000	0.53494	0.07091	0.0258	0.00334		A1	2251841	2257963		A1	6886190	6887739	A2	11106096	11107585
A2	12500001	12600000	0.60357	0.1065	0.01804	0.00241		A1	2258191	2259628		A1	6902044	6906140	A2	11083673	11086648
A2	12600001	12700000	0.54828	0.14801	0.02079	0.00323		A1	2263826	2265812		A1	6909535	6910029	A2	11071891	11072660
A2	12700001	12800000	0.66023	0.05586	0.0182	0.00297		A1	2266320	2267368		A1	6955166	6956698	A2	11058168	11060031
A2	12800001	12900000	0.73586	0.09694	0.02762	0.00368		A1	2277263	2279691		A1	7001548	7003502	A2	11032405	11034505
A2	12900001	13000000	0.63163	0.0916	0.01821	0.00247		A1	2280342	2283443		A1	7019106	7022925	A2	10969191	10973283
A2	13000001	13100000	0.51276	0.08003	0.02004	0.00355		A1	2288298	2295423		A1	7024323	7026284	A2	10927470	10929664
A2	13100001	13200000	0.67971	0.10493	0.01828	0.00266		A1	2295428	2301898		A1	7034009	7036367	A2	10890951	10893856
A2	13200001	13300000	0.6597	0.07954	0.0158	0.00163		A1	2302203	2310644		A1	7055304	7055747	A2	10859114	10859581
A2	13300001	13400000	0.7652	0.14875	0.01778	0.00191		A1	2310909	2322214		A1	7085043	7088902	A2	10704395	10708350
A2	13400001	13500000	0.53085	0.15464	0.01648	0.00229		A1	2322564	2323674		A1	7089214	7095095	A2	10708616	10715009
A2	13500001	13600000	0.58638	0.18067	0.01983	0.00253		A1	2329503	2332146		A1	7089265	7089621	A2	10708731	10709060
A2	13600001	13700000	0.65412	0.10719	0.02864	0.0044		A1	2339196	2352714		A1	7101981	7108106	A2	10758204	10763382
A2	13700001	13800000	0.614	0.17783	0.01512	0.00222		A1	2353575	2354351		A1	7141300	7142794	A2	10846411	10847939
A2	13800001	13900000	0.33741	0.12206	0.01462	0.00227		A1	2354874	2359382		A1	7146821	7148737	A2	10697689	10699719
A2	13900001	14000000	0.46236	0.18531	0.00985	0.00135		A1	2363855	2365415		A1	7174234	7177131	A2	10668444	10672481
A2	14000001	14100000	0.61	0.11584	0.02323	0.00344		A1	2365813	2368900		A1	7180317	7182355	A2	10629736	10632213
A2	14100001	14200000	0.58084	0.10952	0.02141	0.00333		A1	2369820	2376366		A1	7182466	7184218	A2	10626852	10628300
A2	14200001	14300000	0.52706	0.0761	0.01928	0.00256		A1	2379613	2379925		A1	7186878	7188815	A2	10618098	10620607
A2	14300001	14400000	0.62237	0.07552	0.0193	0.00252		A1	2381952	2382785		A1	7192203	7194466	A2	10614068	10615866
A2	14400001	14500000	0.41948	0.08892	0.01931	0.00329		A1	2384688	2386142		A1	7204075	7205262	A2	10594124	10594387
A2	14500001	14600000	0.57469	0.12208	0.01716	0.00257		A1	2387318	2394779		A1	7213187	7214056	A2	10533974	10534894
A2	14600001	14700000	0.69972	0.06428	0.02281	0.00217		A1	2396150	2401197		A1	7226325	7227774	A2	10465355	10466661
A2	14700001	14800000	0.61868	0.08389	0.01901	0.00195		A1	2401766	2406790		A1	7231198	7236468	A2	10452661	10457699
A2	14800001	14900000	0.46601	0.19265	0.01784	0.00301		A1	2410051	2410201		A1	7239614	7240308	A2	10447263	10448791
A2	14900001	15000000	0.55123	0.16696	0.01068	0.00165		A1	2411019	2412114		A1	7273215	7277464	A2	10359381	10361725
A2	15000001	15100000	0.37532	0.05601	0.01867	0.00295		A1	2412698	2416735		A1	7284184	7286848	A2	10289577	10292173
A2	15100001	15200000	0.371598	0.14407	0.0146533	0.00223116		A1	2416882	2420554		A1	7294021	7295519	A2	10298167	10300836
A2	15200001	15300000	0.6145	0.10874	0.02237	0.00318		A1	2422752	2437463		A1	7318144	7321487	A2	10312223	10315139
A2	15300001	15400000	0.73468	0.14258	0.02997	0.00365		A1	2438888	2439207		A1	7322088	7323446	A2	10339938	10341125
A2	15400001	15500000	0.6298	0.02952	0.01456	0.00225		A1	2439381	2443337		A1	7354989	7355207	A2	10264370	10264570
A2	15500001	15600000	0.64255	0.10891	0.02449	0.00307		A1	2444040	2453536		A1	7362321	7363266	A2	10262115	10263434
A2	15600001	15600572	0.903846	0	0.0314685	0		A1	2457894	2465513		A1	7364950	7365858	A2	10201772	10202170
A3	1	100000	0.72919	0.08994	0.02322	0.00274		A1	2465692	2466302		A1	7366196	7369270	A2	10176656	10181893
A3	100001	200000	0.7409	0.01241	0.02136	0.00309		A1	2469588	2472844		A1	7374142	7378647	A2	10144772	10147836
A3	200001	300000	0.73743	0.09936	0.02193	0.00324		A1	2474078	2478571		A1	7395397	7398029	A2	10121566	10123604
A3	300001	400000	0.69533	0.09489	0.01493	0.00209		A1	2478810	2479863		A1	7406166	7409906	A2	10099836	10102070
A3	400001	500000	0.58884	0.086	0.0191	0.00274		A1	2483168	2492889		A1	7443388	7445810	A2	10016296	10018099
A3	500001	600000	0.69287	0.14888	0.02386	0.00318		A1	2493204	2497748		A1	7460467	7461741	A2	9998044	9999494
A3	600001	700000	0.78606	0.03293	0.02632	0.00338		A1	2497973	2503176		A1	3295939	3298840	A2	15599229	15600517
A3	700001	800000	0.66073	0.14201	0.02438	0.00362		A1	2503299	2504372		A1	3302750	3304515	A2	15583717	15585378
A3	800001	900000	0.74954	0.15069	0.02345	0.0031		A1	2504375	2504709		A1	3306515	3309206	A2	15587020	15593703
A3	900001	1000000	0.38101	0.08662	0.01366	0.0015		A1	2505108	2506230		A1	3312573	3314025	A2	15559647	15562091
A3	1000001	1100000	0.62069	0.13083	0.02554	0.00304		A1	2507772	2511338		A1	3316060	3319658	A2	15530532	15533188
A3	1100001	1200000	0.41549	0.09269	0.01388	0.00181		A1	2527016	2534345		A1	3320234	3323235	A2	15514019	15517476
A3	1200001	1300000	0.69677	0.06217	0.01855	0.00243		A1	2534563	2535739		A1	3323368	3326035	A2	15509516	15511554
A3	1300001	1400000	0.47778	0.08102	0.01459	0.00212		A1	2535755	2536891		A1	3329778	3331501	A2	15495395	15496716
A3	1400001	1500000	0.65556	0.06844	0.01874	0.00216		A1	2536984	2542269		A1	3339564	3340906	A2	15489139	15490217
A3	1500001	1600000	0.63604	0.07624	0.01398	0.00218		A1	2542371	2543092		A1	3347319	3348065	A2	15481591	15482081
A3	1600001	1700000	0.73436	0.09839	0.01837	0.0022		A1	2544638	2551675		A1	3388677	3392796	A2	15411219	15416274
A3	1700001	1800000	0.59977	0.07227	0.02494	0.00354		A1	2553154	2558849		A1	3393291	3396093	A2	15464763	15466037
A3	1800001	1900000	0.72927	0.06253	0.02333	0.00295		A1	2562367	2562814		A1	3396523	3400348	A2	15459151	15463348
A3	1900001	2000000	0.63742	0.12898	0.02211	0.00228		A1	2564036	2571548		A1	3414603	3417306	A2	15441361	15445031
A3	2000001	2100000	0.65215	0.11572	0.01888	0.00238		A1	2571927	2572157		A1	3418217	3421186	A2	15437520	15441302
A3	2100001	2200000	0.68519	0.10463	0.01787	0.00199		A1	2577035	2578817		A1	3421554	3423814	A2	15435358	15437503
A3	2200001	2300000	0.55419	0.08928	0.02345	0.00364		A1	2584815	2591319		A1	3425691	3434293	A2	15427475	15434529
A3	2300001	2400000	0.55842	0.05417	0.02122	0.00329		A1	2596067	2610048		A1	3446364	3449521	A2	15388741	15392121
A3	2400001	2500000	0.72758	0.13016	0.01649	0.00183		A1	2612061	2629379		A1	3451559	3455778	A2	15379161	15383628
A3	2500001	2600000	0.55026	0.11981	0.02253	0.00321		A1	2629925	2631065		A1	3471042	3472754	A2	15363505	15364908
A3	2600001	2700000	0.66803	0.08777	0.02298	0.00259		A1	2636960	2639004		A1	3475568	3477213	A2	15361787	15362715
A3	2700001	2800000	0.73373	0.07888	0.02399	0.00304		A1	2639274	2639474		A1	3480963	3484538	A2	15356741	15358507
A3	2800001	2900000	0.68384	0.09266	0.02291	0.00271		A1	2640304	2642948		A1	3490520	3492305	A2	15353836	15356262
A3	2900001	3000000	0.56838	0.13904	0.02174	0.00321		A1	2643352	2652054		A1	3500736	3501003	A2	15334030	15336052
A3	3000001	3100000	0.79752	0.02101	0.02544	0.00383		A1	2655235	2657627		A1	3918610	3921237	A2	13124240	13126034
A3	3100001	3200000	0.73882	0.02523	0.02298	0.00368		A1	2657706	2661957		A1	3932434	3936639	A2	13099838	13102182
A3	3200001	3300000	0.7939	0.04816	0.0283	0.0034		A1	2663180	2672019		A1	3977054	3980239	A2	13083489	13086647
A3	3300001	3400000	0.77605	0.03332	0.02727	0.00361		A1	2672361	2677718		A1	3982244	3987084	A2	13073325	13078087
A3	3400001	3500000	0.67273	0.11706	0.01499	0.00205		A1	2677793	2679181		A1	3987444	3988644	A2	13071551	13072852
A3	3500001	3600000	0.68515	0.14637	0.02999	0.00358		A1	2691755	2699743		A1	3989031	3990907	A2	13069262	13071058
A3	3600001	3700000	0.6944	0.06556	0.02268	0.00287		A1	2699752	2700301		A1	3994673	3996281	A2	13068028	13068988
A3	3700001	3800000	0.65039	0.11101	0.02232	0.00261		A1	2700397	2701048		A1	3997531	3998040	A2	13064637	13065463
A3	3800001	3900000	0.81593	0.07474	0.02513	0.00374		A1	2701432	2702137		A1	4003579	4004840	A2	13061396	13063169
A3	3900001	4000000	0.61308	0.0357	0.01908	0.0024		A1	2703907	2708287		A1	4007229	4010565	A2	13024890	13027993
A3	4000001	4100000	0.6634	0.1577	0.0212	0.00321		A1	2712676	2716844		A1	4023129	4023928	A2	13021542	13022421
A3	4100001	4200000	0.63225	0.11491	0.02733	0.00372		A1	2716924	2719165		A1	4032074	4033547	A2	13019559	13020550
A3	4200001	4300000	0.58959	0.15956	0.01728	0.00237		A1	2719892	2725804		A1	4047826	4048957	A2	13013039	13014429
A3	4300001	4400000	0.55642	0.05974	0.01574	0.00233		A1	2726057	2726674		A1	4048939	4051700	A2	13001995	13006081
A3	4400001	4500000	0.72471	0.0438	0.02219	0.00309		A1	2726716	2728077		A1	12188045	12190697	A2	15052972	15054897
A3	4500001	4600000	0.77683	0.11765	0.02629	0.00349		A1	2728079	2728872		A1	12225026	12227103	A2	15022698	15025349
A3	4600001	4700000	0.76796	0.0435	0.02158	0.00273		A1	2729109	2731661		A1	12264687	12268666	A2	15001849	15005593
A3	4700001	4800000	0.60959	0.09525	0.02282	0.00293		A1	2731670	2762422		A1	12348090	12349879	A2	14945730	14947255
A3	4800001	4900000	0.54544	0.06438	0.02432	0.00339		A1	2764751	2767247		A1	12468197	12470976	A2	14893547	14895868
A3	4900001	5000000	0.71046	0.07969	0.02464	0.00277		A1	2783830	2786172		A1	17804164	17806434	A3	6546314	6548488
A3	5000001	5100000	0.59431	0.05859	0.02004	0.00263		A1	2795174	2795702		A1	17809936	17811529	A3	6538259	6540135
A3	5100001	5200000	0.55814	0.03326	0.01923	0.00311		A1	2795959	2803452		A1	17821872	17825321	A3	6534157	6537542
A3	5200001	5300000	0.59199	0.13982	0.01709	0.00241		A1	2807673	2811233		A1	17898324	17898950	A3	6461575	6462523
A3	5300001	5400000	0.61192	0.08666	0.01843	0.00235		A1	2812064	2814057		A1	17910846	17914715	A3	6435291	6439276
A3	5400001	5500000	0.60301	0.12866	0.01059	0.00159		A1	2814662	2816017		A1	17914947	17916727	A3	6424041	6425334
A3	5500001	5600000	0.56875	0.07689	0.02431	0.00333		A1	2819215	2819424		A1	17928261	17932803	A3	6396802	6400257
A3	5600001	5700000	0.42739	0.08074	0.01999	0.00298		A1	2819592	2821020		A1	17990877	17991507	A3	6381642	6383074
A3	5700001	5800000	0.6781	0.12763	0.02104	0.00232		A1	2821301	2828954		A1	17991758	17993864	A3	6379796	6382112
A3	5800001	5900000	0.63861	0.13144	0.02898	0.00385		A1	2834583	2838344		A1	17994523	17995710	A3	6378216	6379034
A3	5900001	6000000	0.63365	0.06568	0.0249	0.00345		A1	2838635	2853061		A1	17998003	18000773	A3	6372149	6375304
A3	6000001	6100000	0.62123	0.10905	0.02591	0.00328		A1	2853073	2854631		A1	18000832	18002403	A3	6370451	6372071
A3	6100001	6200000	0.45112	0.22481	0.01567	0.00237		A1	2855073	2856111		A1	18009905	18011322	A3	6365871	6367062
A3	6200001	6300000	0.61387	0.07329	0.02129	0.00304		A1	2856366	2858869		A1	18035757	18042696	A3	6311789	6319163
A3	6300001	6400000	0.63631	0.10405	0.02549	0.00333		A1	2860706	2862434		A1	18046382	18047692	A3	6309209	6311695
A3	6400001	6500000	0.51031	0.08716	0.02392	0.00278		A1	2862794	2868723		A1	18073089	18078267	A3	6301704	6306804
A3	6500001	6600000	0.48768	0.13002	0.02066	0.00277		A1	2869166	2885225		A1	18079057	18082403	A3	6296633	6300161
A3	6600001	6700000	0.58229	0.14479	0.01617	0.00154		A1	2885517	2892933		A1	18117972	18119515	A3	6289585	6291346
A3	6700001	6800000	0.51283	0.14521	0.01524	0.00166		A1	2893493	2902280		A1	18120382	18121698	A3	6249009	6249914
A3	6800001	6900000	0.51414	0.1269	0.02648	0.00366		A1	2902923	2904333		A1	18128067	18128979	A3	6244428	6245471
A3	6900001	7000000	0.69681	0.11319	0.03095	0.00449		A1	2905150	2931199		A1	18133063	18136381	A3	6235691	6239232
A3	7000001	7100000	0.62463	0.113	0.01829	0.00211		A1	2932817	2934691		A1	18139848	18141840	A3	6225530	6227191
A3	7100001	7200000	0.67932	0.06178	0.02099	0.00276		A1	2938706	2952813		A1	18152446	18153843	A3	6223449	6224814
A3	7200001	7300000	0.64119	0.08519	0.02098	0.00281		A1	2954526	2963376		A1	18153943	18156376	A3	6219254	6222508
A3	7300001	7400000	0.63818	0.05383	0.01553	0.00181		A1	2965677	2974071		A1	18159890	18161012	A3	6212397	6213408
A3	7400001	7500000	0.49021	0.15546	0.01567	0.00223		A1	2982110	3002938		A1	18173819	18177495	A3	6207428	6209823
A3	7500001	7600000	0.43193	0.17801	0.0145	0.00216		A1	3005094	3005870		A1	18183250	18186194	A3	6200688	6203312
A3	7600001	7700000	0.6716	0.09038	0.02326	0.00226		A1	3006257	3020088		A1	18187696	18188706	A3	6196351	6197356
A3	7700001	7800000	0.72888	0.07879	0.02603	0.00313		A1	3020579	3022957		A1	18190988	18193718	A3	6190143	6192536
A3	7800001	7900000	0.53596	0.16021	0.02094	0.00273		A1	3023034	3032181		A1	18194021	18194696	A3	6189013	6190017
A3	7900001	8000000	0.63922	0.11684	0.02482	0.00295		A1	3033191	3035040		A1	18205770	18207541	A3	6175511	6177749
A3	8000001	8100000	0.78612	0.02378	0.03013	0.0039		A1	3036023	3036176		A1	18245075	18245962	A3	6167252	6168655
A3	8100001	8200000	0.61838	0.08007	0.02504	0.00322		A1	3038339	3048235		A1	18258560	18260223	A3	6139409	6141193
A3	8200001	8300000	0.74696	0.08224	0.02571	0.00365		A1	3048325	3048536		A1	18270724	18272193	A3	6128840	6130428
A3	8300001	8400000	0.60697	0.20995	0.01691	0.00205		A1	3048563	3050033		A1	18287154	18288155	A3	6113558	6115301
A3	8400001	8500000	0.57836	0.22642	0.01	0.00136		A1	3050302	3052567		A1	18290202	18292333	A3	6095052	6097166
A3	8500001	8600000	0.53314	0.11801	0.02412	0.0031		A1	3065308	3067508		A1	18293645	18294672	A3	6093736	6095044
A3	8600001	8700000	0.87195	0.3524	0.01206	0.00144		A1	3068222	3069725		A1	18295124	18296691	A3	6089599	6092413
A3	8700001	8800000	0.60319	0.09611	0.01883	0.00233		A1	3069727	3072044		A1	18326702	18329957	A3	6059874	6063164
A3	8800001	8900000	0.55354	0.15105	0.0209	0.00268		A1	3072416	3073476		A1	18331059	18332496	A3	6055456	6055680
A3	8900001	9000000	0.53114	0.15758	0.01484	0.00177		A1	3073481	3080454		A1	18332888	18333340	A3	6052791	6053991
A3	9000001	9100000	0.48438	0.14546	0.01998	0.00284		A1	3080486	3098708		A1	18353520	18356429	A3	6035865	6039030
A3	9100001	9200000	0.55369	0.15528	0.01773	0.0021		A1	3098748	3099075		A1	18356745	18358257	A3	6033728	6035413
A3	9200001	9300000	0.52222	0.22559	0.01627	0.00244		A1	3099260	3099506		A1	18365739	18366245	A3	6018548	6019051
A3	9300001	9400000	0.50082	0.23716	0.01745	0.00212		A1	3100751	3101217		A1	18386699	18388138	A3	6005337	6005977
A3	9400001	9500000	0.45897	0.17719	0.02147	0.00311		A1	3102756	3106112		A1	18391992	18392953	A3	6001520	6002191
A3	9500001	9600000	0.45212	0.28904	0.01208	0.00139		A1	3106405	3106881		A1	18393389	18399111	A3	5991154	5997044
A3	9600001	9700000	0.44971	0.18058	0.01384	0.002		A1	3109726	3110636		A1	18401286	18402356	A3	5978009	5978668
A3	9700001	9800000	0.27081	0.17361	0.01826	0.00276		A1	3112765	3119235		A1	18415553	18417014	A3	5935404	5936714
A3	9800001	9900000	0.41658	0.10465	0.01603	0.00213		A1	3120884	3122706		A1	18421716	18424889	A3	5918130	5920035
A3	9900001	10000000	0.41897	0.15556	0.01163	0.00174		A1	3130413	3147625		A1	18434580	18436885	A3	5907657	5910008
A3	10000001	10100000	0.38523	0.23583	0.01549	0.00209		A1	3147956	3154134		A1	18440780	18443292	A3	5901308	5903492
A3	10100001	10200000	0.41018	0.11363	0.01427	0.0017		A1	3158914	3161971		A1	18443483	18446750	A3	5897856	5901062
A3	10200001	10300000	0.48411	0.23563	0.02104	0.00187		A1	3163422	3176981		A1	18448081	18450832	A3	5895304	5897190
A3	10300001	10400000	0.46863	0.2168	0.02199	0.00225		A1	3178575	3183362		A1	18453826	18456402	A3	5891245	5893802
A3	10400001	10500000	0.44437	0.16036	0.01225	0.00186		A1	3184047	3185204		A1	18464445	18466403	A3	5879339	5881596
A3	10500001	10600000	0.54416	0.2999	0.014	0.00146		A1	3186331	3207024		A1	18487760	18491282	A3	5868350	5871453
A3	10600001	10700000	0.52833	0.49858	0.01346	0.00101		A1	3207042	3207781		A1	18492261	18496717	A3	5863472	5868061
A3	10700001	10800000	0.40022	0.18189	0.01328	0.00184		A1	3207801	3208251		A1	18534139	18537815	A3	5830360	5834010
A3	10800001	10900000	0.36628	0.18271	0.00823	0.00138		A1	3208943	3214834		A1	18549194	18554054	A3	5816680	5822580
A3	10900001	11000000	0.38209	0.16744	0.01638	0.00173		A1	3215102	3219150		A1	18577679	18581094	A3	5797662	5801193
A3	11000001	11100000	0.3706	0.22704	0.01366	0.00125		A1	3219190	3221394		A1	18584305	18586387	A3	5790651	5793518
A3	11100001	11200000	0.48109	0.29304	0.02122	0.00264		A1	3221869	3234292		A1	18587670	18591471	A3	5768974	5772688
A3	11200001	11300000	0.41494	0.32614	0.01099	0.00122		A1	3234304	3235694		A1	18615029	18616321	A3	5728268	5730468
A3	11300001	11400000	0.32062	0.29582	0.01573	0.00184		A1	3236239	3244773		A1	18625237	18629145	A3	5722199	5727180
A3	11400001	11500000	0.37995	0.41146	0.00842	0.00082		A1	3245166	3269433		A1	18648875	18649147	A3	5686819	5687337
A3	11500001	11600000	0.37499	0.30284	0.00975	0.00087		A1	3269690	3273172		A1	18665933	18667056	A3	5686819	5687337
A3	11600001	11700000	0.37567	0.3208	0.01143	0.00131		A1	3276305	3284645		A1	18670599	18673215	A3	5673809	5676530
A3	11700001	11800000	0.37887	0.37055	0.00598	0.00071		A1	3284718	3292593		A1	18674903	18676987	A3	5632180	5634084
A3	11800001	11900000	0.49691	0.29054	0.01711	0.00202		A1	3292836	3299205		A1	18696798	18698584	A3	5613131	5614573
A3	11900001	12000000	0.47194	0.26999	0.01587	0.00188		A1	3302639	3304425		A1	18699758	18699904	A3	5610518	5610664
A3	12000001	12100000	0.45722	0.25412	0.0168	0.0018		A1	3305249	3305973		A1	18713453	18717191	A3	5598540	5603062
A3	12100001	12200000	0.63189	0.29129	0.01524	0.00168		A1	3306283	3309429		A1	18754207	18757759	A3	5588895	5592156
A3	12200001	12300000	0.35858	0.3555	0.01087	0.00132		A1	3310928	3311351		A1	18758146	18760070	A3	5582041	5585988
A3	12300001	12400000	0.34481	0.41124	0.00646	0.00056		A1	3312196	3313432		A1	18760361	18762595	A3	5577797	5580352
A3	12400001	12500000	0.26014	0.17919	0.01043	0.00132		A1	3314708	3319558		A1	18788546	18790516	A3	5550267	5552659
A3	12500001	12600000	0.21548	0.39631	0.00703	0.00063		A1	3323238	3331751		A1	18809885	18811632	A3	5546780	5548168
A3	12600001	12700000	0.513206	0.338794	0.00894472	0.000834171		A1	3335940	3336499		A1	18817024	18819462	A3	5541181	5543214
A3	12700001	12800000	0.337518	0.316633	0.0137889	0.00203015		A1	3336743	3337340		A1	18821262	18823116	A3	5533345	5535805
A3	12800001	12900000	0.47665	0.48245	0.02186	0.00199		A1	3337859	3341523		A1	18835786	18837467	A3	5511463	5512797
A3	12900001	13000000	0.23335	0.41531	0.01271	0.00127		A1	3341559	3341994		A1	18837593	18838631	A3	5513662	5514260
A3	13000001	13100000	0.234583	0.390965	0.0114372	0.00119598		A1	3342982	3344058		A1	18838772	18841748	A3	5477106	5480130
A3	13100001	13200000	0.3181	0.5767	0.00217	0.00018		A1	3346165	3346481		A1	18844205	18846079	A3	5472575	5475194
A3	13200001	13300000	0.274683	0.533075	0.00336683	0.000331658		A1	3347377	3348062		A1	18860926	18863361	A3	5463646	5465580
A3	13300001	13400000	0.40309	0.27862	0.01675	0.00139		A1	3348649	3349090		A1	18865608	18865982	A3	5459306	5459683
A3	13400001	13500000	0.517266	0.442131	0.0239196	0.00154774		A1	3358000	3358394		A1	18870679	18874744	A3	5452749	5455955
A3	13500001	13600000	0.57896	0.815162	0.00277778	0.000323232		A1	3368935	3377887		A1	18883567	18888697	A3	5435360	5440205
A3	13600001	13700000	0.494792	0.509665	0.00214213	0.000162437		A1	3377903	3385006		A1	18889297	18892150	A3	5428448	5431743
A3	13700001	13800000	0.554582	0.793122	0.00205102	0.000142857		A1	3392136	3392893		A1	18892733	18897199	A3	5423100	5428144
A3	13800001	13900000	0.588182	0.720091	0.00938384	0.000474747		A1	3392968	3404100		A1	18904307	18905380	A3	5416250	5417341
A3	13900001	14000000	0.515086	0.551503	0.00335025	0.000253807		A1	3407824	3444544		A1	18917866	18919284	A3	5408665	5410389
A3	14000001	14100000	0.218264	0.723726	0.0108629	0.000761421		A1	3445260	3453646		A1	18921688	18926030	A3	5381394	5386324
A3	14100001	14200000	0.819746	0.408538	0.00473096	0.00057868		A1	3456645	3477271		A1	18936987	18939055	A3	5377883	5380657
A3	14200001	14300000	0.329482	0.414558	0.00292386	0.000203046		A1	3477274	3477981		A1	18939619	18944138	A3	5371108	5376259
A3	14300001	14400000	0.49525	0.37622	0.0189	0.00125		A1	3480112	3503551		A1	18957466	18958815	A3	5341938	5342147
A3	14400001	14500000	0.31995	0.40588	0.0067	0.00077		A1	3504807	3509781		A1	18985949	18988841	A3	5319459	5322593
A3	14500001	14600000	0.47835	0.26241	0.01526	0.00166		A1	3510193	3511651		A1	18992361	18995081	A3	5286490	5294266
A3	14600001	14700000	0.56956	0.47281	0.00723	0.00082		A1	3511870	3512435		A1	18998159	19000935	A3	5277095	5280035
A3	14700001	14800000	0.47418	0.30105	0.01936	0.00238		A1	3514494	3527102		A1	19001118	19003062	A3	5262321	5264397
A3	14800001	14900000	0.57866	0.43664	0.00637	0.00077		A1	3527290	3559105		A1	19023700	19027454	A3	5245229	5249394
A3	14900001	15000000	0.50069	0.32832	0.01238	0.00119		A1	3559160	3574034		A1	19038796	19039742	A3	5189409	5190099
A3	15000001	15100000	0.6827	0.4347	0.00462	0.00049		A1	3575807	3579137		A1	19038796	19039742	A3	5219993	5220544
A3	15100001	15200000	0.47428	0.41724	0.00838	0.00083		A1	3579437	3580086		A1	19084223	19087112	A3	5150969	5154012
A3	15200001	15300000	0.55428	0.29567	0.0085	0.001		A1	3580874	3581840		A1	19106334	19106969	A3	5130635	5130817
A3	15300001	15400000	0.37906	0.46233	0.0085	0.0008		A1	3581866	3584279		A1	19123848	19126387	A3	5125016	5127687
A3	15400001	15500000	0.50737	0.48843	0.0106	0.00102		A1	3584319	3587007		A1	19166459	19166842	A3	5121195	5121536
A3	15500001	15600000	0.49423	0.39248	0.01183	0.00123		A1	3587241	3588352		A1	19193777	19195287	A3	5113782	5114483
A3	15600001	15700000	0.36453	0.37616	0.00802	0.00074		A1	3595344	3596234		A1	19200170	19203866	A3	5110065	5112982
A3	15700001	15800000	0.489467	0.419518	0.0132965	0.00141709		A1	3596498	3597209		A1	19204458	19207686	A3	5105004	5108754
A3	15800001	15900000	0.47857	0.39256	0.01014	0.00117		A1	3597754	3616393		A1	19208081	19210066	A3	5102609	5104914
A3	15900001	16000000	0.50023	0.48932	0.00664	0.00061		A1	3616404	3619802		A1	19210782	19212510	A3	5100393	5102607
A3	16000001	16100000	0.35699	0.21425	0.01454	0.00158		A1	3620745	3627795		A1	19216118	19218140	A3	5085485	5087243
A3	16100001	16200000	0.504714	0.455176	0.010191	0.00105528		A1	3627854	3636418		A1	19218874	19220666	A3	5082998	5085447
A3	16200001	16300000	0.46945	0.25194	0.0123	0.00106		A1	3637387	3642417		A1	19231203	19234347	A3	5080347	5082774
A3	16300001	16400000	0.56561	0.37243	0.01547	0.00156		A1	3643032	3645122		A1	19248137	19250586	A3	5073318	5075321
A3	16400001	16500000	0.4242	0.30136	0.0139	0.00161		A1	3650656	3655347		A1	19252456	19254702	A3	5069043	5071317
A3	16500001	16600000	0.52062	0.30658	0.01059	0.0015		A1	3658037	3659402		A1	19273804	19278223	A3	5064494	5068880
A3	16600001	16700000	0.12816	0.28184	0.0102	0.0013		A1	3659405	3661246		A1	19300373	19303610	A3	5047072	5050523
A3	16700001	16800000	0.392251	0.238553	0.018593	0.00237186		A1	3661404	3664413		A1	19351699	19351902	A3	5004459	5004668
A3	16800001	16900000	0.33956	0.31515	0.01301	0.0016		A1	3665537	3666923		A1	19361121	19362328	A3	4999209	5000523
A3	16900001	17000000	0.49342	0.19367	0.01871	0.00231		A1	3667257	3677368		A1	19384725	19387777	A3	4976916	4980252
A3	17000001	17100000	0.60655	0.09254	0.02845	0.00292		A1	3677459	3678661		A1	19420500	19421687	A3	4947553	4948737
A3	17100001	17200000	0.53547	0.34631	0.01427	0.00206		A1	3679885	3683321		A1	19432316	19433260	A3	4932383	4933558
A3	17200001	17300000	0.55363	0.12701	0.02088	0.00284		A1	3686903	3688359		A1	19435779	19439272	A3	4908677	4912877
A3	17300001	17400000	0.48672	0.17319	0.02003	0.00233		A1	3702447	3714564		A1	19455802	19458177	A3	4901861	4904568
A3	17400001	17500000	0.60451	0.07746	0.02019	0.00259		A1	3715069	3743060		A1	19458765	19460094	A3	4886142	4889522
A3	17500001	17600000	0.46074	0.24278	0.00937	0.00133		A1	3745482	3753398		A1	19460524	19466591	A3	4855931	4864478
A3	17600001	17700000	0.54358	0.26959	0.01318	0.0019		A1	3753523	3764204		A1	19470424	19472482	A3	4853034	4855457
A3	17700001	17800000	0.45259	0.20824	0.01701	0.00265		A1	3765220	3785091		A1	19476378	19477568	A3	4850104	4851258
A3	17800001	17900000	0.36942	0.29056	0.0149	0.00211		A1	3786403	3791220		A1	19488596	19489424	A3	4846179	4847076
A3	17900001	18000000	0.59109	0.17142	0.01837	0.00252		A1	3791895	3801843		A1	19500349	19504175	A3	4819097	4822995
A3	18000001	18100000	0.53845	0.38317	0.00939	0.00123		A1	3802335	3814086		A1	19513186	19515573	A3	4792780	4795420
A3	18100001	18200000	0.53619	0.24853	0.00899	0.0009		A1	3817594	3825582		A1	19591550	19592601	A3	4780440	4782176
A3	18200001	18300000	0.66466	0.3366	0.01195	0.00148		A1	3825982	3828015		A1	19597574	19599645	A3	4766693	4769202
A3	18300001	18400000	0.51271	0.14827	0.02096	0.00257		A1	3832850	3837431		A1	19605243	19607298	A3	4754890	4756768
A3	18400001	18500000	0.565236	0.409146	0.0132563	0.00149749		A1	3837689	3849020		A1	16218025	16219252	A3	7613798	7614950
A3	18500001	18600000	0.54157	0.21658	0.01108	0.00133		A1	3851210	3865101		A1	16244442	16246547	A3	7646414	7647835
A3	18600001	18700000	0.5186	0.08934	0.01505	0.00172		A1	3865194	3868235		A1	16275605	16276780	A3	7656441	7658547
A3	18700001	18800000	0.54949	0.23974	0.01426	0.00168		A1	3868246	3868996		A1	16276898	16279461	A3	7659487	7661942
A3	18800001	18900000	0.65137	0.30985	0.0166	0.002		A1	3869909	3885343		A1	16282239	16283177	A3	7669905	7673077
A3	18900001	19000000	0.6481	0.10329	0.02245	0.00323		A1	3886759	3889090		A1	16292613	16292804	A3	7675510	7675692
A3	19000001	19100000	0.5656	0.11485	0.01896	0.00241		A1	3889092	3897224		A1	16316290	16318824	A3	7706850	7709872
A3	19100001	19191593	0.712664	0.461531	0.0149029	0.00139749		A1	3899940	3901619		A1	16341284	16344714	A3	7717949	7721769
A4	1	100000	0.53702	0.41711	0.01466	0.00147		A1	3901655	3907421		A1	16379031	16382700	A3	7723691	7726687
A4	100001	200000	0.57197	0.10463	0.02039	0.00288		A1	3908126	3913028		A1	16386997	16388503	A3	7728300	7729972
A4	200001	300000	0.58807	0.30107	0.01582	0.00176		A1	3916131	3936737		A1	16389844	16397561	A3	7738017	7744406
A4	300001	400000	0.52849	0.25225	0.01942	0.00236		A1	3938856	3947742		A1	16415329	16417816	A3	7803854	7807263
A4	400001	500000	0.49626	0.12725	0.01445	0.00158		A1	3948335	3949155		A1	16426547	16428056	A3	7810725	7813764
A4	500001	600000	0.59849	0.30027	0.0123	0.00128		A1	3951040	3958560		A1	16428307	16431334	A3	7813753	7816946
A4	600001	700000	0.37807	0.3053	0.0072	0.00093		A1	3958877	3960357		A1	16437190	16439548	A3	7817791	7819996
A4	700001	800000	0.37759	0.18467	0.0126	0.00167		A1	3962681	3963305		A1	16440860	16443347	A3	7820586	7822306
A4	800001	900000	0.50075	0.20954	0.01696	0.00237		A1	3963690	3964261		A1	16460981	16462246	A3	7849843	7851568
A4	900001	1000000	0.3661	0.1833	0.01549	0.00211		A1	3966859	3974716		A1	16471196	16473794	A3	7896630	7900018
A4	1000001	1100000	0.50519	0.31349	0.01473	0.00181		A1	3976881	3980835		A1	16487085	16489465	A3	7918149	7921531
A4	1100001	1200000	0.62834	0.23611	0.01458	0.00157		A1	3981144	3986374		A1	16494403	16498228	A3	7943625	7944986
A4	1200001	1300000	0.3489	0.25062	0.00905	0.0013		A1	3987373	3994713		A1	16504313	16508613	A3	7946261	7950476
A4	1300001	1400000	0.46579	0.27769	0.01531	0.00163		A1	3994925	3996343		A1	16514439	16517105	A3	7954139	7958318
A4	1400001	1500000	0.43686	0.18194	0.01502	0.00196		A1	3996345	3997187		A1	16581952	16583958	A3	7998863	8001090
A4	1500001	1600000	0.47828	0.2006	0.01607	0.00224		A1	3997313	3998123		A1	16634273	16643813	A3	8014880	8022996
A4	1600001	1700000	0.33648	0.22177	0.01653	0.0028		A1	4002146	4003292		A1	16684477	16690303	A3	8046649	8052261
A4	1700001	1800000	0.36797	0.20919	0.01372	0.00209		A1	4003312	4004991		A1	16712405	16716912	A3	8060477	8063543
A4	1800001	1900000	0.44746	0.18895	0.02106	0.00237		A1	4006624	4024714		A1	16725009	16727029	A3	8101314	8103097
A4	1900001	2000000	0.37481	0.23844	0.01579	0.00194		A1	4025667	4028510		A1	16750203	16752629	A3	8106982	8109520
A4	2000001	2100000	0.61253	0.38356	0.01869	0.00203		A1	4032675	4037909		A1	16753480	16761217	A3	8116537	8124997
A4	2100001	2200000	0.326	0.19738	0.01863	0.00245		A1	4038325	4038888		A1	16762831	16766265	A3	8129168	8132100
A4	2200001	2300000	0.50489	0.27956	0.01808	0.0017		A1	4040257	4045509		A1	16771464	16774311	A3	8135465	8138364
A4	2300001	2400000	0.46886	0.36338	0.01147	0.00111		A1	4047390	4051876		A1	16776928	16782472	A3	8139508	8144541
A4	2400001	2500000	0.453769	0.431035	0.00624121	0.000603015		A1	4053008	4058136		A1	16797952	16801690	A3	8165593	8169010
A4	2500001	2600000	0.35855	0.24572	0.01135	0.00115		A1	4058249	4059088		A1	16808818	16809412	A3	8175844	8177674
A4	2600001	2700000	0.27928	0.2907	0.01715	0.00202		A1	4068795	4089483		A1	16842204	16844766	A3	8232139	8234694
A4	2700001	2800000	0.51144	0.26699	0.01678	0.00169		A1	4089691	4096993		A1	16847644	16850498	A3	8262744	8266230
A4	2800001	2900000	0.21323	0.32281	0.00779	0.00079		A1	4097984	4098885		A1	16850476	16852906	A3	8271691	8273900
A4	2900001	3000000	0.33853	0.29392	0.01462	0.00193		A1	4100313	4105385		A1	16861374	16862837	A3	8277312	8280207
A4	3000001	3100000	0.58987	0.24486	0.01944	0.00163		A1	4105407	4107753		A1	16872051	16876190	A3	8288923	8292300
A4	3100001	3200000	0.56671	0.37463	0.0125	0.00125		A1	4108465	4123698		A1	16885131	16887294	A3	8309366	8311844
A4	3200001	3300000	0.384874	0.230462	0.014804	0.0018995		A1	4124021	4126224		A1	16916305	16917167	A3	8358550	8360209
A4	3300001	3400000	0.41858	0.18242	0.01909	0.0019		A1	4126226	4128874		A1	15400201	15403660	A3	6873993	6876204
A4	3400001	3500000	0.46323	0.25871	0.01657	0.00178		A1	4132524	4133356		A1	15424600	15425376	A3	6886294	6886815
A4	3500001	3600000	0.51674	0.38348	0.01158	0.00121		A1	4133445	4136125		A1	15425564	15427618	A3	6892297	6894810
A4	3600001	3700000	0.52156	0.30823	0.01674	0.00192		A1	4136474	4138088		A1	15428076	15430415	A3	6895111	6897250
A4	3700001	3800000	0.29897	0.35901	0.01277	0.0014		A1	4144991	4157100		A1	15487456	15492502	A3	6922818	6925164
A4	3800001	3900000	0.27913	0.31326	0.00862	0.00104		A1	4161667	4172987		A1	15521004	15527168	A3	6965106	6968638
A4	3900001	4000000	0.52712	0.55444	0.01277	0.00097		A1	4173290	4177549		A1	15531263	15534384	A3	6976553	6979014
A4	4000001	4100000	0.43534	0.38373	0.01081	0.00116		A1	4186051	4186965		A1	15534503	15537554	A3	6979886	6982276
A4	4100001	4200000	0.31067	0.34589	0.01517	0.00154		A1	4197538	4197837		A1	15544566	15547757	A3	6994648	6998442
A4	4200001	4300000	0.5557	0.29139	0.01668	0.00185		A1	4205204	4211744		A1	15579308	15579783	A3	7021456	7021760
A4	4300001	4400000	0.483899	0.562874	0.00647236	0.000422111		A1	4212348	4221111		A1	15585910	15586760	A3	7025090	7025332
A4	4400001	4500000	0.33931	0.34179	0.01607	0.0014		A1	4228657	4232380		A1	15597709	15599196	A3	7036869	7037465
A4	4500001	4600000	0.37652	0.20395	0.01474	0.00119		A1	4232866	4235359		A1	15606910	15609598	A3	7045301	7048585
A4	4600001	4700000	0.593071	0.588212	0.0153939	0.000808081		A1	4246725	4248162		A1	15648917	15653075	A3	7104778	7108782
A4	4700001	4800000	0.347	0.652459	0.00410204	0.000408163		A1	4252022	4260317		A1	15653329	15654500	A3	7111059	7112848
A4	4800001	4900000	0.333633	0.702061	0.00110204	0.000183673		A1	4264093	4265295		A1	15655035	15656584	A3	7115432	7116997
A4	4900001	5000000	0.708264	0.903127	0.00150254	8.12e-05		A1	4269333	4304481		A1	15660180	15662566	A3	7122473	7124961
A4	5000001	5100000	0.945582	0.685694	0.00370408	0.000428571		A1	4305613	4313680		A1	15664882	15667436	A3	7131705	7134383
A4	5100001	5200000	0.413178	0.829015	0.00384772	0.000192893		A1	4313684	4317661		A1	15668220	15675179	A3	7134718	7142014
A4	5200001	5300000	0.566908	0.906888	0.00314286	0.000438776		A1	4322895	4323824		A1	15686851	15688937	A3	7164536	7167258
A4	5300001	5400000	0.453706	0.668041	0.00634518	0.000324873		A1	4323883	4324783		A1	15691003	15695892	A3	7168252	7173199
A4	5400001	5500000	0.809786	0.663245	0.00657143	0.000336735		A1	4325694	4326236		A1	15713619	15715573	A3	7183969	7184679
A4	5500001	5600000	0.712	0.823889	0.0079397	0.000713568		A1	4327374	4332373		A1	15716623	15719672	A3	7186232	7189125
A4	5600001	5700000	0.738181	0.55796	0.00757789	0.000371859		A1	4332375	4336476		A1	15719989	15720689	A3	7198472	7202180
A4	5700001	5800000	0.90817	0.6924	0.0063	0.00036		A1	4337443	4344320		A1	15724538	15727182	A3	7202484	7204996
A4	5800001	5900000	0.59105	0.69584	0.01087	0.00069		A1	4344377	4350041		A1	15731944	15733520	A3	7251380	7253112
A4	5900001	6000000	0.45499	0.36761	0.01111	0.00103		A1	4350953	4351560		A1	15735285	15737859	A3	7263038	7265621
A4	6000001	6100000	0.48709	0.41564	0.00781	0.00098		A1	4351625	4359336		A1	15808878	15810683	A3	7316344	7318932
A4	6100001	6200000	0.30433	0.33339	0.01421	0.00121		A1	4364773	4365239		A1	15816248	15817319	A3	7334315	7335036
A4	6200001	6300000	0.80589	0.35822	0.00505	0.00043		A1	4365417	4367818		A1	15817338	15819033	A3	7336328	7337152
A4	6300001	6400000	0.6263	0.46071	0.00765	0.00061		A1	4377125	4378670		A1	15850550	15854004	A3	7357050	7360051
A4	6400001	6500000	0.4724	0.32735	0.01114	0.001		A1	4380606	4380769		A1	17052744	17056233	A3	8454599	8458849
A4	6500001	6600000	0.4638	0.33541	0.01908	0.0022		A1	4381802	4388680		A1	17062156	17062955	A3	8452949	8453609
A4	6600001	6700000	0.56773	0.32164	0.01097	0.00148		A1	4388921	4391207		A1	17108335	17113668	A3	8428667	8433641
A4	6700001	6800000	0.49331	0.22502	0.01981	0.00248		A1	4391215	4394028		A1	17260591	17263471	A3	8509245	8512704
A4	6800001	6900000	0.34847	0.21419	0.01272	0.00123		A1	4395280	4407049		A1	17263784	17264630	A3	8519804	8520603
A4	6900001	7000000	0.42356	0.31212	0.00799	0.00091		A1	4411179	4415144		A1	17276209	17278774	A3	8553298	8555122
A4	7000001	7100000	0.40888	0.417	0.01617	0.00149		A1	4417991	4421916		A1	17312902	17314182	A3	8585514	8587174
A4	7100001	7200000	0.48876	0.20963	0.01763	0.00194		A1	4421967	4426622		A1	17340656	17342755	A3	8627528	8634361
A4	7200001	7300000	0.20613	0.29092	0.00753	0.00095		A1	4434739	4436240		A1	17392629	17392985	A3	8641989	8642408
A4	7300001	7400000	0.60555	0.47606	0.01452	0.00134		A1	4436983	4443946		A1	17402226	17404870	A3	8662106	8664080
A4	7400001	7500000	0.26386	0.22608	0.01453	0.00163		A1	4444613	4451594		A1	17404057	17404377	A3	8636408	8702412
A4	7500001	7600000	0.36774	0.20649	0.01091	0.00135		A1	4451987	4453350		A1	17481638	17485353	A3	8714518	8718372
A4	7600001	7700000	0.48741	0.26895	0.00877	0.00101		A1	4456779	4457257		A1	17491202	17494282	A3	8723133	8725796
A4	7700001	7800000	0.49636	0.27356	0.01239	0.00133		A1	4457963	4459906		A1	17500994	17502768	A3	8729895	8731852
A4	7800001	7900000	0.48732	0.31835	0.01403	0.00154		A1	4459917	4460855		A1	17505365	17507364	A3	8738647	8741364
A4	7900001	8000000	0.49827	0.14268	0.01639	0.00214		A1	4462858	4465713		A1	17513480	17517304	A3	8743137	8747957
A4	8000001	8100000	0.49849	0.23103	0.01774	0.002		A1	4470756	4475927		A1	17517589	17520836	A3	8763864	8766826
A4	8100001	8200000	0.33326	0.22014	0.01137	0.00154		A1	4476133	4478659		A1	17527288	17529214	A3	8774716	8776785
A4	8200001	8300000	0.35291	0.19923	0.0162	0.00179		A1	4479063	4479989		A1	17534480	17536010	A3	8782972	8783653
A4	8300001	8400000	0.40216	0.23978	0.01133	0.0014		A1	4480829	4500173		A1	17538790	17539538	A3	8788182	8789228
A4	8400001	8500000	0.49162	0.2464	0.01646	0.00262		A1	4501801	4503105		A1	17543171	17545672	A3	8797909	8800810
A4	8500001	8600000	0.6124	0.21184	0.01507	0.00147		A1	4506115	4510122		A1	17549404	17555813	A3	8828372	8833415
A4	8600001	8700000	0.52106	0.13021	0.01331	0.00174		A1	4511030	4512188		A1	17557744	17558812	A3	8835122	8836377
A4	8700001	8800000	0.36231	0.15723	0.01708	0.00178		A1	4512611	4521318		A1	17559536	17564392	A3	8839148	8842862
A4	8800001	8900000	0.44044	0.16678	0.0199	0.00299		A1	4522153	4523156		A1	17578009	17581388	A3	8849552	8853379
A4	8900001	9000000	0.45224	0.16861	0.01934	0.00211		A1	4523580	4527019		A1	17609944	17611735	A3	8858809	8860737
A4	9000001	9100000	0.54649	0.26732	0.02234	0.00307		A1	4527027	4528273		A1	17719658	17730816	A3	8878891	8883018
A4	9100001	9200000	0.53853	0.12204	0.02503	0.00339		A1	4528786	4533316		A1	15872549	15876176	A3	7494754	7497989
A4	9200001	9300000	0.69263	0.18212	0.02207	0.00269		A1	4533893	4536107		A1	15893218	15896547	A3	7484839	7489255
A4	9300001	9400000	0.59271	0.07578	0.02233	0.00274		A1	4537283	4537998		A1	15901318	15902123	A3	7479047	7479655
A4	9400001	9500000	0.64749	0.12204	0.0238	0.00345		A1	4538244	4538473		A1	15934812	15942458	A3	7476057	7476927
A4	9500001	9600000	0.62817	0.09285	0.02152	0.00308		A1	4540718	4553656		A1	15978409	15979703	A3	7399041	7400256
A4	9600001	9700000	0.70952	0.1718	0.02502	0.00289		A1	4554301	4572885		A1	16025539	16027371	A3	7391287	7391915
A4	9700001	9800000	0.66471	0.08109	0.02682	0.00322		A1	4577541	4588628		A1	16030201	16032167	A3	7548071	7550554
A4	9800001	9900000	0.47812	0.13858	0.02298	0.00289		A1	4590730	4591182		A1	16083688	16084338	A3	7563631	7564299
A4	9900001	10000000	0.34777	0.10955	0.02066	0.00313		A1	4593797	4598991		A1	16088759	16091280	A3	7575190	7577429
A4	10000001	10100000	0.79688	0.10494	0.01528	0.00184		A1	4599423	4599607		A1	16104868	16107986	A3	7580825	7583850
A4	10100001	10200000	0.536	0.16406	0.02306	0.00286		A1	4600025	4610915		A1	7903192	7905132	A4	10973470	10975671
A4	10200001	10300000	0.55333	0.2492	0.01935	0.0022		A1	4611463	4612137		A1	7924894	7927049	A4	10979698	10981023
A4	10300001	10400000	0.47235	0.11441	0.02458	0.0032		A1	4614712	4615094		A1	7944802	7945793	A4	10998793	10999720
A4	10400001	10500000	0.43967	0.16652	0.02023	0.00255		A1	4616142	4619057		A1	7948591	7949328	A4	11001695	11002318
A4	10500001	10600000	0.50396	0.21	0.01809	0.00202		A1	4621252	4622077		A1	7951560	7953261	A4	11005407	11006526
A4	10600001	10700000	0.48292	0.14674	0.0253	0.0034		A1	4622574	4623361		A1	7986644	7988076	A4	11033388	11034321
A4	10700001	10800000	0.71119	0.35546	0.0233	0.00263		A1	4623748	4625627		A1	7998763	8004370	A4	11043261	11048423
A4	10800001	10900000	0.65121	0.06976	0.02625	0.00339		A1	4636176	4639375		A1	8032705	8037042	A4	11059902	11061256
A4	10900001	11000000	0.51052	0.11522	0.01937	0.00253		A1	4640757	4642996		A1	8037578	8038591	A4	11061660	11062706
A4	11000001	11100000	0.38233	0.21152	0.01519	0.00198		A1	4643306	4645692		A1	8108897	8109981	A4	11077925	11079338
A4	11100001	11200000	0.53192	0.09765	0.01724	0.00254		A1	4645890	4646675		A1	8187159	8191044	A4	11102381	11106711
A4	11200001	11300000	0.62835	0.13511	0.01985	0.0021		A1	4646924	4661661		A1	8196986	8198224	A4	11120154	11121951
A4	11300001	11400000	0.61344	0.13485	0.02268	0.00363		A1	4661692	4666824		A1	8213598	8218210	A4	11130855	11135752
A4	11400001	11500000	0.49487	0.13902	0.02197	0.00318		A1	4668053	4669511		A1	8228385	8231515	A4	11140986	11143637
A4	11500001	11600000	0.66882	0.06924	0.02379	0.00284		A1	4670010	4672469		A1	8267059	8268308	A4	11145379	11146857
A4	11600001	11700000	0.54096	0.11567	0.01814	0.00253		A1	4676798	4680703		A1	8296079	8296600	A4	11161957	11162472
A4	11700001	11800000	0.59776	0.04377	0.01843	0.00261		A1	4680716	4691463		A1	8308025	8312262	A4	11165659	11169787
A4	11800001	11900000	0.72335	0.16385	0.02082	0.00315		A1	4692325	4706215		A1	8341128	8342703	A4	11174476	11175809
A4	11900001	12000000	0.41189	0.10436	0.01966	0.00347		A1	4707835	4712936		A1	8345022	8348090	A4	11175903	11181066
A4	12000001	12100000	0.55045	0.1887	0.01869	0.0025		A1	4713130	4718158		A1	8348153	8350260	A4	11179162	11180682
A4	12100001	12200000	0.57378	0.06481	0.02308	0.0035		A1	4718344	4718607		A1	8438554	8441096	A4	11202758	11205623
A4	12200001	12300000	0.46783	0.10002	0.02621	0.00375		A1	4733212	4735307		A1	8455607	8458378	A4	11205835	11208278
A4	12300001	12400000	0.69617	0.13155	0.02011	0.00243		A1	4735359	4755836		A1	8464706	8470285	A4	11208483	11213549
A4	12400001	12500000	0.47338	0.06332	0.02036	0.00318		A1	4756092	4761385		A1	8506438	8510464	A4	11227525	11230545
A4	12500001	12600000	0.56177	0.07695	0.01904	0.00269		A1	4761725	4764914		A1	8535502	8537283	A4	11235076	11236354
A4	12600001	12700000	0.60752	0.05131	0.02352	0.00351		A1	4765144	4784406		A1	8538172	8538579	A4	11241150	11241575
A4	12700001	12800000	0.52939	0.09555	0.01845	0.00263		A1	4784923	4794905		A1	8595358	8596197	A4	11243541	11243945
A4	12800001	12900000	0.50966	0.09215	0.01918	0.00226		A1	4795122	4805668		A1	8633342	8634757	A4	11268708	11270129
A4	12900001	13000000	0.65254	0.1476	0.01821	0.00259		A1	4805683	4815341		A1	8678231	8680227	A4	11271227	11272378
A4	13000001	13100000	0.49921	0.06775	0.02179	0.00324		A1	4817088	4820711		A1	8716340	8720477	A4	11276926	11282150
A4	13100001	13200000	0.52064	0.11774	0.01576	0.00256		A1	4821132	4825624		A1	8724734	8726001	A4	11281295	11282092
A4	13200001	13300000	0.65109	0.06836	0.02455	0.00375		A1	4830260	4832889		A1	8756844	8758122	A4	11295478	11296741
A4	13300001	13400000	0.57166	0.05557	0.01546	0.00206		A1	4833386	4834185		A1	8762118	8765333	A4	11311756	11314800
A4	13400001	13500000	0.53111	0.13852	0.02063	0.00245		A1	4834221	4839557		A1	8791104	8793383	A4	11323305	11325186
A4	13500001	13600000	0.55618	0.1144	0.02386	0.0029		A1	4839764	4842284		A1	8865250	8867988	A4	11334662	11337279
A4	13600001	13700000	0.59678	0.07184	0.0238	0.00381		A1	4843689	4846751		A1	8873871	8874602	A4	11338667	11339452
A4	13700001	13800000	0.57555	0.09239	0.01858	0.00244		A1	4846784	4847751		A1	8905994	8907035	A4	11341185	11342054
A4	13800001	13900000	0.52681	0.10015	0.01707	0.00277		A1	4848858	4852923		A1	9030825	9041637	A4	11375680	11385935
A4	13900001	14000000	0.60877	0.15877	0.01424	0.00191		A1	4853105	4858427		A1	9107601	9112626	A4	11413779	11418752
A4	14000001	14100000	0.42198	0.10479	0.02432	0.00316		A1	4859154	4863548		A1	9115933	9117869	A4	11432779	11434764
A4	14100001	14200000	0.57297	0.08939	0.01559	0.00223		A1	4863559	4866579		A1	9155714	9159884	A4	11442545	11446618
A4	14200001	14300000	0.64795	0.11155	0.02041	0.00277		A1	4874390	4882600		A1	9177134	9179645	A4	11495907	11499045
A4	14300001	14400000	0.69563	0.12283	0.02413	0.00348		A1	4882697	4883097		A1	9189632	9192630	A4	11487377	11490298
A4	14400001	14500000	0.58225	0.06565	0.02328	0.00333		A1	4883114	4884272		A1	9214848	9215798	A4	11482186	11483148
A4	14500001	14600000	0.46079	0.08802	0.01777	0.00247		A1	4893251	4893667		A1	9229346	9231263	A4	11474178	11475800
A4	14600001	14700000	0.59035	0.11464	0.02234	0.00303		A1	4894098	4895015		A1	9255553	9258087	A4	11459505	11461711
A4	14700001	14800000	0.62715	0.04173	0.01961	0.00271		A1	4897208	4919517		A1	9309609	9314211	A4	11503268	11507042
A4	14800001	14900000	0.60048	0.07406	0.02642	0.0037		A1	4939681	4947304		A1	9317354	9321920	A4	11508432	11511499
A4	14900001	15000000	0.67957	0.02501	0.01818	0.00247		A1	4947407	4947965		A1	9367383	9368291	A4	11519264	11520130
A4	15000001	15100000	0.60189	0.0591	0.0189	0.00267		A1	4948287	4955760		A1	9368782	9371310	A4	11520418	11523746
A4	15100001	15200000	0.5964	0.07385	0.02072	0.0029		A1	4962115	4966306		A1	9384703	9388700	A4	11539347	11542254
A4	15200001	15300000	0.6268	0.13898	0.02671	0.00379		A1	4967348	4987032		A1	9476236	9478123	A4	11555058	11557069
A4	15300001	15400000	0.5452	0.06285	0.01926	0.00238		A1	4990721	5002657		A1	9513710	9517645	A4	11557328	11561542
A4	15400001	15500000	0.63164	0.03394	0.02304	0.00282		A1	5003097	5007141		A1	9591538	9595263	A4	11576306	11579363
A4	15500001	15600000	0.57596	0.0323	0.01933	0.00268		A1	5036642	5036851		A1	9731699	9733532	A4	11816924	11818408
A4	15600001	15700000	0.42109	0.13523	0.01629	0.00208		A1	5036853	5045277		A1	9754811	9756239	A4	11813684	11815040
A4	15700001	15800000	0.60353	0.08331	0.01593	0.00225		A1	5056723	5059243		A1	9854016	9858242	A4	11793113	11796570
A4	15800001	15900000	0.5362	0.06052	0.01815	0.00245		A1	5059730	5060730		A1	9878483	9879865	A4	11791328	11792671
A4	15900001	16000000	0.57812	0.06409	0.02178	0.0031		A1	5060742	5066224		A1	9933874	9938829	A4	11788653	11790998
A4	16000001	16100000	0.49098	0.15065	0.016	0.00242		A1	5067655	5078929		A1	10004470	10006120	A4	11772864	11773697
A4	16100001	16200000	0.44499	0.10885	0.01798	0.00219		A1	5079238	5079584		A1	10087369	10092134	A4	11767548	11772124
A4	16200001	16300000	0.49922	0.07923	0.02292	0.00349		A1	5089363	5106832		A1	10117238	10118637	A4	11762478	11767460
A4	16300001	16400000	0.4873	0.03876	0.02409	0.00294		A1	5107511	5108375		A1	10216963	10219281	A4	11743911	11747803
A4	16400001	16500000	0.60816	0.04635	0.02204	0.00337		A1	5110725	5111179		A1	10266185	10268535	A4	11742436	11743579
A4	16500001	16600000	0.70253	0.08021	0.02653	0.00333		A1	5112208	5114454		A1	10272883	10277932	A4	11738541	11740867
A4	16600001	16700000	0.57001	0.04943	0.02675	0.00401		A1	5115127	5138584		A1	10305584	10306861	A4	11732723	11734401
A4	16700001	16800000	0.70025	0.08664	0.01863	0.00248		A1	5147002	5147517		A1	10365896	10368398	A4	11713918	11715715
A4	16800001	16900000	0.37734	0.10085	0.01857	0.00314		A1	5147712	5148148		A1	10368522	10369514	A4	11712830	11713588
A4	16900001	17000000	0.64126	0.11985	0.01934	0.00246		A1	5154392	5155597		A1	10377318	10380228	A4	11708455	11711128
A4	17000001	17100000	0.48782	0.08079	0.0215	0.00337		A1	5158795	5159279		A1	10388347	10390800	A4	11561609	11563935
A4	17100001	17200000	0.56198	0.04635	0.02283	0.00319		A1	5159325	5160139		A1	10438873	10439666	A4	11704382	11705588
A4	17200001	17300000	0.60621	0.1109	0.02149	0.00304		A1	5162540	5173157		A1	10441619	10449328	A4	11679789	11687196
A4	17300001	17400000	0.74461	0.08495	0.01793	0.00269		A1	5173899	5177650		A1	10456048	10459412	A4	11676612	11679135
A4	17400001	17414986	0.881289	0	0.015748	0.00146804		A1	5183621	5212922		A1	10473918	10474695	A4	11670622	11670915
A5	1	100000	0.63552	0.22963	0.01341	0.00171		A1	5216163	5219194		A1	10475807	10477465	A4	11647299	11649497
A5	100001	200000	0.59074	0.16357	0.01405	0.00203		A1	5225281	5227607		A1	10485809	10487413	A4	11637418	11639646
A5	200001	300000	0.56045	0.24733	0.01463	0.00224		A1	5229759	5233010		A1	10527508	10528104	A4	11628927	11629725
A5	300001	400000	0.60292	0.25205	0.01602	0.00228		A1	5238238	5238908		A1	1874639	1877538	A5	2105451	2108439
A5	400001	500000	0.49938	0.15138	0.0198	0.00282		A1	5239558	5242793		A1	1886305	1892340	A5	2081762	2083628
A5	500001	600000	0.43289	0.21068	0.0198	0.00276		A1	5246277	5248625		A1	1891293	1893137	A5	2062825	2065460
A5	600001	700000	0.62398	0.17213	0.01627	0.00223		A1	5251362	5256497		A1	1896180	1897620	A5	2026535	2028240
A5	700001	800000	0.39573	0.24593	0.01462	0.00208		A1	5256514	5259160		A1	1898081	1900977	A5	2012351	2014690
A5	800001	900000	0.55593	0.19393	0.01545	0.00215		A1	5265451	5265685		A1	1902195	1903235	A5	2015411	2016451
A5	900001	1000000	0.5029	0.14671	0.02247	0.00343		A1	5266651	5272043		A1	1903667	1904971	A5	2009834	2011670
A5	1000001	1100000	0.48126	0.19049	0.02098	0.00251		A1	5273374	5276170		A1	1929495	1931737	A5	1929431	1931417
A5	1100001	1200000	0.58761	0.16987	0.0111	0.00149		A1	5276173	5278681		A1	1941838	1945297	A5	1894048	1897518
A5	1200001	1300000	0.58832	0.25733	0.0137	0.00164		A1	5280467	5283165		A1	1946186	1949437	A5	1877862	1880259
A5	1300001	1400000	0.33474	0.20732	0.01309	0.00213		A1	5284140	5293019		A1	1957651	1958604	A5	1862974	1864047
A5	1400001	1500000	0.41667	0.1528	0.01555	0.00232		A1	5296283	5301653		A1	1959218	1961932	A5	1859964	1862501
A5	1500001	1600000	0.36869	0.28453	0.01697	0.00237		A1	5301896	5305355		A1	1965566	1967129	A5	2128341	2129945
A5	1600001	1700000	0.52785	0.27179	0.01475	0.00195		A1	5305389	5308046		A1	1988982	1992900	A5	1796310	1799845
A5	1700001	1800000	0.63584	0.14849	0.01869	0.00226		A1	5310441	5317328		A1	2284919	2287698	A5	1254731	1257443
A5	1800001	1900000	0.58553	0.05887	0.02203	0.00238		A1	5317347	5320736		A1	2329791	2331106	A5	1182375	1183861
A5	1900001	2000000	0.40191	0.30322	0.0123	0.00157		A1	5322173	5324695		A1	2335190	2338972	A5	1168878	1171585
A5	2000001	2100000	0.55165	0.17921	0.0232	0.0032		A1	5327792	5333999		A1	2341048	2343415	A5	1156652	1159056
A5	2100001	2200000	0.4039	0.17874	0.01817	0.00224		A1	5334017	5342630		A1	2345807	2347866	A5	1151983	1154284
A5	2200001	2300000	0.50349	0.14827	0.01296	0.00189		A1	5344461	5347504		A1	2353722	2354192	A5	1139068	1139919
A5	2300001	2400000	0.56203	0.35887	0.01514	0.0017		A1	5351477	5353057		A1	2399734	2400984	A5	1070050	1071481
A5	2400001	2500000	0.51013	0.39456	0.01479	0.00184		A1	5353865	5354186		A1	2402079	2404272	A5	1067451	1069461
A5	2500001	2600000	0.42748	0.29785	0.01705	0.00187		A1	5358558	5358947		A1	2411317	2415667	A5	1037465	1041567
A5	2600001	2700000	0.44163	0.2796	0.01195	0.00137		A1	5359343	5366135		A1	2435332	2437150	A5	1034072	1036454
A5	2700001	2800000	0.56354	0.27686	0.01911	0.00228		A1	5366231	5366561		A1	2449642	2452352	A5	995677	998153
A5	2800001	2900000	0.48965	0.30355	0.01828	0.00193		A1	5366689	5383666		A1	2462030	2462572	A5	956417	956866
A5	2900001	3000000	0.33711	0.37993	0.01156	0.00138		A1	5383809	5385275		A1	2467501	2468670	A5	969278	970655
A5	3000001	3100000	0.51073	0.31716	0.01673	0.00198		A1	5385588	5388576		A1	2469552	2472704	A5	962887	966400
A5	3100001	3200000	0.27128	0.34213	0.0114	0.00081		A1	5388582	5389018		A1	2483959	2485274	A5	960227	962446
A5	3200001	3300000	0.30731	0.24301	0.00792	0.00084		A1	5391947	5399516		A1	2488676	2490004	A5	948235	950491
A5	3300001	3400000	0.42169	0.2957	0.01687	0.00168		A1	5402561	5403669		A1	2501004	2503214	A5	914655	917177
A5	3400001	3500000	0.29731	0.33077	0.00459	0.00046		A1	5404672	5429179		A1	2524040	2525679	A5	868449	870625
A5	3500001	3600000	0.55011	0.23621	0.01738	0.00199		A1	5430736	5431567		A1	2528021	2530383	A5	856888	859598
A5	3600001	3700000	0.23567	0.25199	0.01162	0.00145		A1	5433184	5434154		A1	2530697	2533934	A5	853309	856716
A5	3700001	3800000	0.30919	0.33815	0.01625	0.00183		A1	5435403	5445045		A1	2537514	2540332	A5	845576	848317
A5	3800001	3900000	0.38813	0.32812	0.00942	0.00123		A1	5447423	5462038		A1	2540431	2542197	A5	840396	841293
A5	3900001	4000000	0.44477	0.3281	0.00867	0.001		A1	5471153	5472623		A1	2544583	2546782	A5	831274	835487
A5	4000001	4100000	0.44484	0.51895	0.00566	0.00072		A1	5473281	5474137		A1	2546790	2548957	A5	824924	826681
A5	4100001	4200000	0.36364	0.4022	0.00886	0.00107		A1	5477953	5482436		A1	2554974	2557088	A5	752552	754431
A5	4200001	4300000	0.50051	0.27972	0.01591	0.00178		A1	5492061	5498673		A1	2562918	2564472	A5	736185	737568
A5	4300001	4400000	0.38832	0.30742	0.01309	0.00121		A1	5498756	5505823		A1	2565630	2570029	A5	723057	727771
A5	4400001	4500000	0.29781	0.27739	0.00932	0.0006		A1	5506912	5507083		A1	2588659	2591286	A5	711492	714147
A5	4500001	4600000	0.6141	0.54168	0.00488	0.00035		A1	5507101	5524467		A1	2598973	2601955	A5	630094	632184
A5	4600001	4700000	0.56051	0.28316	0.00939	0.00114		A1	5526845	5529733		A1	2623204	2626506	A5	557418	561414
A5	4700001	4800000	0.74303	0.795545	0.012596	0.000767677		A1	5532339	5535614		A1	2632771	2634834	A5	541710	543412
A5	4800001	4900000	0.45714	0.44004	0.00755	0.00073		A1	5539265	5546228		A1	2635254	2637927	A5	538909	541240
A5	4900001	5000000	0.13243	0.3158	0.0086	0.00116		A1	5547557	5555263		A1	2643248	2649636	A5	507905	512697
A5	5000001	5100000	0.65164	0.4404	0.01086	0.00086		A1	5556744	5561867		A1	2655344	2657187	A5	501136	502941
A5	5100001	5200000	0.71863	0.66562	0.00741	0.00075		A1	5565556	5566919		A1	2667148	2671814	A5	493130	499381
A5	5200001	5300000	0.371868	0.614437	0.0145482	0.000944162		A1	5568418	5570413		A1	2674113	2675994	A5	450259	452109
A5	5300001	5400000	0.516061	0.384213	0.00321827	0.000152284		A1	5575587	5576048		A1	2676120	2677350	A5	449178	450110
A5	5400001	5500000	0.528284	0.575299	0.00744162	0.000314721		A1	5576567	5584183		A1	2682166	2685631	A5	440375	444191
A5	5500001	5600000	0.406132	0.335574	0.00603046	0.000365482		A1	5587431	5588093		A1	2689347	2691709	A5	416235	418879
A5	5600001	5700000	0.548081	0.636899	0.00453535	0.000262626		A1	5591461	5592465		A1	2697047	2699178	A5	406125	408390
A5	5700001	5800000	0.452447	0.592538	0.00501523	0.000406091		A1	5594411	5594751		A1	2750467	2754119	A5	343684	348481
A5	5800001	5900000	0.692622	0.974816	0.00519388	0.000336735		A1	5599341	5600445		A1	2764725	2765836	A5	302114	303909
A5	5900001	6000000	0.616798	0.833111	0.00269697	4.04e-05		A1	5600472	5612686		A1	2798000	2799240	A5	277979	278954
A5	6000001	6100000	0.624924	0.598244	0.00414213	0.000324873		A1	5612802	5613193		A1	2799590	2803440	A5	273769	277579
A5	6100001	6200000	0.745622	0.848327	0.00319388	0.000214286		A1	5613478	5615182		A1	2809152	2810747	A5	258271	260061
A5	6200001	6300000	0.380143	0.75898	0.00120408	0.00022449		A1	5615184	5621674		A1	2812689	2816067	A5	248456	250150
A5	6300001	6400000	0.512071	0.449198	0.00436548	2.03e-05		A1	5622884	5632693		A1	2822144	2825634	A5	209389	213637
A5	6400001	6500000	0.68627	0.65873	0.00907	0.00056		A1	5633347	5634485		A1	2826025	2827396	A5	205799	206336
A5	6500001	6600000	0.751015	0.753477	0.00325628	0.000241206		A1	5636277	5636426		A1	2832855	2833642	A5	127158	127935
A5	6600001	6700000	0.51283	0.58727	0.0131	0.00092		A1	5641196	5642741		A1	2834243	2837880	A5	115514	118210
A5	6700001	6800000	0.50554	0.36297	0.00627	0.0006		A1	5648247	5648998		A1	2839495	2841471	A5	111468	114245
A5	6800001	6900000	0.59055	0.55412	0.00721	0.00056		A1	5650262	5654092		A1	2843754	2845174	A5	68436	69440
A5	6900001	7000000	0.42741	0.34673	0.00423	0.00028		A1	5657073	5661753		A1	2849460	2851643	A5	54529	56429
A5	7000001	7100000	0.48735	0.15132	0.01347	0.00142		A1	5662013	5662432		A1	2855534	2860828	A5	30382	30882
A5	7100001	7200000	0.666714	0.560804	0.0103317	0.00101508		A1	5662707	5674292		A1	2866929	2868356	A5	10549	10888
A5	7200001	7300000	0.26659	0.32822	0.00567	0.00058		A1	5674466	5684045		A1	12441580	12444891	A6	13537849	13543995
A5	7300001	7400000	0.6312	0.32735	0.01201	0.00169		A1	5684547	5688562		A1	12524178	12527669	A6	13476783	13479147
A5	7400001	7500000	0.43009	0.2968	0.01544	0.00147		A1	5692075	5696928		A1	12549354	12558890	A6	13537849	13543995
A5	7500001	7600000	0.22978	0.12494	0.01213	0.00149		A1	5698031	5699006		A1	12644485	12646572	A6	13024746	13026680
A5	7600001	7700000	0.4601	0.30983	0.01189	0.00139		A1	5699969	5700334		A1	12650310	12655022	A6	13634196	13641711
A5	7700001	7800000	0.25819	0.36477	0.01295	0.00152		A1	5710611	5710729		A1	12783598	12791933	A6	13601761	13603841
A5	7800001	7900000	0.46657	0.26625	0.01031	0.00129		A1	5711189	5712565		A1	12792127	12796838	A6	13634196	13641711
A5	7900001	8000000	0.45219	0.24795	0.01267	0.00187		A1	5713370	5722736		A1	12827046	12829133	A6	13024746	13026680
A5	8000001	8100000	0.34107	0.34811	0.01394	0.00146		A1	5723213	5724805		A1	12827046	12829133	A6	13738337	13743969
A5	8100001	8200000	0.56015	0.39377	0.00552	0.00059		A1	5726536	5735511		A1	12827046	12829133	A6	13897588	13903808
A5	8200001	8300000	0.53371	0.29743	0.00732	0.00081		A1	5741661	5745409		A1	12838771	12854098	A6	14022050	14023096
A5	8300001	8400000	0.48143	0.35332	0.01622	0.00162		A1	5745720	5763413		A1	12935222	12937742	A6	13476783	13479147
A5	8400001	8500000	0.43016	0.24963	0.01281	0.00117		A1	5763430	5765873		A1	12938566	12945558	A6	13480080	13485779
A5	8500001	8600000	0.49016	0.15889	0.01515	0.00146		A1	5771047	5771781		A1	13009076	13017693	A6	13325335	13329334
A5	8600001	8700000	0.31837	0.24667	0.01853	0.00248		A1	5772061	5777575		A1	13102177	13104699	A6	12896934	12904752
A5	8700001	8800000	0.48272	0.28268	0.01134	0.00107		A1	5784705	5787180		A1	13128471	13199052	A6	13356508	13371767
A5	8800001	8900000	0.39817	0.23817	0.01096	0.00155		A1	5795321	5798849		A1	13265080	13381487	A6	13345006	13352054
A5	8900001	9000000	0.52498	0.21024	0.01713	0.00146		A1	5805530	5810416		A1	13402733	13406168	A6	13090756	13094137
A5	9000001	9100000	0.30483	0.16577	0.01732	0.00175		A1	5810673	5811057		A1	13402733	13406168	A6	13605502	13611645
A5	9100001	9200000	0.58072	0.13769	0.02397	0.00268		A1	5814492	5815481		A1	13460611	13464981	A6	13620864	13625867
A5	9200001	9300000	0.40424	0.21139	0.00726	0.00108		A1	5815640	5815890		A1	9118	11213	A6	19857968	19861679
A5	9300001	9400000	0.33705	0.13405	0.0177	0.00208		A1	5816094	5832426		A1	37313	38594	A6	19845255	19846617
A5	9400001	9500000	0.45283	0.18911	0.016	0.00207		A1	5832473	5833227		A1	51793	53100	A6	19825636	19826925
A5	9500001	9600000	0.50161	0.09827	0.03022	0.00297		A1	5834653	5839227		A1	116952	119448	A6	19755377	19758944
A5	9600001	9700000	0.5787	0.13048	0.02377	0.00253		A1	5844482	5847040		A1	121800	125344	A6	19749768	19752617
A5	9700001	9800000	0.40018	0.1781	0.01498	0.00176		A1	5849888	5850078		A1	10569846	10571226	A6	16088525	16089523
A5	9800001	9900000	0.39609	0.20592	0.01233	0.00149		A1	5852625	5853514		A1	10588491	10591178	A6	16079998	16082405
A5	9900001	10000000	0.41105	0.20576	0.01109	0.00149		A1	5854107	5854347		A1	10593072	10597848	A6	16065487	16066209
A5	10000001	10100000	0.56494	0.12156	0.01469	0.00165		A1	5854897	5857434		A1	10598948	10604108	A6	16050137	16055072
A5	10100001	10200000	0.57821	0.14746	0.0153	0.00182		A1	5857497	5863800		A1	10624796	10625610	A6	15996547	15997180
A5	10200001	10300000	0.71216	0.06403	0.02125	0.00265		A1	5863819	5874144		A1	10638420	10641680	A6	16020484	16024323
A5	10300001	10400000	0.54183	0.17263	0.01876	0.00238		A1	5881047	5883670		A1	10678538	10679720	A6	15969573	15970586
A5	10400001	10500000	0.50588	0.11182	0.01724	0.00208		A1	5883792	5885892		A1	10680422	10682920	A6	15966654	15968984
A5	10500001	10600000	0.54322	0.16513	0.0194	0.00216		A1	5885894	5886665		A1	10726272	10729921	A6	15942646	15944987
A5	10600001	10700000	0.72736	0.24382	0.01987	0.00225		A1	5886678	5886977		A1	10773433	10776508	A6	15932354	15938554
A5	10700001	10800000	0.47231	0.18025	0.01848	0.00209		A1	5891595	5895072		A1	10802043	10804005	A6	15911004	15920029
A5	10800001	10900000	0.60204	0.0823216	0.0212161	0.00301507		A1	5896351	5913624		A1	10810560	10811651	A6	15862080	15863865
A5	10900001	11000000	0.43359	0.15325	0.01843	0.00215		A1	5916817	5918046		A1	10817598	10817861	A6	15799354	15799830
A5	11000001	11100000	0.43022	0.25309	0.01457	0.00168		A1	5919776	5920525		A1	10824556	10825474	A6	15795308	15795895
A5	11100001	11200000	0.35459	0.10386	0.01645	0.00237		A1	5921734	5921920		A1	10880493	10881692	A6	15776930	15778266
A5	11200001	11300000	0.55477	0.15659	0.02117	0.00292		A1	5938045	5938836		A1	10882028	10883358	A6	15772476	15773856
A5	11300001	11400000	0.58617	0.07547	0.02172	0.00292		A1	5938867	5946614		A1	10883863	10885581	A6	15744969	15746775
A5	11400001	11500000	0.3286	0.20921	0.01412	0.00189		A1	5947765	5952255		A1	10949287	10953486	A6	15707990	15712217
A5	11500001	11600000	0.40794	0.19148	0.01871	0.0029		A1	5952447	5952784		A1	10954083	10958889	A6	15701031	15707652
A5	11600001	11700000	0.56198	0.08651	0.01759	0.00237		A1	5957829	5964491		A1	11043613	11048620	A6	15663797	15667144
A5	11700001	11800000	0.70994	0.07418	0.0231	0.00328		A1	5973731	5978266		A1	11054162	11055568	A6	15654863	15656057
A5	11800001	11900000	0.68206	0.14499	0.02209	0.00297		A1	5980629	5992018		A1	12524178	12527669	A8	4441637	4444989
A5	11900001	12000000	0.67216	0.17578	0.01785	0.00267		A1	5992539	5994926		A1	12644485	12646572	A8	4328629	4330667
A5	12000001	12100000	0.693	0.02792	0.0258	0.0032		A1	6002324	6005368		A1	12827046	12829133	A8	4328629	4330667
A5	12100001	12200000	0.70862	0.07047	0.01943	0.00241		A1	6007155	6010045		A1	12838771	12854098	A8	4514324	4515250
A5	12200001	12300000	0.40785	0.10498	0.0194	0.00331		A1	6011736	6031449		A1	12935222	12937742	A8	4441637	4444989
A5	12300001	12400000	0.63875	0.0636	0.01358	0.00249		A1	6038031	6041454		A1	12938566	12945558	A8	4429625	4440755
A5	12400001	12500000	0.55032	0.11259	0.01669	0.00242		A1	6041732	6043127		A1	14568498	14571224	A8	3479737	3482769
A5	12500001	12600000	0.55382	0.14402	0.02426	0.00361		A1	6046042	6049583		A1	14618226	14619603	A8	3487522	3488710
A5	12600001	12700000	0.63989	0.06702	0.02576	0.00384		A1	6049621	6054412		A1	14669214	14671232	A8	3497331	3498624
A5	12700001	12800000	0.62293	0.12898	0.01936	0.00248		A1	6055804	6062121		A1	14675769	14679408	A8	3555923	3560103
A5	12800001	12900000	0.62329	0.04549	0.02161	0.00273		A1	6062431	6066569		A1	14740992	14742922	A8	3578292	3582067
A5	12900001	13000000	0.75175	0.09252	0.0209	0.00303		A1	6066962	6068216		A1	14757852	14760582	A8	3585644	3586951
A5	13000001	13100000	0.69833	0.18406	0.02192	0.00247		A1	6068267	6071350		A1	14770600	14772919	A8	3780306	3782666
A5	13100001	13200000	0.64198	0.07798	0.01602	0.0028		A1	6072511	6073115		A1	14800837	14802777	A8	3791039	3792961
A5	13200001	13300000	0.67089	0.08504	0.01959	0.00296		A1	6077751	6079826		A1	14912828	14914484	A8	3861227	3863551
A5	13300001	13400000	0.62069	0.12897	0.01673	0.00219		A1	6080914	6082943		A2	5630704	5647660	A3	14279031	14282415
A5	13400001	13500000	0.66175	0.08765	0.01969	0.00341		A1	6083718	6090852		A2	5630704	5647660	A3	14354632	14356707
A5	13500001	13600000	0.56792	0.12402	0.00978	0.00151		A1	6090858	6094533		A2	5746478	5751712	A3	14279031	14282415
A5	13600001	13700000	0.45319	0.11313	0.02158	0.00303		A1	6097505	6097922		A2	5746478	5751712	A3	14354632	14356707
A5	13700001	13800000	0.62388	0.06641	0.023	0.00349		A1	6098461	6100679		A2	5951133	5993075	A3	13959518	13994905
A5	13800001	13900000	0.64204	0.10341	0.02365	0.00334		A1	6103770	6104720		A2	5951133	5993075	A3	14123297	14168839
A5	13900001	14000000	0.58869	0.05215	0.01579	0.00223		A1	6107209	6108536		A2	5951133	5993075	A3	14174993	14213721
A5	14000001	14100000	0.57082	0.07299	0.0191	0.0026		A1	6110375	6110656		A2	6016105	6019968	A3	13931780	13936500
A5	14100001	14200000	0.59976	0.0525	0.02396	0.00311		A1	6113152	6114038		A2	6234881	6236584	A3	14123297	14168839
A5	14200001	14300000	0.73006	0.08481	0.01438	0.00231		A1	6119867	6130789		A2	6449816	6465996	A3	13959518	13994905
A5	14300001	14400000	0.62165	0.09855	0.0206	0.00278		A1	6131331	6140332		A2	6449816	6465996	A3	14174993	14213721
A5	14400001	14500000	0.61132	0.05371	0.01801	0.00249		A1	6141102	6141652		A2	11845286	11847076	A5	296790	298596
A5	14500001	14600000	0.57607	0.10451	0.0217	0.00305		A1	6143015	6147936		A2	11902088	11904073	A5	251201	252502
A5	14600001	14700000	0.49433	0.12934	0.02166	0.00273		A1	6149703	6151072		A2	11935759	11936043	A5	240665	241867
A5	14700001	14800000	0.7268	0.05526	0.0238	0.00339		A1	6153033	6164476		A2	11953988	11957297	A5	178025	180677
A5	14800001	14900000	0.68595	0.21444	0.02088	0.00236		A1	6166341	6166976		A2	11961567	11965163	A5	171265	174558
A5	14900001	15000000	0.64925	0.1357	0.02317	0.00323		A1	6166983	6170282		A2	12007481	12008632	A5	139312	140550
A5	15000001	15100000	0.7265	0.15924	0.02334	0.00279		A1	6171446	6174106		A2	12044502	12045305	A5	125127	126826
A5	15100001	15200000	0.571	0.09818	0.01875	0.00271		A1	6175602	6177858		A2	8814876	8816171	A7	17015253	17016569
A5	15200001	15300000	0.63034	0.13796	0.02207	0.00314		A1	6178253	6181619		A2	8829796	8831088	A7	17054087	17055415
A5	15300001	15400000	0.57252	0.14522	0.01991	0.00289		A1	6182596	6183099		A2	8838988	8839791	A7	17062077	17062769
A5	15400001	15500000	0.65443	0.05872	0.02122	0.00341		A1	6185359	6198028		A2	8841822	8844374	A7	17079517	17082276
A5	15500001	15600000	0.46354	0.10596	0.01372	0.00215		A1	6203392	6208680		A2	8895776	8898683	A7	17191795	17195022
A5	15600001	15700000	0.7121	0.05038	0.02582	0.00304		A1	6212251	6218169		A2	8975412	8976806	A7	17204688	17206626
A5	15700001	15800000	0.70657	0.07646	0.01961	0.00346		A1	6218731	6225066		A2	9020410	9021158	A7	17216933	17217412
A5	15800001	15900000	0.62588	0.10374	0.01918	0.0029		A1	6227876	6229300		A2	9063359	9065930	A7	17240366	17243771
A5	15900001	16000000	0.51189	0.09571	0.02059	0.0033		A1	6229308	6230250		A2	9071018	9072646	A7	17276514	17277752
A5	16000001	16100000	0.45201	0.08605	0.01863	0.00265		A1	6231073	6239134		A2	9083277	9085389	A7	17301488	17302066
A5	16100001	16200000	0.47398	0.0872	0.01574	0.00245		A1	6249565	6264372		A2	231392	232453	A7	19882879	19884471
A5	16200001	16300000	0.61532	0.13539	0.02046	0.0023		A1	6266743	6273717		A2	235856	238961	A7	19856393	19861772
A5	16300001	16378615	0.488113	0.112956	0.0219933	0.00331998		A1	6274023	6284003		A2	239182	241399	A7	19851962	19853732
A6	1	100000	0.56397	0.07762	0.01104	0.00156		A1	6285601	6289262		A2	244085	246308	A7	19760589	19762836
A6	100001	200000	0.67914	0.03475	0.02069	0.00294		A1	6290553	6292871		A2	294464	296374	A7	19692150	19694029
A6	200001	300000	0.61001	0.20097	0.01907	0.00328		A1	6299591	6300921		A2	296588	296827	A7	19678263	19678487
A6	300001	400000	0.53239	0.16192	0.01834	0.00295		A1	6300936	6303786		A2	297069	298926	A7	19676924	19678578
A6	400001	500000	0.56675	0.05611	0.01878	0.00311		A1	6304648	6309262		A2	309444	310907	A7	19673231	19676882
A6	500001	600000	0.62784	0.08105	0.02124	0.00331		A1	6309384	6310313		A2	311198	311821	A7	19659478	19660609
A6	600001	700000	0.57148	0.06794	0.0193	0.00295		A1	6312119	6314753		A2	312228	314776	A7	19652255	19654724
A6	700001	800000	0.58942	0.14952	0.02326	0.00316		A1	6315621	6317289		A2	352447	354142	A7	19640827	19642635
A6	800001	900000	0.48952	0.11167	0.01899	0.00287		A1	6318249	6320126		A2	459886	461395	A7	19628341	19630454
A6	900001	1000000	0.46124	0.22773	0.01909	0.00322		A1	6322161	6323531		A2	552075	552575	A7	19566954	19567484
A6	1000001	1100000	0.56244	0.14396	0.01404	0.002		A1	6323611	6332737		A2	557332	560246	A7	19563588	19564750
A6	1100001	1200000	0.48176	0.07167	0.01447	0.0021		A1	6333077	6335597		A2	563827	565547	A7	19559675	19561086
A6	1200001	1300000	0.64871	0.10596	0.02406	0.00334		A1	6335948	6338106		A2	579723	581454	A7	19535354	19537192
A6	1300001	1400000	0.62674	0.03532	0.0219	0.00335		A1	6339187	6340562		A2	648173	651568	A7	19526290	19530214
A6	1400001	1500000	0.7144	0.11625	0.02187	0.00249		A1	6341279	6342661		A2	656055	662945	A7	19507929	19513563
A6	1500001	1600000	0.63705	0.16314	0.02267	0.0034		A1	6345242	6351844		A2	701514	705072	A7	19496284	19500209
A6	1600001	1700000	0.64748	0.10035	0.01672	0.0024		A1	6352148	6356918		A2	725433	727413	A7	19478690	19485058
A6	1700001	1800000	0.56131	0.08969	0.02088	0.00285		A1	6357219	6359409		A2	733097	736644	A7	19471989	19475877
A6	1800001	1900000	0.69284	0.08093	0.0264	0.003		A1	6360160	6362705		A2	9260374	9262210	A7	17532002	17534627
A6	1900001	2000000	0.67409	0.15767	0.01828	0.00231		A1	6367924	6383637		A2	9318810	9321218	A7	17566660	17571011
A6	2000001	2100000	0.61132	0.07315	0.01511	0.00245		A1	6386725	6388610		A2	9338029	9340439	A7	17596877	17599452
A6	2100001	2200000	0.56097	0.06496	0.01628	0.00203		A1	6388637	6395872		A2	9354456	9358474	A7	17601273	17606002
A6	2200001	2300000	0.51494	0.05866	0.01122	0.00132		A1	6395945	6396529		A2	9365664	9367119	A7	17633490	17636385
A6	2300001	2400000	0.60309	0.06946	0.01073	0.00119		A1	6397294	6398085		A2	9511215	9512180	A7	17682346	17683113
A6	2400001	2500000	0.67201	0.24004	0.01926	0.00307		A1	6398404	6400543		A2	9524035	9524835	A7	17718369	17719188
A6	2500001	2600000	0.73492	0.06143	0.01156	0.00166		A1	6405331	6405832		A2	9560354	9561665	A7	17884318	17888966
A6	2600001	2700000	0.56236	0.19373	0.01348	0.00176		A1	6406789	6407130		A2	9574650	9578517	A7	17900782	17904339
A6	2700001	2800000	0.55245	0.14385	0.02055	0.00259		A1	6407215	6408779		A2	9677555	9680930	A7	17966591	17971160
A6	2800001	2900000	0.60404	0.09053	0.0251	0.0033		A1	6418242	6420564		A2	9700464	9702230	A7	17981744	17983582
A6	2900001	3000000	0.52235	0.02882	0.02146	0.00267		A1	6424734	6433726		A2	5780883	5799812	A7	15203527	15208325
A6	3000001	3100000	0.73081	0.04404	0.02147	0.00253		A1	6441665	6453224		A2	5881099	5886144	A7	14519618	14529707
A6	3100001	3200000	0.60702	0.16566	0.01913	0.00229		A1	6453306	6455099		A2	5951133	5993075	A7	14826366	14833809
A6	3200001	3300000	0.76414	0.01379	0.01812	0.00234		A1	6455105	6456428		A2	5951133	5993075	A7	14941314	14942879
A6	3300001	3400000	0.81685	0.0735	0.02814	0.00287		A1	6461245	6464972		A2	5951133	5993075	A7	14979235	15066471
A6	3400001	3500000	0.74617	0.04191	0.02588	0.00338		A1	6473952	6474641		A2	6115014	6149052	A7	15163755	15181311
A6	3500001	3600000	0.63609	0.04878	0.01798	0.00307		A1	6483828	6485921		A2	6234881	6236584	A7	14941314	14942879
A6	3600001	3700000	0.62255	0.17686	0.02531	0.00375		A1	6492927	6496309		A2	6449816	6465996	A7	14826366	14833809
A6	3700001	3800000	0.56233	0.12357	0.0213	0.00286		A1	6497279	6514802		A3	13285839	13310236	A4	5189798	5243846
A6	3800001	3900000	0.64844	0.06768	0.02168	0.00291		A1	6514896	6520879		A3	13285839	13310236	A4	5346814	5349084
A6	3900001	4000000	0.65858	0.04427	0.02427	0.00346		A1	6521290	6522375		A3	13411369	13422306	A4	4723595	4733815
A6	4000001	4100000	0.72481	0.04056	0.02234	0.0033		A1	6523715	6526225		A3	13549857	13598988	A4	5189798	5243846
A6	4100001	4200000	0.51591	0.05185	0.01742	0.00251		A1	6526228	6526703		A3	13879501	13883829	A4	4901889	4907087
A6	4200001	4300000	0.63062	0.09339	0.02001	0.00285		A1	6526709	6528245		A3	13959518	13994905	A4	4756747	4761183
A6	4300001	4400000	0.70293	0.04335	0.02595	0.0034		A1	6529906	6532396		A3	13959518	13994905	A4	4845832	4862670
A6	4400001	4500000	0.5334	0.22987	0.01733	0.00288		A1	6535799	6537648		A3	13959518	13994905	A4	4970426	5090581
A6	4500001	4600000	0.62645	0.05632	0.0139	0.00186		A1	6538182	6538727		A3	13959518	13994905	A4	5189798	5243846
A6	4600001	4700000	0.66494	0.03668	0.02719	0.00377		A1	6539835	6540087		A3	13959518	13994905	A4	5369964	5376348
A6	4700001	4800000	0.62137	0.07852	0.02242	0.00283		A1	6543968	6544137		A3	13959518	13994905	A4	5412896	5447067
A6	4800001	4900000	0.696	0.188362	0.0145327	0.00224121		A1	6545328	6548504		A3	14169815	14174380	A4	4660455	4666153
A6	4900001	5000000	0.50267	0.03955	0.01864	0.00287		A1	6550210	6553400		A3	14169815	14174380	A4	5401249	5407845
A6	5000001	5100000	0.71645	0.1138	0.02584	0.00354		A1	6559507	6560966		A3	14174993	14213721	A4	4970426	5090581
A6	5100001	5200000	0.83963	0.06059	0.03016	0.00387		A1	6561649	6562091		A3	14174993	14213721	A4	5412896	5447067
A6	5200001	5300000	0.68674	0.06125	0.02097	0.00309		A1	6562425	6563394		A3	14279031	14282415	A4	4690505	4692592
A6	5300001	5400000	0.61584	0.10377	0.02433	0.00319		A1	6563765	6567019		A3	14354632	14356707	A4	4690505	4692592
A6	5400001	5500000	0.65813	0.15282	0.01803	0.00251		A1	6567066	6569831		A3	13923955	13926422	A5	6801877	6804743
A6	5500001	5600000	0.70122	0.06762	0.02176	0.00327		A1	6577171	6588276		A3	14279031	14282415	A5	6427186	6459013
A6	5600001	5700000	0.66921	0.03175	0.02442	0.00363		A1	6588801	6589498		A3	14279031	14282415	A5	6584863	6591971
A6	5700001	5800000	0.56002	0.07014	0.01981	0.00331		A1	6594015	6596564		A3	14279031	14282415	A5	6778771	6780842
A6	5800001	5900000	0.69464	0.08434	0.02462	0.00309		A1	6601217	6605593		A3	14297512	14300696	A5	6592784	6597753
A6	5900001	6000000	0.626291	0.0943819	0.0180704	0.00237186		A1	6606442	6606742		A3	14354632	14356707	A5	6427186	6459013
A6	6000001	6100000	0.53803	0.09345	0.02004	0.00252		A1	6614325	6618976		A3	14354632	14356707	A5	6584863	6591971
A6	6100001	6200000	0.5995	0.10341	0.02581	0.00397		A1	6624356	6630432		A3	14354632	14356707	A5	6778771	6780842
A6	6200001	6300000	0.72615	0.05709	0.02442	0.00297		A1	6630915	6633909		A3	19269	22747	A6	5322218	5326182
A6	6300001	6400000	0.71606	0.08175	0.02964	0.00457		A1	6637361	6642390		A3	46871	49131	A6	5353976	5356202
A6	6400001	6500000	0.74194	0.12318	0.02408	0.00288		A1	6643629	6644565		A3	56429	58481	A6	5371660	5374115
A6	6500001	6600000	0.64002	0.09129	0.02068	0.00279		A1	6645027	6646180		A3	91727	95486	A6	5408319	5413419
A6	6600001	6700000	0.62833	0.14303	0.01782	0.00318		A1	6646186	6648513		A3	111718	112137	A6	5454410	5455058
A6	6700001	6800000	0.60222	0.1242	0.02082	0.00293		A1	6649403	6666288		A3	112508	114688	A6	5455720	5458200
A6	6800001	6900000	0.56428	0.28017	0.01499	0.00224		A1	6670423	6670769		A3	126451	129746	A6	5466775	5470210
A6	6900001	7000000	0.67715	0.09999	0.02014	0.00239		A1	6671380	6672075		A3	130181	132483	A6	5486289	5488055
A6	7000001	7100000	0.57687	0.16459	0.02015	0.00286		A1	6672084	6679164		A3	135411	136490	A6	5491468	5493863
A6	7100001	7200000	0.61505	0.06869	0.02077	0.0027		A1	6679354	6679875		A3	140300	142499	A6	5495601	5497244
A6	7200001	7300000	0.60801	0.19227	0.01586	0.00177		A1	6681810	6682532		A3	143136	146063	A6	5498880	5501855
A6	7300001	7400000	0.53601	0.05602	0.02069	0.00284		A1	6682893	6685313		A3	150173	151934	A6	5515490	5518045
A6	7400001	7500000	0.4009	0.18968	0.02062	0.00287		A1	6685862	6691932		A3	153294	157400	A6	5539321	5543827
A6	7500001	7600000	0.75896	0.05881	0.02698	0.00364		A1	6692936	6693196		A3	160377	161820	A6	5564559	5566452
A6	7600001	7700000	0.69859	0.05962	0.02086	0.00269		A1	6697130	6700093		A3	162066	164419	A6	5569529	5572370
A6	7700001	7800000	0.66136	0.08379	0.01898	0.00299		A1	6700993	6704267		A3	168412	169062	A6	5593466	5594392
A6	7800001	7900000	0.75062	0.11467	0.01924	0.00265		A1	6705678	6708938		A3	172521	177177	A6	5596316	5601577
A6	7900001	8000000	0.78065	0.27738	0.024	0.00266		A1	6710555	6710811		A3	204781	205311	A6	5646338	5646850
A6	8000001	8100000	0.59364	0.08082	0.01529	0.00209		A1	6711483	6714873		A3	242987	246832	A6	5660497	5663296
A6	8100001	8200000	0.6296	0.1128	0.02373	0.003		A1	6715761	6716219		A3	253834	256356	A6	5672344	5675421
A6	8200001	8300000	0.68192	0.15629	0.02097	0.00262		A1	6716648	6717490		A3	264930	272367	A6	5689842	5699116
A6	8300001	8400000	0.61112	0.19433	0.0151	0.002		A1	6717502	6718879		A3	278637	286716	A6	5710411	5719762
A6	8400001	8500000	0.55736	0.24379	0.01332	0.00183		A1	6719028	6719648		A3	287243	290598	A6	5720093	5722836
A6	8500001	8600000	0.63983	0.19281	0.01228	0.00158		A1	6720588	6726093		A3	296113	298443	A6	5723059	5725419
A6	8600001	8700000	0.57158	0.17493	0.0111	0.00135		A1	6727553	6728551		A3	299406	301769	A6	5729581	5731843
A6	8700001	8800000	0.53619	0.26581	0.01379	0.00109		A1	6728582	6728836		A3	302638	304554	A6	5743499	5745614
A6	8800001	8900000	0.38715	0.28477	0.01576	0.00191		A1	6729307	6735626		A3	310660	312457	A6	5748652	5750705
A6	8900001	9000000	0.49656	0.19171	0.01372	0.00119		A1	6736508	6743430		A3	318146	320121	A6	5767438	5769311
A6	9000001	9100000	0.4003	0.22905	0.01274	0.00149		A1	6744731	6745077		A3	329236	330765	A6	5793800	5795351
A6	9100001	9200000	0.49011	0.17132	0.01712	0.00187		A1	6745603	6751732		A3	346513	348556	A6	5816172	5817827
A6	9200001	9300000	0.54668	0.16384	0.01654	0.00249		A1	6752882	6753084		A3	353025	355907	A6	5823820	5830703
A6	9300001	9400000	0.63742	0.10956	0.02241	0.00366		A1	6753852	6754660		A3	376669	378033	A6	5836356	5837848
A6	9400001	9500000	0.61072	0.09616	0.0219	0.0031		A1	6756309	6761833		A3	385990	387791	A6	5871327	5873344
A6	9500001	9600000	0.5541	0.21912	0.02042	0.00194		A1	6762023	6762283		A3	388342	391877	A6	5873445	5877215
A6	9600001	9700000	0.39224	0.25628	0.01079	0.00127		A1	6762340	6762842		A3	395867	397987	A6	5880382	5882893
A6	9700001	9800000	0.4834	0.09967	0.01376	0.00144		A1	6765569	6766442		A3	398701	401338	A6	5886579	5889528
A6	9800001	9900000	0.61928	0.16741	0.02116	0.00239		A1	6766916	6767635		A3	410446	413806	A6	5893042	5895643
A6	9900001	10000000	0.54157	0.24596	0.0153	0.00198		A1	6772203	6772684		A3	441738	444079	A6	5923415	5925513
A6	10000001	10100000	0.4292	0.31469	0.00734	0.00077		A1	6772850	6775754		A3	443770	447560	A6	5925527	5929766
A6	10100001	10200000	0.49145	0.21474	0.01758	0.00198		A1	6786457	6786729		A3	452218	453224	A6	5937741	5938700
A6	10200001	10300000	0.40772	0.15887	0.00877	0.00124		A1	6797578	6801376		A3	454262	456416	A6	5939069	5941693
A6	10300001	10400000	0.51809	0.28997	0.01706	0.00202		A1	6801380	6801935		A3	464053	466377	A6	5955857	5958095
A6	10400001	10500000	0.33936	0.19824	0.01445	0.00228		A1	6806481	6808085		A3	472350	475660	A6	5993614	5996770
A6	10500001	10600000	0.39851	0.20031	0.01559	0.0022		A1	6808507	6830509		A3	516682	519666	A6	6024145	6025322
A6	10600001	10700000	0.44848	0.22532	0.02094	0.00297		A1	6832238	6834949		A3	522749	525611	A6	6025949	6028636
A6	10700001	10800000	0.47372	0.28779	0.01179	0.00143		A1	6835375	6835608		A3	529793	533562	A6	6032766	6036155
A6	10800001	10900000	0.30196	0.15103	0.01346	0.00166		A1	6836751	6837274		A3	542459	544259	A6	6036502	6037927
A6	10900001	11000000	0.45772	0.24416	0.01691	0.00192		A1	6839475	6840169		A3	557895	561293	A6	6056394	6059588
A6	11000001	11100000	0.44238	0.3162	0.01181	0.00113		A1	6841122	6841586		A3	571113	572775	A6	6067440	6070501
A6	11100001	11200000	0.56352	0.15569	0.01699	0.00226		A1	6841702	6852612		A3	575869	578703	A6	6078901	6080784
A6	11200001	11300000	0.3027	0.25551	0.01565	0.00189		A1	6852819	6855515		A3	579400	581911	A6	6084303	6086426
A6	11300001	11400000	0.53963	0.34985	0.01414	0.00176		A1	6857739	6858696		A3	582626	583992	A6	6088543	6089438
A6	11400001	11500000	0.38722	0.27229	0.0147	0.00172		A1	6860172	6867762		A3	585599	589536	A6	6089620	6092239
A6	11500001	11600000	0.45666	0.23151	0.01527	0.00192		A1	6868393	6870766		A3	592389	592783	A6	6108268	6108834
A6	11600001	11700000	0.64103	0.32924	0.02853	0.00307		A1	6872989	6874971		A3	598064	600962	A6	6115718	6117306
A6	11700001	11800000	0.4864	0.17478	0.01359	0.00169		A1	6875074	6888609		A3	601359	603920	A6	6118058	6121041
A6	11800001	11900000	0.31765	0.33205	0.00863	0.00072		A1	6889839	6895682		A3	604182	606449	A6	6121346	6123602
A6	11900001	12000000	0.19953	0.30816	0.01236	0.0014		A1	6896915	6897264		A3	606672	610680	A6	6125293	6128762
A6	12000001	12100000	0.42391	0.29143	0.01183	0.00119		A1	6897355	6897818		A3	617610	619597	A6	6139169	6140914
A6	12100001	12200000	0.56266	0.35308	0.00952	0.00148		A1	6899001	6922640		A3	620944	621785	A6	6147697	6149463
A6	12200001	12300000	0.49249	0.27345	0.0071	0.00074		A1	6924282	6934455		A3	636810	638432	A6	6194031	6199515
A6	12300001	12400000	0.41604	0.33426	0.01293	0.00153		A1	6936342	6949677		A3	638855	641163	A6	6202012	6205109
A6	12400001	12500000	0.3424	0.31747	0.00655	0.00096		A1	6954425	6956625		A3	641908	642459	A6	6205250	6206086
A6	12500001	12600000	0.52073	0.51117	0.01716	0.00157		A1	6959084	6959498		A3	665971	667106	A6	6241500	6243626
A6	12600001	12700000	0.55026	0.54445	0.00625	0.00064		A1	6959776	6960097		A3	676768	678633	A6	6256523	6258428
A6	12700001	12800000	0.645387	0.505598	0.00519598	0.000613065		A1	6960345	6961756		A3	690625	692317	A6	6265989	6266912
A6	12800001	12900000	0.58509	0.35602	0.00768	0.00092		A1	6961933	6975543		A3	692366	695736	A6	6263399	6265260
A6	12900001	13000000	0.40925	0.3692	0.00802	0.00079		A1	6980395	6985680		A3	695174	695491	A6	6271196	6271937
A6	13000001	13100000	0.50098	0.579949	0.00964646	0.000383838		A1	6987635	6989461		A3	696801	698541	A6	6272881	6274940
A6	13100001	13200000	0.138492	0.419303	0.00131282	7.18e-05		A1	6990681	6993356		A3	698975	701564	A6	6277279	6280137
A6	13200001	13300000	0.26489	0.3857	0.00467	0.00037		A1	6994082	7003674		A3	709582	711905	A6	6294603	6296920
A6	13300001	13400000	0.306294	0.711635	0.000609137	9.14e-05		A1	7006646	7014382		A3	742978	748809	A6	6366794	6373368
A6	13400001	13500000	0.396538	0.761898	0.00917766	0.000426396		A1	7014677	7015463		A3	749065	750877	A6	6364119	6365646
A6	13500001	13600000	0.27544	0.44471	0.01062	0.00087		A1	7015740	7017837		A3	751035	752526	A6	6361653	6363973
A6	13600001	13700000	0.65699	0.62689	0.01213	0.00089		A1	7017992	7022921		A3	760458	764245	A6	6399985	6403230
A6	13700001	13800000	0.545688	0.457246	0.00433166	0.000281407		A1	7023102	7026937		A3	768648	770621	A6	6420508	6421897
A6	13800001	13900000	0.409005	0.473146	0.00446231	0.000201005		A1	7027256	7028292		A3	771967	773699	A6	6430247	6431998
A6	13900001	14000000	0.338533	0.558342	0.0103116	0.00129648		A1	7029929	7036527		A3	777331	779171	A6	6432314	6434311
A6	14000001	14100000	0.40715	0.43633	0.0106	0.0012		A1	7037606	7038202		A3	780809	783866	A6	6441097	6443180
A6	14100001	14200000	0.483698	0.354352	0.00696482	0.000713568		A1	7044389	7047234		A3	791826	793720	A6	6459506	6460989
A6	14200001	14300000	0.470342	0.337849	0.00835176	0.00115578		A1	7047690	7049414		A3	794035	796206	A6	6462279	6463920
A6	14300001	14400000	0.6433	0.49256	0.00794	0.00098		A1	7049658	7058034		A3	803575	808329	A6	6468696	6473369
A6	14400001	14500000	0.4916	0.30518	0.01188	0.00122		A1	7058069	7059996		A3	808873	812163	A6	6477451	6481377
A6	14500001	14600000	0.3923	0.69241	0.00759	0.00088		A1	7060046	7076191		A3	819227	821638	A6	6485570	6495840
A6	14600001	14700000	0.24609	0.31405	0.01289	0.00145		A1	7076212	7077111		A3	821784	826232	A6	6496259	6501309
A6	14700001	14800000	0.37229	0.31108	0.01263	0.00111		A1	7078520	7082368		A3	831008	839051	A6	6502970	6511370
A6	14800001	14900000	0.27622	0.38896	0.01118	0.00137		A1	7082404	7108339		A3	839211	841402	A6	6523046	6525308
A6	14900001	15000000	0.2608	0.28977	0.00857	0.0009		A1	7108868	7109219		A3	844744	847022	A6	6543207	6546458
A6	15000001	15100000	0.31688	0.30787	0.02362	0.00221		A1	7110157	7121442		A3	850734	854021	A6	6547997	6549863
A6	15100001	15200000	0.26304	0.37578	0.01205	0.00152		A1	7123092	7131642		A3	853206	853598	A6	6553518	6554510
A6	15200001	15300000	0.36131	0.27694	0.01528	0.00175		A1	7131700	7132816		A3	859276	860322	A6	6560119	6561229
A6	15300001	15400000	0.42087	0.33273	0.01416	0.00134		A1	7139820	7140025		A3	861975	864389	A6	6576862	6579917
A6	15400001	15500000	0.59089	0.34499	0.01231	0.00171		A1	7141015	7142926		A3	874554	879739	A6	6606806	6611070
A6	15500001	15600000	0.32959	0.40918	0.00499	0.00055		A1	7146357	7149320		A3	893808	894308	A6	6632964	6633788
A6	15600001	15700000	0.63894	0.22423	0.01318	0.0012		A1	7151340	7165821		A3	896580	898022	A6	6641995	6643083
A6	15700001	15800000	0.37278	0.15615	0.01414	0.00147		A1	7166284	7177474		A3	908033	911819	A6	6664986	6669254
A6	15800001	15900000	0.51877	0.2891	0.01354	0.00144		A1	7178935	7185693		A3	990647	991090	A6	6681324	6681764
A6	15900001	16000000	0.31116	0.33509	0.01302	0.00168		A1	7186170	7189090		A3	1001351	1001602	A6	6683373	6683870
A6	16000001	16100000	0.44199	0.2366	0.01911	0.00265		A1	7189641	7195602		A3	1006262	1008618	A6	6686320	6687888
A6	16100001	16200000	0.54427	0.2354	0.01574	0.00186		A1	7204204	7205789		A3	1010026	1011560	A6	6692660	6694948
A6	16200001	16300000	0.44125	0.1988	0.01261	0.00185		A1	7207988	7212609		A3	1018433	1019928	A6	6702685	6704275
A6	16300001	16400000	0.48921	0.12806	0.01423	0.00157		A1	7212861	7214506		A3	1020444	1021929	A6	6705039	6706940
A6	16400001	16500000	0.44738	0.20075	0.01081	0.00127		A1	7215619	7236503		A3	1031947	1033683	A6	6713826	6715642
A6	16500001	16600000	0.53742	0.41103	0.01919	0.00204		A1	7237298	7237561		A3	1053792	1055336	A6	6718387	6719719
A6	16600001	16700000	0.38854	0.20144	0.01192	0.00102		A1	7237571	7238244		A3	1084318	1086696	A6	6749355	6753061
A6	16700001	16800000	0.57608	0.18896	0.01421	0.00163		A1	7238250	7249891		A3	1091564	1094888	A6	6769833	6773185
A6	16800001	16900000	0.55561	0.16778	0.00696	0.00069		A1	7249893	7252786		A3	1115612	1117160	A6	6824152	6826118
A6	16900001	17000000	0.68087	0.22821	0.01669	0.00251		A1	7253677	7254605		A3	1130669	1132863	A6	6838242	6839939
A6	17000001	17100000	0.47398	0.23374	0.01856	0.0024		A1	7257476	7261429		A3	1196526	1200559	A6	6880218	6885150
A6	17100001	17200000	0.47017	0.23746	0.0155	0.00249		A1	7265584	7278711		A3	1214706	1215180	A6	6906272	6908663
A6	17200001	17300000	0.36685	0.25152	0.01376	0.00208		A1	7279231	7281451		A3	1225033	1225821	A6	6913307	6914109
A6	17300001	17400000	0.45391	0.43541	0.00583	0.00063		A1	7282001	7287404		A3	1238733	1241375	A6	6942768	6945471
A6	17400001	17500000	0.50118	0.2718	0.01762	0.00197		A1	7291770	7292395		A3	1242388	1244495	A6	6947309	6949732
A6	17500001	17600000	0.54296	0.13037	0.01833	0.0016		A1	7292537	7301283		A3	1254236	1256170	A6	6960280	6962339
A6	17600001	17700000	0.37398	0.19527	0.01975	0.00208		A1	7301981	7309695		A3	1256444	1257708	A6	6962621	6963743
A6	17700001	17800000	0.63834	0.24472	0.01736	0.00242		A1	7310303	7312525		A3	1269251	1274224	A6	6964003	6968787
A6	17800001	17900000	0.62806	0.15487	0.01343	0.00179		A1	7316699	7323746		A3	1279050	1282863	A6	6971986	6975778
A6	17900001	18000000	0.45416	0.28968	0.01716	0.00206		A1	7325735	7340261		A3	1287271	1288802	A6	6975911	6977122
A6	18000001	18100000	0.50237	0.14427	0.02292	0.00285		A1	7340692	7343547		A3	1292400	1295476	A6	6977145	6978699
A6	18100001	18200000	0.52722	0.41997	0.01253	0.0016		A1	7347854	7350358		A3	1299203	1301425	A6	6986601	6989281
A6	18200001	18300000	0.59322	0.09663	0.02386	0.00317		A1	7351010	7356295		A3	1304123	1305791	A6	6991945	6993724
A6	18300001	18400000	0.62748	0.24891	0.01746	0.00239		A1	7356302	7356592		A3	1309791	1311549	A6	7000457	7002410
A6	18400001	18500000	0.49938	0.21124	0.01691	0.00218		A1	7362092	7373697		A3	1324854	1328573	A6	7012549	7016263
A6	18500001	18600000	0.6077	0.08319	0.01317	0.00198		A1	7373798	7379007		A3	1328626	1330629	A6	7016486	7018804
A6	18600001	18700000	0.75633	0.06781	0.02596	0.0031		A1	7384679	7387691		A3	1713013	1716152	A6	12261123	12265286
A6	18700001	18800000	0.5441	0.12057	0.01846	0.00238		A1	7391890	7392764		A3	1721342	1724627	A6	12252767	12255407
A6	18800001	18900000	0.5041	0.29593	0.01745	0.00164		A1	7393721	7394640		A3	1748400	1750060	A6	12189474	12190968
A6	18900001	19000000	0.60872	0.2443	0.01461	0.00184		A1	7395119	7401351		A3	1765857	1769608	A6	12169014	12171921
A6	19000001	19100000	0.69542	0.11628	0.0173	0.00189		A1	7402260	7404948		A3	1772143	1773640	A6	12147553	12149160
A6	19100001	19200000	0.41364	0.17184	0.01332	0.00211		A1	7410497	7421828		A3	1774062	1775993	A6	12131516	12133592
A6	19200001	19300000	0.39536	0.20675	0.01482	0.00192		A1	7426836	7427229		A3	1777097	1778754	A6	12119430	12127763
A6	19300001	19400000	0.484231	0.204181	0.0192563	0.00295477		A1	7433427	7433971		A3	1818058	1819937	A6	11944256	11946054
A6	19400001	19500000	0.59259	0.20263	0.01936	0.0024		A1	7433996	7438984		A3	1820354	1821393	A6	11946399	11947185
A6	19500001	19600000	0.7898	0.07946	0.02146	0.00259		A1	7440186	7441867		A3	1821728	1826362	A6	11950090	11954016
A6	19600001	19700000	0.7023	0.14038	0.01981	0.00267		A1	7442382	7447999		A3	1852868	1855724	A6	12013367	12016290
A6	19700001	19800000	0.645	0.14458	0.01965	0.00276		A1	7455595	7460137		A3	1873668	1876045	A6	11779395	11781747
A6	19800001	19866980	0.652837	0.0813974	0.0175276	0.0022544		A1	7460270	7469058		A3	1876420	1878637	A6	11776378	11778642
A7	1	100000	0.8029	0.0579	0.01727	0.00213		A1	7469371	7469658		A3	1894641	1899649	A6	11752483	11761735
A7	100001	200000	0.74701	0.01921	0.01678	0.00216		A1	7469667	7470995		A3	1907241	1910992	A6	11724677	11728289
A7	200001	300000	0.797296	0.0423719	0.018593	0.00269347		A1	7477641	7485876		A3	1913492	1914673	A6	11721872	11722984
A7	300001	400000	0.65793	0.08126	0.02466	0.00371		A1	7486188	7497618		A3	1928334	1930061	A6	11709333	11711125
A7	400001	500000	0.56607	0.11905	0.02566	0.0042		A1	7498050	7498804		A3	1944403	1946605	A6	11688726	11690505
A7	500001	600000	0.72451	0.10698	0.01778	0.00183		A1	7499193	7502873		A3	1946861	1948714	A6	11679705	11681801
A7	600001	700000	0.41489	0.11637	0.02187	0.00283		A1	7503709	7507610		A3	1951232	1954755	A6	11669941	11674851
A7	700001	800000	0.58681	0.11874	0.01967	0.00317		A1	7508415	7516032		A3	1995174	2002050	A6	11646473	11652639
A7	800001	900000	0.61959	0.17211	0.0195	0.00273		A1	7527146	7534612		A3	2014792	2020063	A6	11636438	11641343
A7	900001	1000000	0.352251	0.124794	0.0152764	0.002		A1	7535231	7540627		A3	2020787	2024186	A6	11627974	11631568
A7	1000001	1100000	0.42763	0.10686	0.01954	0.00307		A1	7541508	7549102		A3	2057358	2058470	A6	11583820	11584359
A7	1100001	1200000	0.61127	0.08618	0.01603	0.00273		A1	7549161	7555866		A3	2080218	2081601	A6	11536911	11538573
A7	1200001	1300000	0.38728	0.08621	0.01795	0.00263		A1	7555911	7557282		A3	2081820	2083208	A6	11531917	11533442
A7	1300001	1400000	0.52137	0.12423	0.02638	0.00409		A1	7557969	7558604		A3	2085737	2087117	A6	11515902	11517325
A7	1400001	1500000	0.49415	0.11889	0.01853	0.00292		A1	7564660	7570293		A3	2087298	2089571	A6	11513787	11515328
A7	1500001	1600000	0.58007	0.08444	0.02042	0.00282		A1	7570300	7578502		A3	2092566	2094245	A6	11507068	11508559
A7	1600001	1700000	0.51344	0.09451	0.02331	0.00316		A1	7584654	7589125		A3	2097279	2099566	A6	11498419	11501031
A7	1700001	1800000	0.67827	0.06216	0.02235	0.00334		A1	7589578	7589711		A3	2119310	2121022	A6	11464173	11466236
A7	1800001	1900000	0.70957	0.04161	0.02694	0.00408		A1	7589885	7595904		A3	2164456	2166381	A6	11411502	11414120
A7	1900001	2000000	0.59117	0.18123	0.02364	0.00318		A1	7595964	7598364		A3	2167327	2169260	A6	11408619	11411285
A7	2000001	2100000	0.60689	0.098	0.02618	0.00373		A1	7598372	7613736		A3	2195880	2199642	A6	11354810	11358435
A7	2100001	2200000	0.53215	0.11241	0.01656	0.00231		A1	7627934	7629149		A3	2216502	2221739	A6	11348742	11354256
A7	2200001	2300000	0.52061	0.05239	0.02387	0.00346		A1	7630181	7631564		A3	2227363	2228798	A6	11306839	11308582
A7	2300001	2400000	0.59315	0.15515	0.01706	0.00241		A1	7631590	7633215		A3	2232827	2235183	A6	11280231	11282576
A7	2400001	2500000	0.70424	0.05747	0.02727	0.00322		A1	7633270	7649380		A3	2236427	2239701	A6	11266758	11268995
A7	2500001	2600000	0.62689	0.09436	0.02867	0.00421		A1	7649649	7652308		A3	2247056	2247328	A6	11248587	11253051
A7	2600001	2700000	0.5337	0.12408	0.01737	0.00236		A1	7652398	7658929		A3	2264213	2267604	A6	11192847	11195677
A7	2700001	2800000	0.54613	0.04981	0.01887	0.00221		A1	7667533	7670034		A3	2268884	2269696	A6	11175321	11175978
A7	2800001	2900000	0.79096	0.03964	0.02335	0.00379		A1	7670497	7671154		A3	2270465	2272947	A6	11172729	11173937
A7	2900001	3000000	0.74161	0.11084	0.01596	0.0021		A1	7671405	7676668		A3	2272413	2272772	A6	11167352	11167926
A7	3000001	3100000	0.62633	0.02718	0.02479	0.00377		A1	7676709	7676930		A3	2275796	2276653	A6	11151778	11152086
A7	3100001	3200000	0.61968	0.14317	0.01832	0.00276		A1	7677318	7679663		A3	2276977	2280026	A6	11147895	11150988
A7	3200001	3300000	0.71421	0.0783	0.02262	0.00284		A1	7679888	7682952		A3	2284768	2288261	A6	11116038	11119912
A7	3300001	3400000	0.66601	0.04506	0.02053	0.00326		A1	7684421	7685682		A3	2288720	2290471	A6	11084565	11086893
A7	3400001	3500000	0.52876	0.18231	0.01957	0.00303		A1	7685737	7689854		A3	3286833	3295690	A6	98241	105297
A7	3500001	3600000	0.66113	0.22047	0.02221	0.00256		A1	7691426	7693974		A3	3301214	3303374	A6	182884	185269
A7	3600001	3700000	0.61728	0.08624	0.01994	0.00264		A1	7699400	7701365		A3	3303747	3305131	A6	177949	178367
A7	3700001	3800000	0.65407	0.07328	0.02218	0.003		A1	7705330	7717103		A3	3306578	3308985	A6	167264	168565
A7	3800001	3900000	0.56047	0.12183	0.01593	0.00218		A1	7717189	7720283		A3	3310381	3312446	A6	234836	236804
A7	3900001	4000000	0.77769	0.08448	0.02512	0.00289		A1	7720539	7724281		A3	3318335	3319276	A6	190749	192444
A7	4000001	4100000	0.63799	0.08389	0.01904	0.00253		A1	7724713	7725366		A3	3347918	3350208	A6	288879	296201
A7	4100001	4200000	0.59497	0.0555	0.02104	0.00336		A1	7725603	7729570		A3	3355372	3356607	A6	305819	307039
A7	4200001	4300000	0.42917	0.08288	0.01786	0.00322		A1	7732710	7739129		A3	3359775	3360206	A6	323167	323622
A7	4300001	4400000	0.50941	0.11761	0.02446	0.0038		A1	7739781	7756339		A3	3362366	3364160	A6	393138	394653
A7	4400001	4500000	0.4665	0.10126	0.02598	0.00382		A1	7758330	7762362		A3	3372776	3375388	A6	359223	361534
A7	4500001	4600000	0.72972	0.05102	0.02065	0.00297		A1	7763840	7770878		A3	3394669	3400811	A6	282899	287244
A7	4600001	4700000	0.53584	0.09262	0.02438	0.00336		A1	7772540	7773580		A3	3453516	3456108	A6	401994	404091
A7	4700001	4800000	0.62695	0.17237	0.01572	0.00218		A1	7774093	7781053		A3	3477377	3479776	A6	456740	459360
A7	4800001	4900000	0.39726	0.11956	0.01993	0.0032		A1	7794849	7795302		A3	3480950	3481469	A6	465894	466383
A7	4900001	5000000	0.60873	0.04816	0.02044	0.00297		A1	7795306	7796183		A3	3485743	3488271	A6	474916	477751
A7	5000001	5100000	0.62185	0.10388	0.02619	0.00388		A1	7797339	7803184		A3	3488754	3490979	A6	470946	473622
A7	5100001	5200000	0.55114	0.07109	0.02149	0.00305		A1	7808436	7811972		A3	3497257	3500160	A6	533265	536912
A7	5200001	5300000	0.66153	0.14299	0.02215	0.00319		A1	7820011	7820284		A3	3506573	3507394	A6	546883	547296
A7	5300001	5400000	0.64973	0.15584	0.0212	0.00297		A1	7822478	7823783		A3	3509128	3511460	A6	553829	559276
A7	5400001	5500000	0.670734	0.0922312	0.0204322	0.00252261		A1	7823845	7826258		A3	3524329	3527060	A6	604098	606907
A7	5500001	5600000	0.62198	0.06555	0.02624	0.00311		A1	7831673	7838517		A3	3532053	3532160	A6	608721	608828
A7	5600001	5700000	0.60355	0.05444	0.02216	0.00339		A1	7838931	7848187		A3	3536685	3537065	A6	629585	630192
A7	5700001	5800000	0.72886	0.07094	0.0266	0.00301		A1	7853441	7857714		A3	3537425	3538420	A6	635759	636730
A7	5800001	5900000	0.68522	0.0892	0.02254	0.00304		A1	7858977	7864425		A3	3539435	3540624	A6	639838	641173
A7	5900001	6000000	0.61106	0.11257	0.0215	0.0027		A1	7865719	7867877		A3	3568398	3570182	A6	644288	645913
A7	6000001	6100000	0.54234	0.07187	0.01949	0.00251		A1	7869462	7871232		A3	3576004	3576576	A6	654102	654692
A7	6100001	6200000	0.64915	0.11757	0.02513	0.0038		A1	7875843	7877122		A3	3583086	3583876	A6	691804	695317
A7	6200001	6300000	0.68462	0.03927	0.02624	0.00331		A1	7878209	7878632		A3	3587992	3589599	A6	701078	702868
A7	6300001	6400000	0.36114	0.17246	0.01631	0.00228		A1	7879965	7886434		A3	3600921	3603023	A6	737575	739754
A7	6400001	6500000	0.75351	0.05519	0.02705	0.00341		A1	7886870	7887177		A3	3603464	3604576	A6	739917	741442
A7	6500001	6600000	0.69794	0.04795	0.02234	0.00315		A1	7896293	7896774		A3	3605141	3608198	A6	741850	744764
A7	6600001	6700000	0.68607	0.04834	0.0242	0.00302		A1	7897408	7902215		A3	3608256	3609939	A6	757295	758875
A7	6700001	6800000	0.78549	0.14798	0.028	0.00338		A1	7905785	7906419		A3	3610181	3612911	A6	760324	762354
A7	6800001	6900000	0.742724	0.466241	0.0162111	0.00209045		A1	7913012	7913327		A3	3629021	3632035	A6	807939	810580
A7	6900001	7000000	0.46501	0.07267	0.01605	0.00248		A1	7915118	7922667		A3	3632509	3634563	A6	812264	815898
A7	7000001	7100000	0.42163	0.07866	0.01643	0.00266		A1	7924633	7926956		A3	3647406	3650220	A6	861474	863532
A7	7100001	7200000	0.52995	0.17644	0.01618	0.00218		A1	7928785	7934148		A3	3650553	3653753	A6	863875	866685
A7	7200001	7300000	0.56206	0.28965	0.0142	0.00173		A1	7934880	7940812		A3	3655216	3657827	A6	869787	872304
A7	7300001	7400000	0.45754	0.15428	0.01688	0.00184		A1	7940984	7941952		A3	3658312	3662130	A6	877757	881115
A7	7400001	7500000	0.48867	0.16515	0.01368	0.00158		A1	7941975	7942628		A3	3670312	3673210	A6	942559	945256
A7	7500001	7600000	0.59831	0.1014	0.01963	0.00268		A1	7946976	7949761		A3	3675659	3677627	A6	970761	972763
A7	7600001	7700000	0.51913	0.11416	0.01402	0.00197		A1	7950820	7953461		A3	3677673	3679280	A6	972840	974894
A7	7700001	7800000	0.52966	0.2071	0.01562	0.00249		A1	7953561	7954361		A3	3696395	3698528	A6	1003483	1006844
A7	7800001	7900000	0.59064	0.09678	0.0227	0.00312		A1	7954369	7958383		A3	3699488	3702207	A6	1010522	1013178
A7	7900001	8000000	0.50377	0.15224	0.01611	0.00264		A1	7958429	7965341		A3	3710592	3712863	A6	1035742	1038029
A7	8000001	8100000	0.66796	0.1262	0.0188	0.00248		A1	7967017	7968632		A3	3718683	3720867	A6	1056289	1059717
A7	8100001	8200000	0.5233	0.11994	0.01829	0.00225		A1	7970473	7973097		A3	3760700	3761704	A6	1149234	1150116
A7	8200001	8300000	0.50888	0.12819	0.01756	0.00265		A1	7975068	7981900		A3	3766921	3767409	A6	1166183	1166722
A7	8300001	8400000	0.5861	0.12974	0.01769	0.00184		A1	7983977	7988762		A3	3799652	3802093	A6	1219426	1222227
A7	8400001	8500000	0.62127	0.14949	0.02387	0.00288		A1	7993345	8004596		A3	3809897	3813493	A6	1228290	1230219
A7	8500001	8600000	0.62962	0.06894	0.0242	0.00314		A1	8006421	8008156		A3	3816512	3823231	A6	1246924	1253419
A7	8600001	8700000	0.64191	0.06954	0.02211	0.00276		A1	8018311	8019759		A3	3823478	3825536	A6	1269796	1272089
A7	8700001	8800000	0.70071	0.16609	0.0158	0.00208		A1	8026502	8031785		A3	3829827	3831888	A6	1272752	1274770
A7	8800001	8900000	0.54832	0.16355	0.01963	0.00197		A1	8032150	8032484		A3	3847444	3851281	A6	1292368	1300137
A7	8900001	9000000	0.46663	0.10995	0.01851	0.00249		A1	8034453	8035172		A3	3895348	3898551	A6	1338654	1341961
A7	9000001	9100000	0.53425	0.09835	0.02206	0.00286		A1	8036631	8037058		A3	3913262	3914636	A6	1366647	1367756
A7	9100001	9200000	0.50813	0.16949	0.02154	0.00305		A1	8041822	8054024		A3	3924995	3927808	A6	1369877	1372773
A7	9200001	9300000	0.68591	0.1123	0.02489	0.00313		A1	8054044	8054287		A3	3936002	3936816	A6	1394855	1395250
A7	9300001	9400000	0.60973	0.25204	0.01865	0.00277		A1	8054304	8057919		A3	3947072	3949702	A6	1415949	1418391
A7	9400001	9500000	0.4554	0.16952	0.01943	0.00232		A1	8058560	8067733		A3	3950491	3955886	A6	1431158	1437376
A7	9500001	9600000	0.47847	0.14685	0.02017	0.00272		A1	8070245	8072668		A3	3959312	3961149	A6	1469534	1471395
A7	9600001	9700000	0.42597	0.141	0.01907	0.00288		A1	8072709	8075323		A3	3974466	3977712	A6	1511105	1514597
A7	9700001	9800000	0.63478	0.15427	0.02204	0.00284		A1	8076002	8078051		A3	3979618	3980034	A6	1519401	1520690
A7	9800001	9900000	0.47263	0.15168	0.01888	0.0024		A1	8081179	8083420		A3	3983440	3985231	A6	1553939	1555496
A7	9900001	10000000	0.38229	0.19816	0.01504	0.00216		A1	8085671	8089082		A3	3991867	3995249	A6	1562111	1565867
A7	10000001	10100000	0.58743	0.10948	0.02581	0.00345		A1	8095146	8099397		A3	3995349	3997838	A6	1565895	1567994
A7	10100001	10200000	0.59009	0.08132	0.02364	0.00298		A1	8100768	8101134		A3	4013076	4015479	A6	1611822	1613945
A7	10200001	10300000	0.68503	0.09901	0.02043	0.0021		A1	8101391	8114269		A3	4015557	4018709	A6	1614134	1616936
A7	10300001	10400000	0.45931	0.34009	0.01571	0.00172		A1	8114278	8118876		A3	4019339	4021719	A6	1621943	1624463
A7	10400001	10500000	0.67483	0.24942	0.01587	0.00211		A1	8119011	8121470		A3	4036252	4038413	A6	1680020	1681367
A7	10500001	10600000	0.43734	0.19338	0.01674	0.00245		A1	8124379	8126806		A3	4039105	4041338	A6	1682043	1684103
A7	10600001	10700000	0.48803	0.07832	0.01638	0.00246		A1	8127940	8130787		A3	4052926	4053664	A6	1788173	1788991
A7	10700001	10800000	0.62554	0.166	0.01752	0.00174		A1	8131618	8133274		A3	4059677	4061145	A6	1716037	1718362
A7	10800001	10900000	0.59942	0.33197	0.01713	0.00206		A1	8135622	8150171		A3	4070930	4071916	A6	1746306	1746842
A7	10900001	11000000	0.63784	0.16389	0.01897	0.00255		A1	8150201	8150844		A3	4078073	4078682	A6	1751513	1751794
A7	11000001	11100000	0.51196	0.21212	0.02103	0.00222		A1	8150941	8152985		A3	4111458	4114245	A6	1772177	1773751
A7	11100001	11200000	0.45842	0.0798	0.02041	0.0017		A1	8153838	8158377		A3	4142255	4145930	A6	1819149	1822801
A7	11200001	11300000	0.51229	0.21887	0.01748	0.00235		A1	8158479	8158928		A3	4150778	4154079	A6	1840169	1842564
A7	11300001	11400000	0.54473	0.29753	0.01664	0.00189		A1	8165560	8169278		A3	4161756	4163465	A6	1846573	1847725
A7	11400001	11500000	0.40901	0.17267	0.00857	0.00078		A1	8171655	8172647		A3	4184339	4187227	A6	1871288	1873322
A7	11500001	11600000	0.64606	0.18811	0.02091	0.00163		A1	8173631	8176517		A3	4188825	4192024	A6	1879198	1881991
A7	11600001	11700000	0.30404	0.20341	0.01719	0.00198		A1	8199429	8201070		A3	4192922	4195526	A6	1883972	1886119
A7	11700001	11800000	0.729688	0.462814	0.0177085	0.00165829		A1	8202899	8207231		A3	4203560	4206386	A6	1932221	1935319
A7	11800001	11900000	0.55807	0.39105	0.01917	0.00219		A1	8207581	8219881		A3	4212865	4213643	A6	1955862	1956669
A7	11900001	12000000	0.38537	0.29241	0.01309	0.00153		A1	8230870	8231675		A3	4215053	4217758	A6	1957065	1960002
A7	12000001	12100000	0.42979	0.2049	0.01308	0.00148		A1	8236941	8237096		A3	4220319	4222077	A6	1962148	1963738
A7	12100001	12200000	0.32034	0.21168	0.01739	0.00256		A1	8239137	8240469		A3	4222664	4231316	A6	1964901	1967108
A7	12200001	12300000	0.57454	0.38179	0.01337	0.00162		A1	8247279	8252513		A3	4237627	4240426	A6	1986040	1988314
A7	12300001	12400000	0.451015	0.359045	0.0130653	0.00163819		A1	8253918	8255886		A3	4260289	4273171	A6	2023228	2028012
A7	12400001	12500000	0.75347	0.22709	0.01629	0.00148		A1	8266613	8269635		A3	4273781	4275890	A6	2028408	2030061
A7	12500001	12600000	0.39311	0.15956	0.0176	0.00159		A1	8269959	8272341		A3	4296061	4298204	A6	2104987	2106596
A7	12600001	12700000	0.38499	0.28491	0.01096	0.00148		A1	8272913	8274243		A3	4302982	4305381	A6	2107979	2110754
A7	12700001	12800000	0.40875	0.29588	0.01698	0.00161		A1	8274442	8277400		A3	4305381	4308793	A6	2110857	2113977
A7	12800001	12900000	0.299638	0.243397	0.00767839	0.00081407		A1	8298054	8298904		A3	4326221	4328111	A6	2133306	2135689
A7	12900001	13000000	0.34963	0.18062	0.01933	0.00184		A1	8300261	8301639		A3	4339453	4340486	A6	2149454	2150239
A7	13000001	13100000	0.26447	0.33764	0.00961	0.00093		A1	8301671	8304804		A3	4340913	4346751	A6	2152227	2158086
A7	13100001	13200000	0.38466	0.26226	0.01209	0.00143		A1	8308050	8312530		A3	4346786	4348569	A6	2158144	2159210
A7	13200001	13300000	0.49146	0.31942	0.00902	0.00087		A1	8314252	8314558		A3	4350667	4353180	A6	2164749	2167015
A7	13300001	13400000	0.45563	0.25691	0.00847	0.00115		A1	8319936	8320425		A3	4371008	4371361	A6	2195431	2196588
A7	13400001	13500000	0.36684	0.40098	0.0088	0.00088		A1	8320989	8324448		A3	4377313	4379010	A6	2202425	2204683
A7	13500001	13600000	0.646422	0.249698	0.00923618	0.00106533		A1	8325971	8329145		A3	4381355	4382359	A6	2240831	2241526
A7	13600001	13700000	0.29064	0.3814	0.01531	0.00179		A1	8329540	8331664		A3	4404909	4406548	A6	2269363	2270444
A7	13700001	13800000	0.29857	0.26454	0.00699	0.00074		A1	8332063	8332466		A3	4408873	4411623	A6	2273031	2276166
A7	13800001	13900000	0.59286	0.27307	0.01283	0.00119		A1	8333358	8334379		A3	4415911	4418776	A6	2362717	2365649
A7	13900001	14000000	0.30755	0.4172	0.01245	0.00132		A1	8335609	8335761		A3	4430722	4432161	A6	2365991	2367701
A7	14000001	14100000	0.51356	0.37829	0.01342	0.0013		A1	8337438	8338493		A3	4432465	4433136	A6	2373284	2374003
A7	14100001	14200000	0.56104	0.5107	0.01017	0.0014		A1	8339845	8343439		A3	4433790	4434887	A6	2374656	2376045
A7	14200001	14300000	0.46086	0.47561	0.01057	0.00136		A1	8343642	8350946		A3	4450608	4453563	A6	2406058	2409159
A7	14300001	14400000	0.39912	0.34476	0.00699	0.00082		A1	8353688	8361088		A3	4464587	4473812	A6	2421433	2430604
A7	14400001	14500000	0.595648	0.513025	0.0158894	0.00124623		A1	8364430	8365739		A3	4526169	4533759	A6	2466062	2472875
A7	14500001	14600000	0.369235	0.422173	0.00389796	0.00027551		A1	8371756	8373385		A3	4546339	4548351	A6	2480467	2483163
A7	14600001	14700000	0.64866	0.59532	0.00662944	0.000538071		A1	8377498	8379876		A3	4568961	4571646	A6	2510997	2513273
A7	14700001	14800000	0.45897	0.783586	0.00475758	0.000353535		A1	8392935	8398370		A3	4574912	4576966	A6	2514284	2517645
A7	14800001	14900000	0.167239	0.391909	0.00139086	0.000253807		A1	8398530	8400470		A3	4586776	4588966	A6	2636607	2638791
A7	14900001	15000000	0.520193	0.446112	0.00409137	0.000345178		A1	8401208	8402211		A3	4608856	4610911	A6	2647297	2650897
A7	15000001	15100000	0.68252	0.691071	0.00759184	0.000693878		A1	8405049	8405466		A3	4626117	4627730	A6	2678012	2679932
A7	15100001	15200000	0.669404	0.781465	0.00546465	0.000444444		A1	8405497	8409996		A3	4650867	4652883	A6	2708238	2710631
A7	15200001	15300000	0.61197	0.54831	0.00894	0.00045		A1	8410555	8411447		A3	2300758	2302120	A6	7533729	7535005
A7	15300001	15400000	0.5417	0.54661	0.01103	0.00117		A1	8417229	8430546		A3	2307795	2312574	A6	7526248	7531265
A7	15400001	15500000	0.38594	0.42829	0.01512	0.00124		A1	8432623	8435662		A3	2314654	2315367	A6	7523635	7525990
A7	15500001	15600000	0.48043	0.42601	0.01236	0.00107		A1	8436346	8438034		A3	2315453	2320766	A6	7517694	7522373
A7	15600001	15700000	0.499236	0.408764	0.0117487	0.00121608		A1	8438117	8441144		A3	2326276	2327464	A6	7498311	7499439
A7	15700001	15800000	0.437789	0.260342	0.015799	0.00186935		A1	8442069	8442957		A3	2336445	2337762	A6	7490767	7491872
A7	15800001	15900000	0.40242	0.35463	0.01397	0.0018		A1	8445093	8451669		A3	2342690	2345038	A6	7474475	7477129
A7	15900001	16000000	0.41638	0.32239	0.00864	0.00107		A1	8451684	8452004		A3	2345729	2346633	A6	7473420	7474322
A7	16000001	16100000	0.48862	0.31456	0.01129	0.0011		A1	8452977	8458438		A3	2350646	2354213	A6	7443935	7446275
A7	16100001	16200000	0.35484	0.23851	0.00646	0.00082		A1	8459858	8464093		A3	2371115	2373527	A6	7397624	7400392
A7	16200001	16300000	0.61509	0.35452	0.00721	0.00085		A1	8464337	8469342		A3	2375210	2377321	A6	7388734	7391118
A7	16300001	16400000	0.58699	0.20723	0.01327	0.00156		A1	8477213	8482612		A3	2391180	2393061	A6	7360031	7362176
A7	16400001	16500000	0.35774	0.21335	0.00859	0.00097		A1	8489622	8500299		A3	2393483	2396333	A6	7349964	7352054
A7	16500001	16600000	0.47899	0.36827	0.01185	0.00106		A1	8500406	8510751		A3	2399021	2402320	A6	7341308	7344889
A7	16600001	16700000	0.46354	0.27051	0.01177	0.00104		A1	8510791	8512149		A3	2406756	2413092	A6	7336995	7339544
A7	16700001	16800000	0.49612	0.17533	0.01021	0.00129		A1	8512597	8517820		A3	2429496	2431829	A6	7307456	7309921
A7	16800001	16900000	0.60087	0.44503	0.01336	0.00159		A1	8520066	8523664		A3	2436326	2437742	A6	7268364	7270058
A7	16900001	17000000	0.37988	0.34173	0.01185	0.00099		A1	8527746	8530655		A3	2437868	2438721	A6	7267291	7268239
A7	17000001	17100000	0.42062	0.21901	0.01507	0.00161		A1	8533120	8541285		A3	2441679	2444645	A6	7257884	7260366
A7	17100001	17200000	0.51422	0.3308	0.01248	0.00113		A1	8547535	8551763		A3	2445104	2447598	A6	7254203	7257656
A7	17200001	17300000	0.33093	0.25481	0.01082	0.00144		A1	8552132	8552507		A3	2458395	2458775	A6	7197975	7198699
A7	17300001	17400000	0.32185	0.32809	0.01126	0.00083		A1	8557999	8558676		A3	2467360	2469861	A6	7191500	7193696
A7	17400001	17500000	0.33779	0.40293	0.01052	0.00115		A1	8559606	8560866		A3	2479753	2485545	A6	7164385	7170711
A7	17500001	17600000	0.3688	0.24306	0.01496	0.00174		A1	8562679	8563601		A3	2485803	2488460	A6	7126742	7129905
A7	17600001	17700000	0.4835	0.28089	0.01616	0.00136		A1	8580821	8588163		A3	9129255	9130675	A7	11517052	11518003
A7	17700001	17800000	0.342271	0.501296	0.00660302	0.000663317		A1	8588328	8597111		A3	9131360	9132183	A7	11518499	11523151
A7	17800001	17900000	0.45409	0.38559	0.01902	0.00126		A1	8597235	8609279		A3	9250223	9252155	A7	11574335	11575901
A7	17900001	18000000	0.62754	0.16198	0.02096	0.00214		A1	8609281	8616481		A3	9252525	9253957	A7	11579360	11580355
A7	18000001	18100000	0.46732	0.25361	0.02017	0.00249		A1	8616556	8616680		A3	9278335	9278967	A7	11616318	11616890
A7	18100001	18200000	0.39315	0.26547	0.01112	0.00103		A1	8616783	8617039		A3	9293181	9297144	A7	11642901	11648681
A7	18200001	18300000	0.47947	0.2691	0.01747	0.00186		A1	8618692	8619845		A3	9298089	9301972	A7	11649642	11652824
A7	18300001	18400000	0.45874	0.22423	0.01626	0.00167		A1	8626168	8627144		A3	9313312	9316734	A7	11712592	11715938
A7	18400001	18500000	0.582583	0.321357	0.00925628	0.000954774		A1	8630614	8637871		A3	9318878	9319663	A7	11718847	11719687
A7	18500001	18600000	0.45838	0.18851	0.01788	0.00209		A1	8638314	8642383		A3	9371051	9375713	A7	11721534	11725783
A7	18600001	18700000	0.48596	0.32395	0.01679	0.00204		A1	8663748	8669124		A3	9376516	9381168	A7	11587420	11601791
A7	18700001	18800000	0.345668	0.254151	0.00918593	0.00102513		A1	8670002	8677354		A3	9414976	9421677	A7	11737518	11742879
A7	18800001	18900000	0.34816	0.30308	0.017	0.00214		A1	8677934	8699218		A3	9461168	9463458	A7	11821456	11823694
A7	18900001	19000000	0.44382	0.2852	0.01131	0.00158		A1	8699232	8704379		A3	9475438	9477421	A7	11828554	11830506
A7	19000001	19100000	0.52576	0.19983	0.01646	0.002		A1	8710117	8711543		A3	9480414	9482891	A7	11832003	11834034
A7	19100001	19200000	0.53642	0.38085	0.01395	0.0014		A1	8712566	8716094		A3	9491898	9495686	A7	11838471	11841485
A7	19200001	19300000	0.49326	0.28695	0.01318	0.00166		A1	8716396	8726751		A3	9494870	9495388	A7	11840706	11841164
A7	19300001	19400000	0.59897	0.10035	0.02063	0.00234		A1	8726758	8737074		A3	9499008	9499340	A7	11844919	11845233
A7	19400001	19500000	0.5896	0.18812	0.02238	0.00247		A1	8738014	8738662		A3	9537573	9538254	A7	11846502	11847153
A7	19500001	19600000	0.51717	0.20405	0.01772	0.00244		A1	8741103	8742231		A3	9540793	9542364	A7	11865722	11867757
A7	19600001	19700000	0.73967	0.33493	0.01739	0.00178		A1	8742750	8744245		A3	9595086	9597799	A7	11879325	11881721
A7	19700001	19800000	0.42912	0.46039	0.0072	0.00048		A1	8744995	8748333		A3	9606634	9609798	A7	11922784	11926069
A7	19800001	19900000	0.36011	0.35469	0.01162	0.00115		A1	8748815	8750234		A3	9614431	9619887	A7	11926502	11931869
A7	19900001	20000000	0.52803	0.15271	0.02147	0.00311		A1	8761107	8765764		A3	9635012	9638553	A7	11968323	11972279
A7	20000001	20091599	0.422439	0.185777	0.00619002	0.000807869		A1	8765819	8775619		A3	9646953	9648848	A7	11993400	11994138
A8	1	100000	0.6737	0.0852	0.01545	0.00215		A1	8778952	8779269		A3	9663762	9665099	A7	12017848	12019020
A8	100001	200000	0.44318	0.17806	0.02012	0.00245		A1	8779276	8780627		A3	9694247	9696929	A7	12022624	12024382
A8	200001	300000	0.41592	0.2302	0.01165	0.00153		A1	8780661	8781153		A3	9697024	9701335	A7	12029501	12031057
A8	300001	400000	0.51221	0.26216	0.01243	0.00197		A1	8781998	8782800		A3	9707365	9709128	A7	12042672	12044892
A8	400001	500000	0.6483	0.18777	0.01985	0.00299		A1	8782973	8783281		A3	9740945	9742978	A7	12058794	12060533
A8	500001	600000	0.37687	0.18319	0.01823	0.00285		A1	8783284	8784063		A3	9763586	9765000	A7	12091984	12097745
A8	600001	700000	0.52935	0.25021	0.01541	0.00138		A1	8784069	8784460		A3	9783699	9784793	A7	12103544	12104832
A8	700001	800000	0.59722	0.1501	0.01936	0.00219		A1	8784899	8786143		A3	9798242	9800741	A7	12128919	12131082
A8	800001	900000	0.53698	0.32365	0.01398	0.00198		A1	8787824	8794088		A3	9809830	9813351	A7	12144302	12148035
A8	900001	1000000	0.45484	0.21267	0.01645	0.00165		A1	8794973	8795947		A3	9813693	9815469	A7	12148404	12150924
A8	1000001	1100000	0.48875	0.24998	0.01219	0.00138		A1	8798008	8802098		A3	9878050	9878370	A7	12174268	12174989
A8	1100001	1200000	0.55897	0.06096	0.01866	0.00243		A1	8806128	8806241		A3	9893763	9895949	A7	12200574	12202518
A8	1200001	1300000	0.57483	0.18511	0.01856	0.00228		A1	8806318	8806783		A3	9953140	9957326	A7	12254767	12266303
A8	1300001	1400000	0.57525	0.08639	0.0151	0.0021		A1	8806813	8811398		A3	9958283	9961461	A7	12266775	12269270
A8	1400001	1500000	0.65668	0.40625	0.0097	0.001		A1	8811494	8811816		A3	9968697	9971928	A7	12269951	12273593
A8	1500001	1600000	0.49302	0.32478	0.01276	0.00133		A1	8812247	8814563		A3	9976009	9980968	A7	12274914	12279728
A8	1600001	1700000	0.58712	0.18489	0.0198	0.00233		A1	8814596	8815149		A3	9980997	9982612	A7	12286309	12288310
A8	1700001	1800000	0.5225	0.33187	0.01319	0.00142		A1	8815262	8816086		A3	9986600	9989901	A7	12319048	12322993
A8	1800001	1900000	0.35797	0.22507	0.01296	0.00135		A1	8822728	8824983		A3	10012527	10013602	A7	12326651	12328135
A8	1900001	2000000	0.56502	0.18679	0.02315	0.0028		A1	8828333	8830003		A3	10079659	10084664	A7	12340773	12348246
A8	2000001	2100000	0.44254	0.16895	0.01084	0.00124		A1	8831655	8832301		A3	17058673	17062149	A7	2078178	2081384
A8	2100001	2200000	0.34168	0.19116	0.01745	0.00194		A1	8833200	8844790		A3	17065629	17067235	A7	1904649	1906053
A8	2200001	2300000	0.30777	0.2119	0.01235	0.00138		A1	8845258	8848183		A3	17065629	17067235	A7	2063067	2065553
A8	2300001	2400000	0.518673	0.438161	0.0167839	0.00226131		A1	8862373	8866652		A3	17071628	17076309	A7	2057667	2062354
A8	2400001	2500000	0.53304	0.28447	0.014	0.00193		A1	8867092	8868739		A3	17081496	17085257	A7	2087428	2090641
A8	2500001	2600000	0.4184	0.24525	0.01385	0.00208		A1	8873481	8875562		A3	17085780	17086589	A7	2050888	2051742
A8	2600001	2700000	0.5814	0.20462	0.01709	0.00208		A1	8875593	8876775		A3	17096679	17099309	A7	1915713	1918775
A8	2700001	2800000	0.4871	0.25389	0.01788	0.00243		A1	8880632	8884801		A3	17125371	17128468	A7	2045559	2049699
A8	2800001	2900000	0.39462	0.34777	0.01344	0.00138		A1	8885908	8895633		A3	17128803	17129915	A7	2044249	2045364
A8	2900001	3000000	0.56852	0.34262	0.01718	0.00186		A1	8895984	8897054		A3	17139362	17142780	A7	2033183	2036488
A8	3000001	3100000	0.424814	0.330422	0.0103518	0.00121608		A1	8897274	8899681		A3	17145063	17145482	A7	2031427	2032286
A8	3100001	3200000	0.42612	0.15668	0.01073	0.00152		A1	8905524	8907175		A3	17182840	17189257	A7	2023384	2025817
A8	3200001	3300000	0.47379	0.41839	0.0143	0.00154		A1	8913222	8919574		A3	17197561	17199846	A7	1988447	1989486
A8	3300001	3400000	0.40018	0.2353	0.01857	0.00194		A1	8921869	8925557		A3	17200460	17202786	A7	1980326	1982333
A8	3400001	3500000	0.29931	0.30135	0.01178	0.00129		A1	8937830	8939592		A3	17210521	17212752	A7	1978297	1979859
A8	3500001	3600000	0.379035	0.557739	0.00736683	0.000834171		A1	8939603	8940145		A3	17218877	17221695	A7	1972531	1975522
A8	3600001	3700000	0.06168	0.34686	0.00544	0.00037		A1	8940403	8941212		A3	17228026	17228583	A7	1967806	1968411
A8	3700001	3800000	0.43147	0.33997	0.01222	0.00126		A1	8943209	8948139		A3	17274921	17277242	A7	1959634	1962115
A8	3800001	3900000	0.3758	0.30243	0.01483	0.00172		A1	8948544	8958641		A3	17286173	17288061	A7	1957040	1958870
A8	3900001	4000000	0.47692	0.32628	0.01253	0.00155		A1	8961430	8963409		A3	17316733	17319214	A7	1910720	1913131
A8	4000001	4100000	0.35885	0.32566	0.01084	0.00112		A1	8968301	8968693		A3	17319204	17323194	A7	1906633	1910514
A8	4100001	4200000	0.3287	0.28031	0.01535	0.00157		A1	8970223	8970579		A3	17319297	17320568	A7	1909159	1910454
A8	4200001	4300000	0.42078	0.49506	0.01367	0.00116		A1	8971132	8971255		A3	17336615	17337490	A7	1888446	1892009
A8	4300001	4400000	0.6426	0.38575	0.01305	0.0015		A1	8988704	8989286		A3	17342668	17346680	A7	1867830	1871270
A8	4400001	4500000	0.62687	0.31063	0.00818	0.00082		A1	8997159	8997779		A3	17356420	17358803	A7	1847145	1848621
A8	4500001	4600000	0.22746	0.44599	0.00925	0.00088		A1	8998358	9004272		A3	17369928	17371905	A7	1834479	1836193
A8	4600001	4700000	0.51652	0.60224	0.00763	0.00053		A1	9004325	9005365		A3	17381473	17384465	A7	1820090	1822825
A8	4700001	4800000	0.453377	0.639457	0.00662312	0.000552764		A1	9008743	9009836		A3	17390050	17391407	A7	1808939	1809888
A8	4800001	4900000	0.332927	0.806915	0	1.02e-05		A1	9011587	9013354		A3	17392231	17394866	A7	1799136	1802757
A8	4900001	5000000	0.69114	0.593926	0.00517936	0.000303478		A1	9013805	9015757		A3	17396238	17398126	A7	1791054	1792706
A8	5000001	5100000	0.472406	0.82467	0.00613198	0.000446701		A1	9019133	9026595		A3	17406410	17408907	A7	1789256	1790594
A8	5100001	5200000	0.316939	0.480838	0.00355556	0.000212121		A1	9027490	9028658		A3	17427768	17430252	A7	1780602	1782753
A8	5200001	5300000	0.194163	0.835765	0.00204082	0.000357143		A1	9029262	9030114		A3	17433731	17434984	A7	1772284	1775885
A8	5300001	5400000	0.449777	0.913117	0.00572589	0.000335025		A1	9030289	9042078		A3	17435725	17437024	A7	1769227	1770024
A8	5400001	5500000	0.382619	0.777127	0.00704569	0.000314721		A1	9042453	9050848		A3	17438256	17439715	A7	1761582	1762064
A8	5500001	5600000	0.547687	0.310071	0.00576768	0.000555556		A1	9052303	9052780		A3	17440786	17443981	A7	1751941	1754759
A8	5600001	5700000	0.38039	0.4532	0.01581	0.00184		A1	9052861	9061103		A3	17451284	17469576	A7	1733621	1751680
A8	5700001	5800000	0.438683	0.638563	0.00552764	0.000643216		A1	9068093	9075117		A3	17485951	17488551	A7	1729687	1732284
A8	5800001	5900000	0.29469	0.57243	0.01411	0.0012		A1	9075443	9079794		A3	17501573	17501911	A7	1719027	1719918
A8	5900001	6000000	0.32644	0.44363	0.01377	0.00124		A1	9081795	9083003		A3	17507497	17508781	A7	1710239	1711602
A8	6000001	6100000	0.55177	0.5422	0.00308	0.00027		A1	9089528	9089747		A3	17546919	17555547	A7	1690910	1694256
A8	6100001	6200000	0.5103	0.59751	0.0047	0.00061		A1	9090514	9106119		A3	17560321	17570720	A7	1677971	1680856
A8	6200001	6300000	0.60044	0.4886	0.00967	0.00081		A1	9106545	9113608		A3	17579583	17583051	A7	1673351	1677727
A8	6300001	6400000	0.35323	0.47482	0.00259	0.00017		A1	9120772	9122005		A3	17583576	17585501	A7	1668145	1670568
A8	6400001	6500000	0.48887	0.45155	0.01073	0.00103		A1	9122914	9123168		A3	17589977	17591365	A7	1656773	1657541
A8	6500001	6600000	0.5112	0.302	0.01471	0.0013		A1	9124215	9127563		A3	17593698	17595077	A7	1642426	1644607
A8	6600001	6700000	0.51001	0.20796	0.01581	0.00154		A1	9128518	9129175		A3	17604806	17606326	A7	1588096	1589553
A8	6700001	6800000	0.298714	0.306593	0.0147337	0.00137688		A1	9130145	9130623		A3	17618836	17620927	A7	1581735	1583682
A8	6800001	6900000	0.447618	0.441045	0.00757789	0.000954774		A1	9131115	9131993		A3	17710227	17712652	A7	1542265	1543961
A8	6900001	7000000	0.39805	0.61118	0.0051	0.00059		A1	9132014	9140098		A3	17720455	17721125	A7	1531484	1531729
A8	7000001	7100000	0.26988	0.30636	0.01278	0.00166		A1	9143605	9146303		A3	17721913	17725215	A7	1525771	1528736
A8	7100001	7200000	0.36351	0.28999	0.01138	0.00094		A1	9146322	9146828		A3	17725500	17728704	A7	1521439	1522980
A8	7200001	7300000	0.36819	0.20332	0.01685	0.00207		A1	9147086	9148123		A3	17735000	17740515	A7	1519152	1521436
A8	7300001	7400000	0.3636	0.31073	0.01192	0.00147		A1	9148136	9169349		A3	17751305	17752830	A7	1516523	1517803
A8	7400001	7500000	0.318462	0.266734	0.00392965	0.00039196		A1	9169754	9170070		A3	17797967	17799812	A7	1495610	1497413
A8	7500001	7600000	0.44225	0.47749	0.00816	0.00092		A1	9174876	9196999		A3	17824611	17825855	A7	1491169	1492416
A8	7600001	7700000	0.56084	0.17545	0.01956	0.00221		A1	9197339	9198121		A3	17826818	17829657	A7	1484608	1486830
A8	7700001	7800000	0.4734	0.36584	0.01257	0.00179		A1	9198299	9198855		A3	17833365	17835178	A7	1466174	1468180
A8	7800001	7900000	0.536	0.2598	0.01518	0.0023		A1	9203637	9210473		A3	17864007	17866064	A7	1436559	1438552
A8	7900001	8000000	0.51108	0.23126	0.01479	0.00177		A1	9210658	9211280		A3	17867381	17868442	A7	1434847	1435965
A8	8000001	8100000	0.56252	0.28407	0.01434	0.00178		A1	9212502	9222451		A3	18707225	18708403	A7	4934430	4935869
A8	8100001	8200000	0.47227	0.30518	0.0193	0.00168		A1	9223103	9226891		A3	18723858	18726140	A7	4950984	4952996
A8	8200001	8300000	0.6079	0.11865	0.01938	0.0024		A1	9228620	9233903		A3	18761621	18764669	A7	4903853	4907208
A8	8300001	8400000	0.46375	0.19362	0.01747	0.00249		A1	9234390	9236622		A3	18767461	18769841	A7	4886235	4888681
A8	8400001	8500000	0.4954	0.12345	0.02217	0.00245		A1	9236973	9242115		A3	18812770	18814384	A7	4985232	4986585
A8	8500001	8600000	0.38977	0.22338	0.01748	0.00217		A1	9242592	9247522		A3	18814741	18817028	A7	4986953	4990766
A8	8600001	8700000	0.37232	0.15525	0.02022	0.00297		A1	9249548	9250765		A3	18822796	18823704	A7	4996535	4997412
A8	8700001	8800000	0.54181	0.12587	0.02079	0.00307		A1	9255211	9258189		A3	18824044	18825577	A7	4999522	5001173
A8	8800001	8900000	0.54151	0.21251	0.02178	0.00228		A1	9260728	9261218		A3	18829279	18842509	A7	5020830	5031049
A8	8900001	9000000	0.52622	0.16224	0.02193	0.00295		A1	9261945	9263619		A3	18853031	18855140	A7	5042566	5044500
A8	9000001	9100000	0.568	0.16522	0.02211	0.00346		A1	9266284	9266711		A3	18900570	18903687	A7	5044710	5049645
A8	9100001	9200000	0.53401	0.15521	0.0209	0.00234		A1	9271947	9274399		A3	18921435	18924781	A7	5068336	5070968
A8	9200001	9300000	0.4689	0.12072	0.01914	0.00256		A1	9276913	9279484		A3	18932597	18934312	A7	5090432	5092179
A8	9300001	9400000	0.40892	0.15452	0.01128	0.00149		A1	9280812	9283251		A3	18934902	18937968	A7	5092378	5095394
A8	9400001	9500000	0.57193	0.083	0.01746	0.00225		A1	9287857	9293669		A3	18963620	18965594	A7	5124880	5127103
A8	9500001	9600000	0.45484	0.11658	0.02421	0.00351		A1	9294018	9297163		A3	18969675	18971551	A7	5136651	5139381
A8	9600001	9700000	0.51546	0.14782	0.01272	0.00143		A1	9300058	9300663		A3	18980493	18986525	A7	5141758	5147626
A8	9700001	9800000	0.49589	0.29463	0.02607	0.00352		A1	9300771	9301835		A3	18988503	18990890	A7	5154749	5156905
A8	9800001	9900000	0.58806	0.13982	0.01541	0.00209		A1	9302887	9303045		A3	19007617	19009391	A7	5173163	5175383
A8	9900001	10000000	0.4333	0.26213	0.01393	0.00224		A1	9305706	9316642		A3	19013367	19017209	A7	5185827	5189856
A8	10000001	10100000	0.49121	0.19617	0.01452	0.00231		A1	9316860	9321953		A3	19031324	19033308	A7	5200794	5203699
A8	10100001	10200000	0.45758	0.14796	0.01929	0.0028		A1	9322593	9323132		A3	19035043	19035751	A7	5208825	5210707
A8	10200001	10300000	0.45957	0.40074	0.01811	0.00207		A1	9325427	9325959		A3	19055042	19056707	A7	5229583	5232510
A8	10300001	10400000	0.3087	0.54179	0.01317	0.00111		A1	9326011	9327510		A3	19091416	19092900	A7	5246489	5248631
A8	10400001	10500000	0.46583	0.16975	0.01481	0.00234		A1	9334325	9335169		A3	19109964	19110838	A7	5255381	5255737
A8	10500001	10600000	0.5684	0.26733	0.01607	0.00226		A1	9337009	9340667		A3	19114139	19115170	A7	5260614	5261740
A8	10600001	10700000	0.42699	0.25883	0.016	0.00185		A1	9342055	9345401		A3	19117895	19120769	A7	5262156	5264984
A8	10700001	10800000	0.52185	0.18936	0.01614	0.00248		A1	9348410	9350497		A3	10961920	10964464	A7	13675814	13678491
A8	10800001	10900000	0.42825	0.18766	0.01879	0.00294		A1	9351051	9352402		A3	10996244	10998576	A7	13704547	13706005
A8	10900001	11000000	0.59384	0.10848	0.0212	0.00342		A1	9354498	9357313		A3	10998553	11001554	A7	13706399	13710453
A8	11000001	11100000	0.5955	0.08229	0.02247	0.0028		A1	9360297	9361658		A3	11066640	11066939	A7	13732583	13732906
A8	11100001	11200000	0.62443	0.06507	0.02544	0.00437		A1	9363528	9364247		A3	11091871	11093584	A7	13740049	13741708
A8	11200001	11300000	0.59522	0.08854	0.02023	0.0027		A1	9365607	9366198		A3	11112682	11114247	A7	13757676	13761210
A8	11300001	11400000	0.66639	0.13523	0.01629	0.00253		A1	9366802	9372154		A3	11125986	11137897	A7	13839902	13850028
A8	11400001	11500000	0.59636	0.2104	0.02253	0.0038		A1	9372956	9373656		A3	11164194	11165631	A7	13867563	13868522
A8	11500001	11600000	0.56501	0.20312	0.01642	0.00245		A1	9378723	9390941		A3	11166418	11168780	A7	13877551	13879169
A8	11600001	11700000	0.51454	0.10456	0.01965	0.00298		A1	9401796	9406360		A3	11169322	11170637	A7	13916994	13919656
A8	11700001	11800000	0.39875	0.1407	0.01511	0.00163		A1	9410164	9413968		A3	11240653	11242906	A7	13923470	13925567
A8	11800001	11900000	0.7047	0.15618	0.01569	0.00196		A1	9414193	9415893		A3	11269341	11269571	A7	13908282	13908512
A8	11900001	12000000	0.49111	0.15014	0.01605	0.00234		A1	9417435	9426373		A3	11352828	11354327	A7	14013135	14014253
A8	12000001	12100000	0.29599	0.12508	0.01249	0.00182		A1	9426380	9429081		A3	11382751	11384626	A7	14026776	14028706
A8	12100001	12200000	0.57424	0.1968	0.01624	0.00236		A1	9432874	9433245		A3	11400017	11403594	A7	14087501	14090513
A8	12200001	12300000	0.65996	0.05515	0.02294	0.00378		A1	9437673	9438310		A3	6552706	6554776	A7	11144223	11145062
A8	12300001	12400000	0.47612	0.08513	0.01523	0.00223		A1	9445886	9447627		A3	6583909	6584322	A7	11129295	11130240
A8	12400001	12500000	0.36382	0.07379	0.01575	0.00271		A1	9447981	9455626		A3	6615676	6621042	A7	11088472	11093788
A8	12500001	12600000	0.71554	0.15674	0.02648	0.00325		A1	9458422	9458922		A3	6624912	6629149	A7	11072932	11076799
A8	12600001	12700000	0.80748	0.06812	0.02034	0.00227		A1	9459386	9460362		A3	6638709	6640846	A7	11062979	11065821
A8	12700001	12800000	0.67471	0.09742	0.01883	0.00225		A1	9461143	9469680		A3	6642530	6644707	A7	11056633	11058875
A8	12800001	12900000	0.66312	0.08464	0.02091	0.00279		A1	9469882	9478201		A3	6652120	6653034	A7	11029289	11030032
A8	12900001	13000000	0.4778	0.12056	0.01517	0.00177		A1	9479237	9480041		A3	6720803	6727116	A7	10936230	10944315
A8	13000001	13100000	0.43266	0.09208	0.02295	0.00324		A1	9483293	9487683		A3	6744880	6748657	A7	10916849	10920292
A8	13100001	13200000	0.45871	0.10289	0.02197	0.00326		A1	9487689	9490787		A3	6748714	6751589	A7	10913749	10916766
[truncated: 21,272 more rows]
