# Supplementary material for: Concerted genomic and epigenomic changes accompany stabilization of Arabidopsis allopolyploids
Source: Nat Ecol Evol. 2021 Aug 19;5(10):1382–93. doi: 10.1038/s41559-021-01523-y (PMC8484014; doi:10.1038/s41559-021-01523-y)
Supplement: Source Data Extended Data Fig. 2 — Statistical source data. [file 41559_2021_1523_MOESM11_ESM.xlsx]

## Sheet: EDFig.2a
Source Data Extended Data Fig. 2
Source Data Extended Data Fig. 2a | Analysis of Allo738 and A. suecica genome assemblies using reference genomes.
Based on genome alignment
	SNP	indel	1-to-1 Alignments	M-to-M Alignments
Allo738 vs. Ler	11232	21434	118283013	119277834
Allo738 vs. Col	499560	438007	98917408	99431813
Allo738 vs. Lyr	125438	106973	8644271	8810141
Asu vs. Ler	484023	431502	96633309	97228552
Asu vs. Col	513514	456549	96656527	97242179
Asu vs. Lyr	77343	56618	4660517	4814656
