# Supplementary material for: Concerted genomic and epigenomic changes accompany stabilization of Arabidopsis allopolyploids
Source: Nat Ecol Evol. 2021 Aug 19;5(10):1382–93. doi: 10.1038/s41559-021-01523-y (PMC8484014; doi:10.1038/s41559-021-01523-y)
Supplement: Source Data Extended Data Fig. 3 — Statistical source data. [file 41559_2021_1523_MOESM12_ESM.xlsx]

## Sheet: EDFig.3a
Source Data Extended Data Fig. 3
Source Data Extended Data Fig. 3a | Location of inversions between A.suecica and presumptive progenitors
Asu			Aar/Ath
chr	start	end	chr	start	end	structure variation
sT1	14166259	14184364	T1	13908899	13890963	INV
sT1	15233819	15251093	T1	15663195	15645937	INV
sT1	15251594	15278844	T1	15644341	15617144	INV
sT1	15278844	15295752	T1	15616881	15599923	INV
sT1	15295399	15314522	T1	15601339	15582046	INV
sT1	22722519	22732662	T1	23291715	23281659	INV
sT1	22735414	22768484	T1	23276787	23243460	INV
sT1	22770667	22793090	T1	23238295	23216144	INV
sT1	24285849	24295931	T1	24862767	24852672	INV
sT1	24300865	24315186	T1	24846916	24832636	INV
sT1	24319670	24360575	T1	24826888	24785843	INV
sT1	24381737	24401572	T1	24765568	24745702	INV
sT1	24404898	24420262	T1	24741897	24726585	INV
sT2	857997	878239	T2	1000565	980351	INV
sT2	878217	892823	T2	980050	965383	INV
sT2	895625	924786	T2	965269	936063	INV
sT2	941846	955901	T2	909732	895671	INV
sT2	2942886	2953904	T2	3587265	3576272	INV
sT2	2958107	2971326	T2	3576288	3563162	INV
sT2	2971326	2981742	T2	3562930	3552495	INV
sT2	3065000	3084514	T2	3533890	3514378	INV
sT2	3404744	3420450	T2	3701407	3685735	INV
sT2	3419765	3430262	T2	3687123	3676635	INV
sT2	4633450	4645064	T2	5327068	5315491	INV
sT2	6560536	6585535	T2	3412214	3387204	INV
sT3	12089175	12102264	T3	12014191	12001287	INV
sT3	13126903	13158044	T3	13516608	13485517	INV
sT3	13164911	13187600	T3	13475758	13452855	INV
sT3	14249478	14265361	T3	14651119	14635283	INV
sT3	14265503	14283486	T3	14634468	14616448	INV
sT3	23327254	23338767	T3	13401421	13389941	INV
sT3	23353094	23371062	T3	13389946	13371938	INV
sT4	1667719	1678800	T4	2781556	2770225	INV
sT4	1680630	1736010	T4	2769667	2714363	INV
sT4	1742814	1785454	T4	2706821	2664247	INV
sT4	1798802	1815595	T4	2639581	2622866	INV
sT4	1876881	1910384	T4	2566428	2532776	INV
sT4	1924579	1942145	T4	2521014	2503484	INV
sT4	1947650	1968936	T4	2508970	2487669	INV
sT4	1971106	2006885	T4	2487353	2451670	INV
sT4	2030838	2041676	T4	2442850	2432085	INV
sT4	2050451	2062934	T4	2421930	2409456	INV
sT4	2083302	2114029	T4	2407135	2376467	INV
sT4	2151649	2212637	T4	2336369	2275271	INV
sT4	2229520	2245050	T4	2262886	2247374	INV
sT4	2262116	2272521	T4	2233379	2223024	INV
sT4	2281980	2307845	T4	2221460	2195670	INV
sT4	2362980	2373596	T4	2149322	2138815	INV
sT4	2373597	2441257	T4	2138287	2070638	INV
sT4	2452710	2465429	T4	2049405	2036684	INV
sT4	2472461	2499677	T4	2036688	2009520	INV
sT4	2501125	2519746	T4	2008553	1989885	INV
sT4	2519746	2533690	T4	1989651	1975685	INV
sT4	2535300	2549837	T4	1975682	1961137	INV
sT4	2551976	2600655	T4	1958401	1909756	INV
sT4	2605391	2635700	T4	1904882	1874717	INV
sT4	2676507	2687649	T4	1789320	1778241	INV
sT4	2740563	2755487	T4	2934122	2919188	INV
sT4	2747795	2759982	T4	2929729	2917712	INV
sT4	3333576	3348751	T4	3115217	3099999	INV
sT4	3484615	3512643	T4	3704434	3676387	INV
sT4	3519865	3533190	T4	3671924	3658586	INV
sT4	3635615	3683186	T4	3914328	3866792	INV
sT4	3684014	3710614	T4	3864871	3838268	INV
sT5	9739223	9788380	T5	10496029	10446803	INV
sT5	9788371	9811490	T5	10432880	10409795	INV
sT5	9812628	9847733	T5	10409791	10374668	INV
sT5	9862829	9892784	T5	10308307	10278306	INV
sT5	9894731	9913170	T5	10277152	10258676	INV
sT5	9926110	9962447	T5	10244901	10208534	INV
sT5	9965138	9991134	T5	10198021	10172026	INV
sT5	9996434	10019777	T5	10151187	10127530	INV
sT5	10076723	10105588	T5	10072249	10043403	INV
sT5	10130475	10140818	T5	10030308	10019911	INV
sT5	10145439	10164472	T5	10014726	9995665	INV
sT5	10179722	10197361	T5	9995661	9977983	INV
sT5	10199969	10213184	T5	9978241	9965016	INV
sT5	10213190	10230035	T5	9962941	9946058	INV
sT5	10287812	10304889	T5	9876461	9859365	INV
sT5	10331047	10346653	T5	9845890	9830235	INV
sT5	10352834	10373021	T5	9830245	9810059	INV
sT5	10386070	10429501	T5	9803214	9759808	INV
sT5	10429998	10447663	T5	9759810	9741922	INV
sT5	11234990	11246407	T5	11385952	11374490	INV
sT5	11254376	11272107	T5	11366620	11348904	INV
sT5	11272104	11287720	T5	11347649	11331862	INV
sT5	11287716	11313558	T5	11320515	11294761	INV
sT5	11313552	11326732	T5	11284926	11271817	INV
sT5	11343968	11355323	T5	11242473	11231124	INV
sT5	12111315	12125262	T5	12909927	12895787	INV
sT5	12137603	12149072	T5	12889408	12877867	INV
sT5	12363555	12413557	T5	12566883	12516900	INV
sT5	12413555	12475788	T5	12515515	12453160	INV
sT5	12475785	12490462	T5	12452770	12438086	INV
sT5	15335209	15356515	T5	15937215	15915833	INV
sT5	16925472	16959930	T5	19717337	19682759	INV
sT5	16969513	17052328	T5	19670802	19588038	INV
sT5	17056923	17100041	T5	19588048	19544900	INV
sT5	17100041	17116077	T5	19542721	19526598	INV
sT5	17116077	17162237	T5	19526340	19480157	INV
sT5	17181377	17195996	T5	19465142	19450557	INV
sT5	17208251	17221599	T5	19440577	19427114	INV
sT5	17243356	17282223	T5	19402919	19364065	INV
sT5	17282214	17435112	T5	19358378	19205633	INV
sT5	17438885	17490829	T5	19205641	19153743	INV
sT5	17490827	17541272	T5	19152418	19102108	INV
sT5	17541272	17603487	T5	19101559	19039166	INV
sT5	17603755	17622881	T5	19038596	19019559	INV
sT5	17626453	17768178	T5	19014375	18872665	INV
sT5	17772321	17835723	T5	18851320	18787911	INV
sT5	17836607	17864305	T5	18786541	18758855	INV
sT5	17864314	17911467	T5	18758262	18711166	INV
sT5	17929868	17943285	T5	18696420	18683179	INV
sT5	17943778	17956662	T5	18682940	18670011	INV
sT5	17961183	17973213	T5	18654045	18642035	INV
sT5	17973787	18019780	T5	18642045	18596099	INV
sT5	18022373	18116957	T5	18596099	18501486	INV
sT5	18134229	18153394	T5	18470927	18451785	INV
sT5	18224993	18270545	T5	18411990	18366605	INV
sT5	18275166	18297603	T5	18366608	18344155	INV
sT5	18301297	18322040	T5	18340579	18319972	INV
sT5	18375883	18397536	T5	18281951	18260237	INV
sT5	18397517	18414950	T5	18258404	18240861	INV
sT5	18417506	18430752	T5	18233442	18220129	INV
sT5	18454873	18469261	T5	18186848	18172311	INV
sT5	18469252	18486739	T5	18171289	18153815	INV
sT5	18489166	18499586	T5	18142156	18131736	INV
sT5	18518320	18551091	T5	18103186	18070572	INV
sT5	18551189	18642786	T5	18070573	17979007	INV
sT5	18670640	18681062	T5	17953077	17942736	INV
sT5	18681374	18710232	T5	17942468	17913590	INV
sT5	18710757	18722835	T5	17913555	17901536	INV
sT5	18722863	18752366	T5	17893544	17864017	INV
sT5	18754953	18802969	T5	17861694	17813749	INV
sT5	18804061	18818450	T5	17811142	17796784	INV
sT5	18818450	18848897	T5	17796138	17765628	INV
sT5	18861398	18885872	T5	17758550	17734073	INV
sT5	18886471	18898019	T5	17733819	17722204	INV
sT5	18903748	18975102	T5	17717904	17646442	INV
sT5	18983384	19004160	T5	17638539	17617562	INV
sT5	19004533	19016468	T5	17617744	17605846	INV
sT5	19016463	19033560	T5	17596763	17579582	INV
sT5	19044346	19081080	T5	17562799	17526108	INV
sT5	19108580	19132873	T5	17506272	17482046	INV
sT5	19131048	19148282	T5	17479615	17462149	INV
sA6	15457536	15469415	A1	13097893	13086021	INV
sA6	19437951	19449918	A1	17049059	17037056	INV
sA7	6764946	6777703	A2	6838212	6825413	INV
sA7	6937229	6949005	A2	6751866	6740098	INV
sA7	6974835	6996666	A2	6728622	6706776	INV
sA8	899238	914650	A3	923443	908046	INV
sA8	2509324	2535449	A3	4209434	4183088	INV
sA8	2543937	2557032	A3	4177761	4164484	INV
sA8	2566021	2581387	A3	4152594	4137177	INV
sA8	2633056	2645588	A3	4064982	4052523	INV
sA8	2683271	2698058	A3	4029164	4014598	INV
sA8	2700288	2744413	A3	4012154	3968664	INV
sA8	2783656	2802665	A3	3928961	3909519	INV
sA8	2822854	2860487	A3	3883780	3846211	INV
sA8	2870881	2883767	A3	3841793	3828968	INV
sA8	2891191	2909610	A3	3826609	3808139	INV
sA8	2921756	2939927	A3	3798731	3780794	INV
sA8	2963170	2981554	A3	3755506	3737810	INV
sA8	3033683	3052270	A3	3688364	3669871	INV
sA8	3053900	3067693	A3	3667932	3654002	INV
sA8	3084272	3104029	A3	3635914	3616200	INV
sA8	3116184	3134296	A3	3608169	3590079	INV
sA8	3134579	3145458	A3	3589722	3578865	INV
sA8	3151966	3165191	A3	3570079	3556768	INV
sA8	3175266	3185721	A3	3538393	3527865	INV
sA8	3186092	3205419	A3	3527865	3508623	INV
sA8	3210248	3237580	A3	3503789	3476638	INV
sA8	3247374	3262138	A3	3465238	3450869	INV
sA8	3264534	3277881	A3	3441726	3428411	INV
sA8	3297974	3310207	A3	3400781	3388578	INV
sA8	3343018	3379567	A3	3360537	3324068	INV
sA8	3379719	3396778	A3	3323532	3306491	INV
sA8	3397812	3424382	A3	3306414	3279729	INV
sA8	3426090	3440529	A3	3279729	3265132	INV
sA8	3469311	3482128	A3	3237927	3224985	INV
sA8	3484498	3496921	A3	3222296	3209874	INV
sA8	3498956	3510322	A3	3209883	3198413	INV
sA8	3513949	3538293	A3	3197626	3173401	INV
sA8	3552619	3578528	A3	3163244	3137396	INV
sA8	3601120	3616420	A3	3112977	3097688	INV
sA8	3617536	3639412	A3	3096979	3075141	INV
sA8	3645869	3656779	A3	3071094	3060109	INV
sA8	3668514	3712723	A3	3049017	3005009	INV
sA8	3762241	3775546	A3	2947717	2934439	INV
sA8	3787769	3797814	A3	2919888	2909847	INV
sA8	3813017	3826398	A3	2898582	2885371	INV
sA8	3841423	3852285	A3	2869168	2858282	INV
sA8	3859892	3883127	A3	2849091	2825899	INV
sA8	3897182	3907247	A3	2812078	2802039	INV
sA8	3920783	3931743	A3	2786497	2775687	INV
sA8	3939576	3949722	A3	2767734	2757546	INV
sA8	3956602	3970903	A3	2751098	2736677	INV
sA8	3973890	3984110	A3	2734447	2724189	INV
sA8	4038747	4051911	A3	2673381	2660337	INV
sA8	4059898	4082707	A3	2656669	2633792	INV
sA8	4127910	4143302	A3	2578065	2562648	INV
sA8	4143578	4158508	A3	2560445	2545759	INV
sA8	4173072	4183378	A3	2532015	2521712	INV
sA8	4234162	4244272	A3	2488887	2478806	INV
sA8	4258843	4269443	A3	2452381	2441609	INV
sA8	4275011	4306287	A3	2441165	2409879	INV
sA8	4306625	4337241	A3	2409882	2379554	INV
sA8	4397574	4415762	A3	2330886	2313107	INV
sA8	4430843	4445648	A3	2299621	2284647	INV
sA8	4533769	4549198	A3	4534049	4518760	INV
sA8	4558245	4581611	A3	4512428	4489203	INV
sA8	8105159	8136152	A3	8146414	8115274	INV
sA8	15156830	15167272	A3	15271783	15261481	INV
sA8	15195982	15207105	A3	15215739	15204796	INV
sA9	8935114	8946759	A4	10644231	10632424	INV
sA9	8988504	8998688	A4	10582057	10571881	INV
sA9	9045753	9058292	A4	10524266	10511832	INV
sA9	9183026	9194195	A4	10402725	10391379	INV
sA9	9205064	9215834	A4	10382351	10371499	INV
sA9	9248439	9258784	A4	10335207	10324730	INV
sA9	9267671	9287554	A4	10315668	10295778	INV
sA9	9297670	9307812	A4	10285252	10275210	INV
sA9	9349513	9366424	A4	10218236	10201069	INV
sA9	9392279	9408016	A4	10180527	10164825	INV
sA9	9476385	9486740	A4	10085415	10075055	INV
sA9	9502018	9521386	A4	10053760	10034090	INV
sA9	9675979	9689775	A4	9872167	9858309	INV
sA9	9779552	9793847	A4	9785871	9771537	INV
sA9	9796642	9809097	A4	9771539	9759085	INV
sA9	9821153	9839028	A4	9747369	9729333	INV
sA9	9853563	9869973	A4	9718882	9702554	INV
sA9	9909482	9921265	A4	9669763	9657977	INV
sA9	9921260	9933127	A4	9657144	9645265	INV
sA9	9939916	9952737	A4	9627461	9614670	INV
sA9	9952763	9969285	A4	9614239	9597904	INV
sA9	9974115	10015581	A4	9593945	9552410	INV
sA9	10074095	10086425	A4	9495978	9483569	INV
sA9	10092548	10106166	A4	9478931	9465424	INV
sA9	10107967	10126009	A4	9465429	9447288	INV
sA9	10147434	10159850	A4	9426142	9413824	INV
sA9	10182268	10193417	A4	9385574	9374450	INV
sA9	10199196	10210680	A4	9369182	9357657	INV
sA9	10221528	10235568	A4	9346339	9332297	INV
sA9	10259295	10281960	A4	9311077	9288317	INV
sA9	10282016	10303674	A4	9286216	9264674	INV
sA9	10327460	10343078	A4	9244713	9229123	INV
sA9	10352889	10369157	A4	9217319	9201051	INV
sA9	10387217	10398316	A4	9177278	9166222	INV
sA9	10422354	10434866	A4	9148485	9135988	INV
sA9	10465742	10476775	A4	9109984	9099103	INV
sA9	10518728	10533143	A4	9054557	9040251	INV
sA9	10568388	10578680	A4	9011569	9001411	INV
sA10	4154009	4166104	A5	4127511	4115196	INV
sA10	6008723	6019149	A5	6837208	6826742	INV
sA10	7104026	7115488	A5	7898699	7887438	INV
sA10	11167960	11182991	A5	11640416	11625369	INV
sA10	14377102	14396454	A5	15784318	15764628	INV
sA10	14397204	14411103	A5	15764587	15750547	INV
sA10	14437774	14449712	A5	15725092	15713071	INV
sA10	14468445	14484649	A5	15698831	15682678	INV
sA10	14488003	14510611	A5	15680593	15658019	INV
sA10	14512076	14525921	A5	15656052	15642207	INV
sA10	14535276	14547738	A5	15629228	15616796	INV
sA10	14595608	14609266	A5	15575734	15561809	INV
sA10	14631816	14661021	A5	15540038	15510622	INV
sA10	14669136	14680495	A5	15504141	15492905	INV
sA10	14680664	14692616	A5	15491979	15479825	INV
sA10	14707316	14732697	A5	15478040	15452801	INV
sA10	14733363	14764924	A5	15452782	15421127	INV
sA10	14922788	14937232	A5	15295242	15281073	INV
sA10	14994685	15007272	A5	15240245	15227697	INV
sA10	15025589	15042954	A5	15215664	15198362	INV
sA10	15044317	15057427	A5	15197757	15184471	INV
sA10	15068101	15082194	A5	15174268	15160093	INV
sA10	15112474	15134921	A5	15141146	15118845	INV
sA10	15135279	15146267	A5	15116240	15105194	INV
sA10	15156882	15180440	A5	15099613	15075919	INV
sA10	15237359	15253510	A5	15054368	15038219	INV
sA10	15313637	15336693	A5	14976417	14953027	INV
sA10	15346582	15373518	A5	14951702	14924273	INV
sA10	15385142	15397387	A5	14914304	14902170	INV
sA10	15412601	15424630	A5	14892123	14880298	INV
sA11	13166320	13180240	A6	13192027	13178127	INV
sA11	13553033	13568927	A6	13284901	13268949	INV
sA11	13736378	13746592	A6	13057476	13047447	INV
sA11	13769353	13783262	A6	13035992	13022219	INV
sA11	13807360	13826153	A6	12992689	12973944	INV
sA11	13963841	13975329	A6	1913823	1902348	INV
sA11	14324628	14335273	A6	13659964	13649430	INV
sA11	17589459	17600652	A6	17225525	17214190	INV
sA11	17632546	17643302	A6	17176988	17166190	INV
sA12	526002	542319	A7	614037	597887	INV
sA12	559437	571084	A7	581362	569852	INV
sA12	588959	602180	A7	549144	535994	INV
sA12	5727711	5750647	A7	6082786	6059709	INV
sA12	5752749	5767004	A7	6059564	6045240	INV
sA12	5779022	5789884	A7	6039890	6029105	INV
sA12	5844035	5859542	A7	5974789	5959285	INV
sA12	5860893	5877175	A7	5958066	5941943	INV
sA12	5877198	5887675	A7	5941065	5930542	INV
sA12	5924284	5940791	A7	5905288	5888788	INV
sA12	5962381	5984850	A7	5867076	5844579	INV
sA12	5991947	6006017	A7	5841716	5827912	INV
sA12	6012315	6024202	A7	5818183	5806191	INV
sA12	6024202	6043342	A7	5805911	5786716	INV
sA12	12689920	12702556	A7	17700076	17687468	INV
sA13	11607529	11620431	A8	13099510	13086861	INV
sA13	11639198	11656486	A8	13068263	13051231	INV
sA13	11723135	11749095	A8	12969311	12943627	INV
sA13	11773429	11784791	A8	12933187	12921654	INV
sA13	11801930	11822422	A8	12893002	12872606	INV
sA13	11830919	11852930	A8	12868826	12846933	INV
sA13	11858505	11868638	A8	12838934	12828755	INV
sA13	11883010	11903929	A8	12810401	12789137	INV
sA13	11926332	11950471	A8	12766082	12741948	INV
sA13	11950469	11961785	A8	12738362	12727077	INV
sA13	11964751	11977852	A8	12725049	12711976	INV
sA13	11996069	12006203	A8	12690130	12680109	INV
sA13	12012641	12028505	A8	12670498	12654558	INV
sA13	12032699	12064442	A8	12646583	12614879	INV
sA13	12071799	12082487	A8	12608364	12597700	INV
sA13	12082482	12104641	A8	12592547	12570459	INV
sA13	12104899	12124052	A8	12570462	12551443	INV
sA13	12131058	12149863	A8	12541575	12522717	INV
sA13	12251897	12265562	A8	12400474	12386828	INV
sA13	12301537	12323844	A8	12342812	12320091	INV
sA13	12348873	12363653	A8	12302482	12287889	INV
sA13	12367914	12384262	A8	12283310	12267220	INV
sA13	12385435	12398667	A8	12266180	12252959	INV
sA13	12399374	12414106	A8	12252590	12237891	INV

## Sheet: EDFig.3b,c
Source Data Extended Data Fig. 3
Source Data Extended Data Fig. 3b,c | Statistics of comparative genome region between A.suecica and presumptive progenitors
	size(bp)		proportion
	T	A	T	A
Colinear	95398158	82340696	0.81239	0.562316
Non-colinear	8589728	19500244	0.0731483	0.13317
	Colinear	INV	TP	TLs	TLb	Colinear	INV	TP	TLs	TLb
SNP	0.0066387	0.0108674	0.0185906	0.0365207	0.0199995	0.0220962	0.0206033	0.0170177	0.0176449	0.0040558
InDel	0.000864168	0.00105147	0.00122614	0.00132988	0.0028475	0.0030678	0.00260507	0.00210286	0.00156117	0.00061639

## Sheet: EDFig.3d
Source Data Extended Data Fig. 3
Source Data Extended Data Fig. 3d | Distribution of Ks values for 14,668 single copy gene sets among the A genome(Aar), T genome(Ath), two subgenomes of A.suecica(Asu.T, Asu.A) and A.lyrata(Aly)
Aar vs. Ath	sA vs. sT	sA vs. Aar	sT vs. Ath	Aly vs. Ath	Aly vs. Aar
0.0626439	0.0697079	0.00953895	0.00241439	0.16022	0.0136327
0.0691849	0.0852141	0.0192377	0.0107254	0.151251	0.0389883
0.0973229	0.0961886	0.00255253	0.00262679	0.146471	0.011685
0.114836	0.108444	0.0145587	0.00293996	0.113039	0.0110722
0.115287	0.124254	0.00866142	0.00221877	0.12515	0.0173976
0.131619	0.132901	0.0747138	0.00270128	0.144316	0.020809
0.131508	0.126123	0.00961582	0.00730825	0.178496	0.0713952
0.0845339	0.072588	0.016067	0.00608013	0.126706	0.0194675
0.0858484	0.0816635	0.0253316	0.00708603	0.130532	0.0342975
0.0698797	0.0653806	0.231554	0.0140762	0.127538	0.246841
0.262964	0.0737302	0.0438151	0.00156389	0.139022	0.0617902
0.110512	0.101271	0.0711375	0.00310749	0.0685646	0.0295557
0.134442	0.124853	0.0411828	0.00236025	0.103	0.0383675
0.086659	0.0872362	0.0219064	0.00222168	0.122754	0.0603353
0.124714	0.10264	0.0562549	0.00567538	0.165744	0.117688
0.141786	0.143446	0.0338986	0.0101699	0.124699	0.0684744
0.202577	0.162057	0.033557	0.00870676	0.0769705	0.0285554
0.118741	0.127624	0.0361325	0.00719268	0.139232	0.0547142
0.103486	0.101973	0.0290601	0.00950063	0.110512	0.0573109
0.0581225	0.07686	0.0459249	0.00262708	0.0900775	0.0378769
0.133859	0.127403	0.0584415	0.00603987	0.0578445	0.0642722
0.126888	0.128783	0.0177343	0.00348164	0.0858765	0.117774
0.113386	0.105583	0.0334951	0.0822559	0.0827623	0.0508614
0.116396	0.118363	0.0559083	0.130208	0.133015	0.0609135
0.142059	0.128667	0.00390004	0.0807926	0.123288	0.0560852
0.142826	0.145975	0.0289775	0.107568	0.130647	0.0358526
0.125491	0.131992	0.0276739	0.0458259	0.106169	0.0614522
0.0933734	0.093198	0.0498699	0.0739657	0.0963503	0.0279658
0.0950059	0.144283	0.0473989	0.123831	0.0765463	0.0547344
0.161286	0.128081	0.0412995	0.178623	0.0706876	0.0310482
0.0531234	0.151845	0.0388567	0.157616	0.119073	0.132616
0.131688	0.0888819	0.200566	0.227933	0.148653	0.0605629
0.0637784	0.163916	0.0997961	0.152718	0.0695215	0.0395934
0.164	0.0501887	0.299143	0.11865	0.0901938	0.0596483
0.191361	0.0874525	0.112652	0.144124	0.0564249	0.0526502
0.0770209	0.0830366	0.0700111	0.179808	0.139938	0.0975593
0.125532	0.147435	0.174263	0.149862	0.172307	0.342491
0.153208	0.193487	0.159698	0.168564	0.0777706	0.0820145
0.00448341	0.107544	0.11323	0.0964126	0.125015	0.0136712
0.112652	0.137393	0.193301	0.0845833	0.094603	0.062196
0.0699226	0.212755	0.252691	0.143952	0.116537	0.130805
0.0713482	0.100805	0.209175	0.158059	0.093473	0.0627113
0.158821	0.0957785	0.21027	0.178625	0.091892	0.0541333
0.11323	0.08222	0.110046	0.12611	0.133173	0.0499795
0.18152	0.129163	0.137413	0.161207	0.0897287	0.0414617
0.252691	0.0807926	0.327576	0.0756394	0.124082	0.115522
0.211001	0.107439	0.127691	0.171788	0.0598898	0.0288365
0.21027	0.106421	0.161117	0.0921906	0.072364	0.0427904
0.110046	0.0740598	0.114585	0.0920495	0.100846	0.0587895
0.139559	0.123831	0.0980416	0.0908456	0.167124	0.0165786
0.20707	0.194916	0.101649	0.125828	0.184067	0.0816493
0.127691	0.157616	0.0988462	0.0793669	0.250012	0.0352671
0.161117	0.227433	0.0783803	0.120832	0.192126	0.0361529
0.114585	0.152718	0.173534	0.0888347	0.0965064	0.0848687
0.0904801	0.11865	0.133527	0.129186	0.176979	0.0854056
0.0848049	0.142227	0.173367	0.192081	0.158877	0.0422825
0.165956	0.284489	0.172938	0.0791903	0.112975	0.0392536
0.0756394	0.149862	0.148748	0.0932332	0.172662	0.0351525
0.169923	0.168564	0.0748892	0.0792659	0.121534	0.0315156
0.135306	0.0964126	0.133298	0.146975	0.076984	0.0574264
0.118876	0.0883343	0.084256	0.16912	0.122516	0.0471467
0.173851	0.143952	0.113075	0.120699	0.159326	0.0206435
0.148748	0.155464	0.277121	0.0719937	0.22265	0.0504266
0.0714239	0.227924	0.0849041	0.21922	0.158754	0.040209
0.135858	0.124566	0.105621	0.226448	0.160373	0.0530682
0.0888347	0.164611	0.100156	0.119736	0.102778	0.0438571
0.113277	0.0783803	0.173682	0.0334384	0.143741	0.148126
0.223331	0.103072	0.238551	0.128441	0.102863	0.0526819
0.0852357	0.0952128	0.132967	0.122772	0.0927278	0.0310641
0.105621	0.100108	0.0616565	0.126864	0.120317	0.0575108
0.100156	0.0902911	0.190432	0.09112	0.0861504	0.03537
0.169759	0.125828	0.158878	0.102998	0.079621	0.031351
0.238751	0.0798151	0.102807	0.164967	0.125788	0.0983625
0.132967	0.118847	0.0784557	0.109341	0.0806905	0.0276998
0.0619522	0.084256	0.151558	0.0938459	0.116905	0.0317617
0.186237	0.256987	0.0785374	0.107262	0.223331	0.0925321
0.158878	0.134722	0.116516	0.166537	0.0812948	0.0534315
0.105014	0.0790906	0.103661	0.139513	0.0983484	0.0943655
0.0428321	0.0932332	0.134529	0.11523	0.0872853	0.0650453
0.147703	0.0792659	0.106523	0.112892	0.172347	0.0603615
0.0818194	0.150599	0.0745307	0.102101	0.195251	0.0373916
0.119418	0.168919	0.106058	0.0682737	0.125445	0.0400904
0.105522	0.120699	0.199067	0.0769789	0.0743115	0.0356615
0.134529	0.0716161	0.132645	0.124311	0.221486	0.0447548
0.106523	0.224654	0.0930009	0.0713087	0.140113	0.0871332
0.0711623	0.226448	0.117973	0.130399	0.102114	0.052052
0.108009	0.117956	0.100665	0.0818939	0.0867244	0.0511704
0.199067	0.0321279	0.0680007	0.192865	0.149764	0.054704
0.122244	0.13207	0.0831183	0.252986	0.131722	0.0417889
0.125924	0.119408	0.101825	0.264838	0.121649	0.0466529
0.109311	0.124004	0.0798685	0.151922	0.0966709	0.0475356
0.103302	0.0910001	0.158348	0.105436	0.120512	0.0171641
0.0673687	0.100995	0.0914285	0.135429	0.139077	0.0452177
0.0843901	0.164967	0.207654	0.107954	0.133627	0.101059
0.113267	0.109341	0.112581	0.104244	0.0805005	0.0255349
0.0798685	0.0972199	0.235554	0.099855	0.100603	0.138279
0.151339	0.105272	0.16157	2.10695	0.175983	0.202924
0.0914277	0.166537	0.10313	0.167607	0.120496	0.0669771
0.205484	0.154545	0.15789	0.137846	0.108094	0.0456844
0.201319	0.117268	0.102076	0.131887	0.103058	0.0780597
0.2236	0.121526	0.282331	0.0944124	0.105311	0.0649336
0.163376	0.0995191	0.172697	0.144332	0.0748821	0.0392081
0.107507	0.0695476	0.130154	0.157773	0.136599	0.0489628
0.150928	0.0757148	0.161322	0.106873	0.126598	0.0757245
0.100733	0.112832	0.111616	0.0615405	0.0801207	0.0650593
1.88647	0.0713087	0.137278	0.103831	0.12005	0.0746877
0.177831	0.137036	0.154041	0.111931	0.0868771	0.0369073
0.130154	0.0818169	0.113585	0.141942	0.196753	0.0846744
0.150306	0.186667	0.144991	0.130058	0.108164	0.0860288
0.10768	0.0876247	0.0962302	0.114313	0.270783	0.0800741
0.140019	0.277762	0.0909264	0.15192	0.151306	0.0496486
0.156517	0.14866	0.0837555	0.101104	0.0946143	0.0372634
0.113585	0.101193	0.200665	0.149044	0.14933	0.0601431
0.144995	0.133983	0.121527	0.103821	0.12883	0.0290483
0.0984641	0.117367	0.179162	0.0954786	0.121773	0.0562617
0.0909264	0.109828	0.15992	0.0810025	0.102438	0.0767069
0.0837555	0.102676	0.0964434	0.117187	3.44239	0.0356859
0.200665	0.296648	0.0607303	0.128487	0.14572	0.070629
0.121527	0.162591	0.15269	0.101105	0.112702	0.0260948
0.179162	0.137846	0.103261	0.0969615	0.138585	0.14759
0.15992	0.140026	0.0672807	0.200665	0.0950346	0.0647258
0.095318	0.0957662	0.152698	0.121527	0.154619	0.0311097
0.0607303	0.141955	0.104316	0.156672	0.138904	0.0333978
0.15269	0.147104	0.183694	0.150917	0.211471	0.0374611
0.111574	0.0796549	0.0854115	0.0803547	0.0665638	0.0379919
0.0672807	0.0600378	0.135193	0.087935	0.108958	0.0801596
0.175732	0.101232	0.168948	0.161185	0.286007	0.0834959
0.0976863	0.113281	0.107175	0.09501	0.124196	0.102984
0.205542	0.115227	0.154184	0.0632704	0.141108	0.0983146
0.0854983	0.13005	0.108025	0.165514	0.162082	0.0674498
0.145058	0.114313	0.143522	0.138775	0.156414	0.0824109
0.168948	0.149131	0.0437698	0.158945	0.109096	0.0712042
0.0884691	0.103152	0.0707434	0.114439	0.144059	0.0837244
0.154184	0.149044	0.0863225	0.129476	0.0856824	0.126036
0.112465	0.103821	0.134462	0.0538867	0.103106	0.0294672
0.143522	0.0932725	0.107229	0.250476	0.109814	0.0219353
0.0530301	0.0768582	0.142672	0.0864597	0.114103	0.0486944
0.0706025	0.11097	0.0978844	0.177227	0.136281	0.018457
0.0851085	0.143244	0.104641	0.194436	0.111117	0.0107301
0.130435	0.102292	0.108584	0.102156	0.0915481	0.0543042
0.106963	0.0969615	0.148704	0.131139	0.190383	0.0251208
0.215465	0.200665	0.0816285	0.113965	0.0844882	0.0472414
0.0978844	0.121527	0.103111	0.157464	0.160407	0.131777
0.104641	0.156672	0.14452	0.11134	0.166365	0.0885945
0.108584	0.150917	0.103562	0.11386	0.0936716	0.0453822
0.150596	0.0809957	0.0865075	0.0739543	0.152405	0.0409353
0.0816285	0.087935	0.0984	0.091615	0.152958	0.0351586
0.102597	0.161185	0.16588	0.114825	0.135042	0.0249342
0.144435	0.0925834	0.226817	0.102765	0.0733056	0.00428496
0.103548	0.0632704	0.185347	0.213254	0.177811	0.0333211
0.0861982	0.141904	0.0613606	0.112445	0.134937	0.0856002
0.0984	0.130297	0.123429	0.104291	0.138274	0.0247026
0.156116	0.166613	0.167444	0.106177	0.0901047	0.0624584
0.226958	0.121304	0.110788	0.155358	0.148899	0.0831396
0.188179	0.127493	0.0897218	0.173753	0.0364707	0.0237366
0.0627446	0.0526212	0.0492452	0.0806161	0.181343	0.0285716
0.126925	0.225303	0.212927	0.131849	0.114469	0.0637769
0.167444	0.0864247	0.124851	0.112283	0.210392	0.0691288
0.109637	0.166881	0.102962	0.0849842	0.200342	0.0370613
0.0897218	0.194436	0.109142	0.079973	0.102644	0.044476
0.0492452	0.121644	0.0976702	0.182316	0.143407	0.00415776
0.173855	0.131139	0.173144	0.22988	0.114964	0.00930525
0.121447	0.109442	0.20293	0.175016	0.140719	0.00865393
0.104376	0.157464	0.19618	0.0632542	0.145979	0.0274218
0.108974	0.105209	0.126789	0.129543	0.120222	0.0658091
0.0976702	0.114231	0.0914587	0.125293	0.0774453	0.0575975
0.177751	0.0741527	0.123327	0.116916	0.10717	0.0654239
0.20293	0.0926404	0.10298	0.0967268	0.114132	0.0784491
0.194639	0.118849	0.124927	0.0492376	0.100623	0.0490988
0.118118	0.103352	0.126839	0.201616	0.235152	0.0571078
0.0886876	0.153266	0.0865429	0.140497	0.0849582	0.0406143
0.12254	0.112445	0.1545	0.110631	0.086386	0.0468883
0.106947	0.104291	0.126601	0.11956	0.124959	0.0576686
0.137286	0.106177	0.123531	0.0861338	0.14473	0.0761539
0.132802	0.155462	0.106233	0.148703	0.166255	0.0654668
0.0874241	0.173753	0.13625	0.139727	0.136528	0.0653632
0.160977	0.0810728	0.193444	0.249961	0.142849	0.066202
0.126601	0.131677	0.153036	0.138444	0.0866599	0.0771026
0.120411	0.112301	0.105108	0.153806	0.091841	0.0625507
0.106233	0.0852932	0.296246	0.121402	0.0895067	0.0304447
0.138264	0.079973	0.117281	0.123231	0.13753	0.304518
0.181281	0.178923	0.207791	0.120077	0.205414	0.0921084
0.148589	0.229728	0.184908	0.144157	0.147051	0.0240682
0.0896504	0.172224	0.158321	0.105055	0.0724035	0.129572
0.300223	0.0618364	0.122058	0.127101	0.150473	0.0782145
0.117542	0.125915	0.185282	0.135352	0.107854	0.0841305
0.175646	0.125293	0.169799	0.132451	0.115917	0.0643936
0.184908	0.118134	0.0882302	0.0736675	0.110369	0.071732
0.157868	0.0967268	0.125032	0.177344	0.0884197	0.284005
0.122058	0.0492376	0.143926	0.146391	0.163924	0.109502
0.176426	0.232071	0.152675	0.141801	0.119816	0.13119
0.164397	0.144287	0.141021	0.0919393	0.0957066	0.0388293
0.138804	0.108689	0.126082	0.204991	0.109502	0.144231
0.124972	0.120378	0.137627	0.100213	0.0878458	0.0615089
0.143926	0.0861338	0.123071	0.128577	0.176904	0.0496931
0.149665	0.144213	0.136266	0.192438	0.176735	0.0515589
0.141021	0.139727	0.0907424	0.152021	0.173519	0.0502897
0.122868	0.251728	0.107156	0.0881693	0.118975	0.0223601
0.127065	0.149099	0.134915	0.165244	0.160591	0.0555719
0.11489	0.159807	0.0997046	0.170611	0.126524	0.0523553
0.137198	0.12571	0.102056	2.89781	0.11233	0.0814396
0.0906832	0.119962	0.226728	0.121896	0.129296	0.0236956
0.106089	0.117914	0.206663	0.161567	0.119898	0.146655
0.129374	0.141457	0.118653	0.124328	0.0923314	0.0704218
0.0933133	0.104881	0.084501	0.158796	0.147512	0.0933831
0.102056	0.120885	0.130049	0.104855	0.172027	0.0351554
0.226728	0.135352	0.175813	0.138881	0.13303	0.0837809
0.206663	0.135571	0.0889889	0.123218	0.119724	0.0734957
0.12293	0.0736675	0.122014	0.125176	0.136598	0.0428572
0.084501	0.175336	0.235409	0.0903754	0.171015	0.0704615
0.133979	0.159398	0.16269	0.108394	0.127752	0.0733035
0.175813	0.14467	0.128203	0.148007	0.0955984	0.0290826
0.0889889	0.107416	0.186417	0.117983	0.209936	0.0185726
0.116691	0.16853	0.153696	0.114563	0.0797151	0.0686656
0.235409	0.0999676	0.197965	0.168485	0.136221	0.08036
0.163966	0.159948	0.14663	0.203888	0.176198	0.130365
0.125959	0.192438	0.0770527	0.110336	0.173496	0.108291
0.177243	0.152354	0.09982	0.0853387	0.140575	0.0372903
0.153696	0.0881693	0.0706457	0.125007	0.179231	0.0347021
0.197965	0.16261	0.140657	0.178554	0.156216	0.0388768
0.150858	0.176371	0.202016	0.0889889	2.9677	0.0831844
0.0986583	3.43849	0.172273	0.132399	0.103888	0.0912308
0.09982	0.122218	0.148424	0.229071	0.151245	0.0834472
0.0748805	0.161567	0.127504	0.165106	0.146167	0.0770815
0.138752	0.126434	0.0794558	0.123728	0.131902	0.0327018
0.202569	0.158796	0.172827	0.162147	0.105107	0.0564748
0.166864	0.108205	0.187037	0.162771	0.123401	0.116808
0.148424	0.14988	0.103594	0.182005	0.138399	0.0538531
0.116217	0.131526	0.119688	0.130485	0.128928	0.0488201
0.0794558	0.12432	0.146861	0.0986583	0.0950762	0.0263184
0.172827	0.090447	0.145193	0.103607	0.113985	0.0569401
0.186833	0.109191	0.163273	0.0850505	0.13506	0.0862777
0.103594	0.153379	0.122684	0.149204	0.121176	0.102091
0.117112	0.124749	0.120106	0.150385	0.137369	0.0617497
0.146861	0.114563	0.295182	0.167802	0.215083	0.0396618
0.137823	0.168485	0.150619	0.171702	0.170401	0.189567
0.163273	0.203888	0.073904	0.137821	0.131019	0.0668309
0.123378	0.10605	0.114237	0.092605	0.0934575	0.0650953
0.115751	0.0853387	0.112765	0.163088	0.13713	0.0442286
0.28318	0.121143	0.0765051	0.20448	0.176735	0.0912912
0.147695	0.178554	0.108111	0.0863581	0.0406596	0.00603866
0.0653785	0.0889889	0.107958	0.120297	0.109572	0.0967614
0.114237	0.137864	0.135945	0.136754	0.25088	0.067701
0.107722	0.229071	0.200848	0.169992	0.166799	0.111715
0.070959	0.163978	0.120533	0.177225	0.113289	0.103311
0.108195	0.123728	0.138714	0.128169	0.17774	0.0415055
0.107988	0.176392	0.156929	0.12128	0.143164	0.0749244
0.131057	0.162771	0.137678	0.148051	0.16179	0.055861
0.207016	0.182005	0.0706596	0.136	0.135997	0.0140081
0.159655	0.134659	0.125094	0.082968	0.088781	0.0483951
0.133934	0.0770527	0.112228	0.101795	0.145078	0.0266743
0.152174	0.103607	0.136354	0.164481	0.0789261	0.0788296
0.133785	0.0798637	0.232887	0.0697888	0.165036	0.0403501
0.0753241	0.154542	0.157012	0.123061	0.190875	0.0326292
0.125094	0.149987	0.139869	0.145523	0.174116	0.0522955
0.104157	0.172579	0.127178	0.113709	0.194701	0.0104176
0.136354	0.171702	0.171367	0.199505	0.116078	0.00893895
0.274431	0.139332	0.22252	0.158623	0.0975955	0.00532264
0.170131	0.092605	0.0643863	0.119717	0.155162	0.0350036
0.139844	0.163088	0.0676832	0.146274	0.329058	0.0516094
0.132073	0.204759	0.240798	0.127183	0.115267	0.0594861
0.171367	0.0863581	0.0801362	0.0650137	0.112245	0.0178793
0.221186	0.122902	0.066867	0.134371	0.126619	0.0488633
0.0586053	0.136754	0.12834	0.12226	0.187204	0.0618833
0.0749149	0.173585	0.220803	0.152469	0.171564	0.0970522
0.279341	0.177225	0.116659	0.213749	0.1385	0.116671
0.10149	0.125559	0.103849	0.150028	0.123097	0.0332597
0.0687782	0.123802	0.12859	0.122346	0.161366	0.0454093
0.116591	0.155724	0.0857423	0.120893	0.149986	0.0256357
0.197448	0.138526	0.104284	0.145405	0.0671184	0.0728856
0.118504	0.0883979	0.110498	0.187153	0.107873	0.0192109
0.101176	0.101795	0.100842	0.0845039	0.165168	0.0579594
0.130665	0.170788	0.15279	0.0753287	0.0850738	0.0678805
0.0857423	0.0752739	0.084454	0.31011	0.120325	0.0349462
0.104284	0.123094	0.19467	0.114227	0.141319	0.0784403
0.110498	0.14548	0.171813	0.0519412	0.121084	0.0641883
0.10957	0.117777	0.0884785	0.135494	0.188623	0.0895515
0.144112	0.191821	0.133741	0.136114	0.163888	0.100879
0.0890282	0.117815	0.0835258	0.142856	0.144534	0.0116966
0.188747	0.124223	0.177914	0.117309	0.150475	0.0331022
0.209028	0.150889	0.114745	0.130763	0.118009	0.0644884
0.0884785	0.131019	0.13735	0.0831505	0.0909465	0.0706772
0.125681	0.0584995	0.189636	0.103993	0.147416	0.0702708
0.0835258	0.134371	0.0975499	0.170686	0.148761	0.0677021
0.177914	0.12995	0.14505	0.110506	0.135615	0.0504971
0.114745	0.152469	0.134262	0.137706	0.38598	0.0507681
0.13735	0.207383	0.14004	0.0926351	0.163715	0.0798085
0.179901	0.137239	0.110884	0.145102	0.150067	0.0673171
0.0975499	0.121244	0.200013	0.192623	0.128111	0.070826
0.14505	0.115772	0.153554	0.0754966	0.16749	0.0541502
0.134262	0.145405	0.172159	0.140984	0.229638	0.0731453
0.140035	0.213935	0.126892	0.104569	0.0943451	0.0659259
0.110884	0.0977011	0.129663	0.169172	0.11921	0.022697
0.200013	0.0677782	0.143427	0.116965	0.371812	0.134078
0.151828	0.212701	0.0961383	0.134446	0.175016	0.0290171
0.176206	0.0942551	0.155329	0.174247	0.0797563	0.0905562
0.124678	0.049664	0.0742519	0.112922	0.132042	0.0371053
0.138548	0.136459	0.166681	0.127648	0.147521	0.120506
0.148502	0.160908	0.0719597	0.122565	0.130515	0.0296927
0.0919507	0.141409	0.13675	0.117851	0.113564	0.0332536
0.158121	0.113619	0.118132	0.0917337	0.117399	0.0917703
0.0742519	0.128685	0.146502	0.206349	0.105452	0.0440041
0.162693	0.0831505	0.190274	0.135014	0.108069	0.12461
0.0819541	0.103993	0.188932	0.144402	0.128217	0.0994366
0.13675	0.170686	0.103384	0.128547	0.106267	0.0646173
0.118132	0.101726	0.153183	0.133649	0.0967886	0.105379
0.146502	0.147504	0.171532	0.134189	0.101948	0.0657243
0.182282	0.0882896	0.103737	0.0919507	0.138082	0.134814
0.18315	0.150472	0.240996	0.158121	0.233353	0.261517
0.103384	0.154092	0.175875	0.114565	0.11838	0.0946689
0.119826	0.0754966	0.126106	0.151831	0.148958	0.121845
0.171532	0.149499	0.0664309	0.0833906	0.0953585	0.0232024
0.109495	0.104569	0.0978735	0.177877	0.171616	0.0505989
0.237809	0.169172	0.168117	0.103914	0.0946936	0.0513483
0.181085	0.116965	0.131437	0.23455	0.142417	0.0378496
0.126106	0.134446	0.169616	0.17042	0.203907	0.0166224
0.0795867	0.183756	0.111711	0.188917	0.109467	0.0583647
0.0978735	0.112922	0.0666738	0.0844956	0.128953	0.045032
0.168117	0.127648	0.10055	0.141578	0.104169	0.0300452
0.131437	0.122565	0.240509	0.192032	0.125025	0.0752043
0.169616	0.119196	0.10508	0.129948	0.108361	0.0794725
0.108109	0.0917337	0.102668	0.108989	0.183538	0.089878
0.0787393	0.206349	0.13682	0.142994	0.133857	0.0919403
0.10055	0.136694	0.148338	0.182173	0.145594	0.10901
0.244558	0.139117	0.168999	0.0837163	0.129068	0.0607949
0.0987783	0.130839	0.129169	0.131115	0.128996	0.121923
0.113697	0.124547	0.0910818	0.184964	0.14503	0.0248038
0.13682	0.128733	0.152206	0.127845	0.0967546	0.0121566
0.144927	0.0961383	0.110472	0.169612	0.193306	0.0039214
0.168999	0.155329	0.170029	0.107927	0.112972	0.0706278
0.129085	0.114565	0.127467	0.12622	0.138677	0.0515639
0.0910818	0.155857	0.192941	0.131227	0.0994322	0.0881085
0.157741	0.0729839	0.153004	0.221832	0.127871	0.0738286
0.114284	0.177877	0.140127	0.0900286	0.153507	0.0911719
0.170029	0.103914	0.156621	0.170873	0.145286	0.0704992
0.12863	0.23455	0.104424	0.150134	0.144368	0.0734432
0.20384	0.177588	0.15302	0.141596	0.22946	0.0688926
0.15788	0.194902	0.0713424	0.179547	0.104703	0.0533307
0.140127	0.0844956	0.104624	0.133297	0.143753	0.0559905
0.156564	0.153559	0.101637	0.100324	0.173905	0.0491468
0.108954	0.192032	0.130203	0.170537	0.125473	0.0409828
0.15302	0.124281	0.109581	0.105389	0.107541	0.0846256
0.0713424	0.159559	0.154942	0.197977	0.132784	0.0959427
0.106143	0.138168	0.0962088	0.125139	0.0874081	0.0500548
0.0988951	0.182173	0.131988	0.155713	0.0260825	0.0755164
0.117356	0.0838454	0.115338	0.129389	0.144432	0.0804023
0.110664	0.131115	0.107838	0.156893	0.171436	0.025452
0.271946	0.184964	0.194041	0.161998	0.155382	0.0161774
0.0899632	0.127845	0.130469	0.117177	0.189043	0.0785479
0.139844	0.169612	0.158237	0.156184	0.127639	0.0846133
0.112551	0.111525	0.132188	0.0570805	0.1025	0.0823669
0.119467	0.0949426	0.224732	0.101239	0.102887	0.0726375
0.194041	0.131227	0.138433	0.0923243	0.260865	0.207167
0.127172	0.217027	0.176471	0.125318	0.098513	0.119738
0.158237	0.0957028	0.16212	0.118718	0.106176	0.0857048
0.13931	0.138454	0.146145	0.336669	0.136755	0.077274
0.224732	0.150134	0.139953	0.0890945	0.1657	0.105514
0.138433	0.1447	0.0874217	0.124744	0.177442	0.0762377
0.205925	0.179547	0.220689	0.104535	0.177787	0.12037
0.1691	0.13339	0.115441	0.10394	0.116607	0.0934602
0.146145	0.164416	0.101058	0.187713	0.143719	0.0925894
0.139953	0.100324	0.112177	0.125542	0.114594	0.0553465
0.0855737	0.101495	0.0926397	0.152861	0.166465	0.0649113
0.220689	0.197977	0.226257	0.103976	0.138425	0.117167
0.114312	0.126464	0.183425	0.201162	0.149162	0.0822713
0.101058	0.151629	0.207678	0.141092	0.161652	0.090398
0.101758	0.125577	0.123943	0.188601	0.11815	0.048736
0.0926397	0.156893	0.089637	0.156342	0.162286	0.0813915
0.226937	0.162508	0.123163	0.115979	0.123506	0.0743077
0.183425	0.112712	0.101985	0.239682	0.116535	0.0487821
0.207678	0.156184	0.105516	0.11269	0.0879801	0.0683294
0.123943	0.0570805	0.284575	0.198304	0.111161	0.0869117
0.0957581	0.0998464	0.0494432	0.117938	0.0874873	0.046977
0.127624	0.0950553	0.074884	0.112463	0.140691	0.0180493
0.101985	0.145131	0.0171791	0.124142	0.128554	0.124152
0.138608	0.117552	0.0892769	0.102784	0.309679	0.0831598
0.145847	0.198029	0.0855961	0.230274	0.0826935	0.103589
0.114551	0.0952077	0.0652352	0.182596	0.139931	0.072814
0.128358	0.117463	0.265686	0.202211	0.102153	0.0764152
0.189912	0.106947	0.0596891	0.122941	0.0914944	0.0524682
0.167853	0.0892676	0.0536153	0.084569	0.182722	0.076666
0.189181	0.187713	0.011528	0.117272	0.14513	0.016148
0.138283	0.127642	0.0148811	0.0846616	0.198525	0.0158734
0.158191	0.152861	0.0650678	0.0192783	0.122702	0.102438
0.216676	0.0963622	0.0144333	0.017964	0.197608	0.0357489
0.113879	0.201162	0.0329545	0.0218092	0.296865	0.0468321
0.122657	0.141092	0.0480911	0.00936254	0.216878	0.0404842
0.143896	0.189061	0.0196685	0.00403538	0.117476	0.0557484
0.165942	0.190141	0.028906	0.00284754	0.119545	0.109109
0.0711082	0.115979	0.0492215	0.00735913	0.230653	0.0757419
0.101859	0.239682	0.0877217	0.00618308	0.0944838	0.0538607
0.108736	0.114753	0.058986	0.00175607	0.225037	0.0634939
0.146043	0.198304	0.0509563	0.0146351	0.116659	0.0609158
0.104966	0.119078	0.0320505	0.00926663	0.119316	0.034408
0.20164	0.112463	0.0163368	0.0433244	0.095268	0.0333284
0.159815	0.136384	0.0212918	0.010209	0.0732571	0.0591771
0.196638	0.102784	0.0218157	0.00224495	0.239273	0.0301872
0.168356	0.229707	0.0518139	0.00388638	0.161331	0.0579205
0.104518	0.182596	0.0282302	0.00449658	0.20911	0.00968908
0.145035	0.202211	0.00954526	0.221706	0.108502	0.0114039
0.128208	0.122941	0.0426503	0.013541	0.0961232	0.037149
0.0735744	0.0814144	0.0537415	0.00629175	0.125784	0.0437611
0.178948	0.116637	0.0226429	0.0150352	0.0853852	0.0198676
0.0919936	0.0846616	0.144129	0.0091994	0.133671	0.0286657
0.362836	0.0654918	0.0452482	0.00265016	0.168831	0.042262
0.125671	0.409875	0.0704367	0.0156533	0.104801	0.0610181
0.146803	0.0919424	0.0395503	0.00747538	0.159215	0.0428212
0.0934447	0.180057	0.022062	0.00440432	0.0727924	0.0568029
0.0665865	0.173363	0.149721	0.0802556	0.179091	0.0837899
0.102024	0.168977	0.0646207	0.00320723	0.171202	0.0791211
0.101873	0.171838	0.0588247	0.0418282	0.0959513	0.061832
0.173018	0.0996294	0.29946	0.059979	0.167259	0.248723
0.153305	0.212647	0.0639697	0.00517662	0.219296	0.0763998
0.238615	0.20244	0.020099	0.00174206	0.093609	0.0582283
0.209387	0.123008	0.0386916	0.0187367	0.118814	0.112321
0.23463	0.105853	0.0291301	0.00318437	0.134908	0.0174722
0.363634	0.138734	0.0349749	0.00960657	0.176538	0.0505337
0.11003	0.134391	0.096638	0.0760439	0.109735	0.0681027
0.157953	0.0969926	0.0211769	0.015588	0.121386	0.0844679
0.186112	0.120594	0.0293857	0.0115661	0.07571	0.068521
0.0731268	0.123237	0.00794963	0.00672095	0.149544	0.0779075
0.114568	0.120539	0.0295405	0.004097	0.151848	0.0395772
0.156515	0.102904	0.0344448	0.00182279	0.249264	0.0610056
0.147375	0.239205	0.0540282	0.00195396	0.23387	0.0543879
0.187232	0.228526	0.0189537	0.0178953	0.214037	0.0675328
0.087827	0.223792	0.0147274	0.0637002	0.161936	0.100501
0.10792	0.137705	0.0141379	0.0104838	0.106331	0.110042
0.110522	0.0940365	0.0776035	0.0384026	0.177013	0.0540304
0.118258	0.13009	0.031285	0.0464375	0.128241	0.0395685
0.111358	0.138729	0.0146909	0.00220294	0.0786298	0.0944223
0.317779	0.089095	0.0129923	0.00708515	0.126736	0.0747282
0.134564	0.198502	0.0512928	0.00309773	0.0926255	0.0684667
0.0992713	0.0847436	0.0441264	0.00460551	0.362572	0.0852587
0.110959	0.0879735	0.0226616	0.00625715	0.131667	0.0500803
0.231	0.126875	0.0578997	0.0552982	0.148722	0.0567448
0.164332	0.159452	0.04598	0.0496974	0.0834359	0.0663043
0.146854	0.102051	0.0412592	0.00944151	0.0785674	0.0808435
0.111244	0.188375	0.0149634	0.00373098	0.0937744	0.078487
0.135326	0.101783	0.0499747	0.002843	0.0832138	0.0660188
0.138821	0.0836606	0.0277696	0.00264936	0.17444	0.0483154
0.124169	0.177941	0.024803	0.00383318	0.157451	0.0158277
0.103761	0.159286	0.0249068	0.00345417	0.209975	0.0556248
0.128536	0.246765	0.00694551	0.235325	0.208258	0.0286478
0.0954792	0.198416	0.00836124	0.00408801	0.24629	0.066901
0.0828129	0.230705	0.0325077	0.00250969	0.141065	0.0313819
0.167856	0.162447	0.0765873	0.00248101	0.111096	0.0699781
0.236398	0.125099	0.0363711	0.0062445	0.199691	0.0175949
0.121734	0.138429	0.0251333	0.0521143	0.194868	0.0399076
0.105875	0.197736	0.0400617	0.00961738	0.0803629	0.0233308
0.0744068	0.0601666	0.0462166	0.0211422	0.118311	0.0422686
0.101704	0.128655	0.021087	0.00300592	0.173928	0.0292513
0.119712	0.18091	0.00209416	0.00813579	0.12843	0.0506132
0.169121	0.112983	0.061847	0.0163404	0.206025	0.0322655
0.148132	0.0821179	0.08816	0.00150942	0.135864	0.0162699
0.144864	0.0865247	0.0702808	0.00364471	0.10459	0.0834829
0.0908343	0.102141	0.0283451	0.00272652	0.148638	0.0743723
0.168606	0.102978	0.0332086	0.0335286	0.145781	0.0860733
0.136272	0.119815	0.0117203	0.0131334	0.149969	0.0952822
0.0857719	0.275539	0.0450702	0.00813715	0.275558	0.034723
0.118108	0.247717	0.0256428	0.00670448	0.121155	0.0431863
0.163262	0.11457	0.0218902	0.00874695	0.0874875	0.0447461
0.202736	0.0812336	0.0354048	0.0169921	0.106322	0.0660314
0.130017	0.112601	0.00501312	0.0208773	0.189289	0.0217001
0.135824	0.232607	0.0349719	0.00451694	0.177382	0.0471301
0.101908	0.199668	0.05165	0.00322241	0.147922	0.0772996
0.0839487	0.132748	0.0467368	0.0131994	0.120815	0.0967189
0.128635	0.126979	0.0237867	0.0173556	0.131354	0.0623416
0.114919	0.142578	0.0434377	0.00547721	0.102748	0.0980866
0.0919475	0.0939304	0.0195924	0.0512373	0.111223	0.0599204
0.12346	0.1005	0.03029	0.0487009	0.104925	0.0553726
0.134621	0.0862134	0.064028	0.00116419	0.130832	0.0752438
0.099036	0.145785	0.00511162	0.00141622	0.089166	0.0252947
0.0835274	0.0866815	0.0753826	0.0023897	0.0932225	0.0481962
0.129846	0.10338	0.0680316	0.01627	0.161313	0.078658
0.138474	0.206111	0.0221427	0.062777	0.283616	0.0404757
0.217842	0.22381	0.0210637	0.00283338	0.140944	0.0662416
0.0668635	0.130938	0.0100212	0.00507689	0.0853665	0.0578287
0.117568	0.101255	0.0436612	0.0185293	0.0902722	0.0435987
0.123573	0.0711365	0.0570157	0.00515319	0.0856237	0.0306874
0.116194	0.0890161	0.0956305	0.00482909	0.120784	0.0390625
0.120636	0.115934	0.0334746	0.00493717	0.182403	0.0506009
0.184634	0.149585	0.0180235	0.00276242	0.134569	0.0768817
0.129698	0.150851	0.0688159	0.00094185	0.140602	0.195374
0.066947	0.122829	0.02309	0.00431737	0.0886583	0.0610988
0.745553	0.0933479	0.0350497	0.00203085	0.134709	0.0543415
0.22571	0.114347	0.026054	0.00359607	0.158005	0.0675638
0.14211	0.289788	0.0536632	0.00160285	0.0954679	0.0419247
0.221975	0.0883628	0.00896914	0.0116653	0.101407	0.055611
0.142227	0.0883319	0.038425	0.012803	0.14878	0.074955
0.132137	0.178968	0.0618082	0.00118764	0.190224	0.0372341
0.167631	0.189293	0.0394819	0.0018989	0.149896	0.0439025
0.103898	0.121151	0.0392375	0.00172943	0.162202	0.0571765
0.111678	0.147583	0.11094	0.00477871	0.105448	0.047381
0.0913582	0.100373	0.0226844	0.0582322	0.0818445	0.0519325
0.0900061	0.0839487	0.0309986	0.0267204	0.1005	0.0999674
0.101552	0.116645	0.0698044	0.030231	0.114739	0.136998
0.131284	0.115367	0.0358868	0.091351	0.0883053	0.0717605
0.118371	0.0850207	0.0710713	0.0439767	0.123741	0.0338773
0.111768	0.108498	0.032733	0.014767	0.117093	0.083008
0.106587	0.175007	0.0906878	0.00212462	0.112011	0.0403609
0.142618	0.139488	0.00926223	0.0319517	0.129262	0.0290636
0.0910543	0.0801693	0.0792582	0.0023193	0.0893793	0.0581102
0.0881933	0.106611	0.0602053	0.00726995	0.235337	0.0743032
0.145589	0.146473	0.00357378	0.0144276	0.0581967	0.0402527
0.164055	0.217913	0.00856311	0.00291054	0.111017	0.060648
0.232507	0.0659575	0.0250862	0.0352277	0.124486	0.0872496
0.503758	0.132024	0.0494713	0.00211717	0.100389	0.0167741
0.0997465	0.110071	0.0244294	0.00383861	0.151358	0.0801759
0.179426	0.11285	0.0253767	0.00535738	0.177225	0.050929
0.0952226	0.113149	0.0332076	0.00329529	0.153353	0.0613619
0.157099	0.182567	0.00177795	0.00180155	0.076215	0.0299479
0.105386	0.129746	0.0224948	0.0162242	0.69075	0.0715083
0.118308	0.0800303	0.00957522	0.00311525	0.176913	0.044132
0.146874	0.229152	0.0385848	0.00144811	0.14077	0.0645503
0.103024	0.212278	0.0266843	0.0119179	0.227453	0.0342304
0.107707	0.155835	0.0199151	1.08884e-06	0.180078	0.0629146
0.150493	0.193177	0.0788244	0.00407399	0.173663	0.0977202
0.120795	0.162115	0.0367369	0.0151337	0.138347	0.0606356
0.261464	0.18135	0.0100638	0.0325246	0.105808	0.0372334
0.131004	0.174865	0.0209703	0.00688346	0.0982105	0.0316623
0.120732	0.104556	0.045956	0.0113118	0.0881623	0.0211491
0.0928909	0.0887259	0.0403626	0.0401826	0.123114	0.0450196
0.0762384	0.0924552	0.0315873	0.0135268	0.12035	0.00516194
0.0725295	0.11109	0.200296	0.0110923	0.137728	0.0472004
0.141389	0.107144	0.0420101	0.00368092	0.122909	0.0320212
0.102543	0.14078	0.0637804	0.0214932	0.121445	0.0420805
0.19573	0.157071	0.0163659	0.00487683	0.107718	0.0635396
0.0984812	0.117649	0.123285	0.00293362	0.168717	0.0703743
0.12231	0.107673	0.0174247	0.00218667	0.0684124	0.0753079
0.104947	0.175673	0.0166427	0.0424455	0.10726	0.0235542
0.162211	0.086322	0.0195295	0.0473688	0.119055	0.102799
0.122139	0.103451	0.0329222	0.0019659	0.132346	0.0160351
0.144473	0.146166	0.0220651	0.00900232	0.215899	0.0415373
0.100964	0.175763	0.053004	0.00234088	0.406107	0.0354704
0.0890032	0.243456	0.0571829	0.00183844	0.0896903	0.150262
0.224569	0.362563	0.0289577	0.00279746	0.174659	0.036285
0.152849	0.10733	0.0308567	0.0228707	0.074894	0.0183979
0.141417	0.343062	0.0252463	0.00757104	0.145245	0.0524016
0.0999587	0.0900853	0.0388153	0.0101941	0.104934	0.0117505
0.212378	0.159349	0.113328	0.00343156	0.126795	0.0648571
0.0699987	0.105386	0.0489841	0.00869396	0.151019	0.0257339
0.119036	0.130059	0.0206965	0.0361782	0.0971822	0.047765
0.143069	0.146875	0.197157	0.0329217	0.112034	0.0338406
0.135585	0.0945438	0.00818346	0.0171542	0.170822	0.0517868
0.176608	0.110656	0.0384082	0.0822728	0.0999432	0.0613318
0.190767	0.150988	0.031791	0.00388689	0.242875	0.0267701
0.153874	0.133881	0.0244164	0.0062301	0.131436	0.0128362
0.121341	0.206232	0.0252551	0.00460483	0.144896	0.0480098
0.0791537	0.109821	0.0201313	0.00357614	0.0987786	0.0830759
0.0872185	0.0933618	0.0191827	0.00452011	0.0832483	0.0662112
0.0867181	0.0887971	0.0263414	0.0434051	0.0562012	0.181567
0.1523	0.0725687	0.0690211	0.0319382	0.140259	0.0343371
0.099653	0.0692384	0.0206503	0.00748224	0.105804	0.0382003
0.147093	0.1308	0.0210532	0.00797017	0.16598	0.0349532
0.0734414	0.115561	0.007315	0.0490148	0.0994015	0.0309522
0.197954	0.220286	0.0162348	0.00262033	0.117174	0.034324
0.153284	0.125135	0.00712561	0.00856423	0.114218	0.0446396
0.130155	0.125604	0.0314519	0.00989455	0.207154	0.0359495
0.153735	0.100805	0.00859809	0.00813341	0.138594	0.0304758
0.101671	0.197363	0.0296672	0.0242369	0.157882	0.0484452
0.140541	0.127836	0.0775943	0.0342424	0.193668	0.025929
0.132364	0.150022	0.011993	0.00154902	0.0910576	0.0316343
0.10405	0.100328	0.0219485	0.00180554	0.145631	0.03079
0.114825	0.0911645	0.061936	0.00231894	0.124247	0.0218225
0.125178	0.125568	0.0141811	0.00296136	0.158576	0.0350329
0.0679346	0.162245	0.0344622	0.00795334	0.103078	0.0273442
0.0975249	0.193376	0.0924285	0.00412073	0.146504	0.0305863
0.147633	0.097063	0.0311106	0.0145891	0.111665	0.0374815
0.0837111	0.153536	0.0426069	0.0342833	0.112793	0.0755323
0.0962364	0.0992702	0.0359065	0.00528813	0.171915	0.084011
0.110641	0.123773	0.0142215	0.00220611	0.142676	0.0633706
0.0755427	0.148638	0.0245643	0.0490135	0.150691	0.0613836
0.113519	0.168577	0.0241496	0.00752127	0.173479	0.0228101
0.133592	0.143774	0.0199998	0.00177976	0.118649	0.0313365
0.152694	0.206931	0.0251982	0.0258659	0.146927	0.0751008
0.103686	0.125555	0.0266934	0.0237054	0.0824102	0.153375
0.118218	0.144063	0.0409249	0.00265856	0.0693151	0.0705656
0.0771656	0.0759524	0.0710668	0.0545808	0.0928002	0.043472
0.0697067	0.0734146	0.0482796	0.0577889	0.124293	0.0818556
0.0859567	0.0771622	0.0490155	0.0315106	0.113741	0.0606112
0.267291	0.12979	0.223121	0.0121869	0.127602	0.0429949
0.112806	0.115048	0.288878	0.00485829	0.0857938	0.0173571
0.112629	0.149587	0.0514053	0.0435695	0.0908817	0.0667478
0.149751	0.0638316	0.0497572	0.00453303	0.126923	0.0614478
0.0782411	0.0599316	0.126899	0.00676674	0.138415	0.0384925
0.0601163	0.135364	0.0085257	0.00301688	0.146567	0.0523802
0.113025	0.186201	0.0361707	0.00168891	0.109879	0.0634445
0.109912	0.161821	0.0725609	0.00726961	0.112818	0.0493511
0.104649	0.0860528	0.0257529	0.0258858	0.132757	0.0719268
0.151782	0.180941	0.00755281	0.00720608	0.112878	0.0489392
0.123497	0.0922266	0.0185406	0.014659	0.126756	0.161892
0.143587	0.10412	0.0106944	0.00929736	0.120393	0.334644
0.136015	0.110622	0.0561786	0.00509861	0.0478821	0.0546572
0.167346	0.128231	0.0248698	0.00377419	0.0700629	0.0284101
0.127648	0.0924441	0.0678235	0.00682001	0.142329	0.134696
0.174254	0.094717	0.0163782	0.00276044	0.0842962	0.007185
0.386255	0.140374	0.00581126	0.0057639	0.119067	0.0484942
0.111134	0.0852488	0.0316886	0.00546545	0.153507	0.0323416
0.134913	0.117507	0.0687946	0.00336724	0.0733527	0.0341499
0.193305	0.0859679	0.0356527	0.00239636	0.113708	0.0075564
3.88585	0.0787878	0.0148328	0.00117513	0.161683	0.0291748
0.200219	0.12456	0.022382	0.00499738	0.149919	0.0774168
0.12724	0.137007	0.0472652	0.00504875	0.105595	0.117874
0.109161	0.137824	0.0372131	0.00506061	0.0931983	0.0501374
0.136573	0.103114	0.0383567	0.0217713	0.074259	0.0604215
0.1181	0.0995084	0.0259801	0.0109337	0.0702233	0.0495028
0.100368	0.0986092	0.0379008	0.161552	0.103303	0.0112363
0.0868113	0.0769532	0.0352736	0.0061478	0.175287	0.021002
0.103471	0.102269	0.0355363	0.0172434	0.112046	0.0718585
0.17285	0.366226	0.119097	0.00883023	0.100566	0.119577
0.0963075	0.134282	0.0431408	0.000724633	0.157855	0.0780805
0.0920428	0.130066	0.016896	0.00182946	0.0925679	0.0473801
0.0779603	0.133874	0.0810722	0.00344836	0.081668	0.0526194
0.0816604	0.0809078	0.0502444	0.0627147	0.117776	0.0928933
0.156952	0.0568794	0.0150714	0.038947	0.0970786	0.0464045
0.129062	0.112016	0.0366029	0.0048423	0.130668	0.0818146
0.093447	0.122211	0.0539457	0.0696065	0.123332	0.0465196
0.102722	0.100544	0.0435225	0.00980343	0.128531	0.0372708
0.589539	0.141384	0.00518929	0.00172592	0.152782	0.0757252
0.1414	0.103014	0.0378251	0.0217114	0.117439	0.121427
0.130471	0.138277	0.0715227	0.00443971	0.175052	0.0574031
0.095729	0.195922	0.0417691	0.00434011	0.126309	0.0647855
0.0893842	0.179225	0.0300105	0.0030941	0.146146	0.0765693
0.108488	0.103278	0.032468	0.00635024	0.10435	0.0445312
0.196934	0.213748	0.0725042	0.00344644	0.115348	0.086643
0.0940728	0.110242	0.00557452	0.0100342	0.161644	0.0330366
0.184153	0.137221	0.0243249	0.0263443	0.204814	0.0894678
0.146222	0.194762	0.0523116	0.00259669	3.90967	0.0837609
0.137727	0.160827	0.0503499	0.00130546	0.166024	0.0660866
0.132585	3.80391	0.0440034	0.0180098	0.140038	0.0681583
0.115704	0.164572	0.0649628	0.00707865	0.109774	0.042832
0.137451	0.12745	0.0079353	0.0206551	0.126729	0.036774
0.133303	0.10383	0.00651466	0.0189919	0.130442	0.0589537
0.0998307	0.117485	0.0103517	0.00639819	0.0949792	0.0714984
0.169472	0.134651	0.0566721	0.0168208	0.133639	0.0484361
0.0446544	0.0970886	0.0361625	0.00442376	0.086531	0.0761023
0.114015	0.123468	0.0024696	0.00419243	0.15802	0.0476682
0.096908	0.0944699	0.0294617	0.0174858	0.0825101	0.028741
0.113538	0.214091	0.0558353	0.0136388	0.0902448	0.0640331
0.112937	0.092514	0.0410315	0.0273716	0.100449	0.0156372
0.139793	0.0976058	0.0429181	0.00797814	0.13114	0.0990047
0.103305	0.111623	0.0621721	0.0118489	0.108615	0.057916
0.0973449	0.105197	0.016437	0.0592105	0.135595	0.0715186
0.139209	0.133977	0.0194599	0.311659	0.105852	0.0610296
0.0954835	0.134713	0.00290995	0.0579235	0.104144	0.041764
0.123906	0.105454	0.0748067	0.0013752	0.210539	0.114972
0.130189	0.114209	0.0406632	0.00155843	0.136682	0.0601357
0.257827	0.53607	0.12944	0.00596849	0.122243	0.0335379
0.100018	0.132059	0.0853731	0.00188866	0.0978317	0.099551
0.0767607	0.129001	0.0824691	0.0239036	0.106524	0.0570269
0.139377	0.109851	0.0242878	0.0398279	0.111281	0.030643
0.141667	0.110892	0.0463594	0.00633325	0.148854	0.0682305
0.0902821	0.127538	0.0214244	0.0153686	0.10169	0.00482492
0.12727	0.169635	0.00892711	0.0180175	0.196498	0.0456927
0.130588	0.0938185	0.0120205	0.0128226	0.14319	0.0504137
0.13588	0.192621	0.127203	0.00214407	0.118289	0.112759
0.112724	0.152543	0.0691648	0.0597155	0.15909	0.0613995
0.0927466	0.132708	0.0216023	0.00127172	0.0997309	0.0954602
0.164265	0.12171	0.0555107	0.00902866	0.131711	0.107778
0.117975	0.127487	0.0547686	0.0185041	0.118349	0.084982
0.150423	0.132367	0.0631186	0.0041572	0.101264	0.0554837
0.136865	0.111692	0.050656	0.014472	0.123691	0.0138586
0.13308	0.0928912	0.066921	0.00628245	0.0743521	0.0386215
0.13783	0.124576	0.0482595	0.0071177	0.0999763	0.0862088
0.183137	0.0839505	0.0210433	0.0205691	0.138791	0.0243366
0.11776	0.138551	0.0275287	0.00635776	0.0985246	0.0866275
0.0851308	0.0787401	0.0109702	0.0171365	0.0943103	0.0923301
0.151583	0.0929381	0.036779	0.0175313	0.137446	0.0421672
0.0890236	0.130033	0.00602878	0.0128456	0.0957804	0.074547
0.121148	0.142315	0.0176571	0.0241847	0.0761169	0.0728142
0.0899942	0.105355	0.0380479	0.0571121	0.0827844	0.110915
0.153514	0.112199	0.10172	0.00159283	0.125905	0.0276472
0.113319	0.152535	0.0317057	0.0202435	0.167974	0.0801443
0.134574	0.113952	0.0746874	0.00289943	0.116826	0.0524718
0.0941366	0.147437	0.0524566	0.0390211	0.214628	0.0624752
0.132243	0.115151	0.100994	0.0352716	0.0980111	0.0236912
0.184219	0.230684	0.0938496	0.0220479	0.07474	0.0511806
0.0943957	0.0940181	0.00658093	0.00624253	0.198306	0.0608124
0.108833	0.0633432	0.0386168	0.011113	0.134368	0.0928257
0.14102	0.132427	0.0306901	0.0440488	0.09678	0.0723995
0.102343	0.146395	0.0147333	0.0217134	0.17049	0.155616
0.101884	0.0886727	0.0606551	0.0116854	0.120474	0.0628566
0.124835	0.148788	0.0457105	0.00462766	0.132471	0.0469364
0.142668	0.118411	0.0581022	0.00216152	0.144791	0.115748
0.196229	0.126959	0.0239691	0.00805167	0.0870603	0.0634585
0.150263	0.153984	0.029565	0.126202	0.169133	0.0837318
0.121756	0.09177	0.0181139	0.0827555	0.130477	0.102773
0.0880202	0.171234	0.0288455	0.0065136	0.165971	0.12273
0.150045	0.117841	0.04885	0.0028729	0.149607	0.110209
0.150969	0.160521	0.0198431	0.00350282	0.0941358	0.031071
0.098188	0.133995	0.0152876	0.031882	0.18058	0.0697908
0.112873	0.0456397	0.0379523	0.00434058	0.182866	0.115779
0.137239	0.159386	0.0479165	0.00889727	0.119791	0.0378814
0.156006	0.201432	0.04149	0.00460984	0.0917341	0.0711951
0.0915459	0.116499	0.0605314	0.00886316	0.140846	0.0832537
0.163201	0.10712	0.022105	0.0303692	0.0846614	0.100756
0.0619368	0.165852	0.0367335	0.0572232	0.1271	0.0342924
0.0879342	0.102471	0.0730949	0.0261639	0.0753005	0.0410224
0.116848	0.135978	0.0798876	0.0118944	0.130437	0.0179975
0.116146	0.123507	0.0366973	0.0172158	0.118317	0.0540633
0.244161	0.128848	0.061621	0.00261227	0.138904	0.0639891
0.11257	0.125462	0.0531909	0.00895745	0.112258	0.0397589
0.0935553	0.118851	0.0923753	0.00539283	0.178814	0.0694044
0.0559151	0.108035	0.0245208	0.00278265	0.171737	0.0646603
0.167143	0.137275	0.0232863	0.011867	0.0973218	0.0809672
0.126909	0.206339	0.0160336	0.0409713	0.106515	0.0911391
0.112355	0.0879866	0.0359502	0.0577705	0.156497	0.0404815
0.118652	0.109572	0.0334806	0.080659	0.123978	0.0570935
0.0760229	0.158491	0.0272192	0.0131573	0.100144	0.0434837
0.169666	0.103068	0.0670291	0.0349931	0.138835	0.0557147
0.115781	0.120886	0.0786452	0.00864252	0.155567	0.0902899
0.10398	0.126173	0.0425508	0.0202398	0.152937	0.0819437
0.0906984	0.161199	0.0466737	0.0163826	0.214692	0.0590759
0.133262	0.174441	0.085983	0.00819126	0.114466	0.0474586
0.14736	0.151807	0.0318047	0.00510623	0.108084	0.0607241
0.174035	0.0956407	0.041941	0.011022	0.164657	0.101438
0.201156	0.116835	0.0479167	0.00419966	0.144187	0.049557
0.167978	0.148014	0.0590809	0.00828739	0.111645	0.0658437
0.139643	0.131054	0.042898	0.00356791	0.109815	0.0395268
0.0596152	0.115292	0.112207	0.0668265	0.13168	0.0597247
0.17831	0.129422	0.0816526	0.0362162	0.159193	0.0313261
0.131457	0.174822	0.049028	0.00819552	0.109786	0.0827942
0.195782	0.133202	0.02277	0.13391	0.163319	0.0710906
0.0799689	0.0916046	0.0360025	0.00423331	0.112108	0.0782616
0.133493	0.106005	0.029437	0.0105101	0.074769	0.041234
0.137451	0.0938179	0.0705766	0.0151537	0.131659	0.0153794
0.110374	0.0661268	0.0138326	0.00369719	0.159506	0.066223
0.175892	0.13006	0.105496	0.0064648	0.255829	0.069997
0.127797	0.130177	0.0563375	0.00424454	0.119563	0.0485484
0.100168	0.245244	0.0650013	0.00658522	0.0812988	0.0575617
0.0658633	0.121864	0.0723084	0.0210777	0.0371908	0.0598955
0.124157	0.0928019	0.0920833	0.00946435	0.178323	0.0846562
0.117075	0.0367348	0.0987668	0.00848153	0.0944753	0.124728
0.142704	0.145435	0.105986	0.0417454	0.104133	0.0888607
0.103414	0.11438	0.137822	0.002913	0.147119	0.0623221
0.177018	0.111227	0.0808386	0.00431163	0.127151	0.0750752
0.191936	0.117949	0.0448394	0.0013651	0.157803	0.0615027
0.147995	0.131884	0.0230716	0.0194355	0.138942	0.0229246
0.155558	0.169666	0.120038	0.0023483	0.106993	0.0837343
0.113841	0.120613	0.0440779	0.00910572	0.112727	0.0679224
0.0838062	0.116897	0.0714433	0.00277246	0.127428	0.113157
0.0989379	0.100951	0.0430611	0.0047275	0.167304	0.0492637
0.108496	0.127979	0.0899549	0.00166004	0.205189	0.032151
0.134101	0.180795	0.110629	0.0364332	0.212626	0.0154699
0.123888	0.180664	0.0544351	0.00788668	0.143959	0.0217235
0.136859	0.221943	0.0541978	0.0536981	0.162365	0.0448832
0.12181	0.132988	0.0155393	0.00270741	0.0725249	0.0135194
0.116174	0.161279	0.0209499	0.00427213	0.174249	0.0164517
0.129184	0.0701378	0.0395808	0.00726964	0.146412	0.0132192
0.130274	0.171159	0.0278189	0.00506277	0.157023	0.103956
0.184737	0.114614	0.122687	0.00721994	0.0951513	0.0294022
0.146036	0.193578	0.0316384	0.0027215	0.0999036	0.151533
0.126772	0.0785386	0.0349748	0.0119614	0.1342	0.0616323
0.224152	0.119679	0.103617	0.00318539	0.132963	0.068751
0.13575	0.131913	0.00722014	0.0134201	0.19135	0.091756
0.0879749	0.105994	0.0414366	0.0319505	0.16207	0.0783563
0.108392	0.189371	0.0785444	0.00357036	0.0924904	0.118861
0.163625	0.159182	0.0121882	0.0358771	0.0841209	0.0418316
0.241826	0.0858148	0.0624011	0.00724165	0.110739	0.0444049
0.107023	0.116334	0.030265	0.0222113	0.158014	0.0339713
0.106547	0.12722	0.0493183	0.0054709	0.182783	0.0915599
0.13182	0.0896536	0.0306106	0.0185339	0.0940514	0.07282
0.154052	0.224271	0.0201438	0.00213943	0.198231	0.0824925
0.0883601	0.0935686	0.0140805	0.00972338	0.165948	0.0899722
0.101966	0.172653	0.0217824	0.00283898	0.174425	0.0544774
0.126729	0.174532	0.0471438	0.0134636	0.138535	0.03983
0.111843	0.208659	0.0695412	0.00354488	0.100395	0.155145
0.139743	0.134524	0.0609454	0.00737163	0.102863	0.0652599
0.205212	0.108468	0.0469741	0.00767438	0.129104	0.060033
0.152949	0.0933301	0.0550888	0.00386866	0.111548	0.0695865
0.0853096	0.185361	0.0552991	0.00689073	0.11379	0.0952387
0.0940152	0.13332	0.0120214	0.00284891	0.121769	0.0911072
0.0844662	0.107457	0.0344104	0.0131868	0.139363	0.0953111
0.143068	0.129154	0.0736062	0.00621155	0.139351	0.0771052
0.103911	0.125878	0.0541213	0.00146355	0.12663	0.0540937
0.201274	0.137154	0.083535	0.00342379	0.13818	0.0844192
0.172287	0.119889	0.088563	0.0197303	0.126953	0.0335377
0.261298	0.126415	0.0735231	0.0131346	0.166973	0.0295021
0.19632	0.150195	0.0948491	0.00755652	0.137016	0.0562947
0.124814	0.208955	0.0442851	0.0129568	0.111495	0.054624
0.0853289	0.152809	0.0555725	0.00179899	0.138238	0.0849931
0.0919712	0.206288	0.0426767	0.00970144	0.132136	0.0537011
0.183589	0.09212	0.152515	0.00510611	0.121062	0.0765811
0.0893868	0.146955	0.0314834	0.00475755	0.107521	0.0444595
0.124151	0.107707	0.0607266	0.00469489	0.223622	0.0739123
0.158373	0.0777617	0.0666982	0.0114084	0.229161	0.0907765
0.0986303	0.165901	0.0335304	0.0122722	0.132581	0.0656119
0.183422	0.25753	0.0488742	0.00770085	0.0922913	0.0582098
0.263601	0.0585204	0.0274603	0.0049345	0.115145	0.0114915
0.137975	0.0988967	0.0617785	0.00332933	0.153253	0.0964097
0.141359	0.109186	0.0968696	0.00499752	0.0650941	0.00565762
0.100078	0.181008	0.00536186	0.0189675	0.0962392	0.036957
0.098729	0.0742188	0.0235115	0.00297621	0.127749	0.0227733
0.084195	0.107137	0.035867	0.00400519	0.130479	0.0199265
0.267175	0.122942	0.0235995	0.00584065	0.152379	0.0354902
0.143844	0.0958357	0.0211215	0.016007	0.161317	0.0585255
0.257186	0.145508	0.0797478	0.00952362	0.176179	0.0352659
0.125764	0.190805	0.0543258	0.00389005	0.0814028	0.0768042
0.150349	0.152555	0.0392344	0.00609705	0.20649	0.0818607
0.128165	0.0790372	0.0223205	0.00436088	0.08571	0.0127284
0.105676	0.179519	0.0511011	0.0420626	0.161345	0.0479366
0.162761	0.0754052	0.0670769	0.0153732	0.101639	0.0838136
0.197626	0.163356	0.0187109	0.00793873	0.187646	0.0174085
0.180175	0.100679	0.0231014	0.002663	0.194402	0.0181999
0.293408	0.200424	0.0475251	0.00268019	0.245153	0.0163836
0.0832527	0.166028	0.0683314	0.00574748	0.194912	0.0106249
0.129662	0.225701	0.0538095	0.00712311	0.15201	0.0693009
0.242012	0.185746	0.0795287	0.00780388	0.126978	0.088877
0.148219	0.142919	0.0584593	0.0209568	0.0938107	0.00541143
0.0972268	0.115296	0.0217654	0.0055808	0.168548	0.0205308
0.0860489	0.0981645	0.0135462	0.0127814	0.10024	0.0441422
0.133639	0.193015	0.0645634	0.0114645	0.1265	0.0240165
0.223247	0.086141	0.0451238	0.00837953	0.186997	0.0474401
0.0823012	0.133654	0.0062402	0.00223634	0.0579761	0.0981236
0.0950339	0.156322	0.0234285	0.00707416	0.17739	0.102126
0.0953855	0.0994963	0.0128553	0.089528	0.24958	0.0770877
0.169583	0.158225	0.0432912	0.0128568	0.128502	0.0531387
0.14146	0.236377	0.109325	0.00748871	0.101506	0.0335582
0.155417	0.121456	0.030119	0.00810456	0.0687405	0.121203
0.177822	0.132066	0.0257912	0.00298108	0.110879	0.0861732
0.179542	0.145701	0.0455741	0.00146839	0.0926496	0.0930939
0.140549	0.0951689	0.0431194	0.00714108	0.356682	0.066074
0.0976391	0.0796498	0.01991	0.00480667	0.141235	0.06408
0.16055	0.285613	0.0401593	0.00889849	0.157883	0.0253337
0.159647	0.125283	0.0132813	0.0218414	0.123014	0.038619
0.079772	0.20683	0.0184396	0.0247733	0.130665	0.0846574
0.153911	0.101454	0.0239064	0.00297563	0.101592	0.0533442
0.108765	0.132498	0.0547349	0.0037454	0.098093	0.0135042
0.0935641	0.124862	0.0578141	0.0045811	0.12823	0.0899412
0.199875	0.0779939	0.0389526	0.0035988	0.231133	0.0611258
0.228289	0.110102	0.0127149	0.00561295	0.109596	0.0760367
0.14537	0.183837	0.0174675	0.00350831	2.91556	0.0526431
0.0786306	0.146674	0.0508427	0.00325818	0.0808266	0.0247516
0.258694	0.202309	0.0182969	0.00600471	0.163563	0.0765802
0.116262	0.0779347	0.0474574	0.0136676	0.224474	0.0227865
0.110299	0.136963	0.079794	0.0466804	0.177043	0.414057
0.22239	0.242012	0.047242	0.0303447	0.115294	0.0313061
0.107697	0.102798	0.0589481	0.0438891	0.0828995	0.0561109
0.167132	0.132833	0.113452	0.0379176	0.143555	0.03264
0.118451	0.077774	0.0910711	0.0199961	0.224267	0.0901911
0.141321	0.128084	0.109647	0.127709	0.085171	0.078062
0.0890514	0.180375	0.0214561	0.0588623	0.095054	0.0461548
0.111595	0.0895392	0.0704679	0.0153548	0.097412	0.0373683
0.132514	0.0950744	0.0226763	0.00250271	0.165496	0.0439811
0.202837	0.0925026	0.0539196	0.0294817	0.128707	0.0150354
0.175449	0.180472	0.0652849	0.0106703	0.147291	0.00531123
0.0850006	0.132714	0.0178181	0.0328943	0.172334	0.0414644
0.159373	0.143681	0.0446431	0.00423263	0.178694	0.0394766
0.103208	0.1852	0.0128901	0.011528	0.118657	0.0191029
0.125088	0.0877234	0.0763762	0.00472078	0.0883269	0.049833
0.0958151	0.127398	0.0437224	0.00459824	0.167076	0.0697371
0.132344	0.0890797	0.352657	0.001609	0.191603	0.086315
0.120329	0.152277	0.0206427	0.00584062	0.109994	0.0526808
0.0719138	0.192349	0.0175427	0.00311574	0.159917	0.10085
0.100173	0.0781939	0.0241613	0.00186753	0.11392	0.0674447
0.156998	0.164122	0.0346808	0.00285225	0.0951896	0.039141
0.229249	0.0866342	0.0105334	0.00857379	0.170645	0.0325344
0.1617	0.0939946	0.03273	0.00203961	0.205086	0.0862468
0.136895	0.173047	0.0336364	0.00130707	0.121055	0.0107447
0.302848	0.209115	0.0263887	0.00220057	0.0778395	0.107035
0.142307	0.147904	0.00930595	0.00174097	0.227835	0.0464446
0.19754	0.0762477	0.0479582	0.00587619	0.105686	0.078158
0.0762577	0.208828	0.0278472	0.00226816	0.1242	0.0580032
0.125442	0.114197	0.0195992	0.00164951	0.195348	0.0414172
0.177093	0.100485	0.0344721	0.00227186	0.0987729	0.077295
0.120678	0.206991	0.0627316	0.00155936	0.158858	0.0419403
0.110171	0.102333	0.036902	0.00654552	0.148093	0.0274766
0.107067	0.174309	0.0446977	0.00259652	0.174312	0.126361
0.2061	0.181478	0.135756	0.297881	0.0736371	0.0743605
0.177832	0.149476	0.0464729	0.00211607	0.109609	0.0535155
0.114459	0.128325	0.083531	0.00233873	0.122356	0.0872582
0.132181	0.105948	0.0292999	0.00250801	0.173053	0.0373363
0.224253	0.157026	0.0850315	0.0314923	0.168333	0.0136376
0.156608	0.208116	0.0693658	0.008069	0.0794825	0.0617348
0.0997252	0.149084	0.0467022	0.0055155	0.149074	0.0497577
0.12337	0.0830008	0.0433519	0.00171709	0.0896975	0.0292288
0.184047	0.159274	0.0177421	0.00339242	0.107642	0.0305315
0.0667106	0.0836494	0.0481151	0.0113178	0.113409	0.0455128
0.140421	0.120177	0.0883488	0.0266766	0.168583	0.038386
0.175314	0.0855912	0.0789488	0.0148872	0.126249	0.0836603
0.0750093	0.145676	0.00693801	0.0334318	0.0958551	0.07354
0.091003	0.113981	0.330562	0.0336302	0.117232	0.0509309
0.0981755	0.0719138	0.0120494	0.0504628	0.139695	0.0846988
0.117831	0.100173	0.0384251	0.00421802	0.217329	0.0545002
0.104902	0.141668	0.101465	0.0653751	0.150124	0.0425409
0.106642	0.238996	0.0395101	0.00413009	0.141207	0.0867218
0.194492	0.160676	0.0904547	0.0154951	0.303278	0.109751
0.300447	0.15284	0.0391188	0.013605	0.136455	0.057176
0.101167	0.30751	0.0769101	0.0338377	0.22243	0.163956
0.0846188	0.14317	0.0284942	0.0445446	0.129424	0.0339506
0.180742	0.148866	0.0824662	0.0416565	0.105432	0.0654791
0.214927	0.166004	0.050951	0.00464127	0.162429	0.097016
0.14862	0.0732421	0.0542742	0.0590609	0.143397	0.0915579
0.220865	0.154209	0.0394992	0.00355699	0.106363	0.0725073
0.100357	0.11587	0.0096973	0.00796635	0.142107	0.0584362
0.162419	0.0904446	0.00784812	0.0180075	0.184922	0.0422345
0.152275	0.118689	0.011068	0.0782666	0.1884	0.06841
0.116787	0.188714	0.0520986	0.105163	0.13747	0.169584
0.126125	0.167524	0.172065	0.108011	0.102685	0.108797
0.12489	0.114426	0.0350279	0.00595371	0.131079	0.0897666
0.113767	0.130112	0.0992439	0.0705799	0.143283	0.0959818
0.131592	0.246985	0.076092	0.0015849	0.112595	0.0798762
0.180535	0.153701	0.0440809	0.0187596	0.132888	0.370468
0.170329	0.127745	0.0199933	0.043048	0.187682	0.0878814
0.248708	0.167687	0.0488909	0.0556608	0.140185	0.0752332
0.15707	0.155053	0.0571694	0.00527597	0.0665621	0.0902453
0.0589894	0.0630463	0.0512735	0.00392394	0.172876	0.0588708
0.496498	0.133878	0.060674	0.00863919	0.0762415	0.153588
0.153308	0.160777	0.0331973	0.0550781	0.113909	0.0704658
0.131197	0.069084	0.0346232	0.0266947	0.0689933	0.10157
0.149784	0.121012	0.0511895	0.00711089	0.100713	0.0490165
0.093377	0.108553	0.0586391	0.00463466	0.141716	0.0968112
0.192566	0.110268	0.104571	0.00223736	0.067849	0.07829
0.117377	0.108542	0.0254002	0.0730495	0.188411	0.0718874
0.20931	0.0918439	0.130924	0.0047835	0.16024	0.0713554
0.148875	0.227438	0.0674507	0.00278913	0.0959954	0.0410316
0.116529	0.251173	0.0599796	0.00466648	0.0874169	0.0317369
0.099324	0.108741	0.0600706	0.00268961	0.161927	0.0470333
0.125947	0.0797666	0.00353057	0.00231749	0.267139	0.0573717
0.125521	0.14741	0.0621562	0.00167472	0.124251	0.149191
0.0887893	0.190222	0.0568729	0.0174788	0.172512	0.111683
0.141564	0.139248	0.0291067	0.0628344	0.0993049	0.0529834
0.12397	0.200083	0.0082156	0.0147525	0.139882	0.0726933
0.140301	0.117567	0.0530106	0.0200165	0.170651	0.0622212
0.194155	0.134218	0.0460553	0.0218257	0.132127	0.0880119
0.183175	0.104378	0.0692202	0.0944079	0.11312	0.0767655
0.225153	0.110371	0.0422325	0.00628014	0.126171	0.0793401
0.153896	0.116676	0.0621721	0.0041271	0.115338	0.0611908
0.0767485	0.118397	0.0666429	0.0174958	0.156619	0.0690058
0.0789406	0.116225	0.113456	0.0169419	0.186788	0.222872
0.162379	0.104165	0.0920687	0.0502152	0.197496	0.0538986
0.086899	0.181165	0.0344017	0.0551965	0.249594	0.0846826
0.30932	0.165866	0.072522	0.0145635	0.140505	0.0900038
0.168562	0.235025	0.112546	0.0105877	0.0973388	0.127763
0.164774	0.148255	0.00992779	0.0063778	0.129841	0.0923588
0.237845	0.0664053	0.0788013	0.00699604	0.194664	0.138061
0.133772	0.158814	0.0452436	0.0125275	0.159673	0.0622922
0.160866	0.169758	0.0430773	0.0326937	0.138702	0.112415
0.170251	0.132962	0.0564537	0.0527872	0.0977538	0.0543135
0.133821	0.159007	0.0581615	0.0914055	0.160635	0.00300171
0.218405	0.0982258	0.0962296	0.0536945	0.150728	0.0634673
0.242211	0.168381	0.0441619	0.0112511	0.149945	0.0409299
0.178674	0.0957722	0.0751859	0.00219063	0.15143	0.0211299
0.135324	0.228148	0.0307167	0.092252	0.103343	0.0391163
0.111271	0.131261	0.0679647	0.0117235	0.112133	0.0677334
0.171481	0.127348	0.0566046	0.0042048	0.134821	0.0854857
0.0978997	0.095758	0.108178	0.0336636	0.0794468	0.0850983
0.093854	0.146572	0.0451324	0.00849753	0.0995807	0.0370263
0.109883	0.115156	0.105718	0.0202778	0.114595	0.0369224
0.118337	0.0881619	0.0640082	0.000771611	0.136373	0.0118039
0.113385	0.135618	0.0267576	0.0248284	0.133354	0.102839
0.188243	0.142923	0.103795	0.0176917	0.178939	0.122213
0.0894979	0.154653	0.0300075	0.00213899	0.178466	0.0563598
0.140507	0.215678	0.0496177	0.0192446	0.221557	0.0681675
0.148393	0.1491	0.0316569	0.00389004	0.165308	0.113826
0.16647	0.175264	0.0146333	0.015822	0.094698	0.0363208
0.24242	0.158275	0.0207971	0.00462936	0.103751	0.117769
0.100615	0.0790684	0.0497279	0.00330921	0.126117	0.101745
0.204767	0.10223	0.0492085	0.00645004	0.169257	0.0285063
0.222194	0.162924	0.0391215	0.0204259	0.303207	0.082429
0.10955	0.145152	0.042702	0.00369686	0.179559	0.0893935
0.155292	0.297567	0.0221562	0.00304908	0.182082	0.0913598
0.139447	0.125194	0.0591447	0.0021752	0.338017	0.0367926
0.11739	0.192134	0.120214	0.00372868	0.156857	0.145842
0.130789	0.245395	0.041816	0.00521471	0.166154	0.0338419
0.104722	0.140441	0.0443587	0.003863	0.143399	0.0800853
0.169516	0.159106	0.00895572	0.0183084	0.171301	0.0685934
0.129943	0.165865	0.0581059	0.00573824	0.184764	0.12757
0.183184	0.136364	0.105222	0.00590537	0.198161	0.0475873
0.155989	0.181508	0.0736835	0.0717383	0.203379	0.0914157
0.120449	0.193373	0.169712	0.00188331	0.151373	0.0556428
0.157224	0.195083	0.0964751	0.0733237	0.114279	0.0620446
0.174306	0.156932	0.0473336	0.0526237	0.165952	0.174267
0.114256	0.115292	0.0621707	0.00462182	0.0952696	0.0567287
0.123913	0.25112	0.0728073	0.0420885	0.0970163	0.0525779
0.117675	0.110716	0.0316633	0.0409614	0.113292	0.0565523
0.150296	0.0756741	0.0541865	0.0338995	0.119868	0.0210461
0.292206	0.109672	0.0427701	0.0194649	0.0922813	0.0923335
0.0980444	0.123055	0.038209	0.0133017	0.193414	0.0787503
0.102626	0.0706872	0.00659038	0.00571808	0.072908	0.0813416
0.0779718	0.183746	0.0109104	0.00362129	0.166085	0.0563223
0.0445506	0.0609615	0.0559385	0.00310155	0.133646	0.0473006
0.0712258	0.177822	0.0339512	0.0078065	0.146851	0.0207908
0.155503	0.118048	0.0347449	0.0741902	0.216195	0.0469527
0.101793	0.160824	0.0453281	0.011747	0.126775	0.0214088
0.179791	0.199186	0.00812304	0.00561119	0.191631	0.0151978
0.127719	0.100915	0.037753	0.0515548	0.249937	0.0392746
0.0785541	0.234071	0.0723809	0.0321696	0.10277	0.0989176
0.0812108	0.195389	0.0491376	0.0186154	0.134134	0.0748816
0.137469	0.154613	0.0279778	0.0860699	0.132336	0.101385
0.102641	0.15735	0.0323364	0.04139	0.150992	0.133192
0.113549	0.141547	0.0125483	0.00224865	0.0458091	0.0619776
0.0990274	0.121422	0.238119	0.0222538	0.391065	0.0732891
0.150856	0.122225	0.0745978	0.00300285	0.131944	0.0792636
0.147086	0.124496	0.0808719	0.0345341	0.176701	0.036669
0.17789	0.149153	0.0646712	0.020662	0.149408	0.0562454
0.0923908	0.126759	0.0370666	0.0831957	0.13435	0.0149462
0.105099	0.1551	0.046981	0.0210872	0.0726494	0.105952
0.189894	0.140333	0.0222678	0.0194339	0.0933058	0.0446803
0.182338	0.141782	0.0283166	0.00392237	0.119075	0.043872
0.117149	0.152144	0.019073	0.0225112	0.164963	0.055262
0.120418	0.139242	0.0328306	0.0168831	0.120133	0.0576312
0.230254	0.127483	0.0118652	0.0247706	0.123329	0.0419201
0.152781	0.177399	0.0679337	0.00280704	0.117553	0.0474819
0.142682	0.147904	0.0142616	0.00638672	0.170723	0.0676895
0.101005	0.156805	0.07012	0.00347181	0.131777	0.0143224
0.188103	0.364158	0.0408753	0.00810495	0.191743	0.020557
0.0919731	0.105183	0.0939603	0.0114516	0.103811	0.0773846
0.112568	0.114073	0.0320466	0.00631456	0.10756	0.0408187
0.141928	0.085944	0.0321274	0.00246235	0.132266	0.0225029
0.154149	0.0615121	0.058094	0.0377602	0.150402	0.0330149
0.0863582	0.0657688	0.0536113	0.00767608	0.0840846	0.0476996
0.0741033	0.136437	0.0107645	0.0332724	0.158025	0.0938636
0.0748452	0.0928822	0.0548387	0.0104326	0.1892	0.0970412
0.123509	0.152737	0.0402551	0.00809731	0.0994588	0.091025
0.182056	0.165428	0.010127	0.0134807	0.124424	0.0686195
0.0876614	0.0675417	0.0532697	0.0536282	0.116066	0.106847
0.0916402	0.104425	0.0451284	0.0810742	0.106479	0.0282542
0.172557	0.164767	0.0621294	0.0481711	0.119186	0.0356704
0.114229	0.0842751	0.0173613	0.00724961	0.200753	0.0427338
0.151961	0.0890004	0.0581455	0.00259786	0.160986	0.0530657
0.125905	0.115589	0.0451064	0.0363954	0.154684	0.0334724
0.126837	0.137029	0.0354463	0.00339465	0.150113	0.0346266
0.0853437	0.13112	0.0503148	0.0143154	0.138823	0.0642866
0.144881	0.177278	0.0645497	0.00470085	0.1357	0.0545992
0.100992	0.20747	0.0332868	0.0294899	0.226643	0.0491151
0.097602	0.12359	0.0720548	0.012881	0.15169	0.0645648
0.0836596	0.178649	0.0494034	0.0740001	0.113977	0.0632273
0.146528	0.150318	0.0453499	0.0071962	0.121426	0.152687
0.116744	0.104756	0.0813424	0.0057783	0.147405	0.0466246
0.110257	0.130773	0.0316478	0.00333227	0.0795823	0.0501477
0.159039	0.152749	0.0361197	0.00448329	0.108514	0.0316291
0.165187	0.130419	0.0817271	0.0196574	0.147952	0.0272802
0.119838	0.12821	0.0578344	0.00680233	0.131687	0.0179808
0.152248	0.101109	0.0685626	0.0149632	0.13017	0.089707
0.135335	0.182794	0.04122	0.0809294	0.0833778	0.0678712
0.114026	0.117868	0.0808508	0.0218588	0.0895363	0.0522552
0.119817	0.139984	0.0728142	0.002288	0.128422	0.105204
0.222743	0.138703	0.067685	0.0278729	0.157645	0.065155
0.0969749	0.147058	0.0223455	0.0041399	0.22376	0.0859469
0.153144	0.0863512	0.0867784	0.00446701	0.108321	0.0452938
0.102419	0.0845346	0.0147565	0.013123	0.10535	0.0838505
0.117714	0.119253	0.0495605	0.0434636	0.137534	0.0905845
0.163499	0.117968	0.0809418	0.0617674	0.100281	0.0234945
0.19315	0.196922	0.0331811	0.0220783	0.250692	0.0415224
0.0650206	0.0701976	0.0512701	0.0308432	0.123198	0.0821791
0.0835302	0.0785664	0.0553292	0.0314321	0.112274	0.02494
0.0775572	0.250147	0.0296182	0.0223362	0.122799	0.0236711
0.156336	0.108577	1.13238e-05	0.00677472	0.096935	0.00832635
0.152597	0.133273	0.0924326	0.00550419	0.12814	0.0139991
0.125303	0.100725	0.0771741	0.00579893	0.10452	0.00727567
0.0772469	0.152104	0.0645554	0.0115225	0.147546	0.020982
0.0693386	0.0868381	0.0829498	0.00413845	0.108675	0.00416983
0.148199	0.163114	0.0651225	0.00778429	0.0973416	0.0560561
0.123317	0.106662	0.0174354	0.0242115	0.116332	0.0952703
0.113463	0.10084	0.0742604	0.00122246	0.0931571	0.0765669
0.151878	0.0902526	0.0327339	0.0118471	0.115294	0.0636467
0.149113	0.148875	0.0292832	0.00511361	0.0973149	0.0795868
0.147086	0.107509	0.0502036	0.00530989	0.141298	0.0400641
0.17531	0.132453	0.0685644	0.0648435	0.0863166	0.0262232
0.112637	0.149022	0.0641864	0.00501023	0.138949	0.0712536
0.182125	0.112122	0.0457196	0.0168928	0.132301	0.0907494
0.147795	0.127665	0.0778275	0.00759809	0.155823	0.0145589
0.197018	0.0871888	0.0218389	0.00550121	0.10371	0.148817
0.109523	0.140677	0.0164625	0.00634214	0.163713	0.0820446
0.100511	0.128738	0.0333674	0.088784	0.0871376	0.0425679
0.110536	0.147613	0.0170499	0.0124309	0.0729808	0.0803422
0.11016	0.258677	0.0167788	0.0295374	0.154409	0.0695687
0.100673	0.110254	0.0338388	0.0466399	0.130954	0.051519
0.244418	0.147168	0.0392307	0.00332545	0.16359	0.0212428
0.309922	0.096178	0.0130726	0.00222756	0.0838443	0.101066
0.0900418	0.119065	0.0245071	0.00501519	0.0997537	0.045342
0.15294	0.141197	0.0664576	0.00704037	0.153976	0.0211674
0.192855	0.185539	0.037742	0.0286252	0.167832	0.0670285
0.0797218	0.103719	0.101662	0.00847753	0.119715	0.0835236
0.181236	0.110056	0.0467964	0.00729772	0.0808034	0.0536753
0.151846	0.0749624	0.0104614	0.0055128	0.137205	0.0966169
0.135395	0.116799	0.00177093	0.811277	0.0981989	0.0448632
0.172618	0.157893	0.0290926	0.00357613	0.102266	0.0605162
0.1339	0.152854	0.0386975	0.02766	0.17442	0.0429437
0.119144	0.0966256	0.00806212	0.0296751	0.203039	0.071894
0.0870201	0.0982853	0.0473559	0.0122929	0.159515	0.048516
0.15802	0.164941	0.0037412	0.00464317	0.128917	0.0434423
0.107529	0.125641	0.0275466	0.0117374	0.163597	0.0158404
0.0996691	0.0941523	0.0106042	0.00547633	0.166965	0.238305
0.0740925	0.160841	0.0342198	0.00248255	0.1226	0.0336806
0.112353	0.09578	0.029301	0.0238718	0.078258	0.210007
0.146972	0.139562	0.0554913	0.0122209	0.15161	0.0382778
0.147418	0.159219	0.0678418	0.00418825	0.16396	0.113127
0.129649	0.107548	0.0395792	0.00501471	0.146066	0.0441919
0.297299	0.153029	0.0519077	0.0516134	0.123212	0.0272126
0.041713	0.0919311	0.0425996	0.0278884	0.102164	0.0204417
0.252839	0.156468	0.012264	0.0178196	0.0917726	0.0569727
0.103365	0.144385	0.0344487	0.0187397	0.125007	0.0727953
0.0943779	0.117731	0.0207003	0.00431297	0.0860106	0.0728109
0.0910818	0.10056	0.0282672	0.0436263	0.182191	0.0703735
0.0974482	0.15121	0.0498594	0.034028	0.114137	0.0708975
0.112602	0.0914713	0.0558442	0.0347404	0.0732143	0.0765875
0.0879702	0.239767	0.0393594	0.0167772	0.100621	0.104842
0.215497	0.125811	0.0527417	0.0393517	0.182996	0.042121
0.162675	0.070683	0.0725947	0.0386479	0.0815999	0.0366164
0.292112	0.135344	0.0166801	0.0374896	0.0445506	0.0838308
0.138321	0.135052	0.0213936	0.0141823	0.070671	0.0559468
0.13804	0.0916046	0.0094414	0.00368727	0.104853	0.0617281
0.0816981	0.185101	0.0672803	0.0135082	0.0995138	0.0387375
0.122731	0.102491	0.085225	0.0296626	0.36049	0.0278966
0.124186	0.125312	0.0292798	0.0188402	0.155697	0.0230245
0.139141	0.167061	0.0413783	0.00209856	0.0887064	0.0460159
0.120889	0.108248	0.0119549	0.00395246	0.156746	0.073537
0.0850352	0.125589	0.0129306	0.0027375	0.119076	0.0171217
0.132579	0.0863988	0.0556025	0.0107955	0.119661	0.073511
0.0606188	0.170385	0.0378635	0.0251863	0.154771	0.0617169
0.0686505	0.104033	0.0891701	0.00198653	0.150813	0.0965126
0.110702	0.104083	0.0251775	0.0383535	0.160857	0.0661816
0.0564841	0.0604225	0.0376164	0.0173787	0.0950774	0.0693531
0.10272	0.0953037	0.0944383	0.00758114	0.119582	0.0878088
0.109968	0.194745	0.0255705	0.00648806	0.131885	0.0764787
0.137832	0.169091	0.013548	0.00264485	0.128308	0.0427869
0.110097	0.150102	0.0517467	0.00321115	0.140205	0.0495838
0.0762287	0.283701	0.0208312	0.00396519	0.220528	0.0453384
0.140141	0.0432381	0.00399391	0.00387283	0.112692	0.0446949
0.0702586	0.261973	0.0258977	0.0154877	0.101046	0.0594142
0.110432	0.100586	0.00524034	0.00273367	0.0968649	0.0531343
0.126687	0.103365	0.113072	0.00734548	0.0958468	0.0793257
0.105614	0.0910523	0.0186144	0.00225321	0.104018	0.0681764
0.123879	0.0988996	0.049848	0.014545	0.0772042	0.0986391
0.123998	0.106621	0.0272747	0.0238805	0.232245	0.10332
0.0904731	0.0698875	0.0491155	0.00497271	0.142349	0.0838799
0.126104	0.171933	0.0635418	0.00823401	0.310417	0.0483209
0.161793	0.16486	0.0987666	0.0080166	0.13076	0.0272551
0.153853	0.289184	0.0592952	0.114167	0.128515	0.0923874
0.153087	0.15968	0.113454	0.0101945	0.107825	0.0807814
0.139632	0.103835	0.0583418	0.00783498	0.12252	0.0628768
0.133025	0.049811	0.0625181	0.0023397	0.138002	0.0644896
0.084134	0.109489	0.0233455	0.0351928	0.154084	0.0841072
0.13943	0.121837	0.0449426	0.0125302	0.101812	0.0763632
0.141179	0.137081	0.0936568	0.00782716	0.0788987	0.0608364
0.128015	0.120889	0.136394	0.0101913	0.156395	0.0142707
0.130489	0.0816182	0.0520696	0.00163098	0.0653561	0.0606835
0.149596	0.146047	0.0874922	0.00973553	0.0552489	0.0628735
0.136492	0.0627272	0.0901753	0.00473019	0.110474	0.15306
0.176052	0.0714586	0.0219539	0.0640164	0.117882	0.0428916
0.116162	0.117578	0.0190508	0.0144694	0.112651	0.02876
0.252657	0.0637274	0.0502955	0.00979233	0.155988	0.0596036
0.189366	0.121277	0.0334795	0.0020211	0.152466	0.0705482
0.183545	0.108265	0.0668445	0.00315321	0.170528	0.0538913
0.22683	0.148179	0.017989	0.0045471	0.0854398	0.0358508
0.107996	0.125302	0.0467539	0.00646552	0.153343	0.00880185
0.130848	0.0835063	0.047049	0.032919	0.0723587	0.0222966
0.147973	0.115523	0.0554519	0.0157355	0.126869	0.20159
0.107197	0.0522529	0.0335265	0.00210949	0.150151	0.0257975
0.149201	0.0988472	0.0583124	0.00812119	0.0945667	0.0288481
0.113697	0.137373	0.0278567	0.0655598	0.10672	0.0198713
0.0879069	0.103829	0.0221506	0.037475	0.0949875	0.130124
0.0667816	0.125255	0.039795	0.0118465	0.0962664	0.0422608
0.127589	0.11564	0.0258924	0.00289427	0.140256	0.0727446
0.0604638	0.0949758	0.0463198	0.00271368	0.172578	0.0321241
0.0578811	0.135472	0.0553817	0.00705082	0.139451	0.0511577
0.514344	0.175283	0.0714839	0.00206827	0.217546	0.048393
0.110628	0.169173	0.0460554	0.0179465	0.163927	0.072334
0.192418	0.103682	0.0364991	0.00464965	0.168661	0.0212017
0.271801	0.149553	0.0376443	0.00721694	0.106832	0.0672833
0.140692	0.131005	0.0360554	0.0108458	0.154346	0.0462724
0.113714	0.0758443	0.0492571	0.00431761	0.148463	0.215341
0.15424	0.116745	0.0197729	0.0281414	0.115608	0.0914396
0.178674	0.119885	0.0830668	0.00199605	0.141821	0.0253094
0.128804	0.115676	0.0522157	0.00270312	0.130186	0.064144
0.251342	0.130144	0.0689062	0.00820358	0.164091	0.083188
0.136552	0.129151	0.211671	0.0335844	0.209423	0.0779798
0.13711	0.148217	0.134668	0.00490899	0.0909323	0.104611
0.119829	0.196439	0.0765628	0.00627642	0.272502	0.0325575
0.110193	0.12114	0.0560738	0.00855382	0.193489	0.00818551
0.173195	0.276164	0.0250707	0.00154355	0.190238	0.0128913
0.170274	0.177601	0.0857357	0.00305455	0.201309	0.0189042
0.125206	0.153344	0.11288	0.00205658	0.10338	0.0416607
0.0585475	0.150572	0.00953929	0.0651453	0.126557	0.110693
0.132414	0.096256	0.0560349	0.0257456	0.145782	0.0317673
0.143794	0.14236	0.083443	0.0328248	0.108708	0.0637773
0.179838	0.154478	0.0343474	0.00159644	0.188468	0.0729759
0.0901541	0.0981866	0.0360805	0.00300534	0.0870405	0.101154
0.135563	0.136687	0.0427391	0.00286588	0.0806009	0.0709316
0.160648	0.104779	0.0777417	0.00813182	0.0772075	0.0511723
0.142597	0.0857288	0.0691845	0.00226471	0.15141	0.0512435
0.215707	0.0884829	0.0639865	0.00319706	0.0646287	0.17428
0.175328	0.125535	0.0209065	0.0122984	0.0642566	0.085132
0.0975648	0.0590668	0.0638449	0.00736131	0.119369	0.0448504
0.0874803	0.0622357	0.0324673	0.00973637	0.17015	0.0491451
0.112569	0.140431	0.037503	0.0029234	0.256495	0.0595289
0.115528	0.166212	0.0207091	0.00578516	0.317151	0.0389804
0.230093	0.192507	0.033612	0.016877	0.119777	0.0959775
0.140001	0.27887	0.0825736	0.5675	0.160245	0.0486358
0.116871	0.153559	0.0977253	0.0203502	0.12831	0.104988
0.120112	0.150466	0.0701098	0.0307995	0.135622	0.0759705
0.113539	0.142176	0.119324	0.0162421	0.145106	0.0901113
0.101498	0.0998356	0.0321444	0.00756511	0.262017	0.0578554
0.0886877	0.125555	0.0430334	0.00781875	0.137811	0.0843382
0.101212	0.236071	0.0315825	0.00343337	0.190696	0.0735047
0.179794	0.122602	0.0512962	0.00374132	0.107301	0.0796284
0.170056	0.147574	0.0163438	0.00817525	0.114992	0.0978381
0.250318	0.100127	0.0516725	0.00623345	0.15196	0.071803
0.118029	0.104031	0.0445104	0.00446638	0.146	0.0874085
0.07252	0.180798	0.0191016	0.00443821	0.134044	0.182013
0.170432	0.13384	0.0267297	0.00211649	0.11629	0.0818871
0.120094	0.134016	0.0653034	0.0210986	0.102721	0.0452652
0.149561	0.128343	0.0727223	0.00626593	0.151166	0.0662175
0.192999	0.121448	0.0375237	0.0031214	0.177785	0.0326244
0.131465	0.124154	0.0387411	0.068374	0.0815814	0.087237
0.212302	0.163807	0.046715	0.0124684	0.118745	0.0937631
0.148457	0.0709943	0.0558743	0.0077408	0.193525	0.105142
0.17004	0.158147	0.0435665	0.014818	0.201479	0.0677384
0.151604	0.156448	0.0483706	0.00864391	0.160354	0.00711763
0.0952515	0.118706	0.00356769	0.00309753	0.204422	0.00570776
0.106989	0.213444	0.0293878	0.00203435	0.0999908	0.0322709
0.282265	0.150672	0.0444544	0.0198902	0.129644	0.00384797
0.230815	0.0994118	0.0640901	0.0179011	0.112698	0.0104307
0.123755	0.0809045	0.0286842	0.0361862	0.125043	0.0372296
0.0505726	0.126702	0.0126349	0.0239376	0.158096	0.0235495
0.126238	0.118154	0.0159531	0.00559087	0.145635	0.00231305
0.111409	0.221932	0.09403	0.0297556	0.0800897	0.0169933
0.183517	0.150245	0.0254547	0.0298093	0.126861	0.0511721
0.164535	0.0925602	0.0415668	0.0139458	0.14039	0.0393883
0.12259	0.103015	0.0399751	0.0409642	0.0967642	0.0330768
0.153684	0.117219	0.0221459	0.0417613	0.15544	0.057401
0.114473	0.0961639	0.0432555	0.00163263	0.101919	0.0603816
0.179553	0.0884468	0.0281693	0.0685187	0.175817	0.104971
0.0981729	0.119434	0.026138	0.00167815	0.188425	0.077144
0.170999	0.125358	0.0942772	0.0223081	0.249874	0.0206403
0.351739	0.161388	0.0315885	0.00812343	0.108894	0.0342577
0.0884078	0.232203	0.0108589	0.0221636	0.126899	0.0337622
0.120651	0.0910115	0.0103495	0.00280545	0.0948547	0.0653594
0.146998	0.0920599	0.00707522	0.042888	0.187646	0.0517714
0.0890193	0.198638	0.00818377	0.00932276	0.16757	0.0360204
0.155182	0.127688	0.112933	0.00482467	0.145894	0.0436309
0.127255	0.157085	0.0227543	0.00326061	0.176212	0.0925942
0.0851914	0.147678	0.0561165	0.026874	0.176888	0.085246
0.116132	0.115572	0.0396589	0.008521	0.13308	0.0877563
0.126966	0.130126	0.0375933	0.00357546	0.175044	0.0423774
0.1452	0.170304	0.056162	0.00684065	0.130825	0.0809321
0.112289	0.152281	0.0367037	0.00410482	0.107429	0.0741629
0.139704	0.14022	0.0369695	0.0718523	0.126903	0.045644
0.187727	0.085912	0.0231824	0.0677261	0.238363	0.0849921
0.138482	0.106989	0.0396502	0.0350327	0.164564	0.0736739
0.140844	0.266064	0.0431151	0.00602713	0.115341	0.0576454
0.0818695	0.207178	0.0646054	0.00874778	0.0583112	0.0502013
0.0930262	0.12073	0.0626578	0.0122114	0.137961	0.0234172
0.14262	0.0978933	0.111484	0.0104138	0.127645	0.182125
0.100425	0.203935	0.0865943	0.0299645	0.189451	0.0968029
0.161502	0.159549	0.028468	0.00423998	0.185523	0.0754956
0.182126	0.322021	0.0954407	0.011331	0.119694	0.0806632
0.180521	0.13718	0.120276	0.0599951	0.141075	0.0263204
0.112853	0.0907593	0.125436	0.00355739	0.12364	0.026779
0.174101	0.141526	0.0391455	0.00455216	0.18609	0.0739942
0.081799	0.152495	0.0485626	0.0132597	0.0946916	0.0654236
0.303721	0.171878	0.0173354	0.0726264	0.165401	0.0751311
0.154526	0.0918613	0.066439	0.0248906	0.315528	0.0580095
0.085859	0.168534	0.0519258	0.0233703	0.0876667	0.069035
0.0908781	0.33799	0.0277222	0.00272023	0.14376	0.0442757
0.131268	0.0985517	0.0332474	0.0107851	0.114474	0.0698611
0.0615276	0.134823	0.0595591	0.00515015	0.114677	0.0943963
0.154137	0.121564	0.0266123	0.00426958	0.147812	0.0766092
0.112159	0.0963591	0.0749456	0.00831016	0.121962	0.0797599
0.109598	0.143702	0.0949693	0.0223634	0.0964541	0.0309462
0.140602	0.135405	0.0340247	0.0424957	0.0951553	0.0497682
0.103364	0.157157	0.0851157	0.0243628	0.0975538	0.0246123
0.15876	0.0772064	0.0675551	0.00241333	0.151561	0.0956885
0.116995	0.0893374	0.0931867	0.0084244	0.112965	0.041582
0.150146	0.138532	0.0577245	0.00977513	0.185944	0.0798474
0.109186	0.103916	0.10704	0.00213086	0.207787	0.0320013
0.134488	0.146128	0.0679189	0.00790436	0.140758	0.0430806
0.0791318	0.165379	0.0417577	0.0392599	0.167877	0.0675439
0.167492	0.120689	0.0287373	0.00682341	0.077458	0.0351152
0.12675	0.139082	0.0509838	0.0559999	0.101135	0.0458038
0.137586	0.0888503	0.0428605	0.0174706	0.133302	0.0678532
0.158868	0.102989	0.0338035	0.00301402	0.117268	0.0901279
0.187804	0.147765	0.0548915	0.00386929	0.196	0.0341982
0.0832423	0.11509	0.0579411	0.0215651	0.165045	0.0806187
0.188665	0.176966	0.0337875	0.00466781	0.208941	0.0388209
0.106525	0.227717	0.0725626	0.00231027	0.166028	0.0254276
0.114375	0.123441	0.0388002	0.00449347	0.0630099	0.0177299
0.122059	0.109898	0.0539261	0.00437006	0.309888	0.136651
0.116518	0.120236	0.0714084	0.0138626	0.150317	0.0540489
0.0690881	0.0857659	0.0517507	0.0384258	0.113875	0.0314572
0.0996975	0.325504	0.123675	0.0122876	0.0539104	0.0524142
0.142916	0.20311	0.0666544	0.00645111	0.115961	0.146554
0.123029	0.120267	0.0558146	0.0566866	0.0798957	0.11783
0.165763	0.0833391	0.0149661	0.00648074	0.192189	0.0545103
0.158582	0.11913	0.052299	0.0438559	0.112118	0.033051
0.201973	0.06647	0.0573954	0.00983388	0.0732501	0.0568635
0.215763	0.182632	0.139123	0.00365789	0.144253	0.0610711
0.0772863	0.102399	0.0711215	0.00223209	0.157647	0.0610344
0.207258	0.100039	0.0622703	0.00258193	0.158263	0.094735
0.212471	0.159001	0.0153044	0.0113179	0.156875	0.0491452
0.173401	0.110646	0.0469982	0.00678147	0.174257	0.0241926
0.115336	0.175927	0.0988544	0.00181504	0.151115	0.0872527
0.0925685	0.120052	0.0550392	0.209164	0.140787	0.0845496
0.0767298	0.152749	0.0321094	0.00237154	0.0886586	0.089301
0.211809	0.109186	0.033758	0.0200449	0.153878	0.0740047
0.197205	0.157631	0.0347999	0.00227584	0.134281	0.102704
0.120582	0.0813449	0.0861821	0.00325001	0.112857	0.0881798
0.124051	0.160529	0.0369221	0.00462322	0.199313	0.0866834
0.100451	0.151319	0.0777567	0.179311	0.161444	0.0282508
0.116221	0.137396	0.0256127	0.00159573	0.107601	0.0346238
0.23273	0.167793	0.0889526	0.0173577	0.1932	0.00419349
0.162359	0.164721	0.0545417	0.00245007	0.138072	0.0255849
0.189939	0.0912933	0.0839641	0.00311562	0.115681	0.0485403
0.21077	0.154334	0.0163905	0.00183879	0.0891858	0.0155082
0.118168	0.124777	0.0919448	0.00467005	0.124201	0.0657702
0.143215	0.148013	0.10175	0.0018903	0.061225	0.0620582
0.0797265	0.172435	0.0025379	0.00648747	0.0784142	0.105733
0.197457	0.118832	0.0153801	0.0455735	0.15434	0.0795406
0.172376	0.0809133	0.0156201	0.00306182	0.172309	0.057999
0.140557	0.0800597	0.0557901	0.0163499	0.158996	0.0804635
0.125168	0.140767	0.063771	0.0365677	0.159313	0.0242993
0.120229	0.117729	0.0533621	0.00358789	0.175676	0.0405809
0.168322	0.161041	0.0519254	0.0637648	0.121805	0.0825017
0.143706	0.127386	0.178668	0.0130392	0.0824557	0.0798432
0.153579	0.483906	0.0271765	0.0175845	0.221999	0.105733
0.132693	0.120486	0.0527968	0.00266691	0.189674	0.152532
0.149232	0.0885975	0.0197819	0.00198265	0.208361	0.0880631
0.131999	0.205285	0.0181318	0.00745382	0.150755	0.0609133
0.148265	0.196545	0.0873589	0.00219515	0.0972771	0.121926
0.107705	0.255149	0.142203	0.00561165	0.0767298	0.0460512
0.132138	0.139899	0.077194	0.00868747	0.177192	0.0660102
0.171313	0.134297	0.0669687	0.00466647	0.161492	0.106979
0.207415	0.0942402	0.0384236	0.0171683	0.176189	0.101427
0.141875	0.16746	0.0772235	0.00218484	0.134278	0.131551
0.218778	0.1939	0.0345435	0.00289891	0.106609	0.0629612
0.160861	0.121488	0.0247239	0.00427932	0.106908	0.0589893
0.131895	0.123072	0.099345	0.00177104	0.140833	0.0805637
0.187723	0.0958589	0.0857577	0.00378487	0.15846	0.047497
0.177693	0.119889	0.280182	0.00320956	0.179681	0.0615198
0.149946	0.300276	0.0266068	0.00755508	0.188367	0.0344123
0.223193	0.159489	0.111882	0.0404392	0.137929	0.0394867
0.194818	0.184778	0.0559174	0.0242006	0.141773	0.0739596
0.160172	0.186456	0.0492108	0.0148804	0.0858282	0.0499716
0.107198	0.132308	0.0749062	0.0157528	0.143482	0.0859008
0.0905961	0.136517	0.03933	0.0365603	0.157912	0.0542497
0.15639	0.0748963	0.062002	0.0298971	0.141696	0.100959
0.232498	0.133935	0.0559667	0.0238489	0.119412	0.0656533
0.129677	0.157067	0.0948429	0.0059552	0.119422	0.0485572
0.18455	0.158658	0.0323161	0.00281775	0.139575	0.109229
0.119986	0.112288	0.0684915	0.010866	0.101956	0.121589
0.24981	0.101956	0.034951	0.00844792	0.156505	0.1154
0.097592	0.1555	0.070166	0.0242735	0.149769	0.0108917
0.142457	0.153888	0.0369626	0.0118896	0.144495	0.0187091
0.190549	0.153742	0.0728435	0.00229294	0.110999	0.00511047
0.157622	0.175029	0.0471442	0.00483966	0.158614	0.0745064
0.126663	0.107374	0.111854	0.0348626	0.122327	0.0773944
0.13408	0.0970273	0.117171	0.00719094	0.115448	0.0902874
0.0786919	0.16608	0.0462802	0.00247632	0.160348	0.0865164
0.177847	0.137551	0.0959829	0.0028114	0.201426	0.0572858
0.141604	0.112881	0.0247289	0.0255688	0.11266	0.0751964
0.130938	0.130162	0.0871872	0.0172141	0.296401	0.0814583
0.221711	0.119904	0.0622968	0.167892	0.115492	0.0734859
0.102471	0.13667	0.0368993	0.0112819	0.105831	0.108615
0.09245	0.259	0.0635839	0.0119735	0.174161	0.117028
0.177978	0.139092	0.0774309	0.0214729	0.18476	0.09955
0.193744	0.120659	0.0676131	0.024107	0.157632	0.154975
0.116759	0.178382	0.0816023	0.00731942	0.181215	0.114085
0.18369	0.156078	0.00149232	0.0182809	0.180083	0.0822951
0.200871	0.146332	0.100545	0.00550473	0.169014	0.0571196
0.104267	0.205826	0.0613793	0.00691729	0.0968869	0.0650247
0.157774	0.190733	0.0431442	0.00949234	0.108689	0.108842
0.174087	0.144616	0.0894169	0.0038695	0.243403	0.0422951
0.171002	0.101003	0.0267253	0.00329622	0.191939	0.0618648
0.138176	0.100189	0.0254908	0.0469532	0.152512	0.112148
0.18061	0.153245	0.0566133	0.0204595	0.168898	0.133569
0.126664	0.193249	0.173519	0.0020518	0.117863	0.214885
0.182545	0.145261	0.0742557	0.0245925	0.226579	0.129231
0.169045	0.200574	0.069763	0.00279113	0.0952052	0.0599187
0.120297	0.121954	0.15134	0.00829556	0.145318	0.0271119
0.0891785	0.29601	0.103198	0.00458286	0.157213	0.0611794
0.143875	0.0649411	0.0225408	0.0220287	0.120904	0.064853
0.14675	0.129898	0.12338	0.0984533	0.129734	0.0592751
0.216798	0.161181	0.0706666	0.0646827	0.11886	0.0431043
0.192799	0.155745	0.0591167	0.0558633	0.0803587	0.0772276
0.241255	0.147932	0.0632963	0.0680083	0.229804	0.0922421
0.152361	0.145492	0.0915602	0.0291885	0.185891	0.0957054
0.157201	0.0515493	0.0524693	0.00173644	0.1432	0.10177
0.1087	0.181658	0.0814966	0.247184	0.222991	0.110462
0.145243	0.14722	0.045725	0.0444366	0.110339	0.0815917
0.184982	0.125235	0.0738791	0.0162952	0.115809	0.0404546
0.138244	0.212446	0.14858	0.110209	0.150073	0.0837664
0.0953819	0.0975795	0.0408113	0.0826468	0.158132	0.0618418
0.134692	0.10796	0.0814686	0.0739931	0.13811	0.0911165
0.212511	0.194171	0.0455095	0.0558683	0.198184	0.132898
0.174215	0.244274	0.0636823	0.00221189	0.1949	0.0501552
0.165322	0.110062	0.0190707	0.00285559	0.113812	0.0643833
0.145949	0.210077	0.0364311	0.0172967	0.13572	0.0619279
0.119676	0.164285	0.0626308	0.0817602	0.171292	0.0426017
0.234303	0.132566	0.0896143	0.0902668	0.159387	0.0697407
0.198303	0.186167	0.0227311	0.00377428	0.109753	0.0326834
0.226765	0.147812	0.0688239	0.0752075	0.21612	0.0729713
0.220425	0.201986	0.22186	0.0100177	0.143814	0.166042
0.179548	0.114339	0.0730037	0.00264386	0.154519	0.0653519
0.0996502	0.19535	0.083002	0.0332527	0.138909	0.0829336
0.203627	0.16191	0.0738541	0.00486922	0.104703	0.0349224
0.132874	0.225843	0.0340256	0.00982142	0.0856065	0.0877613
0.221837	0.182328	0.0932961	0.0185653	0.125049	0.107397
0.172832	0.133209	0.0746137	0.066208	0.153787	0.0440945
0.162715	0.113317	0.0699032	0.00467067	0.22076	0.0921008
0.213478	0.137525	0.053888	0.00479684	0.183888	0.0391231
0.484968	0.132007	0.092778	0.0184806	1.00122	0.082039
0.10737	0.189934	0.085993	0.0283043	0.138534	0.0742414
0.176362	0.153994	0.0298825	0.00227098	0.168882	0.0732886
0.0829957	1.95651	0.086996	0.124027	0.102791	0.0597516
0.135933	0.133215	0.0260567	0.00794085	0.152864	0.0504814
0.185971	0.211452	0.0300122	0.015311	0.170518	0.11865
0.199203	0.106837	0.0643103	0.0217007	0.0930365	0.0789703
0.275431	0.106108	0.0586071	0.0438701	0.0853682	0.0505051
0.117355	0.147453	0.0208401	0.00421847	0.143055	0.11126
0.171594	0.123897	0.0593396	0.0255441	0.18053	0.0855705
0.180706	0.109488	0.123785	0.10267	0.207482	0.058905
0.255999	0.124055	0.0543077	0.0042908	0.117215	0.0936088
0.111641	0.159968	0.040497	0.00862234	0.289295	0.0731974
0.154108	0.137884	0.0761245	0.014969	0.127048	0.0809869
0.195477	0.0980079	0.0462754	0.0635527	0.25045	0.0200083
0.172377	0.173867	0.0802771	0.02308	0.202909	0.0537884
0.121274	0.136903	0.0889817	0.0587652	0.207546	0.10853
0.21807	0.284829	0.0519629	0.0102367	0.247894	0.15503
0.168396	0.175307	0.0582437	0.0454139	0.132527	0.0687129
0.127661	0.226938	0.0463598	0.00149136	0.108807	0.149369
0.231983	0.163701	0.0255343	0.025875	0.183076	0.0959607
0.11906	0.158929	0.0441226	0.0334973	0.13512	0.122093
0.158488	0.122446	0.0597048	0.0410294	0.181006	0.0541233
0.185507	0.200204	0.0470905	0.0129675	0.171619	0.0602579
0.173999	0.122942	0.0359155	0.00370771	0.160092	0.101596
0.143528	0.19099	0.593258	0.013982	0.180155	0.111893
0.227597	0.170919	0.0450874	0.00443624	0.466078	0.0642194
0.224298	0.189112	0.103559	0.0454345	0.105307	0.0946993
0.127205	0.197095	0.0454074	0.0290496	0.156874	0.0816857
0.206542	0.507781	0.0282853	0.0104826	0.0867576	0.0874092
0.153674	0.120024	0.124257	0.00610541	0.151988	0.0867592
0.126591	0.181408	0.0462686	0.0350192	0.199139	0.0392861
0.111228	0.0826815	0.0601896	0.0170621	0.155581	0.0734543
0.145068	0.174595	0.0345973	0.0330293	0.289089	0.16078
0.18495	0.1585	0.070593	0.0176131	0.125822	0.103403
0.146497	0.210774	0.0448324	0.0764927	0.172468	0.13362
0.0698226	0.177345	0.0340106	0.0154922	0.193567	0.0780125
0.131592	0.123881	0.00274731	0.0236414	0.223655	0.0440894
0.148171	0.162231	0.0560334	0.0946189	0.111047	0.106498
0.0911975	0.195437	0.065571	0.0366481	0.159388	0.117911
0.120021	0.158551	0.0521153	0.0381778	0.18726	0.116232
0.0981081	0.128776	0.00763388	0.00320369	0.158784	0.0179839
0.184303	0.176369	0.021184	0.0539428	0.11792	0.0676528
0.315411	0.180633	0.0473937	0.00248899	0.259594	0.0563799
0.177976	0.307277	0.0803484	0.00679918	0.148093	0.0654516
0.248551	0.0949812	0.0231889	0.0101537	0.133126	0.0657077
0.138664	0.278373	0.0644615	0.0116192	0.244106	0.105408
0.113453	0.157978	0.00804109	0.0311544	0.151459	0.0309601
0.193687	0.144032	0.0283181	0.0188186	0.139352	0.0762096
0.113112	0.239485	0.0693749	0.0590903	0.19927	0.104009
0.162813	0.130074	0.0688206	0.0573406	0.162459	0.100469
0.171305	0.157738	0.0796166	0.0526018	0.131634	0.0240765
0.188491	0.187315	0.0677052	0.0204253	0.173059	0.0680801
0.0888305	0.178553	0.0225238	0.059343	0.226658	0.0519458
0.162129	0.127069	0.135824	0.0577702	0.15986	0.0824594
0.151347	0.219312	0.232456	0.0294912	0.258675	0.0880913
0.254808	0.250173	0.0338576	0.0184348	0.13739	0.0360435
0.109022	0.132297	0.0145009	0.0257894	0.1652	0.117932
0.169772	0.20466	0.0240106	0.0208527	0.127655	0.0544224
0.220095	0.134298	0.0307743	0.0500072	0.140935	0.0864167
0.215908	0.127324	0.102686	0.0324255	0.168961	0.341951
1.715	0.118279	0.024705	0.0253747	0.150263	0.0540878
0.145481	0.138161	0.0275944	0.057853	0.0858382	0.0350317
0.127467	0.161499	0.0663558	0.00223145	0.152636	0.0131046
0.154769	0.122308	0.111771	0.0106015	0.145647	0.864176
0.176913	0.0737279	0.0944471	0.0387024	0.0775918	0.055115
0.14835	0.129919	0.060285	0.00538761	0.141265	0.101987
0.207865	0.206394	0.0196491	0.0600158	0.111595	0.06668
0.239813	0.0658946	0.0498621	0.0495727	0.157218	0.0985619
0.203517	0.155916	0.138311	0.0777754	0.384554	0.0756021
0.177156	0.113941	0.0518891	0.0192356	0.190553	0.0397647
0.185783	0.151974	0.0758053	0.00723618	0.247114	0.0384561
0.124909	0.357632	0.0550963	0.0125999	0.151256	0.0300356
0.0779741	0.171797	0.103405	0.0122249	0.12202	0.107735
0.615934	0.229106	0.0371162	0.0342229	0.159476	0.0546331
0.126241	0.185257	0.032387	0.022157	0.131338	0.0756493
0.183009	0.154974	0.108754	0.0346989	0.149679	0.0514645
0.203238	0.209673	0.0848579	0.0399676	0.177447	0.0688913
0.184317	0.0803868	0.0128778	0.015007	0.192693	0.0468458
0.136694	0.182831	0.0394239	0.224486	0.137422	0.0640305
0.0656068	0.160364	0.022306	0.0120047	0.0983008	0.0187615
0.119063	0.136665	0.0106227	0.00583402	0.209652	0.0255964
0.133442	0.0754361	0.0547878	0.0684803	0.259167	0.0236057
0.239302	0.17319	0.0674805	0.0499204	0.0966669	0.078187
0.123682	0.142782	0.0505055	0.0270661	0.185531	0.0670449
0.135864	0.24201	0.0117535	0.0190325	0.255109	0.0816669
0.12857	0.11427	0.0212919	0.00153848	0.21865	0.0327413
0.111435	0.221586	0.0137114	0.0045447	0.159822	0.0834689
0.155791	0.199685	0.0469308	0.00417821	0.116242	0.100666
0.12972	0.201897	0.058417	0.011496	0.172673	0.0833625
0.0897599	1.82157	0.00824379	0.0378933	0.239361	0.0891548
0.0979634	0.139627	0.0256202	0.0422729	0.143415	0.0821677
0.159338	0.121754	0.00719104	0.0303419	0.294628	0.158421
0.229618	0.183876	0.0256991	0.00725086	0.287988	0.156242
0.390989	0.125093	0.0502373	0.0117744	0.196416	0.0395757
0.159158	0.15946	0.0190406	0.00851247	0.525705	0.0328619
0.0716494	0.190258	0.0170896	0.0051388	0.176624	0.0665761
0.0986718	0.265906	0.0481496	0.00717465	0.0946433	0.0277989
0.143213	0.220468	0.105313	0.0121301	0.0673749	0.102219
0.272441	0.190758	0.0585352	0.0201061	0.142937	0.0293229
0.141965	0.188379	0.060692	0.0170074	0.170426	0.10073
0.148369	0.118286	0.0215362	0.0261412	0.18048	0.0515438
0.173061	0.0683714	0.0520942	0.0181411	0.182422	0.104856
0.200257	0.129054	0.0590496	0.00669825	0.123371	0.0444926
0.265832	0.222947	0.118803	0.0473856	0.0735862	0.0792237
0.130565	0.208477	0.120378	0.00675161	0.124883	0.0584146
0.104467	0.192313	0.0530309	0.0828737	0.123227	0.0456053
0.163265	0.171725	0.0408174	0.00273659	0.256556	0.0748074
0.150147	0.0571029	0.0481753	0.00412085	0.136521	0.0784579
0.144672	0.134087	0.0313782	0.00701645	0.13957	0.0728996
0.163038	0.136628	0.120359	0.0068237	0.132182	0.093692
0.207487	0.258323	0.0910882	0.051695	0.113437	0.0844542
0.186274	0.152704	0.0118251	0.0699319	0.144186	0.041955
0.21834	0.133436	0.077233	0.0758596	0.153866	0.0622555
0.141262	0.108849	0.0464296	0.00194698	0.0681164	0.0659298
0.217293	0.108443	0.0245266	0.00715503	0.100123	0.106995
0.131448	0.197243	0.0924897	0.00321041	0.146904	0.0727726
0.136371	0.126769	0.0262231	0.00747077	0.223047	0.0461924
0.463561	0.0889712	0.0942847	0.00675551	0.220703	0.118646
0.253828	0.0971048	1.26327	0.0013133	0.157077	0.11092
0.154206	0.161636	0.0543916	0.00455544	0.0714668	0.0850721
0.150926	0.210925	0.0505711	0.00758597	0.109456	0.0771547
0.259314	0.410953	0.109976	0.00533006	0.146968	0.0760173
0.0833015	0.134107	0.0602509	0.00755918	0.227238	0.0300336
0.0799055	0.0806283	0.0381388	0.0704743	0.169518	0.0315376
0.110213	0.100938	0.0687072	0.208239	0.204716	0.0563282
0.202608	0.169396	0.0682293	0.0639224	0.176619	0.0284367
0.260924	0.224031	0.0745604	0.00257153	0.193759	0.0259403
0.223305	0.145322	0.0698388	0.0364785	0.223958	0.0530818
0.183673	0.151112	0.012395	0.0591782	0.161812	0.0631504
0.288543	0.150034	0.131261	0.0304084	0.100754	0.15338
0.26246	0.16174	0.118074	0.0339167	0.156905	0.0334586
0.143266	0.466502	0.0882836	0.00675081	0.165158	0.0360456
0.118577	0.120166	0.07773	0.0510155	0.126668	0.0471749
0.0627443	0.113023	0.0538393	0.0842567	0.17923	0.033785
0.128102	0.175043	0.0412116	0.0189735	0.214303	0.0464479
0.237865	0.156517	0.0776247	0.146366	0.186967	0.0581095
0.22083	0.152546	0.104062	0.00405013	0.197785	0.102892
0.0966651	0.170695	0.00970482	0.0701647	0.142851	0.0821495
0.0709831	0.113768	0.0886317	0.00149504	0.689539	0.0647661
0.174957	0.183843	0.0304956	0.0228984	0.222928	0.168957
0.213985	0.170197	0.0573444	0.0508113	0.17198	0.0900718
0.104087	0.175583	0.0522551	0.0730653	0.180577	0.143515
0.0854753	0.136191	0.0763872	0.0150552	0.449256	0.070717
0.151866	0.253064	0.055245	0.00693942	0.218902	0.0478096
0.150138	0.1261	0.0666975	0.049399	0.157148	0.0753161
0.116514	0.217287	0.0905881	0.00354387	0.150355	0.0577753
0.190619	0.417409	0.120482	0.0225804	0.239974	0.0390068
0.283996	0.213617	0.0457817	0.0146933	0.0811017	0.0887091
0.139142	0.156557	0.0722343	0.00997741	0.135573	0.0619756
0.0527556	0.155156	0.0109012	0.00881242	0.0630423	0.123652
0.164428	0.274159	0.0692141	0.00354392	0.205729	0.0717508
0.178677	0.112146	0.0484916	0.0076772	0.246256	0.0670257
0.229097	0.183595	0.0382569	0.00118598	0.226249	0.0691339
0.197891	0.07522	0.0298827	0.00286387	0.174093	0.116126
0.213187	0.208272	0.0528549	0.00366913	0.295435	0.121364
0.122319	0.247932	0.0230594	0.0128084	0.230206	0.0984712
0.185171	0.138577	0.0407859	0.0113249	0.158465	0.018248
0.204608	0.163561	0.0448351	0.0314252	0.146385	0.111722
0.18885	0.288763	0.0553827	0.00216833	0.0920028	0.362911
0.148264	0.212752	0.0757931	0.0420606	0.142656	0.0916047
0.169205	0.149825	0.0412881	0.00845894	0.282575	0.0476947
0.25672	0.106602	0.0952933	0.0319583	0.209327	0.101509
0.192056	0.0562874	0.116515	0.0245632	0.0906078	0.0615767
0.162062	0.131813	0.126519	0.049624	0.0761125	0.0630259
0.137302	0.24476	0.0820609	0.186593	0.17587	0.0680601
0.261941	0.256736	0.031679	0.010019	0.303898	0.0744323
0.250749	0.127028	0.113259	0.00903703	0.10333	0.156636
0.206695	0.0681785	0.0319062	0.0085122	0.0846591	0.112137
0.163269	0.199303	0.0445191	0.00890337	0.14909	0.0298527
0.197744	0.25852	0.0975925	0.0447544	0.152278	0.106212
0.574537	0.10088	0.0540696	0.0310075	0.124044	0.0978617
0.197068	0.110193	0.0177086	0.00572013	0.181446	0.0923046
0.165435	0.132427	0.0290423	0.0343442	0.210333	0.0684636
0.15208	0.14503	0.117679	0.00762374	0.152158	0.0803111
0.112218	0.110555	0.14344	0.0182686	0.0497939	0.0665551
0.0668468	0.206891	0.114335	0.0549751	0.150041	0.0437103
0.203635	0.187445	0.08486	0.0824155	0.12339	0.0671484
0.193882	0.532196	0.055798	0.040773	0.255227	0.0394865
0.179663	0.116593	0.209511	0.021485	0.188559	0.11055
0.176578	0.087366	0.0748653	0.00171936	0.224859	0.0481531
0.0839838	0.194935	0.127307	0.0121173	0.134557	0.050255
0.178524	0.184836	0.135916	0.00619275	0.171747	0.0813949
0.122238	0.211116	0.0733844	0.0142234	0.176263	0.111433
0.192423	0.19073	0.0921829	0.0397882	0.190306	0.108713
0.163796	0.228649	0.0675833	0.00588034	0.167057	0.139339
0.120945	0.203539	0.0629647	0.0556147	0.1514	0.138912
0.0935532	0.209952	0.0720539	0.00316087	0.34567	0.0707872
0.119055	0.189658	0.0702107	0.0620797	0.187203	0.122779
0.0989659	0.178253	0.0273944	0.00269094	0.189036	0.0369146
0.101275	0.14434	0.0293706	0.00478349	0.144846	0.068592
0.154763	0.162434	0.0236595	0.0663116	0.294578	0.062255
0.147909	0.30188	0.0226914	3.05911	0.181933	0.0268555
0.133037	0.195483	0.0857898	0.029929	0.224782	0.0915583
0.220712	0.187846	0.0605487	0.0166661	0.151718	0.101039
0.175836	0.168892	0.0315687	0.0302748	0.154503	0.0852033
0.158305	0.22446	0.150645	0.0823841	0.219343	0.0713851
0.888267	0.239554	0.0317496	0.0154993	0.180434	0.0644561
0.143994	0.231462	0.0270522	0.0133038	0.132388	0.0775704
0.14929	0.151352	0.0884412	0.00257071	0.160527	0.0721951
0.103093	0.143425	0.0304349	0.0438188	0.129074	0.075009
0.224493	0.732425	0.0527513	0.00694312	0.0551031	0.0737903
0.12186	0.220073	0.00756636	0.00706011	0.173483	0.111207
0.160238	0.116459	0.116216	0.0100412	0.212931	0.108847
0.100757	0.181715	0.215717	0.00909376	0.201186	0.0886421
0.109434	0.140161	0.0400701	0.00283113	0.219526	0.052531
0.272628	0.0660969	0.0365243	0.00905167	0.0919616	0.072207
0.181259	0.128539	0.048667	0.00147962	0.174782	0.0932311
0.0987658	0.178802	0.0317361	0.0315857	0.109801	0.102728
0.126461	0.163361	0.0527475	0.0262279	0.146722	0.080942
0.220046	0.207871	0.038309	0.0465011	0.144058	0.102502
0.105083	0.0849698	0.105945	0.0404852	0.127528	0.115738
0.176562	0.188534	0.0444379	0.0480113	0.107946	0.0367006
0.168337	0.135422	0.00636772	0.00151367	0.117598	0.0752808
0.175636	0.190465	0.0547331	0.0193414	0.114861	0.156007
0.0863883	0.14402	0.0761902	0.0060747	0.103714	0.133256
0.15486	0.119825	0.106488	0.0110612	0.128325	0.136088
0.125089	0.0939404	0.0897327	0.00172287	0.163092	0.0582368
0.144845	0.145832	0.0997727	0.065253	0.125134	0.072905
0.15755	0.116607	0.0263418	0.0513262	0.194759	0.0679271
0.0868237	0.105086	0.0189987	0.0831575	0.229807	0.117186
0.141113	0.119997	0.0618433	0.0540383	0.169977	0.128395
0.153216	0.16196	0.0198699	0.0035241	0.188154	0.068297
0.131964	0.146371	0.0360186	0.00251599	0.88677	0.0720167
0.10539	0.195051	0.0461492	0.0332148	0.173374	0.0414631
0.10716	0.182307	0.0635262	0.0708563	0.12519	0.0564784
0.0802081	0.168388	0.0271604	0.0158844	0.21177	0.0587331
0.242577	0.198597	0.010806	0.0177977	0.116415	0.0595073
0.249636	0.106708	0.0347432	0.0232986	0.185001	0.0963761
0.216774	0.172409	0.0619152	0.00319725	0.109154	0.0248645
0.118217	0.108572	0.0760289	0.0154697	0.0961261	0.0337734
0.180922	0.224861	0.0555579	0.00408951	0.241095	0.0411873
0.152509	0.11109	0.0289068	0.0367113	0.238399	0.0726048
0.219217	0.147522	0.0769235	0.00415935	0.1147	0.0792657
0.146978	0.12133	0.0705499	0.00401709	0.14729	0.0352932
0.199094	0.133966	0.0385757	0.0198857	0.221875	0.107829
0.162636	0.284089	0.0166836	0.00785436	0.11921	0.0356606
0.17416	0.162192	0.032408	0.0714314	0.178474	0.0635847
0.135449	0.094902	0.0199819	0.0298631	0.163213	0.0861175
0.117899	0.152751	0.0829546	0.0137578	0.147516	0.0813496
0.0879004	0.251161	0.0881601	0.00382794	0.133238	0.0531025
0.178586	0.133732	0.0385284	0.0407944	0.204186	0.122788
0.106353	0.213852	0.0441957	0.00304803	0.134145	0.0899925
0.145107	0.210681	0.0400074	0.0160623	0.200324	0.0625903
0.094161	0.151662	0.0509975	0.00306321	0.136316	0.0368151
0.126759	0.141101	0.0186902	0.000591458	0.154011	0.20483
0.521402	0.128841	0.0307732	0.0470339	0.0906001	0.0737653
0.14025	0.131498	0.0861643	0.00411834	0.165356	0.051742
0.197441	0.133626	0.0352	0.0770737	0.199996	0.0819415
0.132306	0.181361	0.0243148	0.00391048	0.146598	0.039038
0.181835	0.0694061	0.0596692	0.000882151	0.11075	0.0577346
0.200207	0.133965	0.0452984	0.00841225	0.0755133	0.033011
0.127816	0.212937	0.0729746	0.00884762	0.12212	0.0344456
0.161272	0.152583	0.0402165	0.00545258	0.21674	0.0904364
0.162745	0.122262	0.029734	0.00527886	0.203363	0.0408146
0.0875625	0.165537	0.0326313	0.00535584	0.222653	0.054045
0.15014	0.152314	0.0803612	0.023988	0.148378	0.0842364
0.076022	0.186015	0.0577633	0.00484263	0.183155	0.111812
0.275756	0.28668	0.0513995	0.00337183	0.141042	0.113046
0.147857	0.231913	0.0677433	0.00564926	0.177633	0.12158
0.111101	0.127527	0.060594	0.0109779	0.201731	0.0854858
0.101474	0.29691	0.0525371	0.0354168	0.162959	0.0421647
0.127046	0.148219	0.0953999	0.00467104	0.175642	0.0526072
0.094702	0.181767	0.0535817	0.00505589	0.180799	0.0903193
0.0662462	0.160278	0.0908339	0.0279127	0.112821	0.0988971
0.0821293	0.222268	0.0659782	0.0721845	0.106862	0.0698159
0.150582	0.178962	0.0646741	0.113051	0.165997	0.0469519
0.107996	0.165035	0.0864971	0.00388106	0.112187	0.0667181
0.138349	0.131696	0.0498579	0.0619288	0.0846717	0.0674969
0.144369	0.124951	0.0362334	0.0044005	0.160823	0.0634794
0.203527	0.121391	0.0308114	0.00263623	0.100015	0.0952636
0.119672	0.180986	0.0640989	0.0014721	0.105282	0.0430373
0.131393	0.0912042	0.108052	0.00858946	0.226719	0.07522
0.101905	0.133737	0.0661387	0.00882823	0.134102	0.0440991
0.14075	0.103139	0.0346822	0.00225389	0.192552	0.0554219
0.128797	0.148039	0.042983	0.00991138	0.135898	0.069758
0.126068	0.488303	0.0441482	0.00718482	0.183398	0.09234
0.176326	0.152514	0.0069774	0.015248	0.163821	0.0373567
0.130933	0.2081	0.053162	0.0163683	0.133246	0.0263484
0.184967	0.141273	0.0638926	0.0184421	0.170376	0.0770818
0.11586	0.183507	0.0305889	0.00216782	0.224944	0.0705299
0.0991191	0.169532	0.0115405	0.00536469	0.168344	0.0618918
0.116258	0.128049	0.146066	4.77147e-05	0.147263	0.0849737
0.126661	0.177722	0.0815717	0.00398356	0.0643192	0.0759571
0.107563	0.187474	0.0317938	0.015212	0.237841	0.0765173
0.141387	0.0875625	0.0607757	0.0978188	0.179319	0.0398083
0.096799	0.160323	0.064534	0.0527274	0.118162	0.0140974
0.0824134	0.130536	0.124672	0.00424972	0.154091	0.0968705
0.180735	0.258791	0.0470927	0.0563274	0.145459	0.0713543
0.151458	0.133511	0.0357925	0.0264688	0.117371	0.0335906
0.120093	0.0867174	0.0620628	0.0123408	0.0711433	0.0525679
0.293185	0.141266	0.0226927	0.00452506	0.0851535	0.0415592
0.174493	0.129723	0.109511	0.0158465	0.134502	0.0974888
0.218975	0.138256	0.0576662	0.00642698	0.102537	0.0867484
0.107864	0.118453	0.049204	0.0150421	0.151749	0.115343
0.155925	0.0632171	0.0300941	0.00460267	0.154985	0.0373841
0.149504	0.138259	0.0673532	0.00521479	0.195302	0.05279
0.10175	0.100717	0.0719984	0.00860742	0.143467	0.0736567
0.27869	0.136821	0.0740512	0.00345964	0.144178	0.102175
0.167956	0.130575	0.00111735	0.00561478	0.0744431	0.0762241
0.135536	0.227092	0.0579372	0.00752001	0.124134	0.0816463
0.492245	0.138419	0.0352011	0.0112356	0.192959	0.0992464
0.0885112	0.138921	0.0192977	0.00678345	0.132612	0.0595769
0.133142	0.10712	0.00622359	0.0110917	0.136103	0.0302755
0.116953	0.136694	0.0156729	0.0275022	0.129995	0.0845672
0.261475	0.116769	0.0629698	0.0050548	0.104038	0.0368072
0.201563	0.213496	0.0153935	0.010988	0.220122	0.0561069
0.139347	0.177763	0.0583278	0.0150847	0.101801	0.0595353
0.0639073	0.136108	0.0423729	0.00500317	0.0951595	0.0913933
0.211281	0.181	0.0643626	0.00382917	0.101377	0.0741461
0.14887	0.146675	0.0709742	0.032776	0.129695	0.0566717
0.151106	0.116318	0.0288435	0.0095111	0.108228	0.0811442
0.117236	0.120338	0.0156539	0.00789994	0.149713	0.0946969
0.147945	0.191633	0.00157746	0.105152	0.107223	0.0587847
0.137829	0.13223	0.0558304	0.00297272	0.110211	0.0902593
0.139007	0.139371	0.0435932	0.00369711	0.2008	0.120663
0.102635	0.10008	0.0315155	0.0257361	0.162898	0.0608453
0.263318	0.0691372	0.0363993	0.0206386	0.136358	0.0586874
0.132467	0.147271	0.0507125	0.00941761	0.285938	0.0576824
0.071109	0.18681	0.026191	0.0102155	0.165864	0.0260451
0.123362	0.141723	0.0340572	0.0564443	0.142636	0.0910778
0.1288	0.293513	0.0277615	0.00129249	0.123951	0.0444878
0.103848	0.15235	0.0661303	0.0092555	0.120539	0.0509833
0.129096	0.177839	0.0702599	0.0257426	0.168644	0.0447261
0.113033	0.156509	0.0548353	0.00480142	0.127662	0.152503
0.089137	0.14612	0.0354575	0.03993	0.260805	0.0503978
0.168337	0.128986	0.0354659	0.00251035	0.189204	0.0347477
0.142497	0.102348	0.07271	0.00325098	0.122982	0.0750463
0.184696	0.282775	0.0302643	0.00373604	0.48457	0.0602729
0.0732163	0.166875	0.0357662	0.00345148	0.0842229	0.116495
0.186933	0.131639	0.0674765	0.0291295	0.0939622	0.0930314
0.115533	0.500451	0.0605783	0.0131037	0.122744	0.112419
0.17067	0.0864551	0.018999	0.153512	0.204156	0.136072
0.178185	0.134736	0.037052	0.0166812	0.207382	0.073572
0.145285	0.125159	0.0617467	0.0281675	0.183824	0.0945987
0.168361	0.259357	0.0654427	0.0212623	0.108091	0.050764
0.11326	0.178789	0.0124462	0.00503769	0.271472	0.0398516
0.109129	0.155642	0.0569184	0.00170471	0.122253	0.0344825
0.164221	0.134633	0.046272	0.00591717	0.139002	0.059602
0.134106	0.166458	0.0796757	0.00470579	0.125726	0.0873305
0.163471	0.435752	0.0534777	0.0348287	0.131594	0.0866198
0.14068	0.130625	0.062358	0.034424	0.140471	0.0592394
0.101409	0.139358	0.041792	0.1064	0.106114	0.0585259
0.173199	0.159922	0.0305585	0.0017717	0.321334	0.0435267
0.204839	0.132662	0.022973	0.00276198	0.122673	0.0113062
0.142504	0.151113	0.0600938	0.00973865	0.0709489	0.00656486
0.123095	0.129929	0.0559489	0.0241151	0.150947	0.0469177
0.117726	0.14705	0.0898001	0.0194788	0.101966	0.0398374
0.172732	0.130322	0.0764787	0.15007	0.122182	0.046053
0.124371	0.0965948	0.0603555	0.0413103	0.147783	0.0117192
0.151633	0.195979	0.0779541	0.0605653	0.180372	0.012788
0.109477	0.115763	0.0490385	0.0116371	0.112728	0.045657
0.148576	0.094099	0.0315273	0.00543954	0.15791	0.010687
0.174889	0.160651	0.0326521	0.00355497	0.155819	0.0663112
0.0951431	0.178886	0.0566275	0.0463488	0.236267	0.0284512
0.0762281	0.101352	0.0984292	0.0102823	0.0857132	0.0381549
0.147455	0.154554	0.0696142	0.00160182	0.182573	0.0674681
0.0982613	0.221507	0.0159708	0.015467	0.135306	0.0712246
0.105077	0.214151	0.106719	0.00732904	0.177046	0.0615793
0.101425	0.0916817	0.0717516	0.00895256	0.176886	0.0650549
0.124772	0.182207	0.077422	0.0349694	0.139071	0.0337349
0.105625	0.122382	0.0211073	0.0199752	0.193575	0.0878661
0.139994	0.146985	0.0107252	0.129013	0.122366	0.027386
0.102803	0.0986815	0.023256	0.00257228	0.130067	0.0398723
0.143755	0.147733	0.0353838	0.00662628	0.129958	0.0315266
0.190073	0.151162	0.0308616	0.00683041	0.122714	0.0523134
0.0961379	0.0960531	0.0902762	0.0176845	0.131145	0.0737702
0.0890322	0.111288	0.0655243	0.0524531	0.125529	0.104874
0.0795489	0.104095	0.0463133	0.00579871	0.100194	0.0822473
0.105486	0.123758	0.0655688	0.0104479	0.139217	0.080669
0.110979	0.154365	0.0853741	0.00316166	0.226072	0.0764481
0.0712899	0.100294	0.0596872	0.00572699	0.165468	0.0660252
0.084489	0.110444	0.00241599	0.0136364	0.149625	0.122088
0.122864	0.183463	0.01715	0.00980084	0.0958008	0.0236955
0.126785	0.173941	0.0634954	0.00278259	0.176885	0.00720011
0.139987	0.137503	0.00957301	0.00470088	0.107612	0.0353008
0.102254	0.129315	0.0176724	0.0162652	0.143107	0.0556305
0.128799	0.123103	0.0748592	0.00533109	0.137547	0.0440092
0.121643	0.178307	0.0132098	0.0266962	0.166458	0.0500798
0.109707	0.125967	0.0146161	0.0383785	0.145182	0.0439151
0.12746	0.145742	0.0366217	0.223613	0.132722	0.0176985
0.166323	0.109453	0.0606528	0.00209559	0.0827403	0.0338533
0.111338	0.120197	0.051742	0.00211943	0.140822	0.0816907
0.171114	0.118824	0.0656768	0.00782673	0.114349	0.0939836
0.178711	0.126598	0.063167	0.0174445	0.105647	0.0773644
0.13461	0.0770922	0.00771192	0.0442036	0.106515	0.0640769
0.103608	0.140381	0.0943476	0.0758404	0.142481	0.102471
0.115274	0.116218	0.0537922	0.00500613	0.113466	0.0401307
0.0889777	0.0926054	0.0565197	0.00376603	0.13064	0.0910091
0.154963	0.109689	0.113422	0.0139611	0.0987013	0.0575946
0.213324	0.121513	0.0894265	0.0157483	0.142773	0.0931451
0.106542	0.0884911	0.0741048	0.0021585	0.158242	0.0781223
0.156519	0.13611	0.0733112	0.180488	0.1023	0.0518882
0.134174	0.0985673	0.096415	0.0174632	0.115319	0.122399
0.0941659	0.148353	0.0575314	0.00656842	0.0777362	0.0573555
0.0939273	0.101035	0.0489729	0.0019789	0.100294	0.0900537
0.140031	0.167846	0.0382767	0.0018053	0.125911	0.0111207
0.134004	0.0852758	0.0541754	0.00207027	0.0673411	0.0647319
0.0859154	0.120735	0.0765454	0.00689544	0.0982242	0.115864
0.191884	0.099955	0.115265	0.0466348	0.132577	0.114535
0.173688	0.10732	0.0893474	0.0036472	0.139047	0.129952
0.132077	0.0716723	0.0614313	0.00286342	0.123452	0.0951352
0.161256	0.109646	0.0799988	0.00436368	0.0955652	0.0241238
0.121137	0.123784	0.0143633	0.00226675	0.143347	0.118276
0.124379	0.126907	0.0860345	0.0029776	0.130268	0.0569471
0.154619	0.138136	0.0496961	0.00495452	0.113936	0.0536792
0.111402	0.0936772	0.0664027	0.00167629	0.131019	0.0579306
0.153972	0.111602	0.0476487	0.00300783	0.205945	0.0777971
0.0993166	0.147792	0.0314948	0.0449184	0.146958	0.10207
0.12985	0.126804	0.0462877	0.00336749	0.148655	0.0587292
0.101235	0.143469	0.0416976	0.0368577	0.156556	0.0455847
0.113608	0.191175	0.0863912	0.00409241	0.157101	0.0894637
0.155334	0.124006	0.108712	0.0274221	0.133371	0.0572905
0.185277	0.161445	0.0912287	0.0200715	0.121664	0.0600877
0.234244	0.152585	0.0570482	0.0222082	0.0828024	0.0987828
0.109536	0.138931	0.0722869	0.00557865	0.17769	0.0875872
0.0807151	0.131481	0.0317454	0.0497608	0.216621	0.0529109
0.129331	0.0940862	0.137016	0.00195746	0.0941717	0.0513269
0.186363	0.147411	0.0453668	0.00825332	0.095411	0.015959
0.115971	0.161795	0.0674886	0.00362389	0.140639	0.063519
0.10088	0.577119	0.0908165	0.00284892	0.0984207	0.0357347
0.154953	0.134324	0.050132	0.0042515	0.110058	0.142268
0.682435	0.121479	0.0389167	0.00706109	0.100579	0.069576
0.130301	0.142202	0.0776974	0.00218056	0.175707	0.0218249
0.139058	0.100665	0.108003	0.00187667	0.137089	0.0365586
0.136015	0.0949277	0.16556	0.0589021	0.185985	0.0366291
0.153068	0.110318	0.0659154	0.00949271	0.174292	0.0604971
0.139207	0.177987	0.0639667	0.00907363	0.140728	0.0359168
0.161675	0.128459	0.0752594	0.0101692	0.180013	0.0778422
0.12685	0.205315	0.0840025	0.0592728	0.102376	0.0758869
0.169797	0.156192	0.108355	0.00258054	0.120108	0.350706
0.103363	0.143176	0.0834023	0.0180333	0.140063	0.124795
0.0846386	0.164153	0.0301526	0.0346631	0.130087	0.086964
0.0825706	0.126007	0.0669414	0.00692469	0.168964	0.238118
0.140857	0.138066	0.0107375	0.00268674	0.0886037	0.151658
0.196784	0.161619	0.0552227	0.00638274	0.109612	0.08575
0.172017	0.114364	0.159499	0.00445738	0.077822	0.0742247
0.0936334	0.154629	0.0572761	0.00206556	0.122181	0.0700495
0.146592	0.0930832	0.0459417	0.00274644	0.215069	0.0709064
0.0685625	0.13882	0.106413	0.00317676	0.157952	0.0551079
0.170111	0.138388	0.0842832	0.00312596	0.137976	0.0510746
0.0957184	0.115472	0.0104695	0.00538128	0.218459	0.118673
0.169962	0.152642	0.0513278	0.00106845	0.134746	0.083293
0.125562	0.118328	0.0839636	0.0191167	0.0769949	0.146269
0.152759	0.218683	0.158505	0.00400151	0.105678	0.0143397
0.463317	0.111363	0.0555405	0.0712802	0.166311	0.0562557
0.272908	0.0778005	0.0606163	0.0203233	0.130911	0.0652967
0.237237	0.119353	0.0162566	0.00833427	0.101866	0.111512
0.229365	0.195288	0.208512	0.00723237	0.164693	0.142162
0.0848578	0.11438	0.0575284	0.00449422	0.206145	0.0687552
0.0962212	0.079904	0.0160237	0.00141615	0.133292	0.0389669
0.122478	0.172816	0.0683026	0.00571375	0.117263	0.0967992
0.1944	0.342279	0.0130599	0.00324972	0.136608	0.0914909
0.124047	0.149376	0.0417717	0.0123697	0.136366	0.0518846
0.158266	0.135324	0.01695	0.0176018	0.119001	0.0623672
0.136027	0.141844	0.0397685	0.0059234	0.112687	0.0534265
0.1514	0.141453	0.0238026	0.00461741	0.140682	0.0786734
0.200386	0.132837	0.0600668	0.0409631	0.158257	0.0912983
0.192116	0.102402	0.0417384	0.0794253	0.111727	0.0654937
0.109347	0.141779	0.0502727	0.105764	0.0979152	0.0536324
0.135819	0.161257	0.0365779	0.122969	0.115338	0.0366604
0.34145	0.0949869	0.0513326	0.00253289	0.120978	0.0632345
0.193745	0.069856	0.0241762	0.00219006	0.225132	0.015768
0.184222	0.11451	0.0087853	0.0020235	0.198564	0.0546375
0.0931642	0.125144	0.0311075	0.0050287	0.102432	0.0674122
0.114525	0.221999	0.0190761	0.00355699	0.108907	0.140065
0.110598	0.196496	0.020508	0.0058095	0.0646435	0.040155
0.166855	0.0913413	0.100315	0.0229084	0.1622	0.0460147
0.145925	0.111185	0.026911	0.00425354	0.0908417	0.0953098
0.14272	0.07499	0.0528571	0.0164889	0.223165	0.107075
0.175506	0.17468	0.0683265	0.0265623	0.172265	0.178077
0.160083	0.108843	0.0518174	0.00630628	0.498651	0.0141844
0.130142	0.206617	0.0568434	0.00277554	0.348827	0.0444378
0.116361	0.136197	0.0354452	0.0390853	0.205472	0.0257651
0.0759336	0.162727	0.0260497	0.00198741	0.413375	0.0604711
0.083152	0.45517	0.0424074	0.00309514	0.249218	0.0505768
0.166555	0.258797	0.0707843	0.0184341	0.0685734	0.0602867
0.118075	0.253297	0.0224309	0.00224306	0.0872117	0.0267796
0.0848985	0.215574	0.0206655	0.0181606	0.145998	0.0592105
0.184394	0.0999942	0.149484	0.00396301	0.191999	0.104178
0.108244	0.101555	0.033589	0.00592668	0.134794	0.0751733
0.131136	0.0985291	0.0320842	0.00261811	0.122014	0.0984308
0.127946	0.169165	0.0789769	0.00540026	0.146464	0.0680544
0.153299	0.139573	0.043809	0.00905093	0.153282	0.0449201
0.244997	0.104382	0.0453759	0.00955502	0.181502	0.105976
0.208976	0.118468	0.0544612	0.0122481	0.192673	0.0356493
0.170552	0.139519	0.0745484	0.00930012	0.135853	0.10324
0.216646	0.17826	0.0581384	0.00528415	0.138222	0.0479984
0.242735	0.205674	0.0524209	0.026342	0.478555	0.0580057
0.198631	0.115689	0.0580206	0.0816526	0.176777	0.189456
0.188243	0.145291	0.0988039	0.0503369	0.123609	0.0871596
0.077257	0.295525	0.118554	0.0596762	0.0832348	0.0675693
0.156508	0.195226	0.0555349	0.0358406	0.118677	0.0513672
0.114988	0.205233	0.0428326	0.00634293	0.10264	0.226912
0.188644	0.135877	0.0445626	0.00429158	0.166808	0.0589773
0.227366	0.125416	0.0863743	0.0164958	0.138285	0.0422135
0.138181	0.100343	0.047026	0.0318642	0.140065	0.151314
0.099196	0.14192	0.0391588	0.00243383	0.186307	0.03403
0.272188	0.114614	0.0374104	0.00152965	0.162576	0.037647
0.135916	0.123762	0.0480286	0.0422187	0.154446	0.045919
0.130485	0.151475	0.0893737	0.011342	0.106694	0.059121
0.1742	0.147775	0.0771595	0.105491	0.0738348	0.0549715
0.114204	0.150899	0.109795	0.00317231	0.0855177	0.0428052
0.178023	0.112529	0.0139972	0.00223877	0.177227	0.00396839
0.146604	0.0751669	0.0160013	0.00277358	0.132658	0.018104
0.197554	0.068766	0.018691	0.00347828	0.0504199	0.0455049
0.136056	0.201057	0.0317204	0.00311906	0.187533	0.0532939
0.261013	0.102991	0.0927626	0.0458719	0.125839	0.0415853
0.177134	0.0715001	0.0557888	0.131278	0.10844	0.085378
0.140321	0.15565	0.0215121	0.00596611	0.141095	0.107463
0.181128	0.128687	0.0422535	0.00393265	0.163711	0.0964443
0.0592026	0.0771299	0.0188658	0.00446174	0.201459	0.0579876
0.0926333	0.214392	0.0711843	0.045299	0.206604	0.0117465
0.104035	0.152377	0.0485327	0.00205497	0.166179	0.0400427
0.133054	0.21837	0.0462023	0.0109238	0.202778	0.0319584
0.122027	0.201258	0.130571	0.00441042	0.294399	0.0754188
0.129123	0.16908	0.0502187	0.00201724	0.18687	0.021659
0.122294	0.189415	0.0522226	0.00649769	0.221681	0.055389
0.118974	0.211019	0.0540941	0.00308212	0.0635608	0.0527691
0.0797207	0.184738	0.0245482	0.00237305	0.14301	0.0584693
0.142605	0.160912	0.0859361	0.00139794	0.115973	0.131974
0.116819	0.0650628	0.0343704	0.0102435	0.238627	0.0880576
0.181419	0.188951	0.0608367	0.0040848	0.1766	0.0604269
0.148278	0.109285	0.0147921	0.00879733	0.11078	0.0999364
0.177017	0.171688	0.00323075	0.00469448	0.111696	0.10676
0.103881	0.211203	0.0293821	0.00380953	0.219886	0.0738041
0.0529387	0.17812	0.0207995	0.00579702	0.136113	0.0463242
0.119727	0.102203	0.0827304	0.0185351	0.122004	0.0565354
0.094945	0.154218	0.0350791	0.0499321	0.140342	0.0244672
0.139371	0.13605	0.0550314	0.00117653	0.101969	0.0136118
0.106943	0.129662	0.0514641	0.00255967	0.233722	0.0608325
0.106398	0.100401	0.00440573	0.00646176	0.163947	0.058124
0.116517	0.110631	0.0135682	0.00263464	0.199664	0.0607911
0.0614706	0.224181	0.0762523	0.0100571	0.13652	0.0528394
0.167762	0.145801	0.0325001	0.0337534	0.124249	0.0556041
0.303376	0.204632	0.0432763	0.00369238	0.18032	0.0758959
0.134001	0.15995	0.0555279	0.0477219	0.160181	0.0988837
0.0874828	0.168893	0.0463614	0.00464767	0.178249	0.046129
0.259148	0.169001	0.0234144	0.00356262	0.0698738	0.0409131
0.0974296	0.117543	0.00529802	0.0137409	0.112169	0.0483135
0.132574	0.167175	0.0137458	0.00631855	0.0846911	0.11534
0.101293	0.0950846	0.0474036	0.00392221	0.145335	0.0241437
0.11767	0.100671	0.0524429	0.00276048	0.114267	0.0293739
0.166772	0.104093	0.0350464	0.00274601	0.0905773	0.0427269
0.0906986	0.142303	0.0556845	0.00211987	0.114895	0.0624768
0.12333	0.129652	0.0825185	0.00559703	0.111118	0.0848803
0.102096	0.0971841	0.100972	0.00164421	0.0869516	0.0728592
0.107402	0.106391	0.0293621	0.00438868	0.175836	0.13028
0.174383	0.105421	0.0704126	0.000889558	0.126632	0.035714
0.187412	0.125132	0.0444915	0.00525819	0.176593	0.00876927
0.155612	0.193104	0.00419106	0.00260997	0.218711	0.0570542
0.158739	0.127565	0.0904503	0.00161279	0.167398	0.0637016
0.116456	0.169631	0.0426526	0.0385797	0.100523	0.111429
0.129699	0.161185	0.0612455	0.009458	0.0466142	0.0555288
0.182163	0.16938	0.038921	0.00195092	0.121173	0.0174168
0.148388	0.0960344	0.0283196	0.0164295	0.0842028	0.0852109
0.147097	0.123204	0.0717082	0.00266592	0.158562	0.0468587
0.15921	0.119374	0.130088	0.00209767	0.102707	0.024533
0.16905	0.119962	0.0309327	0.00181942	0.123432	0.0386002
0.266906	0.143222	0.0627577	0.00209545	0.115283	0.0848446
0.142357	0.109084	0.044184	0.00232236	0.0942176	0.129687
0.154821	0.0876981	0.0287063	0.00352688	0.183543	0.0439588
0.0829374	0.129994	0.0285327	0.0221747	0.256494	0.0759491
0.0417716	0.0741101	0.0424078	0.0192172	0.148968	0.078293
0.0740362	0.195504	0.0546393	0.00647791	0.0953733	0.0276996
0.198814	0.271712	0.0309066	0.00322479	0.208011	0.0771398
0.293857	0.116884	0.0604306	0.00460815	0.162288	0.0455518
0.0745239	0.103082	0.0346336	0.00449628	0.135363	0.0729092
0.219565	0.190534	0.0464094	0.00230061	0.0963126	0.0603351
0.0699546	0.125189	0.0865952	0.0044062	0.123178	0.0364454
0.133123	0.130682	0.0453056	0.00735024	0.150706	0.0221351
0.105661	0.0909046	0.0518328	0.0116273	0.0993986	0.040341
0.159551	0.108732	0.0237039	0.00403838	0.110701	0.0897744
0.121353	0.165869	0.0493115	0.00512084	0.107406	0.037729
0.10082	0.100434	0.0622971	0.0374987	0.107047	0.0602064
0.139788	0.112904	0.0219951	0.00106106	0.176775	0.0587939
0.119434	0.0994569	0.0260074	0.00787097	0.199003	0.0121919
0.113429	0.105483	0.0150557	0.00637103	0.178416	0.0415257
0.124061	0.181234	0.00895015	0.00171742	0.140044	0.0299008
0.167014	0.186362	0.131816	0.00493239	0.116091	0.0136718
0.0993699	0.163348	0.0302808	0.00859089	0.14148	0.0641043
0.140987	0.192642	0.0421534	0.00380224	0.214705	0.0366286
0.168955	0.140229	0.012365	0.00430911	0.142797	0.0734102
0.0992007	0.161186	0.0172354	0.00261218	0.112666	0.0547737
0.154781	0.211606	0.0142195	0.0281704	0.119223	0.0805952
0.169657	0.145142	0.0260775	0.0631961	0.191337	0.0237892
0.1683	0.119252	0.00600085	0.0125513	0.264407	0.050956
0.115795	0.130177	0.05439	0.00495093	0.14926	0.0719512
0.494424	0.18136	0.0109782	0.00873861	0.136251	0.0688039
0.159586	0.24577	0.0278709	0.0219512	0.099657	0.0617997
0.099148	0.170813	0.0256762	0.00824448	0.0458894	0.0590815
0.136337	0.141389	0.0463317	0.00424084	0.102746	0.0707419
0.0803668	0.0884941	0.0535497	0.0169517	0.202313	0.0645132
0.111546	0.0382876	0.0977592	0.00526438	0.277443	0.10082
0.114552	0.0934466	0.050475	0.00510778	0.065377	0.0228334
[truncated: 12,668 more rows]

## Sheet: EDFig.3e
Source Data Extended Data Fig. 3
Source Data Extended Data Fig. 3e | Ks values distribution between genes in colinear region and region of translocation between subgenomes
#sA vs Aar and sT vs Ath means genes in colinear region, while sT vs Aar means genes in T subgenome derived from progenitor Aar, and sA vs Ath means genes in A subgenome derived from progenitor Ath
sA vs. Aar	sT vs. Aar	sT vs. Ath	sA vs. Ath
0.0232619	0.0191822	2.56356e-05	0.00545514
0.0606849	0.0881929	0.0489481	9.53663e-06
0.0976206	0.0612265	0.00316316	0.00292709
0.0841174	0.022201	6.3576e-05	0.0709296
0.0618185	0.0448456	0.0339075	0.00355994
0.104029	0.0747846	0.0383584	2.1938e-05
0.0462872	0.0410145	0.00365877	6.35948e-05
0.0163594	0.0175319	0.0681718	1.84746e-05
0.0998926	0.0197535	0.0152653	0.264426
0.124845	0.105156	0.0213225	0.00691765
0.127989	0.0361981	3.16344e-05	9.04129e-05
0.100362	0.0612418	0.00280424	0.0153916
0.144695	0.0357439	4.88785e-05	2.45621e-05
0.0210247	0.0481877	0.00244367	2.25897e-05
0.0168719	0.0739316	0.00888223	0.0282077
0.0596611	0.00421307	0.00235195	0.0761898
0.00783434	0.0107558	1.64562e-05	0.077832
0.0413469	0.0162308	0.00634775	0.0387429
0.0727592	0.0444323	0.00813863	0.0172345
0.0710509	0.0367392	0.00324303	0.00525588
0.00634857	0.03795	2.74357e-05	0.00147445
0.0110541	0.044138	0.0163018	0.0001121
0.0634492	0.0233792	0.0024429	0.0555039
0.00513348	0.0214063	0.00247393	0.133309
0.0659189	0.0258396	0.00390064	3.8083e-05
0.0425564	0.0370688	0.00275343	0.00362894
0.00134208	0.0323586	0.00403278	4.96534e-05
0.0684462	0.022198	1.95463e-05	3.05872e-05
0.0597382	0.0655627	0.00286013	4.2635e-05
0.0228195	0.0796006	4.92276e-05	0.00918142
0.0680297	0.0384652	0.00775728	0.0331629
0.0345793	0.060889	6.57521e-05	0.00305084
0.0503733	0.0473462	0.0465244	2.95616e-05
0.0927095	0.0645754	0.0258716	0.00302788
0.0560365	0.0343769	0.0152303	0.00278439
0.050912	0.0667394	0.0171543	0.00317987
0.0375276	7.94388e-05	8.70968e-06	0.00195633
0.017965	0.0501149	0.0493145	0.00335916
0.0219391	0.030517	0.0336923	0.00233063
0.0615883	0.133652	0.0244241	4.82041e-05
0.0245324	0.0781667	8.08527e-05	0.00910355
0.0591068	0.00969217	0.00631055	0.00529523
0.00885364	0.00377958	1.7587e-05	2.11805e-05
0.0875973	0.0138173	0.00249266	0.00933586
0.0404675	0.037274	0.0129846	0.0138057
0.0510785	0.0451101	0.00709066	0.015103
0.0829504	0.0153055	5.36136e-05	0.00281142
0.0666584	0.0885498	0.022076	0.132577
0.0258053	0.141697	0.011742	0.00684639
0.0258795	0.0708508	0.0017983	3.02463e-05
0.0299326	0.0480246	0.00588807	0.00463952
0.126301	0.0556222	0.0422152	0.00119853
0.0428639	0.0521533	0.0257309	6.2365e-05
0.0372038	0.0550923	0.00606524	0.00437064
0.0716757	0.0243403	0.00218618	0.00369599
0.0182194	0.0361149	0.00258054	0.0450181
0.0367834	0.074802	0.0243996	0.0213361
0.0145924	0.0470098	0.00511326	0.0229411
0.0104909	0.0534399	3.99429e-05	0.00976114
0.0375083	0.00500523	0.0212825	0.106441
0.025611	0.00759417	4.34215e-05	0.0253496
0.0222293	0.0335123	0.177113	0.00266971
0.0638671	0.0189595	0.00491375	0.00722166
0.0357447	0.0324006	0.0116691	3.96627e-05
0.0824346	0.0258504	0.0177961	0.00809973
0.058802	9.67269e-05	0.0219596	0.00220802
0.0348663	0.0329373	0.0279538	0.00394754
0.0621463	0.0480397	0.00703602	2.26464e-05
0.0464722	0.0380004	0.0215802	1.58634e-05
0.0362764	0.0198045	0.0195502	0.00331292
0.0369533	0.0288232	0.0067998	0.00214271
0.0664261	0.0308353	0.0057056	0.00332589
0.0323969	0.0350493	2.99083e-05	0.0224576
0.0135677	0.0502705	0.00969983	0.0581374
0.053311	0.0580243	0.00369744	7.89819e-06
0.0550815	0.0731311	0.00297357	3.3001e-05
0.0343769	0.0872783	0.0212125	0.0222194
0.063497	0.034271	0.00178601	0.00203077
0.0730787	0.073584	1.32455e-05	0.0337606
0.00982991	0.016013	1.12322e-05	0.0444258
0.123628	0.0065937	0.0243208	0.00151307
0.0285131	0.0285362	0.00310406	0.0142322
0.0844552	0.02164	0.00841832	0.00657148
0.0902441	0.0271989	0.00647152	0.0252298
0.0784533	0.0211085	1.79093e-05	0.00298073
0.0891763	0.0579768	0.0251932	0.000100683
0.0870815	0.00369049	0.101298	0.00816371
0.0898024	0.0500989	0.0753304	0.0314274
0.0298804	0.142878	0.062019	0.003145
0.126429	0.0502581	0.0880701	5.61013e-05
0.0871941	0.0600227	0.0303833	0.00291664
0.0871844	0.0012314	0.00175611	0.0083085
0.0703473	0.0220158	0.0101221	0.0264109
0.0695806	0.03643	3.82272e-05	0.0116079
0.0485885	0.0765813	2.3832e-05	0.00463657
0.0780641	0.00664135	0.246208	0.00219301
0.0358052	0.0661345	0.0522843	2.35619e-05
0.140019	0.0160775	0.014959	0.00197559
0.0335952	0.0208021	0.168573	0.00766079
0.0755062	0.0130642	0.121254	0.00545937
0.0440708	0.101265	0.0975952	0.00733543
0.0430214	0.0159361	0.0848095	0.00145985
0.0909455	0.00369571	0.0599004	0.00591767
0.0540135	0.000228451	0.00274141	0.00298159
0.111706	0.0646925	3.53128e-05	0.00229345
0.105503	0.0746032	0.00317976	0.0386445
0.0589933	0.0230458	0.0192012	0.0043043
0.017304	0.054144	0.0894526	2.61025e-05
0.0315509	0.056455	0.0929826	0.00473675
0.0758591	0.0883818	0.0034845	0.00471622
0.0584803	0.0580152	0.0730543	0.00455065
0.0425729	0.0925953	0.0298268	2.92951e-05
0.0379854	0.0468849	0.0121061	0.0055865
0.0703179	0.071886	0.0058048	0.0203889
0.0564796	0.0414844	0.0328025	0.0229782
0.100146	0.0906693	0.0051565	0.00349414
0.0997023	0.0788362	0.00840444	0.00541252
0.143415	0.0657501	0.0219415	0.00145297
0.0467074	0.115232	9.74815e-06	0.00193092
0.0106803	0.0693458	0.0685887	0.00682711
0.0188635	0.0555377	0.00480402	0.00222749
0.0523207	0.0919312	0.00648822	0.00169603
0.0349623	0.0798509	1.66932e-05	3.89227e-05
0.0372624	0.114991	0.0194188	2.95095e-05
0.0512754	0.0446623	0.030752	0.015605
0.053891	0.0174838	0.00223666	0.0978108
0.0767185	0.255205	0.130008	0.0439351
0.063908	0.0169695	0.00698863	4.42662e-05
0.0594452	0.0382682	0.0161994	0.006285
0.0411451	0.00417668	0.0238652	1.62113e-05
0.0594212	0.0871803	0.0543204	0.00536974
0.0655451	0.0448517	0.0440136	2.02978e-05
0.0553563	0.0818481	0.00581638	0.00547022
0.0658049	0.0300906	0.0345618	0.0175463
0.0516701	0.051197	0.102602	0.00824915
0.0559901	0.107989	2.8494e-05	0.00196395
0.0528141	0.0471368	0.0111209	4.53977e-05
0.132026	0.0562876	0.0161146	0.00740747
0.0441987	0.0533824	1.796e-05	0.00491746
0.0212781	0.0695825	0.000529206	0.004268
0.0384397	0.0216052	0.0700724	0.00281868
0.0328276	0.0177873	0.0260535	0.00498544
0.0816629	0.0304918	0.00181722	1.82206e-05
0.0447178	0.0124819	6.3697e-05	0.00318302
0.0383324	0.0639268	0.00912252	0.0290763
0.0443719	0.0396201	0.0563512	0.00550917
0.055606	0.029312	0.00771183	0.0510707
0.0267322	0.132291	0.0105791	0.000237657
0.0541266	6.19395e-05	0.0589229	0.037895
0.033042	0.0470084	0.00144509	0.0269132
0.0657577	0.0244495	2.1133e-05	7.41612e-05
0.0193137	0.0294418	0.0401022	0.00191904
0.0722114	0.00315253	0.033858	0.0286934
0.0547318	0.0605209	0.0420703	0.00305086
0.0539899	0.0735793	0.0114065	0.0465485
0.0396322	0.0187614	0.00274114	0.00447267
0.0690056	0.0287301	0.0122091	0.0194559
0.073327	0.0435281	0.0054549	0.00496961
0.0985424	0.0212979	0.0533423	0.044519
0.0189862	0.0195311	0.0370572	0.00103954
0.0450475	0.0974431	0.0111876	3.48129e-05
0.0186924	0.0183991	0.0276359	3.76416e-05
0.0704417	0.0522861	0.0176602	0.00289732
0.0493084	0.0608006	0.0367743	0.00471021
0.0253795	0.0399606	0.0362189	0.00357948
0.0203102	0.0264902	0.0197218	0.00619546
0.121564	0.0653233	0.091301	0.00191769
0.0947335	0.0393001	0.0150089	3.3535e-05
0.0253049	0.0523295	1.4535e-05	0.00522629
0.0817765	0.0151721	2.86554e-05	0.00158471
0.0728029	0.0104827	0.0222854	0.0211198
0.190196	0.0231696	0.0313591	0.00400747
0.0990009	0.0238646	0.0967118	0.00250084
0.122385	0.0566146	0.0415425	0.00174021
0.0747667	0.0814974	0.0479141	0.00633118
0.0170276	0.0673156	0.00358515	0.00752324
0.0203135	0.0781407	0.0492437	0.00533958
0.0887155	0.0631268	0.0024907	0.0319229
0.0675931	0.183346	0.00688174	0.0243747
0.0524558	0.0778637	0.0101995	0.0142962
0.0141842	0.0303601	0.042111	0.0038147
0.0204603	0.119252	0.0121862	0.0800521
0.0730459	0.0874739	0.0463618	0.0434726
0.0913678	0.078394	0.0205807	7.88797e-05
0.0485471	0.0563327	0.0663711	0.00278779
0.00372458	0.0408385	0.0621367	0.0108489
0.0648082	0.109226	0.051191	0.039722
0.0853566	0.00617265	0.0587525	0.0181312
0.12171	0.105064	0.021243	0.0369929
0.0597052	0.0765559	0.0583203	0.00806955
0.244445	0.0578215	0.0607848	4.21335e-05
0.0901201	0.0769023	0.0354293	0.00382079
0.102831	0.0778468	0.0199447	0.0287909
0.0424071	0.0802259	0.0272811	0.0437515
0.0304541	0.0209601	0.0183218	0.0170718
0.0211449	0.0523411	0.0581288	0.00843975
0.00695562	0.0334374	0.0378532	2.45681e-05
0.00334495	0.0131563	0.0659935	4.66504e-05
0.076042	0.0446869	0.00342127	0.00346234
0.0863588	0.0362527	0.0117913	0.00316731
0.0322856	0.186407	0.0390571	0.00251131
0.0666366	0.0377261	0.00563661	0.00480093
0.031622	0.0979246	0.0608198	0.00415555
0.0769206	0.0409179	0.0513569	2.20972e-05
0.0439194	0.0709896	0.0912512	0.0036978
0.1352	0.0134516	0.0244498	0.0200999
0.063164	0.0182291	0.00734813	4.06971e-05
0.116159	0.0927302	0.0707997	0.00604019
0.386858	0.107911	0.0118196	0.00756264
0.124932	0.0639478	0.0235355	0.0272444
0.122081	0.0474399	0.0392684	0.0173043
0.0822121	0.0476987	0.0443168	0.00328014
0.0605625	0.0270083	0.00434628	9.15118e-05
0.0806731	0.0164316	0.0212719	0.00435695
0.147641	0.0708121	6.60376e-05	0.01862
0.085263	0.0406729	0.22374	0.00665796
0.0331871	0.0495987	0.0121801	0.0043844
0.0345321	0.0669299	0.00641522	0.00645106
0.0400397	0.0502999	0.069106	0.00394522
0.07336	0.10346	0.0575778	2.48058e-05
0.112049	0.0394874	0.0163886	0.00326134
0.0580946	0.0268476	0.0269435	0.0119376
0.114476	0.0742621	0.000366406	0.00875128
0.0995519	0.0669251	0.020105	0.00575493
0.020086	0.0422997	0.00174349	0.0159185
0.0427067	0.069451	0.00491008	2.6581e-05
0.139563	0.031899	0.00481823	0.00393386
0.0584935	0.0195551	0.011843	0.00551774
0.08352	0.0682411	0.0417189	0.00365656
0.0356121	0.0844924	2.67328e-05	0.00348726
0.0886402	0.0222634	0.038286	0.00598684
0.0840001	0.0457609	0.0294288	0.00203729
0.10005	0.0126947	0.00703017	0.0175239
0.0705703	0.0719086	0.0126647	0.107287
0.0937279	0.00503823	0.00788363	0.0123634
0.0387943	0.0699583	0.0046043	0.00583814
0.102122	0.0459031	0.00873867	1.73612e-05
0.0803678	0.0237948	1.73179e-05	0.0135709
0.0231851	0.0827616	0.0129812	3.705e-05
0.0582071	0.0324424	0.026734	2.91109e-05
0.0922424	0.0658712	0.0182411	0.00721489
0.0687228	0.135787	0.00895153	0.0535302
0.0319934	0.00596379	0.0299873	0.020397
0.0199027	0.0327011	0.0201568	0.00492
0.060195	0.0268727	0.00596569	2.74631e-05
0.0013952	0.104029	0.0493344	0.00433295
0.0602332	0.243895	0.00788498	0.00869765
0.0513966	0.0985724	8.84308e-06	1.74982e-05
0.0922921	0.0207506	0.105864	0.00197202
0.0372591	0.0620609	0.00306172
0.0732899	0.0708869	3.33311e-05
0.0789613	0.000120653	0.00409786
0.0328266	0.000208382	0.00708418
0.0609614	0.0438618	0.00635278
0.0384848	0.0671427	0.0644886
0.0471951	0.0280998	0.0829309
0.0646703	0.0694637	0.0735041
0.0635726	0.0485669	0.00300293
0.0746357	0.101938	0.00753604
7.6037e-05	0.0386126	0.00368309
0.189687	0.080155	0.00773636
0.0744119	0.058286	2.52143e-05
0.30664	0.00805374	0.0060681
0.0670913	0.0701838	0.00256207
0.0465403	0.0452771	0.0058689
0.0070071	0.039776	0.00836718
0.0571538	0.048554	0.00543739
0.0321104	0.0673833	0.010544
0.0401758	0.0278798	0.0814552
0.0699688	0.100644	0.236098
0.049878	0.0555083	0.0630033
0.0610538	0.0774061	0.00478936
0.123219	0.0866965	0.0442094
0.120747	0.0541148	0.0655928
0.141131	0.0702083	0.0454536
0.108835	0.0135134	0.038227
0.0701791	0.0129965	9.99992e-05
0.113776	0.0238467	0.00734113
0.101936	0.0323675	0.049094
0.0194322	0.00933165	0.078108
0.0862983	0.0826811	3.1351e-05
0.0660602	0.00736256	0.0221182
0.152345	0.049752	1.22193e-05
0.127472	0.051844	0.137043
0.108386	0.0820345	0.00531698
0.0671598	0.0922505	0.0716672
0.056125	0.0712875	0.00162904
0.108816	0.0516693	0.0229646
0.0784547	0.0969344	0.0833503
0.0421291	0.062555	3.47373e-05
0.0546884	0.0522051	0.0585636
0.0438265	0.0733931	0.0871103
0.0837896	0.0561087	4.59554e-05
0.0626844	0.11514	1.3399e-05
0.103954	0.1082	0.0152286
0.0314298	0.0404815	0.00889676
0.0809141	0.03766	0.0506903
0.0897979	0.00335794	0.00343322
0.0140871	0.0471524	0.0284596
0.05711	0.030841	0.0186833
0.106991	0.0516048	2.72454e-05
0.0341625	0.0111867	0.010497
0.0746693	0.0399329	0.0105883
0.0796878	0.0426555	0.00340149
0.0935036	0.025895	0.0100565
0.0820758	0.0527853	0.001336
0.150083	0.0861613	0.00396935
0.313912	0.0495384	0.014298
0.0809848	0.0805253	0.0123892
0.0380275	0.126131	4.50446e-05
0.081569	0.0243186	0.0397181
0.0856629	0.0152523	0.00215048
0.0565028	0.0119884	0.0438586
0.0787231		0.0107099
0.0925299		0.0282308
0.113805		0.0220974
0.0835214		0.0554911
0.223395		0.170666
0.0243119		0.0101423
0.046641		0.00834673
0.056355		0.00942411
0.102077		0.0112416
0.0412332		0.0420358
0.0621249		0.0313961
0.0827426		0.00666454
0.0599491		0.0359859
0.0483975		0.00802104
0.0858321		7.25438e-06
0.0832274		0.0185897
0.033261		0.0587772
0.0419456		0.0879623
0.0211151		0.0412898
0.0547232		0.0207247
0.0314099		0.00154225
0.0444485		0.0110996
0.0989878		0.00547801
0.0549595		0.0132353
0.0385557		0.0404229
0.000154658		0.00485798
0.0380234		0.033022
0.0912647		0.0619245
0.0153576		0.00286145
0.0126911		0.0687503
0.018992		0.16894
0.0240359		0.00260899
0.0160998		0.00415902
0.055317		0.0688875
0.0231144		0.029695
0.0227852		0.0152539
0.0418288		0.0330359
0.0926043		0.0957755
0.0472017		0.0145183
0.0231543		0.0137301
0.0557731		0.002466
0.0926138		0.0447806
0.0497242		1.58204e-05
0.0860186		0.00849334
0.0341594		0.00781363
0.0455479		0.00943529
0.0806774		0.0143797
0.0581697		0.00276962
0.0384446		9.38627e-05
0.149036		0.0133902
0.0471403		0.00161248
0.0220996		0.0364035
0.0430717		0.0222231
0.029818		0.0306443
0.0441271		4.76103e-05
0.0864569		0.0576252
0.0571389		0.0359702
0.0921901		0.0587515
0.0317151		3.12483e-05
0.113292		0.00130852
0.0370896		0.0228061
0.0658129		0.00585876
0.0846519		3.48846e-05
0.0484487		0.00944677
0.000721706		0.00171143
0.0385507		0.0813428
0.0145686		0.0553552
0.000223541		0.0892162
0.0770412		0.0610788
0.0641467		0.00538299
0.0543791		0.00232686
0.0700603		4.63318e-05
0.0285735		0.0412271
0.024716		0.0715554
0.0572815		7.87682e-05
0.0954753		1.93412e-05
0.0774826		2.38491e-05
0.0394305		0.0215632
0.0343606		0.026458
0.0547898		0.0234116
0.11042		0.00300204
0.0362335		0.0147317
0.080724		0.00444757
0.199363		0.0387049
0.144606		0.0479698
0.060346		0.00555301
0.0401251		0.00423377
0.0620973		0.025382
0.0527535		8.69776e-05
0.107104		0.00825094
0.072088		0.0878565
0.0720229		0.0332414
0.030813		0.0130198
0.0288217		0.0126522
0.0462507		0.00308386
0.0476749		0.0508541
0.209413		0.00356173
0.0307073		0.0183344
0.0947149		0.00342317
0.0813393		0.000566665
0.106585		0.0610153
0.121567		0.0039048
0.061824		0.0918982
0.0451464		0.00556161
0.0776941		0.000716045
0.0920855		6.64458e-06
0.0878383		0.00824004
0.0686272		0.00860975
0.0900291		0.0058151
0.0443401		0.00541222
0.0422401		2.29393e-05
0.0188999		0.00495723
0.153275		4.86013e-05
0.104768		0.0236233
0.0514705		0.00485814
0.055789		0.00403556
0.0732953		0.00486659
0.0268087		0.0117863
0.0365743		0.0405873
0.0478164		8.86883e-06
0.040826		0.00493678
2.48981e-05		0.00448973
0.0539117		0.0304066
0.152986		0.0779074
0.0478236		0.0991049
0.0370044		4.2568e-05
0.0428728		0.00462357
0.0804307		4.44525e-05
0.0837268		0.0612416
0.103778		0.0058421
0.0606222		0.00220004
0.0874844		0.00145947
0.115745		0.00821906
0.019109		1.9761e-05
0.0279281		0.00902402
0.0941675		0.00187257
0.0246102		3.2024e-05
0.0120145		0.0103147
0.0999502		0.00660946
0.05706		0.0151255
0.044132		0.0153617
0.0590445		0.0190667
0.0217848		0.00206915
0.100778		2.44563e-05
0.0472378		0.00552634
0.00465107		0.000336213
0.0682302		0.00352346
0.0349379		2.47579e-05
0.0816878		8.77296e-06
0.0517948		0.0144111
0.0836198		0.132413
0.0207155		0.0637459
0.0268202		1.62606e-05
0.00408266		0.00386444
0.0577095		5.63517e-05
0.0238245		0.0631684
0.0684021		0.0241793
0.0439256		0.0115637
0.0555155		2.13254e-05
0.112878		2.17569e-05
0.11252		0.00438918
0.0701724		0.0172946
0.109952		0.0072391
0.0149507		0.0321534
0.0294536		0.00420861
0.0170268		0.00521361
0.0657639		3.44568e-05
0.0838907		3.47988e-05
0.0890318		0.0129639
0.0660582		0.00605185
0.021429		0.00798058
0.0517209		0.0133725
0.0221889		0.00617791
0.012637		6.03453e-05
0.0784864		6.17407e-05
0.024291		2.24899e-05
0.050467		0.00679975
0.07651		0.0111638
0.0900588		0.00661727
0.0669062		0.0101347
0.0438574		0.0309944
0.0560428		0.0035898
0.0781674		0.012146
0.0129191		0.015417
0.0644232		0.00618834
0.0918823		0.00408764
0.048936		0.0398726
0.0607315		0.00762653
0.0682177		0.101995
0.079559		0.00532496
0.0486757		0.00327849
0.0512247		4.83944e-05
0.0954072		9.72413e-06
0.0312587		0.00419417
0.027257		2.2049e-05
0.117125		0.00335824
0.0398944		0.0263663
0.0208222		0.0270225
0.0509822		0.00886999
0.180422		0.00990576
0.0138975		0.0637045
0.0167139		1.54239e-05
0.0620724		2.41891e-05
0.0276604		0.00129652
0.0752196		0.0104662
0.0631151		0.0253295
0.0363387		2.8013e-05
0.0367619		0.00566169
0.00390473		0.0401122
0.0339275		0.00216663
0.0365829		0.00279658
0.119389		0.000119629
0.0472657		2.7893e-05
0.0391296		0.00331266
0.078116		2.84981e-05
0.037921		0.00016911
0.0466746		0.00317583
0.0604808		0.0302701
0.0310121		0.0132099
0.0158265		0.159536
0.0331851		0.0198348
0.094544		0.0313536
0.094336		0.0197809
0.0583707		0.00828728
0.021441		0.00215947
0.0454694		0.00665595
0.052607		2.58463e-05
0.0247469		0.00413573
0.0633874		0.0378226
0.0713095		0.0412733
0.0368853		0.0791968
0.0479456		0.00144341
0.078664		0.00389763
0.0563669		0.0092412
0.0174606		0.0221088
0.0578966		0.0190421
0.0602031		5.30412e-05
0.0366223		0.0115888
0.073839		0.0476928
0.047977		0.0621335
0.0498523		0.0168618
0.0332798		0.00760441
0.0565474		0.00350861
0.0769288		0.0568362
0.0718304		0.0144492
0.0990833		0.0245566
0.0687223		0.00194428
0.0826135		0.0202565
0.0730423		0.00776802
0.000173981		0.000237691
0.0225509		0.00918185
0.0425558		4.74901e-05
0.0800125		0.0327251
0.0112111		0.0179345
0.0553236		9.65508e-05
0.084827		0.12201
0.109452		0.000116571
0.0777774		0.00228178
0.0318406		0.00882702
0.0731403		0.00899668
0.0680689		0.0193944
0.084603		0.00476057
0.069111		0.00823803
0.0416353		0.0583423
0.015544		0.00592608
0.007398		0.00904853
0.0456792		0.00334656
0.0312067		0.00522252
0.0703134		0.0157004
0.086698		1.91263e-05
0.0683761		1.07564e-05
0.117808		0.0101683
0.0804673		0.00278502
0.0713455		0.00422996
0.0572024		0.0142517
0.0751075		0.00756055
0.105989		0.029108
0.0221654		0.0356325
0.0706854		0.00158382
0.0810201		5.65202e-05
0.0519669		0.233943
0.0224107		2.56827e-05
0.0735005		0.0017957
0.0346738		0.00168801
0.035776		0.00713328
0.187106		0.0190754
0.00762726		0.042976
0.0190065		7.57572e-05
0.052395		0.000108331
0.0751749		0.085122
0.0445597		5.41246e-05
0.0382454		0.00503561
0.0509975		8.62691e-05
0.0297787		0.00420885
0.00667998		0.014625
0.0406864		4.65974e-05
0.00538216		0.0160351
0.042695		0.0020821
0.0730266		0.171722
0.050488		9.22727e-05
0.0131288		0.0343103
0.0683569		0.0275232
0.05037		0.00703682
0.0553463		0.00213261
0.0122554		2.27356e-05
0.0623302		0.00198053
0.070463		0.00187957
0.130794		0.00622587
0.0587861		0.0476234
0.0517574		0.00274068
0.0508703		0.00283687
0.112936		0.00553745
0.0178133		0.0021037
0.0238552		0.00296688
0.0168791		0.00476338
0.0612806		3.78792e-05
0.0347026		0.00169622
0.0387809		0.00353715
0.0494382		0.0492565
0.0628145		0.00252414
0.076064		0.0300284
0.0638674		0.00543752
0.0894271		0.0282449
0.0937567		0.0213452
0.0235548		0.00407192
0.0939738		0.0310975
0.0583978		6.43287e-05
0.061606		1.24863e-05
0.0789206		7.29416e-05
0.121485		0.00624028
0.0453094		0.045356
0.0902875		6.37318e-05
0.0746856		0.00314076
0.0767142		3.54106e-05
0.0410455		0.00623867
3.35784e-05		0.00253703
0.0680211		2.8796e-05
0.0827539		0.00358144
0.0026752		0.00555615
0.0152176		3.64735e-05
0.145353		0.00282899
0.0314626		3.92706e-05
0.096592		0.00311152
0.0387401		2.13854e-05
0.0708458		2.27486e-05
0.0614925		2.32343e-05
0.0422512		0.000106561
0.0445824		0.00835245
0.0518215		0.0617854
0.0377056		0.166172
0.0312356		0.0146784
0.054311		0.00956625
0.0518644		0.0130612
0.0632284		5.61559e-05
0.0182738		0.0611786
0.0642264		7.64427e-05
0.0843521		0.0024327
0.0267697		0.0174512
0.10167		0.00686729
0.0916449		0.00266552
0.08269		0.00786599
0.0523954		0.00471872
0.0216093		0.00201789
0.0300322		0.00329645
0.0515524		1.2235e-05
0.0596844		0.00337713
0.0830012		0.00300164
0.0846523		8.81969e-06
0.117634		0.00271889
0.0618132		0.00529473
0.0889293		0.0010199
0.0174571		0.0177227
0.0474131		1.70668e-05
0.097592		0.00354064
0.0706013		0.0765168
0.0321497		0.0240773
0.0891557		0.00938698
0.0506515		0.0125288
0.0576486		0.00664823
0.0362883		0.00475183
0.0982628		0.0024054
0.0963354		0.005243
0.0320021		2.66794e-05
0.099643		1.37641e-05
0.0588856		0.00483326
0.0737242		0.0181017
0.0835906		0.016383
0.13255		0.00556133
0.0329845		7.04868e-05
0.0667835		0.00415026
0.0820636		0.0159211
0.0680306		0.0434542
0.0499284		0.0832724
0.0610272		0.115349
0.0602549		0.124869
0.0775819		0.00361542
0.0517859		0.0026575
0.0871409		3.00873e-05
0.0358668		0.00193852
0.0357634		0.00524761
0.0179469		0.00328007
0.094748		0.0279576
0.116903		0.00417791
0.100221		0.0177797
0.0778212		0.0271271
0.0757893		0.00626039
0.0442132		1.96511e-05
0.132433		0.00316188
0.0645135		0.0686891
0.0723717		0.0017592
0.0585172		0.00337601
0.012791		0.0225782
0.0102934		0.00218254
0.023859		0.0188217
0.0338562		0.00379979
0.119289		0.00638934
0.0335934		0.00468075
0.066868		3.75843e-05
0.000689534		0.0041768
0.0530736		0.00914062
0.0190499		0.0124828
0.093064		0.0145648
0.136684		0.00827508
0.0206841		0.00491925
0.00028244		1.77929e-05
0.041369		0.0243521
0.149036		0.0874336
0.00196192		0.0518591
0.220775		0.0651386
0.041026		0.036329
0.063374		0.00546558
0.117368		0.00349807
0.0180782		0.00378993
0.0326804		0.0144951
0.0419133		0.00800505
0.0600153		0.0321146
0.0487373		0.00275569
0.0804403		0.00186575
0.0951987		0.0503133
0.0760723		0.0127454
0.0579591		0.105679
0.0584642		1.76912e-05
0.0700974		0.00334171
0.0535617		0.00200022
0.0286284		0.00264654
0.0192337		0.00281513
0.00928979		0.00360702
2.34763e-05		0.0527278
0.0275486		0.156535
0.0235884		0.00545486
0.0691141		0.0046583
0.0405698		0.0042252
0.0567992		0.0527191
0.0126547		0.0247202
0.0664883		0.00201991
0.034273		0.0117866
0.0250081		2.78985e-05
0.00243885		0.00420172
0.109143		0.00175757
0.0597158		3.91041e-05
0.0764989		0.00696642
0.0777057		2.33339e-05
0.0683238		0.00346727
0.00956595		0.0023066
0.0663228		0.00114636
0.0167254		0.0113744
0.0514576		0.00513037
0.0271864		0.00956187
0.0352414		2.54832e-05
0.0422209		0.00484064
0.0618328		0.00483099
0.0985162		0.00459186
0.0423177		2.9982e-05
0.0817276		0.0180002
0.0952319		0.050698
0.0154373		0.00133874
0.0331555		0.00249064
0.0726962		0.0045285
0.0186336		0.00390939
0.038799		0.00998254
0.0272439		0.0367905
0.0707536		0.00325294
0.0816077		0.0496186
0.0315056		0.00420195
0.0884476		0.00325179
0.0468378		0.0134204
0.0582709		0.00593852
0.0301612		0.00335493
0.0181101		0.00433744
0.0250282		0.00284193
0.0329118		0.00564046
0.070026		0.00162255
0.0977908		1.97887e-05
0.0756992		4.92406e-05
0.081477		6.48651e-05
0.025486		0.0330881
0.0459783		0.00554091
0.0647414		0.000931626
0.0516797		1.1366e-05
0.0640594		0.00479831
0.00971236		0.00562592
0.0737798		3.12783e-05
0.0259189		0.00289337
0.0591226		2.63487e-05
0.0567459		0.0492846
0.0617918		0.0102389
0.0255586		9.12657e-05
0.0634766		0.0023033
0.0126501		2.16256e-05
0.0627007		0.0178701
0.0215363		0.0025894
0.0248916		0.001697
0.0170065		0.00296553
0.00283374		2.3109e-05
0.0692367		3.12249e-05
0.0448868		2.7099e-05
0.0109349		0.00351339
0.00804892		0.00241718
0.0390923		0.00411447
0.079441		0.0491217
0.0216352		0.0209308
0.0574375		0.00756041
0.111549		0.00320239
0.0551546		1.78492e-05
0.0593057		0.00466905
0.0834254		0.00533799
0.0684881		4.73627e-05
0.0461064		1.96351e-05
0.178175		4.77321e-05
0.0342513		7.2028e-05
0.0667465		0.00390249
0.0437032		0.00426731
0.104085		0.00778146
0.0812194		2.30298e-05
0.100179		0.0153351
0.0979841		0.00358507
0.0718559		0.00559551
0.0277421		0.0319833
0.0783315		6.06945e-05
0.0740122		1.63834e-05
0.015993		0.00110211
0.020785		0.00741972
0.0164246		2.99806e-05
0.0169607		0.00589852
0.0624616		2.08706e-05
0.137839		2.61907e-05
0.0857677		0.00162474
0.0872937		0.0055094
0.0490689		0.010005
0.0758712		2.10136e-05
0.0207225		0.00437708
0.0409148		0.00376506
0.01914		0.00261981
0.0378639		0.0372141
0.0134641		4.24622e-05
0.0648993		0.0675858
0.0500978		0.0148849
0.0149597		0.00673174
0.0463416		0.00886414
0.0382536		0.0240276
0.0342835		0.00672927
0.0188325		0.00622802
0.0224347		0.016001
0.0554447		0.0045125
0.0981492		1.56856e-05
0.0242174		9.58042e-06
0.0325735		1.6045e-05
0.058454		1.83723e-05
0.0676476		1.07432e-05
0.0457736		0.00429377
0.000139177		1.37131e-05
0.0231754		0.00615771
0.0622156		0.00677259
0.0514946		0.0389011
0.0827329		5.81359e-05
0.118329		0.0061764
0.0542664		0.0261346
0.0347982		0.00982391
0.0978789		6.30063e-05
0.0380864		1.83712e-05
0.0118792		0.0211133
0.0341068		0.0506514
0.0884244		0.00522541
0.0704838		1.66725e-05
0.0629171		0.00442817
0.0628814		2.28382e-05
0.0352019		0.000978248
0.0754928		0.00925436
0.0659361		0.000816559
0.0750814		0.00208389
0.0842813		0.000132472
0.0255129		1.5384e-05
0.02068		0.00470131
0.0223418		0.00314335
0.118439		0.106342
0.0287019		0.000314564
0.0520412		0.00747569
0.0342662		0.00306429
0.048631		0.0324933
0.132083		1.14919e-05
0.0529395		2.66663e-05
0.0671944		6.46415e-05
0.0595917		0.00659614
0.0200596		2.4901e-05
0.0683822		1.74362e-05
0.078168		0.00365089
0.0198926		0.00527825
0.0573322		3.28279e-05
0.0441357		0.0133271
0.052924		0.00195107
0.0229359		0.00206004
0.131861		0.00143753
0.0378647		0.00165967
0.0738768		0.0014318
0.0284847		0.0127
0.069903		0.00233014
0.0449226		0.00136013
0.00614497		0.0106142
0.0682457		0.0133004
0.0394787		0.00144174
0.0647145		0.052277
0.0259313		0.00393274
0.0633451		0.0155249
0.0644567		0.0295944
0.0539873		2.15447e-05
0.0583491		0.00157239
0.0433264		0.311451
0.0725957		0.00173685
0.0370312		0.00568043
0.031498		2.25769e-05
0.0649104		0.00505388
0.0235985		0.000100366
0.0157163		0.0168043
0.026962		7.53164e-05
0.0755438		5.17381e-05
0.011456		0.0533755
0.00809757		0.023051
0.0942933		0.00650688
0.105913		0.0508139
0.00803126		1.0357e-05
0.0862856		0.00368011
0.0820484		2.59565e-05
0.014264		0.00437736
0.0301538		0.00227856
0.0176141		0.00307279
0.0417715		0.00307918
0.00679372		0.0119804
0.0288795		0.00221333
0.0366446		0.00504042
0.0713078		0.00913293
0.110787		0.0391089
0.0185646		0.00582769
0.065265		0.0364007
0.051568		0.0396113
0.0403865		0.0565942
0.0461785		0.0111542
0.100891		0.0867896
0.0451379		0.00617678
0.0417367		0.00420054
0.0404214		0.00340577
0.0680473		0.0149107
0.0358078		0.00329196
0.0535828		5.54014e-05
0.0957981		0.00491997
0.0478734		0.0189915
0.073196		0.00440911
0.0355622		0.000149749
1.97865e-05		0.0140536
0.0072794		0.0110346
0.0416691		0.0047838
0.0255909		0.00625704
0.0124381		0.00278442
0.0235643		5.18819e-05
0.126415		0.00461027
0.0180453		0.00453628
0.0315232		2.54489e-05
0.0971935		0.0752442
0.0121224		0.00517288
0.0794451		0.0223721
0.0721891		0.00950975
0.132064		0.0518461
0.108165		0.0218476
0.0553143		0.013327
0.00953597		0.0154659
0.041168		0.00357901
0.030224		0.00512237
0.057662		0.0075536
0.0552282		0.0113489
0.0563397		0.00322111
0.0342782		2.12844e-05
0.111331		0.0160877
0.0901675		3.68586e-05
0.0733082		0.002681
0.0526531		0.0144112
0.0424909		0.00795109
0.117684		0.00798466
0.0116165		0.00289979
0.0346072		0.0273846
0.0383342		0.000137368
0.0812335		0.0109452
0.0622872		0.00503622
0.0370256		0.00388804
0.026483		4.40243e-05
0.0250514		0.00863947
0.0263621		0.0267797
0.0671468		0.0417781
0.125698		2.64585e-05
0.0674736		0.00301865
0.0390238		0.00412495
0.0388496		0.00705937
0.0404233		5.45074e-05
0.0516297		0.00993748
0.0488285		0.056619
0.0193082		0.00337307
0.139686		2.9169e-05
0.0343497		0.0248238
0.00533697		0.00712879
0.0316264		1.57957e-05
0.0114767		0.00467847
0.0724994		0.0106651
0.0423416		0.0045545
0.0354342		0.00429682
0.040592		0.00196325
0.0917466		0.0125243
0.0263031		0.00796792
0.0584672		0.00843142
0.0705488		0.00461748
0.0384648		0.00775272
0.0242442		0.00303811
0.108033		0.0145922
0.13388		0.0123032
0.0294525		4.33642e-05
0.0392657		0.013718
0.0355069		0.0109328
0.0522357		0.0119644
0.0524116		3.68442e-05
0.067973		0.0230429
0.126593		5.38737e-05
0.117047		0.0364322
0.0279755		0.0172928
0.0788501		0.0176122
0.146718		0.00355301
0.0243217		0.0594197
0.167676		0.00887619
0.0287274		0.0290809
0.0442034		0.0146986
0.0701354		0.00274691
0.0827469		0.00461569
0.0810088		0.0440433
0.0458405		0.0063701
0.0761367		0.040444
0.0816183		0.0237956
0.0249631		0.0178079
0.0473181		0.0154056
0.0713303		0.00531964
0.0357475		1.39276e-05
0.062811		0.0169051
0.0189052		0.0159158
0.0306972		0.0353625
0.00799008		0.0329382
0.0526146		0.0311311
0.0576445		0.0202155
0.0520548		0.0123133
0.0663641		0.00161907
0.109067		0.025434
0.141552		0.0165352
0.150233		0.0484737
0.0903269		9.90289e-05
0.0259555		0.00474338
0.0307188		0.0443932
0.0881274		0.0732311
0.0992916		0.0206709
0.0254494		3.42168e-05
0.0228865		0.0441451
0.116529		0.00956696
0.071693		0.0535188
0.102861		0.0525108
0.011538		0.0295722
0.0183473		0.00378395
0.0382943		0.0058608
0.053288		7.49902e-05
0.0596011		1.22876e-05
0.0768376		0.0280178
0.097623		0.00767642
0.0733557		0.0127632
0.0438558		0.0445199
0.0135674		0.00644039
0.061304		0.00314431
0.0155843		0.00410177
0.0514916		4.14226e-05
0.187999		0.00222269
0.0330671		0.0268268
0.00661013		0.0024798
0.0513778		0.00197585
0.0305673		0.0162578
0.0239994		0.0185905
0.0261779		0.0154317
0.0565987		0.0027379
0.0199513		0.00440337
0.0599028		0.00276603
0.0305488		0.0112601
0.0764969		0.0158775
0.0489762		0.0489747
0.107738		0.050297
0.0540115		0.0089677
0.0425931		0.0286298
0.0936199		0.0300273
0.030283		0.0211143
0.0335711		0.0451516
0.0591966		0.000118297
0.0416105		0.00502207
0.0881395		5.96407e-05
0.0567622		0.00770233
0.046847		0.00277936
0.0599585		0.00260771
0.053		0.0261239
0.0418269		0.0454259
0.0607406		0.000768576
0.0246856		0.0083469
0.0554258		0.0346835
0.0297216		0.0269034
0.0874882		0.327553
0.0816434		4.87889e-05
0.0167517		0.00264964
0.0217304		0.0291001
0.0572152		0.0288955
0.0412204		0.0144766
0.0665872		0.00670974
0.0450277		0.0891844
0.0538752		0.00651339
0.0350646		0.00752825
0.0394581		0.0033929
0.0307583		0.0312778
0.0266195		0.0166017
0.0348998		0.021838
0.0186598		0.077818
0.0349542		0.0157849
0.0577776		5.09594e-05
0.167605		0.0292796
0.035201		0.00246373
0.0477733		0.0257201
0.0576809		0.0522098
0.0564087		0.00395026
0.0215406		0.0449585
0.0143062		0.0540476
0.0762004		0.002778
0.0322333		0.00507706
0.0590961		0.0486345
0.0400642		0.00354489
0.00721946		0.00276916
0.0156194		2.06396e-05
0.0159363		0.0147275
0.0420821		2.34564e-05
0.0717834		0.0525901
0.0608171		0.037272
0.0165616		0.0357691
0.0539266		5.6601e-05
0.0409241		7.89354e-05
0.0437296		0.00520228
0.0358809		0.028575
0.0126477		2.76951e-05
0.0244992		0.00661498
0.00921154		0.0712959
0.0035259		0.0510101
0.0335503		0.0023114
0.0285044		0.00343702
0.0377306		0.0663893
0.0753919		0.0231135
0.0729608		0.281974
0.0588488		0.00670464
0.0325701		0.0058932
0.0384778		0.000115439
0.0264527		0.00253761
0.0653012		0.00331852
0.0425759		0.0319062
0.0814822		0.00292966
0.0734999		0.055028
0.0446274		0.0298145
0.017758		0.00651069
0.0658192		0.0225251
0.04296		0.0335228
0.078822		0.0466407
0.00732422		0.00982116
0.0617806		0.0108438
0.10175		0.0419586
0.0177534		0.00446126
0.0855245		0.0478547
0.0280164		0.101631
0.000224092		0.0280792
0.050613		3.4547e-05
0.0634441		0.00784835
0.0460788		0.0154536
0.0208753		2.16583e-05
0.0333079		0.25669
0.014728		0.0136995
0.0213813		0.0387868
0.0600766		0.0821411
0.0706405		1.11521e-05
0.0913898		1.70367e-05
0.0457285		0.0349924
0.0283554		0.00839694
0.0100654		1.88231e-05
0.0696508		0.0344246
0.0428894		0.0388131
0.0473943		0.0541736
0.0334664		0.00415111
0.0187795		0.00472699
0.0859895		0.00955513
0.108209		0.00458129
0.119828		0.00185027
0.0675321		0.0253186
0.0193747		0.0139377
0.0589132		0.0155771
0.116956		0.275774
0.0396292		0.0412676
0.00757979		0.0435029
0.0466386		0.0363592
0.0843088		0.00890853
0.0757444		0.00344055
0.078674		0.00419915
0.0465221		0.00337718
0.0274825		0.0195281
0.0636745		0.0204583
0.0194269		0.00296483
0.0353417		1.10864e-05
0.0638597		0.0133607
0.0712219		0.0122256
0.0621999		0.0568623
0.0265045		0.0174252
0.0309132		0.000101598
0.0229442		0.0271228
0.0591389		0.0090691
0.0561141		0.00937041
0.040082		0.0167485
0.107414		0.0108912
0.056453		0.00496911
0.0452793		0.00257913
0.0667702		0.0465396
0.0644317		0.00734308
0.0726407		0.000508989
0.072394		0.0157396
0.0230067		0.0713667
0.0459654		0.0136103
0.138934		0.0832754
2.72704e-05		0.0312011
0.0740104		0.00327067
0.0528478		0.0651752
0.0604995		0.0237969
0.121267		0.0133869
0.0182401		0.0288985
0.0419967		0.0446763
0.0279027		0.0375363
0.0685306		0.0345554
0.0579595		0.00184817
0.00926728		2.60144e-05
0.0193076		0.0130103
0.04268		0.000116521
0.0518856		0.0178296
0.0436053		1.87295e-05
0.0231179		0.115529
0.0736182		0.00241221
0.0508899		0.0411717
0.0769027		0.0639053
0.0833404		0.0165859
0.125967		6.11158e-05
0.0475877		3.71421e-05
0.127932		0.0248697
0.0642606		0.0119866
0.0473498		0.049036
0.0482896		0.0351437
0.0641601		0.0185212
0.0388431		0.119663
0.0197435		0.00462199
0.0138812		0.0274612
0.0679146		0.0698987
0.050466		0.00389059
0.0305651		0.0397219
0.171622		0.0458034
0.0385953		0.0192264
0.0319006		2.58478e-05
0.0785338		0.022555
0.0162469		0.0535873
0.0129927		0.00578857
0.0797487		0.00422352
0.012796		0.0615648
0.0250692		0.02109
0.0272894		0.0634933
0.0270278		0.452217
0.0212481		0.00914921
0.0131269		0.00373495
0.0723335		0.00908237
0.00651887		7.31837e-05
0.014153		0.0520085
0.0376425		0.0194009
0.013068		0.0134645
0.0230523		8.95409e-05
0.0204144		0.00537067
0.0201723		0.0456983
0.0166338		0.00357969
0.050354		0.0107133
0.0382079		0.0230035
0.0472234		0.00459291
0.0188463		0.0166604
0.0470015		0.00942021
0.0521636		1.90209e-05
0.0273968		0.0140979
0.066115		0.00188107
0.100209		0.00530864
0.0407657		0.00219459
0.0363835		0.0033556
0.0527088		0.002556
0.0412576		6.6436e-05
0.0101529		0.0113379
0.00458312		0.000170771
0.0165309		0.0223633
0.0129646		0.0154988
0.0588513		0.0225265
0.0287685		2.51836e-05
0.0485247		0.0316707
0.0349064		0.00355872
0.0328961		0.00423089
0.0200708		0.00490591
0.0310559		4.89633e-05
0.0458208		0.0401657
0.0641151		0.0558219
0.0978719		0.0167065
0.0362344		2.47703e-05
0.112486		1.60116e-05
0.0449751		0.00984633
0.0457169		0.00778377
1.4182e-05		0.00195289
0.0367289		0.00373998
0.0640685		3.48093e-05
0.047648		0.00203836
0.0718146		3.87048e-05
0.0559234		0.0463518
0.0554463		0.059846
0.00787529		0.00184005
0.130111		0.0666869
0.01984		0.00453211
0.0802292		5.7728e-05
0.0841227		0.00015915
0.0358655		0.00391891
0.0198607		0.00211535
0.0383008		0.0026424
0.067384		0.0090788
0.0464014		0.0371941
0.00404352		0.00784166
0.0631301		1.53682e-05
0.0365026		0.00503955
0.040813		0.00163223
0.0387949		1.46675e-05
0.0428484		0.000132559
0.0473211		0.00490279
0.0681993		0.018481
0.0405331		0.00179653
0.035112		0.0404315
0.0145167		0.0709694
0.073716		0.013039
0.0966783		0.0492034
0.0152866		4.61814e-05
0.0458165		0.00280593
0.0376185		0.0176842
0.0753409		0.0356878
0.0278401		0.0118019
0.0324297		0.0221346
0.0686444		3.95576e-05
0.0365536		0.00447721
0.0958165		0.0609491
0.0587696		0.000115055
0.0732155		3.18727e-05
0.0767085		0.00527531
0.0310748		6.04773e-05
0.0145632		5.92461e-05
0.0712764		0.00517957
0.0241796		0.0147137
0.0590022		0.00510979
0.0556847		4.33095e-05
0.0948725		0.00358101
0.0504979		0.00399471
0.0438469		0.0452424
0.0651388		0.0382155
0.0339097		0.00758284
0.0558695		0.0287342
0.035654		0.0112937
0.0552284		0.0466748
0.0578167		2.27942e-05
0.0358052		0.00677646
0.0433115		0.0042535
0.0671346		0.0339967
0.00288852		0.0203365
0.0716473		0.0226031
0.0315456		0.0161766
0.0626836		0.00163715
0.032309		4.4039e-05
0.0315114		0.0716702
0.0318395		0.0897584
0.0229414		0.000185666
0.025598		0.0464864
0.0773924		0.00530194
0.024677		0.00357327
0.0897005		0.0260298
0.0191795		0.000340121
0.00849589		2.25933e-05
0.0221533		0.011106
0.0605373		3.99788e-05
0.0265443		0.000199109
0.0426913		0.0319423
0.0286761		0.00411914
0.0387852		0.0609404
3.67637e-05		0.0138373
0.00593939		0.00367963
0.00922669		0.00310762
0.0269421		0.00137387
0.0678397		0.0345426
0.0758688		0.0266716
0.0282221		0.0245806
0.0270551		0.00404276
0.026612		0.00800647
0.0378402		0.00328867
0.0266935		0.00386546
0.0370295		0.00413092
0.0252332		0.00469271
0.0373648		0.0600634
0.100968		1.08125e-05
0.0775628		0.00308406
0.0270475		0.0212821
0.0213462		2.21068e-05
0.0289334		0.00978809
0.0267995		0.0077839
0.0478762		0.00275855
0.0190343		0.0154984
0.00896996		0.0109959
0.0572459		0.000961341
0.0314583		0.00209099
0.0217037		0.0352627
0.0439447		1.63959e-05
0.0422856		0.00244791
0.118692		0.0663865
0.0357292		0.00644671
0.0248392		0.0895883
0.0689943		0.0223469
0.0382113		7.72978e-05
0.0576661		7.02592e-05
0.024477		0.0602177
0.00901744		0.000153089
0.0251275		0.00419659
0.0467826		2.41445e-05
0.0150183		0.00870678
0.0107579		0.0330176
5.85019e-05		0.00244221
0.0138464		0.0002057
0.00964009		0.0354855
0.0558576		0.0262637
0.0471596		0.0499571
0.0398012		0.00995454
0.0776413		0.00805765
0.100163		0.0020555
0.0152138		0.00115885
0.0195032		0.00204422
0.0937589		0.00661057
0.0525623		1.44555e-05
0.0525273		0.0407386
0.0211447		0.000287668
0.00898127		4.5246e-05
0.0175691		1.59812e-05
0.0556696		2.88727e-05
0.0415357		1.83869e-05
0.0942936		0.0007009
0.0242169		9.81668e-05
0.053705		0.00199503
0.261934		0.060363
0.0261167		0.00190549
0.0618051		0.0839566
0.0567152		0.00673648
0.0517647		0.00287754
0.0398256		0.00103556
0.0156711		0.00607216
0.050375		0.00744654
0.0719699		0.027879
0.0929354		0.0267741
0.0921508		0.0591892
0.0320555		0.0532993
0.026122		0.0219564
0.0225344		0.00980797
0.0685236		0.0580098
0.0126398		2.62243e-05
0.101167		0.0623775
0.0822611		3.25001e-05
0.123419		0.00776695
0.0253854		0.00487831
0.0901086		0.010551
0.0651104		0.0286493
0.0390265		0.00327766
0.00657062		0.0109005
0.0150629		0.0156066
0.0572593		0.0101503
0.0567466		0.00729938
0.0591167		0.0304779
0.0346797		4.76663e-05
0.0450226		0.0105921
0.0985467		2.94987e-05
0.0225038		3.83645e-05
0.0336304		0.0103315
0.0835641		2.84882e-05
0.0771629		4.12809e-05
0.0838202		0.00393451
0.0583665		3.25719e-05
0.0501689		0.00295067
0.0349758		0.00730156
0.0176528		0.314521
0.0520902		0.0779574
0.043482		0.172947
0.154852		0.0082481
0.0902165		2.82894e-05
0.0040343		0.00448037
8.98092e-06		0.00357569
0.0155901		0.0183314
0.0960693		0.0192464
0.0217566		0.0194224
0.0130262		0.00485628
0.0326271		0.00274261
0.0572922		0.0104083
0.103747		0.00249435
0.019136		7.33442e-05
0.0147125		0.00232969
0.00591207		0.00198879
0.0271004		0.00275132
0.00370719		0.00695929
0.0309919		5.28433e-05
0.0591133		0.00681843
0.0574847		3.44404e-05
0.0629738		0.00626299
0.0630875		0.00213279
0.0523664		0.0145236
0.052291		0.00165706
0.0184798		4.71138e-05
0.0756747		0.00452302
0.0523532		0.00261199
0.0410061		2.76053e-05
0.0406503		0.0037394
0.100935		0.0230908
0.0869982		2.06899e-05
0.0254115		0.00526007
0.0510471		0.0103528
0.00721164		0.0133186
0.0238904		0.00743832
0.046136		1.47614e-05
0.0499097		0.00841117
0.000160231		0.00334699
0.0163822		0.00628395
0.0251903		1.72274e-05
0.00841103		6.78381e-05
0.0639209		3.12054e-05
0.0649888		0.00508901
0.0295108		0.0162979
0.0455616		2.52563e-05
0.0367094		1.32499e-05
0.0329751		0.0770519
0.0939413		0.0490642
0.0631364		0.159596
0.244956		0.177922
0.0907985		0.170953
0.0907498		0.114991
0.049056		0.131553
0.0220557		0.0876882
0.0269083		0.139057
0.0253153		0.099487
0.00569857		0.132807
0.00325112		0.142663
0.00369321		0.109659
0.0408951		0.0942719
0.0410246		0.159475
0.01982		0.157497
0.00889179		0.112619
0.0586699		0.160745
0.0445915		0.159337
0.0301108		0.110131
0.0135329		0.0677902
0.0504004		0.106856
0.021252		0.129884
0.0288072		0.136586
0.0332354		0.117676
0.0934378		0.105234
0.0414905		0.16034
0.0402138		0.0932128
0.0459101		0.0900713
0.0608477		0.113118
0.0369666		0.139932
0.078721		0.197365
0.0372414		0.0887194
0.0319193		0.158983
0.0580805		0.169173
0.11101		0.132829
0.00939206		0.160275
0.04444		0.123625
0.0424965		0.116962
0.133011		0.0964139
0.0461442		0.279987
0.0120987		0.239695
0.0739765		0.128146
0.0236878		0.145454
0.0325775		0.176441
0.0745779		0.123786
0.0568152		0.145643
0.0504316		0.143343
0.0316595		0.206156
0.0233176		0.204393
0.053931		0.202977
0.0492649		0.152227
0.0379052		0.149068
0.101028		0.319101
0.0120299		0.182124
0.126265		0.208651
0.0273724		0.0201679
0.0109896		1.46949e-05
0.0106284		0.0281669
0.00947083		0.0237435
0.0382028		1.59595e-05
0.0207839		0.0122129
0.0205124		2.97426e-05
0.0526007		0.00617322
0.00966119		0.00341257
0.0429574		0.00728624
0.0322983		0.00622959
0.0289644		0.00205946
0.0270836		0.0120706
0.0758703		2.63043e-05
0.0315708		0.00907215
0.0558541		0.0505879
0.0594689		0.0123982
0.113045		0.0024505
0.0280752		0.00521166
0.0496221		0.00412984
0.0330858		0.238935
0.0411965		0.0134098
0.0452626		0.00628739
0.0545969		3.69071e-05
0.0631943		4.79508e-05
0.0473224		1.33079e-05
0.0241565		0.0176153
0.0400545		0.00223456
0.130519		0.0130694
0.0660636		0.00300092
0.0647246		0.0153474
0.0208367		2.24375e-05
0.086984		0.00968721
0.0458739		0.00484204
0.118676		0.0983991
0.0201952		0.0044111
0.0227236		7.87146e-05
5.87484e-05		0.00376403
0.0497567		0.0434116
0.0466143		0.0659977
0.0168543		0.00881876
0.0931507		0.00194716
0.0189103		0.0198555
0.0757349		0.00307583
0.0905003		0.0107813
0.0402809		0.0836125
0.0559635		2.71227e-05
0.0456253		0.0141907
0.0500137		0.0158765
0.0182548		0.00722551
0.0636478		0.00610133
0.0390675		2.99477e-05
0.0160488		1.85174e-05
0.157946		0.00181983
0.0285517		0.00187908
0.0791369		2.38446e-05
0.0164466		2.58128e-05
0.0200749		2.05528e-05
0.0590821		0.0160934
0.118673		0.0668771
0.143032		3.70607e-05
0.0121577		0.0115856
0.0498131		2.67197e-05
0.0915634		0.0415348
0.0175277		0.0512796
0.0475969		3.91814e-05
0.0327647		0.00850734
0.0660804		0.0490448
0.0276035		7.85432e-05
0.0111066		0.00248737
0.0320823		0.00511585
0.0766732		0.00499268
0.0130732		0.00281024
0.0120987		0.0273286
0.0303898		0.0180883
0.0214519		0.0349654
0.0285055		0.0255176
0.0391934		0.015841
0.0507798		0.0070999
0.0324213		2.96678e-05
0.0382513		0.0120499
0.0194582		0.0106939
0.0158909		0.0124495
0.0497407		0.11885
0.0301493		1.67698e-05
0.0495667		0.00480385
0.0489787		0.0300867
0.0599949		0.0152736
0.0260306		0.00108906
0.101214		0.0172378
0.0751599		0.0080006
0.0361501		0.00641263
0.112162		0.00279774
0.0330044		0.0112587
0.0474797		0.00533937
0.0347475		0.00409264
0.0286809		0.00862653
0.0778456		0.00600839
0.0335373		0.00585605
0.0315055		4.8423e-05
0.0642004		0.00298515
0.0526086		0.000295808
0.0302032		1.39452e-05
0.00684543		0.0106441
0.0711239		0.0109886
0.0665944		0.0032847
0.0309869		0.00526356
0.0847125		5.27406e-05
0.106611		2.55515e-05
0.0452203		0.0373311
0.00624726		0.00530976
0.0224849		0.00911373
0.0451126		0.0240611
0.0600025		0.00777592
0.0778795		0.00508989
0.0281085		0.00381963
0.0320496		4.31051e-06
0.0379978		0.00272532
0.054043		0.00883828
0.0357509		9.55771e-05
0.0219357		3.47777e-05
0.0240908		6.33637e-05
0.0703085		0.00472606
0.0341713		0.0136293
0.054569		0.00494231
0.0415644		0.0114005
0.00369396		2.94553e-05
0.0535727		0.0235435
0.0446687		5.36965e-05
0.0415205		0.00151311
0.0776828		0.0163688
0.0578034		0.0273043
0.0695048		0.0542948
0.00780377		0.0235135
0.0264367		3.09822e-05
0.036405		0.0103948
0.0603895		0.0180114
0.0638678		0.00988838
3.64883e-05		0.00964369
0.0414649		0.0150327
8.64585e-05		0.0217618
0.0709153		2.14527e-05
0.0371637		0.00946378
0.0775941		0.0559674
0.0612698		0.00157836
0.0181718		2.57513e-05
0.0407271		0.0049333
0.0317036		0.013078
0.00145557		0.0160489
0.0595775		0.00270039
0.06824		0.00541018
0.028621		0.0204829
0.00482104		9.28157e-05
0.0152613		0.0540721
0.0201188		0.0958173
0.0619748		0.000201185
0.220724		0.00552753
0.0455239		0.0161472
0.0244398		0.0200469
0.0677531		0.00732025
0.0572214		0.0673188
0.013136		0.0143604
0.0253116		0.00521336
0.0153316		0.00855509
0.0446474		0.00579037
0.0406443		0.03353
0.0473071		0.0172063
0.024923		0.00196376
0.0432172		0.00304208
0.0160263		0.00937662
0.0584701		0.00179864
0.00596529		0.0390358
0.0108593		0.0469805
0.000130647		0.00895521
0.0765019		0.00293442
0.0177116		4.09781e-05
0.0411202		0.00348434
0.0354981		0.00434537
0.0282814		0.0151157
0.0542094		0.0207761
0.0544659		0.0201161
0.0448791		0.00593976
0.0984829		5.6498e-05
0.0782639		0.00358973
0.0480989		0.00255827
0.0192963		0.0167678
0.0160451		0.00721836
0.0357238		0.00959344
0.0612979		3.70416e-05
0.0316398		0.00469445
0.0317747		0.0315833
0.0373818		2.84498e-05
0.0360688		0.0110434
0.054905		4.88487e-05
0.0486737		0.00466328
0.0532568		0.00493642
0.0383806		0.0142386
0.0496828		4.42587e-05
0.0295715		0.00465009
4.34499e-05		0.00249145
0.0956018		0.0062163
0.126886		0.0256388
0.0265826		0.00207898
0.0625773		0.0337752
0.0641813		0.00842228
0.0201063		0.00140007
0.0300258		0.0666954
0.00600344		0.00416364
0.00287172		0.00373123
0.0200726		0.00408238
0.00912617		0.00344161
0.0124435		0.00335549
0.0259794		0.0382498
0.0409853		8.78693e-05
0.0228822		0.00381762
0.00596498		0.00798579
0.0774183		4.6349e-05
0.0114502		0.046069
0.0151862		0.0287882
0.0320332		8.3507e-05
0.0381725		0.0111154
0.00535546		0.00773005
0.0943558		0.00714661
0.00209553		0.000119964
0.0179834		0.0115657
0.0291833		0.0101138
0.0921102		0.00460844
0.0171345		0.00569769
0.0510885		0.00164708
0.0838545		2.27745e-05
0.0389844		0.00633121
0.0592151		0.00374433
0.0149999		0.0123195
0.0279623		0.0246406
0.013266		0.0151603
0.0439523		0.0161282
0.0459785		0.00722839
0.0389043		0.0071676
0.0991059		0.00337886
0.0318603		4.7124e-05
0.0231703		0.00466033
0.0805797		0.00887384
0.0226699		0.00478823
0.059726		3.43415e-05
0.0898729		0.00256952
0.0406834		0.0735011
0.0595195		0.00316268
0.0322593		0.00155737
0.0319497		0.00791712
0.18896		0.00255334
0.0538335		2.36979e-05
0.0623582		0.010104
0.0667372		0.045559
0.0808127		0.0296335
0.0974294		0.0383429
3.12632e-05		0.017546
0.0520872		0.00614091
0.0225256		0.000847226
0.0719484		0.00248535
0.0400061		0.0135891
0.0808649		4.94167e-05
0.0118629		0.0129267
0.0487856		0.00351433
0.0199601		0.00161624
0.0162328		1.90555e-05
0.0775712		0.00106345
0.016496		0.00545867
0.052312		0.00986594
0.00997055		0.0037428
0.0338578		0.0133861
0.120696		0.00206861
0.0675986		0.0076989
0.0518368		0.0268919
0.00939691		0.0155841
0.0756384		3.07045e-05
0.0794675		0.00349433
0.0629494		0.0111048
0.0368471		0.00303252
0.112407		0.012403
0.0437073		9.42475e-05
0.0575383		0.0086233
0.163191		0.00740236
0.230339		0.00562023
0.0534647		2.89438e-05
0.0544821		2.13793e-05
0.0350834		0.00416925
0.0435506		0.00280682
0.0267368		4.6895e-05
0.130233		0.00968491
0.0695915		0.00222378
0.036406		1.5573e-05
0.0399962		0.0085135
0.0101287		0.0169866
0.113924		0.00340842
0.0153335		2.20144e-05
0.0220543		0.0602756
0.053615		0.00260678
0.0341462		0.0250016
0.0187829		0.0184381
0.0615952		3.44023e-05
0.0633589		0.0025105
0.0230913		0.00551291
0.063936		1.43515e-05
0.0226699		0.0423274
0.0282842		0.0396307
0.0743552		0.0435358
0.354074		0.00529135
0.04206		0.00521267
0.394119		0.0243067
0.0539796		0.00451486
0.0412247		0.00395928
0.0812175		0.00435918
0.0767458		0.0978934
0.0361624		0.0297764
0.0404921		3.37222e-05
0.104128		0.0105726
0.130848		0.00274918
0.0273497		0.0136547
0.0921916		1.40671e-05
0.10811		0.00186228
0.0460233		0.00350447
0.02403		0.00229679
0.094237		0.0262591
0.0911569		0.0430632
0.0232363		0.0321688
0.0592576		6.33349e-05
0.0369562		0.00235971
0.0961174		0.00268061
0.0830499		1.49729e-05
0.052668		5.90626e-05
0.0508588		0.000118508
0.0313406		2.04353e-05
0.0821566		0.0086764
0.082613		0.00396209
0.0969815		1.87083e-05
0.0490694		0.00257822
0.032356		0.00181772
0.14166		0.00895716
0.078879		0.00185523
0.094822		0.00545292
0.103732		0.0326928
0.00833357		0.0021531
0.0187888		0.0059235
0.0026572		0.011056
0.0166098		7.85976e-05
0.0133349		0.00981863
0.073546		0.00410577
0.00999953		0.0168105
0.0157943		0.0028872
0.0259038		0.0251436
0.224383		0.00856029
0.0433687		0.00607501
0.071694		4.49529e-05
0.0476593		0.000103366
0.0280249		0.0735837
0.0631574		0.00165324
0.0389257		0.00967749
0.017222		0.00609107
0.0346426		0.0449426
0.0347254		0.00262099
0.0374005		2.36742e-05
0.0630974		2.91767e-05
0.0774665		3.00985e-05
0.000126387		0.0217393
0.0392375		4.03223e-05
0.0582246		5.49231e-05
0.00327004		0.0493171
0.0239979		3.3709e-05
0.031742		0.00489191
[truncated: 12,538 more rows]

## Sheet: EDFig.3f
Source Data Extended Data Fig. 3
Source Data Extended Data Fig. 3f | Distribution of Ka values for 14,668 single copy gene sets among the A genome(Aar), T genome(Ath), two subgenomes of A.suecica(sT, sA) and A.lyrata(Aly)
Aar vs. Ath	sA vs. sT	sA vs. Aar	sT vs. Ath	Aly vs. Ath	Aly vs. Aar
0.0137178	0.0121478	0.00212956	0.00252567	0.027823	0.0045309
0.00613044	0.00596574	0.00421192	0.0037642	0.0198345	0.0029074
0.0212722	0.0220223	0.00125276	0.00194959	0.0156769	0.00339565
0.0143664	0.0150805	0.00130074	0.0028091	0.0550487	0.00197738
0.0230099	0.0254492	0.0115777	0.00140617	0.0500744	0.00260429
0.0176509	0.0176153	0.00344163	0.00455333	0.0419314	0.00171135
0.0331471	0.0281786	0.00337426	0.00250426	0.0140025	0.0196928
0.0118706	0.00884176	0.00131016	0.00568632	0.0221448	0.00229074
0.0113741	0.0149872	0.144785	0.000760534	0.00797756	0.00168579
0.00393361	0.00283271	0.0153029	0.00149397	0.018541	0.00196013
0.160506	0.00530387	0.00505287	0.000716144	0.0238518	0.157628
0.00591536	0.00592599	0.00851992	0.00114724	0.0323574	0.0253117
0.0349605	0.0260348	0.0268475	0.00130891	0.024063	0.0085176
0.0370321	0.0284593	0.00599113	0.000736785	0.0144584	0.00963168
0.00175677	0.0075783	0.0120666	0.00361403	0.0258101	0.00422732
0.026761	0.0240896	0.00423332	0.00955344	0.00504934	0.0179226
0.0437322	0.0271291	0.00456008	0.000851676	0.039352	0.014599
0.0153617	0.0153411	0.0141007	0.00387097	0.0264219	0.00658917
0.0250402	0.0240581	0.00295667	0.00153152	0.00591536	0.00467652
0.0272031	0.0343147	0.0118916	0.00123919	0.00669527	0.00767011
0.0119581	0.0273683	0.0112505	0.000750405	0.00460213	0.0145845
0.0205887	0.0163183	0.00137126	0.0167449	0.0131311	0.0197233
0.00801232	0.00801216	0.0237139	0.0260601	0.00975212	0.00716166
0.0262802	0.0261422	0.0159535	0.024621	0.0393547	0.00884057
0.0158648	0.0193156	0.00355917	0.0287309	0.0195621	0.0155024
0.0383425	0.0383147	0.00801368	0.00409917	0.0257026	0.0122893
0.0472964	0.0448035	0.00621146	0.0325586	0.0164881	0.0110219
0.0589959	0.0604191	0.00233519	0.00874813	0.0234904	0.0379972
0.045358	0.0135819	0.0870863	0.134071	0.00891298	0.0178257
0.033548	0.0137902	0.0105292	0.0660677	0.0160517	0.00998318
0.020785	0.0276893	0.131841	0.0421642	0.0458855	0.0139748
0.107924	0.0312136	0.0360325	0.0351573	0.0328155	0.00521254
0.0268648	0.0355324	0.00472263	0.0310825	0.0236647	0.00267836
0.0178655	0.019173	0.124787	0.0870348	0.100883	0.0370053
0.0164346	0.105042	0.0611456	0.0164417	0.0169332	0.0121
0.0127286	0.015449	0.0107422	0.0293002	0.0154547	0.195162
0.00893619	0.0162169	0.228364	0.0068057	0.0113032	0.0232756
0.0576103	0.0100037	0.0671626	0.0286712	0.0101355	0.000546372
0.00156964	0.00980846	0.043797	0.0201958	0.00936645	0.0114905
0.0360325	0.00962061	0.04025	0.00257249	0.0222236	0.0557022
0.00472455	0.0624215	0.0290399	0.025461	0.0710103	0.00946727
0.0319351	0.0401521	0.229379	0.0368416	0.0120741	0.0524448
0.0625727	0.0104965	0.0173895	0.0323374	0.0180286	0.00654032
0.0120962	0.0167475	0.0266876	0.0414925	0.0286729	0.0242342
0.228364	0.0255458	0.00815853	0.0425393	0.024517	0.0145544
0.0631964	0.0236096	0.0205631	0.0104943	0.0306205	0.00564025
0.043797	0.0838059	0.0109618	0.0249952	0.00526031	0.00886872
0.04025	0.00409756	0.0194025	0.00935351	0.0527699	0.00502875
0.0279852	0.0325586	0.0294821	0.0579912	0.0150786	0.0100585
0.087287	0.00743613	0.0310631	0.0338586	0.134836	0.00335182
0.0173895	0.134071	0.0391567	0.0328127	0.0631312	0.00148448
0.0266876	0.0661203	0.0187096	0.0195721	0.0358688	0.00586065
0.00815853	0.0421642	0.00534809	0.0305329	0.0444043	0.0223408
0.0228405	0.0351573	0.0203751	0.0308931	0.0270246	0.0137164
0.00839667	0.0321474	0.0230656	0.0150579	0.0867888	0.0183089
0.0421303	0.229491	0.0340735	0.0380599	0.0169048	0.0186023
0.0414925	0.0164417	0.0197978	0.0147598	0.0240427	0.00563927
0.0324899	0.0293002	0.0301783	0.0809643	0.00827468	0.00821032
0.0377085	0.0068057	0.0861286	0.213518	0.0201907	0.0109468
0.0201163	0.0273788	0.0130111	0.0427357	0.0224176	0.00688795
0.00533708	0.0201958	0.0285118	0.0219784	0.00534398	0.0152526
0.0203751	0.00258815	0.0248417	0.0522406	0.0247126	0.00582599
0.0243116	0.023313	0.0789814	0.0110101	0.0358442	0.0112423
0.0340593	0.0382982	0.216642	0.0270619	0.0329658	0.00363212
0.0195721	0.030917	0.0422563	0.0356578	0.0397522	0.0264877
0.03289	0.0294821	0.0230772	0.0175651	0.0510825	0.019191
0.0289615	0.0197814	0.0499076	0.032814	0.0111898	0.0179542
0.014438	0.0130144	0.00841383	0.0329058	0.0168762	0.0379256
0.0285118	0.0226997	0.0252322	0.00479794	0.0121064	0.0117197
0.0248417	0.00937534	0.0446668	0.0360503	0.077989	0.0117437
0.0813304	0.0579912	0.0184637	0.0350788	0.0322686	0.00399566
0.216589	0.0345096	0.0310287	0.0289171	0.0331388	0.00317526
0.0422563	0.0328221	0.032772	0.0241939	0.0142368	0.0117012
0.0235207	0.0197978	0.0334652	0.0373524	0.0301925	0.00560157
0.0525753	0.0888703	0.0393965	0.0141279	0.0289615	0.00726955
0.00841383	0.0278675	0.0334109	0.0548616	0.015869	0.00695866
0.0264257	0.0135973	0.0237551	0.0163646	0.0449566	0.0215784
0.0385344	0.0380599	0.035608	0.019465	0.0172113	0.00839834
0.0184616	0.0147598	0.0125087	0.0375415	0.0654425	0.0162651
0.0310239	0.0786104	0.0434979	0.0123717	0.215867	0.0199326
0.03279	0.2136	0.0145954	0.039076	0.0413264	0.0120283
0.0351921	0.0427357	0.017549	0.0922457	0.0218579	0.0126292
0.0393965	0.0215376	0.0389418	0.0392891	0.0527563	0.00640153
0.0334109	0.0495751	0.0145083	0.0442616	0.0120546	0.0195403
0.0237611	0.0110101	0.0394628	0.00951922	0.023026	0.0060741
0.0356802	0.0258517	0.0927895	0.0310829	0.035848	0.0114168
0.0125087	0.0424569	0.0367441	0.0390334	0.017504	0.0128576
0.0438527	0.0175669	0.0475915	0.116045	0.029531	0.00968472
0.0106721	0.0327969	0.0139074	0.0252237	0.0304655	0.0239125
0.0189595	0.0328815	0.0204368	0.0161253	0.00478609	0.00706473
0.0391361	0.00480005	0.0237115	0.0337212	0.0331373	0.0177782
0.0136421	0.0343358	0.121704	0.0279764	0.0508195	0.0353801
0.0404554	0.0350788	0.0315324	0.0142876	0.0354158	0.00639329
0.0920987	0.0289171	0.0192899	0.035673	0.0241994	0.0150444
0.0367441	0.0241886	0.0364703	0.38976	0.0390938	0.0351739
0.0475479	0.037282	0.0387952	0.0311782	0.0167889	0.0184829
0.0129033	0.0141279	0.0555809	0.01857	0.0486103	0.0102105
0.0190682	0.0546077	0.0303021	0.0185748	0.0155572	0.0131771
0.0430672	0.0187869	0.0191691	0.0439729	0.0174731	0.00693975
0.119555	0.0180463	0.0196142	0.0170375	0.0428775	0.0162536
0.0331303	0.037383	0.0432417	0.09155	0.0117379	0.0108504
0.0192839	0.0131675	0.0185345	0.0575257	0.038344	0.0162694
0.034697	0.0380962	0.0248595	0.0151506	0.0865628	0.00930767
0.0374591	0.092647	0.00940858	0.015001	0.039368	0.0103458
0.382662	0.0392891	0.0141957	0.036692	0.0458382	0.0167842
0.0303736	0.044298	0.0188873	0.0249367	0.00918894	0.0111497
0.0191691	0.0105014	0.0100488	0.0137688	0.0257099	0.0204137
0.0149925	0.032445	0.0308516	0.012554	0.0281637	0.00291931
0.045124	0.0278942	0.126338	0.0262394	0.115951	0.00545668
0.018517	0.118172	0.00417387	0.0103391	0.0304008	0.0103578
0.0259801	0.023667	0.0178567	0.0157273	0.013143	0.00941815
0.00940858	0.0161215	0.0163379	0.00980907	0.0326493	0.0298017
0.0141961	0.0326338	0.0390514	0.0159033	0.0270445	0.0249112
0.0189104	0.0270653	0.00534467	0.0182737	0.0169954	0.00206369
0.0100488	0.0147839	0.0129277	0.0392408	0.0383848	0.00878988
0.0308516	0.0370835	0.00518822	0.0148263	0.4023	0.0504615
0.126338	0.0667772	0.0103916	0.00627468	0.0196027	0.0116986
0.00417387	0.0311043	0.0227708	0.0168687	0.0203108	0.00265894
0.0178567	0.01857	0.0161744	0.126338	0.0195882	0.00985943
0.0163379	0.0231919	0.0360542	0.00417387	0.0457047	0.00548201
0.0386902	0.0435521	0.0120397	0.0140844	0.0188024	0.0016182
0.00534467	0.0170133	0.0147541	0.0163632	0.0860873	0.0066888
0.0129277	0.0880935	0.0436794	0.03999	0.0884342	0.00857921
0.00679119	0.0350752	0.0147102	0.00511472	0.0188126	0.00998034
0.0103916	0.0143523	0.0503003	0.0119861	0.0166205	0.00670184
0.0245864	0.0141244	0.0432406	0.0102733	0.13457	0.0234854
0.0140793	0.0344717	0.0160833	0.0112357	0.0300238	0.0215249
0.0359567	0.0195205	0.011967	0.0223372	0.0145776	0.0059661
0.0120306	0.0137685	0.012481	0.0228201	0.0100225	0.03063
0.0147599	0.012554	0.0184995	0.00988007	0.0246397	0.0258576
0.0436794	0.0251376	0.0350714	0.01271	0.00871996	0.00294665
0.011943	0.00947589	0.0705897	0.00664434	0.0113621	0.00863404
0.0503003	0.0157273	0.0369416	0.00758328	0.00965376	0.00571882
0.0421765	0.00980907	0.0220723	0.0223664	0.0191799	0.00450028
0.0160833	0.0158862	0.0156293	0.0105759	0.0353981	0.00843942
0.0100001	0.0169248	0.00370685	0.0147293	0.0502576	0.00731334
0.0121048	0.0394398	0.0153882	0.0319588	0.0148083	0.00562259
0.0217309	0.0143286	0.00625061	0.0159575	0.00564336	0.00619512
0.0350843	0.00628014	0.024833	0.0428678	0.0245097	0.00598497
0.070651	0.0168687	0.0117615	0.0368246	0.108511	0.0130857
0.0330504	0.126338	0.0218295	0.015222	0.00653594	0.0268853
0.0220723	0.00417387	0.0190319	0.0279256	0.0192888	0.00511488
0.0156293	0.0140844	0.00458328	0.00825825	0.0148295	0.00597285
0.00370685	0.0163632	0.00550866	0.0121498	0.0418586	0.00572818
0.0154079	0.0403916	0.0184158	0.0249043	0.00825911	0.00409363
0.00625061	0.00511472	0.0172881	0.0381396	0.0141361	0.00298631
0.0250606	0.0119861	0.023242	0.0694748	0.0117681	0.00806043
0.0112483	0.00860663	0.0410896	0.0332164	0.0109603	0.00192211
0.0218305	0.0112357	0.00830364	0.020309	0.0233156	0.0170443
0.0189668	0.0205424	0.0504189	0.0139457	0.02434	0.00693652
0.00458328	0.0256867	0.096946	0.00377447	0.0118556	0.0152145
0.00549386	0.0109124	0.0238729	0.0165085	0.0131835	0.00962061
0.0184127	0.0148344	0.0040941	0.0131003	0.00781715	0.0164048
0.0172962	0.0066424	0.0514148	0.0194011	0.00759739	0.0100469
0.0232608	0.0075854	0.0121602	0.0118538	0.0200965	0.00257921
0.0429494	0.0224084	0.0326808	0.0231247	0.00876303	0.00182424
0.00830364	0.0105818	0.00560359	0.0189636	0.024991	0.00286882
0.0516669	0.014721	0.0159335	0.00546578	0.0376798	0.00153421
0.096946	0.0319588	0.0309032	0.00911644	0.0149623	0.0105385
0.0238729	0.0186955	0.0713074	0.016277	0.0441462	0.040011
0.00829521	0.0428678	0.0340537	0.0208331	0.0391043	0.00662322
0.0548798	0.0378428	0.0196165	0.0251854	0.0161414	0.00559867
0.0109512	0.015222	0.0160459	0.0459027	0.0408274	0.0132913
0.0327897	0.0277754	0.0455028	0.0182529	0.0042745	0.0263966
0.00560359	0.0102848	0.0170232	0.0525712	0.0143065	0.00925301
0.0175725	0.012522	0.0354977	0.0965564	0.0216604	0.019283
0.0309032	0.0216619	0.0361956	0.0362404	0.0375207	0.0153009
0.0731569	0.038125	0.0150596	0.020243	0.0711481	0.00346705
0.0363973	0.069345	0.0217391	0.0557467	0.0328345	0.0127664
0.0174454	0.0376869	0.0173052	0.00920839	0.0231169	0.0048221
0.0160771	0.020309	0.0311566	0.0379013	0.0115038	0.0132787
0.0465432	0.0139457	0.0253932	0.00443259	0.0036767	0.00828111
0.017422	0.00377447	0.0131629	0.0223269	0.0189342	0.0102651
0.0369702	0.0164975	0.035007	0.0370963	0.0200396	0.0142376
0.035745	0.0131003	0.0493632	0.11696	0.0294849	0.0173276
0.0150566	0.0191609	0.161537	0.0343204	0.0101014	0.141596
0.0217391	0.012367	0.0359154	0.0279234	0.0186438	0.0221291
0.0173096	0.0231235	0.0149612	0.0166848	0.0202497	0.00371892
0.0311566	0.0190296	0.00960216	0.044576	0.00455996	0.00870135
0.0253902	0.00546578	0.0432982	0.0113252	0.0126215	0.0223847
0.01533	0.00915314	0.0424946	0.0343443	0.0152956	0.0108098
0.0364266	0.0162798	0.0155496	0.0285158	0.0184207	0.00174283
0.0479703	0.0208184	0.0105594	0.0151133	0.0229586	0.215549
0.163835	0.0251765	0.05024	0.0233687	0.0438803	0.0216165
0.0372258	0.043535	0.0573671	0.0180971	0.0120306	0.0112663
0.0150085	0.0182529	0.0292777	0.0315589	0.0468736	0.00571163
0.00960216	0.0513162	0.0109603	0.0463348	0.0921805	0.0247836
0.0433406	0.0965564	0.0248676	0.0150674	0.0275864	0.00484565
0.0424946	0.0362404	0.010556	0.0384572	0.017579	0.0172888
0.0164525	0.0140315	0.0701665	0.0472062	0.0543158	0.00681532
0.00977051	0.0521694	0.00890102	0.0457761	0.00925557	0.0213354
0.0539658	0.0104198	0.035275	0.034745	0.0330496	0.000836718
0.054687	0.0381387	0.019998	0.0150763	0.00608893	0.0117413
0.0292777	0.00443259	0.026846	0.00960406	0.0192224	0.0149121
0.00991336	0.0206762	0.0363945	0.0516475	0.0357388	0.0100155
0.0248676	0.0370963	0.0163438	0.0425688	0.0682368	0.00734709
0.0105869	0.114902	0.0253439	0.0132952	0.0340567	0.00882584
0.0668381	0.0318959	0.0179512	0.0097704	0.0270761	0.00340277
0.00891353	0.0283421	0.019439	0.894654	0.0166393	0.0232618
0.0365906	0.0166663	0.033401	0.0538025	0.03798	0.00682939
0.0200024	0.0434146	0.00682016	0.0358005	0.0143437	0.0109595
0.0281944	0.0119533	0.024154	0.0109646	0.0343264	0.00515989
0.0356771	0.0350009	0.00802882	0.0371052	0.0287304	0.00781714
0.0180179	0.02893	0.0120319	0.0106355	0.0169887	0.00104664
0.0253439	0.0151205	0.00450794	0.0662358	0.0178157	0.0122044
0.0179512	0.0233687	0.0169911	0.00890735	0.0153681	0.00983112
0.019439	0.0180928	0.0326337	0.0403663	0.0336754	0.0201354
0.0334314	0.0315589	0.00409072	0.0228627	0.0245135	0.0061371
0.00682016	0.0463182	0.0332766	0.0295893	0.0178175	0.00728433
0.024161	0.01289	0.0104913	0.0358822	0.039364	0.00590338
0.00802882	0.0370497	0.0172507	0.0146828	0.0515409	0.0203282
0.0120319	0.0485995	0.0147714	0.0252744	0.0480045	0.00820189
0.00453283	0.0464508	0.0331402	0.0181444	0.0354364	0.0189156
0.0169911	0.0335244	0.0184182	0.0227771	0.019152	0.022409
0.0315294	0.0149765	0.0143913	0.0315331	0.0100409	0.0149455
0.00403686	0.00960406	0.0458932	0.00771401	0.0528463	0.0233535
0.0361307	0.0516069	0.0818594	0.0232099	0.0422202	0.00636709
0.0104913	0.0425688	0.0221875	0.00709893	0.0171307	0.00528474
0.0172507	0.0123752	0.0380328	0.0120319	0.0116675	0.0280991
0.0147605	0.0105569	0.0281922	0.00571239	0.966044	0.03654
0.0308752	1.12914	0.0108473	0.0177131	0.0544596	0.0142638
0.0184182	0.0564601	0.0444588	0.0377076	0.0290864	0.00385217
0.0143492	0.0358005	0.0520238	0.00413854	0.013201	0.0163309
0.0465716	0.0120126	0.0174742	0.0334208	0.0503429	0.0230761
0.0818085	0.0371052	0.00705801	0.0082146	0.0117343	0.00683798
0.0173559	0.0105918	0.0446527	0.015648	0.06837	0.00577991
0.0380328	0.0695447	0.0420709	0.0166812	0.0162736	0.00991572
0.0319438	0.00889487	0.0145996	0.0308752	0.0405316	0.165412
0.0108473	0.0390436	0.0167574	0.022111	0.0186114	0.0150724
0.0444588	0.0228566	0.0232259	0.0168496	0.0294644	0.00336192
0.0564901	0.0282535	0.174926	0.0471737	0.0391144	0.00633083
0.0174742	0.0366347	0.0135552	0.0817475	0.00830801	0.00572054
0.00705903	0.0130228	0.00941056	0.00704878	0.0250136	0.000668784
0.0446527	0.0252744	0.0285954	0.0476873	0.0180756	0.015945
0.0441332	0.0181444	0.00675813	0.0334944	0.0246479	0.00531489
0.0145996	0.0227771	0.00209123	0.0100312	0.0302012	0.00586477
0.0149277	0.0314944	0.0197647	0.0385617	0.0113686	0.0080306
0.0265406	0.00771401	0.00162405	0.0385635	0.0306038	0.00843691
0.176265	0.0232034	0.0142485	0.0223046	0.00885247	0.00314992
0.0153863	0.00709893	0.00762671	0.0070423	0.0254007	0.00871484
0.00740163	0.0120319	0.0255249	0.0455586	0.00567378	0.00312539
0.0285954	0.00568218	0.0161329	0.0474528	0.0222266	0.00885213
0.00675824	0.0177131	0.025804	0.017866	0.038144	0.00274793
0.00272002	0.0388286	0.0161861	0.0159413	0.00408758	0.025338
0.0197675	0.00413854	0.00770432	0.031142	0.0380822	0.00257613
0.00325132	0.0341233	0.001291	0.0669011	0.008159	0.0443143
0.0131364	0.0082146	0.0250658	0.012182	0.013626	0.0386323
0.0080666	0.015648	0.0573454	0.0142438	0.0182689	0.00169116
0.0280505	0.0166802	0.182668	0.0287171	0.0307986	0.00429734
0.0161433	0.0331402	0.0532502	0.00631657	0.01432	0.00252772
0.0264268	0.022111	0.0291966	0.00342248	0.0158273	0.00836858
0.0166965	0.0169645	0.013929	0.0187817	0.0386239	0.00561809
0.00769792	0.0464367	0.0197889	0.00154715	0.0987335	0.0278123
0.001291	0.0817993	0.0259272	0.0100424	0.0196159	0.0198939
0.0235181	0.0139443	0.0138876	0.00721721	0.0433982	0.0104306
0.0573454	0.0476873	0.0534637	0.0247453	0.0285373	0.00468096
0.190583	0.0297587	0.131054	0.0194031	0.00971546	0.0115851
0.053306	0.0100312	0.0707866	0.0280864	0.0529536	0.021171
0.0274231	0.0385617	0.00977046	0.0145628	0.0454052	0.00712567
0.0146559	0.0342079	0.0225973	0.00410137	0.0192296	0.00897318
0.0197889	0.0223046	0.0332941	0.0026082	0.00791669	0.00559469
0.0281974	0.00704126	0.0581701	0.0194245	0.0488512	0.0122421
0.0140168	0.0455586	0.0136627	0.0632027	0.0489161	0.0132273
0.0519702	0.0453018	0.0116622	0.119882	0.0186512	0.0233514
0.141713	0.017866	0.0284489	0.0539877	0.017205	0.00746474
0.0430602	0.0177552	0.0369033	0.0277697	0.0311035	0.0150022
0.0108158	0.0300508	0.0667787	0.0116081	0.0646142	0.00619731
0.0195418	0.0659943	0.0156801	0.020899	0.0168039	0.00575608
0.0326138	0.0103479	0.0385091	0.0261869	0.00587306	0.0131903
0.0619537	0.0162683	0.0127307	0.012939	0.0256706	0.0182654
0.0172772	0.0287171	0.0276785	0.0517413	0.00630546	0.0239336
0.0108392	0.00632039	0.0260933	0.147254	0.00325072	0.00328276
0.0284489	0.00280511	0.0235492	0.0479258	0.0238283	0.000962088
0.0369033	0.0187725	0.0432744	0.0137654	0.00498465	0.00446839
0.0667787	0.011154	0.0113837	0.0172707	0.0127605	0.0161585
0.0157245	0.00678703	0.0307066	0.0124617	0.0134422	0.0186734
0.0407673	0.0222348	0.0236526	0.0601833	0.0254166	0.00803589
0.0127321	0.0193885	0.0251601	0.0148401	0.0157968	0.00867372
0.0268153	0.0274599	0.0614726	0.009998	0.0317267	0.0256569
0.0225578	0.0140551	0.0130375	0.0242559	0.0173304	0.0151031
0.0235492	0.00413735	0.0310172	0.035237	0.0137229	0.0207309
0.0432939	0.0026082	0.0533115	0.0675587	0.00394749	0.0124517
0.0113837	0.0210025	0.0196984	0.0156624	0.0334187	0.0162654
0.0307066	0.0632027	0.0243968	0.0407688	0.0602318	0.00878348
0.0236526	0.113553	0.0327808	0.0141137	0.229396	0.00604999
0.0251601	0.0539282	0.0363169	0.0224646	0.080095	0.00590487
0.0647001	0.0296569	0.0220494	0.0256269	0.0257985	0.00838102
0.0130375	0.0108743	0.0120805	0.0231581	0.0176233	0.0146322
0.0310172	0.020899	0.0182305	0.0540458	0.020748	0.0194125
0.0533115	0.0239393	0.00689949	0.0107106	0.028193	0.0204079
0.0196986	0.0131393	0.045944	0.0306097	0.0109055	0.00486227
0.0243968	0.0533119	0.0349564	0.0246864	0.0722154	0.0100957
0.0327808	0.107129	0.0126686	0.0278648	0.146908	0.0310677
0.0364287	0.0747741	0.0171426	0.0585169	0.0385575	0.00614461
0.0205829	0.0127162	0.0186252	0.0155596	0.0134746	0.0135919
0.0126654	0.0201561	0.0576955	0.015089	0.01932	0.00237511
0.0164457	0.0131473	0.0136269	0.0542547	0.0121589	0.0135174
0.00692347	0.0564187	0.0277394	0.0164657	0.0611511	0.0530318
0.0454168	0.0112352	0.00485621	0.0260487	0.0152385	0.015993
0.0336534	0.010821	0.0291699	0.0329776	0.0120433	0.000951176
0.0126656	0.0242559	0.0655986	0.0346788	0.02331	0.0768144
0.0165501	0.035237	0.075499	0.0173024	0.0383505	0.038427
0.0186252	0.0675587	0.012702	0.0120982	0.0676537	0.0214708
0.0576955	0.0156166	0.0853505	0.0148783	0.0241152	0.024959
0.0136269	0.0386199	0.0504152	0.00680368	0.0417344	0.019671
0.0256964	0.014112	0.0227729	0.0454168	0.0129118	0.0329005
0.00483064	0.0233283	0.0208145	0.0336534	0.0203476	0.005582
0.0291699	0.029037	0.0163771	0.0167053	0.0244124	0.0234711
0.047092	0.0231581	0.109206	0.0164607	0.0342496	0.00118166
0.075499	0.0540613	0.154621	0.0208147	0.051472	0.033979
0.0148988	0.0107106	0.0558182	0.0600451	0.0106525	0.0181856
0.085714	0.0306097	0.0298426	0.0111554	0.029726	0.0270512
0.0503999	0.0246864	0.0758776	0.0258676	0.0239067	0.0111561
0.0227729	0.0278648	0.0193632	0.00485632	0.0308172	0.00250686
0.0197883	0.0553346	0.0556143	0.0239749	0.0618924	0.00882686
0.0163771	0.0155596	0.0268005	0.0575892	0.0138536	0.0160754
0.109206	0.015089	0.00790621	0.0716471	0.0203799	0.0153719
0.154621	0.0542547	0.0188526	0.0157998	0.0518004	0.0452049
0.0558182	0.0155345	0.0208916	0.0520737	0.019061	0.00506802
0.0259483	0.0260487	0.0518043	0.0386047	0.0221032	0.00450536
0.0381597	0.0329776	0.0118477	0.0251553	0.0288629	0.00868455
0.0193632	0.034563	0.0149866	0.00516046	0.0324011	0.0194639
0.0549419	0.0183592	0.0727289	0.0109598	0.0202902	0.00573723
0.0283923	0.0115185	0.0432409	0.111262	0.0123015	0.0178387
0.00995208	0.0165596	0.0443565	0.163638	0.01653	0.00856454
0.0188526	0.00678653	0.0204433	0.0430495	0.0153225	0.00863037
0.0209059	0.045944	0.0114732	0.0259602	0.0425009	0.00809238
0.0518043	0.0349564	0.0296216	0.0322649	0.0335018	0.0231997
0.010526	0.0167097	0.0178907	0.0158776	0.0245839	0.0152944
0.0149866	0.0170592	0.021432	0.0569976	0.0164024	0.0214007
0.0736174	0.0208147	0.0409597	0.0312038	0.0195594	0.00995303
0.0424763	0.0600451	0.0339734	0.0121978	0.0554541	0.00338192
0.0443565	0.0111554	0.0192894	0.0172683	0.0120616	0.00199993
0.0192243	0.027928	0.0315863	0.0199384	0.0312925	0.013948
0.0127529	0.00487985	0.0122325	0.0527051	0.00740223	0.00195479
0.0317548	0.0239749	0.00513505	0.0143626	0.0319389	0.0125516
0.0178907	0.077419	0.00495698	0.0160874	0.0513984	0.00901456
0.0208708	0.0716471	0.0229999	0.0764347	0.0790772	0.0154819
0.0393156	0.0135954	0.00314148	0.0360462	0.0160701	0.00563564
0.0339734	0.0630333	0.0321701	0.0427866	0.0522087	0.00917804
0.0192894	0.0386216	0.0181565	0.0123593	0.045199	0.0141121
0.0305604	0.0251553	0.0337558	0.00961766	0.00737988	0.018698
0.0122155	0.00515496	0.0376255	0.0293068	0.00620376	0.00946222
0.0061199	0.0109598	0.0237093	0.012538	0.0253781	0.124592
0.00467894	0.111262	0.0187197	0.014807	0.10984	0.0241802
0.0975585	0.163638	0.0327232	0.0361427	0.162764	0.0150127
0.00313809	0.0430495	0.0142225	0.036779	0.0431694	0.0354636
0.0321775	0.0298564	0.0418297	0.0159261	0.0272063	0.0472138
0.0173372	0.0677771	0.049731	0.030853	0.0432635	0.0373266
0.0333188	0.0158776	0.0181398	0.0121621	0.0255971	0.012688
0.0376255	0.0577331	0.0280359	0.00515068	0.053904	0.01979
0.0223439	0.0296184	0.0565118	0.00495515	0.0209164	0.0105172
0.0187197	0.0105725	0.0363328	0.105204	0.0130321	0.00389263
0.0322388	0.0172683	0.0171115	0.00315202	0.017565	0.0125133
0.0142225	0.0199238	0.0202563	0.0283478	0.0204519	0.0127851
0.0418297	0.0527051	0.0235104	0.01961	0.0525531	0.00959527
0.0516452	0.0156771	0.0167545	0.0352857	0.0649288	0.0200705
0.00786618	0.0755379	0.0188402	0.0367987	0.0182659	0.0173617
0.0280359	0.0160874	0.0217081	0.0243109	0.0727591	0.0225313
0.0565118	0.0367948	0.0167975	0.0209796	0.042431	0.0111119
0.0359784	0.0427866	0.0175127	0.0218349	0.0492568	0.00925975
0.0171115	0.0135377	0.0190506	0.015102	0.0207961	0.00763484
0.0218207	0.00828091	0.0545133	0.0354022	0.0130381	0.00739099
0.0235104	0.0271442	0.0253105	0.0628477	0.0355414	0.00281344
0.0157074	0.012538	0.0184822	0.00785655	0.0127049	0.00616899
0.0188402	0.0153914	0.0159018	0.0321754	0.0172715	0.0649629
0.0216801	0.03764	0.183548	0.030077	0.0357651	0.0162468
0.0167975	0.036779	0.00292975	0.0393816	0.0322301	0.0310829
0.0175127	0.0159261	0.00616502	0.0283482	0.0121324	0.0298689
0.0190506	0.0318829	0.0167823	0.0218404	0.0359044	0.0282308
0.0498765	0.0121792	0.0193738	0.0250345	0.0144243	0.00139893
0.0257868	0.00416767	0.0240389	0.0157621	0.00615593	0.00205178
0.0184822	0.00523314	0.0170723	0.0222405	0.00499631	0.0132048
0.0253796	0.0279728	0.0703824	0.0208154	0.106951	0.00958848
0.0228871	0.0031565	0.00862078	0.0204768	0.00315179	0.0103203
0.00678962	0.0283403	0.00102314	0.0145738	0.0321716	0.00310218
0.00568834	0.0204283	0.00190813	0.0269587	0.0210594	0.00385721
0.121529	0.0360881	0.00961559	0.0521846	0.0368363	0.0144095
0.0261456	0.0367987	0.00808269	0.0261639	0.0396174	0.0313708
0.0338063	0.025711	0.00289638	0.0110479	0.0202177	0.0170387
0.0394271	0.0209796	0.0150318	0.0102149	0.0278086	0.00317419
0.0380186	0.0221609	0.0100691	0.000803749	0.0179059	0.00941324
0.0160066	0.015102	0.0159354	0.00346881	0.0179939	0.0142246
0.00410606	0.0354022	0.0015567	0.000787654	0.131859	0.00894371
0.0172191	0.0610681	0.00540586	0.00140584	0.0643828	0.0138016
0.0356013	0.0125881	0.0116448	0.00139832	0.0241464	0.0149525
0.0175247	0.0321754	0.0116868	0.00190881	0.0412945	0.00398753
0.0157599	0.030077	0.00263472	0.000796875	0.0341242	0.00490923
0.0184321	0.039704	0.00362524	0.00176939	0.0437795	0.00904759
0.0058128	0.0283482	0.00239434	0.00605902	0.0317145	0.00918508
0.0251289	0.0202763	0.0126529	0.00130179	0.0225265	0.0319697
0.0270954	0.0250345	0.0162717	0.0145233	0.0282172	0.00462212
0.0335981	0.0168034	0.0322937	0.000737393	0.0147769	0.00490098
0.00952415	0.0222405	0.00723249	0.250054	0.0185597	0.00871493
0.0294347	0.02084	0.0046889	0.00919357	0.0289507	0.00272431
0.0401036	0.0204768	0.0435013	0.00179641	0.0266986	0.0401935
0.0225613	0.0145738	0.00272386	0.00250884	0.022908	0.0068986
0.0221164	0.0269587	0.0473979	0.00228375	0.0247455	0.0133913
0.0299545	0.0559783	0.0046801	0.000665222	0.0499511	0.00860173
0.013471	0.0257169	0.00594537	0.000839219	0.0308811	0.0036872
0.00700488	0.0110479	0.00402013	0.00316739	0.024898	0.0187624
0.0210057	0.0247054	0.0166977	0.00166034	0.0254866	0.0757698
0.27914	0.200428	0.06559	0.00488685	0.0228381	0.00739862
0.0560134	0.00991342	0.0101662	0.00111846	0.00961286	0.0158416
0.0137341	0.139191	0.00972621	0.00716939	0.0918876	0.0142698
0.00851221	0.0387404	0.00754608	0.000782577	0.0314345	0.0177
0.0239789	0.0407603	0.00167319	0.00592569	0.0445849	0.00659417
0.0185992	0.0496604	0.00558683	0.0621138	0.0458003	0.0110297
0.0734496	0.0361481	0.00112828	0.00380206	0.0206525	0.00602178
0.0332865	0.0219315	0.00126336	0.030768	0.0119734	0.0021804
0.0432675	0.00410584	0.00164158	0.000731881	0.00558941	0.0493178
0.0182135	0.0183583	0.00158468	0.000544503	0.0172726	0.00420417
0.0320476	0.037393	0.00762748	0.00284399	0.0387305	0.0112266
0.0386142	0.0171913	0.00352487	0.0219508	0.0187756	0.00382667
0.10699	0.0171585	0.00286926	0.00134641	0.0223865	0.0111353
0.0220279	0.0179263	0.0135405	0.00148573	0.0191099	0.017666
0.0301607	0.00579221	0.00468995	0.000995678	0.0102945	0.0192818
0.0247344	0.0231524	0.00472851	0.00136222	0.0293515	0.0210586
0.044455	0.0242354	0.00474326	0.00127042	0.0415852	0.0127082
0.013148	0.0243124	0.00527615	0.00100965	0.0308477	0.0232938
0.0132375	0.00773864	0.00480761	0.0363918	0.0106437	0.0141106
0.00871803	0.0335948	0.00710018	0.00182947	0.0453305	0.0352868
0.0647285	0.0337579	0.00900045	0.0012689	0.0301223	0.0216814
0.0200112	0.0212324	0.00686067	0.00112359	0.0183916	0.0136793
0.0164063	0.0231809	0.0211941	0.0234404	0.0233379	0.00869465
0.021124	0.0295567	0.0116901	0.00197227	0.0331354	0.00987347
0.0215032	0.0134531	0.00183158	0.00432268	0.00870608	0.0197686
0.0324002	0.00882018	0.00793698	0.00433013	0.00815171	0.0135416
0.0611192	0.0167921	0.00132748	0.00107198	0.0185066	0.012216
0.0200175	0.0349484	0.000742176	0.00364421	0.271056	0.0101177
0.0594366	0.0718442	0.00100244	0.00883977	0.0701346	0.00903161
0.0415469	0.0141228	0.00272618	0.00192364	0.0122908	0.00268144
0.0492604	0.00590567	0.0155784	0.00603569	0.00886957	0.0136278
0.0164193	0.0374063	0.00270736	0.0222421	0.0183352	0.0107678
0.0345012	0.0182889	0.00482832	0.00155273	0.0184152	0.00202972
0.0336	0.0251824	0.0240688	0.000971113	0.0480194	0.00855317
0.0205957	0.0262044	0.0086526	0.000857541	0.0336702	0.0157754
0.01087	0.0430676	0.00121401	0.00129402	0.0352783	0.00748302
0.0186458	0.0111313	0.0140372	0.00111115	0.0211275	0.0116841
0.0134766	0.0315123	0.00585683	0.199285	0.0270386	0.0181951
0.0214694	0.0409298	0.00476947	0.000378511	0.0373909	0.0240177
0.01809	0.0504232	0.00486651	0.00281183	0.0551484	0.0162075
0.018223	0.0235333	0.0145338	0.00922539	0.0224131	0.0104592
0.0294626	0.0316448	0.00242562	0.00173946	0.0347842	0.0068425
0.0285737	0.0181656	0.00405613	0.00255192	0.024554	0.0158111
0.00532473	0.0424234	0.0150046	0.00891155	0.0491417	0.0141794
0.0393803	0.0139937	0.01088	0.000889403	0.0161435	0.0162977
0.0179406	0.0130977	0.0240685	0.0014004	0.0146725	0.0048939
0.00960847	0.0206278	0.0199952	0.00176774	0.0150064	0.00494547
0.0185894	0.00508207	0.0117578	0.0131795	0.0644693	0.0269678
0.0463222	0.02149	0.0112275	0.00321322	0.05481	0.0206361
0.0235084	0.0152353	0.00377288	0.000840664	0.0162074	0.0283915
0.0180242	0.0226519	0.0171211	0.000254017	0.0159988	0.00907297
0.0268429	0.0233068	0.00173761	0.000751917	0.0211753	0.0521992
0.102537	0.0603019	0.0254001	0.0068657	0.0418778	0.033054
0.0626623	0.0587202	0.00542655	0.00253299	0.0806565	0.00185739
0.0381001	0.0237465	0.00803419	0.0106798	0.0151162	0.046627
0.012285	0.0613634	0.00575345	0.00651537	0.0649785	0.0293012
0.0173317	0.0405278	0.00475689	0.00213431	0.0419015	0.0247316
0.0268957	0.0489629	0.00184769	0.000733833	0.060436	0.0116172
0.0374486	0.0132968	0.0035403	0.00291977	0.0174695	0.0174757
0.0117705	0.0347513	0.0155148	0.000921558	0.0394377	0.00722315
0.0852987	0.033565	0.002214	0.00391463	0.0268064	0.0268576
0.0173521	0.0227612	0.00231014	0.000866307	0.0292483	0.00384462
0.0472166	0.0108693	0.0035741	0.00474047	0.0107187	0.0144697
0.0696507	0.00891136	0.00204998	0.000938194	0.0123712	0.00447449
0.0147163	0.0067703	0.0094165	0.00124661	0.0100477	0.0104234
0.0432881	0.0229349	0.00365181	0.0179445	0.0194341	0.0159902
0.0973846	0.0179778	0.0106787	0.00359315	0.0138878	0.0246573
0.0163899	0.0196621	0.00763836	0.000856726	0.0233294	0.00564063
0.00757585	0.0225294	0.0081699	0.0213484	0.0243645	0.00419791
0.0536118	0.0271132	0.0199106	0.00685259	0.0235046	0.00635743
0.0799767	0.00410887	0.0257366	0.000808326	0.0055537	0.00527568
0.0625331	0.0402685	0.00575035	0.00160357	0.0422535	0.0101195
0.026513	0.0171324	0.0114826	0.00426616	0.019353	0.0166577
0.029792	0.010421	0.0076649	0.00248381	0.010317	0.0111874
0.0233563	0.0140733	0.00200258	0.000683161	0.019236	0.00589185
0.0988837	0.0415983	0.0122656	0.000716442	0.0391623	0.0155836
0.02106	0.0229181	0.0162643	0.00061126	0.0242117	0.0363592
0.0280409	0.0191366	0.00129355	0.00451746	0.022984	0.0267409
0.00732451	0.0321821	0.0344077	0.000572063	0.026096	0.0269008
0.408544	0.219221	0.00298631	0.00176607	0.0979202	0.0116654
0.0196188	0.0605304	0.0303402	0.00235693	0.0678288	0.0144352
0.00520763	0.0344416	0.0125604	0.00116949	0.0411477	0.0174191
0.0216683	0.0147181	0.0052686	0.000484804	0.0149365	0.00898976
0.0318519	0.0147907	0.00373481	0.000568324	0.0119159	0.0298558
0.132194	0.0279554	0.00306893	0.00496965	0.0427615	0.0150327
0.011183	0.0382125	0.0171711	0.00240388	0.0367245	0.0166938
0.0183299	0.0125181	0.00164897	0.00124014	0.0105883	0.015241
0.0175599	0.0852987	0.000581691	0.00119519	0.0914692	0.0411025
0.0176609	0.0178874	0.00235163	0.000865977	0.0354359	0.0182007
0.0201878	0.0439431	0.00927332	0.003755	0.0357157	0.0170226
0.0336797	0.0604745	0.00683334	0.0176233	0.071046	0.00225678
0.0180385	0.0110825	0.00298271	0.0221587	0.0199328	0.00876749
0.0201016	0.059706	0.00363539	0.013057	0.0453399	0.00872785
0.0290345	0.0863417	0.00148411	0.00283049	0.0186013	0.00594705
0.0882871	0.0141703	0.00306021	0.0148059	0.00783661	0.0273229
0.0324395	0.00560145	0.0191912	0.00118224	0.0515965	0.00441857
0.0445884	0.0343788	0.0272689	0.0259726	0.077448	0.00657349
0.023845	0.0780044	0.000848592	0.000811685	0.0644043	0.00321713
0.0227071	0.0618319	0.0609003	0.000770176	0.0223174	0.0148518
0.0311449	0.0238461	0.00532964	0.00075647	0.0196602	0.00625902
0.0375432	0.0257626	0.0138802	0.00131281	0.0231722	0.0120135
0.262062	0.024342	0.00736464	0.000653451	0.103912	0.0176129
0.0307514	0.0925817	0.0605512	0.00216063	0.0194761	0.0277061
0.0503454	0.0209303	0.00290243	0.000896887	0.0243257	0.00381538
0.0441945	0.0294377	0.00381721	0.00502817	0.00582642	0.00319462
0.0600777	0.00718485	0.00253368	0.00502903	0.439887	0.0109614
0.101095	0.147333	0.0210663	0.000774865	0.0199081	0.0258029
0.0230697	0.0194089	0.00283893	0.00314836	0.00530779	0.0231541
0.00550399	0.00520813	0.00698591	0.00200011	0.0214469	0.00492776
0.0225392	0.0191768	0.0152673	0.00194072	0.0332364	0.00388556
0.0270973	0.0354227	0.0092525	0.000450834	0.122382	0.00277198
0.00751835	0.110356	0.00181134	0.0015761	0.00997983	0.062693
0.0460047	0.00893394	0.00305178	0.00638601	0.0198178	0.00245212
0.00325059	0.0177219	0.00813253	0.00339373	0.0183967	0.00425913
0.0228654	0.012611	0.0435698	0.00125042	0.0162952	0.0113973
0.0229853	0.0172886	0.00711249	0.0079881	0.0262996	0.0574606
0.0244149	0.0267041	0.00410135	0.0285545	0.0380165	0.00693236
0.0165981	0.0332352	0.0985996	0.00180187	0.0215311	0.00664169
0.0291719	0.0225463	0.00225427	0.00243128	0.0199819	0.00366484
0.0337992	0.0208646	0.00673784	0.00171368	0.026933	0.0194725
0.0273166	0.032606	0.00746145	0.00664104	0.0836973	0.00992239
0.0408171	0.0907618	0.00764005	0.00714207	0.0101128	0.011063
0.0184096	0.010198	0.00585323	0.00114815	0.0392824	0.0139978
0.0211506	0.0402375	0.0154971	0.0100742	0.0200872	0.00701327
0.0126487	0.0206121	0.00235899	0.00820506	0.0275364	0.00362828
0.0582455	0.0228243	0.00525207	0.00162675	0.0372877	0.00564756
0.0404231	0.0301443	0.00352746	0.0117112	0.0353108	0.00444474
0.02532	0.0361658	0.0012136	0.00153465	0.275713	0.0205495
0.0117789	0.251304	0.00262873	0.00319084	0.0227605	0.0052952
0.018849	0.0293787	0.0124582	0.0106148	0.0383879	0.0190448
0.0639439	0.0669895	0.00426972	0.0071897	0.0518321	0.00433748
0.0253352	0.0383572	0.00272626	0.000574714	0.0669458	0.0866644
0.0171315	0.0622607	0.00730813	0.00431545	0.112715	0.0066902
0.0218866	0.101095	0.02574	0.000812011	0.0296702	0.00675463
0.0597685	0.022102	0.00364886	0.0040498	0.00798951	0.0194763
0.0267689	0.00550398	0.00399445	0.00233187	0.0264612	0.0161534
0.024064	0.0239286	0.0135447	0.00211653	0.0264448	0.0061959
0.0194339	0.0276158	0.00204432	0.0007292	0.00877655	0.0186684
0.0277608	0.00659381	0.00526304	0.00244045	0.0530473	0.00758259
0.0759665	0.0336609	0.00487161	0.00142585	0.00324214	0.0204849
0.0308067	0.00329409	0.0106243	0.00406708	0.0253877	0.0048542
0.0272108	0.0237142	0.000867291	0.0047773	0.0245438	0.0266394
0.0158197	0.0132855	0.00540369	0.000959531	0.020154	0.00791729
0.00856913	0.0308545	0.00460161	0.00901817	0.021165	0.00689815
0.011461	0.0154591	0.00254143	0.00396386	0.0325371	0.00504075
0.0193167	0.0330631	0.0074225	0.00554116	0.0386328	0.00532333
0.0950998	0.0359478	0.00173085	0.00105356	0.0330705	0.0113165
0.0151073	0.0329002	0.0037762	0.000836424	0.0466179	0.00628526
0.0295813	0.0408037	0.0104953	0.00378847	0.0211416	0.0252535
0.0311159	0.017502	0.0189244	0.0104668	0.0180113	0.0052992
0.07708	0.0193048	0.00665657	0.00181074	0.0176686	0.0326846
0.0233283	0.011013	0.0022949	0.00377965	0.0440626	0.0117892
0.0407396	0.0501922	0.0898192	0.010342	0.0265833	0.00210868
0.0434988	0.0268257	0.156466	0.00330192	0.0195464	0.0285149
0.0660644	0.0250073	0.00669883	0.00144046	0.0146333	0.0110156
0.011758	0.00784362	0.00728554	0.00460148	0.0198057	0.0335316
0.0403018	0.0188942	0.0235425	0.00357315	0.0263401	0.0254207
0.0189047	0.00287414	0.0141213	0.000952673	0.00288325	0.0224801
0.0669246	0.0249617	0.00394751	0.00372656	0.0170676	0.00256835
0.0183521	0.0188747	0.000773162	0.00509607	0.025301	0.0168857
0.0164196	0.0264694	0.0067783	0.00494381	0.0109182	0.0275345
0.0490912	0.0118132	0.00259619	0.00295206	0.0294916	0.00438616
0.0383938	0.0227691	0.00400832	0.00214477	0.0287202	0.0188742
0.0286828	0.0212927	0.00312779	0.00109523	0.0264705	0.0162902
0.0137392	0.0209488	0.0144183	0.00165957	0.0283799	0.0175564
0.0316356	0.0284317	0.00889276	0.00127917	0.0810972	0.0155146
0.0149425	0.0656108	0.00251132	0.00747254	0.0351254	0.00122608
0.0909805	0.0215083	0.00352187	0.00891344	0.0300908	0.0196734
0.0354501	0.029617	0.00275104	0.00162592	0.0088045	0.0144896
0.0475341	0.0158165	0.00496134	0.000741631	0.00771579	0.00991989
0.0277389	0.00946721	0.00200807	0.00109782	0.00932027	0.00274725
0.00816142	0.00873395	0.00884598	0.0245187	0.0206173	0.102012
0.0246207	0.0198405	0.00542429	0.00113508	0.103605	0.164607
0.021316	0.089386	0.00138044	0.00599947	0.0154838	0.00960441
0.0338316	0.014545	0.0107902	0.00342684	0.0276405	0.00669263
0.0333388	0.0297358	0.00324062	0.00455573	0.0237817	0.0252955
0.0284308	0.027103	0.00978666	0.00715228	0.0207884	0.0150631
0.00822776	0.0171523	0.00199626	0.00190875	0.0223944	0.00991828
0.0147517	0.0232507	0.00401915	0.0150489	0.0442521	0.00160063
0.0289834	0.0561944	0.0539828	0.00170242	0.048168	0.0104787
0.0130528	0.0415468	0.00500296	0.00167519	0.0672168	0.00519941
0.066569	0.0587439	0.0103156	0.0014337	0.0152998	0.00827631
0.0279269	0.0185207	0.00367619	0.000908178	0.0492112	0.0122376
0.026535	0.0452042	0.00976291	0.00204061	0.0232736	0.0332575
0.0400604	0.0177136	0.00533761	0.00051587	0.0716887	0.0185292
0.00126236	0.069623	0.00537198	0.00256427	0.0207113	0.00574145
0.0454669	0.0198746	0.000786519	0.00664857	0.0207712	0.00875259
0.0515747	0.0164017	0.013718	0.000860464	0.0565949	0.0112846
0.0265334	0.0494909	0.00758753	0.00237051	0.0352047	0.0103643
0.0176198	0.0382515	0.00178613	0.000613668	0.0301624	0.00823037
0.117527	0.0291504	0.00502053	0.00403164	0.0137508	0.0446575
0.165078	0.0127538	0.0140233	0.0368394	0.0489962	0.00421607
0.0113134	0.0459021	0.00472495	0.000952057	0.0139381	0.0121643
0.0132371	0.0142501	0.00324544	0.000420437	0.0810628	0.00383144
0.047867	0.0897795	0.0208245	0.00145206	0.0391073	0.0328731
1.46491	0.0430094	0.00443394	0.00219079	0.0460528	0.0124977
0.015363	0.0373872	0.013186	0.000871792	0.026363	0.0146561
0.0154985	0.0289041	0.00112699	0.00193263	0.0135651	0.0093915
0.0406891	0.0249308	0.00115234	0.00114745	0.0314568	0.00196443
0.0182762	0.025654	0.00595767	0.0032866	0.02194	0.00979403
0.0199301	0.0211946	0.00165073	0.00165597	0.0365758	0.0579346
0.016056	0.0301948	0.00543456	0.00179542	0.0298752	0.0129675
0.0283052	0.0348458	0.015531	0.00287033	0.0256741	0.00177338
0.0129829	0.0226574	0.00229358	0.00115432	0.00885994	0.00337714
0.014202	0.00791938	0.00985286	0.268	0.0193177	0.00737543
0.0226446	0.0124776	0.0133767	0.0054685	0.0408952	0.00893569
0.0528734	0.0288324	0.00558938	0.00206662	0.016118	0.0197551
0.0108537	0.0142484	0.00315669	0.00019544	0.0654661	0.00992925
0.0475604	0.0685005	0.00263717	0.00110207	0.0339125	0.0124617
0.0119729	0.0305457	0.00451266	0.000888025	0.021721	0.0109482
0.0206332	0.0234093	0.00605919	0.000235212	0.0377899	0.017425
0.0100246	0.0373078	0.00163513	0.00703799	0.00249795	0.0114
0.253298	0.00128027	0.00971965	0.0101161	0.0498275	0.00912804
0.0318678	0.0374905	0.0264766	0.00133791	0.0590227	0.00360203
0.0374848	0.0571542	0.0102994	0.0596721	0.0232842	0.00934016
0.0360547	0.0330711	0.0119592	0.00224762	0.020715	0.0173212
0.00907439	0.0146512	0.0132269	0.000547021	0.0849074	0.0121188
0.0197073	0.0989816	0.00696773	0.00125023	0.0124474	0.0101212
0.069305	0.0139091	0.00606948	0.00372336	0.00388473	0.0350352
0.0211123	0.00467162	0.0036552	0.00279716	0.018114	0.00216598
0.0215827	0.013373	0.0045242	0.00132042	0.04878	0.0101811
0.0136866	0.043546	0.00739542	0.000696417	1.37345	0.00540847
0.0127645	1.5352	0.00812026	0.00355662	0.0197282	0.00929711
0.0198788	0.0195547	0.00636297	0.00204458	0.0153231	0.0507528
0.0317674	0.0138517	0.00500542	0.00104241	0.04373	0.036217
0.0143863	0.0423064	0.0807866	0.00218846	0.00516858	0.006166
0.0103794	0.00257889	0.00243604	0.00776112	0.0218341	0.0950722
0.0228982	0.0181164	0.00398141	0.00104073	0.0188425	0.0198057
0.0611395	0.0181277	0.00548414	0.00141859	0.037759	0.0141152
0.020378	0.0226324	0.00320039	0.0013308	0.0325404	0.0483326
0.0201799	0.0283122	0.00159011	0.00134551	0.0125746	0.0109805
0.0385444	0.00995765	0.00232122	0.00628387	0.0135157	0.00320281
0.0154017	0.0118754	0.00195873	0.00115287	0.0228803	0.0133907
0.00972137	0.025618	0.0240747	0.00513351	0.0533584	0.00308301
0.033753	0.0526264	0.00463629	0.00635123	0.0101909	0.00893834
0.0198766	0.0106934	0.00979331	0.00280441	0.0334166	0.00442154
0.0551006	0.0491846	0.00588237	0.0065457	0.0136133	0.0141943
0.0139273	0.0119595	0.00972634	0.0026315	0.0251256	0.028774
0.0147057	0.0181935	0.00421189	0.00139956	0.012027	0.00535529
0.00990763	0.00846375	0.0048641	0.00138879	0.0406446	0.0137833
0.0131867	0.252874	0.00268672	0.00140903	0.0308789	0.0174423
0.155501	0.0273311	0.0104835	0.00139069	0.0381928	0.0142423
0.0209525	0.0381973	0.0116328	0.0163981	0.025483	0.00452402
0.0272109	0.0395272	0.00433535	0.00234568	0.0071286	0.010402
0.0587721	0.00487456	0.00553144	0.00167973	0.0179374	0.0337513
0.0408219	0.0168227	0.0202808	0.00112378	0.0368349	0.0045463
0.0237039	0.0388458	0.00656908	0.00321298	0.0183257	0.0121298
0.0485903	0.0215205	0.00820525	0.00137734	0.0237772	0.0155388
0.0241434	0.0244161	0.00266384	0.00674239	0.0133953	0.014402
0.02032	0.020444	0.00563807	0.130877	0.0147602	0.0150942
0.0246238	0.0119334	0.0121201	0.0281949	0.0229064	0.0847943
0.0148448	0.0193166	0.0112835	0.00780545	0.0316741	0.0147812
0.0352158	0.0269071	0.00329999	0.000645916	0.0176752	0.0113792
0.0249448	0.0127437	0.00581607	0.00359145	0.0205763	0.00552418
0.0260528	0.0133635	0.0515516	0.0112622	0.0202107	0.00444777
0.0457148	0.019273	0.00757978	0.0209833	0.0432299	0.00500627
0.0381728	0.0350111	0.00918618	0.00258003	0.0320659	0.0046878
0.0326073	0.0203414	0.0106856	0.00313567	0.0228818	0.0163351
0.0368994	0.0184489	0.00230137	0.0167539	0.0461627	0.00259521
0.0368437	0.00988038	0.0223217	0.00046418	0.0166375	0.00617518
0.0180824	0.0186851	0.00474996	0.00132333	0.0106647	0.0372687
0.0111526	0.011939	0.00253854	0.0420006	0.027175	0.0035924
0.0457099	0.0356615	0.00255301	0.000383845	0.0256554	0.0285897
0.0100096	0.0232295	0.010775	0.00545335	0.0603248	0.0169543
0.018385	0.0521688	0.00299422	0.00361126	0.0146581	0.0284456
0.0143262	0.0180264	0.00194814	0.00410822	0.0193029	0.019759
0.0205056	0.0198014	0.00757172	0.00147635	0.0131811	0.0181187
0.00828895	0.0101949	0.00923835	0.00293197	0.0178535	0.0049674
0.0215774	0.00669242	0.00084632	0.00264047	0.13675	0.00612702
0.0986794	0.150759	0.0106051	0.00307711	0.0460587	0.00958633
0.0216315	0.0205202	0.0037506	0.00108833	0.0296532	0.0145316
0.015286	0.0299286	0.00520075	0.00322844	0.124194	0.0233023
0.017198	0.0559029	0.011773	0.0156738	0.0463039	0.0123044
0.0368041	0.0391886	0.0080206	0.000283256	0.0189208	0.00934825
0.0278206	0.024724	0.0157563	0.00225418	0.0548647	0.0254245
0.0116306	0.0294118	0.0113042	0.00187607	0.023185	0.00184331
0.0286268	0.0233104	0.0153027	0.00875598	0.0212199	0.00171065
0.00647754	0.0134365	0.00118006	0.00346367	0.0346139	0.00263011
0.0186065	0.0214583	0.0115165	0.0129264	0.0176274	0.0113397
0.0346511	0.0158913	0.00580835	0.000824327	0.0360171	0.0157286
0.0105837	0.0286538	0.0476524	0.00408041	0.0231136	0.0117019
0.0423599	0.0274238	0.00226709	0.0161737	0.0355491	0.0177455
0.0143982	0.0267985	0.0011284	0.00279847	0.0449121	0.0182647
0.0474369	0.0415456	0.00843662	0.00149796	0.0327601	0.0721861
0.0161705	0.0272348	0.00225266	0.00214204	0.0303594	0.0220855
0.012263	0.03074	0.00131274	0.00423754	0.0330993	0.0299647
0.00410521	0.0307975	0.00469247	0.0215736	0.0316915	0.00580928
0.0338628	0.0331088	0.00658087	0.0146164	0.0227176	0.00922743
0.0372756	0.0210396	0.0100313	0.00256526	0.0146571	0.00597583
0.0377149	0.0111434	0.00357171	0.00246386	0.0482827	0.0349624
0.0606776	0.0423889	0.0179449	0.000904654	0.00987513	0.00172531
0.0178909	0.0100212	0.0142627	0.00219209	0.0127625	0.00231349
0.0138238	0.012448	0.0429529	0.00627232	0.0144389	0.00759633
0.0565966	0.00861154	0.00963484	0.00123766	0.0168843	0.00381323
0.0225083	0.0153095	0.0366316	0.00192653	0.0129229	0.00760377
0.0100292	0.00658908	0.0140702	0.00792136	0.0248466	0.0105286
0.0133426	0.0222901	0.00888322	0.00183745	0.129678	0.00726467
0.011316	0.114415	0.00611165	0.00863352	0.0269771	0.0142737
0.130784	0.0189092	0.00757824	0.00249909	0.0198373	0.0156123
0.0250246	0.0146559	0.00477372	0.00284214	0.0134093	0.00254256
0.0243375	0.0152729	0.0101941	0.000862792	0.0414481	0.0213033
0.0312404	0.0378211	0.0119753	0.00863132	0.0244412	0.00723898
0.0902511	0.0279897	0.0292995	0.00240905	0.0100781	0.00860611
0.0579587	0.0113322	0.00805496	0.00338871	0.0320854	0.0194948
0.0381098	0.0289958	0.00209583	0.00590222	0.00802556	0.0241355
0.0195977	0.00647567	0.00108029	0.0103721	0.0208035	0.0115772
0.0301457	0.0170141	0.00247422	0.00417117	0.052572	0.0109216
0.0203979	0.0403919	0.00818951	0.00103666	0.010088	0.00871394
0.0297263	0.0107574	0.0170563	0.00339101	0.0378393	0.00503126
0.0135241	0.0376725	0.00785641	0.00479756	0.0193268	0.00964152
0.0256066	0.0130209	0.0243602	0.00686731	0.0492888	0.0146629
0.0118746	0.0438405	0.00176026	0.00592987	0.0305722	0.057175
0.0114647	0.0217889	0.00584025	0.00189363	0.0179901	0.00161933
0.0186996	0.0152813	0.00510049	0.00485025	0.00592972	0.00831322
0.00308818	0.00483194	0.0047152	0.00752616	0.0316802	0.0158852
0.0156124	0.0310141	0.00131046	0.00140563	0.0346306	0.00714237
0.0352143	0.0386222	0.00188264	0.00258749	0.0279263	0.00821763
0.032018	0.038705	0.00475451	0.00236524	0.0606432	0.0026795
0.00897414	0.0609576	0.00223159	0.0333891	0.00467895	0.0213277
0.0467986	0.0137754	0.00923752	0.00177671	0.0183139	0.01074
0.018105	0.0139476	0.00681426	0.00130979	0.0470163	0.00791291
0.0186542	0.0546397	0.00387523	0.00394461	0.0203944	0.00276407
0.0454649	0.0243411	0.00454061	0.00340356	0.00818796	0.0269356
0.0400816	0.0114195	0.00670203	0.0646131	0.0158531	0.00381962
0.042408	0.0133915	0.0077645	0.0018406	0.011306	0.00967082
0.0347851	0.0170732	0.0151652	0.00380857	0.122845	0.0089354
0.0491581	0.127047	0.00386654	0.0011059	0.0241382	0.0116871
0.00347048	0.0285142	0.00111578	0.00172816	0.0237575	0.0122093
0.0335254	0.0218148	0.00732574	0.0063699	0.0362745	0.00753482
0.0392572	0.0301918	0.00428347	0.00140915	0.0222155	0.0142316
0.0502075	0.0233279	0.00571843	0.00136599	0.0672475	0.0221023
0.0107971	0.0579587	0.0250717	0.00105788	0.0489436	0.0128152
0.0188703	0.0353758	0.0153486	0.00214216	0.0167474	0.0508174
0.0165684	0.0153107	0.0126503	0.00125914	0.0289021	0.00820194
0.0216947	0.0248428	0.0311554	0.000731456	0.0203923	0.00529896
0.0268511	0.0198881	0.00998113	0.00370236	0.0264051	0.00569936
0.0190925	0.0183586	0.00703864	0.00170935	0.00159329	0.00485103
0.0243836	0.0134505	0.0148429	0.000857935	0.0114744	0.00488837
0.0144096	0.0268989	0.00687537	0.0089502	0.0321011	0.0174456
0.0291526	0.0119475	0.0256601	0.00146675	0.0130425	0.0209594
0.0113958	0.0115912	0.0144359	0.00107004	0.0192108	0.0103318
0.0245642	0.0199254	0.00774135	0.00616561	0.0207722	0.0330107
0.0256765	0.00898841	0.024381	0.000856182	0.0031196	0.0104853
0.0867446	0.0146973	0.0124196	0.000851874	0.0130046	0.0177557
0.0217415	0.040169	0.0338628	0.00697478	0.0360168	0.0122821
0.0607344	0.0309378	0.0130299	0.0119916	0.0322067	0.0152643
0.0196558	0.00983832	0.0133201	0.00200527	0.0115426	0.0012247
0.0116255	0.045872	0.00688684	0.00269931	0.042222	0.00362312
0.0666441	0.0159244	0.00596899	0.044951	0.0152585	0.0314835
0.0182324	0.020191	0.00679318	0.00227912	0.0242598	0.0182116
0.0302018	0.0385563	0.00354727	0.0371513	0.0433252	0.00600948
0.0656022	0.0641918	0.00292074	0.00330337	0.039975	0.00786495
0.00639056	0.0501191	0.00327673	0.0011294	0.0445812	0.0185024
0.0162204	0.0385562	0.00844152	0.00211408	0.0309467	0.0349683
0.0517282	0.0512655	0.00744959	0.000671346	0.0442776	0.0121338
0.0144039	0.00475634	0.00228127	0.00191678	0.00868066	0.01436
0.00541521	0.034752	0.0056665	0.00153152	0.0276449	0.00887806
0.0248221	0.0372149	0.0216357	0.000997082	0.0334943	0.011371
0.00569902	0.0738266	0.00439625	0.00145881	0.0838333	0.0225556
0.00601862	0.0125038	0.00440862	0.00164099	0.00919797	0.0169921
0.035141	0.018733	0.00132973	0.00448207	0.0189361	0.0433998
0.034068	0.0151342	0.00133167	0.012883	0.0254047	0.043163
0.0543891	0.0756743	0.00882716	0.00427984	0.0227	0.00353328
0.0181301	0.026927	0.00213582	0.00168108	0.0307598	0.011303
0.0263669	0.0153667	0.00882018	0.00747985	0.0190724	0.00465051
0.0152456	0.0261289	0.00848798	0.00622888	0.0282239	0.00979738
0.019478	0.0138503	0.00552406	0.00421732	0.0162884	0.00493
0.016125	0.0314217	0.00644803	0.00130029	0.0302164	0.0200908
0.0169818	0.00749663	0.0874851	0.000644378	0.0114008	0.0042939
0.00604116	0.0157157	0.00809806	0.000762003	0.0242122	0.00596534
0.00472205	0.0265257	0.0027708	0.000475153	0.0248337	0.0103015
0.0414253	0.0937998	0.00460036	0.00205562	0.0932766	0.0037518
0.0371619	0.0240326	0.00140407	0.000968564	0.0211656	0.0279885
0.00153609	0.0907857	0.00470284	0.00599164	0.06223	0.00536207
0.0360695	0.0362937	0.00869104	0.000854792	0.0412966	0.00580448
0.228007	0.0144356	0.00857309	0.0110492	0.0173387	0.024492
0.0386635	0.0596043	0.0136147	0.000742409	0.0736844	0.0292919
0.0237643	0.0189827	0.015509	0.000976691	0.0189063	0.0101891
0.0173625	0.030147	0.00130487	0.00681706	0.0307835	0.0076007
0.0114607	0.0702849	0.00265312	0.00315763	0.0730918	0.00493143
0.0245178	0.00608173	0.00255266	0.00249803	0.00596439	0.017077
0.0360641	0.0122566	0.00846043	0.0270471	0.00808178	0.00391445
0.0307018	0.0350291	0.008068	0.00162427	0.0358436	0.00810706
0.0320812	0.0162331	0.0118072	0.00406408	0.013753	0.0036781
0.0526303	0.00544842	0.00133234	0.0030117	0.00554427	0.00368905
0.070287	0.0247159	0.0102974	0.000813464	0.0260268	0.0034505
0.0116645	0.00522329	0.0478956	0.00141586	0.010267	0.00915886
0.0176387	0.00357831	0.0161537	0.00320023	0.00592714	0.0149055
0.0739899	0.0354343	0.00154366	0.00366042	0.0362962	0.00909455
0.0284562	0.0230731	0.000822436	0.0017936	0.0314909	0.00134264
0.0372322	0.0534262	0.0194926	0.0013684	0.0568542	0.0144695
0.0514069	0.0186209	0.00482689	0.0118047	0.0210181	0.00556463
0.0286369	0.0366464	0.00930714	0.00168385	0.0383431	0.0203811
0.0150718	0.0150186	0.00261191	0.00102025	0.0162334	0.017202
0.0279832	0.021237	0.0042554	0.00127936	0.0257744	0.0121281
0.0176784	0.0211684	0.0199991	0.00130521	0.0179558	0.00763865
0.0583445	0.0143605	0.00418781	0.00152292	0.0272711	0.0017205
0.212421	0.0067192	0.149362	0.0137249	0.00740555	0.00795759
0.0101617	0.00581093	0.0177694	0.00119776	0.0080708	0.00271485
0.0624076	0.0442247	0.00238689	0.00124238	0.0466111	0.00857215
0.0470771	0.0358388	0.00302862	0.0237371	0.045891	0.0428916
0.0424561	0.00150955	0.00177904	0.00534055	0.0045345	0.0021523
0.0609382	0.0334273	0.00756311	0.00115802	0.0330226	0.00749004
0.0389894	0.209987	0.0263535	0.00432381	0.203556	0.00568297
0.0282106	0.0374155	0.00258236	0.0281777	0.0413122	0.00724368
0.0128648	0.0228573	0.00208146	0.00124889	0.0239802	0.00408985
0.0362307	0.0188906	0.0054571	0.00170853	0.0250688	0.00821327
0.0238369	0.0114014	0.00739847	0.000843132	0.0115861	0.00773909
0.0153321	0.0272842	0.0467866	0.001389	0.0202741	0.0481754
0.0387945	0.0198899	0.00237122	0.00425888	0.0197779	0.191626
0.027335	0.0341671	0.006108	0.00597858	0.0314916	0.0465694
0.0267809	0.0358558	0.00774532	0.00100751	0.0470984	0.0114121
0.027269	0.0759538	0.00608762	0.000889543	0.0535342	0.00364347
0.0608312	0.0631717	0.0111189	0.00290453	0.0672353	0.00275001
0.0477812	0.0146578	0.00814869	0.00241207	0.0127013	0.0099357
0.0158654	0.0217748	0.00912837	0.0148913	0.0167573	0.016196
0.0317304	0.0568767	0.0196512	0.00374826	0.0783026	0.00612226
0.040993	0.0240691	0.0132888	0.00305628	0.0298949	0.0117163
0.0126832	0.0340725	0.0139421	0.000980566	0.0382323	0.00571371
0.0140945	0.0416793	0.00971855	0.0042512	0.0457544	0.00468786
0.0185387	0.0302475	0.0010149	0.00368295	0.0295164	0.0131494
0.0492309	0.0145304	0.0100743	0.00375749	0.0143627	0.00782469
0.00653227	0.0284095	0.00531357	0.00742115	0.0289451	0.0313416
0.0223133	0.013953	0.00874188	0.00122543	0.0175221	0.0132977
0.0653077	0.0587952	0.00831016	0.00089554	0.0400975	0.0178269
0.0113813	0.210203	0.00446025	0.00135231	0.58815	0.0113896
0.0166486	0.0124038	0.363682	0.00369093	0.00836639	0.013022
0.0184068	0.056342	0.00234829	0.00726871	0.0613206	0.0148551
0.0237467	0.0470771	0.004663	0.0118823	0.0572383	0.0027279
0.0200225	0.0498893	0.00819881	0.00262753	0.0357931	0.00724254
0.0323684	0.0591015	0.00457027	0.00112861	0.0564171	0.0346624
0.0243407	0.0387064	0.00455359	0.0128864	0.0382523	0.00308182
0.107558	0.026821	0.0162057	0.0361762	0.0266556	0.02129
0.0619229	0.0184147	0.00812619	0.0458398	0.0167513	0.00642526
0.14982	0.035768	0.00285062	0.000375362	0.0365172	0.00357069
0.0208247	0.0235062	0.0186375	0.00120569	0.0225715	0.0370308
0.0193777	0.0134982	0.0140931	0.00625165	0.0162147	0.0111126
0.00412433	0.0376447	0.0147299	0.003487	0.0385718	0.0324934
0.0191173	0.030276	0.0136464	0.00212395	0.0288897	0.0162371
0.0274456	0.0226512	0.000831915	0.0210615	0.0309146	0.0935688
0.0318625	0.0306089	0.00112738	0.00143818	0.0270293	0.0229689
0.0160814	0.00673876	0.00476932	0.00122914	0.0688084	0.00412475
0.0253755	0.0380528	0.0327182	0.00234644	0.0457633	0.0165928
0.0317566	0.0172243	0.0104633	0.000767525	0.016528	0.0306481
0.0738695	0.0239712	0.0317492	0.00107674	0.0306598	0.00352372
0.0187395	0.0427639	0.010761	0.0019194	0.0484881	0.00333548
0.0176334	0.0110923	0.00189443	0.00132704	0.0151437	0.0116774
0.0262437	0.0122773	0.00401962	0.00255595	0.015653	0.0215009
0.0119581	0.0161966	0.000800699	0.0012133	0.019193	0.0301545
0.0218131	0.043964	0.00686972	0.000665169	0.0405878	0.00363965
0.0338827	0.00526837	0.00276959	0.000695826	0.00686183	0.00384191
0.0195184	0.0223386	0.00778769	0.000538453	0.0168384	0.0108594
0.0564769	0.0720259	0.00752997	0.000807956	0.0681151	0.0138749
0.0284413	0.0114655	0.0201268	0.00257982	0.00866733	0.00970673
0.0268562	0.024981	0.00504423	0.0020648	0.0248576	0.107906
0.0377539	0.0183298	0.00521822	0.000539555	0.0244766	0.00791823
0.0068362	0.023517	0.0159742	0.00370234	0.0194562	0.0171517
0.00463881	0.0234807	0.00691545	0.00103908	0.024479	0.00380138
0.0607908	0.0309753	0.0196778	0.118112	0.0330154	0.0152275
0.0146451	0.0236041	0.0574469	0.000839676	0.0214407	0.0160518
0.0110355	0.074635	0.0118759	0.00084678	0.101645	0.0133792
0.217195	0.0595702	0.013858	0.0110515	0.0949792	0.0122395
0.0268398	0.150604	0.0025655	0.00142554	0.145825	0.0281829
0.0285044	0.0213331	0.0024478	0.00561907	0.0217544	0.0131081
0.0353131	0.0190569	0.00597192	0.00187307	0.0201606	0.0139678
0.106712	0.00550247	0.0148857	0.00106802	0.00141171	0.0105897
0.0383288	0.019147	0.000528615	0.000729608	0.0234724	0.00552406
0.0149017	0.0266765	0.00684021	0.0152617	0.0296245	0.00859011
0.0403996	0.0384084	0.0150895	0.00767549	0.0395748	0.00553288
0.0886263	0.0215674	0.0109924	0.00732986	0.0183833	0.0174055
0.00831868	0.0212949	0.0204614	0.00259708	0.0234672	0.0136899
0.00841138	0.0188033	0.0147048	0.0035815	0.027752	0.0126797
0.0286395	0.0808332	0.00850558	0.00279769	0.0794364	0.00383515
0.0581886	0.0215318	0.00552842	0.03622	0.0209123	0.0104695
0.06974	0.0176334	0.00927122	0.0106747	0.0255085	0.387263
0.011695	0.0262437	0.00689421	0.00242786	0.0223833	0.0337114
0.0137854	0.0174958	0.00597344	0.00226309	0.0119779	0.00566848
0.0200942	0.0255802	0.0117345	0.0141248	0.0259629	0.00674299
0.0253552	0.0266257	0.0132482	0.00298494	0.0369057	0.00378614
0.0166555	0.0151501	0.0123325	0.00162874	0.0212042	0.00459973
0.110888	0.0622505	0.00159382	0.0253091	0.062608	0.018804
0.00809531	0.0281499	0.000686707	0.001186	0.0235996	0.0141375
0.0186497	0.0232599	0.00279395	0.0117338	0.0346879	0.00594285
0.01253	0.0532828	0.00609951	0.0180172	0.0446273	0.0245004
0.0599355	0.00703102	0.00268372	0.0120139	0.00691921	0.0189354
0.0541	0.00471518	0.00328338	0.00200776	0.00156164	0.0141774
0.0194225	0.0608254	0.0113595	0.00290295	0.059022	0.00948376
0.0215803	0.0127851	0.0728049	0.0155633	0.0148944	0.00625281
0.0585661	0.00931514	0.0140134	0.000923381	0.00907911	0.00958981
0.0563308	0.201948	0.0490365	0.00202941	0.19406	0.0162724
0.0266623	0.0277539	0.01019	0.00592625	0.0310973	0.00665327
0.0166742	0.0304284	0.000842818	0.0136686	0.0290846	0.0350856
0.0232674	0.0329803	0.0277526	0.0262788	0.0418234	0.0178781
0.024718	0.108132	0.0028334	0.00148905	0.042191	0.0301427
0.0408152	0.0397802	0.0156273	0.00195671	0.0372793	0.0107047
0.0121012	0.0145141	0.00628706	0.00282263	0.0156862	0.00372418
0.0441255	0.0505865	0.00566367	0.00449962	0.0377939	0.0143256
0.0194246	0.0811966	0.00620612	0.00288696	0.0715282	0.00235302
0.0108885	0.00697372	0.0171812	0.0021213	0.0100332	0.0132085
0.0244703	0.00809738	0.00653699	0.00074002	0.00910059	0.00558264
0.441482	0.0271994	0.000761929	0.00467531	0.0357871	0.0106993
0.0739421	0.0497858	0.0111575	0.0015124	0.05403	0.0783966
0.0084945	0.0473142	0.0071712	0.0139603	0.0561405	0.0416225
0.00575341	0.0117584	0.0153041	0.00087576	0.0161619	0.0181562
0.00903167	0.0139257	0.0100725	0.000721992	0.0132875	0.00660921
0.0142212	0.0176401	0.0198815	0.00051402	0.0246664	0.0192562
0.0253819	0.0259056	0.00244496	0.00279728	0.0317875	0.00683245
0.0347351	0.0232703	0.0229764	0.00322366	0.0143151	0.0186691
0.0205437	0.111574	0.00416401	0.00629679	0.0896368	0.0283252
0.0297457	0.00652189	0.0152212	0.00267515	0.00901924	0.0232917
0.0249161	0.0102137	0.00651345	0.0107593	0.00816475	0.0118032
0.0411204	0.0129801	0.0174819	0.00441424	0.0163825	0.0110323
0.0164487	0.0670064	0.00225811	0.00432298	0.0532517	0.00243001
0.0120355	0.0528615	0.0279706	0.0211711	0.0483725	0.0117098
0.0374191	0.0338522	0.00384542	0.0060946	0.0219713	0.0179025
0.0329225	0.0206727	0.00228723	0.000742301	0.0253609	0.0066275
0.0130878	0.0577475	0.00880435	0.00113909	0.0579705	0.0097944
0.0313292	0.0173085	0.00561061	0.00208464	0.0575209	0.00531971
0.0274978	0.027949	0.0162439	0.00392636	0.0307544	0.00996313
0.0618376	0.0125539	0.0030193	0.0174389	0.017478	0.0025057
0.0201392	0.0229964	0.000919762	0.00178441	0.0225565	0.00717998
0.00805254	0.0285955	0.0336163	0.0058875	0.0277671	0.00860264
0.0169974	0.0419495	0.0277963	0.00348726	0.0509143	0.0165239
0.0133957	0.0120876	0.0147945	0.00207766	0.0235384	0.00971467
0.0273025	0.041007	0.00938025	0.00567556	0.03829	0.00737429
0.040022	0.0211371	0.00062928	0.00181967	0.0181472	0.0111749
0.0300531	0.013091	0.000712398	0.144056	0.00997117	0.025817
0.072218	0.0245176	0.0169663	0.00134526	0.0283054	0.0123419
0.227578	0.0530275	0.00438891	0.0150592	0.0489041	0.0097939
0.024915	0.077176	0.00436202	0.000672903	0.070449	0.02893
0.0163034	0.0105465	0.0800022	0.00271787	0.00918953	0.0339839
0.0232839	0.009339	0.00755711	0.00120528	0.0081722	0.0114748
0.00644466	0.0120464	0.0271478	0.0315782	0.010576	0.00963801
0.0290312	0.00897243	0.00423692	0.000482556	0.00939518	0.00203566
0.127417	0.0200997	0.0023561	0.00587065	0.029594	0.00967934
0.0596508	0.0350142	0.00296158	0.00376761	0.0374556	0.0098439
0.0328009	0.0235568	0.0151335	0.00218705	0.0259143	0.00369589
0.0788253	0.0312207	0.000639244	0.00800903	0.0310694	0.00541766
0.0156539	0.0262863	0.00968041	0.000657042	0.0295413	0.0104674
0.0228123	0.0407728	0.00172452	0.0038588	0.0421911	0.0862482
0.0382377	0.0223891	0.0034888	0.00118263	0.0118486	0.0237064
0.0189062	0.0114853	0.0037274	0.00155759	0.0126022	0.0415163
0.0184458	0.0638994	0.00354559	0.000663597	0.0625796	0.0131905
0.00295992	0.0289108	0.00588104	0.000538905	0.0314024	0.0124487
0.0224167	0.0101383	0.00794565	0.00113635	0.0123703	0.102785
0.0101048	0.054406	0.00774197	0.00191092	0.0487481	0.00922448
0.0312869	0.0313408	0.0105927	0.00153626	0.0296161	0.00840399
0.0471618	0.0742273	0.00613477	0.00264638	0.0669194	0.00628173
0.0202305	0.0234519	0.00249469	0.0148253	0.0199793	0.0103883
0.019526	0.00970459	0.00541385	0.0029649	0.00809316	0.00304963
0.00873231	0.016433	0.00285434	0.000569284	0.0145977	0.0317355
0.0186212	0.0125104	0.00318865	0.00240969	0.010926	0.00638864
0.0266744	0.0299947	0.00371807	0.00483326	0.0287661	0.000713939
0.0513488	0.0328043	0.0029864	0.00681279	0.0327214	0.010379
0.0279395	0.0283412	0.00783695	0.00739343	0.0349362	0.00697635
0.0531422	0.0829719	0.00653484	0.018459	0.0815889	0.00795382
0.10926	0.203468	0.0141299	0.00169385	0.233431	0.011545
0.0188947	0.028774	0.00382005	0.00184721	0.0473319	0.00373759
0.0139579	0.0152313	0.0123443	0.00138562	0.0131979	0.0378897
0.00556515	0.0204644	0.0231462	0.00367521	0.0272342	0.00226168
0.0256558	0.00657028	0.00541993	0.0022679	0.00660814	0.0152297
0.011381	0.0225848	0.00367196	0.00958424	0.0249579	0.00664279
0.0223147	0.102853	0.0191668	0.00128473	0.0852064	0.0103981
0.0134551	0.0466699	0.0141433	0.00294037	0.0578362	0.00622398
0.0367922	0.0349559	0.0134696	0.00121221	0.0342981	0.0441453
0.0995376	0.0727262	0.0447107	0.0584763	0.0820024	0.00201452
0.0357154	0.0150884	0.00566788	0.0044621	0.0129307	0.00932924
0.067299	0.0194831	0.00902736	0.00152456	0.0269441	0.0065177
0.0264106	0.0298017	0.0203651	0.0136541	0.036851	0.013722
0.0300781	0.0213053	0.033012	0.0102301	0.0192545	0.0206393
0.0933107	0.0342176	0.0117485	0.00336393	0.0230985	0.015939
0.0216712	0.00304336	0.00430639	0.0144138	0.00898671	0.0208266
0.0402418	0.0249569	0.0190934	0.00701336	0.0222487	0.029233
0.0053628	0.0101465	0.00188633	0.00340333	0.0127855	0.0208353
0.0171642	0.0344228	0.00730779	0.0055391	0.0333172	0.00272526
0.0218616	0.0550484	0.00445873	0.00145934	0.0519829	0.00949164
0.0423866	0.0166835	0.0110745	0.00570039	0.0187502	0.00697023
0.0142895	0.0208636	0.0013839	0.00548646	0.018375	0.00375716
0.00294533	0.0105643	0.00721068	0.00963848	0.013925	0.00959692
0.0291177	0.0244971	0.00396911	0.00132866	0.018709	0.0062353
0.0159595	0.0273581	0.00608673	0.00184552	0.0391817	0.0205763
0.015271	0.051784	0.0854042	0.00391295	0.0492662	0.0153758
0.0315373	0.0213363	0.00870554	0.00238702	0.0226554	0.0115591
0.0553746	0.0559088	0.00630361	0.00166031	0.0612884	0.0329266
0.0208412	0.108187	0.00596746	0.00523203	0.112023	0.0124904
0.0339192	0.0150238	0.0164214	0.00435795	0.00358701	0.00685159
0.0183834	0.0139688	0.0392142	0.0186	0.181622	0.0192415
0.0266544	0.00628615	0.00781203	0.00130058	0.0309163	0.00686608
0.0169955	0.0264327	0.00767045	0.00285053	0.0409343	0.00273561
0.0217075	0.0175472	0.0223771	0.000869653	0.00524335	0.00628258
0.0160879	0.0196196	0.00646408	0.00415287	0.0583156	0.00344337
0.0831202	0.0163569	0.0168037	0.00726602	0.0392439	0.007251
0.0107005	0.0340161	0.00367449	0.0014272	0.0167203	0.0118228
0.0114198	0.0449819	0.00578164	0.00293893	0.0312661	0.00818577
0.0622396	0.034372	0.0182293	0.000933506	0.00160114	0.00448133
0.0139391	0.0674791	0.0226246	0.00283853	0.0344469	0.00391109
0.0163956	0.0349928	0.00185518	0.000771333	0.0137907	0.0121623
0.0483434	0.0308005	0.0122817	0.0123214	0.0250246	0.00825853
0.0306873	0.110441	0.00908369	0.00158064	0.0173165	0.0144504
0.0451029	0.0167618	0.00879787	0.00452651	0.0315194	0.00672444
0.0709708	0.0428265	0.00221112	0.00152269	0.0750939	0.00128474
0.05014	0.00891832	0.00231379	0.00120769	0.0469982	0.0174341
0.0116435	0.0156058	0.00511446	0.00735968	0.0260813	0.00455479
0.0584119	0.0199823	0.00537614	0.00299494	0.030696	0.00999976
0.0069768	0.036886	0.00222904	0.0208012	0.0190943	0.000958427
0.0036978	0.0127838	0.00231334	0.0300338	0.010748	0.0221224
0.0135309	0.00343488	0.0125264	0.00102414	0.0235604	0.0292047
0.0386	0.022741	0.00919557	0.000710409	0.0527624	0.0143264
0.0140602	0.0175851	0.00558585	0.0233017	0.0194756	0.0355245
0.0406827	0.0143484	0.00261962	0.0019601	0.0339675	0.00397224
0.0317347	0.0357513	0.0024941	0.00495689	0.0063914	0.00678504
0.0160765	0.0461355	0.000535648	0.00228337	0.0182831	0.0222489
0.04384	0.0214805	0.00556024	0.00103751	0.013544	0.00873406
0.0165927	0.0359045	0.00257226	0.0544497	0.053127	0.00491919
0.00470232	0.0183427	0.00279841	0.000475445	0.0161787	0.0278381
0.0222145	0.0239198	0.00207144	0.00103835	0.0238446	0.00564185
0.0372351	0.00620593	0.00309808	0.0026561	0.008617	0.00582171
0.00873511	0.0128843	0.00440724	0.00897237	0.0264215	0.0256671
0.0231488	0.0140705	0.000919963	0.00147581	0.0667595	0.00188699
0.0166956	0.081688	0.0121027	0.00200184	0.151608	0.00258025
0.0157267	0.0107159	0.00620097	0.00808818	0.017004	0.0100966
0.0444136	0.0118588	0.0010536	0.00102091	0.0424633	0.010501
0.0226527	0.0332027	0.0112987	0.0460918	0.0541564	0.00663396
0.0147754	0.00560826	0.0125917	0.0139725	0.0221624	0.00622132
0.0240524	0.0136174	0.00168986	0.000710933	0.0668318	0.018028
0.024372	0.047534	0.00878509	0.00821041	0.0382958	0.00207471
0.0153663	0.0298224	0.00715899	0.00634089	0.0288194	0.0110758
0.0334608	0.045753	0.00651865	0.000949945	0.0465098	0.00236331
0.00855131	0.089948	0.00560954	0.0139072	0.0356281	0.00404468
0.024773	0.0466041	0.00534711	0.00205476	0.0232042	0.00216888
0.044119	0.0188698	0.0149735	0.00616274	0.0414393	0.00545677
0.0148068	0.0584042	0.00165811	0.00385633	0.0235194	0.00174154
0.0147554	0.00695292	0.0104684	0.0010016	0.0275085	0.0664488
0.00577831	0.00347688	0.006032	0.00117985	0.0389288	0.0483907
0.0649016	0.0127584	0.00692917	0.00232096	0.0535283	0.00229215
0.0317032	0.0418795	0.00604287	0.00200496	0.00673938	0.0127597
0.0279289	0.0147486	0.00829417	0.00164993	0.0145757	0.00647828
0.033932	0.0360228	0.0203906	0.00795611	0.0126723	0.0180769
0.0372408	0.119341	0.00299809	0.0062901	0.0509741	0.0200412
0.0185382	0.0153609	0.0065279	0.000921526	0.0262268	0.0391623
0.0414106	0.0382803	0.0133401	0.00063795	0.00646431	0.00931767
0.0504331	0.0139283	0.0109247	0.00492248	0.034032	0.00317011
0.0260458	0.00729128	0.0167949	0.00398012	0.0104409	0.02613
0.0436777	0.0249285	0.00672087	0.00166493	0.0330126	0.0074208
0.0564017	0.0441233	0.00546287	0.00545994	0.024116	0.00772084
0.0183525	0.00802297	0.00104542	0.00661034	0.013374	0.00158658
0.097188	0.025021	0.00258947	0.00369141	0.025079	0.0109281
0.0407108	0.0185404	0.0147974	0.00693631	0.0488943	0.00581217
0.0169242	0.0176186	0.0019703	0.00377084	0.0235375	0.0240468
0.145394	0.0363547	0.00991611	0.00426606	0.0183629	0.027443
0.0743185	0.0243393	0.00911067	0.00809675	0.0236687	0.00193528
0.028809	0.0139991	0.00944834	0.000928777	0.0101451	0.0171162
0.00632716	0.0260128	0.0114459	0.00045217	0.0334582	0.00623138
0.0342334	0.0266084	0.00589322	0.0017756	0.0191931	0.189612
0.0139063	0.00881679	0.00532341	0.00134291	0.00989068	0.00359648
0.0546168	0.0305504	0.00214871	0.00135315	0.0267536	0.0171342
0.0159531	0.00697614	0.00178176	0.00417813	0.0392496	0.0146789
0.0187739	0.0277443	0.00524771	0.00404237	0.01911	0.00392852
0.00702758	0.042465	0.00532429	0.02221	0.0386065	0.00738607
0.0322567	0.0108709	0.0280341	0.000925614	0.0430107	0.010998
0.0196337	0.011727	0.00431215	0.00162325	0.0142257	0.0108132
0.0827829	0.0094759	0.0209263	0.000800578	0.0385811	0.0181219
0.0575242	0.0614997	0.0132877	0.475874	0.0127171	0.0144404
0.00869501	0.0230478	0.00493508	0.00103423	0.00979241	0.00196151
0.0198672	0.0229169	0.00803134	0.00343484	0.00697909	0.0111002
0.0364593	0.0268884	0.00117022	0.00613988	0.0613516	0.013269
0.0202327	0.040193	0.00492578	0.00131893	0.0118126	0.0110966
0.0672341	0.0217219	0.00177307	0.00175728	0.0553764	0.00454781
0.0503557	0.0444951	0.00182532	0.00261264	0.0743113	0.0128965
0.0310371	0.0465058	0.0202771	0.000958188	0.04513	0.00865127
0.0167012	0.0269194	0.0230552	0.00757793	0.0287792	0.0214874
0.0365647	0.0412807	0.0059767	0.00115231	0.0456237	0.0068814
0.0107392	0.0574909	0.00698731	0.00168313	0.0143219	0.00257701
0.0441615	0.0189047	0.0113258	0.00357984	0.0180451	0.00998428
0.00325971	0.054765	0.00794535	0.00697579	0.0679177	0.00112413
0.0331517	0.0341961	0.017768	0.00711185	0.011498	0.0142738
0.016434	0.0189026	0.00679205	0.000995465	0.0128727	0.0114369
0.0364611	0.0990734	0.00285328	0.000845691	0.0782174	0.00974155
0.0539162	0.0687755	0.0215771	0.0010051	0.0181752	0.0356427
0.00345812	0.0204595	0.0217273	0.00235292	0.0142745	0.0035559
0.0488107	0.00610127	0.0179764	0.00230277	0.0172192	0.00218443
0.0297133	0.0266799	0.015078	0.00169923	0.0159592	0.0121862
0.0942587	0.0167319	0.00596946	0.00448072	0.0293364	0.0111286
0.00190119	0.0190544	0.0143115	0.0181836	0.0366644	0.00642075
0.0154007	0.0133726	0.00811575	0.00582136	0.0249865	0.017903
0.00342622	0.0161345	0.00712622	0.00256185	0.0556464	0.00320169
0.0561972	0.00517255	0.00691199	0.00613092	0.0414448	0.0153676
0.0075954	0.0379679	0.0162589	0.00333123	0.0139758	0.0148175
0.0124517	0.0138353	0.00922385	0.00179519	0.0161021	0.00378176
0.0581214	0.0830412	0.00406847	0.00381415	0.0108414	0.00824834
0.0305873	0.0271963	0.00977684	0.000431465	0.00375318	0.0131559
0.0779643	0.0088965	0.00432853	0.0226686	0.0256424	0.00470954
0.0162517	0.0176434	0.0133203	0.00224458	0.0457734	0.0149177
0.113957	0.0305226	0.0117539	0.00445291	0.0209654	0.0091283
0.0238957	0.0175535	0.0629604	0.00140447	0.0159084	0.015813
0.0236036	0.0669361	0.00970913	0.00116289	0.011974	0.0153422
0.0286689	0.0414176	0.0226461	0.000640144	0.0416834	0.0112904
0.0200352	0.0266849	0.0106269	0.00248848	0.018706	0.0125502
0.0282056	0.0168649	0.0080602	0.00261635	0.230379	0.0195751
0.0173585	0.0287818	0.00188335	0.00530046	0.032901	0.00731436
0.0507627	0.00918372	0.00624256	0.00771272	0.0422441	0.00806955
0.0164578	0.0398765	0.0028519	0.00407892	0.0591427	0.0216209
0.00258195	0.00328608	0.0124413	0.00153759	0.0416774	0.0220179
0.0225176	0.034524	0.049185	0.000660381	0.0337071	0.00945093
0.00832667	0.0190803	0.0177857	0.00521569	0.030428	0.0173129
0.0191183	0.0311499	0.0217613	0.00158213	0.0180123	0.0191805
0.0124731	0.0526297	0.0189554	0.00331127	0.0242089	0.0236525
0.0156742	0.00502144	0.0172014	0.00104575	0.0100548	0.0051837
0.0415614	0.0422863	0.00369211	0.00261181	0.0235014	0.00831722
0.0215918	0.0289511	0.0132799	0.0013833	0.0077419	0.00378079
0.00594913	0.0974605	0.00159276	0.00105718	0.0131651	0.0144127
0.0409665	0.00180096	0.0160698	0.00676891	0.016311	0.00764559
0.0270241	0.0123577	0.0170503	0.000814775	0.0308776	0.00596877
0.0161479	0.0520024	0.00616557	0.00134845	0.0575746	0.00300084
0.0188042	0.00342622	0.00440846	0.000959094	0.00332038	0.00508522
0.0141237	0.00710595	0.0176933	0.00759377	0.00791188	0.139229
0.0375681	0.0106993	0.00335727	0.00233184	0.0148885	0.0111414
0.0210897	0.0548783	0.0230529	0.00142732	0.0617893	0.0151109
0.0105105	0.0308548	0.0062173	0.00376074	0.0330046	0.0247223
0.014249	0.0653481	0.0133125	0.00234911	0.0842581	0.0262092
0.0281629	0.0137104	0.0116303	0.00311831	0.025579	0.00550905
0.0126981	0.114234	0.00344009	0.00296135	0.116621	0.00508506
0.0263593	0.0296815	0.0186325	0.000672108	0.0274894	0.00496683
0.0311014	0.0244804	0.000753101	0.0013067	0.0220939	0.00830718
0.013373	0.0225149	0.00106493	0.00285016	0.0278069	0.0142942
0.0386754	0.0207498	0.00174948	0.0027148	0.0235357	0.00147597
0.0457766	0.0280175	0.00227771	0.00592903	0.0278898	0.00995113
0.0352486	0.0179877	0.00469023	0.00560329	0.0194115	0.00512953
0.0256291	0.0507627	0.00229464	0.000487938	0.0482883	0.0157833
0.0303367	0.0149293	0.00193482	0.00646236	0.0155504	0.0260048
0.0145712	0.0184379	0.00461355	0.00261674	0.0273858	0.00366084
0.00881321	0.00834972	0.00107251	0.0322204	0.00990397	0.0166458
0.0346186	0.0165037	0.00318675	0.00434646	0.0270281	0.00852572
0.0585879	0.0123296	0.00253839	0.00121273	0.0136319	0.00650937
0.018401	0.0156737	0.00875348	0.000793547	0.0211281	0.000926364
0.127514	0.0562658	0.0131478	0.00474376	0.0704196	0.00221592
0.0542577	0.0221715	0.00122493	0.000667162	0.0217407	0.00822711
0.0285329	0.00497096	0.0011908	0.00151443	0.00599339	0.0162981
0.0192274	0.0277227	0.00359466	0.00219673	0.038388	0.0148338
0.027489	0.0257143	0.00540828	0.00278316	0.0183117	0.0159324
0.0227853	0.0182412	0.0152542	0.00106224	0.0164408	0.0128328
0.0312969	0.0158447	0.0101164	0.0025745	0.0186912	0.00750338
0.00519939	0.0130273	0.000984554	0.0310811	0.0152497	0.0140509
0.00766423	0.0387306	0.0222021	0.00660013	0.0368138	0.0242992
0.0181109	0.0223643	0.0108108	0.00140354	0.0235019	0.0299526
0.0258368	0.0104607	0.0053605	0.000708407	0.0117772	0.0251283
0.137641	0.0147074	0.00425528	0.00343611	0.0144526	0.0308089
0.00691269	0.0231161	0.0015538	0.0360194	0.0311368	0.034062
0.0253758	0.0108138	0.00367684	0.00132563	0.0108524	0.00598439
0.255206	0.0235625	0.00197964	0.0122666	0.0314705	0.0146573
0.00738667	0.00339308	0.000894796	0.000925737	0.0312786	0.00390618
0.0673588	0.0119767	0.00202785	0.00600849	0.0115456	0.00598319
0.02141	0.040723	0.000497685	0.00109152	0.0404981	0.0329373
0.0196627	0.044416	0.00210216	0.00105854	0.0398759	0.00458398
0.018005	0.0324844	0.0053582	0.00103819	0.034014	0.00778856
0.046917	0.021904	0.00795606	0.00176164	0.0219571	0.00112058
0.0437936	0.0294406	0.00530844	0.00232694	0.0345228	0.00551659
0.0151306	0.0132702	0.00553221	0.00148562	0.0172475	0.0317331
0.063254	0.00878129	0.00223474	0.00113395	0.0100761	0.0130006
0.0311676	0.0275213	0.00916105	0.00730867	0.0266212	0.00142174
0.0266551	0.0665335	0.0116346	0.00207717	0.0420165	0.0227444
0.0354865	0.0200391	0.0105856	0.000183988	0.0216659	0.00263732
0.031831	0.130576	0.0304307	0.00198411	0.128871	0.0108642
0.0303219	0.0520398	0.00845967	0.00343388	0.055225	0.0161214
0.0154029	0.029035	0.00101322	0.00125321	0.030601	0.1194
0.015145	0.0179887	0.0181846	0.00194458	0.016968	0.0156581
0.0069561	0.0293333	0.00784434	0.00474923	0.0278767	0.0356543
0.0262451	0.0217396	0.0206311	0.00127201	0.0219536	0.00996929
0.00876914	0.0367175	0.00814063	0.00100686	0.0375009	0.0027524
0.0438447	0.00604184	0.0227114	0.00065048	0.00749107	0.00321575
0.0485511	0.0233471	0.049278	0.0225365	0.00980317	0.0244066
0.0190366	0.0223127	0.0160122	0.0128727	0.0183966	0.00768477
0.0772215	0.029417	0.00800008	0.0024975	0.0321989	0.00907068
0.0281076	0.141574	0.00689831	0.00142839	0.0247275	0.00857938
0.0160585	0.00720771	0.0183547	0.000431932	0.0154287	0.00749962
0.0356499	0.0262821	0.0365016	0.000891025	0.028501	0.00790518
0.0463555	0.108678	0.00750907	0.00205829	0.0923751	0.012591
0.0623841	0.00696921	0.0206573	0.000538685	0.00690969	0.00796017
0.0428308	0.0675255	0.00986103	0.00134527	0.0614521	0.0038021
0.0543651	0.0237325	0.0308858	0.0022972	0.027236	0.00079281
0.0854083	0.0198417	0.00549268	0.0044109	0.0212588	0.00534191
0.0209318	0.0183723	0.0162046	0.000822804	0.0415884	0.0190422
0.0672811	0.0441791	0.00292831	0.00265125	0.0462964	0.0138425
0.019202	0.0401312	0.00277604	0.00409197	0.0421218	0.0061414
0.0254354	0.0177374	0.00119237	0.00254928	0.0150112	0.0214558
0.045285	0.0365646	0.00791304	0.0038999	0.0636313	0.00646209
0.0190149	0.0312115	0.00903202	0.391384	0.0363261	0.0300955
0.00981975	0.0261959	0.0125194	0.0029474	0.0217879	0.00717277
0.00328891	0.0372248	0.00264832	0.00052636	0.0252151	0.00168866
0.0162411	0.0303047	0.00367231	0.00449995	0.0331152	0.0068347
0.044035	0.031644	0.00409103	0.00601112	0.0372195	0.006786
0.0153874	0.0140539	0.00685761	0.00267878	0.0149666	0.0186253
0.0118504	0.0162708	0.0458899	0.00105835	0.0205586	0.00186404
0.0480901	0.00180549	0.00927275	0.00376627	0.00778797	0.00365603
0.00784089	0.00705763	0.00305399	0.00112467	0.0285646	0.0050321
0.0291826	0.0294019	0.00845485	0.00239512	0.00855379	0.00821282
0.0159815	0.0269582	0.0137909	0.0026302	0.0453838	0.00953697
0.136003	0.0471832	0.0130126	0.00127529	0.0540079	0.00265072
0.0109716	0.0497388	0.0070715	0.0013129	0.0182012	0.00685684
0.0222381	0.0207624	0.00748025	0.00213187	0.0261336	0.0102336
0.0261059	0.0833811	0.00736636	0.00203572	0.0860042	0.00479057
0.0176732	0.0286422	0.0252031	0.00109471	0.018793	0.00224645
0.0062325	0.0155945	0.00768934	0.00139963	0.0320334	0.00607571
0.0116511	0.0396924	0.00712513	0.000840979	0.0566935	0.00505245
0.0350098	0.0511163	0.00386398	0.0150488	0.0713328	0.0183312
0.0177856	0.0600807	0.00840163	0.00825237	0.0435248	0.00805137
0.0122044	0.0319839	0.00961555	0.00143123	0.0159241	0.00667023
0.0659688	0.0464687	0.00550171	0.000955267	0.0714021	0.0156632
0.0368438	0.0678363	0.0103444	0.00134351	0.0240203	0.0045349
0.243754	0.0152302	0.00608188	0.00067253	0.0573306	0.0301296
0.0367231	0.0716207	0.0166931	0.000665736	0.0177121	0.015043
0.0318544	0.0194405	0.0116307	0.0106936	0.0317118	0.00180285
0.0120067	0.0214032	0.0114843	0.00595176	0.0713317	0.0119258
0.0318236	0.0463043	0.00298039	0.00049787	0.0149602	0.0210408
0.0217659	0.0189752	0.00687543	0.00205917	0.0170982	0.0199375
0.0221368	0.00991196	0.0108044	0.0229333	0.00437018	0.0100711
0.0794522	0.00329242	0.0154956	0.00473873	0.0157459	0.00578457
0.147505	0.0161768	0.0183287	0.00322628	0.0405683	0.0100506
0.0207309	0.0362782	0.00636369	0.0136602	0.0203745	0.0125196
0.0423007	0.0253372	0.00231195	0.00311675	0.0204698	0.00948241
0.0247518	0.0103784	0.0172719	0.00376324	0.026978	0.00354558
0.0327947	0.0559927	0.00482006	0.025561	0.00697127	0.00343413
0.00834206	0.008934	0.00278124	0.0124545	0.0530551	0.000971995
0.0167888	0.0273288	0.0308947	0.0028085	0.0104681	0.00670997
0.0304211	0.02077	0.00597188	0.00214489	0.0750473	0.00819097
0.05659	0.051388	0.00892212	0.00105633	0.0162316	0.0274885
0.0590873	0.01412	0.0187227	0.000965223	0.0372375	0.0106876
0.00774492	0.027956	0.00390118	0.00157331	0.0283896	0.00780605
0.0207613	0.0238696	0.0101223	0.00620869	0.0165213	0.0144098
0.0116589	0.0218355	0.00401806	0.000855273	0.00594833	0.00941316
0.00679884	0.0062325	0.00531752	0.00159597	0.012381	0.0184944
0.00747864	0.0135161	0.00278891	0.00123917	0.0129933	0.0236919
0.0283991	0.0141322	0.00665653	0.0021246	0.0163604	0.0159768
0.00752169	0.0181982	0.0200036	0.00614379	0.009114	0.00311614
0.0135069	0.00606034	0.00583163	0.00154726	0.0689205	0.030217
0.0278334	0.104699	0.000542104	0.00197764	0.0303908	0.010991
0.0143123	0.0331738	0.00174925	0.0193267	0.2575	0.015406
0.00765245	0.27029	0.0130661	0.00130177	0.0497876	0.00141807
0.00855576	0.0228201	0.0114262	0.00112506	0.026099	0.0040777
0.0101127	0.0296397	0.0131878	0.00118255	0.0119585	0.0562182
0.0215953	0.0131334	0.0053122	0.00123525	0.0385906	0.0195834
0.0398648	0.0267199	0.00132272	0.001355	0.0208451	0.00663361
0.0228859	0.0218348	0.00540889	0.00122505	0.0220826	0.00618137
0.0211445	0.0254358	0.00194852	0.0298985	0.0765855	0.0164901
0.0211482	0.0814685	0.00622631	0.0235233	0.148508	0.0216029
0.011495	0.140382	0.0030535	0.0067124	0.0167646	0.00772869
0.0319335	0.0226009	0.00228865	0.00321523	0.0449887	0.0351489
0.0529015	0.045257	0.00256974	0.00791138	0.0216371	0.0190239
0.00369009	0.0129588	0.0273382	0.00570607	0.0407447	0.0153119
0.0209198	0.0237613	0.0594755	0.0110193	0.0110615	0.0204427
0.026195	0.00906639	0.00386512	0.00654076	0.0168491	0.00572112
0.0181392	0.0204013	0.0238415	0.00225142	0.0338301	0.00138784
0.0240311	0.044055	0.00945565	0.0350512	0.0538289	0.00995655
0.00583648	0.0109495	0.00826169	0.00153101	0.0684061	0.0364879
0.059982	0.0515588	0.0109826	0.00160517	0.00951821	0.0170286
0.0189217	0.00815632	0.0031776	0.0259726	0.0209801	0.0265637
0.0173914	0.0205099	0.0179059	0.00238386	0.0166635	0.0110282
0.00356221	0.0137372	0.00548562	0.021626	0.00676904	0.0307087
0.00608359	0.00674652	0.00150158	0.00161161	0.00976001	0.00778153
0.00190423	0.00646953	0.0203519	0.00164302	0.0308494	0.0099685
0.0165547	0.0286299	0.0311121	0.00109722	0.0100218	0.00299557
0.011086	0.00748365	0.0105322	0.00103337	0.0156266	0.00512247
0.0944505	0.0132127	0.011976	0.00197977	0.030191	0.00216559
0.052843	0.0270119	0.0211753	0.00107144	0.0139422	0.0107269
0.0125571	0.0102722	0.00441842	0.00249794	0.00764902	0.00575586
0.0333834	0.00663537	0.0458527	0.0123226	0.0103233	0.00653568
0.0343406	0.0298684	0.0317506	0.0224953	0.00962719	0.0472161
0.028062	0.00736881	0.0126848	0.0124996	0.0561093	0.00741406
0.0463315	0.0199872	0.0350235	0.000783571	0.0278033	0.0137555
0.0187168	0.0413286	0.034982	0.00114196	0.0199896	0.00589613
0.0161833	0.0241578	0.0094599	0.00385708	0.0187282	0.00851264
0.00224413	0.0210409	0.00358124	0.00154005	0.0119391	0.0565996
0.0680008	0.0192975	0.00234705	0.00430566	0.0097535	0.00797456
0.0133508	0.0102588	0.0059424	0.00239158	0.0577111	0.00152629
0.0420731	0.0352243	0.0225798	0.0106778	0.00372349	0.0159132
0.0203361	0.0525181	0.0159572	0.0054042	0.0191168	0.0039623
0.0309536	0.00454204	0.0276502	0.000392373	0.0357548	0.014175
0.0693197	0.0351709	0.000453114	0.00747069	0.0110985	0.0156256
0.0527923	0.0298463	0.0188194	0.000492052	0.0306775	0.0108597
0.0354235	0.0195546	0.00878777	0.00143589	0.0130521	0.0345681
0.0230156	0.0232077	0.00111774	0.000711343	0.0632256	0.0126552
0.0269299	0.00517191	0.00473377	0.00157805	0.013425	0.0030092
0.0335905	0.0602555	0.0061242	0.00575909	0.0200984	0.0198079
0.0283065	0.018071	0.00820281	0.0011655	0.00718104	0.014201
0.0532138	0.018464	0.0146014	0.00160764	0.00811952	0.0158898
0.0746603	0.00356221	0.0324109	0.000841587	0.00279141	0.0142224
0.0497238	0.00748631	0.00598073	0.000957455	0.0180019	0.0179432
0.0230137	0.00226895	0.0117722	0.000831248	0.0141053	0.010503
0.104982	0.0166907	0.00541844	0.00062002	0.103538	0.0138244
0.0122741	0.011283	0.0498065	0.00500128	0.0602167	0.0225496
0.00283867	0.0971246	0.0249017	0.00471057	0.0158728	0.0103886
0.0459868	0.0590159	0.00677027	0.0027981	0.0328468	0.00368054
0.0231834	0.0160061	0.0185703	0.0015473	0.0367996	0.00323067
0.0356479	0.0309675	0.00570434	0.000975692	0.0357876	0.00411545
0.0676169	0.0369436	0.000777492	0.00349908	0.0501982	0.00696927
0.0328262	0.0366367	0.00805174	0.00623111	0.0136028	0.0235197
0.0332766	0.042936	0.00482388	0.00692604	0.0176317	0.00788705
0.00646039	0.0383535	0.0048139	0.00553983	0.00229488	0.013332
0.0207281	0.0202079	0.00133749	0.000705932	0.067759	0.0143747
0.0108831	0.00326724	0.0110702	0.00300838	0.0211756	0.00658997
0.0155521	0.0675898	0.00915562	0.00128074	0.0616495	0.00830055
0.0591037	0.0173786	0.0258002	0.00361924	0.0186544	0.00152895
0.0421407	0.0495946	0.00503489	0.00441262	0.029441	0.0120184
0.00888423	0.0170608	0.00738612	0.000638735	0.0581105	0.00178454
0.0245851	0.0356289	0.00286202	0.0664073	0.0269274	0.024536
0.0480843	0.128686	0.00972957	0.000673454	0.0324583	0.00701585
0.0153058	0.029814	0.00176239	0.000459295	0.0205867	0.0177206
0.0208439	0.0325963	0.0115169	0.00126529	0.0261137	0.00451352
0.0234805	0.0271752	0.124989	0.00144027	0.0348225	0.00119762
0.00864789	0.0300148	0.0116727	0.000469693	0.0274473	0.0137764
0.0602331	0.0442436	0.00639239	0.00140051	0.0851434	0.00690647
0.0397636	0.0306038	0.0250506	0.0744093	0.0746603	0.00431979
0.00321164	0.0657816	0.0177201	0.000950639	0.0567077	0.00719111
0.0251396	0.0759378	0.00504309	0.00202051	0.022655	0.0652266
0.00244621	0.0481106	0.00361449	0.000979754	0.0929661	0.015852
0.00588773	0.0205834	0.0117739	0.0132242	0.0143855	0.0142192
0.0138952	0.102891	0.00334461	0.000518195	0.00143437	0.00800792
0.0307358	0.0148303	0.00479254	0.000999451	0.043674	0.0144184
0.0139233	0.00137628	0.0264398	0.000471086	0.0522364	0.00943856
0.0336626	0.0460506	0.0154021	0.00128379	0.0425052	0.00475549
0.0357458	0.0075081	0.0203235	0.0360366	0.0673354	0.00309653
0.0119802	0.0308089	0.0159304	0.00100956	0.0332043	0.00916178
0.043484	0.0628514	0.0243189	0.0034299	0.0283055	0.00344408
0.0429097	0.0344209	0.0225919	0.0272159	0.0103171	0.00276496
0.0265402	0.0332634	0.00393363	0.0104072	0.0241442	0.0442582
0.0199887	0.00954692	0.00540042	0.00139016	0.0124548	0.0485856
0.0305648	0.017777	0.00527822	0.00427953	0.0191531	0.015122
0.0356599	0.00651364	0.00938295	0.0121479	0.056458	0.00146511
0.218984	0.0148079	0.00994617	0.00122628	0.046798	0.00350485
0.038343	0.0575578	0.00522111	0.00170388	0.00841607	0.00920911
0.00990746	0.0390305	0.00841705	0.00177688	0.0302128	0.0265069
0.0123581	0.00555915	0.0197163	0.00239876	0.077124	0.00852662
0.016653	0.0228728	0.0372954	0.00964343	0.0124284	0.0151291
0.0215382	0.0510918	0.00651861	0.0011613	0.0218633	0.00376901
0.0102222	0.0313663	0.00590321	0.000911589	0.0296765	0.00606823
0.00734778	0.0213632	0.0256969	0.0159023	0.0113966	0.0303746
0.0376043	0.0253475	0.0065004	0.0027506	0.0710825	0.0582233
0.0172543	0.00924625	0.00780633	0.00138529	0.0399235	0.00669887
0.018492	0.0944672	0.0270384	0.00134488	0.00168078	0.0182466
0.0311804	0.0290929	0.00893504	0.00246002	0.0208961	0.0125086
0.00745808	0.00333788	0.00365247	0.00395908	0.00239332	0.0102502
0.0192959	0.020474	0.51317	0.00185261	0.00194176	0.00602526
0.035742	0.00264732	0.00586848	0.000650833	0.0278662	0.0327538
0.0387676	0.00191427	0.0159109	0.0010369	0.0280287	0.01507
0.0159243	0.0140352	0.0065791	0.00341104	0.0148848	0.0362672
0.0308644	0.0309231	0.0052955	0.00238308	0.0339628	0.0801604
0.0104848	0.0168951	0.0136515	0.00281477	0.0403587	0.0152002
0.0203685	0.0354183	0.00265548	0.00320325	0.0153469	0.00599727
0.0202709	0.0400598	0.0322924	0.00140346	0.0473629	0.00229048
0.00108286	0.0162157	0.0060538	0.00950316	0.0598469	0.00608663
0.020722	0.0443777	0.00177914	0.00782783	0.0246156	0.0407606
0.0160945	0.0404112	0.0139968	0.00498277	0.0231265	0.0140206
0.00865387	0.0239911	0.0057028	0.000439143	0.0317385	0.0354901
0.00811107	0.0200942	0.00515895	0.0101868	0.219992	0.00670529
0.0771204	0.0288488	0.0623596	0.00723857	0.0400853	0.0159132
0.0255834	0.0383967	0.0027757	0.0118706	0.042554	0.021328
0.0102906	0.156522	0.00239213	0.00367582	0.0156707	0.00457526
0.0104645	0.0338517	0.00811611	0.00140916	0.010445	0.00244821
0.0446901	0.013046	0.0076157	0.000915833	0.0167755	0.00597289
0.0167972	0.012719	0.0188787	0.000925263	0.0218317	0.0168719
0.0155147	0.0422357	0.0171072	0.00136379	0.00812676	0.00881705
0.00932547	0.0213347	0.00267361	0.00278215	0.010827	0.0112702
0.0188296	0.0122351	0.00813981	0.00165132	0.0327428	0.0106134
0.00540558	0.00737273	0.017786	0.00208578	0.0188053	0.00563307
0.0129062	0.0413094	0.0202357	0.00141856	0.0228739	0.0100662
0.0384906	0.0161783	0.0258384	0.000705422	0.0281349	0.00343025
0.1022	0.0171031	0.00351974	0.00107114	0.00949339	0.00626875
0.0115196	0.0311445	0.0155358	0.00455292	0.013812	0.0343674
0.0500907	0.00591359	0.132476	0.00189826	0.0340512	0.00204376
0.0455034	0.0176144	0.0120451	0.00238626	0.0228703	0.0171118
0.0170919	0.0333876	0.00140712	0.00234643	0.0176435	0.0135775
0.0697114	0.0326496	0.000764762	0.00437117	0.0310576	0.0212787
0.0109254	0.016901	0.0146238	0.00190703	0.00813522	0.00606474
0.036127	0.0296363	0.0063272	0.00253111	0.02605	0.00486632
0.00907441	0.00783193	0.0021796	0.00212857	0.0199931	0.0106301
0.00421287	0.0262159	0.00461675	0.067661	0.00213031	0.00361659
0.0482812	0.0226248	0.0236572	0.00353837	0.0213585	0.00554242
0.0764119	0.00104991	0.00376227	0.00423777	0.0127442	0.00573485
0.0173688	0.0177017	0.0124037	0.00309251	0.00836085	0.0114973
0.0448796	0.00831982	0.0078338	0.0131304	0.0123652	0.0288125
0.0329586	0.0106994	0.0162662	0.00183136	0.100562	0.0317078
0.0445761	0.00648851	0.00106177	0.0121258	0.0210431	0.0345064
0.155677	0.146015	0.00790609	0.00605918	0.0134542	0.00762978
0.0294269	0.0235531	0.00275251	0.000893291	0.011413	0.00720508
0.0708758	0.0102174	0.0183328	0.00155525	0.03605	0.00597086
0.0883855	0.00883057	0.00708544	0.00226424	0.0203461	0.0100018
0.0977553	0.0661909	0.0049561	0.0207164	0.0106827	0.00353346
0.0379825	0.0152238	0.00781678	0.00448444	0.00929525	0.0241624
0.0166712	0.0153306	0.0028848	0.000656043	0.0227918	0.0291579
0.022058	0.0112049	0.00208436	0.000693251	0.00778773	0.0115952
0.0170111	0.0212225	0.000360144	0.000555821	0.0107014	0.0105588
0.13861	0.00667867	0.00145548	0.0199695	0.0423415	0.0182284
0.0339029	0.0103439	0.00763728	0.0011643	0.745917	0.0322438
0.0619975	0.0398543	0.00431197	0.00451404	0.0278406	0.0208503
0.0216681	0.492191	0.012166	0.000874919	0.0482679	0.00483485
0.0384792	0.0116729	0.0126982	0.0134729	0.0446904	0.0135838
0.0259127	0.0577905	0.00591201	0.00521504	0.0158655	0.00627685
0.0124349	0.044867	0.0199429	0.00169335	0.0268657	0.0030978
0.0351136	0.0136707	0.00176567	0.0275494	0.0170945	0.0146978
0.0395995	0.0554864	0.00107634	0.00809789	0.0325447	0.0734437
0.0447608	0.0109477	0.013019	0.00105761	0.0114707	0.015791
0.0206955	0.0307837	0.00267052	0.0020993	0.00726802	0.0152676
0.0643149	0.0146543	0.0053237	0.001359	0.0355997	0.0081625
0.0108047	0.00450933	0.00126365	0.107484	0.0933288	0.0255321
0.0555355	0.0271538	0.00492897	0.00535224	0.0164875	0.0298387
0.020416	0.0757313	0.0191912	0.0107213	0.0461351	0.032929
0.0139606	0.022391	0.00729043	0.0172595	0.0387391	0.00249853
0.0084883	0.0462657	0.0118982	0.0276348	0.050219	0.0105986
0.0498611	0.0211469	0.00455412	0.00563245	0.13373	0.00261149
0.0347852	0.0467066	0.00216536	0.0130308	0.0265253	0.00670948
0.0521452	0.0693983	0.0345001	0.00151661	0.0645889	0.00818644
0.0339519	0.0265379	0.0496153	0.00199555	0.113944	0.010511
0.0450455	0.0614961	0.010347	0.0205556	0.093378	0.00670795
0.0123083	0.0752944	0.0115566	0.00903033	0.0444721	0.0171572
0.0113524	0.105535	0.0184334	0.0511175	0.015475	0.0018255
0.0272074	0.0328704	0.00478918	0.0021306	0.0223398	0.0404755
0.00833079	0.0173014	0.0145975	0.00118516	0.0132854	0.00629519
0.024045	0.0243182	0.0210785	0.000508356	0.195641	0.0372979
0.00462621	0.0113043	0.00124144	0.0020782	0.0455812	0.0203929
0.0152793	0.11651	0.0406773	0.000539532	0.0583604	0.0185606
0.0248606	0.0432316	0.0183802	0.0106276	0.0220598	0.124706
0.0416526	0.0681359	0.00914956	0.00195156	0.0397873	0.0122339
0.0367109	0.0209306	0.00248035	0.000971114	0.0344277	0.0148089
0.0215032	0.0477149	0.0174506	0.00455513	0.0150248	0.0362017
0.0333326	0.0236658	0.00521592	0.0135873	0.0323926	0.190747
0.00606662	0.0113272	0.755403	0.00154845	0.0416457	0.00645071
0.00975866	0.00752084	0.00251671	0.0050325	0.0438801	0.0156318
0.00912952	0.0399425	0.00620622	0.00403107	0.0220073	0.0115247
0.0492982	0.0444656	0.0125135	0.0204506	0.0666566	0.00454204
0.0392855	0.0228264	0.0354212	0.0025617	0.0138982	0.0113898
0.0104909	0.0610185	0.00945023	0.00125991	0.0613266	0.00279055
0.0330124	0.0106947	0.00382185	0.018566	0.0213289	0.0164119
0.0470752	0.0488644	0.00895627	0.00254796	0.0107221	0.00984813
0.0683873	0.012935	0.0131683	0.0015548	0.0062861	0.011463
0.0690237	0.0232795	0.00143062	0.00738418	0.0397122	0.0130951
0.0114065	0.00854393	0.000890536	0.000886706	0.0369411	0.00579063
0.0229955	0.0386003	0.0122946	0.0263988	0.0514893	0.0230941
0.00628483	0.0339452	0.00545514	0.00160946	0.0335868	0.00535718
0.0105478	0.0501564	0.00946676	0.00314184	0.0559841	0.00842599
0.0179319	0.0268321	0.0018906	0.00459463	0.0146032	0.00364841
0.0786524	0.0472775	0.00533528	0.00199304	0.0114655	0.00113085
0.0543363	0.0161829	0.00630066	0.00162466	0.0329969	0.00372607
0.0950463	0.0165695	0.0111275	0.00110878	0.00957832	0.00886136
0.0363075	0.0302353	0.0148565	0.00330832	0.0306358	0.051307
0.0272184	0.00968509	0.00295668	0.01208	0.00785644	0.00964278
0.0414072	0.0240864	0.0104422	0.0203054	0.0319216	0.0251833
0.03887	0.00471421	0.00331128	0.00106275	0.0445082	0.00389484
0.025118	0.0151953	0.00354627	0.00410034	0.0137352	0.0289586
0.0290756	0.0264768	0.00553533	0.0191112	0.0422178	0.021429
0.013211	0.0371519	0.0184407	0.00501028	0.02106	0.014655
0.0134799	0.0424943	0.0185733	0.00359082	0.0330388	0.0198622
0.0191962	0.0208328	0.0491735	0.00760922	0.0104566	0.0101388
0.309454	0.0325643	0.0104005	0.010071	0.0141862	0.0208453
0.0178489	0.00676672	0.0149874	0.00760044	0.0129495	0.0328214
0.0271191	0.014124	0.011172	0.0150301	0.0552558	0.0173063
0.00542756	0.0110759	0.00593227	0.0012485	0.0436179	0.0121564
0.0762641	0.0583897	0.00267688	0.0161288	0.0175461	0.0189125
0.0192547	0.104644	0.00522681	0.0047262	0.0294177	0.00231054
0.0315526	0.020172	0.00374303	0.00107253	0.0390335	0.0054219
0.159463	0.032867	0.0102517	0.00165811	0.0568739	0.00676228
0.0466063	0.0439808	0.00604289	0.00107257	0.0805114	0.0106546
0.0398989	0.0485534	0.00485671	0.00520742	0.00862715	0.00157487
0.0441958	0.0716806	0.00777135	0.00115548	0.0193628	0.0242143
0.0295684	0.0121565	0.00243256	0.0035293	0.00928141	0.008497
0.0337063	0.0318691	0.0185896	0.00728088	0.0141659	0.00471457
0.156293	0.00615702	0.00611333	0.00284452	0.0156594	0.0113977
0.0271528	0.0136758	0.00335846	0.0013179	0.0807246	0.0203923
0.028453	0.0151388	0.0750621	0.00770936	0.0510684	0.00600238
0.0372907	0.0390127	0.00728827	0.00196218	0.0937384	0.00971544
0.0212886	0.0508152	0.00806297	0.00260249	0.0521269	0.00285653
0.0367594	0.100553	0.00168525	0.0034276	0.0423124	0.0263893
0.0248318	0.0398624	0.00100517	0.00210977	0.0318547	0.00858349
0.0638124	0.0288421	0.0208895	0.00313108	0.027893	0.0105096
0.0587075	0.0513768	0.00690676	0.0020978	0.0246124	0.0190951
0.0246826	0.040593	0.018742	0.00230182	0.0321294	0.00341352
0.0266352	0.0289169	0.00991297	0.00481885	0.0104072	0.00434177
0.011517	0.0300795	0.00986844	0.0126028	0.0468148	0.00291883
0.0568218	0.00799381	0.0208029	0.00389594	0.0138619	0.00247832
0.0182327	0.0158835	0.0141394	0.00397113	0.0155569	0.0117712
0.0290212	0.0221768	0.0281263	0.0249654	0.0271195	0.0114312
0.0170013	0.30875	0.0175106	0.00312795	0.00960401	0.00527811
0.0225062	0.0163686	0.00631447	0.000782368	0.106984	0.00404614
0.00948664	0.0302797	0.0974493	0.00480201	0.0150917	0.0253849
0.0190078	0.00536233	0.0377639	0.00627721	0.0629497	0.019139
0.0472897	0.0431598	0.0167302	0.0040505	0.149246	0.00190623
0.353843	0.0171257	0.0141804	0.0117416	0.0408098	0.0207289
0.0162797	0.031413	0.00159467	0.00911915	0.141144	0.00170695
0.0539786	0.158818	0.0090183	0.0280855	0.0470625	0.0432658
0.0142001	0.0454091	0.00911035	0.00514269	0.0292689	0.024659
0.0384153	0.0354668	0.00111193	0.0215624	0.0332422	0.00653228
0.0499184	0.059354	0.0067513	0.00189439	0.0277132	0.00650171
0.020753	0.0247022	0.00783674	0.00215764	0.027515	0.00973331
0.0262179	0.0294166	0.00983551	0.00109714	0.0362961	0.00484193
0.0464889	0.0274772	0.00578855	0.00295871	0.0194812	0.0100165
0.146821	0.0276154	0.0129345	0.162593	0.0289241	0.0276934
0.0601628	0.037141	0.0250803	0.00451801	0.0214946	0.0137254
0.0192642	0.019672	0.00503857	0.00185822	0.0701447	0.0118389
0.0234491	0.033399	0.00791501	0.00839804	0.0427202	0.00231602
0.0331248	0.0218859	0.00263188	0.00414208	0.0237078	0.0531475
0.0118717	0.0725335	0.0174234	0.0180068	0.0310237	0.00448642
0.0233642	0.0420467	0.00377132	0.000495398	0.060267	0.00604688
0.0357263	0.0246521	0.00505292	0.0040786	0.0126463	0.00811
0.014851	0.0290796	0.0019646	0.00359971	0.0222097	0.0372509
0.0214449	0.0572852	0.035934	0.00835709	0.0318565	0.0105145
0.0289235	0.0156054	0.00389686	0.00543876	0.0170834	0.017539
0.0167997	0.0194475	0.00300349	0.00131427	0.0239696	0.014907
0.0357832	0.0871673	0.0115367	0.00153052	0.00958892	0.00973442
0.0287786	0.0170029	0.00856864	0.00142873	0.0188999	0.00781552
0.0875699	0.0266191	0.0094566	0.000648543	0.0534389	0.0165258
0.0337194	0.0125673	0.00286766	0.00283013	0.230434	0.00623939
0.0146789	0.0174398	0.00529856	0.000747603	0.0222003	0.0385232
0.00713075	0.036946	0.00273854	0.000987599	0.039409	0.0406335
0.0453951	0.144171	0.0187835	0.00142669	0.0150663	0.00417177
0.0251146	0.0265433	0.00228073	0.0110917	0.0568624	0.00413422
0.0289854	0.0454357	0.00433266	0.00829725	0.0565922	0.0171336
0.0373326	0.0138667	0.00799204	0.0261504	0.0221064	0.00720427
0.00462049	0.0335844	0.0090215	0.00129522	0.0284301	0.154626
0.0222419	0.0527525	0.0413075	0.000447382	0.0513117	0.00494704
0.0649828	0.0299106	0.0188722	0.0594681	0.131383	0.00421581
0.0146598	0.0307918	0.000817516	0.00114909	0.0651564	0.00625533
0.0125528	0.0433795	0.0425851	0.00163808	0.020918	0.0445763
0.0147274	0.138574	0.0133341	0.00495317	0.0243794	0.0188375
0.0159264	0.150428	0.00631693	0.00439008	0.0204479	0.00124899
0.0061422	0.0248437	0.0188727	0.00121229	0.0125593	0.0239267
0.126663	0.0242734	0.0155834	0.00318409	0.0237649	0.0244927
0.0331035	0.031155	0.00254868	0.00448589	0.0329811	0.00512382
0.0587717	0.0117627	0.00694583	0.0115285	0.0125966	0.00515301
0.104804	0.0225169	0.00964864	0.000555294	0.019558	0.00890146
0.00355336	0.0330563	0.0131976	0.00167079	0.0281423	0.0092885
0.00787184	0.0506328	0.0169969	0.000494102	0.0217405	0.00809517
0.0830305	0.0169289	0.0048394	0.00171845	0.169557	0.00574803
0.0323225	0.0194591	0.00822682	0.0012203	0.0304045	0.0224626
0.0155848	0.0255972	0.00156014	0.00174736	0.0327239	0.00937059
0.0153992	0.0164574	0.00373414	0.000417355	0.106324	0.019536
0.00258278	0.038404	0.00790894	0.0030427	0.0296924	0.00890312
0.0234222	0.0328934	0.0323982	0.00274166	0.0161959	0.0113593
0.0148601	0.0981752	0.0232063	0.00662745	0.00519873	0.0103066
0.0189194	0.03572	0.00412874	0.00827724	0.0477424	0.0150643
0.100596	0.0160348	0.0179224	0.0695836	0.0264174	0.0105799
0.0305677	0.00635283	0.00274294	0.00216587	0.0282224	0.013808
0.0203627	0.0352173	0.00440212	0.0297299	0.0410181	0.0364726
0.0181243	0.0297164	0.00371703	0.00402605	0.0046833	0.0371454
0.0748782	0.0361117	0.00321349	0.00950777	0.0243897	0.00245523
0.0128036	0.0362364	0.0176305	0.0045742	0.0656219	0.016524
0.0142633	0.00366931	0.010163	0.00432211	0.012097	0.0140494
0.00411371	0.0214595	0.00948817	0.00128518	0.0186857	0.0111242
0.0271955	0.01443	0.0112604	0.00132748	0.0175788	0.00869118
0.0503436	0.0146532	0.0105435	0.0107116	0.0220319	0.0101113
0.0178186	0.010522	0.0153476	0.00173845	0.00415198	0.00638049
0.110439	0.0149935	0.00252274	0.00916981	0.119899	0.00960147
0.0661543	0.0188023	0.00490323	0.000537269	0.0386731	0.00995093
0.0325528	0.00631369	0.0054581	0.0854029	0.0607489	0.00644397
0.0214448	0.130202	0.0165147	0.000693549	0.0972201	0.00806417
0.0324188	0.0402606	0.00336964	0.0217191	0.0053403	0.0259408
0.0237091	0.0600748	0.0107824	0.000567311	0.00790999	0.00610544
0.044258	0.0903925	0.0196123	0.0111155	0.0759475	0.0360937
0.126802	0.00537674	0.0242674	0.00185864	0.0328588	0.00944834
0.0190479	0.00786868	0.00201185	0.00473928	0.0156051	0.000845605
0.00635683	0.105	0.0152043	0.0266596	0.0165948	0.00449734
0.0527784	0.0265074	0.0150948	0.00238871	0.00260838	0.0236343
0.0139481	0.0163749	0.0207667	0.00174009	0.0262249	0.0146261
0.182133	0.0202118	0.00954739	0.00177668	0.0170457	0.0102153
0.014856	0.002602	0.0166072	0.00469029	0.0218247	0.00441699
0.0124215	0.0230287	0.00130485	0.00127808	0.0720116	0.00100944
0.019404	0.0123699	0.00292447	0.0014839	0.0344132	0.0477903
0.0861761	0.016602	0.0397003	0.000617294	0.016629	0.0351219
0.0182008	0.081155	0.0128022	0.00139359	0.0154989	0.0216501
0.00984523	0.295046	0.0102035	0.00246529	0.0667386	0.0173755
0.035877	0.0253902	0.00415008	0.00170494	0.0120582	0.0174425
0.0447679	0.0154166	0.00264133	0.00200792	0.020191	0.0095988
0.011258	0.0198935	0.00784792	0.00253633	0.00416313	0.0102056
0.015192	0.0785876	0.00406499	0.00266548	0.0309074	0.0224405
0.0291348	0.0129062	0.00369029	0.00361354	0.059326	0.0223078
0.0111592	0.0156683	0.0117244	0.00194562	0.0216002	0.0190207
0.0144958	0.00413907	0.0773002	0.00830055	0.108644	0.00858534
0.0115907	0.0541769	0.00807191	0.00357715	0.0709057	0.018501
0.0197463	0.0778266	0.0044703	0.121518	0.0326146	0.0377376
0.012686	0.0253086	0.00622277	0.00565565	0.0202974	0.0149475
0.023276	0.112638	0.00423875	0.00261093	0.0337141	0.0172845
0.0184279	0.0769886	0.00371328	0.00145948	0.0231051	0.0016657
0.020013	0.0327502	0.0143596	0.00252034	0.0331502	0.00773246
0.0374373	0.030678	0.0113331	0.00301753	0.106893	0.016879
0.0641315	0.0404351	0.0116003	0.00343603	0.0249391	0.00217565
0.0228298	0.0333242	0.00347727	0.010701	0.00888824	0.0244602
0.023255	0.0479895	0.0298974	0.00388468	0.0527736	0.0136729
0.0615174	0.11836	0.00540882	0.00095574	0.0108233	0.00479184
0.0456607	0.027945	0.00471343	0.00490616	0.0443409	0.0027153
0.455011	0.00545663	0.00308598	0.0157483	0.0149143	0.0111375
0.0302576	0.0578561	0.0436429	0.0105927	0.0124035	0.0276765
0.0186709	0.00871752	0.00792757	0.00974159	0.016086	0.00732547
0.020335	0.423161	0.000353973	0.00210191	0.0859729	0.00355696
0.0268943	0.0110036	0.00409997	0.00567262	0.0284015	0.00695298
0.0130063	0.0164807	0.00552178	0.0076464	0.00878282	0.0338283
0.0335979	0.0157113	0.00132356	0.00155182	0.0376687	0.00696335
0.0157218	0.084568	0.00197318	0.00368735	0.0460752	0.015968
0.0185616	0.0205439	0.00535003	0.00495868	0.0119061	0.0186034
0.0443119	0.00893608	0.00686706	0.00370891	0.0175821	0.0107455
0.0204139	0.0346337	0.00549244	0.0123813	0.0297243	0.0154217
0.0169475	0.037924	0.0126296	0.000514006	0.0166632	0.0159537
0.0538151	0.0117059	0.0246877	0.00393958	0.0133354	0.0128394
0.019278	0.0165812	0.022555	1.66417	0.009487	0.00278319
0.0669222	0.029562	0.0196755	0.00512668	0.031105	0.0166016
0.0150215	0.0131152	0.00552827	0.0200012	0.007548	0.0148189
0.00656303	0.0105319	0.00452221	0.00778151	0.0292079	0.00845151
0.0317705	0.00975051	0.00255063	0.00542876	0.0190129	0.00588738
0.0174887	0.0198162	0.00212882	0.00126898	0.0231893	0.0282159
0.05237	0.0123984	0.00111943	0.00112741	0.0354583	0.00528285
0.0231504	0.0226383	0.00534581	0.00400956	0.0652765	0.021315
0.00431105	0.0198798	0.00209875	0.000773666	0.0195669	0.00207984
0.00405004	0.0193987	0.00278982	0.00100326	0.0259101	0.00440444
0.0905514	0.0360982	0.0133521	0.00192267	0.0234273	0.0142213
0.0318025	0.0632853	0.0206021	0.00337844	0.0738713	0.00955664
0.071931	0.0214325	0.00572163	0.0017104	0.0518708	0.0133269
0.0387807	0.021138	0.00080738	0.0122717	0.448791	0.0345542
0.021825	0.0702478	0.00391767	0.0449582	0.0246874	0.0218692
0.02742	0.0425396	0.00796721	0.00459372	0.020275	0.0272587
0.0250018	0.188426	0.00596876	0.0304586	0.0292556	0.00417491
0.051474	0.0346707	0.00389235	0.00803236	0.0130404	0.0485575
0.029544	0.0268862	0.00780175	0.00170586	0.0304841	0.0103023
0.0321788	0.0202977	0.00562567	0.000462102	0.0140241	0.0412756
0.0109019	0.0267197	0.00205864	0.00433666	0.0244497	0.0153551
0.0480757	0.0156905	0.00483161	0.00185888	0.0337905	0.00783883
0.000862123	0.0315414	0.00846778	0.0015656	0.0233671	0.0126339
0.0507962	0.019052	0.00416043	0.00463765	0.0131931	0.00265968
0.0213957	0.0206982	0.037639	0.00358472	0.0453296	0.00566793
0.0893736	0.0334124	0.00992322	0.00631714	0.023417	0.0022705
0.00322752	0.0182397	0.0184062	0.013757	0.0626967	0.0146618
0.0222613	0.0208384	0.0050961	0.00346317	0.018613	0.00892139
0.0457676	0.0516637	0.014031	0.0135852	0.00729005	0.0182329
0.0200525	0.0180018	0.00554677	0.00103551	0.0304825	0.00154085
0.0337671	0.0694052	0.00625188	0.00252997	0.0268687	0.00652601
0.0602343	0.0138466	0.00460245	0.00264748	0.0669806	0.0146584
0.0174182	0.00646026	0.00654637	0.0138337	0.0242676	0.0106795
0.0127376	0.0186473	0.00210257	0.00395898	0.0479725	0.0192427
0.0334175	0.0847948	0.00575942	0.00109502	0.00868352	0.0116314
0.276046	0.0380703	0.0133481	0.00126535	0.00308087	0.0214573
0.0100447	0.018804	0.00413982	0.00153093	0.0825456	0.0179832
0.0137376	0.00693654	0.0270105	0.00126784	0.0426268	0.00881495
0.0216982	0.00399505	0.00368733	0.00479026	0.0751457	0.00865061
0.0936379	0.079214	0.00607857	0.00154129	0.0414044	0.0314289
0.0176794	0.0322783	0.0118049	0.00125305	0.0233275	0.00196093
0.0313031	0.0457322	0.0289023	0.00180439	0.0273585	0.0177885
0.0451846	0.0416817	0.00444865	0.00128671	0.0193791	0.0172172
0.014341	0.0197504	0.014414	0.0030606	0.0510865	0.0361728
0.0055333	0.0318212	0.0183993	0.00468658	0.0395478	0.0307222
0.0221783	0.0256683	0.0127597	0.00289645	0.0225775	0.0455701
0.042036	0.0398742	0.0122249	0.00321791	0.00616164	0.00373908
0.0228985	0.0481777	0.00804432	0.0051479	0.0330533	0.0168153
0.00143908	0.0217646	0.00164097	0.00102414	0.000879256	0.0325011
0.0328809	0.00844548	0.0080416	0.00340226	0.032002	0.0324898
0.0177248	0.130716	0.00606609	0.00201464	0.0875943	0.00399185
0.0293213	0.000875923	0.013242	0.000819307	0.0015735	0.0262332
0.0183083	0.0484038	0.00208232	0.000776507	0.0186499	0.0210827
0.0408316	0.0381103	0.00441571	0.00181369	0.0496619	0.00891658
0.0234956	0.0938474	0.0109441	0.00236525	0.0221381	0.0227702
0.00816669	0.00156428	0.0163414	0.00104412	0.0282439	0.0020475
0.032432	0.0134542	0.00630335	0.00134974	0.0626184	0.0130624
0.0135618	0.0456547	0.00192773	0.000385622	0.0122858	0.0261096
0.019416	0.0211577	0.00140014	0.00369518	0.0130737	0.0179914
0.0319318	0.0334618	0.00651456	0.00361019	0.00999435	0.0131132
0.0229315	0.040104	0.00101202	0.00330046	0.0357954	0.0199281
0.017081	0.0128433	0.0181624	0.00115821	0.0642494	0.0134749
0.0498486	0.0113287	0.00312812	0.0022879	0.0122241	0.00708015
0.058788	0.0417899	0.0328416	0.0140843	0.0113148	0.00300038
0.0363676	0.264467	0.00968661	0.00157461	0.022186	0.0627575
0.00571441	0.00997898	0.00189329	0.00100806	0.0845872	0.011009
0.0656963	0.0158976	0.00665346	0.00146108	0.0169817	0.00757699
0.0201251	0.0236432	0.0171929	0.000977577	0.0333316	0.00627157
0.0109988	0.0961557	0.004754	0.0338666	0.0489755	0.00537406
0.0479228	0.0165307	0.00483061	0.00120247	0.0160403	0.00846926
0.0452145	0.030576	0.0193833	0.00547808	0.0056231	0.0128034
0.0174631	0.0461705	0.00965647	0.00366555	0.0156446	0.00648041
0.021818	0.0123076	0.00958143	0.00367844	0.0516317	0.017716
0.038192	0.0055333	0.0144777	0.00194131	0.029999	0.0786904
0.00244533	0.022136	0.00644111	0.000575166	0.00420757	0.00559804
0.0171752	0.0515612	0.00354432	0.00241809	0.0244754	0.0221519
0.00995508	0.0206942	0.00140588	0.0195148	0.0301335	0.0128771
0.0544384	0.00138921	0.0136915	0.00142592	0.0254785	0.0185646
0.00991013	0.0229799	0.00289421	0.00169259	0.024858	0.00699849
0.0366208	0.0254257	0.0109983	0.000949826	0.0454814	0.029938
0.0530152	0.0278395	0.00603075	0.00109879	0.0231776	0.0233636
0.0200938	0.0209514	0.00158502	0.00405681	0.00814305	0.0270819
0.0312264	0.0352802	0.0133196	0.00077943	0.035143	0.00693904
0.0233106	0.0231897	0.0106916	0.00174093	0.0148105	0.031985
0.0220348	0.00525402	0.0283376	0.00584646	0.0250078	0.00139758
0.0226718	0.0328573	0.00827115	0.0011967	0.0353165	0.00698367
0.046221	0.0135575	0.0303778	0.00219684	0.024458	0.00604209
0.0424678	0.0170173	0.00155433	0.0178612	0.0154202	0.036094
0.0553577	0.0301107	0.00854235	0.00109611	0.0401636	0.0165543
0.0125883	0.0221823	0.0189665	0.00777114	0.0692112	0.00441685
0.110827	0.017583	0.0176984	0.00692763	0.0068745	0.00531359
0.00896056	0.0523392	0.00668447	0.00116822	0.0336648	0.00550859
0.0418787	0.0687687	0.0058063	0.000495481	0.0101364	0.000881467
0.0341477	0.0362899	0.00344828	0.0197218	0.0630452	0.0043266
0.0537311	0.0465649	0.0090086	0.00391251	0.0249953	0.0102145
0.0480679	0.065687	0.00627252	0.00070641	0.0105678	0.0144989
0.0582555	0.0219557	0.0460755	0.00223809	0.0559303	0.00602155
0.0114779	0.0110761	0.0106366	0.00153974	0.0429258	0.0039836
0.0548861	0.0481106	0.00349374	0.00114748	0.0198783	0.00407892
0.0749469	0.0315592	0.00315127	0.00117325	0.0224516	0.0323504
0.038079	0.0141081	0.00779008	0.00142516	0.0407056	0.00759217
0.0178527	0.0246999	0.0132147	0.00398472	0.0134034	0.026522
0.0734459	0.0318807	0.0100509	0.00571556	0.0160275	0.00567821
0.012196	0.00250609	0.00964935	0.007733	0.00725729	0.0224823
0.0173726	0.0152367	0.0147802	0.00331851	0.0729659	0.0112165
0.0178993	0.0124399	0.00802472	0.00169363	0.0129417	0.00413257
0.108837	0.0508604	0.0241383	0.00172695	0.0298416	0.00961001
0.0114673	0.0058296	0.0145457	0.00106449	0.0566463	0.00649159
0.0156142	0.0354984	0.0393997	0.00286254	0.0193602	0.00757473
0.0277878	0.0528557	0.0228349	0.00303293	0.0436212	0.00201642
0.0315322	0.0166426	0.00955568	0.00126253	0.0250471	0.00106019
0.0415555	0.0338417	0.016733	0.000796647	0.0226862	0.00136729
0.0228518	0.0480224	0.0151489	0.00129399	0.0213451	0.0194703
0.0459475	0.020401	0.0106817	0.00391293	0.0469655	0.0173213
0.011709	0.0204771	0.00391407	0.00275241	0.0499764	0.0128188
0.0152131	0.0468189	0.00682974	0.00082706	0.0552779	0.00252914
0.0077225	0.036032	0.014925	0.00419969	0.00971439	0.0103692
0.166769	0.0602272	0.00363022	0.00255467	0.109309	0.0147108
0.0318567	0.012862	0.027827	0.00056619	0.00855025	0.00495927
0.040689	0.11172	0.00746181	0.00118634	0.0296038	0.00761001
0.0158161	0.00898005	0.014931	0.00121413	0.0405658	0.0412694
0.0277973	0.0382609	0.00606305	0.00401239	0.0701696	0.00252721
0.0739452	0.0361412	0.00836842	0.00292386	0.0490165	0.00206795
0.0224988	0.0588459	0.000624885	0.002846	0.0612555	0.00963054
0.016129	0.0471662	0.00925965	0.0113021	0.0150634	0.0232568
0.0611848	0.0650371	0.00572104	0.000850663	0.0451896	0.00405955
0.00652982	0.0114663	0.0778107	0.00114329	0.0819592	0.0461638
0.104369	0.0281628	0.0123408	0.000830823	0.0413297	0.0231546
0.011602	0.33016	0.014352	0.0035257	0.0187886	0.00426219
0.0606986	0.0343122	0.0104331	0.00218341	0.0721406	0.0065649
0.0213207	0.0209921	0.0808106	0.00136929	0.0211	0.0156546
0.0138388	0.0720367	0.0042888	0.00275711	0.0208002	0.0227524
0.0204883	0.0107821	0.013166	0.00600225	0.117158	0.0121846
0.036492	0.0145558	0.00237727	0.00138566	0.013662	0.0110126
0.0317424	0.0245181	0.0254446	0.00140074	0.0156287	0.014817
0.0254424	0.0675034	0.00338745	0.00817532	0.0256646	0.00662239
0.0110475	0.0136995	0.00947233	0.00303538	0.0303533	0.00688537
0.0883354	0.0151359	0.0124566	0.005106	0.0389604	0.0126495
0.023323	0.0329899	0.0256854	0.00162113	0.0187615	0.00461816
0.0119908	0.0308561	0.0100431	0.0648803	0.0426587	0.00280216
0.0120191	0.038074	0.020541	0.00563471	0.0150068	0.0244972
0.0136382	0.0206141	0.00369628	0.00672164	0.0172065	0.0245794
0.0614437	0.0458483	0.000933289	0.0105305	0.00951627	0.0093944
0.0190797	0.0132305	0.0260511	0.00183671	0.182962	0.031024
0.00504857	0.0152516	0.00483646	0.00199402	0.0300287	0.0403768
0.0240227	0.00659994	0.00164573	0.00139853	0.0463643	0.00563425
0.0365175	0.160869	0.00391588	0.000734759	0.016628	0.0176396
0.00999769	0.0301148	0.00763401	0.00382957	0.0248881	0.00430807
0.0247286	0.0470375	0.0165794	0.00127763	0.0737437	0.0350686
0.0330579	0.0137451	0.00716925	0.00378018	0.0276406	0.00138637
0.024265	0.0267735	0.00197352	0.000566496	0.0146397	0.00955668
0.0110735	0.0362724	0.00705116	0.0176138	0.0614806	0.0139247
0.0261155	0.0227699	0.00475895	0.014719	0.00653025	0.00265446
0.0462548	0.0207749	0.0147998	0.00260267	0.0438603	0.016274
0.0649243	0.0516637	0.00702756	0.0564818	0.00791739	0.109634
0.0440211	0.00656534	0.0298007	0.0047029	0.0650516	0.00550815
0.0111302	0.039949	0.00922188	0.0214567	0.0258356	0.0162035
0.0146156	0.0112929	0.0111886	0.00231027	0.0202265	0.00823303
0.0883477	0.0553298	0.00623381	0.000491335	0.0223481	0.00451556
0.0277747	0.0221017	0.00514817	0.00881141	0.0610112	0.00499872
0.00673318	0.0105837	0.0184043	0.0126402	0.0351566	0.0128279
0.00718418	0.0174611	0.00758524	0.00163519	0.0218133	0.0202796
0.0144257	0.0358341	0.00516708	0.00224773	0.00955869	0.00651189
0.011235	0.0292502	0.0098563	0.00401855	0.10114	0.00208019
0.00475733	0.022413	0.00982881	0.00179111	0.025312	0.0019947
0.00534417	0.00751286	0.0268132	0.00484107	0.0143081	0.00886018
0.0110793	0.0913418	0.00909853	0.0993149	0.0105549	0.0130052
0.0368599	0.025022	0.00540588	0.00636339	0.0135356	0.0206829
0.0316609	0.0121208	0.0236137	0.000970028	0.039834	0.0189705
0.0142054	0.0129571	0.00462112	0.00190935	0.0188414	0.00689396
0.00799732	0.0180356	0.00662257	0.0203036	0.00378335	0.024964
0.0157616	0.0258558	0.0105975	0.000818318	0.0252573	0.0285465
0.0607306	0.0212929	0.00297637	0.000941376	0.0354828	0.00743792
0.0159217	0.0055717	0.00340495	0.00237877	0.00925834	0.011695
0.0341893	0.0232446	0.0241697	0.00746878	0.0271333	0.0203414
0.0485409	0.0355915	0.0275582	0.00106229	0.0356277	0.00677045
0.0140709	0.0109875	0.00352211	0.000556921	0.0292182	0.192357
0.0165167	0.0242599	0.00735094	0.00115802	0.0134997	0.039051
0.0340957	0.029125	0.00583954	0.00108318	0.0269114	0.0131097
0.132469	0.0245611	0.00551111	0.000715443	0.0465416	0.138656
0.00624456	0.0167386	0.00475379	0.00318394	0.0540828	0.0246645
0.0299859	0.0278681	0.0116855	0.00143071	0.0445452	0.0121229
0.0711426	0.0471753	0.00875211	0.00415391	0.0159329	0.00106434
0.0259954	0.0453406	0.0088253	0.0240975	0.0184312	0.00139838
0.0260478	0.0574067	0.0371861	0.00276364	0.0800215	0.0101
0.0334846	0.0116917	0.0342168	0.154469	0.0308652	0.00596116
0.046406	0.0334022	0.00766898	0.00140951	0.00904727	0.00910118
0.0257354	0.0867634	0.00850759	0.000680979	0.00778787	0.030053
0.0197915	0.0281916	0.00202723	0.00397926	0.01202	0.00303813
0.0317786	0.00439558	0.00615438	0.0252262	0.0108742	0.0454975
0.0313786	0.00716521	0.0245086	0.00384528	0.00419676	0.000811464
0.013924	0.0133954	0.000919843	0.00531348	0.00542366	0.0255571
0.0188132	0.0101888	0.0211489	0.0249801	0.0124624	0.0158719
0.011394	0.00406767	0.00301096	0.00166692	0.0320009	0.0331281
0.021899	0.00593318	0.00725136	0.0043534	0.021369	0.0126495
0.0410822	0.0123134	0.011392	0.00175205	0.0174889	0.0130212
0.0198249	0.0382049	0.00720977	0.00503138	0.00875511	0.0235972
0.0185232	0.0318932	0.0197833	0.00257122	0.0182262	0.0269226
0.0451291	0.0161337	0.00148478	0.0027326	0.0731364	0.012278
0.0824031	0.00798163	0.00468758	0.0931512	0.0152274	0.00564951
0.00567501	0.014434	0.00796837	0.00455063	0.0339823	0.0112813
0.0223273	0.0638206	0.000982909	0.00547121	0.0464385	0.012921
0.0258591	0.0162563	0.0150914	0.00215364	0.0144499	0.00132678
0.0332184	0.0324362	0.00220555	0.000884241	0.015098	0.0111145
0.0043224	0.0420709	0.0154529	0.000521733	0.0410534	0.0479473
0.0263173	0.0137036	0.000688778	0.00455663	0.124143	0.0062748
0.04495	0.0143838	0.00662322	0.00109953	0.00611974	0.0182478
0.012613	0.0379863	0.00149792	0.00186962	0.0484603	0.00454744
0.0367643	0.370575	0.0388878	0.000981164	0.0738392	0.00517802
0.0490721	0.00922882	0.0128255	0.000260498	0.028697	0.0142411
0.384448	0.0255057	0.00819	0.00537013	0.026285	0.00751034
0.0150255	0.0709063	0.00894159	0.00121402	0.0332893	0.00967597
0.0260316	0.0306029	0.00266631	0.00366434	0.0474754	0.0230393
0.0140013	0.0270436	0.00328634	0.00135483	0.0212426	0.0168433
0.0185594	0.0227059	0.00521344	0.00946414	0.0241626	0.0499383
0.0216417	0.0391572	0.00462748	0.00150376	0.0358201	0.0237665
0.0313299	0.0276306	0.00873618	0.00819706	0.0333288	0.0374574
0.03549	0.021205	0.00605467	0.00322929	0.0189299	0.0121763
0.0337009	0.0313087	0.010641	0.00245448	0.0243169	0.00779166
0.00601361	0.0299644	0.00466196	0.000626351	0.0112299	0.0136002
0.019267	0.012882	0.018326	0.00338435	0.0189819	0.00611374
0.0162685	0.0235089	0.00929549	0.00199906	0.0420683	0.00267797
0.0497412	0.0100545	0.0231948	0.00153514	0.028264	0.00430562
0.018995	0.0189366	0.0227336	0.00314629	0.0186086	0.0116546
0.0278079	0.0404177	0.0352406	0.00201419	0.0526105	0.0274118
0.0149442	0.0207187	0.00882814	0.0012308	0.0689649	0.0175118
0.0357786	0.0164899	0.0100116	0.00516294	0.21235	0.00841985
0.097194	0.0408871	0.0148239	0.0016815	0.00905967	0.0262534
0.022037	0.0736726	0.0199214	0.000634168	0.0304418	0.0197938
0.0241826	0.0116399	0.00339139	0.00191149	0.0218644	0.00919672
0.0598253	0.0227303	0.00120412	0.00106509	0.0323913	0.0121943
0.0161473	0.0257684	0.00537209	0.000903263	0.00565302	0.01059
0.0681701	0.025486	0.00786513	0.00129759	0.026554	0.00682267
0.144042	0.00563263	0.00435502	0.0054363	0.0442078	0.0138867
0.0451905	0.0287886	0.0135539	0.00139865	0.0111996	0.0100849
0.0440748	0.042827	0.0239514	0.00110474	0.0366294	0.0690519
0.0423294	0.00863882	0.00277282	0.00235453	0.0500056	0.02067
0.017582	0.0360404	0.00621858	0.00912346	0.191276	0.00701737
0.00325331	0.0406463	0.00564227	0.00354178	0.0141178	0.0343024
0.0392951	0.340469	0.00571694	0.00402559	0.0270336	0.0848427
0.0105415	0.012896	0.0326583	0.00694199	0.014189	0.00423542
0.057175	0.0179231	0.0115919	0.000731477	0.0198715	0.00949607
0.032419	0.0134119	0.00939053	0.00187661	0.0187411	0.0209695
0.0250734	0.0213536	0.00807216	0.00536567	0.0260699	0.0118427
0.0440691	0.0227508	0.00294919	0.00164811	0.0380617	0.026155
0.0234683	0.0320017	0.00312116	0.00162232	0.0386259	0.00536523
0.0619263	0.0371411	0.00427937	0.00181201	0.00406186	0.0180015
0.0268681	0.043348	0.00974542	0.000460525	0.0178218	0.00390388
0.084265	0.00542114	0.183702	0.00223453	0.0185014	0.0204771
0.0234075	0.0176485	0.00458409	0.0013977	0.0534783	0.00985373
0.0397599	0.0173367	0.00425758	0.000411466	0.0261849	0.00316846
0.0332591	0.0390926	0.0105468	0.000329203	0.0277063	0.0281744
0.0435544	0.020978	0.00174552	0.00921249	0.0185508	0.00819873
0.0188263	0.030094	0.00185121	0.000831065	0.0488352	0.00355585
0.0367719	0.0128221	0.00778314	0.000699209	0.091356	0.0170885
0.0109619	0.0355858	0.00555123	0.000812629	0.0156565	0.0151375
0.0278538	0.107574	0.00451858	0.000887335	0.0293888	0.00939714
0.00720555	0.0216181	0.00885051	0.00168227	0.0635413	0.00500494
0.00724893	0.0275598	0.0159055	0.000886691	0.0132121	0.0140412
0.0737412	0.0714797	0.00353889	0.00140265	0.220929	0.0107251
0.0411228	0.0120636	0.0260915	0.000682823	0.112673	0.00727431
0.010546	0.0727558	0.0146856	0.0010721	0.038935	0.00197413
0.0241486	0.19956	0.00569034	0.00351835	0.167107	0.0065706
0.0205603	0.059455	0.00875781	0.0147212	0.0339836	0.0161274
0.0300213	0.0338502	0.00347746	0.00248892	0.0223227	0.0213519
0.0106961	0.0334788	0.00738983	0.0211163	0.00441148	0.0222759
0.0200718	0.0179589	0.00460006	0.0199859	0.00143814	0.0403525
0.034069	0.00465097	0.00902488	0.00140476	0.0317278	0.0169294
0.0159392	0.00146599	0.00977754	0.000755305	0.0106448	0.0170316
0.0610193	0.0257784	0.00254873	0.00123461	0.0631818	0.00625134
0.0285855	0.0119739	0.00523143	0.00239664	0.0660857	0.00452896
0.0436688	0.0570901	0.0125346	0.00149958	0.0282904	0.0115434
0.0525027	0.0322015	0.00827054	0.000798827	0.0357865	0.0152821
0.0223728	0.0287377	0.00788932	0.0015367	0.0225949	0.0039213
0.0338204	0.046092	0.0160363	0.00457528	0.0506319	0.0051485
0.0163369	0.027921	0.00699937	0.00613217	0.0285552	0.0128109
0.0187618	0.0584184	0.00960772	0.00400637	0.158742	0.0184879
0.0189109	0.0225356	0.037274	0.0117437	0.0294362	0.0238543
0.0251331	0.0889877	0.0118509	0.000926319	0.0399998	0.00570728
0.0445915	0.0265071	0.00962125	0.000912166	0.0312164	0.00863003
0.0567889	0.0390171	0.0240211	0.00185238	0.0443137	0.00851462
0.0261067	0.0212736	0.0161325	0.00420001	0.0223976	0.0118531
0.0226974	0.0437703	0.0208478	0.00204931	0.0424464	0.0119865
0.0399194	0.0220445	0.0121363	0.00186775	0.0143616	0.0184223
0.0447114	0.0478232	0.0070626	0.00206819	0.0277253	0.00614699
0.0370903	0.0109695	0.0193536	0.000720855	0.0087414	0.00726991
0.0160104	0.0248513	0.00500266	0.00355335	0.0184863	0.025607
0.00694524	0.00875142	0.00336037	0.000552475	0.0713773	0.00297329
0.0524345	0.0150123	0.00416684	0.00526335	0.0403568	0.0447912
0.0153149	0.07814	0.0231046	0.000997886	0.0140684	0.00265691
0.0436802	0.0366902	0.00524701	0.0235624	0.0194846	0.0149424
0.0200684	0.00344072	0.0138444	0.019601	0.0254053	0.00473792
0.0475672	0.021292	0.0132623	0.0197194	0.0336934	0.00583234
0.0869284	0.0232528	0.00100739	0.0135626	0.00823141	0.018498
0.0868655	0.0321819	0.0058791	0.00273409	0.0192817	0.0102319
0.00955456	0.00883727	0.013444	0.00826177	0.0368349	0.0187815
0.0504866	0.0156307	0.00603787	0.000984536	0.0167654	0.0177524
0.0302899	0.0298606	0.00957365	0.000863142	0.056843	0.0194365
0.0358483	0.0165177	0.00826874	0.00229215	0.0357131	0.0517913
0.0493986	0.053666	0.017715	0.00501679	0.0132365	0.00613673
0.0141799	0.028636	0.024042	0.0150302	0.051863	0.00188695
0.0512927	0.0131573	0.000895825	0.000982982	0.0240124	0.00568674
0.0154753	0.0466871	0.00214611	0.00106684	0.0440792	0.0113186
0.0230598	0.0205803	0.0307387	0.000850634	0.0166929	0.0288344
0.0494961	0.0317618	0.00260085	0.00192458	0.0213228	0.00181815
0.0157554	0.0134673	0.0264067	0.00933755	0.0175766	0.0297678
0.035717	0.0192052	0.0053727	0.0134774	0.0227963	0.00304948
0.018375	0.0181029	0.00333344	0.00488539	0.0405001	0.00830114
0.00361194	0.0232675	0.002965	0.00124957	0.0557252	0.0124874
0.030805	0.0372356	0.0057955	0.000704891	0.0262272	0.00852106
0.0197027	0.0627639	0.00968767	0.00125288	0.0093943	0.0198898
0.0145629	0.0269114	0.00822271	0.00880023	0.0378364	0.00475645
0.0280024	0.00925626	0.00175344	0.00110354	0.0441763	0.00725487
0.0403669	0.0395169	0.00673835	0.000651917	0.0380642	0.0212704
0.022525	0.0472215	0.00392756	0.00188841	0.0235337	0.0268426
0.022686	0.0436697	0.00289696	0.00131891	0.00759505	0.000961053
0.00389027	0.0229959	0.0004042	0.000990972	0.0504092	0.0216844
0.0133237	0.00762906	0.00809087	0.00235006	0.018864	0.00275466
0.0336214	0.0551509	0.011399	0.00042403	0.0684823	0.0175797
0.0426417	0.0207068	0.0140192	0.00113588	0.0169077	0.0021812
0.0270776	0.0807225	0.0179859	0.00314037	0.0497736	0.00215256
0.185582	0.0224447	0.00825096	0.00120134	0.0667943	0.00165427
0.0348305	0.043093	0.0194106	0.00136873	0.0268155	0.00208216
0.0181399	0.085521	0.0126485	0.000947579	0.00888546	0.0259015
0.0251189	0.028432	0.00180083	0.00120211	0.0460086	0.00529306
0.0115411	0.00865094	0.0044948	0.00491863	0.0436354	0.022399
0.0160099	0.055003	0.0100088	0.0208861	0.0458394	0.00729061
0.0336252	0.0391265	0.00233587	0.000405414	0.0453979	0.00722229
0.0132409	0.0262447	0.00282782	0.00279551	0.0151983	0.0186534
0.0100213	0.0378131	0.00970029	0.00084608	0.0559094	0.0114867
0.0227355	0.0139259	0.0193815	0.0032711	0.0131247	0.0104184
0.0296373	0.0516669	0.00358797	0.00423219	0.0220686	0.00999924
0.0446909	0.0148037	0.00266705	0.00109293	0.0529055	0.0223684
0.0156253	0.0232258	0.00427981	0.00291954	0.0152457	0.0107461
0.023264	0.0537203	0.00301178	0.0011018	0.0221082	0.00750808
0.0157075	0.021229	0.0293162	0.000963967	0.0227559	0.0100941
0.017808	0.0122888	0.0037824	0.00234967	0.0147891	0.0264442
0.0256448	0.0207746	0.00157044	0.00315279	0.0285142	0.00281653
0.0323209	0.00362936	0.00307247	0.000859543	0.0213736	0.0122853
0.0313203	0.0296765	0.0055133	0.00226615	0.011337	0.00558827
0.0376669	0.0219725	0.0111541	0.000653343	0.0262654	0.0104236
0.0119956	0.00956435	0.0118257	0.00204296	0.0416022	0.0219353
0.0379093	0.0283593	0.0161842	0.00169382	0.0207562	0.0247975
0.0212073	0.00369848	0.0101743	0.00142857	0.0231516	0.00326654
0.0895208	0.0392961	0.0041226	0.00294156	0.00429444	0.0176378
0.00356889	0.0167982	0.00239499	0.00216415	0.0170707	0.00948906
0.0391131	0.0237369	0.015833	0.00398657	0.0400002	0.0107432
0.0401298	0.00277354	0.000875294	0.00117077	0.0388124	0.00799621
0.0398923	0.0121102	0.0060094	0.00119987	0.0289697	0.0036875
0.0449093	0.0299283	0.00764723	0.00270497	0.120233	0.0090411
0.0282238	0.0387844	0.00647201	0.00166734	0.0343851	0.0131129
0.0499965	0.0257921	0.00198281	0.00114471	0.019781	0.0120748
0.0524075	0.105201	0.00449897	0.00147112	0.0273997	0.0212638
0.156027	0.0316628	0.00894864	0.00134195	0.0180681	0.0394915
0.0616954	0.0155942	0.0117461	0.000683875	0.0210787	0.00949647
0.0137139	0.0274205	0.0234665	0.00133927	0.0336434	0.00877296
0.00985941	0.0122123	0.0031985	0.0130927	0.0141881	0.0170774
0.0220105	0.020303	0.00822301	0.044053	0.0117975	0.0049398
0.0372432	0.036262	0.0126412	0.0111899	0.0281179	0.0389844
0.0259485	0.00933146	0.00496198	0.00206951	0.0315268	0.012249
0.0076435	0.0146079	0.00879176	0.0011735	0.0396873	0.00923756
0.00735565	0.0243938	0.0393252	0.00101378	0.0188545	0.0031348
0.0152865	0.0277046	0.0148712	0.0030725	0.0258612	0.0090227
0.0182556	0.0469427	0.0141469	0.00644305	0.0187074	0.00877644
0.0446185	0.017753	0.00237475	0.00254853	0.0196071	0.00682251
0.00482152	0.02044	0.00117307	0.000972325	0.0262916	0.00882773
0.0558564	0.0288177	0.0152389	0.00304592	0.0273224	0.0122447
0.0142542	0.0142675	0.00228466	0.001151	0.0301483	0.00219168
0.016114	0.0288604	0.0122469	0.00118677	0.041322	0.0107134
0.0560761	0.0274867	0.0133715	0.00295426	0.0121366	0.00885382
0.0349907	0.049886	0.00433129	0.000821112	0.0162588	0.00587547
0.053503	0.036311	0.0401049	0.000403856	0.0243057	0.00194809
0.205848	0.0118289	0.0118601	0.00149175	0.0936048	0.00306007
0.0278624	0.0181649	0.0104578	0.000825948	0.00460972	0.00926604
0.0218741	0.0204199	0.00638394	0.00140802	0.0364139	0.0180328
0.0065441	0.0755573	0.0170362	0.00145599	0.0392664	0.0163908
0.00542401	0.00715651	0.15685	0.00265156	0.03694	0.0100924
0.0371437	0.0360933	0.0243249	0.00117201	0.0495156	0.0146874
0.010452	0.0435447	0.0057104	0.00114605	0.0256917	0.00638574
0.0561675	0.0411078	0.00291975	0.00125691	0.0472978	0.00412518
0.0148862	0.0461734	0.0259471	0.00163924	0.049791	0.0380422
0.0344316	0.0252314	0.0166351	0.00609935	0.175966	0.00782003
0.0318985	0.0216455	0.0251864	0.00206736	0.265308	0.0234295
0.0254882	0.0462593	0.0047422	0.00296388	0.0106742	0.000636438
0.0360109	0.152699	0.0152782	0.00414207	0.00801321	0.00734789
0.0432047	0.0839895	0.0378336	0.00296556	0.0180658	0.0104633
0.0147897	0.0120371	0.00432757	0.0194873	0.0283783	0.00436523
0.0130093	0.0106214	0.00122359	0.00260165	0.0749378	0.013258
0.0892046	0.0220322	0.00162921	0.00173397	0.00489043	0.00593088
0.0147823	0.0373911	0.00679321	0.000545126	0.0661455	0.00269639
0.0102554	0.0230953	0.00409814	0.000825196	0.0397179	0.027321
0.0220356	0.00675795	0.00322133	0.00101226	0.00404119	0.0112546
0.111222	0.0228406	0.00593998	0.000534215	0.0463161	0.0159171
0.0265854	0.0136635	0.012923	0.000755851	0.013959	0.0344583
0.0230027	0.0151536	0.0218172	0.00132026	0.020598	0.00222904
[truncated: 12,555 more rows]

## Sheet: EDFig.3g
Source Data Extended Data Fig. 3
Source Data Extended Data Fig. 3g | Distribution of Ka/Ks values for 14,668 single copy gene sets among the A genome(Aar), T genome(Ath), two subgenomes of A.suecica(sT, sA) and A.lyrata(Aly)
Aar vs. Ath	sA vs. sT	sA vs. Aar	sT vs. Ath	Aly vs. Ath	Aly vs. Aar
0.218981	0.174267	0.223249	1.04609	0.173656	0.332354
0.0886094	0.0700089	0	0	0.131136	0.074571
0.218573	0.22895	1.6501	0	0.10703	0.290599
0.125104	0.139063	0.0860494	0.663135	0.48699	0.178591
0.199589	0.204816	0.150176	0	0.400117	0.149693
0.134106	0.132545	0.15496	0	0.290553	0.082241
0.252053	0.223422	0.357913	0	0.0784472	0.275828
0.140424	0.121808	0.210011	0	0.174773	0.11767
0.132491	0.183524	0.0517203	0	0.0611157	0.0571509
0.0562911	0.0433264	0.625276	0.323476	0.145377	0.638581
0.610372	0.0719362	0	0	0.171569	0.409639
0.0535269	0.0585163	0.215118	1.82988	0.471925	0.288188
0.260041	0.208523	0.122694	0.322227	0.23362	0
0.427331	0.326233	0	0.322344	0.117784	0.159636
0.0140864	0.0738339	0.151452	0	0.155723	0.0359197
0.188742	0.167934	0.791995	0	0.0404922	0.261742
0.21588	0.167404	0.178536	0.150332	0.511261	0.511251
0.129371	0.120205	0.333954	0	0.189769	0.120429
0.241966	0.235925	0.145675	0	0.0535269	0.081599
0.46803	0.446458	0.0992943	1.37568	0.0743279	0
0.0893336	0.214817	0.241279	1.58173	0.0795603	0.119338
0.162259	0.126711	0.166721	0	0.152906	0.123835
0.0706639	0.0758847	0.355026	0.203571	0.117833	0.387786
0.225783	0.220865	0.201232	0.200142	0.295868	0.117571
0.111677	0.150121	0.351601	0	0.158671	0.157628
0.268456	0.262474	0.818358	0.228887	0.196733	0.432393
0.376892	0.339442	0.576482	0.626958	0.155301	0.199981
0.631828	0.648287	0.071369	0.0554199	0.243802	0.394122
0.477423	0.0941337	0.169069	0.262927	0.116439	0.694211
0.208003	0.107668	0.1504	0.0489755	0.22708	0.57413
0.39126	0.182352	0.0600976	0.850618	0.385357	0.0752791
0.819543	0.35118	0.434203	0.289856	0.220753	0.230749
0.421221	0.216772	0.105508	0.276092	0.340394	0.131652
0.108936	0.382018	0.44073	0.29631	1.11852	0.0449025
0.0858828	1.20113	0.319857	0.215665	0.300102	0.702853
0.165261	0.18605	0.0674555	0.484044	0.11044	0.124027
0.0711864	0.109994	0.716084	0.109713	0.0655993	0.569832
0.376027	0.0517022	0.382883	0.173822	0.130325	0.283799
0	0.0912042	0	0.0705893	0.0749227	0.0399653
0.319857	0.0700228	0.0555726	0.338971	0.234914	0.184747
0.0675682	0.293397	0.90373	0.140295	0.609335	0.425841
0.447595	0.398312	0.321084	0.0162755	0.129172	0
0.393983	0.109591	0.208289	0.142539	0.196194	0.174888
0	0.203691	0.365757	0.292139	0.215306	1.04933
0.0666381	0.19778	0.211334	0.200595	0	0.157744
0.90373	0	0.70023	0.548557	0.197588	0.20978
0.299508	0.219748	0.136184	0.247627	0.511281	0.504721
0.208289	0.787493	0.165641	0.113833	0.0726924	0.131811
0.365757	0.0553278	0.0712005	0.271541	0.523274	0.150855
0.200526	0.262927	0.209739	0.10296	0.0902237	0.303328
0.421534	0.0381504	0.10784	0.460879	0.732539	0.123192
0.136184	0.850618	0.19629	0.426608	0.252513	0.095041
0.165641	0.290725	0.376142	0.271555	0.186695	0.041061
0.0712005	0.276092	0.179003	0.22032	0.460118	0.0690555
0.252436	0.29631	0.293249	0.236349	0.152699	0.261584
0.0990116	0.226029	0.107919	0.160834	0.546264	0.324399
0.253865	0.806679	0.0309249	0.190148	0.149632	0.466425
0.548557	0.109713	0.136978	0.408222	0.139247	0.52919
0.191203	0.173822	0.307997	0.186206	0.0680853	0.178936
0.278691	0.0705893	0.25562	0.550871	0.262272	0.142971
0.169221	0.309945	0.234972	1.26253	0.182977	0.232186
0.0306991	0.140295	0.266887	0.354067	0.0335412	0.333662
0.136978	0.0166479	0.310798	0.305282	0.110993	0.302471
0.340385	0.102284	0.153245	0.238303	0.225785	0.144892
0.250698	0.307454	0.269944	0.048621	0.205557	0.211845
0.22032	0.187819	0.24803	0.226012	0.386778	0.0828172
0.29035	0.376142	0.454748	1.06637	0.355379	0.178818
0.12968	0.191918	0.908159	0.136756	0.108784	0.36428
0.169389	0.136688	0.317794	0.267276	0.181997	0.577974
0.269944	0.226752	0.374287	0.259379	0.100621	0.659452
0.24803	0.103835	0.262075	0.0526552	0.905266	0.331348
0.479092	0.460879	0.0529578	0.35001	0.405278	0.374587
0.907177	0.43237	0.245432	0.212642	0.263449	0.0406218
0.317794	0.276171	0.569324	0.264468	0.176437	0.114631
0.379659	0.234972	0.121826	0.257804	0.258264	0.368406
0.282303	0.345816	0.395082	0.348236	0.12968	0.0605365
0.0529578	0.206851	0.281266	0.0848337	0.195203	0.136054
0.25164	0.171921	0.322833	0.393236	0.457116	0.0737416
0.899662	0.408222	0.292847	0.142017	0.197185	0.331744
0.124991	0.186206	0.313648	0.172422	0.379714	0.139134
0.379175	0.521986	0.318729	0.367691	1.10559	0.434993
0.274582	1.26451	0.335741	0.181207	0.329438	0.497192
0.333505	0.354067	0.0628366	0.507619	0.294139	0.337291
0.292847	0.300737	0.327927	0.742058	0.238193	0.282187
0.313648	0.220673	0.156938	0.550972	0.0860344	0.0734683
0.333901	0.048621	0.148755	0.339431	0.225493	0.3754
0.330345	0.219165	0.386845	0.116239	0.413355	0.118703
0.0628366	1.3215	0.213355	0.161164	0.116878	0.208701
0.358732	0.133013	0.474779	0.154291	0.224192	0.307679
0.0847509	0.274662	0.911267	0.438174	0.250438	0.207591
0.173446	0.265165	0.460057	0.16603	0.0495091	0.503045
0.378852	0.0527478	0.300549	0.152939	0.274971	0.4116
0.202499	0.339977	0.152113	0.248996	0.365407	0.393168
0.479386	0.212642	0.0984176	0.259152	0.265035	0.350092
0.813108	0.264468	0.210618	0.137059	0.300612	0.250375
0.460057	0.248803	0.516672	0.357249	0.388596	0.108797
0.31418	0.35415	0.195162	0.184987	0.0954009	0.173335
0.141131	0.0848337	0.187044	0.18602	0.403418	0.275959
0.0927968	0.353346	0.230985	0.134716	0.143923	0.2235
0.213926	0.160205	0.380061	0.140838	0.169547	0.168808
0.534682	0.148497	0.196864	0.465754	0.407151	0.106875
0.202786	0.375637	0.175464	0.118044	0.156751	0.414546
0.179374	0.189331	0.14728	0.580264	0.280705	0.221606
0.229891	0.503153	0.121584	0.538259	0.683761	0.21485
0.371867	0.821108	0.387414	0.246188	0.491359	0.143064
0.202845	0.550972	0.135014	0.144475	0.381825	0.138521
0.170801	0.323258	0.161383	0.327811	0.105769	0.454767
0.14728	0.128352	0.0828333	0.175682	0.130671	0.131677
0.0997464	0.173812	0.0979074	0.105867	0.26038	0.23729
0.419055	0.318337	0.196272	0.109822	0.428205	0.0364576
0.132246	0.425444	0.110516	0.172719	0.200922	0.109906
0.16599	0.159202	0.368353	0.102262	0.138912	0.277963
0.0828333	0.159315	0.629596	0.105521	0.218639	0.156596
0.0979075	0.243567	0.0343451	0.0944804	0.209924	1.02593
0.192054	0.230604	0.0996677	0.166564	0.139567	0.442773
0.110516	0.13461	0.102163	0.225594	0.374711	0.0269036
0.368353	0.36117	0.404915	0.334856	0.116867	0.246312
0.629596	0.225106	0.0880066	0.115392	0.134523	0.714459
0.0343451	0.191304	0.0846662	0.0620609	0.180217	0.448311
0.0996677	0.134716	0.0502435	0.173973	0.141345	0.0180157
0.102163	0.165626	0.154451	0.629596	0.480926	0.152326
0.405906	0.454775	0.149123	0.0343451	0.121605	0.176215
0.0880066	0.11985	0.155052	0.0898974	0.619759	0.0484522
0.0846662	0.598851	0.196273	0.108425	0.418185	0.178553
0.0608673	0.440339	0.140961	0.497668	0.282625	0.225817
0.154451	0.239054	0.109134	0.0581648	0.152541	0.124506
0.139908	0.139526	0.258537	0.0743626	0.470513	0.0802655
0.144128	0.304304	0.137254	0.108128	0.241745	0.228049
0.174936	0.169409	0.326235	0.177582	0.103308	0.218938
0.140712	0.105871	0.400285	0.134957	0.0618361	0.0884526
0.101752	0.109822	0.112062	0.164439	0.157529	0.371674
0.258537	0.168561	0.273409	0.0621602	0.0799296	0.363147
0.134996	0.0918633	0.176427	0.111064	0.0788711	0.0351946
0.326235	0.105521	0.214307	0.0513173	0.112669	0.0685045
0.37502	0.0944804	0.260828	0.140726	0.186022	0.194074
0.112062	0.170321	0.658307	0.0892955	0.322346	0
0.188575	0.220208	0.258928	0.122321	0.44046	0.0924189
0.17145	0.35541	0.225493	0.0831097	0.10866	0.457248
0.255332	0.10003	0.149362	0.164366	0.0507876	0.681572
0.268979	0.0613943	0.0341381	0.156208	0.267725	0.114082
0.660518	0.173973	0.103482	0.326888	0.569961	0
0.153391	0.629596	0.0765738	0.323123	0.0773592	0.126689
0.225493	0.0343451	0.240838	0.0966698	0.12025	0.0993019
0.149362	0.0898974	0.0813835	0.250813	0.0891387	0.303464
0.0341381	0.108425	0.210786	0.0725297	0.446865	0.112707
0.102313	0.498689	0.220003	0.164287	0.0541919	0.14591
0.0765738	0.0581648	0.046578	0.271837	0.0924184	0.162924
0.244262	0.0743626	0.0332087	0.332153	0.0871441	0
0.077878	0.0929609	0.0811927	0.676055	0.149515	0.955347
0.210825	0.177582	0.0932745	0.155759	0.131126	0.0896224
0.220037	0.144763	0.378778	0.180612	0.18038	0.0941637
0.046578	0.19714	0.3329	0.133718	0.0857396	0.07781
0.0351909	0.0654955	0.0495905	0.0355489	0.146313	0.272891
0.0811285	0.12229	0.455095	0.106261	0.0524998	0.0834322
0.0919138	0.0521001	1.08052	0.0753964	0.208315	0.640971
0.370722	0.144151	0.484775	0.240661	0.110821	0.336719
0.338385	0.099459	0.0192277	0.0899042	0.076554	0.257222
0.0495905	0.12244	0.411809	0.20595	0.118783	0
0.471253	0.0882129	0.118105	0.223143	0.188078	0.271088
1.08052	0.164366	0.299434	0.0683453	0.145768	0.057991
0.484775	0.15369	0.0573726	0.0500035	0.307839	0.438757
0.0477133	0.326888	0.0920247	0.0708065	0.340145	0.308301
0.451881	0.345779	0.152285	0.119035	0.114707	0.177285
0.10492	0.0966698	0.36348	0.398161	0.27968	0.384312
0.300895	0.264004	0.268585	0.354343	0.0355552	0.607985
0.0573726	0.0900355	0.214484	0.145682	0.18473	0.114992
0.0988599	0.168868	0.130109	0.449651	0.202112	0.0855754
0.152285	0.233827	0.441863	0.998238	0.328748	0.169426
0.375859	0.320784	0.136265	0.736031	0.707074	0.537622
0.308145	0.670959	0.279865	0.100404	0.139631	0.162027
0.196706	0.245892	0.418239	0.396782	0.272098	0.474782
0.131199	0.180612	0.097473	0.0832354	0.133168	0.326326
0.435199	0.133718	0.171713	0.317005	0.0294232	0.0601202
0.126903	0.0355489	0.140087	0.0514617	0.130824	0.167639
0.278385	0.10612	0.293285	0.150144	0.120536	0.0736572
0.408868	0.0753964	0.186372	0.265491	0.215963	0.203152
0.0935325	0.236342	0.0680448	0.467915	0.0707138	0.125089
0.171713	0.0939196	0.228749	0.247901	0.215138	0.133135
0.143754	0.205907	0.469642	0.18155	0.220487	0.227616
0.293285	0.223108	0.545281	0.137435	0.0509455	0.569151
0.183636	0.0683453	0.306232	0.361727	0.0917729	0.464982
0.0845648	0.0511568	0.0720012	0.0943169	0.0744624	0.24025
0.24515	0.0708655	0.0519295	0.238243	0.125267	0.154516
0.535082	0.120879	0.273484	0.271438	0.317093	0.0671547
0.54571	0.407147	0.348151	0.118908	0.291616	0.286197
0.316703	0.34575	0.083924	0.172651	0.111545	0
0.0854475	0.145682	0.0621877	0.136633	0.404372	0.167871
0.0519295	0.434389	0.56942	0.428397	0.835199	0.0242964
0.274536	0.998238	0.458819	0.26127	0.311994	0.758963
0.348151	0.736031	0.203422	0.102926	0.107239	0.197407
0.0932541	0.0604621	0.0717889	0.271205	0.453327	0.0858775
0.0594324	0.361567	0.17634	0.51345	0.0967077	0.147096
0.38879	0.0958675	0.0837238	0.223308	0.301819	0.171833
0.437594	0.316824	0.509832	0.346713	0.0693139	0.0787797
0.203422	0.0514617	0.0723243	0.117255	0.10866	0.347912
0.0662371	0.143372	0.25887	0.0499074	0.202217	0.132185
0.17634	0.265491	0.220382	0.339739	0.393253	0.42425
0.0861648	0.456453	0.250533	0.482808	0.286251	0.0374201
0.526015	0.213924	0.269758	0.0804578	0.168603	0.211281
0.0775834	0.177352	0.163922	0.0572671	0.131511	0.284825
0.2667	0.132577	0.248333	0.308734	0.33811	0.122981
0.220575	0.361902	0.079175	0.441379	0.110937	0.310061
0.265763	0.101373	0.0940615	0.221584	0.286297	0.0601809
0.275768	0.247431	0.281502	0.088191	0.311166	0.0483199
0.19309	0.275836	0.080711	0.233667	0.115168	0.2491
0.248333	0.125081	0.185729	0.10143	0.103563	0.194263
0.079175	0.172651	0.0456667	0.476926	0.115524	0.130811
0.0940615	0.133456	0.135206	0.0722892	0.281277	0.0702067
0.271954	0.428397	0.0369461	0.322477	0.179458	0.1824
0.080711	0.264168	0.072177	0.252975	0.104187	0.0148541
0.180334	0.0808671	0.200589	0.272981	0.308129	0.166492
0.0456667	0.256097	0.031908	0.242436	0.53914	0.338041
0.135206	0.45244	0.178506	0.124449	0.228663	0
0.0388446	0.275624	0.0682604	0.220616	0.444538	0.293239
0.072177	0.335353	0.0871402	0.107692	0.140595	0.0763701
0.192292	0.0936333	0.10074	0.111714	0.0569865	0.0558765
0.0320489	0.0499074	0.430098	0.285792	0.304596	0.0545143
0.203848	0.33873	0.184514	0.0903929	0.300339	0
0.0682604	0.482808	0.20371	0.185669	0.0955786	0.585791
0.0871402	0.0761035	0.326278	0.0397579	0.0746878	0.210971
0.0978439	0.0598562	0.405213	0.135206	0.32552	0.227394
0.312951	0.328383	0.128792	0.0431451	0.524214	0.24563
0.184514	0.461963	0.256245	0.0773261	0.192312	0.179102
0.191628	0.221584	0.221108	0.228384	0.0903142	0.302971
0.335647	0.0950104	0.13652	0.0334487	0.381669	0.194702
0.403856	0.233667	0.257245	0.206115	0.111641	0.0935771
0.104012	0.0978871	0.278147	0.0504674	0.554047	0.240558
0.256245	0.464003	0.16868	0.0859758	0.117585	0.678513
0.274862	0.067628	0.05897	0.12784	0.314375	0.29217
0.13652	0.314058	0.304047	0.312951	0.195753	0.146368
0.257245	0.252707	0.289759	0.213411	0.258495	0.286808
0.302356	0.258754	0.0894186	0.198113	0.289608	0.267464
0.16868	0.23885	0.136591	0.31617	0.0685613	0.0669792
0.0602759	0.104392	0.193378	0.543588	0.18209	0.0936023
0.304047	0.220616	0.592605	0.0420065	0.0840403	0.250007
0.320217	0.107692	0.0899968	0.277732	0.144646	0.872582
0.0894186	0.111714	0.127335	0.243028	0.23051	0.22553
0.120991	0.296975	0.250316	0.108323	0.121645	0.0516461
0.22929	0.0903929	0.0599311	0.236447	0.223173	0.143139
0.622447	0.191537	0.0273345	0.188593	0.050089	0.0626626
0.104176	0.0397579	0.182818	0.25828	0.624715	0.11075
0.113212	0.135206	0.0150434	0.058541	0.0517812	0.164787
0.250316	0.0412159	0.10481	0.333143	0.0885946	0.0785052
0.0627377	0.0773261	0.0379725	0.279147	0.228682	0.0524976
0.0383323	0.236791	0.211766	0.10081	0.0360809	0.0777325
0.182704	0.0334487	0.116303	0.124378	0.214258	0.203272
0.0301082	0.193452	0.164431	0.256777	0.0569904	0.0420413
0.100234	0.0504674	0.117565	0.45188	0.0842202	0.156009
0.0389661	0.0859758	0.109034	0.0895738	0.134333	0.223113
0.175694	0.12387	0.0103202	0.171678	0.346905	0.182914
0.120532	0.430098	0.223348	0.282107	0.0987051	0.103018
0.173662	0.213411	0.420561	0.0384031	0.200534	0.321427
0.124801	0.212418	0.784362	0.0490406	0.234034	0.0638443
0.102197	0.30048	0.339147	0.152622	0.517268	1.35812
0.0103202	0.545377	0.208743	0.0106317	0.11266	0.738732
0.225794	0.0807996	0.109524	0.0883168	0.222896	0.162337
0.420561	0.277732	0.115477	0.0361756	0.245846	0.480743
0.694467	0.213582	0.116517	0.156	0.0995482	0.474899
0.313324	0.108323	0.215691	0.162074	0.341278	0.239078
0.196098	0.236447	0.78991	0.192012	0.137985	0.108858
0.110969	0.167064	0.54425	0.114502	0.166826	0.467543
0.115477	0.25828	0.883329	0.0630848	0.0705305	1.11267
0.127482	0.0572915	0.146118	0.0194104	0.385814	0.213465
0.239172	0.333143	0.176074	0.158878	0.261299	0.0756418
0.693722	0.260978	0.150787	0.414527	0.108713	0.11937
0.507313	0.10081	0.498636	0.560855	0.124224	0.181459
0.424278	0.141409	0.131563	0.359851	0.252675	0.214244
0.157256	0.242733	0.0906933	0.226977	0.40042	0.197607
0.16761	0.423789	0.331795	0.0960199	0.112037	0.218238
0.165176	0.0746999	0.353872	0.143729	0.087503	0.167964
0.522799	0.184035	0.604341	0.139923	0.23797	0.688531
0.170764	0.282107	0.155491	0.153117	0.0381759	0.128793
0.082954	0.0370072	0.252039	0.686874	0.0382106	0.22101
0.331795	0.0372653	0.150741	0.474843	0.198033	0.177339
0.353872	0.152505	0.142182	0.419567	0.0352723	0.0733817
0.604341	0	0.15187	0.265019	0.105386	0.205493
0.143511	0.094704	0.266157	0.127465	0.071265	0.203966
0.282886	0.0353822	0.323569	0.0915532	0.155085	0.237251
0.143012	0.188726	0.13629	0.421285	0.109294	0.280659
0.14207	0.156078	0.172592	0.126505	0.210844	0.0290642
0.107918	0.181987	0.206132	0.0764589	0.146856	0.0692899
0.266157	0.107275	0.183182	0.29171	0.15089	0.228624
0.344474	0.0707245	0.32416	0.338841	0.0267779	0.265735
0.13629	0.0194104	0.133649	0.395808	0.224648	0.118695
0.172592	0.16162	0.213838	0.141733	0.444139	0.171767
0.206132	0.414527	0.397072	0.296056	0.594321	0.505375
0.183182	0.547553	0.140662	0.152358	0.489235	0.189242
0.359644	0.392951	0.220022	0.154819	0.171913	0.307958
0.133649	0.244605	0.163893	0.133042	0.137563	0.175806
0.213838	0.0939286	0.236509	0.306744	0.123876	0.300375
0.397072	0.143729	0.128076	0.383346	0.122772	0.120083
0.140669	0.1119	0.0952024	0.102426	0.115592	0.0917695
0.220022	0.134485	0.140599	0.180938	0.605781	0.260161
0.163893	0.786564	0.0481046	0.211057	0.395114	0.0625084
0.239934	0.503658	0.477895	0.207257	0.220308	0.504262
0.116811	0.793316	0.225047	0.335827	0.168948	0.21437
0.101585	0.256045	0	0.13779	0.146317	0
0.1187	0.147708	0.0760047	0.118208	0.082422	0.169351
0.0466221	0.0817064	0.238226	0.44266	0.468537	0.163753
0.493926	0.398974	0.136199	0.139716	0.134184	0.303596
0.212834	0.0988847	0.488397	0.28396	0.102585	0.338537
0	0.0840889	0.0930151	0.159815	0.221049	0.139637
0.0778497	0.29171	0.145787	0.256853	0.35487	0.109075
0.201943	0.338841	0.0257035	0.11982	0.527649	0.0238857
0.136199	0.395808	0.282151	0.0941153	0.22693	0.209191
0.488397	0.153516	0.428236	0.111324	0.431191	0.503247
0.0930151	0.261822	0.440146	0.0507024	0.126651	0.243334
0.140971	0.159838	0.122444	0.493926	0.147359	0.00705549
0.0263753	0.155034	0.354157	0.212834	0.104615	0.293726
0.282151	0.188439	0.286653	0	0.289319	0.40591
0.393005	0.306744	0.180586	0.110026	0.345546	0.176214
0.440146	0.361617	0.313325	0.197393	0.11171	1.07571
0.136068	0.102426	0.167329	0.117017	0.173213	0.388764
0.360432	0.180938	0.649583	0.577837	0.252463	0.640732
0.278322	0.211057	1.17639	0.0475608	0.216387	0.147478
0.180586	0.207257	0.329086	0.151787	0.303532	1.41201
0.248639	0.301131	0.267142	0.0257061	0.126555	0.0202462
0.167329	0.13779	1.13804	0.283742	0.158042	0.754552
0.649583	0.118208	0.192574	0.406766	0.497273	0.605276
1.17639	0.44266	0.231236	0.3731	0.152458	0.359702
0.329086	0.130327	0.255048	0.121586	0.203977	0.140377
0.240021	0.28396	0.0770072	0.477788	0.157258	0.0278918
0.484634	0.159815	0.137791	0.269973	0.242057	0.0960065
0.192574	0.25285	0.140838	0.138085	0.139361	0.147468
0.224658	0.13197	0.306536	0.0616423	0.0953103	0.252849
0.287435	0.0880354	0.0917219	0.0835895	0.128144	0.370767
0.0875319	0.132959	0.16454	0.601533	0.10565	0.204324
0.137791	0.052718	0.477834	1.27997	0.439265	0.370612
0.144251	0.477895	0.391421	0.253811	0.17331	0
0.306536	0.225047	0.260876	0.240535	0	0.122962
0.081543	0	0.160381	0.255625	0.177274	0.377472
0.16454	0.107212	0.0594649	0.120994	0.16496	0.0651155
0.466699	0.233739	0.193599	0.25694	0.152961	0.241623
0.371673	0.117017	0.127675	0.346599	0.361247	0.0939383
0.260876	0.577837	0.13684	0.0713848	0.0830195	0.122418
0.149454	0.0475608	0.392246	0.115019	0.216755	0.110186
0.0625633	0.157262	0.222019	0.140812	0.0322594	0.336752
0.201132	0.0250374	0.270378	0.293544	0.305043	0.286784
0.127675	0.283742	0.301902	0.107749	0.357546	0.382221
0.133306	0.504164	0.120355	0.160355	0.454715	0.202516
0.360845	0.3731	0.0394388	0.4482	0.128076	0.0825204
0.222019	0.109392	0.0452359	0.34203	0.485478	0.0236327
0.270378	0.395046	0.148442	0.216119	0.340395	0.145379
0.287916	0.279527	0.0326527	0.098764	0.0844302	0.039053
0.123519	0.138085	0.243734	0.0617654	0.237852	0.16621
0.052148	0.0614817	0.157421	0.226501	0.175709	0.112118
0.0422807	0.0835895	0.313025	0.079914	0.640702	0.60828
0.358742	0.601533	0.193905	0.0914025	1.0475	0.348364
0.0348819	1.27997	0.181723	0.308446	0.228357	0.116846
0.230096	0.253811	0.118302	0.235485	0.21315	0.166783
0.154039	0.267711	0.24755	0.279011	0.422081	0.227009
0.278897	0.713875	0.0632867	0.304755	0.248788	0.130266
0.193905	0.120994	0.302166	0.131732	0.206636	0.601409
0.175699	0.266018	0.281809	0.0411008	0.212322	0.201942
0.118302	0.309483	0.111891	0.0417387	0.12274	0.175168
0.231418	0.0763611	0.191836	0.312485	0.128441	0.458933
0.0632867	0.115019	0.403792	0.0353784	0.123428	0.447465
0.302166	0.137691	0.415603	0.227248	0.296171	0.489608
0.250797	0.293544	0.0775368	0.187592	0.365206	0.105409
0.0465179	0.117528	0.175468	0.339481	0.156646	0.211748
0.191836	0.459432	0.232642	0.196037	0.506258	0.113589
0.403792	0.160355	0.149358	0.193648	0.370273	0.0703319
0.420437	0.362528	0.203371	0.137246	0.295898	0.192775
0.0775368	0.216119	0.0959443	0.210001	0.150234	0.109119
0.190888	0.107048	0.0915768	0.0750739	0.087409	0.11663
0.232642	0.0546128	0.0843263	0.250915	0.219864	0.222024
0.154361	0.216155	0.153704	0.333232	0.107532	0.356239
0.203371	0.079914	0.608155	0.0502522	0.106426	0.276826
0.0955335	0.0947116	0.205504	0.277425	0.289581	0.149539
0.0915768	0.333947	0.181224	0.125487	0.276569	0.189819
0.0843263	0.235485	0.150706	0.349467	0.1379	0.111736
0.153704	0.279011	0.644991	0.142953	0.322993	0.0850401
0.520859	0.31932	0.0592549	0.185186	0.164873	0.0598899
0.202054	0.128128	0.0823276	0.222601	0.043755	0.341785
0.181224	0.0287166	0.976899	0.126968	0.0388654	0.523252
0.183104	0.0445176	0.217008	0.216381	0.345359	0.195368
0.156925	0.141257	0.280841	0.0903941	0.0381142	0.300059
0.0592716	0.0331538	0.261704	0.112143	0.22991	0.410208
0.0443162	0.241269	0.264908	0.0720724	0.206156	0.36944
0.639923	0.191014	0.144428	0.219281	0.402607	0
0.155764	0.404269	0	0.617065	0.216817	0.018247
0.178698	0.196037	0.0887523	0.223104	0.139308	0.127061
0.285119	0.201431	0.128225	0.130495	0.140076	0.831881
0.240334	0.137246	0.147778	0.529867	0.145929	0.0936026
0.0738732	0.229975	0.560004	0	0.0910585	0.288689
0.0360564	0.0750739	0.0878903	0.159053	0.444173	0.0662404
0.140384	0.250915	0	0.150156	0.296862	0.0952768
0.24741	0.323008	0.764257	0	0.205544	0.258473
0.105607	0.0662042	0.348339	0.670338	0.345431	0.28752
0.221632	0.277425	0.323748	0	0.147946	0.224957
0.180958	0.125487	0.0177459	0.12888	0.463354	0.0589333
0.0534577	0.345994	0.0916465	1.00759	0.14093	0.148254
0.172065	0.142953	0.228526	0.414005	0.193097	0.233512
0.258137	0.170276	0.364636	0	0.236493	0.259931
0.166624	0.222601	0.161276	0.335221	0.155109	0.41411
0.0595948	0.123206	0.170265	0	0.25335	0.252675
0.14969	0.216381	0	0.328468	0.120994	0.132094
0.238208	0.0907245	0.0462103	0	0.16549	0.0847581
0.215861	0.112143	0.448203	0	0.10955	0.933793
0.15249	0.0720724	1.70469	1.12787	0.228065	0.805436
0.233639	0.219281	0.757173	0.678944	0.519657	0.86058
0.183093	0.687573	0.134579	0	0.24551	0.105622
0.0391448	0.220487	0.207081	0.0558167	0.291597	0.246682
0.228339	0.130495	0.301822	0.344304	0.190666	0.30402
0.769328	0.377229	0.0601981	0.626508	0.135272	0.0644623
0.445714	0.488997	0.672914	0.312193	0.0917247	0.658714
0.0935543	0.107822	0.118333	0.959067	0	0.161102
0.0910935	0	0.269485	0.177684	1.26232	0.23575
0.360117	0.802891	0.0268509	0.773951	0.175523	0.102658
0.182303	0.229264	0	0	0.260423	0.0466019
0.720993	0.237202	0.283855	0.735581	0.477329	0.303442
0.192388	0.498451	0.219028	0	0.123476	0.304635
0.282232	0.169991	0.158922	0.141382	0.0545994	0.0968408
0.0763301	0.108336	0.483915	0.312563	0.0597101	0.272059
0.153055	0.0333786	0.195031	0.151787	0.145375	0.127046
0.164575	0.173431	0.0574386	0	0.287088	1.01304
0.294224	0.26953	0	0	0.106355	0.13049
0.200199	0.12792	0.0578119	0.288659	0.204006	0.161956
0.190947	0.176905	0.0532787	0	0.157431	0.0712908
0.132901	0.148649	0.0558631	0	0.135972	0.0318209
0.607916	0.0470005	0.199339	0	0.196273	0.63303
0.114761	0.192073	0.258204	0	0.273861	0.106227
0.0845765	0.235515	0.102334	0	0.123755	0.184025
0.0591556	0.101638	0.0531067	0	0.0455112	0.0703588
0.345713	0.0338633	0.714397	0	0.211788	0.164888
0.227848	0.150117	0.318451	0.571298	0.186013	0.175778
0.152023	0.245146	0.334456	0.121035	0.172966	0.175221
0.19113	0.225789	0.0611217	0	0.131843	0.389754
0.181832	0.178191	0.168648	0.504772	0.258385	0.321169
0.290954	0.213053	0.32725	0	0.110722	0.246699
0.192332	0.150998	0	0.610104	0.0643206	0.188826
0.148758	0.0444338	0.138425	0.346055	0.1998	0.515387
0.598729	0.198151	0	0.791272	0.747593	0.254301
0.374434	0.39726	0	0.307431	0.532666	0.273148
0.213248	0.566257	0.155449	0.109148	0.0826428	0
0.099915	0.0885706	0.14921	0.447551	0.106304	0
0.234936	0.0578701	0.513683	0.164458	0.233369	0.107549
0.302039	0.198574	0	0	0.196377	0.125798
0.152193	0.179686	0.23392	0.341581	0.577061	0.29944
0	0.301006	0.0659562	0.323679	0.193019	0.280276
0.0875425	0.147265	0.32	0.337584	0.224059	0.77181
0.1797	0.270379	0.0532979	0.321683	0.100619	0.181892
0.104847	0.0451087	0.106857	0.84685	0.129832	0.315264
0.224859	0.158819	0.119891	0	0.151817	0.0400808
0.218445	0.177412	0.0838627	0.15082	0.390945	0.434258
0.108563	0.310398	0.203407	1.13334	0.201744	0.153874
0.124631	0.188117	0.074437	0	0.17419	0.115358
0.234722	0.2286	0.192108	0.177022	0.126003	0.214325
0.0502927	0.0918676	0	0.180866	0.611498	0.676162
0.529257	0.7051	0.520783	0.421506	0.136449	0.177035
0.1764	0.108769	0.410329	0.465883	0.0843594	0.399438
0.080263	0.0723993	0.579714	0	0.116845	0.359494
0.109918	0.182575	0.226967	0.806561	0.31292	0.744379
0.312709	0.0618875	0.0664341	2.12878	0.403418	0.996167
0.162279	0.248369	0.0678631	0	0.154961	0.125285
0.19843	0.149161	0.171688	0.0931654	0.107636	0.0920033
0.159205	0.219969	0.437652	0.0755473	0.145254	0.183694
0.752439	0.194523	0.206959	0.813181	0.279243	0.148815
0.730569	0.21885	0.0899959	0.800694	0.292702	0.469364
0.322588	0.237045	0.585139	0.318341	0.124768	0.113321
0.0752472	0.207265	0.497026	0.0838959	0.742717	0.110523
0.085489	0.755394	0	0	0.394098	0.408408
0.206864	0.359923	0	0	0.319279	0.950968
0.275714	0.210496	0.688223	0	0.098485	0.602407
0.115501	0.0665942	0	0	0.266612	0.117374
1.01608	0.261784	0	0	0.221879	0.539701
0.134895	0.264334	0.840605	0.273138	0.222668	0.530207
0.41087	0.159641	0.270682	0	0	0.0189363
0.757505	0	0.573053	0.350223	0.0963715	0
0.119199	0.108153	0.124559	0.07378	0.117905	0.842058
0.321555	0.103364	0.267401	0	0.0767989	0.389417
0.983326	0.0464404	0.339933	0	0.217955	0.977737
0.196222	0.264588	0.336949	0	0.148974	0.24104
0.058345	0.1739	0.0797651	1.31214	0.144622	0.222174
0.387163	0.0953961	0.362837	0.109158	0.0859067	0.178456
0.367131	0.100663	0.273145	0.285287	0.166765	0.405449
0.935235	0.207069	0.474684	0.315857	0.0650571	0.0664829
0.225512	0.0405794	0	0.230239	0.468068	0.331883
0.241089	0.566073	0	0.13257	0.226024	0.145809
0.201012	0.192464	0.0193211	0.148359	0.0854164	0.266839
0.819689	0.0898878	0.105761	0	0.105459	0
0.114064	0.0940822	0.860807	0	0.29102	0
0.216201	0.275758	0.0321728	0.607382	0.1722	0
0.109408	0.186586	0.100049	0	0.259242	0.26171
0.547974	0.205003	0.101972	1.16056	0.193721	0.453747
0.0869204	0.281444	0.0786819	0	0.619729	0.083486
0.036645	0.756488	0.175474	0.302464	0.710488	0.10013
0.0976161	0.685022	0.407153	0	0.405769	0.11432
0.223951	0.389912	0.27791	0.187759	0.100393	0.0703846
1.00043	0.0822387	0.123582	1.04421	0.0626415	0.27178
0.0667124	0.0781365	0.206928	0.629409	0.285275	0.379425
0.176423	0.230748	0.507437	0	0.226412	0.195664
0.157238	0.258923	0.231987	0.785776	0.100413	0.12435
0.193315	0.124716	0.253493	0	1.1176	0.300073
0.224294	1.01608	0.370423	0.659544	0.352595	0.36371
0.331651	0.153348	0.109805	0.732978	0.311279	0.195191
0.137401	0.380899	0.0558026	0.142932	0.804549	0.374869
0.169819	0.711292	0.172581	0.0643632	0.161085	0.344342
0.259774	0.102145	0.496877	1.00263	0.387212	0.173901
0.828312	0.341164	0.379408	0	0.166067	0.431584
0.227457	0.618989	0.322418	0.812871	0.0606257	0.309314
0.48969	0.176754	0.382802	0.332072	0.577275	0.513779
0.270372	0.0525413	0.208626	0	0.329094	0.202316
0.155968	0.234711	0	0.0524322	1.10667	0.414726
0.189844	0.357961	0.615267	0.451053	0.201026	0.251302
0.161471	0.937451	0.148879	0	0.15793	0.471091
0.520213	0.18062	0.0620346	0.308644	0.230825	1.08505
0.308296	0.234054	0.702886	0	0.686533	0.212316
0.280591	0.215702	0	0	0.109895	0.0443122
0.464118	0.818231	0.0496566	0	0.158626	0.142882
0.38242	0.114645	0.327169	2.79103	0.0764471	0.291435
0.959288	0.226887	0	0.30997	0.636825	0.0831659
0.194997	0.0897766	0.245595	0.642037	0.112531	0.619118
0.0374742	0.642949	0.240336	0.311327	0.0377053	0
0.218777	0.0914315	0.256081	0	0.0942914	0.129083
0.251584	0.0334207	0.149771	5864.96	0.184566	0.104483
0.0499581	0.0992706	0.0461201	0	0.704709	0.0329218
0.380848	0.218503	0.0403984	0.527836	0.0721364	0.244935
0.0124323	0.608528	0.304082	0.877936	0.1873	0.168102
0.174539	0.0510904	0.915162	0.964783	0.187319	0.379425
0.190382	0.169496	0.593369	0	0.184832	0.832796
0.262835	0.142134	0	0.17774	0.213619	0.615422
0.217713	0.186994	0.026865	0.744764	0.315881	0.739137
0.402207	0.240381	0.304052	0.739707	0.156331	0.067682
0.23905	0.310193	0.126866	0	0.162574	0.342318
0.266393	0.160153	0.217625	0.544878	0.221771	0.613179
0.208538	0.132836	0.449999	0.314682	0.777003	0.364404
0.186935	0.277145	0.491148	1.08768	0.0599392	0.0700222
0.172927	0.842938	0.16657	0	0.5742	0.0515956
0.120524	0.0580509	0.229363	0.250081	0.187276	0.117685
0.359072	0.466133	0.129736	0.151781	0.231292	0.60986
0.33096	0.199245	0.639882	0.292341	0.281744	0.152922
0.175258	0.156154	0.128662	0.479371	0.163553	0.102538
0.116665	0.171505	0.1318	0.311507	0.678917	0.321319
0.211779	0.148552	0.266991	0	0.253768	0.382402
0.28474	0.69313	0.319518	0.343001	0.219788	0.191053
0.165753	0.273723	0.0587016	0.394311	0.692074	0.361004
0.121142	0.195269	0.120881	0.523555	0.460916	0.0699375
0.218957	0.425787	0.209519	0.543566	1.07416	1.65716
0.281424	0.390719	0.384457	0.30702	0.234002	0.152989
0.38242	0.959288	0.1452	0.0962075	0.0529042	0.429901
0.202157	0.169938	0.198166	0	0.272284	0.293055
0.135836	0.0374738	0.500107	0	0.236043	0.207244
0.204748	0.253095	0.275466	0.220847	0.0513784	0.0700618
0.430143	0.249564	0.175427	0.127221	0.530775	0.092082
0.161489	0.0436712	0.234704	0.465859	0.013349	0.166034
0.176838	0.251424	0.312906	0	0.193156	1.6009
0.130375	0.0159727	0.231764	0	0.169389	0.110294
0.108259	0.215935	0.769801	0	0.204033	0.229246
0.131406	0.142301	0.122975	0	0.25424	0.0655097
0.222752	0.347471	0.199385	0.238267	0.57894	0.477313
0.624425	0.213028	0.051107	0.103385	0.275438	0.194839
0.151599	0.477526	0	0	0.312562	0.176821
0.201106	0.274831	0	0	0.280865	0.557211
0.423683	0.2847	0.165906	0.0938794	0.212689	0.521882
0.389384	0.18523	0.16192	1.36363	0.153714	0.180512
0.15219	0.139865	1.74838	0	0.154692	0.418202
0.313009	0.153695	0.135754	0	0.212705	0.210923
0.282947	0.10925	0.317077	0.626561	0.191808	0.672169
0.649786	0.254314	0.246337	0.203978	0.123804	0.1002
0.0836621	0.209845	0.331725	0.0862108	0.0755589	1.0274
0.304478	0.166691	0.304249	0	0.217507	0.250275
0.181688	0.0781798	0.181992	0.606595	0.180869	0.224039
0.58284	0.207254	0.218688	0	0.0232059	0.230988
0.146609	0.0228892	0.144158	0.560407	0.107631	0.151952
0.241696	0.153852	0.152719	0	0.245455	0.413853
0.503371	0.0976063	0.0527068	0.310423	0.0745246	0.205493
0.260063	0.272704	0.341501	0	0.264108	0.673758
0.34264	0.0769412	0.0203556	0.259994	0.254627	0.0701581
0.142765	0.229365	0.150493	0.307467	0.153974	0.389051
0.28593	0.17203	0.323568	0.336171	0.198912	0.186036
0.197802	0.140939	0.10346	0.500244	0.538169	0.0343525
0.801458	0.168657	0.0716717	0.150915	0.202476	1.2501
0.265361	0.456346	0.188811	0	0.253613	0.351525
0.311304	0.103939	0.41651	0.231945	0.0599245	0.446488
0.267528	0.235889	0	0.14456	0.0936266	0.165743
0.069037	0.109789	0.462417	1.71361	0.134462	0.31857
0.319063	0.124647	0.0936664	0.13104	0.222168	0.0590806
0.305795	0.118967	0.0475336	0.0330297	0.833561	0.206286
0.393589	0.257128	0	0.477584	0.136132	0.454281
0.124728	0.688697	0.402559	0	0.216615	0.102016
0.252032	0.126425	0.541632	0.350415	0.277197	1.0874
0.073052	0.198786	0.130314	0	0.228742	0.244056
0.098508	0.424602	0.146422	0.369551	0.176441	0.285712
0.370437	0.286198	0.185522	0.211874	0.319707	0.403057
0.217125	0.171764	1.65632	0.301032	0.328641	0.0234074
0.588977	0.301794	0.109135	0.305446	0.611736	0.310089
0.254085	0.256745	0.0106553	0	0.135615	0.293602
0.253562	0.682649	0.263205	0.0990606	0.370685	0.137916
0.263933	0.102357	0.343739	0	0.206184	0.056136
0.0102218	0.490143	0.216192	0.453548	0.565564	0.630121
0.31665	0.170126	0.292469	0	0.172031	0.491887
0.379183	0.62938	0.25665	0.790734	0.433799	0.175721
0.158554	0.154991	0.357573	0	0.807773	0.235572
0.138034	0.177423	0.0370273	0	0.247347	0.187797
0.674458	0.522513	0.215034	0.152308	0.357815	2.09647
0.427382	0.272497	0.473398	0	0.115488	0.204525
0.101799	0.341944	0.156566	0.15951	0.319179	0.0494913
0.0981155	0.108536	0.0291894	0.34077	0.190015	0.306846
0.247624	0.533945	0.248115	1.3715	0.712903	0.68808
0.376984	0.180867	0	1.40918	0.241876	0.28368
0.0767308	0.720776	0.24235	0	0.307185	0.158074
0.121805	0.313923	0.0292062	0	0.249661	0.282143
0.372745	0.271268	0.289958	0.354784	0.145551	0.369568
0	0.280312	0.0844863	0	0.423609	0.0950234
0.154751	0.250539	0	0.262523	0.312432	0.17681
0.19857	0.260159	0.258218	1.65891	0.354063	1.0043
0.184953	0.275422	0.0565937	0	0.170436	0.493491
0.273558	0.295248	0.1131	0.317136	0.229139	0.114536
0.0751112	0.0951485	0.453268	0.234039	0.0881011	0.373461
0.147465	0.16873	0.115968	0.269709	0.122376	0.0539964
0.246023	0.0608876	0	0	0.441786	0.256738
0.678209	0.0932041	0.127239	0.06821	0.19736	0.0728142
0.132913	0.356361	0.0731663	0.112222	0.555851	0.35388
0.303026	0.250502	0	0.259742	0.349331	0.269321
0.092768	0.611525	0.266725	0.276296	0.166231	0.179138
0.220801	0.249941	0.0989441	0.857277	0.306409	0.201883
0.09759	0.232826	0.12343	0.229269	0.0194346	0.0527071
0.429654	0.263876	0.151566	0.316945	0.326134	0.129336
0.225373	0.0124282	0.36267	0.128834	0.502581	0.477114
0.287304	0.271125	0	0.29741	0.133013	0.225902
0.376633	0.291719	0.181654	0	0.164003	0.0273732
0.101521	0.184523	0.059517	0	0.580975	0.0441056
0.181653	0.141861	0.15463	0.321969	0.119284	0.165624
0.351919	0.463077	0.193414	0.302462	0.0336784	0.103132
0.224425	0.126168	0.847598	0.773464	0.112061	0.597976
0.1172	0.0340445	0.13342	0.039505	0.238167	0.110981
0.0936019	0.0686633	0.398086	0.546308	0.351296	0.148777
0.0926798	0.270764	0.0880626	1.03068	0.118828	0.165664
0.149933	0.403585	0.299658	0.348914	0.109422	0.255655
0.274558	0.118821	0.0173483	0.162866	0.398363	0.266156
0.104665	0.108684	0.145217	0.248535	0.0407845	0.24822
0.0778632	0.407456	0.914502	0.334418	0.167386	0.0610992
0.229371	0.0219508	0.159464	0.438314	0.198385	0.130635
0.360765	0.134543	0.0958948	0.156443	0.282545	0.357609
0.456349	0.186713	0.429478	0.316373	0.376055	0.159243
0.176993	0.183306	0.928726	0.331262	0.0795757	0.212326
0.397742	0.299696	0.33443	0.0805818	0.163807	1.219
0.135652	0.0465114	0.239574	0.101966	0.253536	0.033826
0.086078	0.128363	0.136222	0.599091	0.5312	0.651081
0.24145	0.262464	0.0735517	0.402722	0.0777102	0.0546284
0.192406	0.471465	0.0424173	0.116241	0.307662	0.160527
0.566035	0.101651	0.274542	0.113872	0.100397	0.709644
0.100046	0.367111	0.311369	0.419935	0.237365	0.593434
0.154013	0.0887773	0.561912	0.486761	0.115485	0.147639
0.0799611	0.172525	0.12993	0	0.19305	0.826913
0.101289	0.0741077	0.651119	0	0.225917	0.32935
0.60312	0.471718	0.0795692	1.30778	0.312433	0.420871
0.209487	0.206961	0.140082	0.341998	0.260478	0.485506
0.35449	0.296101	0.160387	0.150247	0.0669204	0.19255
0.421678	0.359826	0.286883	0.282772	0.161191	0.10452
0.288154	0.0439579	0.130922	0	0.247456	0.196257
0.262554	0.131904	0.170609	0.167877	0.180211	0.638976
0.381789	0.228996	0	0.174035	0.121005	0.195619
0.184882	0.229384	0	1.30658	0.0935487	0.0877051
0.149544	0.126758	0.0355668	0.617206	0.124781	0.125882
0.218443	0.134021	0.106925	0.703344	0.143984	0.468635
0.160058	0.0899225	0.375898	0.301831	0.317596	0.0560997
0.214384	0.15871	0.114626	0	0.134197	0.127886
0.211442	0.211058	0.0913922	0	0.173861	0.205247
0.173197	0.0962758	1.27992	0.868677	0.199583	0.256693
0.334013	0.119647	0.0480899	0.283874	0.349499	0.32644
0.28684	0.207479	0.0594942	0.234996	0.43127	0.269332
0.236575	0.281041	0.113639	0.411927	0.228872	0.391506
0.201485	0.242303	0.152086	0	0.332607	0
0.312871	0.133156	0.0577618	0	0.168866	0.0524811
0.212408	0.125481	0.211593	0	0.113081	0.131374
0.0735741	0.201049	0	0	0.197715	0.368504
0.513458	0.0918152	0.324897	0	0.267857	0.193194
0.0826226	0.250582	0	0.133491	0.792529	0.207298
0.204291	0.220488	0.632748	0.274439	0.177064	0.764501
0.0933217	0.464965	0.0455791	0.177832	0.153314	0.534637
0.180955	0.118179	0.308882	0	0.0784713	0.141983
0.0615939	0.173769	0.0787598	0.647049	0.152822	0.105279
0.229213	0.069148	0.185417	0.224391	0.637151	0.0711926
0.7462	0.0581187	0.0417043	0.0982001	0.469934	0.211313
0.117423	0.653529	0.0518286	0.586287	0.396751	0.0915933
0.161935	0.218258	0.408259	0	0.626277	0.268614
0.158022	0.472483	0.271476	0.0741771	0.344605	0.0279579
0.260986	0.42214	0.379039	0.092634	0.195503	0.085293
0.271837	0.267691	0.294255	0.74487	0.321807	0.239491
0.114155	0.278824	0.091195	0.239485	0.192448	0.0571523
0.229317	0.197675	0.443679	0.323697	0.160185	0.609115
0.045403	0.19686	0.113061	0.990989	0.23906	0.146477
0.0948202	0.105833	0.342325	0.526293	0.202473	0.448255
0.230603	0.139354	0.0901014	0.170945	0.212951	0.235979
0.0869253	0.173165	0.311256	0.176621	0.177147	0.176297
0.481251	0.167337	0.420174	0.378264	0.214188	0.0404742
0.0959593	0.232718	0.230984	0.314892	0.3002	0.0555943
0.314216	0.166947	0.166304	0.625806	0.348009	0.30853
0.164689	0.310053	0.380444	0.196736	0.168122	0.208216
0.108644	0.596734	1.35833	0	0.181003	0.201266
0.0299129	0.192865	0.158187	0	0.264557	0.324813
0.217061	0.152893	0.221407	0	0.247646	0.131305
0.407179	0.284199	0.17653	0.217364	0.104065	0.305386
0.231095	0.196411	0.104111	0.260836	0.570304	0.0182948
0.97967	0.0671887	0.607665	0.0321102	0.0776955	0.0498842
0.203458	0.413666	0	0.329978	0.169488	0.0641141
0.118306	0.0736972	0.059458	0	0.110696	0.630069
0.487289	0.100788	0.069175	0.145162	0.142704	0.29093
0.0921861	0.0668346	0.0414309	0	0.0930348	0.182873
0.0890934	0.122025	0	0.317293	0.221335	0.446328
0.142618	0.0554398	0.116644	1.60052	0.72521	0.263164
0.202378	0.206322	0.122109	1.2178	0.157084	1.11639
0.782472	0.833476	0.0836603	0.497363	0.203832	0.272771
0.197186	0.0916416	0.472241	0.253155	0.125891	0.32878
0.216613	0.166569	0.256977	0	0.264849	0.143504
0.263294	0.139387	0.0252779	0.0128523	0.197142	0.16162
1.18716	0.238633	0.389619	0.257729	0.100637	0.137427
0.341604	0.271566	0.0559548	0.196248	0.231104	0.627525
0.329154	0.0937426	0.0661293	0	0.0515891	0.0191086
0.188475	0.22981	0.276681	0	0.136026	0.0282327
0.332372	0.040172	0.171844	0.115588	0.244871	0.128586
0.153067	0.0975348	0.183249	0	0.0881312	0.0803485
0.201726	0.266074	0.355426	0.949869	0.350091	0.125218
0	0.112478	0.364863	0.682831	0.117376	0.103793
0.0672322	0.322442	0.0246273	0.334701	0.34184	0
0.152441	0.0879707	0.194927	0.31222	0.273834	0.110332
0.0850353	0.334522	0.135399	0.66292	0.163822	0.361115
0.192311	0.188989	0.424684	0.499638	0.0450312	0.261405
0.104871	0.118073	0	0.0490585	0.199005	0.0811645
0.023492	0.0276392	0.0462407	0.481313	0.315436	0.257304
0.0797438	0.232835	0.0495566	0.482512	0.170993	0.101828
0.44035	0.421618	0.234335	0.434789	0.540934	0.109966
0.239849	0.365124	0.0765246	0.164429	0.0625787	0.472784
0.0652899	0.649744	0.0186003	0.420353	0.139101	1.56935
0.424	0.208318	0.339234	0	0.294763	0.174822
0.102932	0.10724	0.0623803	0.217972	0.0797187	0.15603
0.145968	0.419734	0.178058	0.321824	0.0684824	0.17949
0.453888	0.0992528	0.0549482	0.160644	0.194998	0.0874064
0.608557	0.0937072	0.248171	0	0.304	0.160972
0.341568	0.144302	0.15489	0.22634	0.688887	0.173206
0.297117	0.464771	0.434892	0.148457	0.255497	0.458398
0.344475	0.873568	0.0909067	0	0.228145	0.0182232
0.033559	0.249293	0.265789	0	0.246565	0.133391
0.18939	0.196128	0.174053	0.169647	0.174717	0.211591
0.204533	0.255974	0.198112	0.628477	0.426147	0.116131
0.33925	0.176881	0.264899	0.460507	0.352259	0.358463
0.069409	0.341604	0.063132	0	0.156528	0.032
0.165761	0.293299	0.108302	0.677114	0.256391	0.314001
0.197699	0.130975	0.142688	0.308816	0.160029	0.0949119
0.219276	0.246088	0	1.47536	0.157828	0.160624
0.247485	0.155401	0.133126	1.20797	0.00776498	0
0.142374	0.101544	0.264844	1.23379	0.0539652	0
0.196819	0	0.147974	0.288984	0.222987	0.127239
0.105288	0.0606032	0	0.691855	0.0803282	0.600128
0.239327	0.202266	0.134873	0	0.264886	0.282528
0.0980924	0.0740797	0.0515656	0	0.11921	0.58783
0.190149	0.165263	0.0625107	0.29081	0.021307	0.675939
0.197096	0.116415	0	0.302507	0.0828192	0.112423
0.469558	0.0784233	0.0667515	0	0.378522	0.415252
0.148878	0.0759243	0.539103	0	0.322378	0.0497239
0.479083	0.511455	0.224631	0	0.0860106	0.230912
0.0876896	0.258507	0.235098	0	0.317546	0.321483
0.0856388	0.0745818	0.243799	0.108704	0.0797416	0
0.757536	0.432778	0.140944	0.0513605	0.149687	0.163551
0.168209	0.0840912	0.0649377	0	0.468429	0.427536
0.184579	0.126842	0.386867	0.359088	0.475208	0.196071
0.271279	0.449296	0.0210005	0.591003	0.40258	0
0.0597121	0.551789	0.0622053	0.0756859	0.195847	0.155984
0.152237	0.393955	0.0964045	0	0.24224	0.0622473
0.392415	0.430058	0	0.403578	0.092297	0.0666168
0.0935003	0.228587	0.110783	0	0.139458	0.0592584
0.0612857	0.0508327	0.48395	0.640609	0.201837	0.1939
0.243435	0.201283	0.177907	0	0.480626	0.384736
0.0449701	0.213227	0.096314	0	0.0663945	0.259397
0.0538132	0.353815	0	0	0.188616	0.212774
0.251469	0.0929486	0.109968	0.10337	0.246977	0.16067
0.166013	0.172706	0.165293	0	0.175827	0.295766
0.355603	0.162158	0.275287	0.122821	0.275754	0.1765
0.212521	0.408254	0.0699205	0	0.16761	0.160274
0.280454	0.201973	0.60939	0.721544	0.231782	0.0134424
0.180494	0.143003	0.124482	0.0648219	0.116878	0.0380136
0.136145	0.202307	0.0776895	0	0.216837	0.408319
0.15518	0.110029	0.46325	0.667344	0.0900327	0.336668
0.0843718	0.229098	0.183738	0	0.175222	0.0711861
0.0350646	0.0625297	0.142839	0.345512	0.195613	0.234511
0.0180715	0.124318	0.42375	2.05922	0.558633	0.627154
0.211009	0.176608	0.105232	0.214949	0.154475	0.621166
0.297739	0.448899	0.158939	0.313663	0.558141	0.222133
0.018002	0.157272	0.26709	0	0.298735	0.168955
0.392182	0.440093	0.161104	0.310438	0.131219	0
1.24195	0.393983	0.168246	0.159312	0.608652	0.11593
0.432542	0.0982314	0.458524	0.297602	0.175837	0.255761
0.191414	0.553395	0.127479	0.681641	0.137658	0.305167
0.109631	0.244113	0.365542	0.157217	0.318954	0.187186
0.116198	0.181716	0.370399	0.111504	0.0449867	0.661462
0.133669	0.27292	0.692857	1.5329	0.0875682	0.741507
0.136813	0.103925	0.474502	0.341241	0.311291	0.307469
0.222517	0.123934	0.215611	0.392034	0.0897403	0.11724
0.226948	0.320821	0.0710939	0.304735	0.0851732	0.82199
0.525893	0.0896819	1.11323	0.723599	0.270439	0.265102
0.711919	0.0734103	0.288931	0	0.0803684	0.216482
0.138542	0.230695	0.0989007	0.299051	0.0454259	1.00824
0.0660191	0.0424857	0.123763	0.212713	0.238197	0.120988
0.514375	0.0373379	0.155137	1.48292	0.195212	0.101927
0.110644	0.243522	0.105853	0	0.322706	0.292108
0.296047	0.120925	0.137128	0.297686	0.258199	0.0488489
0.341917	0.35021	0	0	0.18569	0.341904
0.223439	0.235597	0.102205	0	0.189399	0.421267
0.142622	0.204137	0.110888	0.669899	0.159748	0.121087
0.171928	0.199172	0.322551	0.0812381	0.176661	0.29222
0.0894542	0.130005	0	0.215214	0.145333	1.68262
0.323821	0.210256	0.190302	0.31661	0.0380939	0.559841
0.72398	0.0716504	0.0927641	0	0.0329215	0.463921
0.122059	0.0404703	0.01946	0	0.239139	0.464137
0.48131	0.0257462	0	0.597896	0.301895	0.246419
0.194524	0.238093	0.0167445	0	0.035711	0.0440434
0.286441	0.250764	0	0.285281	0.352013	1.49813
0.626763	0.0130928	0.405558	0.180532	1.2077	0.179151
0.453108	0.340523	0.15767	0	0.412132	0.083572
0.211096	1.08793	0.136613	0	0.189567	0.143672
0.0576257	0.434352	0	0	0.13406	0.193062
0.440222	0.171018	0	0	0.199843	0.151906
0.250825	0.120844	0.362293	0	0.114291	0.0890524
0.160738	0.114591	0.429711	0.166332	0.0792449	0.017417
0.228764	0.172439	0.148945	0.291539	0.245068	0.272298
0.193235	0.0841449	0.800227	0	0.463997	0.16582
0.172316	0.281312	0.268869	0	0.778786	0.168157
0.15335	0.2715	0.107432	0	0.606386	0.199622
0.338813	0.5213	0.100943	0	0.13709	0.130279
0.33996	0.663785	0.0325623	0	0.0469811	0.115608
0.162491	0.184028	0	0.884436	0.554415	0.0268493
0.197636	0.0762388	0	0	0.189349	0.314111
0.256773	0.453985	0.354093	0	0.310796	0.0702982
0.158994	0.116371	0	0.148666	0.350167	0.101257
0.0915757	0.335843	0.363545	0	0.290539	0.804054
0.170446	0.314565	0.156629	0	0.146419	0.159381
0.526173	0.242247	0.235491	1.61995	0.225728	0.083277
0.0326817	0.186302	0.39815	0	0.0758095	0.0929717
0.0977415	0.258029	0.102626	0	0.365866	0.0952655
0.449251	0.0758986	0.151889	0	0.201728	0.0776901
0.144744	0.400856	0.0502071	0.274859	0.10351	0.331828
0.0643564	1.03902	0.462396	0.225208	0.374905	0.101059
0.158322	0.159157	0.170005	0.270049	0.254988	2.11421
0.215294	0.411366	0.147971	0.155712	0.202172	0.462801
0.0900335	0.194524	0.0282024	0.391579	0.489331	1.48755
0.300552	0.485313	0.174685	0.0598675	0.46143	0.203385
0.145638	0.444931	0.422165	0.0297649	0.185682	0.111626
0.908037	0.497678	0	0.644443	0.0746934	0.0304909
0.438171	0.209401	0	0.28327	0.428752	0.12728
1.6824	0.102091	0.752871	0.778763	0.237459	0.350905
0.186609	0.399468	0.0219059	0	0.166454	0.163835
0.146231	0.247241	0.0362685	0	0.233068	0.266394
0.0203332	0.145922	0.361513	0	0.224462	0.380017
0.108962	0.208591	0.0739358	0.112995	0.209888	0.882632
0.322887	0.228129	0.522342	0.640276	0.156842	0.317125
0.199925	0.157649	0.0585064	0.339785	0.385063	0.198211
0.155815	0.165275	0.33013	0	0.385677	1.64067
0.202861	0.0768183	0.26185	0	0.187123	0.266846
0.331436	0.298692	0.0957817	0.166917	0.183509	0
0.558164	0.193358	0.423533	0.669201	0.253065	0.206533
0.155735	0.157418	0.860806	0	0.137677	0.2162
0.245202	0.222325	0.136062	0.616033	0.0978822	0.129123
0.261985	0.141856	0.12535	0	0.168478	0.220256
0.0761675	0.0748062	0.0512975	0.896116	0.426389	0.0696943
0.0951502	0.186954	0.718013	0	0.0402112	0.222611
0.20954	0.467729	0.805181	0.326126	0.0821043	0.401898
0.142579	0.0304448	0	0	0.56268	0
0.186486	0.106825	0.0978587	0.316203	0.111349	0.0287927
0.199858	0.486977	0.586409	0.309283	0.109104	0.458396
0.135953	0.150372	0.154269	0	0.231597	0.0822085
0.495084	0.119625	1.68011	0.356216	0.156652	0.0615602
0.054497	0.16051	0.120986	1.25177	0.125309	0.894092
0.0261942	0.234036	0.177187	0	0.334256	0.143769
0.503744	0.113438	0.123468	0.34601	0.134967	0.774754
0.13293	0.30269	0.164967	0.565631	0.686359	0.590943
0.103071	0.135415	0.248758	0	0.544882	0.74049
1.05383	0.411262	0.0600247	0.396508	1.98032	0.308886
0.150928	0.398528	0.196424	0	0.198473	0.0770758
0.249036	1.17361	0.235256	0.359031	0.164769	0.190157
0.267157	0.201356	0.453545	0.33763	0.0081577	0.820866
0.475856	0.121362	0.163964	0.350927	0.13944	0.258382
0.244743	0.0264395	0.140106	0.696378	0.372717	0.0540291
0.149428	0.128431	0.0217314	0.339601	0.265471	0.234686
0.327467	0.321401	0.232385	0.621994	0.204948	0.735606
0.481541	0.241146	0.29949	0	0.218011	0.987651
0.124698	0.257831	0.181687	1.34847	0.244708	0.0799697
0.0599011	0.177197	0.0940608	0.287724	0.471201	0.100086
0.163361	0.219687	0.0564955	0.49236	0.165643	0.129803
0.775752	0.554883	0	0.0776829	0.266116	0.188672
0.766348	0.188906	1.10019	0	0.190931	0.190586
0.119124	0.245202	0.194889	0.070973	0.0857433	1.274
0.116993	0.261985	0.121353	0.663271	0.119464	0.145288
0.191553	0.123499	0.0808047	0.554033	0.245835	0.403181
0.23776	0.107032	0.115674	0	0.150164	0.0438342
0.0856363	0.165711	0.0503411	0.688906	0.206438	0.138746
0.369077	0.0991239	0.414268	0.178453	0.172947	0.280744
0.080019	0.202434	0.105658	0.0668806	0.15595	0.0816022
0.220397	0.196618	0.100042	0.317094	0.344814	0.360508
0.0693251	0.156247	0.226002	0.0716562	0.0656271	0.43041
0.278865	0.320973	0.2766	0.350924	0.00961428	0.135112
0.364016	0.095997	0.271397	0.428525	0.411598	0.152557
0.0879383	0.0305766	0.345487	0	0.140033	0.14605
0.215035	0.524945	0.0857883	0	0.0638893	0.0945316
0.360588	0.141358	0	0	1.04941	0.203391
0.36993	0.0784834	0.101859	0.14992	0.16506	0.0808783
0.228298	1.07013	0.0915442	0.171326	0.211571	0.102637
0.132203	0.165671	0.19015	0.111228	0.407297	0.12583
0.186303	0.265921	0.298712	0.337228	0.321876	0.141252
0.217269	0.253476	0.319911	0.220507	0.260179	0.0399571
0.310164	0.43781	0.14142	0.582613	0.139314	0.131071
0.0670294	0.258815	0.0429761	0.315905	0.284403	1.04534
0.25906	0.113618	0.201048	0.317519	0.381114	0.383601
0.0781019	0.301672	0.0163773	0.472124	0.0715712	0.0753454
0.0693222	0.523669	0.120164	0.282232	0.136723	0.0747184
0.414826	0.110613	0.0540161	0.498659	0.20701	0.0643127
0.889192	0.0604835	0.128353	0.326724	0.708668	0.0299485
0.482311	0.169174	0.226825	0.0816953	0.492852	0.266853
0.0647463	0.720655	0.581309	0.108147	0.234253	0.13919
0.0384115	0.390987	0.0985404	0.298317	0.131934	0.121242
0.0967226	0.108319	0.0889888	0.159671	0.174055	0.253075
0.0738513	0.12629	0.152759	0	0.468504	0.241862
0.216242	0.162519	0.27226	0.0640019	0.0759783	0.197216
0.16595	0.282061	0.150299	0	0.55939	0.132909
0.137993	0.102315	0.851688	0.542246	0.0939549	0.15239
0.255266	0.44421	0.197999	2.99162	0.0934001	0.302166
0.250857	0.0599764	0.230696	0.325608	0.101172	0.345977
0.326491	0.128045	0.726653	0.31154	0.199341	0.115968
0.131044	0.0880541	0.0393814	0.306928	0.389312	0.235172
0.135551	0.352253	0.105005	0.160039	0.127361	0.16008
0.264327	0.379621	0.511417	0	0.255384	0.568908
0.265569	0.169191	0.0643428	0	0.414424	0.147258
0.0932837	0.175837	0.129035	0.16105	0.337067	0.0598539
0.161362	0.430252	0	0.288504	0.232764	0.162769
0.150117	0.165826	0.217993	0.028336	0.154509	0.030652
0.274647	0.253227	0	1.71323	0.178777	0.16648
0.130862	0.107596	0.176806	1.06957	0.240745	0.0912334
0.104921	0.194232	0.307031	0.247087	0.325083	0.155049
0.215319	0.246035	0.129608	0	0.126017	0.351756
0.0824967	0.402722	0.092383	0.421607	0.193877	0.772237
0.314187	0.0667215	0	0.110416	0.0727071	0.214403
0.129387	0.24723	0.0762309	0.05097	0.0709668	0.0734326
0.178291	0.0899356	0.0823769	0.107586	0.290792	0.150718
0.438285	0.0883011	0.694435	0	0.376646	0.0739773
0.956831	0.369212	0.0758039	0.297975	0.361901	0.135224
0.18625	0.333897	0.259362	0.31342	0.0575521	0.454716
0.101348	0.454622	0.307545	0.533404	0.0589192	0.207194
0.136762	0.0793198	0.218454	0.111533	0.10819	0.217317
0.0481589	0.0587333	0.0274034	0.0381515	0.0584876	3.67532
0.132923	0.12264	0.00713613	0	0.19634	0.0382876
0.526057	0.0532866	0.0632662	0.504443	0.249796	0.286093
0.333852	0.20987	0.0811257	0	0.171131	0.847258
0.242387	0.153471	0.0873699	1.56155	0.300644	0.169431
0.708407	0.179465	0.0483101	0	0.263449	0.144602
0.0912868	0.24516	0.200681	0	0.312941	0.0622292
0.233017	0.274508	0.673009	0	0.149138	0.117078
0.407417	0.278176	0.310494	0.158312	0.126553	0.0676734
0.172057	0.194424	0.463843	0.742641	0.546092	0.194462
0.155875	0.130275	0.159198	0.872075	0.230268	0.728798
0.0261051	0.471173	0.0314983	0.109466	0.0927629	0.160678
0.119084	0.202282	0.267378	1.78491	0.272428	0.0794894
0.112906	0.0655552	0.0944232	0	0.165948	0.130843
0.222671	0.252256	0.314954	0	0.302041	0.163934
0.317818	0.2102	0.1986	0.96853	0.120861	0.226811
0.121526	0.423518	0	0.506197	0.0854629	0.339803
0.0805459	0.148172	0.272329	0.141929	0.1407	0.0831617
0.0867893	0.122737	0.124802	1.16608	0.0866339	0.284339
0.0909386	0.160746	0.349151	0	0.169956	1.19215
0.12005	0.0767864	0.167094	0	0.107918	0.139209
0.468723	0.206643	0.0178429	0	0.194566	0.107816
0.179916	0.110242	0.503585	0.51084	0.448089	0.0222818
0.381092	0.226378	0.121248	0.305073	0.69059	0.263078
0.930741	0.431843	0.127307	0.14453	0.301752	0.0674969
0.144467	0.829146	0.240876	0.217912	0.0794317	0.109211
0.133285	0.204883	0.448199	0.494674	0.189919	0.0676486
0.0328297	0.0957305	0.273006	0.0839102	0.0385762	0.152601
0.197439	0.12338	0.395423	0	0.13508	0.676087
0.0621289	0.048182	0.0395736	0	0.429987	0.498166
0.143054	0.124429	0.206576	0.206658	0.284376	0.454149
0.111708	0.531886	0.0383794	0.302278	0.226581	0.237057
0.234011	0.23923	0.181206	0.0659168	0.717566	0.200641
0.571051	0.222746	0.0477062	0.129462	0.0779181	0.589816
0.312591	0.6308	0.4499	0	0.28282	0.162607
0.543116	0.0600846	0.0528164	0.175664	0.379843	0.159839
0.224436	0.175973	0.0722362	0.450644	0.169955	0.111078
0.200126	0.393817	0.162482	0.0408744	0.192699	0.493598
0.319332	0.194265	0.131181	0.116512	0.0973838	0.0330284
0.221035	0.278068	0.425133	0.720528	0.115032	0.402989
0.392122	0.0430538	0.458138	0.224679	0.175365	0.0785409
0.0687787	0.135823	0.0843012	0.334747	0.200603	0.012676
0	0.166441	0.600951	0	0.38896	0.219426
0.240983	0.19358	0.818714	0	0.127682	0
0.140587	0.466323	0.425804	0.788194	0.0849927	0.148583
0.416399	0.103737	0.206941	0.379851	0.10984	0.37152
0.0794787	0.104744	0.0774685	0.2717	0.0976304	0.75965
0.0230609	0.104685	0	0.264846	0.156767	0.0951657
0.370671	0.104657	0	0.318007	0.479382	0.383043
0.196519	0.140018	0.014498	0.180707	0.168901	0.0302034
0.111086	0.334925	0.606418	0.167467	0.463127	0.150216
0.307257	0.135598	0.135726	0.169446	0.741915	0.0498738
0.48767	0.394985	0.347619	0	0.0783035	0.167772
0.210459	0.890998	0.335976	0.152933	0.464429	0.0849237
0.224845	0.12292	0.101305	0.485986	0.234315	0.556943
0.124984	0.112203	0.335688	0.165065	0.231658	0.0549378
0.149837	0.0421457	0.0655149	0.265533	0.0350942	0
0.183952	0.208527	0.0635641	0.115853	0.434058	0.624189
0.206544	0.113134	0.32212	0.0875185	0.540183	0.0615158
0.0847203	0.139808	0.028707	0.201347	0.179199	0.307115
0.455857	0.115366	0.341863	0.608565	0.262575	0.470443
0.0913415	0.223577	0.090417	0.232419	0.00970604	0.288426
0.0948342	0.323048	0.106267	0.258126	0.286739	0.361377
0.270309	0.26962	0.314146	0.750891	0.111821	0.69735
0.0912359	0.380381	0.0521919	0.309811	0.21288	0.438804
0.11491	0.236591	0	0.650235	0.10143	0.0402612
0.478623	0.196425	0.083871	2.09286	0.239187	0.662713
0.163141	0.303279	0.194388	0.362609	0.391638	0
0.490393	0.159358	0.0823962	0	0.452731	0.0900726
0.63047	0.375429	0.330542	0	0.24248	0.0920452
0.353277	0.103769	0.190951	0.313251	0.232077	0.426475
0.0755339	0	0.0429423	0.326307	0.126955	0.188863
0.676391	0.237283	0.100983	0.205918	0.127824	0.431371
0.0941497	0.146458	0.265162	0	0.149093	0.16381
0.049406	0.397126	0.0581461	0.433881	0.278872	0.119115
0.109554	0.0836986	0.0923628	0.188049	0.195816	0.361731
0.212023	0.0207636	0.294893	0.54594	0.272998	0.182024
0.160392	0.336696	0.147118	0.0558464	0.0550671	0.064125
0.443939	0.168399	0.144805	0.25657	0.171707	0.681014
0.183908	0.0870829	0.227428	0.623482	0.113638	0.192487
0.140739	0.424221	0.220032	0	0.264638	0.0640151
0.288494	0.518375	0.2123	0.273459	0.100497	0.118392
0.131788	0.185835	0.513147	0.640236	0.15415	0.102872
0.0370737	0.262021	0.152905	0.577409	0.0574033	0.209405
0.260294	0.139892	0.0729797	0.346263	0.190325	0.183908
0.257004	0.134928	0.296932	0.485736	0.491965	0.149925
0.0864932	0.0299125	0.424894	0	0.668929	0.0912413
0.237176	0.104251	0.186935	0.0805462	0.112098	0.0605761
0.199565	0.0787603	0.905013	0.735807	0.372561	0.192359
0.107329	0.543434	0.124981	0	0.446002	0.0540879
0.380437	0.102294	0.11098	0.0822811	0.15035	0.309931
0.205454	0.0906825	0.643491	0.311603	0.839783	0.134093
0.0929041	0.217368	0.913959	2.00129	0.352912	0.0406189
0.145607	0.0430019	0.143753	0.0750769	0.194788	0.639074
0.203375	0.106212	0.0744606	0.294288	0.353185	0.253314
0.10093	0.470125	0.278481	0.540538	0.273704	0.111471
0.247244	0.163148	0.0457624	0.569532	0.278302	0.0141213
0.0749943	0.388172	0.0903861	0.639215	0.462822	0.423353
0.206756	0.642559	0.0612343	0.310723	0.183142	0.277601
0.198071	0.336	0.163618	0.294566	0.174496	0.219881
0.152687	0.128315	0.061932	0	0.173975	0.41333
0.0963499	0.676357	0.083093	0	0.494164	0.0876994
0.0564184	0.0822494	0.268973	0.48319	0.063971	0.0809183
0.551349	0.0291556	0.122814	0.0218561	0.105979	0.245615
0.193904	0.108152	1.05513	0.225155	0.126368	0.371749
0.144597	0.21267	0	0.0930668	0.203334	0.118471
0.521866	0.210101	0.169798	0	0.212884	0.338749
0.445837	0.458502	0.113929	0.196065	0.0575761	0.226217
0.239027	0.477085	0.201479	0.172649	0.277136	0.245942
0.264882	0.141475	1450.17	0.147844	0.107711	3.08263
0.330499	0.287232	0.424246	0.364261	0.257629	0.134794
0.207862	0.13828	0.101226	0.284524	0.23073	0.354641
0.56543	0.0479361	0.11882	0.690486	0.0906426	0.4812
0.813424	0.287068	0.269767	1.51992	0.23077	2.51832
0.123837	0.270506	0.0992603	0	0.502296	0.118345
0.788114	0.0752183	0.963766	0.0380615	0.20233	0.0653018
0.358803	0.248125	0	0.521858	0.197118	0.235454
0.111433	0.205428	0.112253	0.4155	0.205291	0.0325972
0.975065	0.118345	0.197439	0	0.104251	0.139166
0.505273	0.338155	0.363107	0.749568	0.236792	0.0589882
0.164332	0.183757	0.329976	0.0256761	0.222357	0.154241
0.056173	0.0939402	0.0289029	0	0.0711822	0.0304389
0.187967	0.232005	0.268631	0	0.202218	0.06013
0.0940914	0.208424	0.116716	0	0.251885	0.11962
0.277218	0.101123	0.402853	0.992499	0.184263	0.446513
0.14566	0.217167	0	0	0.235818	0.58981
0.186784	0.0541888	0	0.0744542	0.493595	0.0538469
0.0635771	0.187953	0.135707	0.557987	0.194923	0.158817
0.292817	0.164162	0.304817	0.127663	0.249863	0.0931206
0.195025	0.0985985	0.158875	0.173601	0.0971108	0.350879
0.338694	0.0796841	0.0568187	0.403829	0.0598596	0.943437
0.185609	0.0985246	0.176961	0.60746	0.0832387	0.38749
0.0965664	0.516524	0	0.833095	0.615031	0.205498
0.129902	0.163232	0.188488	0.57417	0.076717	0.149764
0.18905	0.123515	0.243643	0.77589	0.329952	0.389834
0.253791	0.259241	0.054945	0.109184	0.620734	0.0888468
0.370976	0.365204	0.0559791	0.222432	0.558516	0.143843
0.331624	0.289771	0.238411	0.145222	0.209753	0.0164213
0.229233	0.380954	0.302468	0.586573	0.464605	0.243588
0.0967528	0.29454	0.191122	0.289202	0.140046	0.0960432
0.273075	0.176112	0.066471	0.12418	0.103458	0.559961
0.0901364	0.427223	0.347106	0.206904	0.334506	0.381715
0.507487	0.584939	0.043742	0	0.0720812	0.0398896
0.0206285	0.114615	1.17803	0.284057	0.0998522	0.393998
0.308304	0.435885	0.0333966	0	0.478111	0.393386
0.164885	0.363199	1.14131	0.320886	0.108857	0.795669
0.492103	0.117524	0.18121	1.0524	0.116432	0.106782
0.479883	1.03438	0.0359578	0.0401389	0.220032	0.0815888
0.0235292	0.492796	0.203612	0.0942902	0.105264	0
0.331103	0.128499	0.185604	0	0.178924	0.129756
0.229182	0.0567308	0.0426957	0.335637	0.251012	0.0888968
0.31705	0.174345	0.169244	0.0693588	0.202794	0.271421
0.0455779	0.182004	0.168053	0.250132	0.544675	0.53802
0.0609112	0.121779	0.531526	0.0474586	0.451604	0.189796
0.0331467	0.0926172	0.162838	0.239103	0.1118	0.248943
0.595449	0.137045	0	0	0.18721	0.198327
0.0833909	0.0514372	0.189163	0.416804	0.0595055	0.0278728
0.127778	0.251094	0.300313	0.171075	0.0328831	0.156567
0.516166	0.151252	0.0296917	0.176478	0.350238	0.173253
0.3477	0.346341	0	0.198557	0.454907	0.105841
0.361789	0.216168	0	0	0.114567	0.10797
0.0999026	0.125865	0.144203	0.0464498	0.194956	0.352205
0.390115	0.13036	0.361629	0	0	0.103199
0.172756	0.226007	0.323889	0.268937	0.169433	0.384069
0.170992	0.191623	0.640039	0	0.397541	0.111479
0.350913	0.36162	0.123278	0.031941	0.187974	0.0665248
0.163245	0.404109	0.239257	0.764215	0.639072	0.357903
0.227123	0.212947	0.102394	0.236352	0.211314	0.0488231
0.124754	0.10095	0.157761	0.30504	0.476224	0.310193
0.419912	0.265889	1.11588	0.629602	0.377317	0.155526
0.193541	0.0731254	0.844872	0	0.350007	0.568959
0.0194748	0.46154	0.302053	0.714437	0.281689	0.484862
0.371462	0.0192862	0.177502	0.16195	0.1966	0.0576163
0.121291	0.331855	0.0612635	0.332429	0.119435	0.0226336
0.172701	0.183318	0.041522	0.13599	0.1505	0.184132
0.220824	0.515535	0.0688388	0	0.105753	0.160463
0.152592	0.552232	0.156689	0	0.19653	0.0731219
0.377941	0.0257847	0	0.243852	0.0587019	0.234091
0.156653	0.250081	0.145431	0	0.102605	0.0748286
0.0540353	0.192877	0.191628	0.325663	0.116336	0.309932
0.537416	0.343533	0.437357	0.658684	0.140017	0.326819
0.192836	0.0416522	0	0.357181	0.5109	0.0846129
0.229835	0.0471716	0.441966	0.43705	0.0328601	0.138828
0.170279	0.516993	1.12459	0.298052	0.0816796	0.247598
0.111485	0.0331467	0	0	0.155336	0.0593696
0.355711	0.0780425	0.285984	0.598457	0.594024	0.21881
0.170244	0.108183	0.0431052	0.522089	0.427497	0
0.0847633	0.514707	0.0653263	0	0.362799	0.0883497
0.157494	0.441492	0.106844	0	0.179693	0.18852
0.223332	0.380078	0.0837919	0	0.375689	0.317507
0.0784835	0.0831636	0.283842	0.178046	0.210229	0.41425
0.171328	0.39502	0.0727233	0.0329407	0.171917	0.135844
0.203161	0.185882	0.184448	0.230429	0.257888	0.242322
0.0957735	0.235762	0	0.397998	0.192097	0.116328
0.290738	0.452007	0.212542	1.2657	0.202096	0.12513
0.544091	0.189515	0.211393	0.0771408	0.12598	0.257064
0.252806	0.22996	0.178702	0.473179	0.474289	0.288331
0.181536	0.13122	0.052594	0	0.197093	0.15535
0.236977	0.419912	0.0129996	0.549809	0	1.21318
0.111666	0.182916	0.0350554	0.299169	0.419024	0.316074
0.0589133	0	0.231759	0.663792	0.179261	0.376192
0.253631	0.293939	0.255671	0.553201	0.244656	0.0338672
0.332787	0.116847	0.272239	0.503316	0.11564	0.193913
0.158409	0.140363	0.366771	0.300389	0.187553	0.13146
0.504691	0.193474	0.225185	0.123845	0.451443	0.241809
0.286522	0.129239	0.23732	0.330098	0.142594	0.108374
0.155455	0.519703	0.265811	0.336875	0.0351462	0
0.0847657	0.149626	0	0.566185	0.449299	0.166489
0.254539	0.0396719	0.145272	0	0.119416	0.340932
0.174135	0.331983	0.0606449	0.944169	0.227213	0.228072
0.211504	0.222592	0.389114	0.419443	0.147326	0.690654
0.0485033	0.349094	0.648063	0.335819	0.101563	0.431879
0	0.160295	0.308278	0.423104	0.389289	0.523809
0.067409	0.0948314	0.541271	0.549413	0.220221	1.24412
0.206024	0.373023	0.269494	0.327327	0.123987	0
0.386884	0.17855	0.359631	0.507196	0.150131	0.620178
1.07879	0.0904591	0.313441	0.377131	0.221999	0.0757314
0.114328	0.154854	0.153848	0	0.0628838	0.158294
0.438413	0.170634	0.124807	0.330025	0.225674	0.0970887
0.496177	0.0616935	0	0	0.143779	0.171661
0.0667701	0.139281	0	0.0827802	0.0704315	0.197614
0.350065	0.0327258	0	0	0.240115	0.0696158
0.0787708	0.0800837	0.43191	0.157124	0.373256	0.147899
0.139757	0.310851	0.255824	0	0.220375	0.110855
0.158337	0.585621	0.0825967	1.69276	0.147896	0.0732945
0.304182	0.27825	0.494458	0.0738118	0.298621	0.284393
0.245104	0.182708	0.0521091	0.0921758	0.121614	0.144643
0.11747	0.254508	0.255102	0.734005	0.0773976	0.259507
0.251665	0.101965	0.170578	0	0.162234	0.102487
0.228247	0.0679927	0.297445	0.102246	0.20063	0.083475
0.194407	0.185682	0.0720966	0.255289	0.238264	0
0.296143	0.338699	0.295785	0.309823	0.472918	0.0284532
0.288866	0.165421	0.189516	0.555217	0.285416	0.270713
0.175074	0.472821	0.321499	0.824086	0.160856	0
0.0904595	0.293015	0.021967	0.329625	0.0842887	0.4352
0.120961	0.189345	0.0553027	0.316292	0.269653	0.391211
0	0.119469	0.298963	0.345942	0.173468	0.134009
0.0525331	0.304743	0.222028	0.499994	0.257239	0.501533
0.182519	0.152708	0.589444	0.0760859	0.0689101	0.201212
0.0487613	0.237688	0.517817	0.27056	0	0.10282
0.48633	0.0615342	0.603133	0	0.112628	0.138906
0.358144	0	0.443514	0	0.228243	0.342572
0.118498	0.222822	0.221263	0.109573	0.417043	0.585327
0.541537	0.260271	0.0533662	0.908855	0.163315	0.49037
0.130304	0.33246	0.207542	0.168494	0.238729	0.176779
0.091591	1.12776	0.0761851	0.109386	0.44355	0.400108
0.365398	0.122026	0.251701	0.360161	0.773861	0.13343
0.529897	0.422299	0.525153	0.420277	0.0406093	0.298245
0.554186	0.773892	0.164402	0	0.239584	0.0656183
0.370739	0.0419296	0.212875	0	0.0858771	0.153492
0.236274	0.350769	0.526399	0.231078	0.177486	0.343178
0.610057	0.0851025	0.0406579	0.689664	0.259529	0.0942512
0.179102	0.129212	0.235895	0.144834	0.360816	0.0741854
0.560152	0.122103	0.0886794	0.146105	0.310582	0.0147502
0.169122	0.310736	0.111566	0.370094	0.10345	0.0612198
0.2506	0.401973	0.361814	0.354097	0.242851	0.548489
0.510612	0.141272	0.0799401	0.481697	0.263594	0.154149
0.187872	0.154889	0.589962	0	0.114255	0.0193422
0.0546168	0.254575	0.0146814	0	0.234995	0.285632
0.0193402	0.17751	0.0651578	0	0.287979	0.026956
0.0648818	0.371776	0	0.180425	0.24493	0.151306
0.373087	0.291303	0.0511724	0.536255	0.102511	0.184437
0.212181	0.175024	0.245541	0.287342	0.153372	0.655994
0.0695316	0.105005	0	0.62032	0	0.191216
0.400438	0.12141	0.0351381	0	0.0758164	0.787676
0.052426	0.0140677	0.0266056	0.340232	0.188962	0.150554
0.151206	0.0581123	0.12295	0.652184	0.048113	0.0843661
0.121565	0.236819	0.0276842	0.0160105	0.5563	0
0.64061	0.164572	0.0682169	0	0.454824	0.0342965
0.0739038	0.664605	0.0454303	0.180811	0.0940511	0.23213
0.130782	0.31451	0.200922	1.01557	0.129709	0.113448
0.172197	0.132711	0.271814	0	0.536338	1.2744
0.185542	0.702417	0.34334	0.308397	0.0919321	1.50311
0.0582536	0.134191	0.0405203	0.330587	0.320363	0.232395
0.0412772	0.1035	0.0808618	0.53763	0.437301	2.05438
0.151679	0.399273	0.0843856	0.11503	0.632953	1.20711
0.143716	0.63181	0.531797	0.63376	0.34808	0.213813
0.241325	0.47419	0.800676	0.197962	0.100724	0
0.522576	0.270696	0.0617154	0.577063	0.490281	0.342755
0.330706	0.209383	0.236117	0.459079	0.299918	0.314354
1.32824	0.451505	0.424705	0.104556	0.451916	0.372121
0.223193	0.164543	0.128961	0.269847	0.126164	0.351437
0.259844	0.695244	0.106448	0.623983	0.327722	0.185671
0.0781257	0.165847	0.0701621	0.29823	0.458902	0.373788
0.278	0.22257	0.0850029	0.64701	0.146786	0.107021
0.121223	0.523527	0.0702762	0	0.0972498	0.286704
0.225488	0.158876	0.0342336	0.575171	0.0231933	0.0929789
0.464635	0.0790692	0.0215095	0.0705265	0.0630151	0.081814
0.41936	0.0204007	0.0157553	0	0.37255	0.199508
0.234492	0.0696665	0.193589	0.28013	0.160557	0.200994
0.350603	0.398611	0.517725	0.304861	0.215802	0.284967
0.168382	0.275225	1.1245	0.0495383	0.14377	0.0360053
0.3684	0.0522478	0.648655	0.65901	0.0416021	0.101499
0.0537565	0.438511	0.0489865	0.320698	0.363656	0.115333
0.131931	0.0568737	0.0982117	0.606523	0.0594065	0
0.357092	0.185057	0.16325	0.719159	0.424266	0.0963426
0.487289	0.179714	0.293366	0.152772	0.121969	0.108676
0.465377	0.394911	0.281582	0.314662	0.212732	0.0625504
0.0533398	0.0829106	0.541838	0.172872	0.217005	0.0847233
0.184893	0.183581	0.230486	0.300928	0.153788	0.137987
0.0834545	0.170229	0.027407	0.416111	0.0468729	0.104955
0.0362166	0.254161	0.784412	0.34733	0.0519418	0.0264313
0.0540044	0.0582536	0.197839	0.191604	0.0789561	0.0824677
0.201636	0.0508002	0.478512	0.53346	0.141844	0.087647
0.0918742	0.0682132	0.126005	0	0.156299	0.365155
0.145194	0.150735	0.362467	0	0.499564	0.343822
0.195158	0.0619076	0.442018	0.759702	0.238088	0.0366244
0.142517	0.513394	0.184911	0.190427	1.35919	0.161805
0.0473829	0.207922	0.28102	0	0.268363	0.0600684
0.046977	0.839355	0.0722785	0.972494	0.218048	0.373523
0.0560198	0.166351	0.152605	0.109022	0.0847669	0.571533
0.191358	0.326575	0.290998	0	0.312121	0.0673231
0.228975	0.092798	0.191825	0	0.112016	0.161172
0.279782	0.175219	0.425375	0.169794	0.233206	0.321609
0.069618	0.127037	0.568839	0.482624	0.46303	0.265369
0.136859	0.276894	0.464875	0.0644889	0.470665	0.173611
0.133882	0.483395	0.105779	1.11135	0.191231	0.0837918
0.351389	0.415344	0.584537	0.876347	0.312944	0.227
0.403005	0.22933	0.0880764	2.00517	0.189013	0.179207
0.0599746	0.335676	0.0466098	0.312925	0.355299	0.100453
0.135722	0.106601	0.0448051	0	0.0748348	0.0462815
0.233553	0.246591	0.105584	0.300588	0.138151	0.0430558
0.165506	0.0630915	0.0951046	0.551015	0.350738	0.0314092
0.170916	0.150668	0.367949	0.529356	0.565695	0.134824
0.0564655	0.280325	0.0311144	0.513061	0.701214	0.3328
0.377816	0.141821	0.0543603	0	0.0628013	0.287271
0.161731	0.577124	0.0439014	0.0930121	0.185722	0.257025
0.11583	0.0588767	0.118799	0.394581	0.0896153	0.0977621
0.0326252	0.19737	0.428717	0.722736	0.0325769	0.450289
0.0452353	0.0940079	0.136527	0.54472	0.0693389	0.218501
0.024064	0.0407942	0.073136	0.0609166	0.183761	0.273813
0.0988386	0.0536048	0.294211	0	0.129383	0.67469
0.0874633	0.20585	0.270497	0.190675	0.154512	0.348809
0.686483	0.0842276	0.303603	0.309331	0.226485	0.0459248
0.332622	0.128292	0.209194	0	0.118891	0
0.0668628	0.182803	0.136274	0.101407	0.0390256	0.883583
0.401039	0.0892539	0.127135	0.346426	0.0625481	0.136333
0.182019	0.0374952	0.745929	0.307616	0.0460761	0.396849
0.263431	0.131165	0.105968	0.504487	0.33795	0.0557689
0.405084	0.0596949	0	0.357772	0.441253	0.229991
0.153342	0.181871	0.132128	0	0.0645059	0.411401
0.13889	0.343729	0	0	0.124591	0.362327
0.0324821	0.281672	0.0746653	0.130154	0.104844	0.210877
0.682071	0.0646411	0	0.38336	0.180921	0.117933
0.0934171	0.0950105	0.126048	0.23985	0.497676	0.112519
0.341976	0.0853005	0.172277	0.0617267	0.0466044	0.183339
0.122682	0.422663	0.367611	0.961481	0.0994691	0.141784
0.195189	0.440848	0.197794	0.157927	0.318903	1.06348
0.343213	0.0683321	0.105965	0	0.151515	0.334554
0.244678	0.192578	0.119988	0	0.212665	0.250723
0.458341	0.29147	0.163533	0.316266	0.0827936	0.334938
0.111048	0.195469	0.184427	0	0.399498	0.0603908
0.126746	0.145959	0.19474	0.319781	0.0855779	0.0282396
0.193716	0.0467429	0.146291	0	0.115338	0.411554
0.245426	0.342503	0.109296	0.351912	0.0475205	0.418186
0.574859	0.150526	0.281538	0.317489	0.0576725	0.201404
0.973028	0.120878	0.57082	0.283973	0.0314849	0.297463
0.234757	0.0326252	0.188509	0	0.116988	0.14902
0.116699	0.0474925	0.0664356	0	0.105043	0.299002
0.87063	0.027893	0.200411	0	0.917422	0.0882462
0.0989442	0.103973	0	0.101594	0.302121	0.114999
0.0282592	0.0745643	0.061989	0.414973	0.0983176	0.106035
0.395682	0.706894	0.108588	0.613984	0.305265	0.147946
0.0996151	0.351719	0.347316	0.761863	0.190474	0.516418
0.219562	0.097171	0.109492	0	0.259195	0.419266
0.355992	0.339209	0.106261	0	0.433936	0.118579
0.155744	0.239374	0	0.543536	0.152522	0.421434
0.281605	0.293617	0	0	0.141961	0.717895
0.0451097	0.290083	0.184007	0	0.0374828	0.119469
0.25999	0.222423	1.53717	0	0.864116	0.130096
0.0551161	0.170054	0.658139	0.790736	0.137201	0.0741273
0.090222	0.0403795	0.257237	0.329725	0.357784	0.146772
0.420495	0.844243	0.0953131	1.66459	0.117326	0.70342
0.336672	0.123456	0.0437332	0.2846	0.1848	0.328181
0.0738941	0.421261	0.124743	0.387459	0.330782	0.037611
0.14606	0.10594	0	0.0671143	0.221069	0.192883
0.334601	0.279692	0.11196	0.931642	0.393646	0
0.0996609	0.265932	0.214584	0.0697367	0.0927334	0.0374746
0.157083	0.247448	0.0102677	0.66627	0.137677	0.0929319
0.157343	0.367915	0.088427	0	0.167126	0.177437
0.065515	0.132378	0.720614	1.29376	0.182066	0.178281
0.406254	0.152712	0.130796	0.529032	0.875267	0.283518
0.36919	0.173403	0.0927394	2.8338	0.973028	0.274808
0.0243053	0.218756	0.0688162	0.316617	0.320036	0.0455869
0.146747	0.489823	0.0807674	0.29686	0.140285	0.185156
0.0117938	0.80579	0.0507117	0.143289	0.52765	0.140012
0.0414996	0.287296	0.0806272	1.81206	0.107133	0.120788
0.0635129	0.106155	0.088396	0	0.0134545	0.225892
0.19107	0.846925	0.0925686	0	0.408521	0.304177
0.105564	0.120501	0.0258668	1.04606	0.37091	0.130369
0.17932	0.0143573	0.318784	0.171956	0.26824	0.291059
0.201166	0.384112	0.212274	1.06277	0.374749	0.366542
0.0798968	0.025004	0.145268	0.372567	0.176275	0.301886
0.194827	0.193172	0.213095	0.0347053	0.205218	0.0932096
0.220256	0.340145	0.1691	0.392683	0.0727718	0.0436816
0.165698	0.184606	0.167883	0.526051	0.281308	0
0.186464	0.251409	0.146618	0.31631	0.0868036	0.0479094
0.337374	0.0699322	0.0807934	0.278631	0.12129	0.128466
0.228019	0.237356	0	0.242116	0.398445	0.232962
0.941872	0.048633	0.319937	0.497741	0.391904	0.120132
0.295681	0.0942777	0.057839	0.236626	0.0704735	0.274564
0.0536845	0.362779	0.0464655	0.328369	0.216462	0.131602
0.102997	0.347593	0.297146	0	0.756444	0.0541987
0.0666626	0.0545252	0.890165	0.161435	0.0794127	0.0719286
0.220697	0.147092	0.150103	0.0680299	0.145981	0.140378
0.0717568	0.332006	0.324002	0.175429	0.205381	0.642381
0.038561	0.204019	0.290696	0.618664	0.102674	0.349192
0.238572	0.122055	0.0937214	0.145759	0.448149	0.329315
0.136222	0.236068	0.409934	0.130596	0.326368	0.0906506
0.137918	0.0952954	0.270975	0.331842	0.0145587	0.196269
0.396234	0.568805	0.274087	0.947546	0.130317	0.0521695
0.0419354	0.211505	0.364893	0	0.0118819	0.0209061
0.136266	0.0295698	1.41462	0.170957	0.0172355	0.183206
0.272968	0.157296	0.108501	0.147037	0.0940152	0.0847853
0.174857	0.0220788	0.0574867	0.403002	0.242689	0.0587839
0.155403	0.0140066	0.0636068	0.313632	0.140648	0.0662074
0.333849	0.0541897	0.0934577	0.35393	0.195009	0.557359
0.0589104	0.222322	0.291613	0.144019	0.218438	0.159237
0.105131	0.140023	0.236007	0.544671	0.0973591	0.0917513
0.173613	0.198553	0.338841	0.250205	0.261363	0.0701928
0.00589502	0.256664	0.303632	0.663305	0.33233	0.175203
0.103161	0.110815	0.187173	1.10072	0.145642	0.165242
0.154359	0.215608	0.143171	0.129139	0.238696	0.0731336
0.0548496	0.211873	0.025907	0.238534	0.292011	0.0284498
0.0465921	0.165895	0.0529405	0	0.903819	0.216616
0.450992	0.198946	0.229154	0	0.208844	0.055671
0.185151	0.287945	0.321795	0.441214	0.27902	0.0246546
0.0569769	0.250557	0.257915	0.219186	0.0927817	0.331352
0.0826163	0.809949	0.186786	0.31974	0.0886198	0.2261
0.244817	0.23304	0.0805424	0.812015	0.074038	0.117015
0.0993654	0.0650432	0	0.417142	0.229312	0.0244516
0.12897	0.104293	0.0777866	0.544152	0.055924	0.129274
0.104571	0.142684	0.0525051	0	0.0688683	0.150526
0.130875	0.328524	0	0	0.270816	0.408723
0.0368352	0.09419	0.403685	0.136845	0.144952	0.143848
0.0595308	0.0457418	0	0.0806249	0.192443	0
0.199641	0.265238	0.421229	0.0303124	0.350116	0.195903
0.423617	0.109364	0.293387	0.405089	0.0413108	0.04086
0.075607	0.117553	0.0623015	0.277434	0.0743015	0.0634053
0.318641	0.604169	0.014818	0.609068	0.237789	0.298464
0.418616	0.0325535	0.0987985	0.434833	0.102562	0.52709
0.117678	0.119647	0.105498	0.120447	0.159902	0.0821023
0.376854	0.2666	0	0.657945	0.26818	0.451038
0.0790296	0.153684	0.0323993	0.156608	0.0542085	0.149327
0	0.173203	0.0327725	0.334373	0.164736	0.165748
0.268218	0.274511	0.135883	0.0761212	0.144763	0.066127
0.0427008	0.0403353	0.201181	0.233242	0.0107492	0.246457
0.024182	0.107322	0.40514	0.685662	0.109587	0.300466
0.292043	0.205565	0.264011	0	0.111976	0.563301
0.523551	0.00499773	0.202742	0	0.0616038	1.29441
0.145131	0.10775	0.0456967	0.251413	0.0721875	0.356799
0.191546	0.0627599	0.108572	0.10004	0.630932	0.0859937
0.166204	0.0574719	0.077532	0	0.191732	0.0700806
0.196574	0.043897	0.167338	0.679687	0.0622534	0.0834113
0.706258	0.722898	0.563369	0.212684	0.0793594	0.245484
0.163894	0.205993	0.159892	0	0.233305	0.214541
0.711245	0.052303	0.077015	0.035641	0.146471	0.427934
0.434055	0.0545399	0.339191	0.104402	0.102029	0.192005
0.735697	0.293083	0.520788	0	0.108581	0.181323
0.171218	0.0834969	0.0540546	0.11194	0.182263	0.19859
0.0964589	0.115087	0.0484427	0.160518	0.0506398	0.10376
0.135562	0.0988806	0.168431	0.417832	0.0484754	0.0265819
0.0796854	0.154318	0	0	0.230258	0.152669
0.285814	0.0505934	0.0360496	0.246482	0.745007	0.205657
0.315757	0.0544606	0.0557318	0.480044	0.200967	0.118762
0.351536	0.258804	0.884792	0.681844	0.285807	0.153778
0.261075	0.251566	0.177044	0.040576	0.434768	0.177626
0.283075	0.0876245	0.779972	0	0.103788	0.111587
0.139337	0.273303	0.530796	0.26328	0.157554	0.0848393
0.0624232	0.419959	0.37815	0	0.18374	0.0434373
0.127486	0.128838	0.38548	0.466163	0	0.124121
0.337433	0.3763	0.188753	0.607257	0.227497	0.308893
0.260853	0.0883609	0.0910087	0.0493231	0.0635392	0.0238839
0.114526	0	0.0426401	0.180832	0.0350297	0.290498
0.251231	0.248145	0.172774	0.593819	0.303713	0.227315
0.0967803	0.0916078	0.245603	0.856402	0.322608	0.0828546
0.360368	0.0327038	0.11057	0	0.129773	0.0600877
0.104442	0.277057	0.426065	0.0253247	0.184209	0.531285
0.0809888	0.43557	0	0	0.190919	0.0672373
0.0699926	0.163553	0.419135	0.0781864	0.241966	0.0510681
0.228647	0.162434	0.125447	0	0.539465	0.0369918
0.206568	0.120628	0.101354	0.0438862	0.20015	0.167323
0.408465	0.205812	0.554292	1.08938	0.593609	0.192895
0.146355	0.423934	0.254576	0	0.622389	0.330425
0.378342	0.16698	0.176924	0.360625	0.691076	0.282623
0.0776608	0.50223	0.452868	0.494899	0.245694	0.14097
0.0611969	0.376089	0.189742	0	0.0901703	0.119571
0.156365	0.858414	0.101696	0.286632	0.139544	0.0587709
0.0580429	0.172106	0.865004	0	0.0737441	0.0893872
0.105647	0.101226	0.130158	0.924281	0.41976	0.0550217
0.0206253	0.128591	0.153641	0.420632	0.432841	0.255149
0.120116	0.0573548	0.14489	0.172473	0.37202	0.356952
0.120366	0.229449	0.187217	0.34255	0.254269	0.132654
0.271045	0.360191	0.109865	1.24631	0.26178	0.121703
0.289997	0.375594	0.0573927	0.287584	0.172882	0.46399
0.193325	0.253147	0.536512	0.445457	0.096572	0.438965
0.229772	0.273289	0.174979	0.455053	0.112051	0.129682
0.0328014	0.149311	0.0252028	0.0708849	0.330989	0.0467572
0.0666134	0.053741	0.312203	0.210854	0.254424	0.10166
0.130753	0.0424079	0.167677	0.30507	0.113693	0.0804596
0.374631	0.322427	0	0.070136	0.298033	0.0702616
0.265137	0.274088	0.0920692	0.0113357	0.125156	0.138011
0.115034	0.116797	0.951025	0	0.384764	0.622871
0.275054	0.38485	0.0532607	0.136399	0.1139	0.135857
0.47983	0.0830483	0.313358	0.360673	0.067526	0.848961
0.371059	0.277058	0	0	0.0533083	0.120653
0.218837	0.0716093	0.171249	1.41796	0.152978	0.452857
0.0640903	0.0757604	0.0947834	1.07085	0.249445	0.455889
0.0925184	0.0899539	0	0.280145	0.386771	0.501144
0.0453242	0.138664	0.292868	0.113425	0.137591	0.0237035
0.0929706	0.214873	2.12747	0.247456	0.369632	0.342332
0.0925815	0.348231	0.0944134	0.104268	0.104794	0.0342672
0.695348	0.112041	0.117331	0.0440426	0.0575375	0.0645084
0.333734	0.363467	0.25844	0.0597761	0.203109	0.0814823
0.554836	0.102594	0.254164	0.0401084	0.0727645	0.436567
0.192622	0.0884578	0.381631	0	0.177025	0.0985303
0.306408	0.169335	0.156268	0.0527625	0.034662	0.330291
0.255396	0.0762193	0.114382	0.0363128	0.199684	0.0221382
0.256827	0.109827	0.569897	0.0780513	0.172062	0.459472
0.0985764	0.0188438	0.355756	0.261399	0.0999721	0.174655
0.266695	0.114858	0	0.488681	0.255556	0.316267
0.0778159	0.12937	0.0586038	0	0.164976	0.374715
0.0612458	0.276638	0.0248507	0.0779077	0.234425	0.21478
0.0889089	0.333748	0.142412	0.12247	0.0618874	0.364689
0.180439	0.176133	0.25611	0.983872	0.0944092	0.226187
0.122689	0.235697	0.078987	0.0540672	0.15086	0.422728
0.212754	0.0418995	0.0695758	0	0.36201	2.76252
0.0350688	0.115479	0.211658	0.0737977	0.299478	0.220727
0.431082	0.150227	0.0398346	0.124075	0.226134	0.117041
0.129792	0.44943	0.205751	1.16512	0.208244	0.153273
0.151794	0.507013	0.398685	0.0674905	0.34978	0.172836
0.664947	0.306125	0.326224	0.236857	0.361753	0.0460831
0.229005	0.2108	0.00767671	0.11725	0.209363	0.150655
0.225219	0.385997	0.152365	0	0.0452743	0.0701765
0.23789	0.319485	0.0363102	0	0.0783559	0.426768
0.236719	0.200431	0.332742	0	0.0613622	0.327882
0.432275	0.0707606	0.0685213	2.2974	0.116095	0.1064
0.25375	0.139102	0.133529	0.15027	0.0981932	0.239692
0.215087	0.033235	0.241355	0.973165	0.614634	0.0765457
0.155473	0.0882455	0	0.0545952	0.341185	0.448739
0.183482	0.072202	0.0339957	0.0539849	0.528262	0.0777628
0.1155	0.485313	0.161856	0.0731082	0.270518	0.179867
0.268918	0.277936	0.00913517	0.72429	0.307901	0.0569792
0.378494	0.627033	0	0.376353	0.324053	0.0602748
0.535956	0.291681	0.137016	0.318514	0.133044	0
0.439947	0.382339	0.139398	0.122634	0.0949677	0.157846
0.103144	0.29665	0	0.0829736	0.332372	0.113336
0.215352	0.2843	0.0853763	0	0.0560941	0.765263
0.0847692	0.119486	1.0351	0	0.183509	0.118075
0.44195	0.263232	0.596389	0.322006	0.0633978	0.118958
0.163617	0.0360754	0.431175	0.897441	0.0973389	0.346938
0.186283	0.0795425	0.424941	0.861543	0.233302	0.212872
0.131062	0.109842	0.0302253	0.726958	0.0556196	0.175799
0.250738	0.169497	0.130564	0.143528	0.446958	0.222783
0.0968387	0.117231	0.508154	0.0362056	0.105231	0.123392
0.119293	0.248695	0	0.0470878	0.213658	0.131582
0.205949	0.0291628	0.103915	0.0894436	0.518236	0.210067
0.904995	0.345021	0	0.240363	0.207773	0.437295
0.102286	0.107398	0.279598	0	0.268485	0.369924
0.753371	0.165107	0.0739426	0	0.266455	0.284074
0.143912	0.597269	0.102368	0.104201	0.309255	0.0831162
0.268239	0.205967	0.182229	0.117615	0.493392	0.0530418
0.183226	0.185925	0.124548	0	0.193885	0.230614
0.146184	0.315077	0.0750366	0.652166	0.161448	0.105773
0.176707	0.208834	0.100545	0.317401	0.201109	0.0305539
0.268627	0.430248	0	0	0.106792	0.230929
0.733164	0.212913	0	0	0.234448	0.190976
0.226319	0.123865	0.290397	0.551864	0.292101	0.0595095
0.147545	0.178154	0.412161	0.191839	0.561685	0.195117
0.224464	0.102291	0.195114	0.717575	0.346679	0.447147
0.20289	0.194491	0.283129	0.419901	0.0924078	0.0802378
0.0790671	0.383271	0.382631	1.20198	0.227246	0.12383
0.161498	0.540943	0.152628	0.625684	0.431806	0.0391844
0.219128	0.307746	0.121284	0.177658	0.0956732	0.28166
0.0715753	0.0954312	0.231408	0.0615939	0.19579	0.101635
0.115125	0.190431	0.104984	0.0641466	0.220941	0.250498
0.13247	0.429309	0.526683	0.151972	0.111028	0.306722
0.118926	0.143367	0.395873	0.285208	0.351891	0
0.164677	0.179333	0.373046	0.233513	0.0957714	0.0319034
0.218936	0.441929	0.0268176	0.153906	0.128654	0.0596621
0.642147	0.134125	0.665466	0.230024	0.239586	0.0631885
0.0727399	0.299188	0.055321	0.258658	1.04409	0.0208884
0.05783	0.12942	0.597976	0.317791	0.141334	0.106123
0.0462417	0.107896	0.0462701	0.667927	0.551431	0.134371
0.300778	0.175162	0.122723	0.361412	0.137647	0.0684094
0.09685	0.35082	0.113784	0	0.386903	0.0532266
0.347958	0.197926	0.587895	0.876743	0.249043	0.845218
0.467209	0.563521	0.247785	0.11745	0.130407	0.606861
0	0.137379	0.0556252	0.334153	0.138876	0.0338416
0.0228051	0.19826	0.131267	0.0338828	0.290522	0.728948
0.0852429	0.23547	0.176612	0	0.678076	0.0658029
0.291005	0.205823	0.0204847	0.814997	0.290932	0
0.0798147	0.203768	0.0718467	0.0680326	0.129273	0.685123
0.0435042	0.289132	0.0936656	0.31267	0.24197	0.160771
0.056113	0.856768	0.046201	0.134866	0.13032	0.195234
0.111167	0.32246	0.107231	0.190374	0.0760442	0.180375
0.0517993	0.206744	0.0243227	0.0260211	0.187616	0
2.01871	0.214765	0.0990963	0.12713	0.184016	0.288095
0.258415	0.177985	0.152886	0.483295	0.0587795	0.104244
0.247079	0.0751532	0.14335	0.583487	0.104607	0.172372
0.474591	0.147607	0.142765	0.171241	0.142287	0.26915
0.0367594	0.193658	0.304661	0.309544	0.15219	0.167078
0.110897	0.445053	0.117816	0.379461	0.245899	0.0357597
0.474576	0.0920837	0.108582	0.485426	0.136387	0.314562
0.15105	0.114333	0.0618416	0.0932723	0.190277	0.0498094
0.149728	0.145784	0.105929	0.364874	0.588804	0.0421341
0.18016	0.120841	0.241411	0.11558	0.0660924	0
0.0170069	0.151756	0.336198	0.256026	0.0739867	0.169631
0.156004	0.260852	0.737261	0.0949471	0.0330817	0.494594
0.127539	0.451822	0.114811	0	0.317532	0.18199
0.0992525	0.0855754	0.124396	0.0566012	0.110085	0.449639
0.354215	0.0750633	0.244028	0	0.347988	0.168043
0.219687	0.0405784	0.0821254	0	0	0.157069
0.385981	0.22698	0.245558	0.168387	0.650644	0.0632058
0.110226	0.108391	0.0755166	0	0.0227644	0.230323
0.419071	0.322007	0.0771893	0.0804061	0.0990422	0.0930896
0.0558874	0	0	1.17505	0.290042	0.557226
0.0720764	0.481739	0.343065	0.860825	0.0694857	0.349909
0.0192962	0.0176178	0.11433	0	0.0632481	0.0343739
0.222333	0.086554	0.210617	0.133111	0.0763612	0.041984
0.271876	0.104129	0.19054	0.177302	0.139033	0.938926
0.0870861	0.0895887	0.0542557	0.0848198	0.0283634	0.0644841
0.584799	0.0364383	0.335658	1.66651	1.30321	0.426073
0.446194	0.070474	0.0806581	0.0462576	0.271094	0.0540042
0.192387	0.125496	0	0	0.214983	0.0883917
0.0835337	0.0592269	0.0352433	0	0.464442	0.0616233
0.168799	2.31317	0.644227	0.337927	0.0589387	0.723915
0.146296	0.305437	0.0576062	0.0720849	0.103925	0.298885
0.32234	0.245444	0.0982559	0.651249	0.43184	0.0183513
0.484086	0.352083	0.0531979	0.564492	0.108125	0.321456
0.0759642	0.0423273	0.00887495	0	0.151022	0.156367
0.0307546	0.115413	0.654716	0.306728	0.196019	0.0456924
0.323259	0.526839	0.155142	0.163925	0.0174954	0.172615
0.0705362	0.102535	0.192044	0.0563149	0.172217	0.0838086
0.317008	0.162321	0.183337	0.0973162	0.137416	0.0949146
0.0753855	0.183422	0.557268	0.600691	0.120282	0.0877006
0.0750835	0.0196486	0	0.311581	0.34237	0.0839575
0.12759	0.158786	0.176777	0.50955	0.226167	0.279695
0.767935	0.111889	0.0985736	0.0523159	0.333957	0.140794
0.272276	0.0802454	0.245999	0.0892434	0.103298	0.446943
0.0483475	0.432954	0.206347	0.191084	0.540874	0.132589
0.185045	0.554393	0.113167	0.259798	0.047245	0.287675
0.249177	0.217768	0.465128	0.453414	0.107081	0.0932299
0.0637564	0.17646	0	1.22249	0.0185144	0.312841
0.180892	0.102052	0.296637	0.468143	0.229698	0.210525
0.163198	0.425175	0.123092	1.23473	0.345427	0.169642
0.0912907	0.0611331	0.193234	0.109103	0.122545	0.327306
0.0753328	0.082149	0.017299	0.0926745	0.570892	0.341683
0.0707629	0.0181023	0.13344	0.843264	0.42444	0.118589
0.163266	0.266175	0	0.0666895	0.21542	0.101139
0.135602	0.370688	0.126438	0	0.0587192	0.157149
0.195506	0.133444	0.0158371	0.199441	0.180094	0.0707874
0.186205	0.631901	0.246448	0	0.122226	0
0.197611	0.533383	0.266823	0.107454	0.228864	0.147412
0.241901	0.201622	0.41571	0.0594101	0.362866	0.10249
0.433588	0.101623	0.255099	0.544003	0.137078	0.357523
0.171606	0.206847	0.15077	0.171295	0.0395416	0.108684
0.105364	0.177402	0.414216	1.20011	0.34784	0.0637769
0.349856	0.284143	0.159606	0.257029	0.0700524	0.0946462
0.288434	0.527313	0.0525408	0.0658957	0.202153	0.363392
0.512246	0.116654	0.0828948	0.0818734	0.0826583	0.0947224
0.210131	0.0235747	0.644066	0.0847431	0.0936905	0.465302
0.125064	0.382263	0.0426421	0	0.100208	0.130872
0.197248	0.0607809	0.166024	0.0915032	0.666074	0.0112734
0.1198	0.577753	0.0372427	0.144497	0.515425	0.0609476
0.106731	0.0499999	0	0	0.0506265	0.212526
0.209675	0.141516	0.3092	0.191479	0.176905	0.134373
0.156037	0.0864614	0.0180647	0	0.229018	0.115242
0.169615	0.603364	0.0749559	0	0.0542356	0.0840836
0.162536	0.310814	0.315863	0.373239	0.19119	0.0139798
0.112622	0.0695204	0.176067	1.15598	0.170066	0.5126
0.171593	0.193699	0.297976	0.388521	0.151758	0.341893
0.425546	0.232148	0.0543659	1.71414	0.0908885	0.267477
0.087609	0.0563132	0.138311	0.0987874	0.0658554	0.169515
0.636851	0.195143	0.0258487	0.75234	0.243908	0.150708
0.0850778	0.156799	0.422691	0.167302	0.0699239	0.261543
0.0389874	0.0968473	0	0.305285	0.24837	0.135567
0.180889	0.0552954	0.04167	0.224216	0.16553	0.143842
0.202443	0.0677024	0.0568664	0.306003	0.22359	0.167405
0.338176	0.165376	0.0750512	0.419271	0.276317	0.139768
0.185072	0.131981	0.100537	2.08066	0.400243	0.147421
0.0297632	0.155236	0.414016	0.09681	0.156367	0.253769
0.0257064	0.170485	0.716438	0.26803	0.133036	0
1.04293	0.1846	0.0430301	0.0416459	0.101943	0.322032
0.225369	0.300826	0.688598	0.2514	0.434596	0.116418
0.469474	0.390746	0.671069	0.293836	0.275682	0.253078
0.293873	0.146426	0.175379	0	0.506096	0.0231293
0.207088	0.108372	0	0.079708	0.142394	0.18649
0.255878	0.385327	0.297086	0.195235	0.161953	0
0.311712	0.252629	0.573754	0.0963797	0.138148	0.287385
0.212197	0.948782	0.235857	0.0712363	0.112016	0.036561
0.118348	0.324913	0.199919	0.205603	0.164778	0.253799
0.148444	0.155944	0.155836	0.482068	0.128481	0.549897
0.0922198	0.186951	0	0	0.25435	0.141882
0.265726	0.118828	0.237546	0.306407	0.140155	0.0659257
0.00565292	0.141242	0	0.0491507	0.0980168	0.153399
0.231717	0.213808	0.220959	0	0.115022	0.34916
0.145571	0.157026	0.0685954	0.320309	0.307758	0.20756
0.448901	0.154504	0.213264	0.153909	0.105541	0.032987
0.019845	0.117612	0.0935132	0.368769	0.525935	0.194976
0.127821	0.112457	0.115223	0.045049	0.10429	0.532019
0	0.219578	0.395804	0.172383	0.044666	0.0808587
0.388195	0.338221	0.390553	0	0.206638	0.196288
0.228128	0.0716743	0.263229	0.267543	0.20166	0.350331
0.189081	0.518987	0.107161	0.0834	0.328037	0.0875126
0.56636	0.0647485	0.405523	0.660964	0.180906	0
0.120036	0.0306637	0.0685608	0.0510082	0.239474	0.246391
0.135275	0.122953	0	0.253495	0.0637014	0.433348
0.26363	0.600949	0.198875	3.06648	0.0200042	0.0626831
0.52943	0.295482	0.104425	0.0502882	0.911098	0.0377304
0.07162	0.142999	0.204615	0	0.257789	0.320853
0.0695779	0.0519103	0.28872	0	0.375737	0.180847
0.164	0.0220282	0.390222	0.267006	0.282435	0.216495
0.51496	1.14131	0.188714	1.53005	0.210633	0.101973
0.0883054	0.240947	0.232757	0.439262	0.362301	0.854741
0.244907	0.214768	0	0	0.158689	0
0.280177	0.273174	0.381623	0.662107	0.235704	0.0584151
0.0881195	0.161542	0.0848434	0.625223	0.194469	0.52224
0.0631926	0.19223	0.150262	0	0.101402	0.0384835
0.147718	0.168523	0.0679196	0.587139	0.0415267	0.0522867
0.552945	0.214361	0.285904	0.325157	0.180466	0.12719
0.083039	0.168054	0.0655578	0.298966	0.00623401	0.0845374
0.0097329	0.0938479	0.159166	0.258633	0.180158	0.109614
0.295956	0.0662249	0.323667	0.0890499	0.434215	0.40421
0.174673	0.440255	0.461909	0.956228	0.00965579	0.51866
0.230793	0.00590967	0.0210886	0.257431	0.106181	0.518156
0.193325	0.266296	0	0	0	0.0462238
0.616362	0.237776	0.167386	0.196258	0.440184	0.49099
0.286081	0.422226	0.228784	0.0507803	0.207165	0.147564
0.054234	0.00874087	0.321098	0.0325379	0.170147	0
0.300306	0.0815235	0.110378	0.148198	0.558162	0.618657
0.098026	0	0.333091	0.315116	0.145099	0.227494
0.134489	0.36538	0.0360122	0.324035	0.0812928	0.123486
0.156892	0.174295	0	0.642048	0.0999284	0
0.19162	0.184886	0.0456242	0.64522	0.339995	0.293557
0.129999	0.439716	0.36742	0	0.283388	0.0353586
0.489168	0.0960339	0.193566	0.459527	0.0911553	0.128527
0.417676	0.109839	0.294201	0.345815	0.0587623	0.0409675
0.282364	0.28229	0.0965517	0.589874	0.163255	0.210181
0.045328	0.541604	0.0598288	0.166559	0.461222	0.0966145
0.372584	0.0654301	1.12476	0.144073	0.10366	0.488076
0.153706	0.076394	0.0764642	0	0.250151	0.0584799
0.0594635	0.167358	0.0577576	0.968504	0.287455	0.0846635
0.413625	0.523991	0.38329	0	0.0713078	0.207832
0.456164	0.0975081	0	1.44857	0.0334024	0.172551
0.15021	0.238783	0.529215	145.188	0.106236	0.226455
0.172255	0.259791	0.0989547	0	0.802743	0.153131
0.355067	0.0656495	0.140603	0	0.12613	0.280424
0.0172952	0.0631926	0.102389	0.201616	0.0234641	0.451746
0.177431	0.138071	0.0656824	0.0742025	0.207133	0.62529
0.120794	0.394994	0.0297844	0	0.195557	0.0893008
0.301205	0.0799647	0.304922	0.0273355	0.175159	0.440462
0.0654316	0.0104052	0.316633	0	0.21179	0.0583773
0.304936	0.264997	0.186912	0	0.639293	0.33839
0.180825	0.179984	0.153233	0.314949	0.272186	0.414282
0.115155	0.214606	0.273007	0.251457	0.0605421	0.371046
0.142603	0.151541	0	0	0.342734	0.354153
0.216111	0.297842	0.109926	0.37997	0.0975992	0.395083
0.141317	0.366826	0.156623	0	0.161357	0.100018
0.151647	0.0380013	0.0458179	0	0.180831	0.318532
0.454262	0.326233	0.606165	0	0.170478	0.441251
0.152384	0.099089	0.107055	0.307688	0.106953	0.317983
0.329597	0.130326	0.316796	0	0.539521	0.0523699
0.0928774	0.132592	0.0707658	0	0.55755	0.321303
0.225146	0.160255	0.156864	0	0.0356268	0.212428
0.101236	0.126569	0.0685866	0	0.253859	0.149665
0.314541	0.488605	0.317048	0	0.0744761	0.752101
0.291979	0.503085	0.341355	0.0289667	0.484982	0.0242115
0.205492	0.310785	0.109053	0.255991	0.240253	0
0.238476	0.218106	0.356802	0.356111	0.0480088	0.232813
0.418062	0.36952	0.216528	0.182464	0.549406	0.438556
0.179603	0.161311	0.582629	0.165307	0.451093	0.196857
0.259778	0.0611937	0.350436	0	0.196082	0.176857
0.50344	0.328009	0.277221	0	0.17311	0.351642
0.252002	0.271319	0.191664	0	0.376111	0.166061
0.15228	0.117237	0.288887	0	0.0895271	0.0747665
0.496441	0.128892	1.61692	0	0.149479	0.0510402
0.0884862	0.241101	0.0381301	0	0.0658489	0.695302
0.124976	0.0179814	0	0	0.363375	0.0912375
0.174398	0.152246	0.0355201	0.155905	0.0794465	0.124529
0.413329	0.17993	0.146866	0.141669	0.218847	0.106864
0.0865667	0.345353	0.0413854	0.3022	0.198107	0.0931664
0.219581	0.0312061	0	0	0.116723	0.325177
0.225254	0.250477	0.0819157	0.200235	0.305821	0.140577
0.244816	0.180079	0.480957	0.642806	0.202072	0.145667
0.400157	0.10924	0.311539	0.38093	0.188206	0.347487
0.177014	0.190293	0.0814352	0.0848172	0.126569	0
0.406496	0.306835	0.0147237	0.574228	0.367889	0.515992
0.131359	0.139618	0.110489	0	0.191624	0.111077
0.0903732	0.158755	0.224645	0	0.292161	0.637507
0.0541939	0.457446	0.08209	0	0.0789906	0.171589
0.902937	0.127423	0.128612	0	0.22558	0.308009
0.435104	0.360913	0.218132	0.879445	0.101519	0.0600752
0.217666	0.0977071	0.0833723	0.175286	0.31506	0.321805
0.136897	0.223238	0.033983	0.123715	0.330492	0.207826
0.162872	0.10387	0.254309	0.42264	0.343705	0.199026
0.414991	0.283971	0.228538	0.337788	0.236359	0.0943164
0.15486	0.288763	0.067379	0.238631	0.333229	0.338113
0.0958001	0.226891	0.575144	0.495267	0.139358	0.0275308
0.540215	0.263808	0.797292	0	0.166461	0.175242
0.0598356	0.417863	0.323379	1.07744	0.670406	0.175222
0.635541	0.0851668	0.110134	0.336989	0.297332	0
0.0865136	0.169189	0.176102	0.156139	0.14944	0.413304
0.371311	0.757678	0.103721	0.109954	0.548205	0.191115
0.151554	0.262677	0.100258	0.0371146	0.150208	0.0745593
0.136466	0.150634	0.110128	0.0355279	0.196018	0.0907904
0.118293	0.450448	0.214224	0.319747	0.364601	0.126556
0.17815	0.0812752	0.0915236	0	0.111369	0.0779632
0.222748	0.0963241	0.0958404	0	0.220281	0.659055
0.20669	0.188703	0	0.730405	0.170024	0.217712
0.093841	0.459051	0.148642	0.755641	0.297681	0.363952
0.511401	0.10512	0.0541303	0.376371	0.318871	0.130753
0.187527	0.156694	0.447523	0.113843	0.126953	0.339921
0.0790779	0.168334	0.0473013	0.354274	0.236504	0.318965
0.109787	0.266544	0.123955	0	0.133124	0.708554
0.0917926	0.404616	0.374433	0	0.108964	0.710411
0.35133	0.128316	0.885157	0	0.0610727	0.399963
0.200537	0.2563	0.0785598	0	0.774389	0.199577
0.0662298	0.130541	0.14644	0.224685	0.350339	0.589236
0.162916	0.098681	0.264304	0.306735	0.253949	0.166248
0.371637	0.0297956	0	0.569692	0.122892	0.0580217
0.0951467	0.751196	0.119564	0	0.140574	0.156059
0.243811	0.328471	0.170377	0.182651	0.4169	0.0997865
0.264947	0.258154	0.103902	0.114916	0.198752	0.224537
0.229727	0.112313	0	0.0896664	0.075628	0.0229488
0.0790997	0.182151	0.153001	0.769809	0.502433	0.038713
0.254035	0.36757	0.345785	0	0.0502068	0.0342916
0.321761	0.154128	0.171437	0	0.337497	0.617581
0.341576	0.137434	0.429076	0.142016	0.0645193	0.331107
0.457896	0.537866	0.0230661	0.107968	0.496029	0.173767
0.125014	0.0589944	0.0673904	0.387081	0.205814	0.0241159
0.183731	0.383774	0	0.141121	0.201874	0.126074
0.83753	0.0912498	0.16691	0	0.160527	0.18236
0.250271	0.358435	0.19141	0.297748	0.269875	0.064871
0.0944478	0.220369	0.105606	0.415361	0.212468	0.115259
0.0850309	0.0958289	0	0.547708	0.145786	0.33803
0.117412	0.0951748	0.112404	0.118155	0.0997766	0.106653
0.0886145	0.206013	0.022051	0.389271	0.571786	0.287211
0.0339842	0.212725	0.680514	0	0.235216	0.272813
0.0522637	0.173321	0.0572655	0.195752	0.0999813	0.418059
0.0860198	0.0610291	0.242621	0.268371	0.0767363	0.0922433
0.303016	0.512274	0.236803	0.155599	0.0813151	0.921804
0.288595	0.19864	2.24694	0.62789	0.274373	0.527258
0.11145	0.0831659	0.264505	0.690787	0.141961	0.240822
0.0480831	0.118381	0.0312152	0.324958	0.0457256	0.193922
0.141565	0.150051	0.128589	0	0.179356	0.191633
0.354914	0.217598	0.26178	0	0.310302	0.242089
0.0890918	0.168193	0.0752608	0.228109	0.0876349	0.157497
0.253987	0.0722732	0.626383	0.570683	0.254736	0.171865
0.468504	0.165582	0.205446	0.329377	0.250053	0.144596
0.122064	0.306248	0.179514	0.332975	0.257506	0.165021
0.185628	0.118649	0.169524	0.465224	0.103335	0.0756558
0.220024	0.22117	0.127645	0.360385	0.272655	0
0.620977	0.239685	0.0720268	0.173517	0.325983	0.135804
0.0586113	0.277554	0.0478285	0	0.341772	0.0591144
0.191579	0.122979	0.0191769	0.516108	0.435436	0.0540037
0.530225	0.282731	0.142006	0.3133	0.138163	0.200143
0.27606	0.317994	0.0503066	0.327878	0.237099	0.428545
0.277318	0.448761	0.22458	0	0.79787	0.10432
0.239123	0.34202	0.157556	0.289001	0.245136	2.78975
0.346304	0.137104	0.0292571	0	0.13435	0.623755
0.299544	0.276657	0.174009	0	0.0792867	0.048628
0.103143	0.868024	0.0927566	0.0977089	0.0906646	0.154011
0.182964	0.262687	0.317162	0.301472	0.0782052	0.0331512
0.237579	0.0613289	0.134641	0	0.033995	0.368618
0.0863474	0.0653485	0.379727	0	0.0567535	0.0574689
2.08391e-10	0.108216	0.108215	0	0.0869388	0.0808001
0.151258	0.0802855	0.0992899	0	0.245655	0.244521
0.0736907	0.0294468	0.381649	0	0.187553	0.0494505
0.196576	0.0633364	0.266531	0.585318	0.133484	0
0.266815	0.110333	0.140286	0.0866065	0.0425118	0.209185
0.199613	0.258505	0.184357	0.119553	0.124023	1.0741
0.142651	0.251516	0.0744965	0.360513	0.491986	0.0937888
0.445786	0.112454	0.216046	0.0994186	0.0972651	0.355459
0.725326	0.0417503	0	0.33106	0.216309	0.0920265
[truncated: 12,851 more rows]

## Sheet: EDFig.3h
Source Data Extended Data Fig. 3
[truncated: 247 more rows]

[truncated: 1 more sheets: single-copy ortholog]
