# Supplementary material for: Concerted genomic and epigenomic changes accompany stabilization of Arabidopsis allopolyploids
Source: Nat Ecol Evol. 2021 Aug 19;5(10):1382–93. doi: 10.1038/s41559-021-01523-y (PMC8484014; doi:10.1038/s41559-021-01523-y)
Supplement: Source Data Extended Data Fig. 4 — Statistical source data. [file 41559_2021_1523_MOESM13_ESM.xlsx]

## Sheet: EDFig.4a
Source Data Extended Data Fig. 4
Source Data Extended Data Fig. 4a | Expansion and contraction of orthogroups in progenitors and A.suecica subgenomes
	A.thaliana		A.arenosa		A.suecica_T		A.suecica_A
orthogroup	type	proportion	type	proportion	type	proportion	type	proportion
OG0000000	Expansion	0.666667	Expansion	0.962963	Expansion	0.8	Expansion	0.95
OG0000001	Expansion	0.857143	Expansion	0.981132	Expansion	0.666667	Expansion	0.977778
OG0000002	Expansion	0.5	Expansion	0.984375	Expansion	0.666667	Expansion	0.979592
OG0000003	none	0	Expansion	0.971429	Expansion	0.9	Expansion	0.965517
OG0000004	Expansion	0.75	Expansion	0.933333	Expansion	0.833333	Expansion	0.5
OG0000005	Expansion	0.954545	Expansion	0.944444	Expansion	0.888889	Expansion	0.964286
OG0000006	Expansion	0.5	Expansion	0.978261	Expansion	0.875	Expansion	0.975
OG0000007	Expansion	0.5	Expansion	0.975	Expansion	0.666667	Expansion	0.98
OG0000008	Expansion	0.75	Expansion	0.909091	Expansion	0.833333	Expansion	0.916667
OG0000009	none	0	Expansion	0.972973	Expansion	0.857143	Expansion	0.978261
OG0000010	Expansion	0.5	Expansion	0.977778	Expansion	0.909091	Expansion	0.972973
OG0000011	Expansion	0.5	Expansion	0.98	Expansion	0.8	Expansion	0.967742
OG0000014	Expansion	0.75	none	0.833333	Expansion	0.977778	none	0
OG0000016	none	0	Expansion	0.972973	Expansion	0.75	Expansion	0.97561
OG0000017	Expansion	0.5	Expansion	0.916667	Expansion	0.8	Expansion	0.9
OG0000018	none	0	Expansion	0.962963	Expansion	0.833333	Expansion	0.977273
OG0000019	none	0	Expansion	0.9	none	0	Expansion	0.923077
OG0000020	none	0	Expansion	0.975	Expansion	0.909091	Expansion	0.956522
OG0000021	none	0	Expansion	0.909091	Expansion	0.857143	Decrease	-0.0588235
OG0000022	Expansion	0.923077	none	0	Expansion	0.928571	none	0
OG0000023	Expansion	0.923077	none	-0.272727	Expansion	0.833333	none	0
OG0000024	Expansion	0.8	Expansion	0.947368	Expansion	0.75	Expansion	0.916667
OG0000026	Decrease	-8	none	0.888889	Decrease	-0.2	none	0
OG0000027	none	0	Expansion	0.933333	Expansion	0.833333	Expansion	0.947368
OG0000028	Expansion	0.5	Expansion	0.888889	Expansion	0.8	Expansion	0.454545
OG0000029	Expansion	0.666667	Expansion	0.294118	Expansion	0.75	Decrease	-0.5
OG0000030	Expansion	0.947368	Decrease	-1	Expansion	0.9375	Decrease	-0.222222
OG0000032	Decrease	-17	Decrease	0.869565	Decrease	-1.25	Decrease	-0.08
OG0000034	Expansion	0.5	Expansion	0.888889	Expansion	0.666667	Expansion	0.307692
OG0000037	none	0	Decrease	-0.1	none	0	none	0
OG0000038	Decrease	-17	Decrease	0.833333	Decrease	-8	Decrease	-0.588235
OG0000039	Expansion	0.181818	Decrease	-0.333333	Expansion	0.1	none	0
OG0000040	none	0	Decrease	0.7	none	0	Decrease	-0.285714
OG0000041	Decrease	-4	Expansion	0.421053	Decrease	-0.111111	Expansion	0.153846
OG0000043	none	0	none	-0.125	none	0	none	0
OG0000044	Decrease	-10	Expansion	0.738095	Decrease	-1.75	Decrease	-0.571429
OG0000045	Decrease	-17	Decrease	0.85	Decrease	-5	none	0
OG0000046	Decrease	-0.285714	none	-0.375	Decrease	-0.8	none	0
OG0000047	Decrease	-0.125	Decrease	0.7	none	0	Decrease	-1.25
OG0000048	none	0	Decrease	-2.66667	none	0	Decrease	-0.375
OG0000049	Decrease	-1	Expansion	0.466667	none	0	Expansion	0.733333
OG0000050	none	0	Decrease	-0.1	none	0	Decrease	-0.833333
OG0000051	Decrease	-5	Decrease	0.884615	Decrease	-17	Decrease	-1.45455
OG0000052	Decrease	-8	Expansion	0.0833333	Decrease	-2	Expansion	0.757576
OG0000053	Decrease	-8	Expansion	0.842105	Decrease	-3.5	Expansion	0.25
OG0000054	none	0	none	0	Decrease	-0.222222	none	0
OG0000055	Expansion	0.777778	Decrease	-0.142857	Expansion	0.714286	Expansion	0.2
OG0000056	Expansion	0.5	Decrease	-0.833333	Expansion	0.444444	Decrease	-0.571429
OG0000057	Decrease	-0.5	none	-0.75	Decrease	-1	none	0
OG0000058	Expansion	0.709677	none	0	Expansion	0.1	none	0
OG0000059	Decrease	-3.5	none	0.166667	Decrease	-8	none	0
OG0000060	Decrease	-10	Expansion	0.611111	Decrease	-1.2	Expansion	0.631579
OG0000063	none	0	Decrease	-1.66667	Expansion	0.714286	Expansion	0.757576
OG0000064	Expansion	0.375	Decrease	-0.571429	none	0	Decrease	-0.833333
OG0000065	none	0	none	-0.75	none	0	Expansion	0.333333
OG0000066	Decrease	-8	none	0.882353	Decrease	-0.125	none	0
OG0000068	none	0	none	0	none	0	Decrease	-0.166667
OG0000069	Expansion	0.818182	none	0.142857	Expansion	0.75	none	0
OG0000070	none	0	Decrease	-0.571429	none	0	Decrease	-0.222222
OG0000071	none	0	Expansion	0	Decrease	-0.666667	Expansion	0.5
OG0000072	Decrease	-8	Expansion	0.92	Decrease	-2	Decrease	-0.416667
OG0000073	Decrease	-1.66667	Expansion	0.65	none	0	none	0
OG0000074	Decrease	-3	Expansion	0.363636	Expansion	0.333333	Expansion	0.416667
OG0000075	none	0	Decrease	-0.5	none	0	none	0
OG0000076	Expansion	0.222222	none	0.142857	Expansion	0.125	none	0
OG0000077	none	0	Expansion	0	none	0	Expansion	0.333333
OG0000078	none	0	Decrease	0.714286	none	0	Decrease	-1.125
OG0000079	Decrease	-7	Expansion	0.611111	Expansion	0.384615	none	0
OG0000080	Decrease	-1.66667	Decrease	-0.4	Decrease	-3	none	0
OG0000081	Decrease	-7	Expansion	0.7	none	0	Expansion	0.222222
OG0000082	none	0	none	0.142857	none	0	Decrease	-0.166667
OG0000083	Decrease	-6	none	0	Decrease	-1.33333	none	0
OG0000084	Decrease	-6	Decrease	0.666667	Decrease	-2.5	Decrease	-4.66667
OG0000085	none	0	Expansion	0.222222	none	0	none	0
OG0000086	none	0	none	0	Decrease	-0.6	none	0
OG0000088	Expansion	0.416667	Expansion	0.25	Decrease	-0.75	Decrease	-1.33333
OG0000089	Expansion	0.416667	none	0.2	Expansion	0.3	none	0
OG0000090	none	0	Decrease	0.666667	Decrease	-0.166667	Decrease	-1.42857
OG0000091	Decrease	-5	Expansion	0.681818	Decrease	-2	Expansion	0.461538
OG0000094	none	0	Expansion	0.533333	none	0	Expansion	0.461538
OG0000095	none	0	Decrease	-0.2	none	0	Decrease	-0.166667
OG0000096	Decrease	-2.5	none	0.5	Decrease	-1.33333	none	0
OG0000098	Decrease	-6	none	0.882353	Decrease	-2.5	Decrease	-0.416667
OG0000099	Decrease	-1	Decrease	-0.4	Decrease	-0.2	Decrease	-0.166667
OG0000100	Decrease	-2	Decrease	-0.166667	Expansion	0.833333	Expansion	0.125
OG0000101	Decrease	-0.166667	Decrease	0	Decrease	-0.4	Decrease	-0.4
OG0000102	Decrease	-2.5	Decrease	-0.2	Decrease	-1.33333	Decrease	-1
OG0000103	none	0	Decrease	-0.2	none	0	none	0
OG0000104	none	0	Decrease	0.666667	none	0	Decrease	-1.42857
OG0000105	Expansion	0.142857	Decrease	-0.166667	none	0	none	0
OG0000107	Expansion	0.571429	Decrease	-0.166667	Expansion	0.5	Decrease	-0.4
OG0000109	Expansion	0.125	none	0	none	0	none	0
OG0000110	none	0	Decrease	0.142857	none	0	Decrease	-1
OG0000111	Decrease	-2.5	none	0	Decrease	-0.75	Decrease	-0.5
OG0000113	Decrease	-2.5	Decrease	0.75	Decrease	-1.33333	Decrease	-0.0625
OG0000115	Decrease	-2	none	0.583333	Expansion	0.4	none	0
OG0000116	Expansion	0.125	Decrease	-0.25	none	0	none	0
OG0000117	none	0	Decrease	-0.2	none	0	Decrease	-1
OG0000118	none	0	none	-0.5	none	0	none	0
OG0000120	none	0	Decrease	0.666667	none	0	Decrease	-2.4
OG0000123	Decrease	-0.166667	none	0	Decrease	-0.4	none	0
OG0000125	Expansion	0.666667	none	0	Expansion	0.6	none	0
OG0000126	Decrease	-5	Decrease	0.8	Decrease	-2	none	0
OG0000127	none	0	Expansion	0.25	none	0	none	0
OG0000128	Decrease	-0.2	Expansion	0.333333	Decrease	-1	Decrease	-0.2
OG0000129	Decrease	-0.4	Decrease	-2	Decrease	-0.166667	Decrease	-0.2
OG0000130	none	0	Decrease	-0.2	none	0	Decrease	-1
OG0000132	Decrease	-1	none	0.882353	Decrease	-2	Decrease	-0.7
OG0000133	none	0	Expansion	0.4	Expansion	0.714286	Expansion	0.454545
OG0000134	none	0	none	0	none	0	Decrease	-0.2
OG0000135	none	0	Decrease	-0.5	Expansion	0.125	none	0
OG0000136	Decrease	-2	Decrease	-0.5	Decrease	-1	Expansion	0.142857
OG0000137	Decrease	-4	Expansion	0.4	Decrease	-0.25	Expansion	0.142857
OG0000138	Decrease	-2	Decrease	0.846154	Decrease	-0.5	Decrease	-0.7
OG0000139	Expansion	0.333333	Expansion	0.142857	Expansion	0.666667	Expansion	0.25
OG0000142	Decrease	-1.33333	none	0	Decrease	-0.75	Decrease	-0.2
OG0000143	Expansion	0.142857	Decrease	-0.5	none	0	Decrease	-0.2
OG0000145	Expansion	0.166667	Decrease	-0.2	none	0	none	0
OG0000146	Expansion	0.333333	Decrease	0.333333	Decrease	-0.2	Decrease	-3.25
OG0000147	Expansion	0.666667	none	0.166667	Expansion	0.6	none	0
OG0000148	Decrease	-0.5	none	-0.25	Decrease	-1	Expansion	0.428571
OG0000150	Expansion	0.4	Decrease	-0.5	Decrease	-0.2	none	0
OG0000151	none	0	Decrease	-0.5	none	0	Decrease	-2
OG0000152	Decrease	-0.2	none	0	Decrease	-1	none	0
OG0000153	none	0	Expansion	0.583333	Decrease	-1	Expansion	0.142857
OG0000154	none	0	Expansion	0	none	0	Expansion	0.333333
OG0000156	Expansion	0.142857	none	0	Decrease	-0.2	none	0
OG0000157	Decrease	-1.25	Decrease	-0.5	Decrease	-0.8	Expansion	0.142857
OG0000158	Decrease	-1	Expansion	0.25	Decrease	-2	Expansion	0.142857
OG0000160	Decrease	-0.666667	Expansion	0.285714	Decrease	-1.5	Expansion	0.333333
OG0000162	Expansion	0.25	Expansion	0.166667	none	0	Decrease	-0.25
OG0000163	none	0	Decrease	-1	none	0	Decrease	-0.2
OG0000164	Expansion	0.142857	Decrease	-0.2	Expansion	0.333333	Decrease	-1
OG0000166	Decrease	-1.5	none	0.222222	Decrease	-4	none	0
OG0000167	Decrease	-5	Expansion	0.642857	Decrease	-2	Expansion	0.444444
OG0000168	Expansion	0.625	none	0	Expansion	0.25	none	0
OG0000169	none	0	none	-0.25	Decrease	-0.2	none	0
OG0000171	Expansion	0.166667	none	0	none	0	none	0
OG0000173	Decrease	-5	Expansion	0.666667	Decrease	-1	Expansion	0.5
OG0000174	none	0	Expansion	0.5	none	0	Expansion	0.666667
OG0000176	Expansion	0.285714	none	-0.25	Expansion	0.166667	Expansion	0.2
OG0000177	none	0	Expansion	0.166667	none	0	none	0
OG0000178	Decrease	-0.8	Decrease	-0.5	Decrease	-1.25	Expansion	0.5
OG0000179	none	0	Decrease	-4	none	0	none	0
OG0000182	none	0	none	0	Decrease	-0.666667	none	0
OG0000183	Expansion	0.5	Decrease	-0.666667	Expansion	0.4	Decrease	-0.25
OG0000184	none	0	Expansion	0.769231	none	0	Expansion	0.25
OG0000185	Decrease	-2	Decrease	-0.25	Decrease	-1.25	Expansion	0.375
OG0000186	none	0	none	0	none	0	Expansion	0.166667
OG0000188	none	0	Decrease	-0.25	none	0	Expansion	0.166667
OG0000189	Expansion	0.25	none	0	Decrease	-0.5	none	0
OG0000192	none	0	Decrease	-0.25	none	0	Expansion	0.166667
OG0000194	Decrease	-4	Expansion	0.666667	Decrease	-1.5	Expansion	0.5
OG0000199	Expansion	0.444444	Decrease	-1.5	Expansion	0.166667	Decrease	-0.25
OG0000204	Decrease	-4	Expansion	0.375	Decrease	-0.666667	Expansion	0.583333
OG0000205	Expansion	0.166667	Expansion	0.285714	Decrease	-0.666667	none	0
OG0000206	none	0	Decrease	-0.25	none	0	Expansion	0.285714
OG0000207	Decrease	-0.2	Expansion	0.2	Decrease	-0.5	Decrease	-0.333333
OG0000208	none	0	none	0	none	0	Decrease	-0.25
OG0000210	Decrease	-4	Expansion	0.615385	Decrease	-0.666667	Expansion	0.5
OG0000211	none	0	Decrease	-0.25	none	0	none	0
OG0000212	Expansion	0.25	none	0	Expansion	0.4	none	0
OG0000215	none	0	none	0	none	0	Expansion	0.2
OG0000216	Expansion	0.285714	Decrease	-0.666667	Expansion	0.166667	Decrease	-0.25
OG0000217	Expansion	0.285714	none	0	Decrease	-0.25	Decrease	-0.666667
OG0000219	none	0	Expansion	0.166667	none	0	none	0
OG0000220	none	0	none	0	Decrease	-0.25	none	0
OG0000221	none	0	none	0	Decrease	-0.25	none	0
OG0000222	Decrease	-4	Decrease	-1	Decrease	-1.5	none	0
OG0000225	none	0	none	0	none	0	Decrease	-0.25
OG0000226	Expansion	0.2	none	0	none	0	none	0
OG0000227	none	0	none	0	none	0	Decrease	-0.25
OG0000228	Decrease	-0.25	Decrease	-0.25	Decrease	-0.666667	Decrease	-0.666667
OG0000229	none	0	Expansion	0.2	none	0	Expansion	0.5
OG0000230	Decrease	-4	Expansion	0.6875	Decrease	-1.5	Expansion	0.2
OG0000231	Decrease	-1.5	Expansion	0.285714	Expansion	0.285714	none	0
OG0000232	Decrease	-1	Expansion	0.5	none	0	Expansion	0.375
OG0000233	none	0	Decrease	-0.25	none	0	Decrease	-0.666667
OG0000234	none	0	Decrease	-0.25	none	0	none	0
OG0000236	Expansion	0.285714	none	0	none	0	none	0
OG0000237	Decrease	-1.5	Expansion	0.375	Decrease	-4	Expansion	0.615385
OG0000238	none	0	Decrease	-0.25	none	0	Expansion	0.285714
OG0000239	none	0	Expansion	0.166667	none	0	Decrease	-0.666667
OG0000240	none	0	Decrease	-0.25	none	0	none	0
OG0000241	none	0	none	-0.25	none	0	Expansion	0.2
OG0000242	none	0	none	0	none	0	Expansion	0.2
OG0000243	Expansion	0.166667	none	-1.5	none	0	none	0
OG0000244	Expansion	0.6	none	0	Expansion	0.5	none	0
OG0000245	none	0	Decrease	-0.25	none	0	none	0
OG0000246	Expansion	0.333333	none	0	Expansion	0.2	none	0
OG0000247	none	0	none	0	Decrease	-0.25	none	0
OG0000248	none	0	Expansion	0.2	none	0	none	0
OG0000249	none	0	Expansion	-0.25	none	0	Expansion	0.6
OG0000252	none	0	none	0	none	0	Decrease	-0.25
OG0000253	none	0	Decrease	-0.25	Decrease	-0.25	none	0
OG0000254	Decrease	-1	none	0	Decrease	-3	none	0
OG0000255	Decrease	-1.5	none	0.375	Decrease	-0.666667	none	0
OG0000256	none	0	Expansion	0.555556	none	0	Expansion	0.333333
OG0000257	none	0	Expansion	0.166667	none	0	Expansion	0.6
OG0000258	none	0	Decrease	-0.666667	Decrease	-0.25	none	0
OG0000259	none	0	Decrease	-0.25	Decrease	-0.666667	none	0
OG0000260	none	0	none	0	Decrease	-1	none	0
OG0000261	none	0	Decrease	0.166667	none	0	Decrease	-0.142857
OG0000262	none	0	Expansion	0.2	none	0	Decrease	-1
OG0000264	none	0	Decrease	-1.5	none	0	Expansion	0.166667
OG0000266	Expansion	0.2	none	0.2	none	0	none	0
OG0000267	Expansion	0.5	none	0	Expansion	0.4	none	0
OG0000270	none	0	Decrease	-0.25	none	0	none	0
OG0000271	none	0	Decrease	-0.25	none	0	Expansion	0.285714
OG0000272	Decrease	-1	none	-2.5	Decrease	-0.333333	none	0
OG0000273	none	0	none	0	none	0	Decrease	-0.333333
OG0000274	none	0	none	0.2	Decrease	-0.666667	none	0
OG0000275	Decrease	-0.2	Expansion	0	Decrease	-2	Expansion	0.4
OG0000276	none	0	none	0	Decrease	-0.25	Decrease	-0.25
OG0000277	Expansion	0.6	none	0	none	0	Decrease	-4
OG0000278	Decrease	-0.333333	Expansion	0	Decrease	-1	none	0
OG0000280	none	0	none	0.2	none	0	Decrease	-0.25
OG0000281	none	0	Expansion	0	none	0	Expansion	0.4
OG0000283	none	0	Decrease	-0.666667	none	0	Decrease	-0.25
OG0000284	Expansion	0.6	none	-2.5	Decrease	-0.333333	Decrease	-1
OG0000285	Decrease	-0.25	Expansion	0.2	Decrease	-0.666667	none	0
OG0000286	Decrease	-0.333333	none	0	Decrease	-1	none	0
OG0000288	none	0	none	0.166667	none	0	none	0
OG0000290	none	0	none	0	Expansion	0.333333	none	0
OG0000291	none	0	Decrease	-1	none	0	none	0
OG0000292	Decrease	-1	none	0	Decrease	-3	Decrease	-1.5
OG0000293	Decrease	-0.25	Expansion	0.2	Decrease	-0.666667	none	0
OG0000296	none	0	Expansion	0.25	Decrease	-0.5	Decrease	-0.5
OG0000299	none	0	Decrease	-0.25	none	0	none	0
OG0000300	none	0	none	0	none	0	Decrease	-0.333333
OG0000301	Decrease	-0.666667	none	0	Decrease	-0.25	none	0
OG0000302	Decrease	-0.5	none	0	Decrease	-0.2	Decrease	-0.5
OG0000306	none	0	Expansion	0.333333	none	0	Expansion	0.2
OG0000307	none	0	none	-0.25	Decrease	-0.333333	Expansion	0.2
OG0000308	Decrease	-0.25	none	0	none	0	none	0
OG0000310	none	0	none	0	none	0	Decrease	-0.25
OG0000311	Expansion	0.142857	Expansion	0.25	Decrease	-1	none	0
OG0000313	none	0	Expansion	0.6	none	0	Expansion	0.5
OG0000314	none	0	none	0	Expansion	0.2	none	0
OG0000315	Expansion	0.375	Expansion	0.333333	Decrease	-0.666667	Decrease	-0.333333
OG0000319	none	0	Decrease	-0.25	none	0	none	0
OG0000320	none	0	none	0	none	0	Expansion	0.4
OG0000321	none	0	none	-0.5	none	0	none	0
OG0000326	Decrease	-0.25	none	0	Decrease	-1.5	Decrease	-0.25
OG0000327	Expansion	0.2	none	0	none	0	Expansion	0.25
OG0000328	none	0	none	-0.5	none	0	Expansion	0.333333
OG0000329	Expansion	0.2	none	-0.333333	Expansion	0.333333	none	0
OG0000330	Expansion	0.285714	none	0	Decrease	-0.666667	Decrease	-0.333333
OG0000331	none	0	Decrease	-0.333333	none	0	none	0
OG0000332	Expansion	0.375	Decrease	-1.5	none	0	Decrease	-0.25
OG0000333	none	0	Expansion	0.25	Decrease	-0.333333	none	0
OG0000334	Expansion	0.2	Expansion	0	none	0	Expansion	0.5
OG0000335	Expansion	0.2	none	0	Decrease	-0.333333	none	0
OG0000336	none	0	none	0	Decrease	-0.25	none	0
OG0000337	Expansion	0.428571	none	0.6	Expansion	0.2	none	0
OG0000338	Decrease	-0.25	Decrease	-1.5	Decrease	-0.666667	Expansion	0.166667
OG0000339	Expansion	0.2	none	0	none	0	Expansion	0.4
OG0000340	Expansion	0.333333	Decrease	-2	Decrease	-1	none	0
OG0000352	none	0	Expansion	0.2	none	0	Decrease	-0.333333
OG0000354	none	0	Expansion	0	none	0	Expansion	0.4
OG0000358	Expansion	0.6	none	0	Expansion	0.5	none	0
OG0000360	none	0	Expansion	0	none	0	Expansion	0.4
OG0000362	none	0	Decrease	-0.333333	Expansion	0.333333	Decrease	-1
OG0000363	Expansion	0.2	none	0	none	0	none	0
OG0000364	Expansion	0.5	none	0	Expansion	0.333333	Expansion	0.2
OG0000365	Decrease	-1	Decrease	-1	none	0	Expansion	0.555556
OG0000371	Expansion	0.714286	none	0	Expansion	0.666667	Decrease	-0.333333
OG0000375	Expansion	0.2	none	0	none	0	Decrease	-0.333333
OG0000376	Decrease	-3	Expansion	0.692308	Decrease	-1	Decrease	-1
OG0000377	Expansion	0.6	Decrease	-0.333333	none	0	Expansion	0.2
OG0000378	none	0	none	0	Decrease	-0.333333	none	0
OG0000379	none	0	none	0	Expansion	0.2	none	0
OG0000382	none	0	Decrease	-1	Expansion	0.2	none	0
OG0000393	Expansion	0.2	none	0	none	0	Decrease	-1
OG0000395	none	0	Decrease	-0.333333	Expansion	0.2	none	0
OG0000399	none	0	none	-1.5	none	0	none	0
OG0000405	Expansion	0.6	none	0	Expansion	0.333333	none	0
OG0000406	Expansion	0.333333	Decrease	-1	Expansion	0.2	Decrease	-0.333333
OG0000407	Expansion	0.2	none	0	Decrease	-0.333333	Decrease	-0.333333
OG0000409	none	0	Decrease	-1	none	0	none	0
OG0000411	none	0	none	0	none	0	Expansion	0.2
OG0000415	none	0	Decrease	-1	none	0	Decrease	-0.333333
OG0000416	Expansion	0.2	none	0	none	0	Expansion	0.333333
OG0000417	none	0	Expansion	0.2	Decrease	-0.333333	none	0
OG0000419	none	0	Expansion	0.2	none	0	none	0
OG0000420	Expansion	0.2	none	0	Decrease	-0.333333	Decrease	-3
OG0000421	Decrease	-0.2	Decrease	-0.333333	Expansion	0.25	Decrease	-1
OG0000422	Decrease	-0.333333	none	0	Decrease	-1	none	0
OG0000423	none	0	none	0	none	0	Decrease	-1
OG0000424	none	0	none	0	none	0	Expansion	0.2
OG0000425	none	0	Decrease	-1	none	0	Decrease	-0.333333
OG0000426	none	0	Expansion	0.2	none	0	Decrease	-1
OG0000428	Decrease	-0.5	none	0	Decrease	-0.2	Decrease	-0.333333
OG0000430	Decrease	-0.25	none	0	Decrease	-0.666667	none	0
OG0000431	none	0	none	0	none	0	none	0
OG0000432	none	0	none	0	none	0	Decrease	-0.333333
OG0000433	none	0	none	0	none	0	Decrease	-0.333333
OG0000434	none	0	Decrease	-0.333333	none	0	none	0
OG0000435	none	0	Decrease	-0.333333	none	0	none	0
OG0000436	Decrease	-0.25	none	0	Decrease	-0.666667	none	0
OG0000437	Decrease	-1.5	Decrease	0	Decrease	-4	none	0
OG0000439	none	0	Expansion	0.333333	none	0	Expansion	0.2
OG0000441	none	0	Decrease	-0.333333	none	0	none	0
OG0000443	none	0	Decrease	-0.333333	none	0	none	0
OG0000444	none	0	none	0.25	none	0	Decrease	-0.333333
OG0000447	Expansion	0.6	none	0	Expansion	0.5	none	0
OG0000448	none	0	none	-0.333333	none	0	none	0
OG0000449	none	0	none	0	none	0	Expansion	0.2
OG0000450	none	0	Decrease	-0.333333	none	0	none	0
OG0000451	Expansion	0.5	none	0	Expansion	0.333333	none	0
OG0000452	none	0	Decrease	0	none	0	none	0
OG0000454	Expansion	0.4	none	0	Expansion	0.25	none	0
OG0000457	none	0	Decrease	-0.333333	none	0	none	0
OG0000459	none	0	Decrease	-0.5	Decrease	-3	Expansion	0.2
OG0000461	none	0	Decrease	-0.333333	none	0	none	0
OG0000462	none	0	none	0	Decrease	-0.333333	Decrease	-0.333333
OG0000463	Expansion	0.25	none	0	none	0	none	0
OG0000464	Decrease	-0.25	none	0	Decrease	-0.666667	none	0
OG0000465	none	0	Decrease	0	none	0	none	0
OG0000467	Decrease	-0.333333	Expansion	0.2	Decrease	-1	none	0
OG0000470	none	0	Decrease	-0.333333	none	0	none	0
OG0000472	none	0	Decrease	-0.333333	none	0	none	0
OG0000473	none	0	Decrease	0	none	0	none	0
OG0000475	none	0	Expansion	0.2	none	0	none	0
OG0000477	none	0	Expansion	0.2	Decrease	-0.333333	none	0
OG0000479	none	0	Decrease	0	Decrease	-0.333333	Expansion	0.2
OG0000480	none	0	Decrease	-0.333333	none	0	Expansion	0.2
OG0000481	none	0	Decrease	-0.333333	none	0	none	0
OG0000482	none	0	Decrease	-0.333333	none	0	none	0
OG0000483	none	0	none	-0.333333	Decrease	-0.333333	Decrease	-0.5
OG0000485	none	0	none	0	none	0	Decrease	-0.333333
OG0000486	Expansion	0.2	none	0.25	Decrease	-0.333333	Decrease	-0.333333
OG0000488	none	0	Decrease	-0.333333	none	0	none	0
OG0000489	none	0	Decrease	-0.333333	none	0	none	0
OG0000490	none	0	Expansion	0.2	none	0	none	0
OG0000491	none	0	none	0	none	0	Decrease	-0.333333
OG0000492	Expansion	0.2	none	0.25	none	0	Decrease	-0.333333
OG0000494	Expansion	0.2	Decrease	-1	none	0	none	0
OG0000498	Decrease	-0.333333	none	0	Decrease	-3	Decrease	-1
OG0000499	none	0	Expansion	0.2	none	0	Decrease	-0.333333
OG0000503	none	0	none	0	none	0	Expansion	0.333333
OG0000504	none	0	Decrease	-0.333333	none	0	Decrease	-1
OG0000505	Decrease	-2	Expansion	0.666667	Decrease	-0.5	Decrease	-0.333333
OG0000506	none	0	none	0	none	0	Expansion	0.25
OG0000507	Decrease	-1	none	0.25	Decrease	-0.333333	Decrease	-0.333333
OG0000509	Expansion	0.5	Decrease	-0.333333	Expansion	0.333333	none	0
OG0000510	Decrease	-0.666667	Decrease	-0.333333	Decrease	-0.25	none	0
OG0000511	none	0	none	0	none	0	Decrease	-3
OG0000513	none	0	none	0	Decrease	-1	none	0
OG0000514	none	0	none	0	none	0	Decrease	-0.333333
OG0000515	Expansion	0.5	none	0	Expansion	0.333333	none	0
OG0000516	none	0	none	0	none	0	Decrease	-0.333333
OG0000517	Expansion	0.5	Decrease	-0.333333	Expansion	0.333333	none	0
OG0000518	none	0	Decrease	-0.333333	none	0	none	0
OG0000520	none	0	Expansion	0.333333	none	0	none	0
OG0000521	none	0	none	0	none	0	Decrease	-0.333333
OG0000524	none	0	Decrease	-0.333333	none	0	none	0
OG0000525	none	0	none	0	Decrease	-0.333333	Decrease	-0.333333
OG0000526	none	0	Decrease	-1	none	0	none	0
OG0000527	none	0	none	-1.5	none	0	none	0
OG0000528	none	0	Expansion	0.2	none	0	none	0
OG0000529	none	0	Expansion	0.333333	none	0	Decrease	-0.5
OG0000530	Decrease	-0.666667	none	0	Decrease	-0.25	none	0
OG0000531	none	0	none	0	none	0	Decrease	-1
OG0000532	none	0	none	0	none	0	Decrease	-0.333333
OG0000533	none	0	Expansion	-0.25	none	0	Expansion	0.333333
OG0000535	Decrease	-2	Expansion	0.2	Expansion	0.4	Expansion	0.571429
OG0000536	none	0	Decrease	-0.333333	none	0	none	0
OG0000538	none	0	Decrease	-0.333333	none	0	Decrease	-1
OG0000541	none	0	Decrease	-0.333333	none	0	none	0
OG0000543	none	0	Decrease	-0.333333	none	0	none	0
OG0000544	none	0	Expansion	0.2	Decrease	-0.333333	none	0
OG0000546	none	0	Decrease	-1	none	0	Expansion	0.2
OG0000547	none	0	Decrease	-0.333333	none	0	none	0
OG0000548	none	0	none	-0.333333	none	0	Decrease	-0.5
OG0000549	none	0	none	0	Decrease	-0.333333	none	0
OG0000550	none	0	Expansion	0.333333	none	0	none	0
OG0000551	none	0	Expansion	0	none	0	none	0
OG0000552	none	0	Decrease	-0.333333	none	0	none	0
OG0000553	none	0	Decrease	-0.333333	none	0	Expansion	0.2
OG0000554	Expansion	0.5	none	0	Expansion	0.2	none	0
OG0000555	none	0	Decrease	-0.333333	Decrease	-0.333333	none	0
OG0000557	Decrease	-1	none	0	none	0	none	0
OG0000558	Decrease	-0.666667	none	0	Decrease	-1.5	none	0
OG0000560	none	0	Expansion	0.6	none	0	none	0
OG0000561	none	0	Decrease	-1	none	0	none	0
OG0000562	none	0	none	-0.5	none	0	none	0
OG0000563	Expansion	0.333333	Decrease	-0.333333	Expansion	0.2	none	0
OG0000567	none	0	none	0	none	0	Decrease	-0.333333
OG0000568	none	0	Expansion	0	none	0	none	0
OG0000570	Decrease	-0.333333	none	-1	none	0	none	0
OG0000571	none	0	none	-0.333333	Decrease	-0.333333	none	0
OG0000572	none	0	none	0.2	none	0	none	0
OG0000573	none	0	Decrease	-3	Decrease	-1	Expansion	0.333333
OG0000575	Expansion	0.25	none	-0.333333	none	0	none	0
OG0000576	none	0	Decrease	-0.333333	none	0	none	0
OG0000577	none	0	none	-0.333333	Decrease	-0.333333	none	0
OG0000578	Decrease	-0.333333	Expansion	0	Decrease	-1	none	0
OG0000579	Decrease	-2	none	0.2	Decrease	-0.5	Decrease	-4
OG0000580	none	0	Expansion	0.5	Decrease	-0.333333	Decrease	-0.333333
OG0000581	Decrease	-0.5	Expansion	0.428571	Expansion	0.25	Expansion	0.4
OG0000582	Decrease	-0.5	none	0	none	0	Expansion	0.2
OG0000583	none	0	none	0	Decrease	-1	none	0
OG0000587	Expansion	0.25	none	-0.333333	none	0	Expansion	0.25
OG0000589	none	0	Decrease	-1	Decrease	-0.333333	none	0
OG0000590	Decrease	-3	none	-0.25	Decrease	-1	none	0
OG0000591	none	0	none	-0.333333	Expansion	0.4	Expansion	0.25
OG0000592	none	0	Decrease	-1	none	0	Decrease	-0.333333
OG0000593	none	0	none	-0.333333	none	0	Expansion	0.25
OG0000595	Decrease	-4	Expansion	0.4	Decrease	-1.5	Expansion	0.7
OG0000597	none	0	none	-0.25	none	0	Decrease	-1
OG0000598	Expansion	0.25	none	-0.333333	none	0	none	0
OG0000599	Decrease	-0.5	Decrease	-0.333333	Decrease	-2	Decrease	-1
OG0000601	Expansion	0.285714	none	0	none	0	none	0
OG0000602	none	0	Expansion	0.5	none	0	Expansion	0.4
OG0000603	Expansion	0.25	none	-0.333333	none	0	none	0
OG0000604	none	0	Expansion	0.2	none	0	none	0
OG0000605	Decrease	-0.5	none	0	Decrease	-2	Decrease	-1
OG0000606	none	0	none	0	none	0	Expansion	0.25
OG0000607	none	0	Expansion	0.6	none	0	Expansion	0.5
OG0000608	Expansion	0.5	none	0	Expansion	0.333333	Expansion	0.25
OG0000609	none	0	none	0	Expansion	0.5	none	0
OG0000610	none	0	Expansion	0.2	none	0	Expansion	0.25
OG0000611	Expansion	0.4	none	0	Expansion	0.25	none	0
OG0000613	none	0	none	0	Decrease	-2	Decrease	-0.5
OG0000614	Expansion	0.5	none	0.25	Expansion	0.333333	none	0
OG0000617	none	0	none	0	Decrease	-0.5	none	0
OG0000618	none	0	Expansion	0.2	none	0	Expansion	0.25
OG0000619	Expansion	0.4	Expansion	0.25	none	0	none	0
OG0000622	Expansion	0.5	none	-0.333333	Expansion	0.333333	none	0
OG0000623	none	0	none	-0.333333	Decrease	-0.333333	none	0
OG0000624	none	0	Decrease	-0.333333	none	0	none	0
OG0000625	Expansion	0.25	none	-0.333333	none	0	Expansion	0.25
OG0000627	none	0	Decrease	-0.333333	Expansion	0.25	none	0
OG0000628	Expansion	0.5	none	-1	Expansion	0.333333	none	0
OG0000629	Expansion	0.2	none	-0.333333	Decrease	-1	Decrease	-0.5
OG0000630	Expansion	0.25	Decrease	-1	none	0	none	0
OG0000631	none	0	none	-0.333333	none	0	Expansion	0.25
OG0000632	Expansion	0.2	none	0	none	0	none	0
OG0000633	none	0	Decrease	-0.333333	none	0	Decrease	-1
OG0000635	Expansion	0.5	none	-1	Expansion	0.333333	Expansion	0.5
OG0000639	Expansion	0.5	Decrease	-1	none	0	none	0
OG0000640	Expansion	0.25	none	0	none	0	none	0
OG0000641	Decrease	-1	Decrease	-3	Decrease	-0.333333	Decrease	-0.5
OG0000642	Expansion	0.2	Decrease	-2	none	0	Expansion	0.25
OG0000643	none	0	Expansion	0.333333	none	0	none	0
OG0000644	Expansion	0.5	Expansion	0	none	0	none	0
OG0000645	Decrease	-0.333333	Expansion	0	none	0	Decrease	-0.5
OG0000647	none	0	Expansion	0.2	none	0	none	0
OG0000648	none	0	Decrease	-0.5	none	0	Expansion	0.25
OG0000649	none	0	Decrease	-1	none	0	none	0
OG0000651	none	0	none	0	none	0	none	0
OG0000653	none	0	none	-0.333333	none	0	Decrease	-0.5
OG0000654	none	0	none	0	Decrease	-0.333333	none	0
OG0000655	Decrease	-0.333333	Decrease	-1	Decrease	-3	Decrease	-0.333333
OG0000660	Decrease	-0.333333	none	0	none	0	Expansion	0.25
OG0000662	none	0	Decrease	-0.5	Decrease	-1	Expansion	0.25
OG0000663	none	0	none	0	none	0	none	0
OG0000665	none	0	Decrease	-1	none	0	Expansion	0.666667
OG0000667	Decrease	-0.333333	Expansion	0.5	Decrease	-3	none	0
OG0000668	none	0	Decrease	0	none	0	none	0
OG0000669	Decrease	-0.333333	none	0	none	0	none	0
OG0000671	Expansion	0.333333	none	0	none	0	Expansion	0.2
OG0000672	Expansion	0.2	none	0.25	Decrease	-0.333333	none	0
OG0000673	Expansion	0.333333	Expansion	0	none	0	none	0
OG0000674	none	0	none	0	Decrease	-0.333333	Expansion	0.25
OG0000675	none	0	none	0.25	none	0	Expansion	0.333333
OG0000676	none	0	Decrease	-0.5	none	0	Expansion	0.4
OG0000677	Expansion	0.333333	none	0	none	0	none	0
OG0000678	Decrease	-0.333333	none	0.25	Decrease	-1	Decrease	-1
OG0000679	Expansion	0.5	none	-0.333333	none	0	Expansion	0.25
OG0000680	none	0	none	0	Decrease	-0.333333	none	0
OG0000683	none	0	none	0	Expansion	0.333333	none	0
OG0000684	Decrease	-0.333333	Expansion	0.4	none	0	Decrease	-0.333333
OG0000685	Expansion	0.5	none	-0.333333	Expansion	0.333333	Expansion	0.25
OG0000686	none	0	none	0	Decrease	-0.333333	none	0
OG0000687	none	0	none	0	none	0	Expansion	0.4
OG0000688	none	0	Expansion	0.25	none	0	Expansion	0.4
OG0000689	Decrease	-1	Decrease	-0.333333	none	0	Decrease	-1
OG0000693	Expansion	0.5	none	0	Expansion	0.333333	Expansion	0.25
OG0000695	Expansion	0.5	none	0.25	none	0	none	0
OG0000699	Expansion	0.333333	none	0.25	Expansion	0.5	none	0
OG0000700	none	0	Decrease	-0.5	none	0	none	0
OG0000701	Expansion	0.714286	Decrease	-0.5	Expansion	0.5	none	0
OG0000702	none	0	Expansion	0.25	none	0	Decrease	-0.5
OG0000703	none	0	Decrease	0	none	0	none	0
OG0000704	none	0	none	-1.5	none	0	none	0
OG0000705	none	0	none	0.25	none	0	Decrease	-0.333333
OG0000706	none	0	none	0.25	none	0	Decrease	-0.333333
OG0000707	none	0	none	0	none	0	none	0
OG0000709	Decrease	-0.333333	none	0	Decrease	-1	none	0
OG0000710	none	0	Expansion	-0.666667	none	0	Expansion	0.6
OG0000713	Decrease	-0.5	none	0	Expansion	0.25	Decrease	-0.5
OG0000714	Decrease	-2	Decrease	0	Decrease	-0.5	Expansion	0.666667
OG0000718	none	0	none	0	Decrease	-0.333333	Expansion	0.25
OG0000720	Expansion	0.4	Decrease	0	Expansion	0.25	Expansion	0.2
OG0000721	none	0	none	0	none	0	Expansion	0.4
OG0000723	none	0	Decrease	-0.5	none	0	none	0
OG0000724	none	0	Expansion	0.25	none	0	Decrease	-2
OG0000725	Decrease	-0.666667	Expansion	0	Decrease	-0.25	Expansion	0.5
OG0000726	none	0	none	0	none	0	none	0
OG0000728	none	0	none	0	Decrease	-0.333333	none	0
OG0000729	Expansion	0.5	Decrease	-0.5	Expansion	0.333333	none	0
OG0000730	none	0	none	0	none	0	Expansion	0.4
OG0000731	none	0	none	-0.5	none	0	Expansion	0.5
OG0000732	none	0	none	0	none	0	Decrease	-1
OG0000733	none	0	none	-0.333333	none	0	Expansion	0.25
OG0000734	Decrease	-0.333333	none	0	Decrease	-1	Expansion	0.25
OG0000735	Expansion	0.333333	none	0	Decrease	-1	Decrease	-0.5
OG0000736	none	0	Expansion	0.25	none	0	none	0
OG0000737	none	0	Expansion	0.25	none	0	Expansion	0.333333
OG0000738	none	0	none	0	none	0	Decrease	-0.333333
OG0000739	Decrease	-0.5	none	-0.333333	Decrease	-2	Expansion	0.4
OG0000740	Decrease	-0.333333	none	0.25	Decrease	-1	none	0
OG0000741	none	0	Expansion	0.25	none	0	none	0
OG0000742	none	0	none	0	none	0	Decrease	-0.5
OG0000743	Decrease	-2	none	-0.5	Decrease	-0.5	Expansion	0.714286
OG0000744	none	0	none	0	none	0	Decrease	-0.333333
OG0000745	none	0	Expansion	0	none	0	none	0
OG0000746	none	0	none	0	Decrease	-0.333333	none	0
OG0000748	none	0	Expansion	0.25	none	0	none	0
OG0000750	Expansion	0.25	none	0	none	0	none	0
OG0000751	none	0	Expansion	0	none	0	none	0
OG0000753	none	0	Expansion	0.5	none	0	Expansion	0.25
OG0000755	none	0	none	0	none	0	Expansion	0.4
OG0000756	none	0	none	0	none	0	Expansion	0.25
OG0000758	none	0	Expansion	0.25	none	0	none	0
OG0000759	none	0	Expansion	0.25	none	0	none	0
OG0000761	Expansion	0.333333	Expansion	0.571429	none	0	none	0
OG0000762	none	0	none	0	none	0	Expansion	0.25
OG0000763	none	0	Expansion	0.25	none	0	none	0
OG0000768	Decrease	-1	Expansion	0.666667	Expansion	0.5	none	0
OG0000769	none	0	none	0	none	0	Decrease	-0.5
OG0000770	Expansion	0.333333	Decrease	-1	none	0	none	0
OG0000771	Expansion	0.25	none	0	Decrease	-0.5	Decrease	-0.5
OG0000772	none	0	none	0	none	0	Expansion	0.25
OG0000774	Expansion	0.5	Decrease	-0.5	Expansion	0.6	none	0
OG0000775	none	0	none	0	none	0	Decrease	-0.5
OG0000776	Expansion	0.6	none	0	Expansion	0.333333	none	0
OG0000777	none	0	none	0	none	0	Expansion	0.25
OG0000778	none	0	Decrease	-0.5	none	0	Expansion	0.25
OG0000781	Expansion	0.6	none	0	Expansion	0.5	Decrease	-0.5
OG0000782	Decrease	-0.333333	none	0	none	0	none	0
OG0000785	none	0	none	0	none	0	none	0
OG0000787	none	0	none	0	none	0	Expansion	0.25
OG0000789	none	0	none	0	Decrease	-0.5	none	0
OG0000790	none	0	Expansion	0.25	none	0	none	0
OG0000791	none	0	Decrease	0	none	0	none	0
OG0000794	none	0	none	0	Expansion	0.25	none	0
OG0000801	none	0	Decrease	-0.333333	none	0	Decrease	-1
OG0000802	none	0	none	0	Decrease	-0.5	Expansion	0.25
OG0000803	none	0	Decrease	-0.5	none	0	none	0
OG0000806	none	0	none	-0.5	none	0	none	0
OG0000808	none	0	none	0	none	0	none	0
OG0000811	none	0	Decrease	0	none	0	Decrease	-1
OG0000812	none	0	none	0	none	0	none	0
OG0000813	none	0	Expansion	0.571429	Decrease	-0.5	none	0
OG0000814	none	0	Expansion	0.25	none	0	none	0
OG0000815	none	0	none	0.25	none	0	Decrease	-0.333333
OG0000816	none	0	Expansion	0.25	none	0	none	0
OG0000817	Decrease	-0.333333	none	0	none	0	none	0
OG0000821	none	0	Decrease	-0.5	none	0	Decrease	-3
OG0000822	Decrease	-2	none	-0.333333	none	0	none	0
OG0000823	none	0	none	0	Decrease	-0.333333	Expansion	0.25
OG0000827	Expansion	0.25	Decrease	-0.5	none	0	none	0
OG0000828	Expansion	0.25	none	-1	none	0	none	0
OG0000829	none	0	none	0	none	0	Expansion	0.25
OG0000833	none	0	Decrease	0	none	0	none	0
OG0000834	none	0	Expansion	0	none	0	Expansion	0.333333
OG0000839	none	0	Decrease	0	none	0	none	0
OG0000841	none	0	Decrease	-0.5	none	0	none	0
OG0000842	none	0	Expansion	0.25	Decrease	-0.333333	Decrease	-0.5
OG0000843	none	0	Expansion	0.25	none	0	none	0
OG0000844	Decrease	-1	none	0	Decrease	-3	Expansion	0.25
OG0000846	none	0	Decrease	-0.5	none	0	none	0
OG0000850	none	0	Decrease	-0.5	none	0	Expansion	0.25
OG0000851	none	0	Decrease	-0.5	none	0	none	0
OG0000852	none	0	none	0	none	0	Expansion	0.25
OG0000855	none	0	none	0	none	0	Decrease	-0.5
OG0000857	none	0	Expansion	0.25	none	0	none	0
OG0000859	none	0	Decrease	-0.5	none	0	none	0
OG0000860	none	0	Decrease	-1	none	0	Decrease	-0.333333
OG0000861	none	0	Expansion	0.25	none	0	none	0
OG0000863	none	0	none	0	none	0	Decrease	-0.5
OG0000864	Expansion	0.25	none	-0.5	none	0	none	0
OG0000865	none	0	none	0	none	0	Decrease	-0.5
OG0000866	none	0	Decrease	-1	none	0	Decrease	-0.333333
OG0000868	none	0	none	0	none	0	Decrease	-0.5
OG0000869	none	0	none	0	Decrease	-0.333333	none	0
OG0000871	none	0	none	0	none	0	Decrease	-0.5
OG0000872	none	0	Decrease	-0.333333	none	0	none	0
OG0000873	Expansion	0.25	none	0	none	0	none	0
OG0000874	none	0	none	0	Expansion	0.5	none	0
OG0000875	none	0	none	0	none	0	Expansion	0.25
OG0000876	none	0	none	0	none	0	Expansion	0.4
OG0000877	Expansion	0.666667	none	0	Expansion	0.6	none	0
OG0000881	Expansion	0.333333	Decrease	-2	Expansion	0.5	Decrease	-0.5
OG0000882	Expansion	0.333333	none	0	Decrease	-1	Decrease	-0.5
OG0000883	Expansion	0.333333	Expansion	0.333333	Decrease	-1	none	0
OG0000884	Decrease	-0.5	none	0	Decrease	-2	none	0
OG0000886	Decrease	-1	none	0	Decrease	-2	none	0
OG0000907	none	0	none	0	Decrease	-0.5	none	0
OG0000910	Decrease	-0.5	none	-1	none	0	none	0
OG0000915	none	0	none	0	Expansion	0.25	Decrease	-0.5
OG0000917	none	0	Decrease	-0.5	Expansion	0.25	none	0
OG0000976	Expansion	0.25	none	0	none	0	none	0
OG0000978	none	0	none	0	Decrease	-0.5	none	0
OG0000989	none	0	Decrease	-0.5	none	0	none	0
OG0000990	Expansion	0.25	none	0	Decrease	-2	Expansion	0.25
OG0001011	none	0	Decrease	-0.5	none	0	none	0
OG0001030	none	0	Expansion	0.4	none	0	none	0
OG0001031	Decrease	-0.5	none	0	Expansion	0.625	none	0
OG0001037	none	0	Decrease	-0.5	none	0	none	0
OG0001049	none	0	none	0	Decrease	-0.5	none	0
OG0001086	none	0	none	0	none	0	Expansion	0.25
OG0001091	none	0	Expansion	0.25	none	0	none	0
OG0001092	none	0	Expansion	0.25	none	0	none	0
OG0001094	none	0	Expansion	0.25	none	0	none	0
OG0001096	Decrease	-2	Expansion	0.25	none	0	Expansion	0.4
OG0001097	none	0	none	0	none	0	Expansion	0.4
OG0001098	none	0	Decrease	-0.5	none	0	none	0
OG0001100	none	0	none	0	none	0	Expansion	0.4
OG0001104	none	0	none	0	none	0	Decrease	-0.5
OG0001203	none	0	Decrease	-0.5	none	0	none	0
OG0001206	none	0	none	0	none	0	Decrease	-0.5
OG0001227	none	0	Expansion	0.4	none	0	Decrease	-0.5
OG0001228	none	0	Expansion	0.25	Decrease	-0.5	none	0
OG0001233	none	0	none	0	none	0	Decrease	-0.5
OG0001246	none	0	none	0	Decrease	-0.5	none	0
OG0001261	none	0	Expansion	0.25	none	0	none	0
OG0001268	none	0	Decrease	-0.5	none	0	Expansion	0.25
OG0001290	Expansion	0.333333	Expansion	0	none	0	none	0
OG0001298	Expansion	0.25	none	-0.5	none	0	none	0
OG0001301	none	0	Expansion	0.4	none	0	Expansion	0.25
OG0001305	Expansion	0.25	none	0	none	0	none	0
OG0001311	none	0	Decrease	-0.5	none	0	none	0
OG0001315	none	0	Expansion	0.5	none	0	none	0
OG0001317	Expansion	0.25	none	0	Decrease	-0.5	Decrease	-2
OG0001321	none	0	Decrease	-0.5	none	0	none	0
OG0001322	none	0	Decrease	-0.5	none	0	Expansion	0.25
OG0001328	none	0	Decrease	-0.5	none	0	Expansion	0.25
OG0001360	Decrease	-0.5	none	0	Decrease	-2	Expansion	0.25
OG0001378	none	0	none	0.333333	none	0	Decrease	-0.5
OG0001380	none	0	none	0	none	0	Expansion	0.4
OG0001384	Expansion	0.25	none	0.333333	none	0	Decrease	-0.5
OG0001387	Decrease	-2	Expansion	0.25	Expansion	0.25	Expansion	0.571429
OG0001396	Expansion	0.25	Decrease	-0.5	none	0	Decrease	-2
OG0001402	Expansion	0.25	none	-1	Decrease	-0.5	none	0
OG0001405	Decrease	-0.5	none	0	Decrease	-2	none	0
OG0001409	Expansion	0.4	none	-1	none	0	Expansion	0.333333
OG0001411	none	0	none	0	none	0	Expansion	0.4
OG0001437	none	0	none	0	none	0	Decrease	-0.5
OG0001442	none	0	Decrease	-0.5	none	0	none	0
OG0001443	none	0	Decrease	-0.5	none	0	none	0
OG0001444	Expansion	0.25	Decrease	-0.5	none	0	Expansion	0.25
OG0001445	Decrease	-2	none	0	Decrease	-0.5	none	0
OG0001446	none	0	Expansion	0.25	none	0	Decrease	-0.5
OG0001466	none	0	none	0	Expansion	0.571429	none	0
OG0001475	none	0	none	0	Decrease	-0.5	none	0
OG0001482	Expansion	0.25	none	-0.5	none	0	none	0
OG0001485	none	0	Expansion	0.25	none	0	none	0
OG0001487	none	0	Expansion	0.25	none	0	Decrease	-0.5
OG0001489	none	0	Expansion	0.25	none	0	Expansion	0.4
OG0001492	none	0	Decrease	-0.5	none	0	Expansion	0.25
OG0001495	Decrease	-1	Expansion	0.25	none	0	Decrease	-2
OG0001500	none	0	none	0	Decrease	-0.5	Decrease	-0.5
OG0001510	none	0	none	0	none	0	Decrease	-0.5
OG0001520	none	0	Decrease	-0.5	none	0	Expansion	0.25
OG0001539	none	0	Decrease	-0.5	none	0	none	0
OG0001540	none	0	Decrease	-0.5	none	0	none	0
OG0001547	none	0	none	0	Decrease	-0.5	Expansion	0.4
OG0001562	none	0	none	-1	Decrease	-0.5	none	0
OG0001568	none	0	Expansion	-0.333333	Decrease	-0.5	Decrease	-1
OG0001569	none	0	Decrease	-0.5	none	0	none	0
OG0001570	Decrease	-0.5	none	0	none	0	Decrease	-0.5
OG0001573	Expansion	0.25	none	-0.5	none	0	none	0
OG0001574	none	0	none	-1	Decrease	-2	Expansion	0.333333
OG0001576	none	0	Decrease	-0.5	none	0	Expansion	0.25
OG0001579	none	0	Decrease	-0.5	none	0	none	0
OG0001582	none	0	Decrease	-0.5	none	0	Expansion	0.4
OG0001583	none	0	Decrease	-0.5	none	0	none	0
OG0001584	none	0	none	0	none	0	Expansion	0.25
OG0001585	Expansion	0.25	none	0	none	0	none	0
OG0001586	none	0	Expansion	0.25	none	0	none	0
OG0001591	none	0	Decrease	-0.5	none	0	none	0
OG0001593	none	0	Decrease	-0.5	none	0	none	0
OG0001596	none	0	Decrease	-2	none	0	none	0
OG0001597	none	0	Decrease	-2	Expansion	0.4	none	0
OG0001599	Expansion	0.5	Decrease	-2	Decrease	-2	none	0
OG0001600	Expansion	0.75	Decrease	-2	Expansion	0.333333	Decrease	-0.5
OG0001601	none	0	Decrease	-2	none	0	none	0
OG0001602	none	0	Decrease	-2	none	0	Expansion	0.25
OG0001603	none	0	Decrease	-2	none	0	Expansion	0.4
OG0001604	Decrease	-2	Decrease	-2	none	0	Expansion	0.25
OG0001606	Decrease	-2	Decrease	-2	none	0	Decrease	-0.5
OG0001607	Expansion	0.333333	none	0	Decrease	-1	Decrease	-0.5
OG0001608	Decrease	-0.5	none	0	Decrease	-2	none	0
OG0001612	none	0	Decrease	-0.5	none	0	none	0
OG0001613	none	0	none	0	Decrease	-0.5	none	0
OG0001614	Expansion	0.333333	none	0	Decrease	-1	none	0
OG0001615	none	0	none	0	Decrease	-0.5	none	0
OG0001616	none	0	none	0	Decrease	-0.5	none	0
OG0001617	none	0	none	0	none	0	Decrease	-0.5
OG0001620	Expansion	0.333333	none	0	none	0	Expansion	0.25
OG0001624	Expansion	0.333333	none	0	none	0	none	0
OG0001625	none	0	Expansion	0.25	none	0	none	0
OG0001630	none	0	none	0	none	0	Decrease	-0.5
OG0001631	none	0	none	0	none	0	Decrease	-0.5
OG0001632	none	0	none	0	none	0	Decrease	-0.5
OG0001633	none	0	none	0	Decrease	-0.5	none	0
OG0001634	none	0	none	0	Expansion	0.333333	none	0
OG0001635	Expansion	0.25	Decrease	-0.5	Decrease	-0.5	Expansion	0.25
OG0001636	none	0	none	0	none	0	Decrease	-0.5
OG0001637	none	0	none	0	none	0	Decrease	-0.5
OG0001638	none	0	Decrease	-0.5	none	0	none	0
OG0001639	none	0	Decrease	-0.5	none	0	none	0
OG0001640	none	0	Decrease	-0.5	none	0	none	0
OG0001641	none	0	Decrease	-0.5	none	0	none	0
OG0001642	none	0	Decrease	-0.5	none	0	none	0
OG0001643	none	0	Decrease	-0.5	none	0	none	0
OG0001644	none	0	Decrease	-0.5	none	0	none	0
OG0001645	none	0	Decrease	-0.5	none	0	none	0
OG0001646	none	0	Decrease	-0.5	none	0	none	0
OG0001647	none	0	Decrease	-0.5	none	0	none	0
OG0001648	none	0	Decrease	-0.5	none	0	none	0
OG0001649	none	0	Decrease	-0.5	none	0	none	0
OG0001650	none	0	Decrease	-0.5	none	0	none	0
OG0001651	Decrease	-0.5	none	0	none	0	none	0
OG0001652	none	0	none	0	Decrease	-0.5	none	0
OG0001653	none	0	none	0	Decrease	-0.5	none	0
OG0001654	none	0	none	0	none	0	Decrease	-0.5
OG0001655	none	0	none	0	none	0	Decrease	-0.5
OG0001659	none	0	none	0	Decrease	-0.5	none	0
OG0001663	none	0	Expansion	0.25	none	0	none	0
OG0001664	none	0	none	0	none	0	Decrease	-0.5
OG0001669	none	0	Decrease	-0.5	none	0	none	0
OG0001672	none	0	Decrease	-0.5	none	0	none	0
OG0001675	none	0	Decrease	-0.5	none	0	none	0
OG0001677	Decrease	-0.5	none	0	none	0	none	0
OG0001680	none	0	Expansion	0.25	none	0	none	0
OG0001681	none	0	none	0	Decrease	-0.5	none	0
OG0001683	none	0	Decrease	-0.5	none	0	none	0
OG0001684	none	0	Expansion	0.25	none	0	none	0
OG0001690	none	0	none	0	none	0	Decrease	-0.5
OG0001691	none	0	none	0	none	0	Decrease	-0.5
OG0001699	Decrease	-0.5	none	0	Decrease	-2	none	0
OG0001701	none	0	Decrease	-0.5	Expansion	0.5	Decrease	-2
OG0001702	Decrease	-2	Expansion	0.5	Decrease	-0.5	Expansion	0.4
OG0001703	Decrease	-2	Expansion	0.625	Decrease	-0.5	Expansion	0.25
OG0001704	none	0	none	-1	Decrease	-0.5	none	0
OG0001706	none	0	Expansion	0.25	none	0	Decrease	-0.5
OG0001708	none	0	none	0	none	0	Decrease	-0.5
OG0001710	none	0	none	-1	none	0	Expansion	0.333333
OG0001714	Decrease	-0.5	none	0	none	0	Expansion	0.25
OG0001716	none	0	Expansion	-0.333333	none	0	none	0
OG0001717	none	0	Expansion	0.25	none	0	none	0
OG0001718	none	0	none	0	none	0	Decrease	-0.5
OG0001720	none	0	none	0	none	0	Decrease	-0.5
OG0001721	none	0	none	0	none	0	Decrease	-0.5
OG0001722	none	0	Expansion	-0.333333	none	0	none	0
OG0001723	none	0	none	0	Expansion	0.333333	none	0
OG0001726	none	0	none	0	Decrease	-0.5	none	0
OG0001727	none	0	none	0	Decrease	-0.5	none	0
OG0001728	none	0	Expansion	0	none	0	Expansion	0.333333
OG0001729	none	0	Decrease	-0.5	none	0	none	0
OG0001730	none	0	Decrease	-0.5	none	0	none	0
OG0001732	none	0	Decrease	-0.5	none	0	none	0
OG0001733	Expansion	0.5	none	0	none	0	none	0
OG0001734	none	0	none	-1	none	0	Expansion	0.333333
OG0001735	none	0	Expansion	0.25	none	0	none	0
OG0001737	none	0	Decrease	-0.5	none	0	none	0
OG0001738	Decrease	-2	Expansion	0.25	Expansion	0.4	Expansion	0.4
OG0001739	none	0	none	0	none	0	Expansion	0.333333
OG0001741	Decrease	-0.5	none	0	none	0	none	0
OG0001743	none	0	Expansion	0.333333	none	0	none	0
OG0001744	none	0	Decrease	-0.5	none	0	none	0
OG0001745	none	0	Decrease	-0.5	none	0	Expansion	0.25
OG0001746	none	0	Expansion	0.333333	none	0	Expansion	0.5
OG0001749	none	0	Expansion	0.5	Expansion	0.25	none	0
OG0001750	none	0	none	0	Decrease	-0.5	none	0
OG0001752	Expansion	0.333333	none	0	none	0	none	0
OG0001754	none	0	Decrease	-0.5	none	0	none	0
OG0001755	none	0	none	0	Decrease	-0.5	none	0
OG0001756	none	0	Decrease	-0.5	none	0	none	0
OG0001758	none	0	none	0	none	0	Decrease	-0.5
OG0001760	Decrease	-0.5	none	0	none	0	none	0
OG0001761	Expansion	0.4	none	0	Decrease	-0.5	Decrease	-2
OG0001762	none	0	Decrease	-0.5	none	0	none	0
OG0001763	none	0	none	-0.5	none	0	Expansion	0.333333
OG0001764	none	0	none	0	none	0	Decrease	-0.5
OG0001766	none	0	Decrease	-0.5	none	0	none	0
OG0001768	none	0	none	0	Decrease	-0.5	none	0
OG0001770	none	0	none	0	none	0	Decrease	-0.5
OG0001771	none	0	none	0	none	0	Decrease	-0.5
OG0001772	none	0	Expansion	0.25	none	0	none	0
OG0001780	Decrease	-0.5	none	0	none	0	none	0
OG0001782	none	0	none	0	Decrease	-0.5	none	0
OG0001783	none	0	none	0	Decrease	-0.5	none	0
OG0001784	none	0	Decrease	-0.5	none	0	none	0
OG0001786	Expansion	0.4	none	0	Expansion	0.25	none	0
OG0001787	none	0	Decrease	-0.5	none	0	none	0
OG0001789	Decrease	-0.5	none	0	none	0	none	0
OG0001790	none	0	none	0	none	0	Decrease	-0.5
OG0001791	none	0	Decrease	-0.5	none	0	none	0
OG0001792	none	0	none	0	Decrease	-0.5	none	0
OG0001797	none	0	Decrease	-0.5	none	0	none	0
OG0001799	none	0	Decrease	-0.5	none	0	none	0
OG0001800	none	0	none	0	Decrease	-0.5	none	0
OG0001803	none	0	Decrease	-0.5	none	0	none	0
OG0001804	none	0	Decrease	-0.5	none	0	none	0
OG0001805	none	0	Decrease	-0.5	none	0	Expansion	0.25
OG0001808	none	0	Decrease	-0.5	none	0	none	0
OG0001811	none	0	Expansion	0.25	none	0	none	0
OG0001812	none	0	none	0	Decrease	-0.5	none	0
OG0001813	Expansion	0.25	none	-0.5	none	0	none	0
OG0001814	none	0	none	0	none	0	Expansion	0.25
OG0001815	none	0	none	0	Decrease	-0.5	none	0
OG0001816	Expansion	0.333333	none	0	none	0	none	0
OG0001819	none	0	Expansion	0	none	0	none	0
OG0001823	none	0	Decrease	-0.5	none	0	none	0
OG0001825	Decrease	-2	Expansion	0.4	Decrease	-0.5	Expansion	0.333333
OG0001826	none	0	none	0	Decrease	-0.5	Expansion	0.25
OG0001828	Decrease	-0.5	none	0	none	0	none	0
OG0001829	none	0	Decrease	-0.5	Decrease	-0.5	Decrease	-2
OG0001831	none	0	none	0	none	0	Decrease	-0.5
OG0001832	none	0	Expansion	0	none	0	none	0
OG0001834	none	0	Decrease	-0.5	none	0	none	0
OG0001836	none	0	Expansion	0	none	0	none	0
OG0001838	Decrease	-0.5	none	0	none	0	none	0
OG0001840	Expansion	0.4	none	0	Expansion	0.25	none	0
OG0001841	none	0	Decrease	-0.5	none	0	none	0
OG0001844	none	0	none	0	none	0	none	0
OG0001847	none	0	none	0	Decrease	-2	none	0
OG0001848	none	0	Expansion	0.25	none	0	Decrease	-0.5
OG0001849	none	0	none	-0.5	none	0	none	0
OG0001851	none	0	Decrease	-0.5	none	0	none	0
OG0001854	none	0	Expansion	0.25	none	0	none	0
OG0001855	none	0	none	0	Expansion	0.333333	none	0
OG0001857	none	0	Decrease	-0.5	none	0	none	0
OG0001860	none	0	Decrease	-0.5	none	0	none	0
OG0001861	none	0	Decrease	-0.5	none	0	none	0
OG0001862	none	0	Decrease	-0.5	none	0	none	0
OG0001863	none	0	Decrease	-0.5	none	0	none	0
OG0001864	none	0	Decrease	-0.5	none	0	none	0
OG0001865	none	0	Decrease	-0.5	none	0	none	0
OG0001866	none	0	none	0	none	0	Decrease	-2
OG0001867	none	0	Decrease	-0.5	none	0	none	0
OG0001868	none	0	Expansion	0.25	none	0	Decrease	-0.5
OG0001869	none	0	none	0	none	0	Decrease	-0.5
OG0001870	none	0	Decrease	-0.5	none	0	none	0
OG0001871	none	0	none	0	none	0	Decrease	-0.5
OG0001872	none	0	Decrease	-0.5	none	0	none	0
OG0001873	none	0	Decrease	-0.5	none	0	none	0
OG0001874	none	0	Decrease	-0.5	none	0	none	0
OG0001875	none	0	Decrease	-0.5	none	0	none	0
OG0001876	none	0	Decrease	-0.5	none	0	none	0
OG0001877	none	0	Decrease	-0.5	none	0	none	0
OG0001878	none	0	Decrease	-0.5	none	0	none	0
OG0001879	none	0	Decrease	-0.5	none	0	none	0
OG0001881	none	0	Decrease	-0.5	none	0	none	0
OG0001883	none	0	Decrease	-0.5	none	0	none	0
OG0001885	none	0	Decrease	-0.5	none	0	none	0
OG0001886	none	0	Decrease	-0.5	Decrease	-0.5	Expansion	0.25
OG0001887	none	0	Decrease	-0.5	Decrease	-0.5	none	0
OG0001888	none	0	Decrease	-0.5	none	0	none	0
OG0001889	none	0	Decrease	-0.5	none	0	none	0
OG0001890	none	0	Decrease	-0.5	none	0	none	0
OG0001891	none	0	Decrease	-0.5	none	0	none	0
OG0001892	none	0	Decrease	-0.5	none	0	none	0
OG0001893	none	0	Decrease	-0.5	none	0	none	0
OG0001894	Decrease	-0.5	none	0	none	0	Decrease	-0.5
OG0001897	none	0	Decrease	-0.5	none	0	none	0
OG0001900	Decrease	-0.5	none	0	none	0	none	0
OG0001902	none	0	none	0	Decrease	-0.5	none	0
OG0001903	none	0	Decrease	-0.5	none	0	none	0
OG0001904	Expansion	0.25	Decrease	-0.5	Decrease	-2	none	0
OG0001905	none	0	Decrease	-0.5	none	0	none	0
OG0001908	none	0	none	0	none	0	Decrease	-0.5
OG0001909	none	0	none	0	none	0	Decrease	-0.5
OG0001911	none	0	none	0	none	0	Decrease	-0.5
OG0001912	none	0	none	0	none	0	Decrease	-0.5
OG0001913	none	0	none	0	none	0	Decrease	-0.5
OG0001915	none	0	none	0	none	0	none	0
OG0001916	none	0	none	0	none	0	Decrease	-0.5
OG0001918	none	0	Expansion	0.25	none	0	Decrease	-0.5
OG0001921	none	0	Decrease	-0.5	none	0	none	0
OG0001922	none	0	none	0	none	0	Decrease	-0.5
OG0001923	Decrease	-0.5	none	0	none	0	none	0
OG0001925	Expansion	0.25	none	0	none	0	Decrease	-0.5
OG0001927	none	0	none	0	none	0	Decrease	-0.5
OG0001928	Decrease	-0.5	none	0	none	0	none	0
OG0001930	none	0	none	0	Decrease	-0.5	none	0
OG0001931	none	0	none	0	Decrease	-0.5	none	0
OG0001932	Expansion	0.25	Decrease	-0.5	none	0	none	0
OG0001934	none	0	Decrease	-0.5	none	0	none	0
OG0001935	Decrease	-2	none	0	Decrease	-0.5	none	0
OG0001936	none	0	none	0	Decrease	-0.5	none	0
OG0001937	none	0	Expansion	0.25	none	0	none	0
OG0001938	Decrease	-0.5	none	0	Decrease	-2	Expansion	0.25
OG0001939	Decrease	-0.5	none	0	none	0	none	0
OG0001940	none	0	Decrease	-0.5	none	0	none	0
OG0001941	none	0	Expansion	0.333333	none	0	none	0
OG0001942	none	0	Decrease	-0.5	none	0	none	0
OG0001944	none	0	none	0	none	0	none	0
OG0001947	Decrease	-0.5	none	0	none	0	none	0
OG0001949	none	0	none	0	Decrease	-0.5	none	0
OG0001952	none	0	Decrease	-0.5	none	0	none	0
OG0001953	none	0	Decrease	-0.5	none	0	none	0
OG0001954	none	0	none	0	Decrease	-0.5	none	0
OG0001957	Decrease	-0.5	none	0	none	0	none	0
OG0001960	none	0	Decrease	-0.5	none	0	none	0
OG0001962	none	0	none	0	none	0	Decrease	-0.5
OG0001963	none	0	Decrease	-0.5	none	0	none	0
OG0001964	none	0	Decrease	-0.5	none	0	none	0
OG0001965	none	0	none	0	Decrease	-0.5	none	0
OG0001966	none	0	Decrease	-0.5	none	0	none	0
OG0001967	none	0	Decrease	-0.5	none	0	none	0
OG0001968	none	0	Decrease	-0.5	none	0	none	0
OG0001969	none	0	none	0	none	0	Decrease	-0.5
OG0001971	none	0	Decrease	-0.5	none	0	none	0
OG0001972	Expansion	0.25	none	-0.5	Decrease	-0.5	none	0
OG0001973	none	0	Decrease	-0.5	none	0	none	0
OG0001974	none	0	Decrease	-0.5	none	0	none	0
OG0001975	Decrease	-0.5	none	0	none	0	none	0
OG0001976	Decrease	-0.5	none	0	none	0	none	0
OG0001977	none	0	none	0	Decrease	-0.5	none	0
OG0001978	none	0	Expansion	0	none	0	none	0
OG0001979	none	0	none	0	none	0	Decrease	-0.5
OG0001980	none	0	Decrease	-0.5	none	0	none	0
OG0001981	none	0	none	0	Decrease	-0.5	none	0
OG0001983	none	0	none	0	none	0	Decrease	-0.5
OG0001985	none	0	none	0	none	0	Decrease	-0.5
OG0001986	Decrease	-0.5	Decrease	-0.5	none	0	none	0
OG0001992	Decrease	-0.5	Decrease	-0.5	Decrease	-2	Expansion	0.25
OG0001993	Expansion	0.4	none	0	Expansion	0.25	none	0
OG0001994	Expansion	0.4	none	0	none	0	Decrease	-2
OG0001997	none	0	none	0	Decrease	-0.5	none	0
OG0001999	none	0	none	0	none	0	Expansion	0.333333
OG0002000	none	0	Decrease	-0.5	none	0	none	0
OG0002001	Expansion	0.25	none	-0.5	none	0	none	0
OG0002002	none	0	none	0	none	0	Decrease	-0.5
OG0002004	none	0	none	0	Decrease	-0.5	none	0
OG0002005	none	0	none	0	none	0	Expansion	0.333333
OG0002006	none	0	Decrease	-0.5	none	0	none	0
OG0002007	Expansion	0.25	none	-0.5	none	0	Expansion	0.333333
OG0002009	none	0	Decrease	-0.5	none	0	none	0
OG0002010	none	0	Decrease	-0.5	none	0	none	0
OG0002011	none	0	Decrease	-0.5	none	0	none	0
OG0002013	none	0	Decrease	-0.5	none	0	none	0
OG0002014	none	0	none	-0.5	none	0	Expansion	0.333333
OG0002015	none	0	none	0	none	0	Decrease	-0.5
OG0002016	none	0	Decrease	-0.5	none	0	none	0
OG0002017	none	0	Decrease	-0.5	none	0	none	0
OG0002018	none	0	Decrease	-0.5	none	0	none	0
OG0002019	none	0	none	0	none	0	Decrease	-0.5
OG0002020	none	0	none	-0.5	none	0	Expansion	0.333333
OG0002021	none	0	none	0	none	0	Decrease	-0.5
OG0002022	none	0	Decrease	-0.5	none	0	none	0
OG0002024	none	0	none	0	Decrease	-0.5	none	0
OG0002026	Expansion	0.25	none	-1	Decrease	-2	none	0
OG0002027	none	0	Expansion	0.4	none	0	none	0
OG0002029	Decrease	-0.5	none	0	none	0	none	0
OG0002030	none	0	none	0	Decrease	-0.5	none	0
OG0002032	none	0	none	0	Decrease	-0.5	none	0
OG0002036	none	0	Decrease	-0.5	none	0	none	0
OG0002038	none	0	none	0	Decrease	-0.5	none	0
OG0002039	none	0	Decrease	-0.5	none	0	none	0
OG0002041	none	0	Decrease	-0.5	none	0	none	0
OG0002043	none	0	Decrease	-0.5	none	0	none	0
OG0002045	Decrease	-0.5	none	0	none	0	none	0
OG0002050	none	0	Expansion	0.25	none	0	none	0
OG0002051	none	0	none	0	Decrease	-0.5	none	0
OG0002052	none	0	none	0	none	0	Expansion	0.25
OG0002055	none	0	Decrease	-0.5	none	0	none	0
OG0002056	Decrease	-2	Decrease	-0.5	Expansion	0.625	Expansion	0.25
OG0002057	none	0	Decrease	-0.5	none	0	none	0
OG0002058	none	0	Decrease	-0.5	none	0	none	0
OG0002061	Decrease	-0.5	Expansion	0.4	Decrease	-2	Decrease	-0.5
OG0002062	none	0	Decrease	-0.5	none	0	none	0
OG0002065	none	0	none	-1	Decrease	-0.5	none	0
OG0002066	none	0	Decrease	-0.5	none	0	none	0
OG0002069	none	0	Decrease	-0.5	none	0	Decrease	-2
OG0002070	none	0	Expansion	0.333333	none	0	none	0
OG0002071	none	0	none	-1	none	0	Expansion	0.333333
OG0002072	none	0	Decrease	-0.5	none	0	none	0
OG0002073	none	0	Decrease	-0.5	none	0	none	0
OG0002074	none	0	none	0	none	0	Decrease	-0.5
OG0002075	none	0	Decrease	-0.5	none	0	none	0
OG0002078	none	0	Decrease	-0.5	none	0	none	0
OG0002079	Expansion	0.25	Expansion	0.25	none	0	none	0
OG0002080	none	0	Expansion	0.25	Decrease	-0.5	Expansion	0.4
OG0002081	none	0	Decrease	-0.5	none	0	none	0
OG0002082	none	0	none	0	Expansion	0.333333	none	0
OG0002083	none	0	none	0	Decrease	-0.5	none	0
OG0002084	none	0	none	0	Decrease	-0.5	Decrease	-0.5
OG0002085	none	0	Decrease	-0.5	none	0	none	0
OG0002086	none	0	Decrease	-0.5	none	0	none	0
OG0002087	none	0	Decrease	-0.5	none	0	none	0
OG0002088	Expansion	0.333333	Decrease	-0.5	Expansion	0.666667	none	0
OG0002089	Expansion	0.25	Decrease	-2	none	0	none	0
OG0002090	none	0	Decrease	-2	none	0	none	0
OG0002092	none	0	Decrease	-2	Decrease	-0.5	Decrease	-0.5
OG0002093	none	0	Decrease	-2	none	0	Decrease	-0.5
OG0002094	none	0	Decrease	-2	none	0	Expansion	0.25
OG0002095	Expansion	0.6	Decrease	-2	Expansion	0.5	Decrease	-0.5
OG0002096	none	0	Decrease	-2	Decrease	-0.5	Expansion	0.4
OG0002097	none	0	Decrease	-2	none	0	Decrease	-0.5
OG0002098	Decrease	-0.5	Decrease	-2	Decrease	-2	none	0
OG0002099	none	0	Decrease	-2	Decrease	-0.333333	none	0
OG0002100	Expansion	0.25	Decrease	-2	Decrease	-0.5	Decrease	-0.5
OG0002101	none	0	Decrease	-2	none	0	Decrease	-0.5
OG0002102	none	0	Decrease	-2	none	0	Expansion	0.4
OG0002103	none	0	Decrease	-2	Decrease	-0.5	Decrease	-0.5
OG0002104	Decrease	-2	Decrease	-2	none	0	Decrease	-0.5
OG0002106	Decrease	-0.333333	none	0	Decrease	-3	Decrease	-0.5
OG0002107	Decrease	-0.5	none	0	Decrease	-2	none	0
OG0002109	none	0	none	0	Decrease	-0.5	none	0
OG0002110	Expansion	0.4	none	0	Decrease	-2	Decrease	-0.5
OG0002111	none	0	none	0	none	0	Decrease	-0.5
OG0002112	none	0	none	0	none	0	Decrease	-0.5
OG0002114	Expansion	0.333333	none	0	none	0	none	0
OG0002115	none	0	Decrease	-0.5	none	0	none	0
OG0002116	Decrease	-0.5	none	0	none	0	Decrease	-0.5
OG0002117	none	0	none	0	none	0	Decrease	-0.5
OG0002118	Decrease	-0.5	none	0	none	0	Decrease	-0.5
OG0002119	none	0	none	0	Expansion	0.333333	Decrease	-0.5
OG0002120	none	0	Decrease	-0.5	none	0	none	0
OG0002121	none	0	none	0	Decrease	-0.5	none	0
OG0002122	none	0	none	0	Decrease	-0.5	Decrease	-0.5
OG0002123	Decrease	-0.5	Decrease	-0.5	none	0	none	0
OG0002125	none	0	Decrease	-0.5	none	0	none	0
OG0002126	none	0	Decrease	-0.5	Decrease	-0.5	none	0
OG0002127	Decrease	-0.5	Decrease	-0.5	none	0	none	0
OG0002128	none	0	Decrease	-0.5	none	0	none	0
OG0002131	Decrease	-2	Expansion	0.25	Decrease	-0.5	none	0
OG0002132	none	0	Expansion	0.25	none	0	none	0
OG0002134	none	0	none	0	none	0	Decrease	-0.5
OG0002135	Expansion	0.333333	none	0	none	0	none	0
OG0002136	none	0	none	0.333333	none	0	Decrease	-0.5
OG0002137	Decrease	-0.5	none	0	none	0	none	0
OG0002139	none	0	none	0	Decrease	-0.5	Decrease	-2
OG0002144	Expansion	0.5	none	0	Decrease	-0.5	none	0
OG0002145	none	0	Decrease	-0.5	none	0	none	0
OG0002150	none	0	none	0	Decrease	-0.5	Expansion	0.333333
OG0002153	none	0	Decrease	0	Decrease	-0.5	none	0
OG0002154	Decrease	-1	Expansion	0.5	none	0	Expansion	0.25
OG0002156	none	0	none	0	none	0	Expansion	0.333333
OG0002159	none	0	none	0	Decrease	-0.5	none	0
OG0002161	none	0	Decrease	-0.5	Decrease	-0.5	Expansion	0.25
OG0002163	none	0	none	0	none	0	Decrease	-2
OG0002165	none	0	none	0.25	none	0	none	0
OG0002166	none	0	Decrease	-0.5	none	0	Expansion	0.25
OG0002168	none	0	none	0	Decrease	-1	Decrease	-0.5
OG0002169	none	0	none	0	none	0	Decrease	-0.5
OG0002174	none	0	none	0	none	0	Expansion	0.25
OG0002177	none	0	Expansion	0.25	none	0	Decrease	-0.5
OG0002178	none	0	Decrease	-0.5	none	0	Expansion	0.25
OG0002181	Decrease	-0.5	none	0	none	0	none	0
OG0002184	none	0	Decrease	-0.5	none	0	Expansion	0.25
OG0002185	none	0	none	0	Decrease	-2	none	0
OG0002189	none	0	none	-0.5	none	0	Decrease	-1
OG0002191	none	0	none	0	Decrease	-0.5	none	0
OG0002192	none	0	none	0	Decrease	-0.5	none	0
OG0002193	none	0	Expansion	0.25	Decrease	-2	Expansion	0.333333
OG0002195	Expansion	0.4	none	0	Expansion	0.25	none	0
OG0002196	none	0	Decrease	-0.5	none	0	none	0
OG0002197	none	0	Decrease	-0.5	none	0	none	0
OG0002198	none	0	Decrease	-0.5	none	0	none	0
OG0002200	none	0	Expansion	0.4	none	0	Expansion	0.333333
OG0002201	none	0	none	-0.5	Decrease	-0.5	Expansion	0.333333
OG0002204	none	0	Decrease	-0.5	none	0	none	0
OG0002205	none	0	none	0	Decrease	-0.5	Decrease	-0.5
OG0002207	none	0	none	0	Decrease	-0.5	none	0
OG0002208	Expansion	0.333333	Decrease	-0.5	none	0	Decrease	-2
OG0002212	Expansion	0.25	none	0	none	0	Decrease	-0.5
OG0002216	none	0	none	0	none	0	Decrease	-0.5
OG0002217	none	0	none	0	Decrease	-0.5	none	0
OG0002220	none	0	Expansion	0.5	none	0	none	0
OG0002221	none	0	Decrease	-0.5	none	0	none	0
OG0002222	none	0	none	0	none	0	Decrease	-0.5
OG0002225	Decrease	-0.5	Expansion	0	Decrease	-2	Expansion	0.5
OG0002227	none	0	none	0	none	0	Expansion	0.4
OG0002231	none	0	Expansion	0.25	none	0	none	0
OG0002233	none	0	Decrease	-0.5	none	0	none	0
OG0002234	none	0	none	0	Decrease	-0.5	none	0
OG0002235	none	0	Decrease	-0.5	none	0	none	0
OG0002238	Expansion	0.333333	Decrease	-0.5	none	0	none	0
OG0002242	none	0	none	0	Expansion	0.333333	none	0
OG0002243	none	0	Decrease	-0.5	none	0	none	0
OG0002245	none	0	Expansion	0	none	0	none	0
OG0002248	none	0	Decrease	-0.5	none	0	none	0
OG0002250	none	0	none	0	none	0	Decrease	-0.5
OG0002251	none	0	none	-0.5	none	0	Expansion	0.333333
OG0002257	none	0	none	-0.5	none	0	Expansion	0.333333
OG0002258	none	0	Expansion	0.333333	none	0	none	0
OG0002259	Expansion	0.5	none	0.333333	Expansion	0.333333	none	0
OG0002262	none	0	none	0	none	0	none	0
OG0002263	none	0	Expansion	0	Decrease	-0.5	none	0
OG0002264	none	0	Expansion	0.333333	Decrease	-0.5	none	0
OG0002265	Expansion	0.333333	Decrease	0	none	0	none	0
OG0002267	none	0	Expansion	0	Decrease	-0.5	none	0
OG0002269	Expansion	0.333333	none	0	none	0	none	0
OG0002273	none	0	none	-0.5	none	0	Expansion	0.333333
OG0002274	Decrease	-1	Expansion	0.571429	Expansion	0.333333	none	0
OG0002280	none	0	Decrease	-0.5	none	0	none	0
OG0002284	Expansion	0.333333	none	0	none	0	none	0
OG0002285	none	0	Decrease	-0.5	none	0	none	0
OG0002286	none	0	none	0	none	0	Decrease	-0.5
OG0002290	Expansion	0.5	none	0	Expansion	0.333333	none	0
OG0002291	none	0	Decrease	-0.5	none	0	none	0
OG0002292	none	0	Decrease	-0.5	none	0	Decrease	-2
OG0002295	none	0	Expansion	0.25	none	0	Expansion	0.333333
OG0002296	none	0	Expansion	0	none	0	none	0
OG0002297	none	0	Expansion	0.333333	none	0	Expansion	0.5
OG0002298	none	0	none	0	Decrease	-0.5	none	0
OG0002300	none	0	Decrease	-0.5	none	0	Decrease	-2
OG0002302	none	0	none	-0.5	Expansion	0.333333	Expansion	0.333333
OG0002303	Decrease	-0.5	Expansion	0	none	0	none	0
OG0002305	none	0	none	0	Decrease	-0.5	Expansion	0.333333
OG0002306	none	0	Decrease	-0.5	none	0	none	0
OG0002309	none	0	Expansion	0.25	Decrease	-0.5	none	0
OG0002311	none	0	none	-0.5	none	0	Expansion	0.333333
OG0002312	none	0	none	0	none	0	Expansion	0.333333
OG0002313	none	0	none	0	none	0	Decrease	-0.5
OG0002314	Expansion	0.5	Decrease	-0.5	Expansion	0.333333	none	0
OG0002316	none	0	none	-0.5	none	0	Expansion	0.333333
OG0002318	none	0	none	0	Decrease	-0.5	none	0
OG0002320	Expansion	0.333333	Decrease	-0.5	none	0	none	0
OG0002323	none	0	Decrease	-0.5	none	0	none	0
OG0002325	none	0	Expansion	0	Decrease	-0.5	Decrease	-1
OG0002328	none	0	none	-0.5	none	0	Expansion	0.333333
OG0002329	Expansion	0.333333	none	-0.5	none	0	none	0
OG0002332	none	0	none	0	Decrease	-0.5	none	0
OG0002333	Expansion	0.333333	none	0	none	0	none	0
OG0002335	none	0	none	-0.5	none	0	Expansion	0.333333
OG0002336	Expansion	0.333333	none	0	none	0	Decrease	-0.5
OG0002339	Expansion	0.333333	none	0	none	0	none	0
OG0002340	none	0	none	0	none	0	Decrease	-0.5
OG0002342	Expansion	0.333333	none	0	none	0	none	0
OG0002343	Decrease	-0.5	none	0	none	0	none	0
OG0002345	none	0	none	0.333333	none	0	Expansion	0.25
OG0002347	none	0	none	0	Decrease	-0.5	Expansion	0.25
OG0002349	none	0	Expansion	0.25	none	0	none	0
OG0002351	Expansion	0.333333	none	0	none	0	none	0
OG0002352	none	0	Decrease	0	none	0	Decrease	-2
OG0002354	none	0	none	0	Expansion	0.333333	none	0
OG0002357	none	0	none	0	none	0	Expansion	0.25
OG0002358	none	0	Decrease	0	none	0	Expansion	0.25
OG0002360	none	0	Decrease	-0.5	none	0	none	0
OG0002365	none	0	none	0	none	0	Decrease	-0.5
OG0002366	none	0	Decrease	-0.5	Decrease	-0.5	none	0
OG0002367	Expansion	0.5	Decrease	-0.5	Expansion	0.333333	none	0
OG0002368	none	0	none	-0.5	none	0	Expansion	0.5
OG0002370	none	0	Decrease	-0.5	none	0	none	0
OG0002373	none	0	none	0	none	0	Decrease	-0.5
OG0002374	Expansion	0.333333	none	-0.5	none	0	Expansion	0.333333
OG0002375	Expansion	0.5	none	0	none	0	none	0
OG0002376	Expansion	0.333333	none	0	none	0	Decrease	-0.5
OG0002378	Expansion	0.333333	none	0	Decrease	-1	none	0
OG0002379	Expansion	0.5	Decrease	-0.5	Expansion	0.333333	none	0
OG0002386	none	0	Expansion	0.25	Decrease	-0.5	none	0
OG0002387	none	0	none	-0.5	Decrease	-0.5	none	0
OG0002389	Expansion	0.25	Expansion	0	none	0	none	0
OG0002392	Decrease	-0.5	none	-0.5	none	0	none	0
OG0002396	none	0	none	-0.5	Decrease	-0.5	none	0
OG0002397	none	0	none	0.333333	none	0	Decrease	-0.5
OG0002399	none	0	none	0	none	0	Expansion	0.333333
OG0002400	Decrease	-2	none	0	Decrease	-0.5	Expansion	0.625
OG0002401	Expansion	0.333333	none	0	none	0	Expansion	0.25
OG0002405	none	0	none	0	Decrease	-0.5	none	0
OG0002406	none	0	none	0	none	0	Decrease	-0.5
OG0002413	Expansion	0.333333	Decrease	-0.5	none	0	none	0
OG0002414	none	0	none	0	none	0	Expansion	0.333333
OG0002416	Expansion	0.333333	Decrease	-0.5	none	0	none	0
OG0002424	none	0	none	-0.5	none	0	Expansion	0.333333
OG0002425	Decrease	-0.5	none	0	none	0	none	0
OG0002428	none	0	none	0	none	0	Decrease	-0.5
OG0002430	none	0	none	0	Decrease	-0.5	none	0
OG0002431	none	0	none	0	Decrease	-0.5	none	0
OG0002433	Expansion	0.333333	Decrease	-0.5	none	0	none	0
OG0002435	none	0	none	0	none	0	Decrease	-0.5
OG0002436	none	0	Decrease	-0.5	none	0	none	0
OG0002437	none	0	none	0	none	0	Decrease	-0.5
OG0002439	none	0	none	0	none	0	Decrease	-0.5
OG0002440	Expansion	0.333333	none	0	Decrease	-1	none	0
OG0002442	none	0	Decrease	-0.5	none	0	none	0
OG0002444	Expansion	0.333333	Decrease	-0.5	none	0	none	0
OG0002445	Expansion	0.5	none	0	Expansion	0.333333	none	0
OG0002446	none	0	none	0	none	0	Decrease	-0.5
OG0002449	none	0	Decrease	-0.5	none	0	none	0
OG0002450	none	0	Decrease	-0.5	none	0	none	0
OG0002454	Expansion	0.333333	none	0	none	0	Decrease	-0.5
OG0002458	none	0	none	0	none	0	Expansion	0.333333
OG0002461	Expansion	0.6	none	0	Expansion	0.5	none	0
OG0002462	none	0	Decrease	0	none	0	none	0
OG0002463	none	0	Decrease	-0.5	none	0	Decrease	-2
OG0002464	none	0	Expansion	0.333333	none	0	none	0
OG0002465	none	0	none	-0.5	none	0	Expansion	0.333333
OG0002466	none	0	none	0	Expansion	0.333333	none	0
OG0002468	none	0	Decrease	0	none	0	none	0
OG0002470	none	0	none	0	none	0	Expansion	0.714286
OG0002472	none	0	none	0	none	0	Decrease	-0.5
OG0002474	none	0	none	0.333333	none	0	Decrease	-0.5
OG0002476	none	0	none	0	none	0	Decrease	-0.5
OG0002477	none	0	none	0	none	0	none	0
OG0002478	none	0	none	0	none	0	Expansion	0.333333
OG0002479	none	0	Decrease	-0.5	none	0	none	0
OG0002480	none	0	none	0	none	0	Expansion	0.25
OG0002481	none	0	none	0	Decrease	-1	none	0
OG0002483	none	0	none	0	none	0	Decrease	-0.5
OG0002485	Decrease	-0.5	none	0	none	0	none	0
OG0002486	none	0	none	0	none	0	Decrease	-0.5
OG0002487	Expansion	0.333333	none	0	none	0	Decrease	-0.5
OG0002490	none	0	Decrease	-1	Expansion	0.25	Decrease	-0.5
OG0002491	none	0	Decrease	-2	none	0	none	0
OG0002492	Expansion	0.5	Decrease	-2	Expansion	0.333333	none	0
OG0002493	none	0	Decrease	-2	none	0	none	0
OG0002494	Expansion	0.25	Decrease	-2	Decrease	-0.5	Expansion	0.333333
OG0002495	Expansion	0.25	Decrease	-2	Decrease	-2	none	0
OG0002496	none	0	Decrease	-1	none	0	none	0
OG0002497	none	0	Decrease	-2	none	0	none	0
OG0002498	none	0	Decrease	-2	none	0	none	0
OG0002499	none	0	Decrease	-2	none	0	none	0
OG0002500	none	0	Decrease	-2	none	0	Expansion	0.333333
OG0002501	none	0	Decrease	-2	none	0	Expansion	0.333333
OG0002502	none	0	Decrease	-1	none	0	none	0
OG0002503	none	0	Decrease	-2	none	0	none	0
OG0002504	none	0	none	-1	none	0	none	0
OG0002505	none	0	Decrease	-2	none	0	none	0
OG0002506	none	0	Decrease	-2	Decrease	-0.5	none	0
OG0002507	none	0	Decrease	-2	none	0	Expansion	0.333333
OG0002508	none	0	Decrease	-1	none	0	Decrease	-0.5
OG0002513	Decrease	-0.5	none	0	Decrease	-2	none	0
OG0002514	none	0	Expansion	0.333333	none	0	Expansion	0.5
OG0002515	Decrease	-0.5	Expansion	0.5	Decrease	-2	Decrease	-0.5
OG0002516	Expansion	0.25	none	-0.5	Decrease	-2	Expansion	0.5
OG0002518	none	0	Decrease	0	none	0	none	0
OG0002519	none	0	Expansion	0.333333	none	0	none	0
OG0002520	Expansion	0.333333	none	-0.5	none	0	none	0
OG0002521	none	0	Decrease	-0.5	none	0	none	0
OG0002522	Decrease	-0.5	Expansion	0	none	0	none	0
OG0002523	none	0	none	0	none	0	Decrease	-0.5
OG0002524	none	0	none	0.333333	none	0	Decrease	-0.5
OG0002525	Decrease	-0.5	Expansion	0.333333	none	0	none	0
OG0002526	none	0	Expansion	0	Expansion	0.333333	none	0
OG0002527	none	0	Decrease	-0.5	none	0	none	0
OG0002528	none	0	none	-0.5	none	0	Expansion	0.333333
OG0002531	none	0	Expansion	0.333333	none	0	none	0
OG0002532	none	0	none	-0.5	none	0	Expansion	0.333333
OG0002533	none	0	Decrease	-0.5	none	0	none	0
OG0002534	none	0	none	0	Decrease	-1	none	0
OG0002538	Expansion	0.333333	none	-0.5	none	0	none	0
OG0002539	none	0	none	0	none	0	none	0
OG0002542	none	0	Decrease	-0.5	none	0	none	0
OG0002543	none	0	Decrease	0	none	0	none	0
OG0002545	none	0	none	0	Decrease	-0.5	none	0
OG0002547	Expansion	0.333333	Decrease	-0.5	Decrease	-1	none	0
OG0002548	Expansion	0.5	none	0	Expansion	0.333333	none	0
OG0002549	none	0	Decrease	-0.5	none	0	none	0
OG0002550	none	0	Decrease	0	none	0	none	0
OG0002554	none	0	Decrease	-0.5	none	0	none	0
OG0002555	none	0	Expansion	0.333333	none	0	none	0
OG0002558	Expansion	0.333333	none	0	none	0	Decrease	-0.5
OG0002559	none	0	none	0	none	0	Decrease	-0.5
OG0002561	none	0	Decrease	-0.5	none	0	none	0
OG0002562	none	0	none	0	Decrease	-1	none	0
OG0002566	none	0	Decrease	-0.5	none	0	none	0
OG0002568	none	0	Expansion	0.4	none	0	Decrease	-0.5
OG0002573	none	0	none	0	none	0	Decrease	-0.5
OG0002575	Expansion	0.333333	none	0	none	0	none	0
OG0002579	none	0	Decrease	-0.5	Decrease	-0.5	none	0
OG0002580	none	0	Decrease	-0.5	none	0	none	0
OG0002583	none	0	Expansion	0.333333	none	0	none	0
OG0002584	none	0	none	0	none	0	Decrease	-0.5
OG0002587	Expansion	0.333333	none	0	none	0	Decrease	-0.5
OG0002590	Decrease	-1	none	-0.5	Expansion	0.333333	none	0
OG0002593	none	0	none	0	none	0	Decrease	-0.5
OG0002596	Expansion	0.333333	none	0	none	0	none	0
OG0002597	none	0	none	0	Expansion	0.333333	Decrease	-0.5
OG0002598	Decrease	-0.5	none	-0.5	none	0	none	0
OG0002599	Decrease	-1	Expansion	0.25	Expansion	0.5	none	0
OG0002603	none	0	none	0	none	0	Decrease	-2
OG0002604	none	0	none	0	none	0	Decrease	-0.5
OG0002605	none	0	Decrease	-0.5	none	0	none	0
OG0002606	none	0	none	0	none	0	Decrease	-0.5
OG0002607	none	0	Expansion	0.25	none	0	Expansion	0.333333
OG0002608	none	0	none	0	none	0	Decrease	-0.5
OG0002609	none	0	Decrease	-0.5	none	0	none	0
OG0002614	Expansion	0.333333	none	-0.5	none	0	Expansion	0.333333
OG0002615	Expansion	0.5	Decrease	-0.5	none	0	none	0
OG0002616	none	0	none	0	none	0	Decrease	-0.5
OG0002619	none	0	Expansion	0	none	0	Expansion	0.5
OG0002622	Expansion	0.333333	none	0.333333	none	0	none	0
OG0002623	Expansion	0.333333	Decrease	-0.5	none	0	none	0
OG0002625	Decrease	-0.5	none	0	Decrease	-2	none	0
OG0002627	none	0	none	0	none	0	none	0
OG0002628	none	0	none	0.333333	none	0	Decrease	-0.5
OG0002630	none	0	none	0	none	0	Decrease	-0.5
OG0002632	Expansion	0.25	none	0	none	0	none	0
OG0002634	none	0	none	0	none	0	Expansion	0.333333
OG0002635	none	0	Decrease	0	none	0	none	0
OG0002638	Decrease	-0.5	none	0	none	0	Expansion	0.333333
OG0002640	none	0	Expansion	0.5	none	0	Expansion	0.333333
OG0002645	none	0	Expansion	0.333333	Decrease	-0.5	none	0
OG0002648	Decrease	-0.5	Expansion	0.333333	none	0	Decrease	-1
OG0002650	none	0	none	0	none	0	Decrease	-0.5
OG0002651	none	0	none	0	none	0	Decrease	-2
OG0002652	none	0	Expansion	0.333333	none	0	none	0
OG0002656	none	0	none	0	Decrease	-0.5	none	0
OG0002657	none	0	Expansion	0	none	0	none	0
OG0002658	none	0	none	0	none	0	Decrease	-0.5
OG0002660	Decrease	-1	Expansion	0.6	none	0	Expansion	0.333333
OG0002661	Expansion	0.5	none	0	Expansion	0.333333	none	0
OG0002662	Decrease	-2	Decrease	-0.5	Decrease	-0.5	none	0
OG0002667	Expansion	0.333333	none	0.333333	none	0	none	0
OG0002669	none	0	Expansion	0.333333	Decrease	-0.5	none	0
OG0002670	Expansion	0.333333	none	0	none	0	Decrease	-0.5
OG0002672	none	0	none	0	none	0	none	0
OG0002673	none	0	none	0.333333	none	0	Decrease	-0.5
OG0002676	Decrease	-1	Decrease	-0.5	none	0	none	0
OG0002678	none	0	Expansion	0.333333	none	0	none	0
OG0002679	none	0	Decrease	0	none	0	Decrease	-2
OG0002682	none	0	none	0	none	0	Decrease	-0.5
OG0002686	none	0	Decrease	-0.5	none	0	none	0
OG0002687	none	0	none	0	none	0	Decrease	-0.5
OG0002690	Expansion	0.333333	none	-0.5	none	0	none	0
OG0002691	none	0	none	-0.5	none	0	Expansion	0.333333
OG0002694	none	0	Decrease	-0.5	Decrease	-0.5	none	0
OG0002695	Expansion	0.333333	none	0	none	0	Decrease	-0.5
OG0002696	none	0	Expansion	0	none	0	none	0
OG0002697	none	0	none	-0.5	none	0	Expansion	0.333333
OG0002699	none	0	none	-0.5	Decrease	-0.5	none	0
OG0002700	none	0	Decrease	-0.5	none	0	none	0
OG0002702	none	0	Expansion	0	none	0	Decrease	-1
OG0002704	none	0	Expansion	0.333333	none	0	none	0
OG0002705	none	0	none	0	none	0	none	0
OG0002706	none	0	Decrease	-0.5	none	0	none	0
OG0002707	Decrease	-1	none	0	none	0	none	0
OG0002708	Expansion	0.333333	none	-0.5	none	0	none	0
OG0002709	Expansion	0.333333	none	0	Expansion	0.5	none	0
OG0002710	none	0	none	0	none	0	none	0
OG0002711	none	0	none	-1	Decrease	-1	none	0
OG0002712	Expansion	0.333333	none	0	none	0	none	0
OG0002715	Expansion	0.666667	none	0	none	0	none	0
OG0002716	none	0	none	0	none	0	Expansion	0.333333
OG0002719	none	0	none	-0.5	none	0	Expansion	0.333333
OG0002721	none	0	Expansion	0.333333	none	0	Decrease	-1
OG0002722	Expansion	0.333333	none	-0.5	none	0	none	0
OG0002723	none	0	none	0	none	0	Decrease	-0.5
OG0002724	none	0	Decrease	-0.5	none	0	none	0
OG0002727	none	0	none	0	none	0	Decrease	-0.5
OG0002728	Expansion	0.25	Expansion	0.333333	none	0	Decrease	-1
OG0002729	Expansion	0.333333	Expansion	0	none	0	Decrease	-1
OG0002732	Expansion	0.333333	none	-0.5	none	0	none	0
OG0002735	Decrease	-0.5	none	-1	Decrease	-2	none	0
OG0002736	none	0	none	0	none	0	none	0
OG0002737	none	0	none	-0.5	none	0	Expansion	0.333333
OG0002738	none	0	none	0	Expansion	0.333333	none	0
OG0002739	Expansion	0.5	none	-0.5	none	0	Expansion	0.333333
OG0002740	none	0	Expansion	0.333333	none	0	none	0
OG0002741	none	0	none	-1	none	0	Expansion	0.5
OG0002742	none	0	none	0	none	0	Expansion	0.333333
OG0002743	none	0	Expansion	0	none	0	none	0
OG0002747	Expansion	0.333333	none	-0.5	none	0	none	0
OG0002748	Expansion	0.333333	none	-0.5	none	0	none	0
OG0002749	none	0	none	0	none	0	Expansion	0.333333
OG0002751	none	0	Decrease	-0.5	none	0	none	0
OG0002752	none	0	Decrease	-0.5	none	0	none	0
OG0002754	none	0	Expansion	0	none	0	Decrease	-1
OG0002755	none	0	Expansion	0.333333	none	0	Decrease	-1
OG0002756	none	0	none	0	none	0	Expansion	0.333333
OG0002758	none	0	none	0	none	0	Decrease	-0.5
OG0002759	none	0	none	0	none	0	none	0
OG0002760	none	0	Expansion	0.333333	none	0	none	0
OG0002762	none	0	none	-0.5	Expansion	0.333333	none	0
OG0002763	Expansion	0.333333	none	0	none	0	Expansion	0.333333
OG0002764	none	0	none	0	none	0	Decrease	-0.5
OG0002765	Expansion	0.333333	none	-0.5	none	0	none	0
OG0002766	Expansion	0.333333	none	0	none	0	Expansion	0.333333
OG0002769	none	0	Expansion	0	none	0	Decrease	-1
OG0002770	Expansion	0.333333	none	0	Expansion	0.5	none	0
OG0002771	Expansion	0.333333	Decrease	-0.5	none	0	none	0
OG0002772	none	0	none	0	Expansion	0.6	none	0
OG0002773	none	0	Expansion	0.333333	none	0	Decrease	-1
OG0002775	none	0	none	-0.5	none	0	Expansion	0.5
OG0002776	none	0	none	0	none	0	Expansion	0.333333
OG0002778	Expansion	0.333333	Expansion	0.333333	none	0	none	0
OG0002779	none	0	none	0	none	0	Expansion	0.333333
OG0002782	Decrease	-0.5	none	0.333333	none	0	none	0
OG0002784	Expansion	0.333333	none	-0.5	none	0	none	0
OG0002785	Expansion	0.333333	none	-0.5	none	0	none	0
OG0002788	none	0	Decrease	0	none	0	none	0
OG0002789	Decrease	-0.5	Expansion	0.333333	Decrease	-2	none	0
OG0002790	none	0	none	-0.5	none	0	Expansion	0.333333
OG0002791	Expansion	0.333333	none	0	none	0	none	0
OG0002792	none	0	none	0.333333	Decrease	-0.5	none	0
OG0002793	Expansion	0.25	none	0	none	0	none	0
OG0002794	none	0	Decrease	0	none	0	none	0
OG0002796	none	0	none	-0.5	Decrease	-0.5	none	0
OG0002797	none	0	Expansion	0	none	0	none	0
OG0002798	Expansion	0.333333	Expansion	0.333333	none	0	none	0
OG0002799	Decrease	-0.5	none	0	none	0	none	0
OG0002800	none	0	Expansion	0.333333	none	0	none	0
OG0002803	none	0	Expansion	0	none	0	none	0
OG0002804	none	0	none	0	none	0	none	0
OG0002808	Decrease	-0.5	none	0	none	0	Expansion	0.333333
OG0002810	none	0	Expansion	0.333333	none	0	none	0
OG0002811	none	0	none	0	none	0	Expansion	0.333333
OG0002812	none	0	none	0	none	0	none	0
OG0002815	none	0	none	0	none	0	Decrease	-0.5
OG0002816	Decrease	-1	none	0	Expansion	0.333333	Expansion	0.333333
OG0002817	Expansion	0.333333	none	-0.5	none	0	none	0
OG0002818	none	0	none	0	none	0	Expansion	0.333333
OG0002820	none	0	none	-0.5	Decrease	-0.5	none	0
OG0002822	Expansion	0.333333	none	-0.5	none	0	none	0
OG0002824	none	0	none	-0.5	none	0	Expansion	0.333333
OG0002826	none	0	Decrease	-0.5	none	0	none	0
OG0002827	none	0	none	0	none	0	none	0
OG0002828	Expansion	0.333333	none	-0.5	none	0	none	0
OG0002829	none	0	none	0	none	0	none	0
OG0002831	none	0	none	0	none	0	Expansion	0.333333
OG0002833	none	0	Expansion	0.333333	none	0	none	0
OG0002834	Expansion	0.333333	none	-0.5	none	0	none	0
OG0002835	Expansion	0.333333	Decrease	-2	Expansion	0.5	none	0
OG0002836	none	0	none	-2	Decrease	-0.5	none	0
OG0002837	Expansion	0.333333	none	-2	Expansion	0.5	none	0
OG0002838	none	0	Decrease	-2	none	0	none	0
OG0002839	none	0	Decrease	-1	none	0	Expansion	0.333333
OG0002840	Expansion	0.333333	Decrease	-2	none	0	Expansion	0.333333
OG0002841	none	0	Decrease	-2	none	0	none	0
OG0002842	none	0	none	-2	none	0	Expansion	0.666667
OG0002843	Expansion	0.5	none	-2	Expansion	0.333333	Expansion	0.5
OG0002844	none	0	none	-1	none	0	none	0
OG0002845	none	0	Decrease	-1	none	0	none	0
OG0002846	none	0	Decrease	-2	none	0	none	0
OG0002847	none	0	Decrease	-2	none	0	none	0
OG0002848	none	0	none	-2	none	0	none	0
OG0002849	none	0	none	-2	none	0	Expansion	0.666667
OG0002850	none	0	none	-1	Decrease	-1	Expansion	0.666667
OG0002852	Decrease	-2	none	-2	Decrease	-0.5	none	0
OG0002857	none	0	none	0	Decrease	-1	none	0
OG0002858	none	0	Decrease	-0.5	Decrease	-1	Decrease	-2
OG0002859	Decrease	-0.5	Expansion	-0.5	Decrease	-2	none	0
OG0002860	Decrease	-0.5	Expansion	-0.5	Decrease	-2	none	0
OG0002861	none	0	Expansion	0	Decrease	-1	none	0
OG0002862	none	0	Expansion	0.4	none	0	none	0
OG0002863	none	0	Expansion	0.6	none	0	Decrease	-1
OG0002864	Expansion	0.333333	none	0	none	0	none	0
OG0002865	none	0	none	0	Decrease	-0.5	none	0
OG0002866	none	0	none	0	Decrease	-0.5	none	0
OG0002867	Expansion	0.333333	Expansion	0	Decrease	-1	none	0
OG0002868	Expansion	0.333333	none	0.333333	Decrease	-1	none	0
OG0002869	Expansion	0.333333	none	0.333333	Decrease	-1	none	0
OG0002872	none	0	Expansion	0.333333	none	0	Decrease	-1
OG0002873	Expansion	0.333333	Expansion	0.333333	Decrease	-1	none	0
OG0002874	Expansion	0.333333	none	0	none	0	none	0
OG0002875	Expansion	0.5	Decrease	0	Decrease	-1	none	0
OG0002876	Decrease	-0.5	none	0	Decrease	-2	Expansion	0.333333
OG0002877	Decrease	-0.5	none	0	Decrease	-2	none	0
OG0002878	none	0	none	0	Decrease	-1	none	0
OG0002880	Decrease	-1	none	0	Expansion	0.333333	Decrease	-1
OG0002881	none	0	none	0.333333	Expansion	0.333333	Decrease	-0.5
OG0002883	Decrease	-0.5	Expansion	0.333333	Decrease	-2	none	0
OG0002885	Expansion	0.333333	none	-0.5	none	0	Expansion	0.333333
OG0002886	Expansion	0.333333	none	0	none	0	Expansion	0.333333
OG0002888	none	0	none	0	Decrease	-0.5	Expansion	0.333333
OG0002891	none	0	none	-0.5	none	0	Expansion	0.333333
OG0002892	none	0	none	0	none	0	Expansion	0.333333
OG0002897	Expansion	0.333333	none	0	none	0	none	0
OG0002900	none	0	Expansion	0.333333	none	0	none	0
OG0002903	none	0	Expansion	0.333333	none	0	none	0
OG0002905	none	0	none	0	Decrease	-0.5	none	0
OG0002907	none	0	Expansion	0.333333	Expansion	0.333333	none	0
OG0002909	none	0	Expansion	0.333333	none	0	none	0
OG0002910	none	0	Decrease	0	Decrease	-1	none	0
OG0002911	none	0	Expansion	0.333333	none	0	none	0
OG0002917	none	0	Decrease	0	none	0	none	0
OG0002923	none	0	Expansion	0.5	none	0	none	0
OG0002925	Decrease	-2	none	0	Expansion	0.25	none	0
OG0002926	none	0	none	0	none	0	Expansion	0.333333
OG0002927	none	0	none	-0.5	none	0	Expansion	0.333333
OG0002928	none	0	none	0	none	0	Expansion	0.333333
OG0002930	none	0	Decrease	0	Decrease	-1	none	0
OG0002932	none	0	none	0	Expansion	0.5	none	0
OG0002933	none	0	Expansion	0	none	0	none	0
OG0002937	none	0	Expansion	0.5	none	0	Decrease	-0.5
OG0002938	none	0	none	0	Expansion	0.333333	none	0
OG0002940	none	0	none	0	none	0	Expansion	0.333333
OG0002942	none	0	Expansion	0	none	0	none	0
OG0002944	Expansion	0.333333	none	0	none	0	none	0
OG0002946	none	0	none	0	none	0	Expansion	0.5
OG0002948	none	0	Expansion	0	none	0	none	0
OG0002949	none	0	Expansion	0	none	0	none	0
OG0002950	none	0	Expansion	0.333333	none	0	none	0
OG0002952	none	0	none	0	none	0	Expansion	0.333333
OG0002958	none	0	none	0	Decrease	-1	Expansion	0.5
OG0002959	none	0	none	0	none	0	Expansion	0.333333
OG0002965	Expansion	0.333333	none	0.333333	none	0	none	0
OG0002968	none	0	Expansion	0.333333	none	0	none	0
OG0002969	none	0	none	0.333333	Decrease	-0.5	none	0
OG0002970	Expansion	0.333333	none	-0.5	none	0	Expansion	0.333333
OG0002976	Decrease	-1	none	0	none	0	none	0
OG0002977	Expansion	0.25	none	0	Decrease	-0.5	none	0
OG0002978	none	0	none	-0.5	none	0	Expansion	0.333333
OG0002980	Expansion	0.333333	Decrease	-0.5	Expansion	0.5	Decrease	-2
OG0002982	none	0	Decrease	-0.5	none	0	Decrease	-2
OG0002983	Decrease	-1	none	0	none	0	none	0
OG0002985	none	0	Expansion	0.5	none	0	Expansion	0.333333
OG0002987	Expansion	0.333333	Expansion	0	none	0	none	0
OG0002989	none	0	Decrease	-0.5	none	0	none	0
OG0002993	Expansion	0.333333	none	0	none	0	none	0
OG0002994	Expansion	0.333333	none	0	none	0	none	0
OG0002995	Decrease	-1	Decrease	-0.5	Expansion	0.666667	none	0
OG0002997	Expansion	0.333333	none	0	none	0	none	0
OG0003002	none	0	Decrease	0	none	0	Decrease	-2
OG0003003	none	0	Expansion	0.333333	none	0	none	0
OG0003005	none	0	none	0	Decrease	-0.5	none	0
OG0003006	none	0	none	0.333333	none	0	none	0
OG0003007	none	0	none	0	none	0	Expansion	0.5
OG0003008	none	0	Decrease	0	none	0	Expansion	0.25
OG0003009	none	0	none	0	none	0	Expansion	0.5
OG0003017	Decrease	-0.5	none	0	none	0	Decrease	-1
OG0003025	none	0	none	0	none	0	Expansion	0.333333
OG0003026	none	0	none	0	Decrease	-0.5	Expansion	0.333333
OG0003027	Expansion	0.333333	none	0	none	0	none	0
OG0003028	none	0	none	0	none	0	Expansion	0.333333
OG0003031	none	0	Expansion	0.333333	Decrease	-0.5	Decrease	-1
OG0003032	none	0	none	0	none	0	Expansion	0.333333
OG0003034	none	0	Expansion	0.333333	none	0	none	0
OG0003039	none	0	none	0	Decrease	-0.5	Expansion	0.333333
OG0003041	none	0	Expansion	0.333333	none	0	none	0
OG0003045	none	0	none	-0.5	none	0	Expansion	0.333333
OG0003047	none	0	Expansion	0.333333	none	0	none	0
OG0003048	none	0	none	0	none	0	Expansion	0.333333
OG0003051	none	0	Decrease	0	none	0	none	0
OG0003052	none	0	none	-0.5	none	0	Decrease	-1
OG0003053	Expansion	0.333333	none	0	none	0	Expansion	0.333333
OG0003054	none	0	Expansion	0.333333	none	0	none	0
OG0003059	none	0	none	-0.5	none	0	Expansion	0.5
OG0003060	Decrease	-1	none	0	none	0	none	0
OG0003061	Expansion	0.333333	none	0	none	0	none	0
OG0003064	none	0	Expansion	0.333333	none	0	none	0
OG0003065	Expansion	0.25	none	0	none	0	Expansion	0.333333
OG0003067	none	0	none	-0.5	none	0	Expansion	0.333333
OG0003069	none	0	Expansion	0.5	none	0	none	0
OG0003072	Expansion	0.5	none	-0.5	Expansion	0.333333	Decrease	-1
OG0003073	none	0	Expansion	0	none	0	none	0
OG0003074	none	0	none	0	none	0	Decrease	-0.5
OG0003078	Expansion	0.333333	none	0	none	0	none	0
OG0003082	Decrease	-1	none	0	none	0	Decrease	-0.5
OG0003083	none	0	Expansion	0	none	0	none	0
OG0003086	none	0	Decrease	0	none	0	none	0
OG0003087	none	0	Expansion	0.333333	none	0	none	0
OG0003088	Expansion	0.25	none	0.333333	Decrease	-0.5	none	0
OG0003089	none	0	Decrease	-0.5	none	0	none	0
OG0003092	none	0	Decrease	0	none	0	Decrease	-2
OG0003095	Expansion	0.5	Decrease	-0.5	none	0	Decrease	-2
OG0003096	none	0	none	0	Expansion	0.333333	none	0
OG0003097	none	0	none	0	none	0	Expansion	0.333333
OG0003098	Expansion	0.333333	none	0	none	0	none	0
OG0003099	none	0	none	0	none	0	Expansion	0.333333
OG0003103	Expansion	0.333333	Expansion	0.333333	none	0	none	0
OG0003104	none	0	Expansion	0.333333	none	0	none	0
OG0003105	none	0	Expansion	0.333333	none	0	none	0
OG0003107	none	0	none	0	none	0	Expansion	0.333333
OG0003110	none	0	none	0	none	0	Expansion	0.5
OG0003112	none	0	Expansion	0.333333	none	0	none	0
OG0003113	none	0	none	0	none	0	Expansion	0.333333
OG0003114	Decrease	-1	none	0	none	0	none	0
OG0003118	none	0	Expansion	0.333333	none	0	none	0
OG0003123	none	0	Expansion	0.333333	Decrease	-0.5	Expansion	0.5
OG0003126	Expansion	0.25	none	0	Decrease	-0.5	none	0
OG0003131	none	0	none	0	Decrease	-1	Expansion	0.333333
OG0003132	none	0	none	0	none	0	Expansion	0.5
OG0003133	Expansion	0.333333	none	0	none	0	none	0
OG0003137	none	0	none	0	none	0	Expansion	0.333333
OG0003141	none	0	Expansion	0	none	0	none	0
OG0003143	Expansion	0.333333	none	0	none	0	Decrease	-1
OG0003144	none	0	Decrease	0	none	0	none	0
OG0003145	Expansion	0.25	none	0	none	0	none	0
OG0003146	none	0	none	0	none	0	Expansion	0.5
OG0003147	none	0	Expansion	0	none	0	Decrease	-1
OG0003148	none	0	none	0	none	0	Expansion	0.333333
OG0003149	Decrease	-1	none	0	Expansion	0.5	none	0
OG0003153	none	0	Expansion	0.333333	Decrease	-1	none	0
OG0003157	none	0	Expansion	0.6	none	0	none	0
OG0003158	none	0	none	0	Decrease	-1	Expansion	0.333333
OG0003159	none	0	none	-0.5	Decrease	-1	none	0
OG0003163	none	0	none	0	none	0	Expansion	0.333333
OG0003165	none	0	Expansion	0.25	none	0	none	0
OG0003166	none	0	Decrease	0	none	0	Expansion	0.25
OG0003167	none	0	none	0	none	0	Expansion	0.5
OG0003168	none	0	Decrease	0	none	0	none	0
OG0003169	none	0	none	0	none	0	Expansion	0.333333
OG0003170	none	0	none	0.333333	none	0	Decrease	-0.5
OG0003171	none	0	Expansion	0	none	0	none	0
OG0003173	Expansion	0.333333	none	0	none	0	Expansion	0.333333
OG0003176	Expansion	0.333333	Decrease	0	none	0	none	0
OG0003180	none	0	Expansion	0.25	none	0	none	0
OG0003181	none	0	none	-0.5	Decrease	-1	Expansion	0.333333
OG0003188	none	0	Expansion	0.333333	none	0	none	0
OG0003196	Expansion	0.333333	none	0	none	0	none	0
OG0003197	Expansion	0.5	none	0	none	0	none	0
OG0003199	none	0	none	0	none	0	Expansion	0.333333
OG0003200	none	0	none	0	none	0	Expansion	0.333333
OG0003203	none	0	none	0	Expansion	0.333333	none	0
OG0003204	none	0	none	0	Decrease	-0.5	Expansion	0.333333
OG0003209	none	0	none	0	none	0	Expansion	0.333333
OG0003210	none	0	none	0	Expansion	0.25	none	0
OG0003216	none	0	none	0	Expansion	0.5	none	0
OG0003218	none	0	none	-0.5	Decrease	-2	none	0
OG0003220	none	0	Expansion	0.333333	none	0	none	0
OG0003221	none	0	Expansion	0.25	none	0	none	0
OG0003222	none	0	none	0	none	0	Expansion	0.5
OG0003224	none	0	none	-0.5	none	0	Expansion	0.333333
OG0003226	none	0	none	0	none	0	Expansion	0.333333
OG0003227	none	0	Expansion	0.333333	none	0	Decrease	-1
OG0003228	Expansion	0.5	none	0	none	0	none	0
OG0003229	Expansion	0.333333	Expansion	0.333333	Decrease	-1	none	0
OG0003230	none	0	Expansion	0.333333	none	0	none	0
OG0003232	none	0	none	0	none	0	Expansion	0.333333
OG0003233	none	0	none	0	Decrease	-0.5	Expansion	0.333333
OG0003235	Expansion	0.333333	none	0	none	0	Expansion	0.333333
OG0003238	none	0	none	0	none	0	Expansion	0.333333
OG0003240	Expansion	0.25	Expansion	0.333333	none	0	Decrease	-1
OG0003241	none	0	none	0	none	0	Decrease	-0.5
OG0003242	none	0	none	0	none	0	Expansion	0.333333
OG0003245	none	0	none	0	none	0	Expansion	0.333333
OG0003246	none	0	none	0	none	0	Expansion	0.333333
OG0003247	none	0	Decrease	-0.5	Decrease	-1	none	0
OG0003251	none	0	none	0	Expansion	0.5	none	0
OG0003252	none	0	none	0	Expansion	0.5	none	0
OG0003255	none	0	Expansion	0.333333	none	0	none	0
OG0003264	none	0	none	0	none	0	Expansion	0.333333
OG0003266	none	0	none	0.333333	none	0	Decrease	-0.5
OG0003268	none	0	none	0	none	0	Decrease	-1
OG0003270	none	0	none	0	none	0	Expansion	0.333333
OG0003272	none	0	none	0.333333	none	0	Decrease	-0.5
OG0003274	none	0	none	-0.5	Decrease	-2	none	0
OG0003277	none	0	Expansion	0.333333	none	0	none	0
OG0003279	Expansion	0.5	none	0	none	0	none	0
OG0003282	none	0	none	0	Decrease	-0.5	none	0
OG0003284	none	0	Expansion	0.333333	none	0	Decrease	-1
OG0003285	none	0	none	-0.5	none	0	Expansion	0.333333
OG0003287	Expansion	0.5	none	0	Expansion	0.333333	none	0
OG0003289	none	0	Expansion	0.333333	none	0	Decrease	-1
OG0003290	none	0	none	0	none	0	Expansion	0.333333
OG0003291	Expansion	0.333333	none	0	none	0	Expansion	0.333333
OG0003294	none	0	none	0	none	0	Expansion	0.333333
OG0003299	none	0	Expansion	0.333333	none	0	none	0
OG0003303	Decrease	-0.5	none	0	none	0	Expansion	0.333333
OG0003306	none	0	none	0	Decrease	-1	Decrease	-1
OG0003310	none	0	none	0	Decrease	-0.5	Expansion	0.333333
OG0003313	none	0	Expansion	0.333333	none	0	Expansion	0.5
OG0003316	Expansion	0.333333	Expansion	0.333333	none	0	none	0
OG0003321	none	0	none	-0.5	none	0	Expansion	0.333333
OG0003322	none	0	none	0	none	0	Expansion	0.333333
OG0003326	none	0	none	0	none	0	Expansion	0.333333
OG0003331	none	0	none	0	Decrease	-0.5	none	0
OG0003333	none	0	none	0	none	0	Decrease	-1
OG0003339	none	0	Decrease	-1	none	0	Expansion	0.333333
OG0003340	none	0	Decrease	-1	none	0	none	0
OG0003341	none	0	Decrease	-1	Decrease	-0.5	Expansion	0.333333
OG0003342	none	0	Decrease	-1	Expansion	0.333333	none	0
OG0003343	none	0	Decrease	-2	Expansion	0.333333	none	0
OG0003344	none	0	Decrease	-1	none	0	none	0
OG0003345	none	0	Decrease	-1	none	0	none	0
OG0003346	none	0	Decrease	-1	none	0	none	0
OG0003347	none	0	none	-1	none	0	none	0
OG0003348	none	0	Decrease	-1	none	0	Expansion	0.333333
OG0003349	none	0	Decrease	-2	none	0	Expansion	0.333333
OG0003350	Decrease	-0.5	Decrease	-1	none	0	none	0
OG0003351	none	0	Decrease	-1	none	0	none	0
OG0003352	none	0	Decrease	-1	none	0	Expansion	0.333333
OG0003353	none	0	none	-1	none	0	Expansion	0.5
OG0003354	none	0	Decrease	-1	none	0	Expansion	0.333333
OG0003355	none	0	Decrease	-2	none	0	none	0
OG0003356	none	0	Decrease	-1	none	0	Expansion	0.333333
OG0003357	none	0	Decrease	-1	none	0	none	0
OG0003358	none	0	none	-3	none	0	none	0
OG0003359	Expansion	0.25	none	-1	Decrease	-0.5	none	0
OG0003360	none	0	none	-2	none	0	none	0
OG0003361	none	0	none	-1	none	0	none	0
OG0003362	none	0	Decrease	-1	none	0	none	0
OG0003363	none	0	none	-2	none	0	none	0
OG0003364	Expansion	0.333333	none	-2	none	0	Expansion	0.666667
OG0003365	none	0	none	-1	Decrease	-0.5	Expansion	0.666667
OG0003366	none	0	none	-2	none	0	Expansion	0.666667
OG0003367	none	0	none	-1	none	0	Expansion	0.5
OG0003373	Decrease	-2	Decrease	-1	Decrease	-0.5	none	0
OG0003375	Decrease	-1	none	-2	none	0	Expansion	0.833333
OG0003376	Expansion	0.5	Expansion	0.25	Decrease	-1	Expansion	0.5
OG0003378	Decrease	-0.5	Expansion	0	Decrease	-2	none	0
OG0003379	none	0	none	0	Decrease	-1	none	0
OG0003380	Decrease	-0.5	Expansion	0.333333	Decrease	-2	Expansion	0.5
OG0003381	none	0	Expansion	0.5	none	0	Decrease	-1
OG0003382	none	0	Expansion	0.4	none	0	Expansion	0.5
OG0003383	Expansion	0.333333	Expansion	-0.5	none	0	none	0
OG0003384	none	0	none	0	Decrease	-0.5	none	0
OG0003386	none	0	none	0	none	0	Decrease	-1
OG0003387	Decrease	-2	Expansion	0	Decrease	-0.5	none	0
OG0003388	none	0	Expansion	0.5	Decrease	-1	Decrease	-1
OG0003389	Expansion	0.333333	Expansion	0	Decrease	-1	Expansion	0.5
OG0003390	none	0	none	0	Expansion	0.333333	none	0
OG0003391	none	0	none	0	none	0	Expansion	0.333333
OG0003392	none	0	none	0	none	0	Expansion	0.333333
OG0003393	none	0	Expansion	0.333333	none	0	Expansion	0.5
OG0003394	none	0	Expansion	0.333333	none	0	none	0
OG0003395	none	0	Expansion	0	none	0	Expansion	0.5
OG0003396	none	0	Expansion	0.333333	none	0	none	0
OG0003397	none	0	Expansion	0.333333	none	0	none	0
OG0003398	none	0	Expansion	0.333333	none	0	none	0
OG0003399	none	0	Expansion	0.333333	none	0	Expansion	0.5
OG0003400	none	0	Expansion	0.333333	none	0	none	0
OG0003401	none	0	Expansion	0	none	0	Expansion	0.5
OG0003402	none	0	Expansion	0.333333	none	0	none	0
OG0003403	none	0	Expansion	0.333333	none	0	none	0
OG0003404	none	0	Expansion	0.333333	none	0	none	0
OG0003405	none	0	Expansion	0.333333	none	0	Expansion	0.5
OG0003408	Expansion	0.333333	none	0	none	0	none	0
OG0003409	none	0	none	0	Decrease	-1	none	0
OG0003410	none	0	none	0	Decrease	-1	none	0
OG0003411	none	0	none	0	Decrease	-1	none	0
OG0003413	none	0	none	0	Expansion	0.333333	none	0
OG0003414	none	0	Expansion	0.333333	none	0	none	0
OG0003415	Expansion	0.333333	none	0	none	0	none	0
OG0003416	none	0	Expansion	0.333333	none	0	none	0
OG0003417	none	0	Expansion	0.333333	none	0	none	0
OG0003419	none	0	none	0	none	0	Expansion	0.333333
OG0003422	none	0	none	0	Expansion	0.333333	none	0
OG0003424	none	0	Expansion	0.333333	none	0	none	0
OG0003426	Expansion	0.333333	none	0	none	0	Expansion	0.333333
OG0003427	none	0	none	0	none	0	Expansion	0.333333
OG0003429	none	0	Expansion	0.333333	none	0	none	0
OG0003433	none	0	none	0	none	0	Expansion	0.333333
OG0003434	none	0	none	0	none	0	Expansion	0.333333
OG0003435	none	0	none	0	Expansion	0.333333	none	0
OG0003439	none	0	none	0	none	0	Expansion	0.333333
OG0003440	none	0	none	0	Expansion	0.333333	none	0
OG0003441	Expansion	0.333333	none	0	none	0	none	0
OG0003443	Expansion	0.333333	none	0	none	0	none	0
OG0003444	Expansion	0.333333	none	0	none	0	none	0
OG0003446	none	0	none	0	Expansion	0.5	none	0
OG0003452	none	0	none	0	none	0	Expansion	0.333333
OG0003453	none	0	Expansion	0.333333	none	0	none	0
OG0003456	Expansion	0.333333	none	0	none	0	none	0
OG0003458	Expansion	0.333333	none	0	Decrease	-1	Expansion	0.333333
OG0003459	none	0	none	0	Expansion	0.333333	none	0
OG0003460	none	0	Expansion	0.333333	none	0	none	0
OG0003467	none	0	none	0	none	0	Decrease	-1
OG0003468	none	0	Expansion	0.333333	none	0	none	0
OG0003471	none	0	Expansion	0.333333	none	0	none	0
OG0003476	Expansion	0.333333	Expansion	0.333333	none	0	Decrease	-1
OG0003480	none	0	Expansion	0.333333	Decrease	-1	none	0
OG0003481	Expansion	0.5	Expansion	0.333333	none	0	none	0
OG0003485	none	0	none	0	none	0	Decrease	-1
OG0003490	none	0	none	0	none	0	Expansion	0.333333
OG0003491	Expansion	0.333333	none	0	none	0	none	0
OG0003493	Expansion	0.333333	none	0	none	0	none	0
OG0003494	none	0	Expansion	0.333333	none	0	none	0
OG0003495	none	0	Expansion	0.333333	none	0	none	0
OG0003498	none	0	none	0	none	0	Expansion	0.5
OG0003501	none	0	Expansion	0.5	Decrease	-1	none	0
OG0003502	Decrease	-1	none	-0.5	none	0	none	0
OG0003503	Expansion	0.333333	none	0	none	0	none	0
OG0003507	none	0	none	0	none	0	Expansion	0.333333
OG0003508	none	0	Expansion	0	none	0	Decrease	-1
OG0003515	none	0	none	0.333333	Decrease	-1	none	0
OG0003516	none	0	none	0	none	0	Expansion	0.333333
OG0003517	Expansion	0.333333	none	0	none	0	none	0
OG0003519	none	0	Expansion	0.333333	none	0	none	0
OG0003520	none	0	Expansion	0.333333	none	0	none	0
OG0003521	none	0	Expansion	0.333333	none	0	none	0
OG0003522	none	0	none	0.333333	none	0	Decrease	-0.5
OG0003523	none	0	Expansion	0.333333	none	0	none	0
OG0003525	none	0	Expansion	0.5	Decrease	-1	none	0
OG0003526	Expansion	0.333333	none	0	none	0	none	0
OG0003527	none	0	Expansion	0.333333	none	0	none	0
OG0003528	none	0	Expansion	0.333333	none	0	Decrease	-1
OG0003529	none	0	Decrease	0	Decrease	-1	none	0
OG0003530	Expansion	0.333333	none	0	none	0	none	0
OG0003532	none	0	Expansion	0.333333	none	0	none	0
OG0003536	none	0	Expansion	0.333333	none	0	none	0
OG0003537	none	0	Expansion	0.333333	none	0	none	0
OG0003539	none	0	Expansion	0.333333	none	0	none	0
OG0003541	Expansion	0.333333	none	0	none	0	none	0
OG0003547	Expansion	0.333333	none	0	Decrease	-1	none	0
OG0003549	none	0	Expansion	0.333333	none	0	none	0
OG0003550	none	0	Expansion	0.333333	none	0	none	0
OG0003554	none	0	none	0	none	0	Expansion	0.333333
OG0003555	Expansion	0.333333	none	0	none	0	none	0
OG0003556	Expansion	0.333333	none	0	none	0	none	0
OG0003558	none	0	none	0	none	0	Expansion	0.333333
OG0003559	none	0	none	0	Expansion	0.333333	none	0
OG0003560	Expansion	0.333333	none	0	none	0	none	0
OG0003561	none	0	none	0	none	0	Expansion	0.333333
OG0003563	none	0	Expansion	0.5	Decrease	-1	Expansion	0.333333
OG0003565	none	0	Expansion	0.333333	none	0	none	0
OG0003566	none	0	Expansion	0.5	none	0	none	0
OG0003567	Decrease	-1	none	0.333333	none	0	none	0
OG0003572	none	0	Expansion	0.6	none	0	none	0
OG0003574	none	0	none	0	Expansion	0.333333	none	0
OG0003575	none	0	none	0	Expansion	0.333333	none	0
OG0003578	none	0	Expansion	0.333333	none	0	none	0
OG0003580	none	0	none	0	Expansion	0.333333	none	0
OG0003584	none	0	Expansion	0.333333	none	0	none	0
OG0003585	none	0	Expansion	0.333333	none	0	none	0
OG0003586	none	0	Expansion	0.333333	none	0	none	0
OG0003588	none	0	none	0	none	0	Expansion	0.333333
OG0003589	none	0	none	0	none	0	Expansion	0.333333
OG0003590	none	0	Expansion	0.333333	none	0	none	0
OG0003594	none	0	Expansion	0.333333	none	0	none	0
OG0003595	none	0	Expansion	0.333333	none	0	none	0
OG0003596	none	0	none	0	none	0	Expansion	0.333333
OG0003597	Expansion	0.333333	none	0	none	0	none	0
OG0003599	Expansion	0.333333	none	0	none	0	none	0
OG0003603	none	0	none	0	none	0	Expansion	0.333333
OG0003605	none	0	Expansion	0.333333	none	0	none	0
OG0003606	none	0	none	0	none	0	Expansion	0.333333
OG0003611	none	0	none	0	Expansion	0.333333	none	0
OG0003612	none	0	none	0	Expansion	0.333333	none	0
OG0003617	none	0	Expansion	0.333333	none	0	none	0
OG0003618	none	0	none	0	none	0	Expansion	0.333333
OG0003619	none	0	none	0	none	0	Expansion	0.333333
OG0003620	none	0	none	0	none	0	Expansion	0.333333
OG0003621	none	0	none	0	none	0	Expansion	0.333333
OG0003622	none	0	Expansion	0.333333	none	0	none	0
OG0003624	none	0	none	0	Expansion	0.333333	none	0
OG0003625	none	0	none	0	Expansion	0.333333	none	0
OG0003628	none	0	Expansion	0.333333	none	0	none	0
OG0003630	none	0	none	0	none	0	Expansion	0.333333
OG0003631	none	0	none	0	Expansion	0.333333	none	0
OG0003632	none	0	none	0	none	0	Decrease	-1
OG0003639	none	0	none	0	Expansion	0.333333	none	0
OG0003640	none	0	none	0	Expansion	0.333333	none	0
OG0003641	none	0	none	0	Expansion	0.333333	none	0
OG0003646	none	0	Expansion	0.333333	none	0	none	0
OG0003649	Expansion	0.333333	none	0	none	0	none	0
OG0003650	none	0	none	0	Expansion	0.333333	none	0
OG0003663	none	0	Expansion	0.333333	none	0	none	0
OG0003664	none	0	Expansion	0.333333	none	0	none	0
OG0003665	none	0	Expansion	0.333333	none	0	none	0
OG0003666	none	0	Expansion	0.333333	none	0	none	0
OG0003669	none	0	Expansion	0.333333	none	0	none	0
OG0003680	none	0	Expansion	0.333333	none	0	none	0
OG0003683	Decrease	-1	Expansion	0.333333	Expansion	0.333333	none	0
OG0003703	none	0	none	0	Expansion	0.333333	none	0
OG0003704	none	0	Expansion	0.333333	none	0	none	0
OG0003705	none	0	none	0	Expansion	0.333333	none	0
OG0003712	Decrease	-1	Expansion	0.333333	Expansion	0.333333	Expansion	0.5
OG0003713	none	0	none	0	Expansion	0.333333	none	0
OG0003715	none	0	Expansion	0.333333	none	0	none	0
OG0003716	none	0	Expansion	0.333333	none	0	none	0
OG0003717	none	0	Expansion	0.333333	none	0	none	0
OG0003718	none	0	none	0	none	0	Expansion	0.333333
OG0003721	none	0	none	0	Expansion	0.333333	none	0
OG0003722	none	0	Expansion	0.333333	none	0	none	0
OG0003723	Expansion	0.333333	none	0	none	0	none	0
OG0003730	none	0	none	0.333333	Decrease	-1	none	0
OG0003731	none	0	none	0	none	0	Decrease	-1
OG0003732	none	0	Expansion	0.333333	none	0	none	0
OG0003733	none	0	Expansion	0.333333	none	0	none	0
OG0003734	none	0	none	0	none	0	Expansion	0.333333
OG0003735	none	0	Expansion	0.333333	none	0	none	0
OG0003740	none	0	Expansion	0.333333	none	0	none	0
OG0003741	Expansion	0.333333	none	0	none	0	none	0
OG0003746	none	0	Expansion	0.333333	none	0	none	0
OG0003748	none	0	Expansion	0.333333	none	0	none	0
OG0003749	none	0	Expansion	0.333333	none	0	none	0
OG0003751	none	0	none	0	none	0	Expansion	0.333333
OG0003753	none	0	Expansion	0.333333	none	0	none	0
OG0003761	none	0	Expansion	0.333333	none	0	none	0
OG0003764	Expansion	0.333333	Expansion	0.333333	Decrease	-1	none	0
OG0003767	none	0	Expansion	0.333333	none	0	none	0
OG0003772	none	0	none	0	none	0	Expansion	0.333333
OG0003774	Expansion	0.5	none	0	Decrease	-1	none	0
OG0003776	none	0	none	0	none	0	Expansion	0.333333
OG0003777	none	0	none	0	none	0	Expansion	0.333333
OG0003784	none	0	Expansion	0.333333	none	0	none	0
OG0003785	none	0	Expansion	0.333333	none	0	none	0
OG0003795	none	0	none	0	Expansion	0.333333	none	0
OG0003812	none	0	none	0	none	0	Expansion	0.333333
OG0003817	none	0	Expansion	0.333333	none	0	none	0
OG0003821	none	0	none	0	none	0	Expansion	0.333333
OG0003832	none	0	Expansion	0.333333	none	0	none	0
OG0003836	none	0	Expansion	0.333333	none	0	none	0
OG0003837	Expansion	0.333333	none	0	none	0	none	0
OG0003844	none	0	none	0	Expansion	0.333333	Expansion	0.333333
OG0003848	none	0	none	0	none	0	none	0
OG0003849	Decrease	-1	none	-0.5	none	0	none	0
OG0003850	none	0	none	0	none	0	Expansion	0.333333
OG0003887	none	0	Expansion	0.333333	none	0	none	0
OG0003888	none	0	none	0	none	0	Expansion	0.333333
OG0003889	none	0	none	0	none	0	Expansion	0.333333
OG0003890	none	0	none	0	none	0	Expansion	0.333333
OG0003891	none	0	none	0	none	0	Expansion	0.333333
OG0003892	none	0	none	0	none	0	Expansion	0.333333
OG0003893	none	0	none	0	none	0	Expansion	0.333333
OG0003894	none	0	none	0	none	0	Expansion	0.333333
OG0003895	none	0	none	0	none	0	Decrease	-1
OG0003897	none	0	Expansion	0.333333	none	0	none	0
OG0003901	none	0	Expansion	0.333333	none	0	none	0
OG0003906	none	0	Expansion	0.333333	none	0	none	0
OG0003909	none	0	none	0	Expansion	0.333333	none	0
OG0003911	none	0	none	0	Expansion	0.333333	none	0
OG0003912	none	0	none	0	Expansion	0.333333	none	0
OG0003915	none	0	none	0	none	0	Expansion	0.333333
OG0003917	none	0	Expansion	0.333333	none	0	none	0
OG0003921	Expansion	0.333333	none	0	Decrease	-1	none	0
OG0003925	none	0	Expansion	0.333333	none	0	none	0
OG0003927	none	0	none	0	Decrease	-1	Expansion	0.333333
OG0003928	none	0	none	-0.5	Decrease	-1	none	0
OG0003929	none	0	Expansion	0.5	none	0	none	0
OG0003932	none	0	none	0	none	0	Expansion	0.333333
OG0003934	Expansion	0.333333	none	0	none	0	none	0
OG0003937	none	0	none	0	none	0	Expansion	0.333333
OG0003940	none	0	none	0	Expansion	0.333333	none	0
OG0003941	none	0	Expansion	0.333333	none	0	none	0
OG0003942	none	0	none	0	Expansion	0.333333	none	0
OG0003945	none	0	Expansion	0.333333	none	0	none	0
OG0003948	none	0	Expansion	0.333333	none	0	none	0
OG0003953	none	0	none	0	none	0	Expansion	0.333333
OG0003958	none	0	Decrease	0	none	0	none	0
OG0003959	none	0	Expansion	0.333333	none	0	none	0
OG0003960	none	0	Expansion	0.333333	none	0	none	0
OG0003961	none	0	Expansion	0.333333	none	0	none	0
OG0003962	none	0	Expansion	0.333333	none	0	none	0
OG0003963	none	0	Expansion	0.333333	none	0	none	0
OG0003964	none	0	none	0.333333	none	0	Decrease	-0.5
OG0003965	none	0	Expansion	0.333333	none	0	none	0
OG0003966	none	0	Expansion	0.333333	none	0	none	0
OG0003967	none	0	Expansion	0.333333	none	0	none	0
OG0003970	none	0	Expansion	0.333333	none	0	none	0
OG0003971	none	0	Expansion	0.333333	none	0	Decrease	-1
OG0003974	none	0	none	0	Expansion	0.333333	none	0
OG0003975	none	0	none	0	none	0	Expansion	0.333333
OG0003977	none	0	none	0	Decrease	-1	Decrease	-1
OG0003982	none	0	none	0	none	0	Decrease	-1
OG0003983	none	0	none	0	none	0	Decrease	-1
OG0003985	none	0	none	0	none	0	Expansion	0.333333
OG0003986	none	0	Expansion	0.333333	none	0	none	0
OG0003988	none	0	none	0	Expansion	0.333333	none	0
OG0003989	none	0	none	0	Expansion	0.333333	none	0
OG0003990	Decrease	-0.5	none	0	none	0	none	0
OG0003991	none	0	none	0	none	0	Expansion	0.333333
OG0003994	none	0	none	0	Expansion	0.333333	none	0
OG0003998	none	0	Expansion	0.333333	none	0	none	0
OG0004000	none	0	Expansion	0.333333	none	0	none	0
OG0004002	none	0	Expansion	0.333333	Decrease	-1	none	0
OG0004003	none	0	none	0	none	0	Expansion	0.333333
OG0004006	none	0	Expansion	0.333333	none	0	none	0
OG0004007	none	0	none	0	none	0	Expansion	0.333333
OG0004009	Expansion	0.333333	none	0	none	0	none	0
OG0004010	none	0	none	0	none	0	Expansion	0.333333
OG0004011	none	0	none	0	none	0	Expansion	0.333333
OG0004014	none	0	Decrease	0	none	0	none	0
OG0004015	Expansion	0.333333	none	0	Decrease	-1	none	0
OG0004019	Expansion	0.333333	none	0	none	0	none	0
OG0004024	none	0	none	0	none	0	Decrease	-1
OG0004027	none	0	none	0	Expansion	0.333333	none	0
OG0004028	none	0	none	0	none	0	Expansion	0.333333
OG0004029	none	0	none	0	none	0	Expansion	0.333333
OG0004030	none	0	none	0	none	0	Expansion	0.333333
OG0004035	none	0	none	0	none	0	Expansion	0.333333
OG0004040	Decrease	-0.5	none	0	Decrease	-2	none	0
OG0004041	none	0	none	0	none	0	Expansion	0.333333
OG0004043	Expansion	0.333333	none	0	none	0	none	0
OG0004044	none	0	Expansion	0.333333	none	0	none	0
OG0004048	none	0	none	0	none	0	Expansion	0.333333
OG0004049	none	0	none	0	none	0	Expansion	0.333333
OG0004061	none	0	none	0	none	0	Expansion	0.333333
OG0004062	none	0	none	0	none	0	Expansion	0.333333
OG0004063	none	0	none	0	none	0	Expansion	0.333333
OG0004065	Decrease	-1	none	-0.5	none	0	none	0
OG0004066	none	0	none	0	Expansion	0.333333	none	0
OG0004073	Expansion	0.333333	none	0	none	0	Decrease	-1
OG0004074	none	0	none	0	none	0	Decrease	-1
OG0004076	none	0	none	0	Expansion	0.333333	none	0
OG0004077	none	0	none	0	Expansion	0.5	Decrease	-1
OG0004078	none	0	none	0	Expansion	0.333333	none	0
OG0004082	none	0	Expansion	0.333333	none	0	none	0
OG0004084	none	0	none	0	none	0	Decrease	-1
OG0004093	none	0	none	-0.5	Decrease	-1	none	0
OG0004094	none	0	none	0	none	0	Expansion	0.333333
OG0004095	none	0	Expansion	0.333333	none	0	none	0
OG0004097	Decrease	-2	none	0	Decrease	-0.5	Expansion	0.333333
OG0004099	none	0	none	0	none	0	Expansion	0.333333
OG0004102	none	0	Expansion	0	none	0	none	0
OG0004104	none	0	none	0	none	0	Expansion	0.333333
OG0004108	Expansion	0.333333	none	0	none	0	Decrease	-1
OG0004109	Expansion	0.333333	none	0	none	0	none	0
OG0004112	Expansion	0.333333	none	0	none	0	none	0
OG0004119	none	0	Expansion	0.333333	none	0	Decrease	-1
OG0004121	none	0	none	0	Expansion	0.333333	none	0
OG0004122	none	0	none	0	Expansion	0.333333	none	0
OG0004123	none	0	none	0	Expansion	0.333333	none	0
[truncated: 2,922 more rows]

## Sheet: EDFig.4b
Source Data Extended Data Fig. 4
Source Data Extended Data Fig. 4b | Domain enrichment of the expansion/contraction families in A.arenosa, A subgenome of A.suecica and their latest common ancester(Node A) (Fisher’s exact test)
		Aar		sA		Node A		Ath		sT		Node T
ID	annotation	+	-	+	-	+	-	+	-	+	-	+	-
IPR019734	Tetratricopeptide repeat	2.21746	0	0.733063	0	0.423083	0	0	0	0	0	0	0
IPR001680	WD40 repeat	0.61048	0	2.62727	0	0.524765	0	0	0	0	0	0	0
PF00249	Myb-like DNA-binding domain	6.67985	0	0.932557	0	1.47289	0	0	0	0	0	0	0
PF03004	Plant transposase (Ptta/En/Spm family)	16	0	16	0	1.47314	0	0	0	0	0	0	0
IPR009057	Homeobox-like domain superfamily	6.6038	0	2.00043	0	1.81304	0	0	0	0	0	0	0
PF00179	Ubiquitin-conjugating enzyme	0.144299	0	0.287603	0	2.19702	0	0	0	0	0	0	0
IPR016174	Di-haem cytochrome, transmembrane	0.802995	0	0.459796	0	2.22746	0	0	0	0	0	0	0
TIGR01638	Arabidopsis thaliana cystatin-related protein	0.933674	0	0.282163	0	2.30645	0	0	0	0	0	0	0
PF03372	Endonuclease/Exonuclease/phosphatase family	12.3675	0	4.04383	0	2.88107	0	0	0	0	0	0	0
IPR003656	Zinc finger, BED-type	1.94271	0	0.62764	0	4.82681	0	0	0	0	0	0	0
PF13963	Transposase-associated domain	12.1972	0	7.36653	0	8.08938	0	0	0	0	0	0	0
PF08646	Replication factor-A C terminal domain	8.06198	0	4.02965	0	10.3947	0	0	0	0	0	0	0
IPR001245	Serine-threonine/tyrosine-protein kinase, catalytic domain	2.18059	0.565431	2.17257	2.10292	0.926648	0.0917831	0	0	0	0	0	0
PF13976	GAG-pre-integrase domain	16	10.8827	16	8.56543	16	0.856049	0	0	0	0	0	0
PF07727	Reverse transcriptase (RNA-dependent DNA polymerase)	16	9.5986	16	6.81248	16	1.31007	0	0	0	0	0	0
PS51375	Pentatricopeptide (PPR) repeat profile.	2.38416	0.686133	0	1.40483	1.52506	2.14333	0	0	0	0	0	0
IPR001584	Integrase, catalytic core	16	6.23958	16	16	16	2.38817	0	0	0	0	0	0
PF00350	Dynamin family	0	0.381534	0	2.59227	0	2.43914	0	0	0	0	0	0
IPR008269	Peptidase S16, Lon proteolytic domain	0	1.78357	0	0.879097	0	2.46865	0	0	0	0	0	0
IPR003653	Ulp1 protease family, C-terminal catalytic domain	2.15403	0.139722	1.6178	0	2.62635	2.61798	0	0	0	0	0	0
PF03107	C1 domain	0	4.97469	0	3.52491	0	3.75203	0	0	0	0	0	0
IPR007527	Zinc finger, SWIM-type	15.5884	1.66514	16	2.4193	1.22432	16	0	0	0	0	0	0
IPR006564	Zinc finger, PMZ-type	16	1.73898	16	2.93181	1.81304	16	0	0	0	0	0	0
IPR000719	Protein kinase domain	8.31069	0	6.36351	0	2.52331	0	0.865504	0	3.43926	0	0	0
IPR008906	HAT, C-terminal dimerisation domain	5.13966	0	0.335264	0	7.32698	0	3.82798	0	2.95195	0	0.346209	0
IPR020843	Polyketide synthase, enoylreductase domain	0	0	0	0	0	0	0.424004	0	2.24405	0	1.67882	0
IPR010285	DNA helicase Pif1-like	12.1561	0	11.3556	0	16	0	2.62178	0	2.46294	0	1.73049	0
IPR005123	Oxoglutarate/iron-dependent dioxygenase	0	0	0	0	0	0	0.659358	0	0	0	2.69875	0
IPR013010	Zinc finger, SIAH-type	0	0	0	0	0	0	0.630042	0	3.53895	0	2.78595	0
IPR003439	ABC transporter-like	0	0	0	0	0	0	4.04528	0	1.36271	0	2.90309	0
IPR000425	Major intrinsic protein	0	0	0	0	0	0	1.62015	0	0.796423	0	3.17561	0
IPR000209	Peptidase S8/S53 domain	0	0	0	0	0	0	0	0	0	0	3.90658	0
IPR006706	Extensin domain	0	0	0	0	0	0	5.62525	0	3.19942	0	4.0942	0
IPR001360	Glycoside hydrolase family 1	2.65956	0	1.40805	0	0.186086	0	6.27246	0	4.9914	0	4.76195	0
IPR002109	Glutaredoxin	0	0	0	0	0	0	0	0	0.161844	0	5.12784	0
IPR008974	TRAF-like	0	0.790753	0	2.46942	0	0	0.790217	0	0.76904	0	5.2321	0
IPR000743	Glycoside hydrolase, family 28	0	0	0	0	0	0	5.9431	0	1.42481	0	5.86012	0
IPR013149	Alcohol dehydrogenase, C-terminal	0	0	0	0	0	0	3.10913	0	3.83594	0	7.5817	0
IPR001806	Small GTPase	0.38122	0	0.221053	0	7.46218	0	0.209996	0	1.35458	0	8.56703	0
IPR016072	SKP1 component, dimerisation	0	0	0	0	0	0	2.67592	0	2.0474	0	13.1445	0
IPR009072	Histone-fold	0	8.66555	0	5.41005	0	0	8.85699	0	10.4559	0	13.3487	0
IPR001232	S-phase kinase-associated protein 1-like	0	0	0	0	0	0	2.67592	0	2.65111	0	13.4802	0
IPR001128	Cytochrome P450	0	3.5187	0	5.10292	0	2.8884	8.53313	0	10.1475	0	15.3382	0
IPR005225	Small GTP-binding protein domain	0.0607804	7.01637	0.315514	3.40274	9.78252	0.16647	0.371509	0	0.828566	0	16	0
IPR002219	Protein kinase C-like, phorbol ester/diacylglycerol-binding domain	0	2.80521	0	1.41726	0	3.05879	9.61261	0	4.86012	0	16	0
IPR002182	NB-ARC	3.46916	6.49894	1.44358	3.07125	0.229443	1.39761	11.0119	16	3.48785	16	16	0.101933
IPR002213	UDP-glucuronosyl/UDP-glucosyltransferase	0	0.862963	0	3.51841	0	0.812761	2.63789	5.17198	0.0965302	3.58956	8.96658	0.112102
IPR001878	Zinc finger, CCHC-type	16	5.19586	16	2.39892	14.6968	0.999566	0.493495	0.729088	4.55752	7.23508	6.2815	0.127669
IPR001611	Leucine-rich repeat	0	0	0	1.08118	0	2.80939	9.18509	2.52259	0.323398	2.62617	6.81248	0.130065
IPR000157	Toll/interleukin-1 receptor homology (TIR) domain	0	6.13194	0	2.54363	0	1.66575	8.5376	11.0706	2.71988	11.0079	16	0.248721
IPR002156	Ribonuclease H domain	16	1.02521	16	16	16	0.866781	0.357733	2.21021	10.4067	5.16115	5.01144	0.270592
IPR003245	Phytocyanin domain	0	1.152	0	2.06666	0	0.319302	0	1.14521	0	2.45321	0	1.38269
IPR001353	Proteasome, subunit alpha/beta	0	0	0	0	0	0	0	0.654626	0	0.381534	0	2.14279
IPR001810	F-box domain	2.37779	0	4.04239	0	0.54607	0	5.3536	5.58503	0.186753	3.57009	1.02817	8.52578
