# Supplementary material for: Concerted genomic and epigenomic changes accompany stabilization of Arabidopsis allopolyploids
Source: Nat Ecol Evol. 2021 Aug 19;5(10):1382–93. doi: 10.1038/s41559-021-01523-y (PMC8484014; doi:10.1038/s41559-021-01523-y)
Supplement: Source Data Extended Data Fig. 5 — Statistical source data. [file 41559_2021_1523_MOESM14_ESM.xlsx]

## Sheet: EDFig.5c
Source Data Extended Data Fig. 5
Source Data Extended Data Fig. 5c | FLC expression (TPM) in A. arenosa (Aar), F1, resynthesized allotetraploids (Allo733 and Allo738), and natural A. suecica (Asu).
AaFLC2
	Aa06g009630	groups		Pairwise comparisons using t tests with pooled SD
Asu	58.5235	a			733	738	Asu	F1
Aar	18.0494	b		738	1	-	-	-
738	16.4238	b		Asu	0.0072	0.0109	-	-
F1	14.0291	b		F1	1	1	0.0074	-
733	13.9033	b		Aar	1	1	0.0144	1
