# Supplementary material for: Concerted genomic and epigenomic changes accompany stabilization of Arabidopsis allopolyploids
Source: Nat Ecol Evol. 2021 Aug 19;5(10):1382–93. doi: 10.1038/s41559-021-01523-y (PMC8484014; doi:10.1038/s41559-021-01523-y)
Supplement: Source Data Extended Data Fig. 6 — Statistical source data. [file 41559_2021_1523_MOESM15_ESM.xlsx]

## Sheet: EDFig.6a,b
Source Data Extended Data Fig. 6
Source Data Extended Data Fig. 6a,b | Average methylation level among these Arabidopsis species, respectively
	A
	Aar-1	Aar-2	F1-1	F1-2	733-1	733-2	738-1	738-2	Asu-1	Asu-2
CG	0.50708	0.515472	0.502008	0.503172	0.489169	0.493775	0.487563	0.476202	0.304681	0.293471
CHG	0.12326	0.127631	0.115988	0.119063	0.0943385	0.0985215	0.112155	0.0999521	0.0555164	0.052266
CHH	0.0470557	0.0485528	0.0539251	0.0559955	0.0476503	0.0496709	0.0619511	0.0497234	0.0374226	0.0357396
	T
	Ath-1	Ath-2	F1-1	F1-2	733-1	733-2	738-1	738-2	Asu-1	Asu-2
CG	0.328412	0.325362	0.350956	0.352374	0.355118	0.35678	0.369474	0.361203	0.324547	0.314108
CHG	0.130128	0.125791	0.15689	0.159619	0.137247	0.140171	0.157683	0.147764	0.0770764	0.0740961
CHH	0.0545666	0.0508234	0.0705361	0.0725079	0.066747	0.0676364	0.0818299	0.071526	0.0500518	0.0489968
	Ath	Aar	F1	733	738	Asu
correlation between replications	0.500347	0.172582	0.314045	0.303245	0.312958	0.239711
	Aar/Ath	F1	733	738	Asu
mC level in T	0.0891279	0.0994074	0.0952535	0.104524	0.0791148
mC level in A	0.115152	0.112836	0.104961	0.109755	0.068513
	Total C number	Conserved C number	Final C number	Final C number of A and T comparision
Ath	43394826	42616903	22989440	2936998
Aar	51794377	47923117	12864287	2936998
F1	95189203	84244397	35853727	2936998
Allo733	95187426	85862202	35853727	2936998
Allo738	95189203	91925175	35853727	2936998
Asu	94572509	94572509	35853727	2936998

## Sheet: EDFig.6d,e
Source Data Extended Data Fig. 6
Source Data Extended Data Fig. 6d,e | CG methylation level in T1 and A1 of parents, F1, 733, 738 and Asu.
T1								A1
start	end	Ath	F1	733	738	Asu		start	end	Aar	F1	733	738	Asu
1	100000	0.89982	0.909597	0.922075	0.936722	0.915418		1	100000	0.510037	0.479308	0.407349	0.403725	0.167351
100001	200000	0.166887	0.224608	0.198378	0.185537	0.150186		100001	200000	0.261069	0.244078	0.208792	0.208163	0.0876744
200001	300000	0.0991097	0.143512	0.138896	0.140417	0.081247		200001	300000	0.665588	0.54361	0.280092	0.286914	0.504093
300001	400000	0.195617	0.254979	0.20917	0.217148	0.160012		300001	400000	0.452392	0.443432	0.459788	0.471687	0.186395
400001	500000	0.207627	0.289539	0.255925	0.260476	0.138206		400001	500000	0.450657	0.38432	0.408271	0.399161	0.186013
500001	600000	0.19785	0.257004	0.213943	0.208709	0.189729		500001	600000	0.352969	0.349731	0.307501	0.301478	0.106325
600001	700000	0.0940855	0.148978	0.142548	0.120885	0.145519		600001	700000	0.42797	0.358801	0.377722	0.351646	0.246943
700001	800000	0.151811	0.185443	0.173019	0.172711	0.136851		700001	800000	0.537102	0.512978	0.478513	0.440225	0.180732
800001	900000	0.203046	0.294891	0.254956	0.24998	0.413466		800001	900000	0.507202	0.467944	0.405704	0.492556	0.221318
900001	1000000	0.169429	0.230842	0.228476	0.198578	0.126313		900001	1000000	0.406601	0.401775	0.38845	0.389284	0.145843
1000001	1100000	0.168836	0.215954	0.206646	0.182782	0.0801047		1000001	1100000	0.4134	0.403466	0.41367	0.411948	0.183245
1100001	1200000	0.197228	0.28898	0.278333	0.24588	0.103998		1100001	1200000	0.428293	0.439312	0.391433	0.35502	0.119938
1200001	1300000	0.134807	0.202332	0.225471	0.156926	0.0627904		1200001	1300000	0.513381	0.485526	0.467551	0.471899	0.221976
1300001	1400000	0.105217	0.267666	0.227679	0.159639	0.118518		1300001	1400000	0.415256	0.385761	0.371816	0.398189	0.178587
1400001	1500000	0.168375	0.266193	0.258446	0.221709	0.137018		1400001	1500000	0.465447	0.434787	0.415014	0.415978	0.194791
1500001	1600000	0.144762	0.227285	0.211148	0.188774	0.111282		1500001	1600000	0.345421	0.410014	0.27028	0.316381	0.0957906
1600001	1700000	0.145728	0.197308	0.171062	0.178385	0.120239		1600001	1700000	0.423257	0.427648	0.375928	0.414426	0.119073
1700001	1800000	0.20581	0.268027	0.254504	0.271222	0.157629		1700001	1800000	0.440285	0.416468	0.371372	0.388177	0.247403
1800001	1900000	0.250192	0.312201	0.27941	0.264982	0.175534		1800001	1900000	0.480836	0.395964	0.464593	0.394192	0.171061
1900001	2000000	0.15913	0.235358	0.200249	0.183886	0.160004		1900001	2000000	0.43748	0.421861	0.388419	0.389775	0.227251
2000001	2100000	0.183154	0.235302	0.220669	0.190988	0.142901		2000001	2100000	0.560441	0.557936	0.560207	0.529395	0.347107
2100001	2200000	0.217819	0.245975	0.249742	0.233677	0.144704		2100001	2200000	0.407742	0.429194	0.362767	0.369913	0.0665715
2200001	2300000	0.123951	0.147721	0.127985	0.133075	0.0963783		2200001	2300000	0.622332	0.640983	0.556544	0.42996	0.336183
2300001	2400000	0.102905	0.133491	0.131775	0.107538	0.0802235		2300001	2400000	0.500274	0.488619	0.468824	0.449558	0.229738
2400001	2500000	0.18275	0.230994	0.217636	0.208561	0.178641		2400001	2500000	0.389153	0.362884	0.328672	0.324785	0.0817311
2500001	2600000	0.236841	0.323297	0.321324	0.282735	0.201183		2500001	2600000	0.571096	0.587251	0.359326	0.486055	0.181737
2600001	2700000	0.168208	0.223519	0.207947	0.212291	0.27015		2600001	2700000	0.367209	0.355783	0.336834	0.305339	0.149408
2700001	2800000	0.156292	0.179881	0.177019	0.164579	0.0778791		2700001	2800000	0.37495	0.361461	0.31284	0.322198	0.0920067
2800001	2900000	0.222104	0.309971	0.295241	0.263314	0.171147		2800001	2900000	0.305254	0.294205	0.237019	0.26561	0.0930654
2900001	3000000	0.172067	0.241881	0.291238	0.20041	0.112287		2900001	3000000	0.458023	0.449458	0.378754	0.422402	0.152102
3000001	3100000	0.151669	0.190264	0.204139	0.182089	0.130359		3000001	3100000	0.411382	0.434379	0.283562	0.288054	0.0725925
3100001	3200000	0.0857946	0.123867	0.13604	0.114233	0.0712461		3100001	3200000	0.369125	0.347249	0.301327	0.337411	0.101451
3200001	3300000	0.202931	0.249926	0.239121	0.237034	0.114408		3200001	3300000	0.465266	0.432824	0.409389	0.422302	0.100727
3300001	3400000	0.120138	0.211776	0.18269	0.177466	0.101107		3300001	3400000	0.419735	0.409303	0.383228	0.358465	0.180848
3400001	3500000	0.217824	0.25967	0.271037	0.24852	0.178343		3400001	3500000	0.450484	0.431697	0.42803	0.445752	0.194062
3500001	3600000	0.180105	0.233333	0.212225	0.231996	0.13315		3500001	3600000	0.345754	0.331561	0.328119	0.302002	0.122927
3600001	3700000	0.171103	0.203752	0.166011	0.1793	0.133057		3600001	3700000	0.548653	0.547109	0.466203	0.489593	0.210536
3700001	3800000	0.188533	0.198574	0.19237	0.222919	0.172995		3700001	3800000	0.498648	0.469819	0.426066	0.448363	0.203075
3800001	3900000	0.251466	0.276735	0.270891	0.288307	0.176501		3800001	3900000	0.428792	0.401792	0.360076	0.376392	0.140322
3900001	4000000	0.338907	0.395739	0.351427	0.367451	0.197858		3900001	4000000	0.383761	0.368329	0.33756	0.363878	0.139424
4000001	4100000	0.211178	0.215943	0.205821	0.202686	0.159554		4000001	4100000	0.387718	0.396695	0.352881	0.356541	0.139645
4100001	4200000	0.201404	0.246394	0.212331	0.251964	0.196735		4100001	4200000	0.417025	0.428765	0.402936	0.350644	0.141498
4200001	4300000	0.163883	0.187411	0.171226	0.205214	0.191376		4200001	4300000	0.493233	0.491462	0.371746	0.379928	0.223517
4300001	4400000	0.19362	0.198318	0.196618	0.194069	0.18431		4300001	4400000	0.565247	0.54207	0.330098	0.43564	0.221875
4400001	4500000	0.125957	0.148382	0.133501	0.137691	0.119295		4400001	4500000	0.518888	0.519834	0.387931	0.412833	0.219021
4500001	4600000	0.218437	0.222931	0.229705	0.221402	0.155122		4500001	4600000	0.417513	0.411897	0.325288	0.346812	0.128041
4600001	4700000	0.185733	0.195198	0.175588	0.182458	0.173034		4600001	4700000	0.645586	0.5469	0.353062	0.471528	0.0748013
4700001	4800000	0.150905	0.162271	0.135407	0.144597	0.160679		4700001	4800000	0.370786	0.360125	0.328986	0.332987	0.25345
4800001	4900000	0.198176	0.207431	0.210071	0.211796	0.167719		4800001	4900000	0.392702	0.42004	0.277267	0.31218	0.218434
4900001	5000000	0.149843	0.176048	0.156232	0.163198	0.121849		4900001	5000000	0.497779	0.505112	0.475041	0.466485	0.243092
5000001	5100000	0.110054	0.114061	0.0998378	0.100889	0.106277		5000001	5100000	0.429981	0.41152	0.411374	0.372544	0.196214
5100001	5200000	0.148528	0.144898	0.146453	0.149651	0.0987419		5100001	5200000	0.312643	0.317879	0.30156	0.274895	0.12452
5200001	5300000	0.166013	0.197187	0.267645	0.275117	0.191689		5200001	5300000	0.480988	0.467766	0.408965	0.430514	0.107213
5300001	5400000	0.0978995	0.0960908	0.0925766	0.101032	0.0836452		5300001	5400000	0.485835	0.475175	0.441411	0.43947	0.198781
5400001	5500000	0.12842	0.144375	0.139603	0.133895	0.095347		5400001	5500000	0.504773	0.4926	0.457009	0.445001	0.173722
5500001	5600000	0.149471	0.144987	0.154671	0.155959	0.115452		5500001	5600000	0.281114	0.247998	0.260908	0.22606	0.14319
5600001	5700000	0.148774	0.157492	0.165666	0.198244	0.130156		5600001	5700000	0.404883	0.392511	0.306654	0.361793	0.188444
5700001	5800000	0.309718	0.335406	0.288464	0.3285	0.270554		5700001	5800000	0.222954	0.196815	0.143378	0.1742	0.0764659
5800001	5900000	0.230466	0.240659	0.259628	0.267781	0.167782		5800001	5900000	0.368509	0.37777	0.241701	0.297683	0.140713
5900001	6000000	0.168337	0.17251	0.177825	0.16563	0.0786865		5900001	6000000	0.66986	0.663058	0.553956	0.561091	0.397702
6000001	6100000	0.497248	0.551147	0.508679	0.517969	0.436163		6000001	6100000	0.366741	0.369918	0.273174	0.311058	0.188691
6100001	6200000	0.344675	0.364566	0.352722	0.377669	0.196407		6100001	6200000	0.542641	0.525524	0.500531	0.459914	0.320244
6200001	6300000	0.129256	0.126401	0.134027	0.13244	0.0613192		6200001	6300000	0.477219	0.489463	0.379841	0.400586	0.173841
6300001	6400000	0.302802	0.34904	0.31792	0.340617	0.256936		6300001	6400000	0.565265	0.542064	0.549372	0.52535	0.307068
6400001	6500000	0.134065	0.136975	0.13951	0.134436	0.0736812		6400001	6500000	0.371572	0.346716	0.280454	0.299068	0.0514371
6500001	6600000	0.278687	0.321536	0.28489	0.260903	0.26426		6500001	6600000	0.370918	0.376654	0.344606	0.379122	0.124016
6600001	6700000	0.401335	0.431475	0.401087	0.383498	0.158386		6600001	6700000	0.381845	0.368769	0.32738	0.335032	0.207597
6700001	6800000	0.187576	0.226388	0.212123	0.212659	0.134748		6700001	6800000	0.59344	0.647675	0.542808	0.625086	0.392732
6800001	6900000	0.133391	0.136626	0.124556	0.134523	0.0746646		6800001	6900000	0.381606	0.413216	0.339441	0.306531	0.108999
6900001	7000000	0.122822	0.134538	0.125132	0.136456	0.076065		6900001	7000000	0.438021	0.423377	0.403988	0.389494	0.146065
7000001	7100000	0.128738	0.141344	0.104275	0.129146	0.176556		7000001	7100000	0.56519	0.511951	0.527603	0.515632	0.250164
7100001	7200000	0.111928	0.125873	0.102917	0.128321	0.087471		7100001	7200000	0.304037	0.303003	0.259799	0.254848	0.0477994
7200001	7300000	0.16582	0.185382	0.190789	0.192379	0.111096		7200001	7300000	0.569643	0.582054	0.490643	0.445073	0.257668
7300001	7400000	0.198701	0.200194	0.198508	0.216131	0.145982		7300001	7400000	0.511763	0.503021	0.484224	0.46651	0.222286
7400001	7500000	0.120502	0.146556	0.127719	0.131258	0.0936157		7400001	7500000	0.558971	0.554664	0.52278	0.520179	0.200983
7500001	7600000	0.081819	0.0862268	0.0816811	0.0835149	0.10023		7500001	7600000	0.479248	0.462798	0.481845	0.457502	0.122174
7600001	7700000	0.244749	0.252557	0.243473	0.26486	0.13288		7600001	7700000	0.459071	0.440353	0.435454	0.427144	0.151276
7700001	7800000	0.172864	0.192057	0.167	0.168276	0.146886		7700001	7800000	0.442193	0.445459	0.429716	0.397436	0.148778
7800001	7900000	0.175885	0.185701	0.169182	0.18698	0.155		7800001	7900000	0.420968	0.414057	0.435313	0.429089	0.242321
7900001	8000000	0.0261287	0.0272656	0.0282965	0.0369891	0.114409		7900001	8000000	0.342517	0.331386	0.361373	0.304002	0.137747
8000001	8100000	0.0985514	0.101157	0.0889249	0.0937368	0.0992738		8000001	8100000	0.491305	0.508681	0.421907	0.430359	0.160632
8100001	8200000	0.245232	0.248413	0.231936	0.243764	0.187029		8100001	8200000	0.431745	0.38894	0.359309	0.318275	0.179017
8200001	8300000	0.341842	0.398173	0.373836	0.394936	0.345801		8200001	8300000	0.56466	0.541437	0.566967	0.563817	0.320599
8300001	8400000	0.372627	0.429462	0.395895	0.398028	0.37154		8300001	8400000	0.51439	0.508681	0.517801	0.497032	0.305936
8400001	8500000	0.173625	0.213319	0.215789	0.219327	0.181263		8400001	8500000	0.598409	0.640617	0.554321	0.51269	0.335923
8500001	8600000	0.291198	0.311529	0.320803	0.323525	0.227433		8500001	8600000	0.597257	0.595817	0.561443	0.527471	0.267996
8600001	8700000	0.406081	0.455245	0.412749	0.426845	0.20214		8600001	8700000	0.563829	0.498425	0.448142	0.444008	0.1315
8700001	8800000	0.354946	0.392628	0.360128	0.363732	0.305465		8700001	8800000	0.426793	0.396086	0.390152	0.417777	0.153089
8800001	8900000	0.322011	0.321505	0.316911	0.336272	0.178406		8800001	8900000	0.412537	0.398077	0.358212	0.339317	0.224658
8900001	9000000	0.115623	0.122475	0.124755	0.115093	0.0943451		8900001	9000000	0.479503	0.49504	0.482417	0.366828	0.195311
9000001	9100000	0.155144	0.159312	0.171631	0.166529	0.112145		9000001	9100000	0.627891	0.62498	0.614733	0.616925	0.301387
9100001	9200000	0.234006	0.255461	0.330512	0.337827	0.212343		9100001	9200000	0.610027	0.576394	0.515781	0.497938	0.272768
9200001	9300000	0.250838	0.289231	0.227925	0.205743	0.173147		9200001	9300000	0.508733	0.416249	0.479317	0.481324	0.241425
9300001	9400000	0.0956774	0.0932001	0.105	0.108738	0.112023		9300001	9400000	0.452674	0.455347	0.539886	0.452776	0.230327
9400001	9500000	0.159493	0.175161	0.14927	0.163638	0.225846		9400001	9500000	0.493249	0.403545	0.453032	0.425767	0.27357
9500001	9600000	0.203303	0.198552	0.199978	0.224873	0.191602		9500001	9600000	0.5062	0.486319	0.433572	0.430929	0.204404
9600001	9700000	0.276053	0.280954	0.282448	0.27938	0.231548		9600001	9700000	0.801125	0.766461	0.765228	0.757069	0.381331
9700001	9800000	0.273739	0.315405	0.2757	0.25709	0.217548		9700001	9800000	0.395528	0.375488	0.356932	0.354446	0.182638
9800001	9900000	0.320696	0.37012	0.33762	0.33562	0.152547		9800001	9900000	0.82922	0.790552	0.737734	0.744376	0.466096
9900001	10000000	0.313052	0.347217	0.329235	0.30493	0.217537		9900001	10000000	0.642336	0.697546	0.733451	0.718108	0.641089
10000001	10100000	0.278937	0.315004	0.275792	0.310673	0.241802		10000001	10100000	0.505852	0.498299	0.5171	0.499944	0.260596
10100001	10200000	0.177764	0.18822	0.195588	0.192493	0.199407		10100001	10200000	0.703964	0.687257	0.69803	0.703588	0.405148
10200001	10300000	0.121919	0.139708	0.141947	0.163226	0.145297		10200001	10300000	0.671865	0.662694	0.685441	0.660695	0.559781
10300001	10400000	0.209472	0.20832	0.226805	0.217411	0.219967		10300001	10400000	0.589325	0.542857	0.52911	0.51233	0.219094
10400001	10500000	0.406135	0.42847	0.408783	0.449067	0.363613		10400001	10500000	0.520399	0.534047	0.497315	0.472666	0.278712
10500001	10600000	0.634044	0.685521	0.651778	0.683629	0.56874		10500001	10600000	0.586727	0.587754	0.508433	0.537213	0.3151
10600001	10700000	0.257035	0.313377	0.268	0.269383	0.343722		10600001	10700000	0.696185	0.681087	0.54564	0.530568	0.247119
10700001	10800000	0.367375	0.40418	0.391576	0.379729	0.285913		10700001	10800000	0.796341	0.794579	0.828009	0.83212	0.763929
10800001	10900000	0.287307	0.294167	0.264604	0.287466	0.21919		10800001	10900000	0.65565	0.580261	0.650633	0.64625	0.388627
10900001	11000000	0.389724	0.420516	0.371341	0.397857	0.344873		10900001	11000000	0.529444	0.475715	0.508463	0.482247	0.24154
11000001	11100000	0.17405	0.179914	0.155789	0.163724	0.198118		11000001	11100000	0.679698	0.653244	0.695758	0.666895	0.508125
11100001	11200000	0.299736	0.336308	0.297479	0.319216	0.334273		11100001	11200000	0.548242	0.518536	0.562392	0.527949	0.444965
11200001	11300000	0.238088	0.273714	0.246821	0.255777	0.160204		11200001	11300000	0.728346	0.697852	0.705525	0.698122	0.421973
11300001	11400000	0.29174	0.309184	0.245076	0.275645	0.221109		11300001	11400000	0.669431	0.669281	0.643617	0.660044	0.447905
11400001	11500000	0.32078	0.346508	0.32236	0.327245	0.291911		11400001	11500000	0.769719	0.710237	0.738231	0.708655	0.637806
11500001	11600000	0.233583	0.267539	0.273688	0.309211	0.324868		11500001	11600000	0.87687	0.889571	0.896435	0.899592	0.822158
11600001	11700000	0.194603	0.216011	0.181081	0.180221	0.194481		11600001	11700000	0.780351	0.766431	0.750191	0.724834	0.672858
11700001	11800000	0.428882	0.499353	0.444974	0.472496	0.49056		11700001	11800000	0.71443	0.698338	0.658022	0.641199	0.616344
11800001	11900000	0.493973	0.547387	0.507087	0.498556	0.449634		11800001	11900000	0.668215	0.641702	0.617628	0.594456	0.565915
11900001	12000000	0.489655	0.535198	0.509788	0.525343	0.509962		11900001	12000000	0.847444	0.825677	0.836434	0.85346	0.726572
12000001	12100000	0.632857	0.694195	0.659245	0.634116	0.657773		12000001	12100000	0.762109	0.671208	0.7472	0.731516	0.617285
12100001	12200000	0.289798	0.306625	0.269266	0.301629	0.289161		12100001	12200000	0.842533	0.824774	0.837162	0.825175	0.801575
12200001	12300000	0.368692	0.421407	0.352205	0.394378	0.447327		12200001	12300000	0.660412	0.663509	0.660153	0.65103	0.520863
12300001	12400000	0.635492	0.693593	0.689382	0.692245	0.662289		12300001	12400000	0.787851	0.758042	0.80036	0.797937	0.654617
12400001	12500000	0.767656	0.777802	0.770913	0.80389	0.729453		12400001	12500000	0.536595	0.577176	0.533333	0.481818	0.331678
12500001	12600000	0.343384	0.396462	0.356928	0.352362	0.414478		12500001	12600000	0.926563	0.918899	0.9239	0.926413	0.883222
12600001	12700000	0.428223	0.449408	0.462802	0.476531	0.555456		12600001	12700000	0.850338	0.835553	0.876807	0.887419	0.815956
12700001	12800000	0.671885	0.706451	0.700472	0.713808	0.727626		12700001	12800000	0.704969	0.720673	0.66233	0.608077	0.454233
12800001	12900000	0.593053	0.642715	0.614434	0.647652	0.597998		12800001	12900000	0.306042	0.4957	0.771766	0.848965	0.941441
12900001	13000000	0.681031	0.71373	0.697319	0.702108	0.668319		12900001	13000000	0.925418	0.899873	0.931088	0.944537	0.942172
13000001	13100000	0.656644	0.688529	0.692337	0.705405	0.712205		13000001	13100000	0.860381	0.794276	0.842273	0.878503	0.839814
13100001	13200000	0.66412	0.707191	0.724122	0.727881	0.688875		13100001	13200000	0.809639	0.711465	0.846847	0.86332	0.803118
13200001	13300000	0.651366	0.679739	0.662693	0.681643	0.640314		13200001	13300000	0.880796	0.872964	0.878336	0.900937	0.926167
13300001	13400000	0.833016	0.857804	0.855601	0.864716	0.828852		13300001	13400000	0.82519	0.766567	0.789425	0.775057	0.834605
13400001	13500000	0.804026	0.822874	0.827752	0.831401	0.826619		13400001	13500000	0.898535	0.860666	0.917254	0.92601	0.927791
13500001	13600000	0.759747	0.778889	0.769444	0.782501	0.714652		13500001	13600000	0.800922	0.768806	0.839138	0.830089	0.703166
13600001	13700000	0.834823	0.849131	0.813437	0.831831	0.780055		13600001	13700000	0.920169	0.902365	0.923893	0.92916	0.818079
13700001	13800000	0.808764	0.838162	0.832128	0.850062	0.794908		13700001	13800000	0.824042	0.777927	0.804697	0.787149	0.685251
13800001	13900000	0.887823	0.900173	0.919234	0.920838	0.841438		13800001	13900000	0.728799	0.699781	0.689047	0.64576	0.44604
13900001	14000000	0.870412	0.883703	0.887308	0.898933	0.74984		13900001	14000000	0.784338	0.775369	0.753489	0.747036	0.68736
14000001	14100000	0.886051	0.896417	0.907375	0.911199	0.584845		14000001	14100000	0.913673	0.872177	0.924102	0.932636	0.859427
14100001	14200000	0.859151	0.877113	0.867882	0.887166	0.866561		14100001	14200000	0.84965	0.800949	0.880645	0.882921	0.803997
14200001	14300000	0.769472	0.796735	0.795109	0.812818	0.762945		14200001	14300000	0.71894	0.70624	0.725866	0.702468	0.571278
14300001	14400000	0.888406	0.90675	0.915431	0.928361	0.85709		14300001	14400000	0.898899	0.888845	0.866598	0.881027	0.806088
14400001	14500000	0.900971	0.914774	0.921496	0.934304	0.743688		14400001	14500000	0.809038	0.789657	0.798888	0.806704	0.753534
14500001	14600000	0.907993	0.921894	0.927822	0.938331	0.912752		14500001	14600000	0.683452	0.673109	0.683836	0.664058	0.456609
14600001	14700000	0.917126	0.929979	0.936878	0.943676	0.925674		14600001	14700000	0.565624	0.554238	0.584676	0.521083	0.286888
14700001	14800000	0.907279	0.920824	0.927955	0.941601	0.916072		14700001	14800000	0.67892	0.658711	0.684553	0.682646	0.511572
14800001	14900000	0.909001	0.921598	0.92767	0.941561	0.920243		14800001	14900000	0.510551	0.55941	0.593399	0.563046	0.452363
14900001	15000000	0.897022	0.912451	0.922987	0.933212	0.913875		14900001	15000000	0.630457	0.604824	0.559444	0.537478	0.541123
15000001	15100000	0.910552	0.922529	0.932487	0.940309	0.933222		15000001	15100000	0.697205	0.594424	0.651155	0.679688	0.50525
15100001	15200000	0.892614	0.907607	0.922801	0.942261	0.922651		15100001	15200000	0.648103	0.585216	0.64303	0.663785	0.502526
15200001	15300000	0.926919	0.9396	0.944173	0.955707	0.745548		15200001	15300000	0.709386	0.606556	0.637103	0.61633	0.549365
15300001	15400000	0.906966	0.940297	0.958709	0.959217	0.9361		15300001	15400000	0.548229	0.512704	0.514709	0.48342	0.386899
15400001	15500000	0.922179	0.933358	0.935752	0.950577	0.921795		15400001	15500000	0.542459	0.537425	0.557835	0.545925	0.339597
15500001	15600000	0.919084	0.925031	0.915207	0.968823	0.915512		15500001	15600000	0.407432	0.396276	0.416391	0.30741	0.129586
15600001	15700000	0.91075	0.925104	0.933727	0.951608	0.852138		15600001	15700000	0.493626	0.475765	0.479016	0.456268	0.197417
15700001	15800000	0.857509	0.87552	0.87737	0.892072	0.868204		15700001	15800000	0.66532	0.587035	0.518362	0.556394	0.331113
15800001	15900000	0.865131	0.883882	0.886058	0.894604	0.845779		15800001	15900000	0.654127	0.651031	0.594272	0.577196	0.283251
15900001	16000000	0.818738	0.834837	0.830653	0.842011	0.810797		15900001	16000000	0.475782	0.478414	0.465649	0.449496	0.45249
16000001	16100000	0.897989	0.905996	0.907262	0.923625	0.868697		16000001	16100000	0.675182	0.625323	0.621041	0.578011	0.48832
16100001	16200000	0.735127	0.762883	0.773733	0.796948	0.809658		16100001	16200000	0.727781	0.672642	0.705234	0.672278	0.520222
16200001	16300000	0.805197	0.824815	0.830984	0.822921	0.784746		16200001	16300000	0.663963	0.672532	0.677289	0.702218	0.55734
16300001	16400000	0.853293	0.86632	0.870332	0.886175	0.84829		16300001	16400000	0.596414	0.63209	0.617009	0.562067	0.324104
16400001	16500000	0.792055	0.819344	0.807756	0.823184	0.79786		16400001	16500000	0.463644	0.456104	0.447932	0.420629	0.162899
16500001	16600000	0.83473	0.86173	0.861091	0.875027	0.850974		16500001	16600000	0.540485	0.536057	0.490197	0.522912	0.217156
16600001	16700000	0.807816	0.830428	0.832316	0.830343	0.847918		16600001	16700000	0.631698	0.638148	0.585863	0.58844	0.329948
16700001	16800000	0.725246	0.76659	0.745942	0.767143	0.761841		16700001	16800000	0.498715	0.488789	0.510861	0.50035	0.238546
16800001	16900000	0.462141	0.477225	0.430159	0.446589	0.527059		16800001	16900000	0.59253	0.575647	0.52077	0.544595	0.326794
16900001	17000000	0.342747	0.390787	0.350337	0.381094	0.433875		16900001	17000000	0.475489	0.488776	0.448049	0.404341	0.187457
17000001	17100000	0.588963	0.635612	0.602637	0.623241	0.582564		17000001	17100000	0.628731	0.536806	0.566387	0.516533	0.331365
17100001	17200000	0.457029	0.486412	0.475621	0.487387	0.491505		17100001	17200000	0.773162	0.738584	0.700112	0.654307	0.548981
17200001	17300000	0.37284	0.421216	0.383719	0.367953	0.507847		17200001	17300000	0.461012	0.469674	0.464877	0.42668	0.241508
17300001	17400000	0.562229	0.61203	0.59537	0.616385	0.619667		17300001	17400000	0.609289	0.645301	0.626843	0.601148	0.478708
17400001	17500000	0.554938	0.588226	0.566377	0.596721	0.401496		17400001	17500000	0.483266	0.457109	0.436688	0.433321	0.27139
17500001	17600000	0.44145	0.502795	0.463818	0.457401	0.551511		17500001	17600000	0.51675	0.520754	0.485898	0.483552	0.185044
17600001	17700000	0.512874	0.557353	0.536556	0.530898	0.458176		17600001	17700000	0.586131	0.630748	0.665792	0.528346	0.470694
17700001	17800000	0.296649	0.34369	0.317585	0.32126	0.261292		17700001	17800000	0.593342	0.551112	0.591759	0.559189	0.306844
17800001	17900000	0.255053	0.26104	0.243931	0.235332	0.223938		17800001	17900000	0.644611	0.617412	0.548308	0.508383	0.387717
17900001	18000000	0.239906	0.250108	0.223728	0.242995	0.217016		17900001	18000000	0.509012	0.531843	0.474176	0.493116	0.268713
18000001	18100000	0.355079	0.402401	0.385839	0.398054	0.349003		18000001	18100000	0.540535	0.567132	0.555179	0.518185	0.284008
18100001	18200000	0.399597	0.44154	0.428942	0.419868	0.373477		18100001	18200000	0.647419	0.612731	0.56348	0.539822	0.401877
18200001	18300000	0.3519	0.388423	0.343334	0.364278	0.293885		18200001	18300000	0.793537	0.752038	0.83775	0.794006	0.676808
18300001	18400000	0.1798	0.190108	0.176896	0.204223	0.157965		18300001	18400000	0.533617	0.547346	0.564375	0.50466	0.284436
18400001	18500000	0.455191	0.478133	0.485527	0.509631	0.410415		18400001	18500000	0.742679	0.698945	0.684401	0.636644	0.49621
18500001	18600000	0.328286	0.336025	0.323159	0.344967	0.275981		18500001	18600000	0.595828	0.522194	0.536458	0.529696	0.307466
18600001	18700000	0.253673	0.271522	0.239468	0.247719	0.190576		18600001	18700000	0.433874	0.440966	0.425225	0.402003	0.270225
18700001	18800000	0.317908	0.377099	0.38074	0.419239	0.27123		18700001	18800000	0.407169	0.431262	0.35157	0.350415	0.17455
18800001	18900000	0.241312	0.287908	0.266066	0.262412	0.235154		18800001	18900000	0.385597	0.365933	0.362436	0.363402	0.159489
18900001	19000000	0.204312	0.231789	0.221618	0.204464	0.206655		18900001	19000000	0.389599	0.366607	0.361541	0.341932	0.143502
19000001	19100000	0.163296	0.158236	0.161284	0.167811	0.147218		19000001	19100000	0.629949	0.632562	0.598143	0.606245	0.338117
19100001	19200000	0.297074	0.334052	0.296299	0.325814	0.31867		19100001	19200000	0.639069	0.669546	0.601775	0.587353	0.355802
19200001	19300000	0.283835	0.303468	0.291395	0.29263	0.354035		19200001	19300000	0.489743	0.486494	0.428678	0.457482	0.239197
19300001	19400000	0.640196	0.68434	0.681479	0.683744	0.644115		19300001	19400000	0.696933	0.690759	0.556764	0.611603	0.282491
19400001	19500000	0.214503	0.219371	0.205328	0.229924	0.179322		19400001	19500000	0.581581	0.531649	0.526502	0.529613	0.383554
19500001	19600000	0.37772	0.462132	0.413789	0.439103	0.367939		19500001	19600000	0.693845	0.704139	0.729221	0.725388	0.588367
19600001	19700000	0.364963	0.414827	0.375033	0.382528	0.270974		19600001	19689293	0.896082	0.879248	0.892724	0.902529	0.829997
19700001	19800000	0.186388	0.199746	0.182063	0.197893	0.191233
19800001	19900000	0.218385	0.233028	0.239638	0.224149	0.232395
19900001	20000000	0.160661	0.169816	0.144749	0.165978	0.108952
20000001	20100000	0.0921166	0.0963699	0.0913935	0.100712	0.112743
20100001	20200000	0.164611	0.165367	0.164392	0.176374	0.200901
20200001	20300000	0.530803	0.576002	0.548955	0.593841	0.48182
20300001	20400000	0.41746	0.471664	0.456171	0.461884	0.395056
20400001	20500000	0.29366	0.340151	0.296351	0.311808	0.24341
20500001	20600000	0.422234	0.460086	0.430049	0.434569	0.315252
20600001	20700000	0.262191	0.29559	0.27601	0.293816	0.20961
20700001	20800000	0.231715	0.233432	0.233806	0.258162	0.118696
20800001	20900000	0.26979	0.29882	0.269232	0.266445	0.161389
20900001	21000000	0.231761	0.266748	0.215883	0.233193	0.204911
21000001	21100000	0.34784	0.392001	0.384038	0.377665	0.339776
21100001	21200000	0.580202	0.604576	0.584546	0.61931	0.543439
21200001	21300000	0.311161	0.343563	0.307744	0.336347	0.326772
21300001	21400000	0.357308	0.397356	0.358147	0.398124	0.34557
21400001	21500000	0.34664	0.394538	0.318006	0.400269	0.312792
21500001	21600000	0.253959	0.316991	0.287062	0.283759	0.249944
21600001	21700000	0.266815	0.282573	0.304737	0.329062	0.343574
21700001	21800000	0.270081	0.309414	0.274756	0.289935	0.219716
21800001	21900000	0.174184	0.196318	0.19074	0.197502	0.111043
21900001	22000000	0.265561	0.308696	0.269713	0.282693	0.248725
22000001	22100000	0.280275	0.308658	0.288217	0.290394	0.268385
22100001	22200000	0.103134	0.106466	0.110302	0.127839	0.225585
22200001	22300000	0.195278	0.200776	0.193365	0.199706	0.133343
22300001	22400000	0.264223	0.290305	0.266145	0.301471	0.249534
22400001	22500000	0.446378	0.482636	0.485285	0.524207	0.158689
22500001	22600000	0.392964	0.372598	0.364535	0.396853	0.379793
22600001	22700000	0.168576	0.184892	0.183442	0.203994	0.158138
22700001	22800000	0.336351	0.38886	0.34993	0.368329	0.293756
22800001	22900000	0.12308	0.127036	0.126339	0.138252	0.17188
22900001	23000000	0.170009	0.195373	0.174303	0.197168	0.22953
23000001	23100000	0.239824	0.285661	0.258318	0.257467	0.372286
23100001	23200000	0.203767	0.216693	0.220213	0.227876	0.135747
23200001	23300000	0.271586	0.289898	0.27313	0.279156	0.232603
23300001	23400000	0.292559	0.316232	0.306387	0.324828	0.33441
23400001	23500000	0.247609	0.257161	0.230311	0.224702	0.142729
23500001	23600000	0.146377	0.147999	0.14832	0.154843	0.0914733
23600001	23700000	0.130981	0.155354	0.146996	0.140678	0.157503
23700001	23800000	0.229323	0.247679	0.219105	0.250784	0.18022
23800001	23900000	0.243911	0.261124	0.231462	0.243363	0.189498
23900001	24000000	0.263145	0.284578	0.273321	0.285402	0.230399
24000001	24100000	0.223459	0.253766	0.250106	0.271451	0.186095
24100001	24200000	0.267618	0.311826	0.345073	0.369767	0.29653
24200001	24300000	0.228118	0.219678	0.224335	0.240589	0.167981
24300001	24400000	0.101052	0.119971	0.0979019	0.123901	0.165751
24400001	24500000	0.179301	0.196266	0.173039	0.179983	0.250828
24500001	24600000	0.0843857	0.0897708	0.120397	0.100015	0.174527
24600001	24700000	0.163547	0.178657	0.168583	0.169356	0.188286
24700001	24800000	0.170451	0.189714	0.237785	0.249661	0.251614
24800001	24900000	0.14032	0.16054	0.130592	0.164916	0.125568
24900001	25000000	0.490797	0.557154	0.501102	0.503823	0.368901
25000001	25100000	0.245999	0.251183	0.266823	0.284613	0.243598
25100001	25200000	0.133843	0.139877	0.141009	0.146691	0.125267
25200001	25300000	0.287924	0.30948	0.264249	0.288227	0.239315
25300001	25400000	0.164429	0.174143	0.173717	0.165144	0.168575
25400001	25500000	0.134442	0.133897	0.140394	0.133491	0.1804
25500001	25600000	0.293623	0.372397	0.332527	0.296578	0.331396
25600001	25700000	0.292266	0.341594	0.279781	0.297335	0.223398
25700001	25800000	0.194324	0.211802	0.21487	0.222093	0.169928
25800001	25900000	0.163472	0.175681	0.154406	0.204871	0.178588
25900001	26000000	0.155834	0.167596	0.169108	0.173612	0.169021
26000001	26100000	0.0605442	0.0636063	0.0787884	0.0717964	0.134491
26100001	26200000	0.0820241	0.0801905	0.0997675	0.100712	0.0767458
26200001	26300000	0.181366	0.206636	0.184937	0.190954	0.155634
26300001	26400000	0.182111	0.171771	0.196351	0.195676	0.171107
26400001	26500000	0.0844435	0.113639	0.0828982	0.0959556	0.0944066
26500001	26600000	0.113072	0.127182	0.128618	0.133874	0.108471
26600001	26700000	0.128119	0.137263	0.136787	0.152896	0.191347
26700001	26800000	0.190723	0.185059	0.185581	0.194799	0.160716
26800001	26900000	0.0773261	0.076067	0.0744089	0.0901407	0.117537
26900001	27000000	0.0993667	0.0905325	0.101398	0.107784	0.084899
27000001	27100000	0.0620522	0.0609085	0.0676064	0.0776517	0.0614483
27100001	27200000	0.150833	0.155731	0.162684	0.165176	0.13896
27200001	27300000	0.141777	0.139461	0.144941	0.139848	0.103573
27300001	27400000	0.117312	0.120103	0.132793	0.136381	0.0855235
27400001	27500000	0.10922	0.114187	0.117488	0.123969	0.156402
27500001	27600000	0.204348	0.228336	0.205312	0.208539	0.148327
27600001	27700000	0.130422	0.140605	0.128316	0.134614	0.112498
27700001	27800000	0.289092	0.320344	0.296627	0.319297	0.241418
27800001	27900000	0.229683	0.262932	0.237466	0.231124	0.173737
27900001	28000000	0.136949	0.163674	0.158027	0.144968	0.152704
28000001	28100000	0.122127	0.131879	0.112932	0.121995	0.0909361
28100001	28200000	0.130464	0.136789	0.124672	0.13473	0.0804006
28200001	28300000	0.0765681	0.0926259	0.0763261	0.0936023	0.0822504
28300001	28400000	0.100433	0.132618	0.0975065	0.116834	0.115721
28400001	28500000	0.0987218	0.11297	0.0889292	0.0979118	0.0642969
28500001	28600000	0.0930522	0.0945362	0.10176	0.0953517	0.0844589
28600001	28700000	0.11561	0.12554	0.104656	0.100917	0.106843
28700001	28800000	0.341099	0.374321	0.371354	0.374002	0.262371
28800001	28900000	0.195534	0.232888	0.211213	0.21214	0.18367
28900001	29000000	0.254939	0.283562	0.257558	0.244312	0.140174
29000001	29100000	0.226804	0.247268	0.233379	0.240129	0.131993
29100001	29200000	0.120077	0.12195	0.126575	0.136803	0.123811
29200001	29300000	0.115879	0.124522	0.107043	0.104257	0.129879
29300001	29400000	0.0491796	0.0550276	0.0482601	0.0584424	0.029027
29400001	29500000	0.0869243	0.0941821	0.0936373	0.104117	0.0876903
29500001	29600000	0.101293	0.121627	0.10571	0.12896	0.198248
29600001	29700000	0.235816	0.247586	0.243508	0.24633	0.127527
29700001	29800000	0.186415	0.187553	0.18686	0.202225	0.15781
30200001	30300000	0.555556	0.619048	0.764706	0.873016	0.782609
30400001	30500000	0.140073	0.15583	0.12548	0.149353	0.0662431
30500001	30600000	0.14643	0.162878	0.144244	0.171669	0.0894999
30600001	30700000	0.219665	0.224377	0.201649	0.218417	0.098633
30700001	30800000	0.0909684	0.0885678	0.0902068	0.0969944	0.043902
30800001	30900000	0.300923	0.339935	0.331835	0.33921	0.192781
30900001	30979317	0.268282	0.301019	0.284225	0.291576	0.150835

## Sheet: EDFig.6f,g
Source Data Extended Data Fig. 6
Source Data Extended Data Fig. 6f,g | Methylation pattern in gene body and flanking 2kb in CHG, CHH content
	CHG											CHH
	T					A						T					A
	Ath	F1	733	738	Asu	Aar	F1	733	738	Asu		Ath	F1	733	738	Asu	Aar	F1	733	738	Asu
2kb up	0.037189	0.0431623	0.0359478	0.0445555	0.0272795	0.0717855	0.0629444	0.0465875	0.0527168	0.0305244		0.0187181	0.0228906	0.0206217	0.0292777	0.0202788	0.0271776	0.029372	0.0245682	0.0320153	0.0213734
	0.0376778	0.0432865	0.0358808	0.0440625	0.0273933	0.0740647	0.0658584	0.047176	0.0532751	0.0315952		0.0189925	0.0236956	0.0213294	0.0295466	0.0208503	0.0268702	0.0296057	0.0240073	0.0316371	0.0210953
	0.0369611	0.0429199	0.0357049	0.0441053	0.0271992	0.0729062	0.063464	0.0459215	0.0530386	0.0306656		0.0186133	0.0233715	0.0206712	0.0291357	0.0207473	0.0279538	0.029726	0.0241783	0.0313691	0.0219489
	0.0384384	0.0438278	0.0365699	0.0443233	0.0277862	0.0753497	0.0637976	0.0478637	0.0542603	0.0305744		0.0196425	0.0244353	0.0219006	0.0303061	0.021429	0.0274619	0.0298691	0.0247601	0.0320568	0.0221637
	0.0400698	0.0462543	0.0384425	0.0463338	0.029156	0.0745392	0.0646897	0.0476114	0.0520904	0.0293523		0.0205196	0.0254044	0.0228072	0.0309376	0.0221398	0.027223	0.029529	0.0241827	0.0315481	0.0208447
	0.0409544	0.047058	0.0391611	0.046992	0.0295685	0.0759983	0.0647495	0.0485084	0.0536271	0.0306065		0.0210312	0.0259664	0.0230945	0.0311941	0.0223575	0.0275877	0.030052	0.0249986	0.0320757	0.0217042
	0.0405845	0.0463034	0.0390123	0.0473751	0.0293701	0.076381	0.0654377	0.0491214	0.0547072	0.0317215		0.0211532	0.0259965	0.0232672	0.0315063	0.0226751	0.0279578	0.0294939	0.0250104	0.0318123	0.0221977
	0.0414144	0.0473316	0.0395192	0.0474399	0.0299406	0.0795797	0.0688154	0.051032	0.0571179	0.0333127		0.0215635	0.0267597	0.0236139	0.0321238	0.0229544	0.0295869	0.0319827	0.027195	0.0335492	0.0236093
	0.0413703	0.0482904	0.0394718	0.0469447	0.0292051	0.0804683	0.0702857	0.0513169	0.0572556	0.0340779		0.0214372	0.0269522	0.0236787	0.0319639	0.022926	0.0302452	0.0322121	0.026628	0.0338881	0.0235139
	0.0421123	0.0482926	0.0405177	0.0479867	0.0312997	0.0806262	0.0698928	0.0526569	0.05729	0.0346301		0.0216962	0.0271671	0.024001	0.0323271	0.02333	0.0306167	0.0321674	0.0275749	0.0336807	0.0243229
	0.0416165	0.047442	0.0395377	0.0468869	0.0306461	0.0826636	0.0713149	0.0542569	0.0588737	0.0353754		0.0218579	0.0270431	0.0243183	0.0323019	0.0238696	0.0314325	0.0336578	0.0283883	0.0345759	0.0255156
	0.0426886	0.0481369	0.0409281	0.0477159	0.0308587	0.0817424	0.0726219	0.054318	0.0589196	0.0355748		0.0217645	0.0269682	0.0238115	0.0320199	0.0238349	0.0318125	0.0340222	0.0280174	0.0350216	0.0259856
	0.043117	0.0495001	0.0413946	0.0482415	0.0313186	0.079915	0.0711333	0.0542068	0.057097	0.0361683		0.0220068	0.0270627	0.0244534	0.0321225	0.0237521	0.0325763	0.0343695	0.0289888	0.0353137	0.0260526
	0.043316	0.0490541	0.0410696	0.0478154	0.0320575	0.078976	0.0699816	0.0534936	0.0581084	0.0375113		0.0226717	0.0279753	0.0249834	0.0328525	0.0250367	0.0327101	0.0338456	0.0294783	0.0352698	0.0263258
	0.0426499	0.0479299	0.0403836	0.0471459	0.0319373	0.0811877	0.0712091	0.0564449	0.0610792	0.0390747		0.0229065	0.0279867	0.0250975	0.0328483	0.0254116	0.0339066	0.0345029	0.0294311	0.0360338	0.0271384
	0.0405614	0.0464843	0.0394828	0.0460127	0.0311948	0.0816286	0.0721425	0.0564992	0.0601211	0.0395494		0.0219184	0.0271695	0.0242219	0.0320774	0.0246666	0.0337882	0.0351247	0.0297382	0.0364083	0.0273956
	0.0355234	0.0401657	0.0343406	0.0419383	0.0285712	0.0749713	0.0662858	0.053641	0.0571343	0.0376242		0.0207542	0.0253371	0.0227139	0.0308896	0.0228726	0.032373	0.0337929	0.0286314	0.0357162	0.026338
	0.0303627	0.0345869	0.0300481	0.0375881	0.0245855	0.0702997	0.0629071	0.0525352	0.0566299	0.0370471		0.0174796	0.0216375	0.0194104	0.0277249	0.0194538	0.0303356	0.0321022	0.0280881	0.0348488	0.0256452
	0.0225934	0.0257709	0.0224134	0.0305619	0.0176415	0.058324	0.0519875	0.0428521	0.0482684	0.02953		0.013834	0.016813	0.0155485	0.0241134	0.0148621	0.0262434	0.0282559	0.0245092	0.0317603	0.0214653
	0.0193642	0.0216415	0.0184166	0.0271263	0.0135785	0.0556821	0.050778	0.0426915	0.0493094	0.0270773		0.0104614	0.0127269	0.0117498	0.0207197	0.0108363	0.0201461	0.0224163	0.0196029	0.0276019	0.0159556
gene body	0.0163669	0.0183926	0.0156365	0.0248515	0.0116281	0.047193	0.0418727	0.0350877	0.0428248	0.0219204		0.00866059	0.0106721	0.0099135	0.0195377	0.00897303	0.0161181	0.0184373	0.0156964	0.0248125	0.0126213
	0.017604	0.0200419	0.0172484	0.0263829	0.0127909	0.048232	0.0421722	0.0346608	0.0420476	0.0217365		0.00890688	0.0109066	0.00998496	0.0198955	0.00916391	0.0165369	0.0184775	0.0160012	0.0247364	0.0129976
	0.0180748	0.0205229	0.0180642	0.0264669	0.0126348	0.04762	0.0426392	0.0340964	0.0420877	0.0212762		0.00895946	0.0111745	0.0104393	0.0196954	0.00945564	0.0162608	0.0181741	0.0156542	0.0242801	0.0128097
	0.018281	0.0213896	0.0186528	0.0275949	0.0135097	0.0498863	0.044084	0.0350566	0.0427834	0.021374		0.00926884	0.0114915	0.0108378	0.0198072	0.00970491	0.0164519	0.0184272	0.0158633	0.0243757	0.0128758
	0.0186644	0.0218871	0.0186173	0.0270831	0.0133668	0.0503765	0.0442913	0.0342457	0.0424491	0.0216631		0.00920301	0.0115864	0.010675	0.0199179	0.00956394	0.0172953	0.0194886	0.0163233	0.0245608	0.012904
	0.0189634	0.022572	0.0187601	0.027909	0.0139629	0.0540327	0.0461813	0.03629	0.0439685	0.0217601		0.0091986	0.0119903	0.0108234	0.0200393	0.00979862	0.0176694	0.0199006	0.0169746	0.0254746	0.0130073
	0.0189246	0.0230608	0.0190146	0.0282584	0.0138452	0.0548678	0.0481957	0.0356451	0.0437523	0.0216257		0.00946387	0.0121577	0.0111	0.0203952	0.0102243	0.0179223	0.0196271	0.0169295	0.0250846	0.013051
	0.0187317	0.0230227	0.0193314	0.0281544	0.0139627	0.0547544	0.0471686	0.0352518	0.043498	0.0222907		0.00947533	0.0121027	0.0110408	0.0200654	0.00991977	0.0185621	0.020306	0.0171267	0.0252998	0.0134862
	0.0191261	0.0228154	0.019398	0.0283207	0.0140321	0.0567718	0.0493934	0.0363204	0.0440512	0.0218565		0.00967077	0.0122423	0.0111501	0.0203914	0.010084	0.0184761	0.020611	0.0173976	0.0252274	0.0133438
	0.0188652	0.0230024	0.0195157	0.0284174	0.0143952	0.0575789	0.0488577	0.0360667	0.0440642	0.0211764		0.00971389	0.0123763	0.0113117	0.0206802	0.0101252	0.0183657	0.0203669	0.0171188	0.0250027	0.0132191
	0.0189672	0.0232648	0.0197349	0.0285609	0.0140791	0.0586006	0.0513899	0.0363436	0.0440263	0.0218018		0.00958416	0.0123939	0.0114117	0.0202369	0.0101531	0.0181322	0.0201786	0.0170562	0.0248623	0.0127857
	0.0190655	0.023017	0.0193268	0.028547	0.0142932	0.0602583	0.0511849	0.0367257	0.0441833	0.0222151		0.00960772	0.012287	0.0110209	0.0201427	0.0100222	0.0184742	0.0204381	0.0170899	0.0249054	0.0128725
	0.0190792	0.0231729	0.0194067	0.0284386	0.014438	0.0600059	0.0515557	0.0358418	0.044336	0.0215662		0.0097078	0.0124968	0.0113048	0.0204352	0.010298	0.018278	0.0201519	0.0171155	0.0250221	0.012928
	0.0190631	0.0230767	0.018999	0.0280948	0.0135019	0.0604192	0.0517849	0.0366352	0.0449449	0.0217543		0.00969111	0.0122	0.0110835	0.0204198	0.0102895	0.0182828	0.020257	0.0170468	0.0249715	0.0128558
	0.0191033	0.0233773	0.0195307	0.0283121	0.013709	0.0589625	0.050635	0.0352317	0.0443029	0.02155		0.00955652	0.0120023	0.0110448	0.0203895	0.0098985	0.0179802	0.0200799	0.0167805	0.0252704	0.0128757
	0.0186295	0.0226551	0.0191947	0.0279453	0.0133753	0.058357	0.0491638	0.0353759	0.0441627	0.0211384		0.00929746	0.0119121	0.0107141	0.0200685	0.00955727	0.0184988	0.0204782	0.0172825	0.0253322	0.0127113
	0.0190051	0.0229794	0.0188869	0.0278057	0.0134292	0.0547204	0.047533	0.0341368	0.0426239	0.0203312		0.00933325	0.0117977	0.0108502	0.0198984	0.00950104	0.0173985	0.0194755	0.0163322	0.024178	0.0120631
	0.0182248	0.0218743	0.0187138	0.0274637	0.0128097	0.0524289	0.0456198	0.0331674	0.0419103	0.0196874		0.00929243	0.0115251	0.0107227	0.0198987	0.00956186	0.0174094	0.0191933	0.0169221	0.0245853	0.0122762
	0.0186528	0.0215202	0.0185901	0.027513	0.0129372	0.0519668	0.0449291	0.0337944	0.0424508	0.0203872		0.00916201	0.0113448	0.0102417	0.0196054	0.00941063	0.0170032	0.0192536	0.0160223	0.0245851	0.012569
	0.0180701	0.0204308	0.017795	0.0264845	0.0130302	0.0512474	0.0455919	0.0352928	0.043504	0.0214934		0.00945169	0.0116086	0.0105526	0.0197382	0.00964375	0.0177648	0.0202805	0.017385	0.0256633	0.0137573
2kb down	0.0207145	0.0238781	0.0205111	0.0291105	0.0153773	0.0513704	0.0458864	0.0353366	0.043402	0.0229281		0.0110931	0.0138686	0.012772	0.0220089	0.0120171	0.0213887	0.0239089	0.0203333	0.0286936	0.0173519
	0.0221405	0.025949	0.0231961	0.0306619	0.0180358	0.0534061	0.0469823	0.0365963	0.0436127	0.0248835		0.0128183	0.0165318	0.0156601	0.0242767	0.0150503	0.0225413	0.0249691	0.0210957	0.0293212	0.0191453
	0.0243177	0.0288501	0.0250611	0.0327358	0.0198201	0.055219	0.0492771	0.0384124	0.0456792	0.0257199		0.0146769	0.0190564	0.0175085	0.025817	0.0171289	0.0231156	0.0259594	0.0223773	0.0298064	0.0192732
	0.0271852	0.0321514	0.0276744	0.0354676	0.022118	0.0570639	0.0496615	0.0399116	0.0458601	0.0260333		0.0160644	0.0207858	0.0190673	0.0276143	0.0184818	0.024475	0.0267818	0.0231613	0.0309784	0.0199139
	0.0291158	0.0344684	0.0296032	0.0377728	0.0237383	0.0606879	0.0527558	0.0413987	0.0485261	0.0270754		0.0164523	0.0212625	0.0192516	0.0280062	0.0191301	0.025555	0.0277269	0.0240841	0.0317997	0.0200837
	0.0300711	0.0348435	0.0293521	0.037275	0.0233008	0.0603886	0.053717	0.0404939	0.0472606	0.0269154		0.016745	0.0216199	0.0198456	0.0281821	0.0197219	0.0241131	0.0265133	0.0227317	0.0301629	0.0197284
	0.0303802	0.0358503	0.0300199	0.0377042	0.0237589	0.0619718	0.0539223	0.039467	0.0473696	0.0258525		0.0169468	0.0220796	0.0199453	0.028328	0.0195128	0.0238384	0.0261002	0.0223708	0.0296969	0.0184741
	0.0307519	0.0359415	0.0296339	0.0380819	0.0230438	0.061667	0.0535745	0.0415317	0.0470175	0.0256186		0.0169925	0.0218152	0.0194991	0.028185	0.019314	0.0239964	0.0261193	0.022413	0.029742	0.0183583
	0.0316726	0.0367014	0.0312235	0.0389209	0.0242791	0.0614411	0.0525728	0.0394127	0.0472938	0.0254517		0.0169996	0.0216463	0.0195982	0.0280508	0.0191352	0.0231832	0.0253578	0.0213568	0.0291506	0.0182768
	0.0316735	0.0370069	0.0308858	0.0391024	0.0233124	0.0629051	0.0552589	0.041357	0.0483094	0.0257195		0.0164945	0.020855	0.0189959	0.0274687	0.0183408	0.0237905	0.0261354	0.0216969	0.0293571	0.0182119
	0.0309043	0.0361571	0.0302767	0.0384784	0.0228919	0.0622267	0.0551747	0.0409957	0.0482474	0.0263487		0.0163852	0.0209804	0.0189066	0.0275426	0.018439	0.0241807	0.0262654	0.0221587	0.0297726	0.0189203
	0.0307296	0.0354621	0.029677	0.0383759	0.0223674	0.0671182	0.0577342	0.0436351	0.0505889	0.027455		0.0157873	0.0199641	0.0182558	0.0266728	0.0176122	0.0240623	0.0260885	0.0221773	0.0293823	0.0187486
	0.0307344	0.0354616	0.0298739	0.0380225	0.0225103	0.0632634	0.0547989	0.0420665	0.0487345	0.0267773		0.0161371	0.0201154	0.0181695	0.0267884	0.0177315	0.0232828	0.0257476	0.0218583	0.0295941	0.0185182
	0.0306966	0.0356708	0.0299721	0.0380777	0.0223861	0.0634131	0.0557637	0.0420023	0.0490241	0.0269711		0.0161148	0.0204927	0.0184784	0.027075	0.0179184	0.024345	0.0271228	0.022362	0.0302348	0.0191939
	0.0306	0.0355494	0.0302877	0.0382691	0.0228695	0.0640487	0.0568697	0.0418887	0.0485874	0.0261087		0.0160327	0.0204317	0.0184077	0.0265926	0.017878	0.0237377	0.0262223	0.0217279	0.0298507	0.0186588
	0.0306906	0.0357914	0.0302859	0.0386176	0.022832	0.0621836	0.0553049	0.0412145	0.0483102	0.0263813		0.0158302	0.0200823	0.0181233	0.0268489	0.0177474	0.024182	0.0261245	0.0221715	0.0295851	0.0183059
	0.0303722	0.0354487	0.0298723	0.038061	0.0230187	0.0649501	0.056903	0.043387	0.0499661	0.0266448		0.0159329	0.020516	0.0184689	0.0270894	0.0181921	0.0238055	0.0265774	0.0219781	0.0294929	0.0182621
	0.0301809	0.0357368	0.0296183	0.0375463	0.0223972	0.0635208	0.0543531	0.0420415	0.0493569	0.0265875		0.015672	0.020025	0.0178935	0.0267249	0.0174788	0.023504	0.0258492	0.021845	0.029527	0.0184228
	0.0315557	0.0368177	0.0307748	0.0392396	0.0223631	0.0635679	0.0554867	0.0414745	0.048748	0.0267963		0.0160515	0.0202082	0.0182993	0.0270048	0.0174404	0.0235944	0.0265242	0.0220363	0.0296238	0.018469
	0.0305828	0.0357681	0.0301072	0.0381581	0.021899	0.0627712	0.0548313	0.0414833	0.0494395	0.0271349		0.0156767	0.0198663	0.0181447	0.0267691	0.0170425	0.0232674	0.0256906	0.0219675	0.0294789	0.0186221
