# Supplementary material for: Concerted genomic and epigenomic changes accompany stabilization of Arabidopsis allopolyploids
Source: Nat Ecol Evol. 2021 Aug 19;5(10):1382–93. doi: 10.1038/s41559-021-01523-y (PMC8484014; doi:10.1038/s41559-021-01523-y)
Supplement: Source Data Extended Data Fig. 7 — Statistical source data. [file 41559_2021_1523_MOESM16_ESM.xlsx]

## Sheet: CG DMR
Source Data Extended Data Fig. 10
CG differential methylation regions (DMRs) between allotetraploids vs. respective diploids
chr	start	end	Aar/Ath	F1	733	738	Asu	F1 vs. Aar/Ath	733 vs. Aar/Ath	738 vs. Aar/Ath	Asu vs. Aar/Ath
A1	801	900	0.938776	0.967742	0.876923	0.949153	0.333333	N	N	N	Hypo
A1	901	1000	0.971429	0.869565	0.5625	0.414634	0.369231	N	N	Hypo	Hypo
A1	1501	1600	0.952381	1	0.482759	0.490909	0.0289855	N	N	N	Hypo
A1	1601	1700	0.686869	0.575	0.52	0.931818	0	N	N	N	Hypo
A1	1901	2000	0.92381	0.869565	0.968254	0.907407	0.0104167	N	N	N	Hypo
A1	7377	7476	0.938462	0.805556	0.45	0.463415	0	N	N	N	Hypo
A1	8477	8576	0.967105	0.888889	0.796296	0.947917	0.450382	N	N	N	Hypo
A1	8677	8776	0.982759	0.5	0.923077	0.901639	0.349206	N	N	N	Hypo
A1	9177	9276	0.6	0.522727	0.580645	0.339286	0	N	N	N	Hypo
A1	10017	10116	0.735294	0.707692	0.948718	0.4	0	N	N	N	Hypo
A1	11077	11176	0.6	0.255814	0.236842	0	0	N	N	Hypo	Hypo
A1	11717	11816	0.88309	0.871795	0.378549	0.883544	0.532663	N	Hypo	N	N
A1	13117	13216	0.984375	0.954545	0.648148	0.482759	0.45098	N	N	Hypo	Hypo
A1	13917	14016	0	0	0.972222	0.4	0.283333	N	Hyper	N	N
A1	14017	14116	0	0	0.948718	0.888889	0.0172414	N	Hyper	Hyper	N
A1	14317	14416	0.94382	0.850877	0.876812	0.917526	0.43871	N	N	N	Hypo
A1	14717	14816	0.625	0.85	0.822222	0.367647	0	N	N	N	Hypo
A1	16252	16351	0.748252	0.609929	0.111111	0.333333	0.00520833	N	Hypo	N	Hypo
A1	17266	17365	0.75	0.769231	0.897436	0.849057	0.0350877	N	N	N	Hypo
A1	17366	17465	0.909091	0.915966	0.965909	0.946809	0.0353982	N	N	N	Hypo
A1	17466	17565	0.905263	0.931507	0.981132	0.959184	0.0307692	N	N	N	Hypo
A1	17666	17765	0.925	0.864865	0.702128	0.315789	0.588235	N	N	Hypo	N
A1	17866	17965	0.547619	0.447368	0.617647	0.566667	0	N	N	N	Hypo
A1	18666	18765	0.705128	0.895161	0.928994	0.928	0.00840336	N	N	N	Hypo
A1	20252	20351	0.931373	0.839286	0.567164	0.916667	0.281553	N	N	N	Hypo
A1	20352	20451	1	0.911765	0.944444	0.785714	0.0333333	N	N	N	Hypo
A1	20952	21051	0.963415	0.934426	0.244898	0.75	0.878788	N	Hypo	N	N
A1	21052	21151	0.954545	0.891304	0.387097	0.4	0.898305	N	Hypo	Hypo	N
A1	21252	21351	0.951613	0.939394	0	0.0227273	0.482759	N	Hypo	Hypo	N
A1	21352	21451	0.728477	0.67033	0.413793	0.383838	0.0218978	N	N	N	Hypo
A1	21466	21565	0.642336	0.403361	0.349515	0.507812	0.0246914	N	N	N	Hypo
A1	21566	21665	0.564103	0.84127	0.756098	0.877193	0.0131579	N	N	N	Hypo
A1	21666	21765	0.313043	0.933333	0.890909	0.9	0.00900901	Hyper	Hyper	Hyper	N
A1	21766	21865	0.557377	0.859375	0.930233	0.490909	0	N	N	N	Hypo
A1	22266	22365	0.96875	0.86747	0.95	0.926471	0.00636943	N	N	N	Hypo
A1	22466	22565	0.531646	0.658537	0.220339	0.0153846	0.0273973	N	N	Hypo	Hypo
A1	23152	23251	0.642202	0.54023	0.492063	0.555556	0	N	N	N	Hypo
A1	23166	23265	0.947761	0.956522	0.963855	0.854167	0	N	N	N	Hypo
A1	23252	23351	0.922481	0.8	0.375	0.797619	0	N	Hypo	N	Hypo
A1	23566	23665	0.985915	1	0.916667	0.98	0	N	N	N	Hypo
A1	23652	23751	0.72093	0.8	0.88	0.857143	0	N	N	N	Hypo
A1	23666	23765	1	0.759494	0.956522	0.933333	0.010101	N	N	N	Hypo
A1	23752	23851	0.988764	0.896104	0.960784	0.813953	0.0128205	N	N	N	Hypo
A1	25252	25351	0.520548	0.450549	0.262295	0	0.0152672	N	N	Hypo	Hypo
A1	25952	26051	0.941176	0.949791	0.941781	0.931193	0.391304	N	N	N	Hypo
A1	32648	32747	0.972477	0.94382	0.955752	0.978022	0.395604	N	N	N	Hypo
A1	32848	32947	0.977444	0.956522	0.978947	0.954545	0.4625	N	N	N	Hypo
A1	33948	34047	0.977778	0.903226	0.813953	0.972222	0	N	N	N	Hypo
A1	34048	34147	0.944444	0.913043	0.962963	0.931034	0	N	N	N	Hypo
A1	34248	34347	0.813725	0.483871	0.814655	0.790698	0.180672	N	N	N	Hypo
A1	34348	34447	0.958333	0.797386	0.940887	0.95082	0.0133929	N	N	N	Hypo
A1	34548	34647	0.544928	0.348485	0.675799	0.527363	0.0155642	N	N	N	Hypo
A1	35548	35647	0.654762	0.416667	0.295775	0.594595	0.0185185	N	N	N	Hypo
A1	36296	36395	0.941176	0.684211	0.78125	0.933333	0	N	N	N	Hypo
A1	37496	37595	0.95	0.942857	0.466667	0.941176	0	N	N	N	Hypo
A1	37896	37995	0.92	0.767442	0.721311	0.673913	0.410714	N	N	N	Hypo
A1	38006	38105	0.661972	0.916667	0.8125	0.837209	0	N	N	N	Hypo
A1	38106	38205	0.766667	0.622222	0.875	0.933333	0	N	N	N	Hypo
A1	38306	38405	0.927083	0.887701	0.653465	0.715026	0.314741	N	N	N	Hypo
A1	38706	38805	0.918033	0.961538	0.94	0.958333	0	N	N	N	Hypo
A1	39006	39105	0.957447	0.833333	0.418605	0.53125	0	N	Hypo	N	Hypo
A1	39106	39205	0.946667	0.833333	0.903846	0.703704	0	N	N	N	Hypo
A1	39306	39405	0.944444	0.954545	0.619048	0.916667	0	N	N	N	Hypo
A1	39806	39905	0.813187	0.724638	0.808989	0.866667	0.037037	N	N	N	Hypo
A1	45534	45633	0.930233	0.928571	0.914286	0.964286	0	N	N	N	Hypo
A1	45634	45733	0.830508	0.6875	0.916667	0.947368	0	N	N	N	Hypo
A1	45734	45833	0.913043	0.818182	0.821429	0.901408	0	N	N	N	Hypo
A1	45934	46033	0.906542	0.948718	0.94964	0.971429	0.0126582	N	N	N	Hypo
A1	46034	46133	0.850746	0.984127	0.825243	0.965517	0.015873	N	N	N	Hypo
A1	46705	46804	0.548387	0.282609	0.27451	0	0	N	N	Hypo	Hypo
A1	47234	47333	0.96	0.882353	0.896552	0.313433	0.0172414	N	N	Hypo	Hypo
A1	47434	47533	0.91	0.918919	0.794521	0.408163	0	N	N	Hypo	Hypo
A1	48634	48733	0.888889	0.827586	0.935484	0.98	0.0163934	N	N	N	Hypo
A1	48734	48833	0.407407	0.35	0.0487805	0.911765	0	N	N	Hyper	N
A1	48834	48933	0.823529	0.741935	0.555556	0.378378	0	N	N	N	Hypo
A1	52297	52396	0.568536	0.360915	0.130342	0.608491	0	N	N	N	Hypo
A1	52397	52496	0.763496	0.722353	0.43	0.818627	0.00529101	N	N	N	Hypo
A1	52497	52596	0.745958	0.678261	0.453815	0.778598	0	N	N	N	Hypo
A1	52597	52696	0.659942	0.461749	0.573171	0.806147	0	N	N	N	Hypo
A1	52897	52996	0	0.00680272	0.708738	0.803063	0	N	Hyper	Hyper	N
A1	52997	53096	0	0	0.776119	0.863799	0.00452489	N	Hyper	Hyper	N
A1	53097	53196	0	0	0.781421	0.865217	0	N	Hyper	Hyper	N
A1	53397	53496	0	0	0.756098	0.954955	0	N	Hyper	Hyper	N
A1	53497	53596	0	0	0.8	0.913793	0.0131579	N	Hyper	Hyper	N
A1	53597	53696	0	0	0.821918	0.804688	0	N	Hyper	Hyper	N
A1	53797	53896	0.0277778	0	0.871795	0.910256	0	N	Hyper	Hyper	N
A1	53897	53996	0.0833333	0.217391	0.684211	0.676471	0	N	Hyper	Hyper	N
A1	53997	54096	0.5625	0.5	0.561905	0.929825	0.0102041	N	N	N	Hypo
A1	54297	54396	0.789474	0.73494	0.245283	0.380952	0.542373	N	Hypo	N	N
A1	54397	54496	0.803125	0.896104	0.0710059	0.0434783	0.129834	N	Hypo	Hypo	Hypo
A1	54597	54696	0.741935	0.511628	0.163934	0.222222	0.353846	N	Hypo	Hypo	N
A1	54697	54796	0.557971	0.630137	0	0	0.010989	N	Hypo	Hypo	Hypo
A1	61232	61331	0.663793	0.820513	0.794521	0.355556	0	N	N	N	Hypo
A1	62632	62731	0.754386	0.5625	0.964286	0.407407	0	N	N	N	Hypo
A1	62832	62931	0.567568	0.568627	0.506173	0.482759	0	N	N	N	Hypo
A1	62932	63031	0.868687	0.689189	0.557895	0.666667	0	N	N	N	Hypo
A1	63132	63231	0.5	0.52381	0.142857	0.638298	0	N	N	N	Hypo
A1	64732	64831	0.98	0.896552	0.896552	0.891892	0	N	N	N	Hypo
A1	64832	64931	0.833333	0.771429	0.898305	0.893617	0	N	N	N	Hypo
A1	72240	72339	0.944444	0.896552	0.882353	0.9375	0	N	N	N	Hypo
A1	72740	72839	0.96	0.980392	0.853659	0.966667	0.337838	N	N	N	Hypo
A1	72940	73039	0.916667	0.891892	0.8125	0.769231	0	N	N	N	Hypo
A1	76116	76215	0.965116	0.969697	0.82	0.910448	0.025974	N	N	N	Hypo
A1	76216	76315	0.821429	0.87234	0.942308	0.823529	0	N	N	N	Hypo
A1	76316	76415	0.829268	0.848485	0.871429	0.809524	0	N	N	N	Hypo
A1	81485	81584	0.712121	0.6	0.130435	0.8125	0	N	Hypo	N	Hypo
A1	81585	81684	0.55102	0.384615	0	0	0.22449	N	Hypo	Hypo	N
A1	81685	81784	0.955556	0.823529	0.870968	0.810811	0.0434783	N	N	N	Hypo
A1	81785	81884	0.743119	0.615385	0.59375	0.816901	0.00862069	N	N	N	Hypo
A1	81885	81984	0.873418	0.857143	0.952381	0.603774	0	N	N	N	Hypo
A1	82385	82484	0.77193	0.837838	0.895833	0.875	0.0227273	N	N	N	Hypo
A1	85289	85388	0.965116	0.989583	0.58209	0.93	0.445205	N	N	N	Hypo
A1	86389	86488	0.326531	0.304348	0.852941	0.971429	0.947368	N	Hyper	Hyper	Hyper
A1	86489	86588	0.913793	0.821429	0.888889	0.967742	0.015625	N	N	N	Hypo
A1	86689	86788	0.913043	0.947368	0.959459	0.75	0	N	N	N	Hypo
A1	87389	87488	0.651685	0.6	0.428571	0	0.0166667	N	N	Hypo	Hypo
A1	87917	88016	0.673759	0.494413	0.429851	0.191429	0.00232558	N	N	N	Hypo
A1	88217	88316	0.386139	0.898734	0.561798	0.617021	0	Hyper	N	N	N
A1	88617	88716	0.882979	0.825	0.539683	0.711864	0	N	N	N	Hypo
A1	91483	91582	0.591837	0.290323	0.030303	0	0	N	Hypo	Hypo	Hypo
A1	96545	96644	0.85	0.615385	0.647059	0.892857	0	N	N	N	Hypo
A1	96645	96744	0.782609	0.828125	0.782609	0.581818	0	N	N	N	Hypo
A1	96745	96844	0.553846	0.753623	0.717172	0.540984	0	N	N	N	Hypo
A1	96889	96988	0.698113	0.588235	0.0285714	0.909091	0.32	N	Hypo	N	N
A1	99561	99660	0	0.8	0.862069	0.961538	0	Hyper	Hyper	Hyper	N
A1	99661	99760	0.512195	0.714286	0.95	0.948718	0	N	N	N	Hypo
A1	100327	100426	0.546392	0.388889	0.545455	0.867769	0.0191083	N	N	N	Hypo
A1	100961	101060	0.4	0.4375	0.909091	0.380952	0.025	N	Hyper	N	N
A1	101061	101160	1	0.807692	0.923077	1	0.5	N	N	N	Hypo
A1	101461	101560	0.950495	0.836364	0.777778	0.962264	0	N	N	N	Hypo
A1	101561	101660	0.932432	0.815789	0.969231	0.588235	0.240506	N	N	N	Hypo
A1	102461	102560	0.95	0.934426	0.945946	0.933333	0.0185185	N	N	N	Hypo
A1	103361	103460	0.97619	0.972222	1	0.954545	0.451613	N	N	N	Hypo
A1	103461	103560	0.951807	0.902439	0.955556	0.914286	0.386364	N	N	N	Hypo
A1	104561	104660	0.936842	0.847458	0.859649	0.548387	0	N	N	N	Hypo
A1	105061	105160	0.941176	0.95	0.980392	0.9	0	N	N	N	Hypo
A1	105661	105760	0.610294	0.937984	0.769231	0.35443	0	N	N	N	Hypo
A1	105761	105860	0.987864	0.952703	0.765957	0.877551	0.0220994	N	N	N	Hypo
A1	105961	106060	0.986395	0.961783	0.963855	0.985714	0	N	N	N	Hypo
A1	106061	106160	0.993464	0.929577	0.984848	0.980952	0	N	N	N	Hypo
A1	106261	106360	0.95302	0.972028	0.971014	0.97931	0.321429	N	N	N	Hypo
A1	106361	106460	0.972477	0.953846	0.939394	0.968254	0	N	N	N	Hypo
A1	106661	106760	0.982103	0.939633	0.956522	0.963855	0.0449438	N	N	N	Hypo
A1	107161	107260	0.970149	0.9875	0.907216	0.949045	0.341176	N	N	N	Hypo
A1	107861	107960	0.979592	0.93	0.851064	0.927273	0.0392157	N	N	N	Hypo
A1	107961	108060	0.977778	0.966019	0.691729	0.878788	0.0258621	N	N	N	Hypo
A1	109499	109598	0.776699	0.778523	0.677083	0.918033	0	N	N	N	Hypo
A1	109699	109798	0.836735	0.877193	0.711111	0.982456	0	N	N	N	Hypo
A1	109799	109898	0.896266	0.880952	0.58209	0.875	0.0142857	N	N	N	Hypo
A1	109899	109998	0.815261	0.877907	0.273973	0.657895	0	N	Hypo	N	Hypo
A1	109999	110098	0.584906	0.5625	0	0.318182	0	N	Hypo	N	Hypo
A1	112874	112973	0.9125	0.897959	0.8125	0.944444	0.075	N	N	N	Hypo
A1	115274	115373	0.572327	0.608696	0.666667	0.753846	0.0217391	N	N	N	Hypo
A1	115674	115773	0.608247	0.472973	0.23913	0.348485	0	N	N	N	Hypo
A1	115774	115873	0.660194	0.525424	0	0.5	0	N	Hypo	N	Hypo
A1	123941	124040	0	0	0.533333	0.0196078	0	N	Hyper	N	N
A1	124116	124215	0.649123	0.794872	0.642857	0.890909	0	N	N	N	Hypo
A1	124216	124315	0.974359	0.727273	1	0.913043	0	N	N	N	Hypo
A1	124316	124415	0.932203	0.930233	0.972222	0.919355	0	N	N	N	Hypo
A1	124341	124440	0.650943	0.423077	0.829787	0.666667	0.0119048	N	N	N	Hypo
A1	124916	125015	0.102564	0.73913	0.909091	0.9	0.0243902	Hyper	Hyper	Hyper	N
A1	126216	126315	0.697368	0.678571	0.745763	0.690476	0.00884956	N	N	N	Hypo
A1	126816	126915	0.913043	0.666667	0.9	0.866667	0	N	N	N	Hypo
A1	127016	127115	0	0.27027	0.5	0.333333	0	N	Hyper	N	N
A1	132523	132622	0.419355	0.931818	0.464286	0.662338	0.6875	Hyper	N	N	N
A1	132823	132922	0.226562	0.813333	0.551724	0	0	Hyper	N	N	N
A1	133223	133322	0.936364	0.679245	0.806818	0.705882	0	N	N	N	Hypo
A1	133834	133933	0.532562	0.472984	0.140288	0.275492	0.00722892	N	N	N	Hypo
A1	137123	137222	0.830769	0.805556	0.906977	0.936047	0.0292398	N	N	N	Hypo
A1	137923	138022	0.529412	0.40625	0.823529	0.666667	0.0131579	N	N	N	Hypo
A1	138823	138922	0.965909	0.90625	0.276596	0.522727	0	N	Hypo	N	Hypo
A1	138923	139022	0.807018	0.962963	0.95122	0.933333	0	N	N	N	Hypo
A1	140123	140222	0.885714	0.902174	0.76087	0.959184	0.0140845	N	N	N	Hypo
A1	140223	140322	0.935897	0.908046	0.634615	0.653846	0.0204082	N	N	N	Hypo
A1	140823	140922	0.744292	0.344	0.571429	0.565657	0	N	N	N	Hypo
A1	141223	141322	0.037037	0.766667	0.230769	0.5	0.372093	Hyper	N	N	N
A1	141623	141722	0.554054	0.631068	0.790909	0.61039	0.00757576	N	N	N	Hypo
A1	142923	143022	0.631579	0.367347	0	0	0.272727	N	Hypo	Hypo	N
A1	143323	143422	0	0.533333	0.5	0.433333	0.0819672	Hyper	Hyper	N	N
A1	145123	145222	0.569832	0.452632	0.486486	0.45977	0	N	N	N	Hypo
A1	145523	145622	0.829787	0.608108	0.592593	0.527027	0.0107527	N	N	N	Hypo
A1	145623	145722	0.828704	0.616667	0.237569	0.403409	0.0295858	N	Hypo	N	Hypo
A1	145723	145822	0.823529	0.635514	0.816514	0.8125	0.028777	N	N	N	Hypo
A1	146023	146122	0.208633	0.51087	0.788462	0.930693	0.00729927	N	Hyper	Hyper	N
A1	146123	146222	0.814714	0.62069	0.802661	0.597285	0.00352113	N	N	N	Hypo
A1	146223	146322	0.695853	0.754545	0.597656	0.591667	0.00588235	N	N	N	Hypo
A1	146323	146422	0.906103	0.29703	0.27381	0.421569	0.00666667	Hypo	Hypo	N	Hypo
A1	146523	146622	0.572727	0.0833333	0	0	0	N	Hypo	Hypo	Hypo
A1	147123	147222	0.8125	0.79661	0.528571	0.473684	0.0192308	N	N	N	Hypo
A1	150466	150565	0.769231	0.206897	0.117647	0.230769	0	Hypo	Hypo	Hypo	Hypo
A1	153266	153365	0.974026	0.909091	1	0.787879	0.0204082	N	N	N	Hypo
A1	153366	153465	0.337349	0.666667	0.833333	0.901961	0	N	N	Hyper	N
A1	153966	154065	0.939759	0.78	0.846154	0.96875	0	N	N	N	Hypo
A1	154521	154620	0.608108	0.666667	0.647059	0.875	0.0123457	N	N	N	Hypo
A1	154921	155020	0.871429	0.8	0.568182	0.641509	0.259259	N	N	N	Hypo
A1	155321	155420	0.731959	0.891892	0.763158	0.909091	0	N	N	N	Hypo
A1	155621	155720	0.631579	0.375	0.733333	0.842105	0	N	N	N	Hypo
A1	158521	158620	0.82069	0.969072	0.890625	0.935065	0.298246	N	N	N	Hypo
A1	158621	158720	0.376623	0.272727	0.8	0.944444	0.0106383	N	N	Hyper	N
A1	158821	158920	0.887097	0.913793	0.472222	0.893204	0.273504	N	N	N	Hypo
A1	158921	159020	0.890625	0.830769	0.657895	0.228571	0.171233	N	N	Hypo	Hypo
A1	162421	162520	0.614583	0.707317	0.64	0.464286	0	N	N	N	Hypo
A1	163764	163863	0.760417	0.413793	0.919355	0.956522	0.0232558	N	N	N	Hypo
A1	164764	164863	0.827907	0.8125	0.962963	0.934132	0	N	N	N	Hypo
A1	164964	165063	0.967509	0.917431	0.984615	0.961039	0.214286	N	N	N	Hypo
A1	165064	165163	0.689655	0.924242	0.933333	0.928571	0	N	N	N	Hypo
A1	165164	165263	0.955357	0.875	0.927536	0.945455	0.0277778	N	N	N	Hypo
A1	167664	167763	0.841667	0.528736	0.22807	0	0	N	Hypo	Hypo	Hypo
A1	173307	173406	0.963964	0.9125	0.714286	0.694444	0.0117647	N	N	N	Hypo
A1	173907	174006	0.971429	0.848485	0.55	0.967742	0.333333	N	N	N	Hypo
A1	174107	174206	0.975309	0.764706	0.875	0.852941	0	N	N	N	Hypo
A1	175927	176026	0.742188	0.75	0.925	0.647887	0	N	N	N	Hypo
A1	176102	176201	0.712329	0.689189	0.868421	0.795918	0	N	N	N	Hypo
A1	176302	176401	0.934426	0.652174	0.924528	0.906977	0.142857	N	N	N	Hypo
A1	176402	176501	0.657658	0.465753	0.6875	0.636364	0	N	N	N	Hypo
A1	178127	178226	0.659794	0.405797	0.348837	0.0909091	0	N	N	Hypo	Hypo
A1	179602	179701	0.714894	0.770115	0.846667	0.824074	0	N	N	N	Hypo
A1	179702	179801	0.710084	0.779412	0.804878	0.684932	0.00793651	N	N	N	Hypo
A1	183695	183794	0.534884	0.347826	0.5	0.145161	0.00900901	N	N	N	Hypo
A1	183895	183994	0.514286	0.637931	0.535211	0.211538	0	N	N	N	Hypo
A1	184095	184194	0.735043	0.712	0.362069	0.194444	0.0272727	N	N	Hypo	Hypo
A1	184495	184594	0.514563	0.391304	0.213483	0.180328	0	N	N	N	Hypo
A1	186395	186494	0.107383	0.494737	0.394737	0.0136054	0.952462	N	N	N	Hyper
A1	186695	186794	0.355556	0.455882	0.385542	0.25	0.865741	N	N	N	Hyper
A1	186795	186894	0	0.0784314	0	0.0322581	0.944598	N	N	N	Hyper
A1	186995	187094	0.154472	0.120879	0.03125	0	0.932961	N	N	N	Hyper
A1	187095	187194	0.137725	0.126214	0.0205479	0.0120482	0.933884	N	N	N	Hyper
A1	187295	187394	0	0.210526	0	0.0588235	0.937587	N	N	N	Hyper
A1	187695	187794	0	0.0344828	0	0.105263	0.942379	N	N	N	Hyper
A1	187795	187894	0.0218579	0.00862069	0	0.129032	0.958763	N	N	N	Hyper
A1	187895	187994	0.047619	0.00632911	0.00555556	0.047619	0.950857	N	N	N	Hyper
A1	187995	188094	0.0659341	0.0266667	0	0.0166667	0.941011	N	N	N	Hyper
A1	188095	188194	0.0408163	0	0	0	0.939467	N	N	N	Hyper
A1	192951	193050	0.534483	0.5	0.44186	0.92	0	N	N	N	Hypo
A1	193151	193250	0.818182	0.901639	0.933333	0.98	0.00502513	N	N	N	Hypo
A1	194975	195074	0.931148	0.960317	0.923077	0.957576	0.265217	N	N	N	Hypo
A1	195175	195274	0.865455	0.686747	0.931034	0.933333	0.25	N	N	N	Hypo
A1	196075	196174	0.962025	0.946154	0.898438	0.806122	0.0124224	N	N	N	Hypo
A1	198133	198232	0.9375	0.869565	0.952381	0.862069	0.0204082	N	N	N	Hypo
A1	198433	198532	0.916667	0.423077	0.958333	0.965517	0	N	N	N	Hypo
A1	198733	198832	1	0.923077	0.875	0.884615	0.44	N	N	N	Hypo
A1	199033	199132	0.6	0.962963	0.979167	0.974359	0.011236	N	N	N	Hypo
A1	199133	199232	0.917526	0.906667	0.909091	0.9375	0.00952381	N	N	N	Hypo
A1	199333	199432	0.904762	0.916667	0	0	0	N	Hypo	Hypo	Hypo
A1	199833	199932	0.945455	0.855072	0.606061	0.714286	0.214286	N	N	N	Hypo
A1	200133	200232	0.962963	0.965517	0.628571	0.652174	0	N	N	N	Hypo
A1	201433	201532	0.666667	0.768116	0.757143	0.75	0	N	N	N	Hypo
A1	201533	201632	0.847222	0.943662	0.928571	0.761194	0.0135135	N	N	N	Hypo
A1	202033	202132	0.655556	0.891304	0.978723	0.551724	0.04	N	N	N	Hypo
A1	202433	202532	0.884615	0.833333	0.705882	0.756757	0.0454545	N	N	N	Hypo
A1	205673	205772	0.791667	1	0.708333	0.84375	0	N	N	N	Hypo
A1	205873	205972	0.908163	0.914286	0.786885	0.836735	0.225	N	N	N	Hypo
A1	206173	206272	0.91133	0.87037	0.793814	0.878788	0.242268	N	N	N	Hypo
A1	206573	206672	0.76087	0.615385	0.538462	0	0.511628	N	N	Hypo	N
A1	207980	208079	0.714286	0.769231	0.241379	0.166667	0.510417	N	N	Hypo	N
A1	208780	208879	0.738462	0.733333	0.125	0	0.338235	N	Hypo	Hypo	N
A1	210511	210610	0.78629	0.528302	0.247525	0.0325203	0.830769	N	Hypo	Hypo	N
A1	222434	222533	0.724138	0.651163	0.761905	0	0	N	N	Hypo	Hypo
A1	222734	222833	0.969697	0.75	0.875	0.485714	0	N	N	N	Hypo
A1	226566	226665	0.826087	0.952381	0.918919	0.956522	0	N	N	N	Hypo
A1	228066	228165	0.777778	0.65	0.222222	0.189189	0	N	Hypo	Hypo	Hypo
A1	229466	229565	0.977528	0.942857	0.9375	0.949153	0.318182	N	N	N	Hypo
A1	229666	229765	0.95082	0.970588	0.963636	0.948718	0	N	N	N	Hypo
A1	230166	230265	0.958333	0.918919	1	0.96875	0	N	N	N	Hypo
A1	230866	230965	0.927419	0.701754	0.948276	0.923077	0.00990099	N	N	N	Hypo
A1	232227	232326	0.561538	0.938776	0.923077	0.85	0	N	N	N	Hypo
A1	233827	233926	0.925926	0.852941	0.916667	0.851064	0	N	N	N	Hypo
A1	234027	234126	0.934426	0.883721	0.764706	0.692308	0.235294	N	N	N	Hypo
A1	234327	234426	0.601695	0.546875	0.747475	0.835165	0	N	N	N	Hypo
A1	236127	236226	0.6	0.9	0.933333	0.895833	0	N	N	N	Hypo
A1	236227	236326	0.83165	0.802632	0.810241	0.796813	0	N	N	N	Hypo
A1	236327	236426	0.917808	0.903226	0.689655	0.971831	0	N	N	N	Hypo
A1	241044	241143	1	0.323529	0.097561	0	0	Hypo	Hypo	Hypo	Hypo
A1	241144	241243	0.966667	0.326316	0.142857	0.101695	0	Hypo	Hypo	Hypo	Hypo
A1	241244	241343	0.861538	0.306667	0.22973	0.190476	0	Hypo	Hypo	Hypo	Hypo
A1	241544	241643	0.561798	0.464912	0.251799	0.01	0	N	N	Hypo	Hypo
A1	249163	249262	0.59375	0.16	0.21875	0	0	N	N	Hypo	Hypo
A1	249305	249404	0.0285714	0.170213	0.731707	0.602564	0.0106383	N	Hyper	Hyper	N
A1	249563	249662	0.833333	0.439024	0	0.210526	0.0232558	N	Hypo	Hypo	Hypo
A1	250990	251089	0.826446	0.790323	0.931507	0.634615	0	N	N	N	Hypo
A1	261305	261404	0.785714	0.890909	0.666667	0.655172	0	N	N	N	Hypo
A1	261705	261804	0.948276	0.973154	0.933884	1	0	N	N	N	Hypo
A1	262705	262804	0.95122	0.95	0.945946	0.939394	0.284091	N	N	N	Hypo
A1	264905	265004	0.579545	0.7	0.0204082	0.897436	0	N	Hypo	N	Hypo
A1	265105	265204	0.936508	0.863636	0.966667	0.956522	0	N	N	N	Hypo
A1	265405	265504	0.946565	0.86	0.921875	0.945055	0.0121951	N	N	N	Hypo
A1	265505	265604	0.8	0.661972	0.831169	0.971429	0	N	N	N	Hypo
A1	266305	266404	0.938272	0.909091	0.88	0.724138	0	N	N	N	Hypo
A1	270260	270359	0.6	0.574074	0.649123	0.38	0	N	N	N	Hypo
A1	274299	274398	0.564103	0.652174	0.173913	0.135135	0	N	N	N	Hypo
A1	277555	277654	0.967742	0.903226	0.958333	0.950495	0.4375	N	N	N	Hypo
A1	278555	278654	0.297872	0.439024	0.860215	0.966102	0.417582	N	Hyper	Hyper	N
A1	284234	284333	0.976744	0.956044	0.863014	0.806818	0.357616	N	N	N	Hypo
A1	285594	285693	1	0.866667	0.956522	0.95122	0.0277778	N	N	N	Hypo
A1	285694	285793	0.892857	0.736842	0.911765	0.485714	0	N	N	N	Hypo
A1	285994	286093	0.92	0.85	0.818182	0.98	0	N	N	N	Hypo
A1	286094	286193	0.9375	0.428571	0.617647	0.895833	0	Hypo	N	N	Hypo
A1	290485	290584	0.808362	0.527559	0	0	0.917178	N	Hypo	Hypo	N
A1	290585	290684	0.892442	0.737762	0.0309278	0	0.95972	N	Hypo	Hypo	N
A1	290685	290784	0.923211	0.911647	0.117647	0	0.966175	N	Hypo	Hypo	N
A1	290785	290884	0.956851	0.921918	0.117371	0	0.967279	N	Hypo	Hypo	N
A1	290885	290984	0.97021	0.961538	0.128205	0.070922	0.968127	N	Hypo	Hypo	N
A1	290985	291084	0.971264	0.909556	0.0526316	0.0804598	0.952328	N	Hypo	Hypo	N
A1	291085	291184	0.945899	0.922034	0	0.0535714	0.957975	N	Hypo	Hypo	N
A1	291185	291284	0.960227	0.907767	0	0	0.958111	N	Hypo	Hypo	N
A1	291285	291384	0.871429	0.820041	0.00454545	0.00952381	0.946746	N	Hypo	Hypo	N
A1	291385	291484	0.912426	0.792711	0.0765766	0.0612245	0.966209	N	Hypo	Hypo	N
A1	291485	291584	0.873734	0.734694	0.140921	0.040568	0.956818	N	Hypo	Hypo	N
A1	291585	291684	0.644911	0.450777	0.0685358	0.0181488	0.938098	N	Hypo	Hypo	N
A1	294972	295071	0.708861	0.764706	0	0.153846	0	N	Hypo	Hypo	Hypo
A1	296103	296202	0.870968	0.96	0.705882	0.904762	0.304348	N	N	N	Hypo
A1	296303	296402	0.970588	0.903226	0.276923	0.868421	0.109091	N	Hypo	N	Hypo
A1	296803	296902	0.899225	0.956522	0.876106	0.692982	0.212644	N	N	N	Hypo
A1	297203	297302	0.921875	0.945455	0.855422	0.847826	0	N	N	N	Hypo
A1	297503	297602	0.6875	0.542857	0.679245	0.716981	0.045045	N	N	N	Hypo
A1	298486	298585	0.971831	0.73913	0.583333	0.978261	0.0117647	N	N	N	Hypo
A1	299286	299385	0.9375	0.869565	0.522727	0.511628	0.372881	N	N	N	Hypo
A1	299386	299485	0.845361	0.391304	0.959184	0.709091	0.322034	N	N	N	Hypo
A1	302060	302159	0.214286	0.037037	0.769231	0.571429	0	N	Hyper	N	N
A1	302160	302259	0.825911	0.451613	0.75	0.910256	0	N	N	N	Hypo
A1	302579	302678	0.960784	0.984252	0.891892	0.939394	0.3	N	N	N	Hypo
A1	303679	303778	0.928571	0.925926	0.961832	0.405063	0.770492	N	N	Hypo	N
A1	304179	304278	0.93617	0.836735	0.947368	0.952381	0.402439	N	N	N	Hypo
A1	304779	304878	0.932584	0.854545	0.9375	0.733333	0.344828	N	N	N	Hypo
A1	306252	306351	0	0	0.659091	0.727273	0	N	Hyper	Hyper	N
A1	306552	306651	0.530612	0.603774	0.451613	0.403846	0	N	N	N	Hypo
A1	306752	306851	0.637306	0.3125	0.0819672	0.01	0	N	Hypo	Hypo	Hypo
A1	308292	308391	0.947368	0.917808	0.666667	0.6	0.416	N	N	N	Hypo
A1	310154	310253	0.769737	0.648	0.0615385	0.791667	0	N	Hypo	N	Hypo
A1	320541	320640	0.933824	0.15625	0.691358	0.025	0	Hypo	N	Hypo	Hypo
A1	320641	320740	0.940476	0.4375	0.777778	0.787234	0	Hypo	N	N	Hypo
A1	321141	321240	0.971751	0.411765	0.934211	0.905405	0	Hypo	N	N	Hypo
A1	326809	326908	0.881119	0.434783	0.902439	0.6875	0	N	N	N	Hypo
A1	327509	327608	0.952153	0.904762	0.946237	0.975	0.193333	N	N	N	Hypo
A1	328409	328508	0.969388	0.779412	0.818792	0.952703	0.00609756	N	N	N	Hypo
A1	328509	328608	0.596825	0.813043	0.893773	0.691358	0	N	N	N	Hypo
A1	341371	341470	0.531646	0.660377	0.953488	0	0	N	N	Hypo	Hypo
A1	341471	341570	0.534091	0.5	0.935897	0	0	N	N	Hypo	Hypo
A1	341671	341770	0.388889	0.447059	0.955782	0.0566038	0	N	Hyper	N	N
A1	341771	341870	0.165517	0.27	0.84375	0.0625	0	N	Hyper	N	N
A1	341871	341970	0.0410959	0.226667	0.917476	0.0217391	0.0106952	N	Hyper	N	N
A1	345508	345607	0.905861	0.856802	0.910284	0.853002	0.221053	N	N	N	Hypo
A1	345608	345707	0.939341	0.955083	0.925659	0.953358	0.279343	N	N	N	Hypo
A1	346762	346861	0.964789	0.888889	0.928571	0.928571	0.45679	N	N	N	Hypo
A1	348462	348561	0.925	0.869565	1	0.961538	0	N	N	N	Hypo
A1	349162	349261	0.806452	0.785714	0.577778	0.642857	0	N	N	N	Hypo
A1	355624	355723	0.00854701	0.232558	0.454545	0.75	0.00943396	N	N	Hyper	N
A1	356524	356623	0.619318	0.615385	0.548872	0	0.242424	N	N	Hypo	N
A1	356624	356692	0.671233	0.789474	0.857143	0	0.0588235	N	N	Hypo	Hypo
A1	356816	356915	0.862319	0.813559	0.816993	0.571429	0	N	N	N	Hypo
A1	357016	357115	0.589041	0.511628	0.384615	0.4375	0	N	N	N	Hypo
A1	357116	357215	0.866667	0.675676	0.578947	0.289474	0	N	N	Hypo	Hypo
A1	357216	357315	0.910256	0.852941	0.928571	0.777778	0	N	N	N	Hypo
A1	357416	357515	0.561404	0.475	0.787234	0.727273	0	N	N	N	Hypo
A1	357516	357615	0.86	0.566667	0.897436	0.8	0	N	N	N	Hypo
A1	357716	357815	0.946058	0.937107	0.931034	0.902985	0	N	N	N	Hypo
A1	357816	357915	0.747475	0.968254	0.986111	0.912281	0	N	N	N	Hypo
A1	357916	358015	0.690722	0.822222	0.935484	0.866667	0	N	N	N	Hypo
A1	358016	358115	0	0.55	0.95	0	0.0185185	Hyper	Hyper	N	N
A1	367995	368094	0.511111	0.132075	0	0.125	0	N	Hypo	N	Hypo
A1	368595	368694	0.871212	0.887097	0.428571	0.653846	0	N	N	N	Hypo
A1	368695	368794	1	0.888889	0.769231	0.772727	0	N	N	N	Hypo
A1	368895	368994	0.822917	0.84058	0.34	0.44	0.0138889	N	N	N	Hypo
A1	368995	369094	0.958115	0.832215	0.817518	0.677966	0	N	N	N	Hypo
A1	369095	369194	0.87027	0.710526	0.653846	0.647059	0.00877193	N	N	N	Hypo
A1	369295	369394	0.912088	0.8	0.581395	0.333333	0.0163934	N	N	Hypo	Hypo
A1	369695	369794	0.777778	0.268293	0.363636	0.409091	0	Hypo	N	N	Hypo
A1	369995	370094	0.645833	0.407407	0.291667	0	0.197531	N	N	Hypo	N
A1	371714	371813	0.947917	0.849057	0.984848	0.919192	0.410256	N	N	N	Hypo
A1	372214	372313	0.354839	0.346154	0	0.9375	0	N	N	Hyper	N
A1	372314	372413	0.857143	0.585366	0.321429	0.911765	0	N	Hypo	N	Hypo
A1	372514	372613	0.809524	0.8	0.64	0.757576	0	N	N	N	Hypo
A1	374167	374266	0	0.381818	0.551724	0.560976	0	N	Hyper	Hyper	N
A1	380288	380387	0.921569	0.96	0.944444	0.95	0	N	N	N	Hypo
A1	380388	380487	0.977778	0.454545	0.72973	0.892857	0	Hypo	N	N	Hypo
A1	380688	380787	1	0.558824	0.95	0.960784	0.428571	N	N	N	Hypo
A1	381588	381687	0.906667	0.924051	0.852349	0.915966	0.00649351	N	N	N	Hypo
A1	383988	384087	0.679245	0.745283	0.869565	0.0108696	0.647399	N	N	Hypo	N
A1	385991	386090	0.5	0.419355	0.133333	0.35	0	N	N	N	Hypo
A1	386491	386590	0.91791	0.857143	0.914062	0.978495	0	N	N	N	Hypo
A1	386791	386890	0.555556	0.642857	0.875	0.02	0.0166667	N	N	Hypo	Hypo
A1	388287	388386	0.584906	0.64	0.787879	0.871795	0	N	N	N	Hypo
A1	388487	388586	0.681818	0.535714	0.953488	0.846154	0	N	N	N	Hypo
A1	389087	389186	0.915663	0.967742	1	0.973684	0	N	N	N	Hypo
A1	391490	391589	0.791667	0.830189	0.5	0.942857	0.27027	N	N	N	Hypo
A1	391790	391889	0.685185	0.862069	0.894737	0.833333	0	N	N	N	Hypo
A1	392290	392389	0.561404	0.55	0.37931	0.565217	0.0114943	N	N	N	Hypo
A1	393142	393241	0.957143	0.985714	0.6	0.959459	0	N	N	N	Hypo
A1	393342	393441	0.853333	0.729167	0.974359	0.958333	0.0133333	N	N	N	Hypo
A1	393453	393552	0.813665	0.634615	0.919231	0.875817	0	N	N	N	Hypo
A1	398938	399037	0.666667	0.489796	0.559322	0.604651	0.0169492	N	N	N	Hypo
A1	399638	399737	0.925926	0.941176	1	0.951613	0	N	N	N	Hypo
A1	399738	399837	0.675	0.533333	0.472222	0.954545	0	N	N	N	Hypo
A1	402284	402383	0.85	0.779661	0.0704225	0.0151515	0.862903	N	Hypo	Hypo	N
A1	405290	405389	0.666667	0.45	0.578947	0.428571	0	N	N	N	Hypo
A1	410002	410101	0.813953	0.659091	0.911765	0.847826	0	N	N	N	Hypo
A1	410102	410201	0.888889	0.921875	0.724138	0.964286	0	N	N	N	Hypo
A1	410602	410701	0.918605	0.914286	0.931034	1	0	N	N	N	Hypo
A1	411002	411101	0.597701	0.622951	0.72973	0.348485	0.0144928	N	N	N	Hypo
A1	411102	411201	0.869565	0.702703	0.956522	1	0.0163934	N	N	N	Hypo
A1	412002	412101	0.773196	0.853659	0.929577	0.829787	0	N	N	N	Hypo
A1	412102	412201	0.346154	0.233333	0.894737	0.542857	0	N	Hyper	N	N
A1	414505	414604	0.803922	0.866667	0.84375	0.646154	0	N	N	N	Hypo
A1	414605	414704	0.704918	0.783333	0.735849	0.636364	0	N	N	N	Hypo
A1	414805	414904	0.91716	0.829787	0.892857	0.9	0	N	N	N	Hypo
A1	414905	415004	0.914286	0.883721	0.947368	0.933333	0	N	N	N	Hypo
A1	415005	415104	0.552239	0.681818	0.948276	0.935484	0	N	N	N	Hypo
A1	415205	415304	0.865385	0.888889	0.930233	0.95082	0	N	N	N	Hypo
A1	415305	415404	0.978723	0.891892	0.957447	0.976744	0	N	N	N	Hypo
A1	415505	415604	0.844156	0.574468	0.730769	0.744186	0.287879	N	N	N	Hypo
A1	415605	415704	0.698276	0.802817	0.825243	0.670732	0.00925926	N	N	N	Hypo
A1	415705	415804	0.689076	0.916667	0.846154	0.585586	0	N	N	N	Hypo
A1	421204	421303	0.913043	0.875	0.461538	0.964286	0	N	N	N	Hypo
A1	421304	421403	0.872727	0.864865	0.460317	0.957447	0	N	N	N	Hypo
A1	421404	421503	0.887324	0.846154	0.419355	0.9	0	N	N	N	Hypo
A1	425737	425836	0.818182	1	0.864407	0.985714	0.0740741	N	N	N	Hypo
A1	425837	425936	0.933824	0.942029	0.919105	0.965461	0.0858369	N	N	N	Hypo
A1	425937	426036	0.871345	0.972222	0.952381	0.94375	0.0707071	N	N	N	Hypo
A1	426037	426136	0.884058	0.928571	0.883721	0.961832	0.0169492	N	N	N	Hypo
A1	430635	430734	0.932584	0.678571	0.0769231	0.0192308	0	N	Hypo	Hypo	Hypo
A1	430735	430834	0.875	0.509091	0.0666667	0	0	N	Hypo	Hypo	Hypo
A1	442370	442469	0.538462	0.666667	0.6875	0.754098	0	N	N	N	Hypo
A1	442470	442569	0.659574	0.42623	0.413043	0.633803	0	N	N	N	Hypo
A1	446220	446319	0.914414	0.828221	0.962733	0.79	0.00492611	N	N	N	Hypo
A1	446520	446619	0.956938	0.937008	0.952381	0.65	0.268908	N	N	N	Hypo
A1	447120	447219	0.893617	0.688073	0.0222222	0.016129	0.0689655	N	Hypo	Hypo	Hypo
A1	447320	447419	0.566667	0.868421	0.421053	0.321429	0.0153846	N	N	N	Hypo
A1	447520	447619	0.815068	0.819277	0.845361	0.671642	0	N	N	N	Hypo
A1	447720	447819	0.715789	0.813333	0.422414	0.126984	0	N	N	Hypo	Hypo
A1	453350	453449	0.89313	0.989247	0.859155	0.931034	0.00746269	N	N	N	Hypo
A1	453650	453749	0.97561	0.803571	0.974359	0.422222	0.0108696	N	N	Hypo	Hypo
A1	454250	454349	0.958904	0.647059	0.605263	0.232558	0.0135135	N	N	Hypo	Hypo
A1	454350	454449	0.938462	0.583333	0.328125	0.333333	0	N	Hypo	Hypo	Hypo
A1	454450	454549	0.584746	0.584906	0.492958	0.0810811	0	N	N	Hypo	Hypo
A1	457645	457744	0.951613	0.909091	0.446809	0.4	0	N	Hypo	Hypo	Hypo
A1	457845	457944	0.9625	0.926829	0.617021	0.346154	0.789474	N	N	Hypo	N
A1	458445	458544	0.871795	0.833333	0.644068	0.7	0.126761	N	N	N	Hypo
A1	458645	458744	0.891089	0.875	0.661017	0.79661	0.105769	N	N	N	Hypo
A1	458745	458844	0.884615	0.973684	0.964286	0.115385	0.538462	N	N	Hypo	N
A1	460868	460967	0.785714	0.916667	0.344828	0.652174	0	N	N	N	Hypo
A1	460968	461067	0.967033	0.964286	0.633333	0.966667	0.410256	N	N	N	Hypo
A1	461368	461467	0.783784	0.030303	0.651163	0.564103	0.571429	Hypo	N	N	N
A1	461868	461967	0.755319	0.648649	0.777778	0.886792	0.0243902	N	N	N	Hypo
A1	463975	464074	0.680412	0.75	0.40678	0.434783	0	N	N	N	Hypo
A1	464075	464174	0.745562	0.721311	0.731092	0.542373	0.03125	N	N	N	Hypo
A1	464475	464574	0.527778	0.590909	0.8	0.236842	0.0212766	N	N	N	Hypo
A1	464875	464974	0.771429	0.935484	0.929825	0.304348	0	N	N	N	Hypo
A1	465175	465274	0.588889	0.271429	0.333333	0.135593	0	N	N	N	Hypo
A1	466792	466891	0.638889	0.647059	0.608696	0.375	0	N	N	N	Hypo
A1	467092	467191	0.625	0.72	0.939394	0.833333	0	N	N	N	Hypo
A1	467592	467691	0.814815	0.75	0.571429	0.227273	0	N	N	Hypo	Hypo
A1	473615	473714	0.652174	0.722222	0.695652	0.486486	0	N	N	N	Hypo
A1	474315	474414	0.580645	0.866667	0.909091	0	0	N	N	Hypo	Hypo
A1	476015	476114	0.881988	0.621053	0.834586	0.857143	0	N	N	N	Hypo
A1	476515	476614	0.774194	0.873239	0.886598	0.757576	0.264901	N	N	N	Hypo
A1	476607	476706	0.638095	0.777778	0.128571	0.0114943	0	N	Hypo	Hypo	Hypo
A1	476615	476714	0.883495	0.6	0.597222	0.622222	0.00917431	N	N	N	Hypo
A1	477107	477187	0.622951	0.615385	0.417722	0.0151515	0	N	N	Hypo	Hypo
A1	481861	481960	0.829787	0.75	0.833333	0	0.309091	N	N	Hypo	Hypo
A1	482327	482426	0.90411	0.860465	0.64	0.521739	0.0140845	N	N	N	Hypo
A1	483327	483426	0.900621	0.8	0.915663	0.858696	0	N	N	N	Hypo
A1	483527	483626	0.631579	0.756098	0.758621	0.030303	0.0344828	N	N	Hypo	Hypo
A1	483627	483726	0.758242	0.548387	0.589744	0.872727	0.0273973	N	N	N	Hypo
A1	484127	484226	0.153846	0	0.75	0.3	0	N	Hyper	N	N
A1	484327	484426	0.924528	0.807692	0.821429	0.961538	0	N	N	N	Hypo
A1	484427	484526	0.5	0	0.0222222	0	0.0217391	Hypo	N	Hypo	N
A1	484761	484860	0.833333	0.789474	0.421053	0.948718	0	N	N	N	Hypo
A1	484961	485060	0.808824	0.275862	0.694444	0.583333	0.309524	Hypo	N	N	N
A1	485561	485660	0.984127	0.9	0.96875	0.9375	0	N	N	N	Hypo
A1	486161	486260	0.729167	0.935484	0.88	0.448276	0.0238095	N	N	N	Hypo
A1	487261	487360	0.682927	0.909091	0.914286	0.0416667	0	N	N	Hypo	Hypo
A1	487561	487660	0.957627	0.953846	0.90625	0.596154	0	N	N	N	Hypo
A1	498365	498464	0.966667	0.8	0.944444	1	0	N	N	N	Hypo
A1	501365	501464	0.541667	0.885714	0.628571	0.662338	0	N	N	N	Hypo
A1	501457	501556	0.595238	0.44	0.0217391	0.025	0.0307692	N	Hypo	Hypo	Hypo
A1	501657	501756	0.618056	0.732673	0.208333	0.24	0	N	N	N	Hypo
A1	501757	501856	0.590476	0.702128	0	0.0666667	0.012987	N	Hypo	Hypo	Hypo
A1	501857	501956	0.566879	0.666667	0.245614	0.0350877	0.00546448	N	N	Hypo	Hypo
A1	502065	502164	0.599138	0.443609	0.372881	0.244186	0	N	N	N	Hypo
A1	502457	502556	0.676923	0.585366	0.181818	0	0	N	N	Hypo	Hypo
A1	503357	503456	0.730769	0.181818	0.865385	0.8	0	Hypo	N	N	Hypo
A1	504536	504635	0.012987	0.0952381	0.568627	0	0.188406	N	Hyper	N	N
A1	505982	506081	0.972973	0.62963	0.9375	0.909091	0	N	N	N	Hypo
A1	506836	506935	0.68	0.542857	0.977273	1	0	N	N	N	Hypo
A1	507448	507547	0.987342	0.857143	0.919355	0.829787	0	N	N	N	Hypo
A1	507736	507835	0.941176	0.823944	0.92029	0.945783	0.0442478	N	N	N	Hypo
A1	507748	507847	0.676471	0.636364	0.857143	1	0	N	N	N	Hypo
A1	508448	508547	0.927835	0.74359	0.780488	0.758621	0.42029	N	N	N	Hypo
A1	508848	508947	1	1	0.976744	0.975	0.322581	N	N	N	Hypo
A1	512314	512413	0.6	0.533333	0.888889	0.973684	0	N	N	N	Hypo
A1	512514	512613	0.982143	0.923077	0.92	1	0	N	N	N	Hypo
A1	513077	513176	0.565217	0.9375	0.862069	0.913043	0	N	N	N	Hypo
A1	514677	514776	0.810127	0.884615	0.513889	0.651515	0	N	N	N	Hypo
A1	515177	515276	0.826087	0.837209	0.733333	0.555556	0	N	N	N	Hypo
A1	515777	515876	0.953488	0.947368	0.944444	0.902439	0.0444444	N	N	N	Hypo
A1	516877	516976	0.960784	0.891304	0.928571	0.955556	0.0126582	N	N	N	Hypo
A1	517377	517476	0.958333	0.789474	0.895833	0.923077	0	N	N	N	Hypo
A1	517635	517734	0.324242	0.619469	0.846608	0.509804	0.00735294	N	Hyper	N	N
A1	519273	519372	0.552632	0.826087	0	0.631579	0	N	Hypo	N	Hypo
A1	519873	519972	0.820312	0.532258	0.58	0.608696	0	N	N	N	Hypo
A1	520504	520603	0.754386	0.83871	0.822581	0.867925	0	N	N	N	Hypo
A1	521004	521103	0.931034	0.884615	0.918033	0.947368	0	N	N	N	Hypo
A1	524943	525042	0.666667	0.73494	0.863636	0.802326	0.0136986	N	N	N	Hypo
A1	525443	525542	0.977273	0.896552	0.857143	0.90625	0	N	N	N	Hypo
A1	526043	526142	0.970588	0.862069	0.292683	0.393939	0.010101	N	Hypo	Hypo	Hypo
A1	527543	527642	0.960784	0.5	0.972222	0.933333	0	N	N	N	Hypo
A1	528043	528142	0.966667	0.918367	0.875	0.935484	0	N	N	N	Hypo
A1	528443	528542	0.942529	0.914286	0.807018	0.890411	0	N	N	N	Hypo
A1	528643	528742	0.795082	0.787234	0.769231	0.722222	0	N	N	N	Hypo
A1	530443	530542	0.947368	0.75	0.444444	0.481481	0.0277778	N	Hypo	N	Hypo
A1	530843	530942	0.515152	0.535714	0.942857	0.9	0	N	N	N	Hypo
A1	532143	532242	1	0.958333	0.96875	1	0.439024	N	N	N	Hypo
A1	532343	532442	1	0.857143	0.806452	1	0	N	N	N	Hypo
A1	533517	533616	0.5	0.526316	0	0.105263	0	N	Hypo	N	Hypo
A1	535417	535516	0.977778	1	1	0.888889	0.471429	N	N	N	Hypo
A1	535600	535699	0.577778	0.84	0.411765	0.4375	0	N	N	N	Hypo
A1	535700	535799	0.543478	0.333333	0.351351	0.521739	0	N	N	N	Hypo
A1	545261	545360	0.65625	0.4	0.789474	0	0	N	N	Hypo	Hypo
A1	548814	548913	0.674797	0.465753	0.5	0.0289855	0.692308	N	N	Hypo	N
A1	548914	549013	0.613636	0.515152	0.918919	0.62069	0	N	N	N	Hypo
A1	549114	549213	0.557692	0.775	0.857143	0.898305	0	N	N	N	Hypo
A1	549414	549513	0.712871	0.696429	0.626374	0.301587	0.00724638	N	N	N	Hypo
A1	549714	549813	0.969697	0.857143	0.882353	0.483333	0	N	N	N	Hypo
A1	549914	550013	0.884956	0.763889	0.913669	0.932886	0	N	N	N	Hypo
A1	550014	550113	0.632911	0.573276	0.530172	0.572954	0.00342466	N	N	N	Hypo
A1	550385	550484	0.828947	0.26087	0.552239	0.622222	0.0142857	Hypo	N	N	Hypo
A1	550585	550684	0.666667	0.296296	0.972222	1	0	N	N	N	Hypo
A1	550614	550713	0.952663	0.795455	0.860759	0.861789	0	N	N	N	Hypo
A1	550685	550784	0.80303	0.649635	0.923077	0.961538	0	N	N	N	Hypo
A1	550714	550813	0.973333	0.929577	0.926829	0.962963	0.0138889	N	N	N	Hypo
A1	551185	551284	0.547619	0.684211	0.390244	0.483871	0.0169492	N	N	N	Hypo
A1	551485	551584	0.912791	0.770408	0.928571	0.980769	0.217742	N	N	N	Hypo
A1	551585	551684	0.748466	0.898039	0.517857	0.666667	0.00636943	N	N	N	Hypo
A1	551685	551784	0.586957	0.835821	0.433333	0.392857	0	N	N	N	Hypo
A1	554984	555083	0.667897	0.64	0.6	0.454545	0	N	N	N	Hypo
A1	555184	555283	0.825	0.594595	0.580357	0.484375	0.00325733	N	N	N	Hypo
A1	560191	560290	0.963964	0.923077	0.576923	0.526316	0.0144928	N	N	N	Hypo
A1	560491	560590	0.966942	0.946429	0.777778	0.776119	0	N	N	N	Hypo
A1	560591	560690	0.953704	0.8125	0.93617	0.767296	0	N	N	N	Hypo
A1	560791	560890	0.907692	0.793103	0.893333	0.895349	0.0116279	N	N	N	Hypo
A1	561095	561194	0.954887	0.864407	0.886792	0.351351	0	N	N	Hypo	Hypo
A1	561491	561590	0.540816	0.5	0.943662	0.954545	0.0104167	N	N	N	Hypo
A1	561691	561790	0.555556	0.809524	0.862745	0.560976	0	N	N	N	Hypo
A1	562556	562655	0.859155	0.356522	0.879518	0.707865	0.0178571	Hypo	N	N	Hypo
A1	562656	562755	0.989796	0.911392	0.983333	0.552239	0.0108696	N	N	N	Hypo
A1	562856	562955	0.779412	0.823529	0.733333	0.732143	0	N	N	N	Hypo
A1	565420	565519	1	0.967742	0.857143	0.47619	0.761905	N	N	Hypo	N
A1	566720	566819	0.714286	0.90625	0	0	0.446429	N	Hypo	Hypo	N
A1	570746	570845	0.84127	0.5625	0.892857	0.0454545	0	N	N	Hypo	Hypo
A1	574346	574445	0.588235	0.551724	0.5	0	0	N	N	Hypo	Hypo
A1	578526	578625	0.5	0	0.828571	0	0.797101	Hypo	N	Hypo	N
A1	579326	579425	0.638889	0.882353	0.5	0.282609	0.0574713	N	N	N	Hypo
A1	579526	579625	0.914894	0.888889	0.871795	0.194444	0	N	N	Hypo	Hypo
A1	585361	585460	0.0333333	0	0	0.55814	0	N	N	Hyper	N
A1	589468	589567	0.764706	0.9	0.0517241	0.746269	0.60274	N	Hypo	N	N
A1	590268	590367	0.690909	0.6875	0.973684	0.527778	0	N	N	N	Hypo
A1	590936	591035	0.958333	0.705882	0.875	0.948718	0	N	N	N	Hypo
A1	591236	591335	0.939394	0.928571	0.85	0.9375	0	N	N	N	Hypo
A1	591336	591435	0.88	0.854167	0.734694	0.65	0	N	N	N	Hypo
A1	591836	591935	0.95	0.869565	0.833333	0.883721	0	N	N	N	Hypo
A1	595427	595526	0.939024	0.803922	0.857143	0.447368	0.0425532	N	N	N	Hypo
A1	595927	596026	0.588235	0.916667	0.888889	0.44	0	N	N	N	Hypo
A1	596627	596726	0.981982	0.84375	0.906977	0.964912	0.00961538	N	N	N	Hypo
A1	597427	597526	0.596491	0	0.809524	0.466667	0.639535	Hypo	N	N	N
A1	597627	597726	0.656716	0.71875	0.357143	0.614035	0	N	N	N	Hypo
A1	597727	597826	0.808219	0.461538	0.117647	0.314286	0	N	Hypo	N	Hypo
A1	600763	600862	0.816667	0.7	0.826087	0.344828	0.0363636	N	N	N	Hypo
A1	600893	600992	0.666667	0.618056	0.772414	0.704762	0.00561798	N	N	N	Hypo
A1	604314	604413	1	0.84375	0.882353	0.387097	0.902439	N	N	Hypo	N
A1	604414	604513	0.917808	0.95082	0.95	0.972973	0	N	N	N	Hypo
A1	604514	604613	0.961039	0.867925	0.93617	0.953846	0.0111111	N	N	N	Hypo
A1	610618	610717	0.857143	0.809524	0.888889	0.361702	0.01	N	N	N	Hypo
A1	614346	614445	0.818182	0.96875	0.589744	0.935484	0	N	N	N	Hypo
A1	614646	614745	0.634146	0.839286	0.809524	0.25	0	N	N	N	Hypo
A1	614746	614845	0.75	0.666667	0.642857	0.0357143	0	N	N	Hypo	Hypo
A1	617333	617432	0.555556	0	0.928571	0.451613	0.0212766	Hypo	N	N	Hypo
A1	621006	621105	0.00990099	0.511628	0.851351	0.845238	0	Hyper	Hyper	Hyper	N
A1	622106	622205	0.653061	0.934783	0.941176	0.97619	0	N	N	N	Hypo
A1	636887	636986	0.764706	0.0555556	0.363636	0.435897	0	Hypo	N	N	Hypo
A1	642964	643063	0.773134	0.66474	0.740566	0.380734	0	N	N	N	Hypo
A1	643064	643163	0.93038	0.960976	0.786325	0.875622	0	N	N	N	Hypo
A1	643364	643463	0.674157	0.779141	0.601626	0.661654	0	N	N	N	Hypo
A1	643391	643490	0.94332	0.948529	0.924242	0.768595	0.00512821	N	N	N	Hypo
A1	643464	643563	0.777778	0.918367	0.829268	0.920354	0	N	N	N	Hypo
A1	643491	643590	0.8125	0.769231	0.989796	0.90099	0.0106383	N	N	N	Hypo
A1	643564	643663	0.946809	0.961538	0.771739	0.782051	0	N	N	N	Hypo
A1	643591	643690	0.969697	0.972222	0.945946	0.961538	0	N	N	N	Hypo
A1	643664	643763	0.960894	0.953947	0.955357	0.933962	0.0238095	N	N	N	Hypo
A1	643764	643863	0.507042	0.853659	0.75	0.767123	0	N	N	N	Hypo
A1	643864	643963	0.6	0.78	0.509804	0.25974	0	N	N	N	Hypo
A1	643964	644063	0.621212	0.32	0.097561	0.0153846	0	N	Hypo	Hypo	Hypo
A1	647591	647690	0.2	0	0.676471	0.854167	0.901786	N	N	Hyper	Hyper
A1	648391	648490	0.0106383	0.00934579	0.00540541	0.0261438	0.962667	N	N	N	Hyper
A1	648491	648590	0.0188679	0	0	0.0227273	0.945233	N	N	N	Hyper
A1	648591	648641	0.0434783	0	0	0	0.962264	N	N	N	Hyper
A1	649778	649877	0.555556	0.575758	0.586957	0.84	0	N	N	N	Hypo
A1	649878	649977	0.636364	0.255319	0.898551	0.44186	0	N	N	N	Hypo
A1	649978	650077	0.942149	0.959184	0.967213	0.61039	0	N	N	N	Hypo
A1	650178	650277	0.977273	0.857143	0.835443	0.90625	0	N	N	N	Hypo
A1	650278	650377	0.958904	0.807692	0.829787	0.710692	0.00793651	N	N	N	Hypo
A1	650578	650677	0.936508	0.921053	0.925926	0.888889	0	N	N	N	Hypo
A1	651178	651277	0.837838	0.852941	0.451613	0	0	N	N	Hypo	Hypo
A1	652365	652464	0.942857	0.897727	0.647059	0.663636	0	N	N	N	Hypo
A1	652765	652864	0.808511	0.847619	0.733333	0.588889	0.184713	N	N	N	Hypo
A1	655765	655864	0.95122	0.923077	0.953488	0.962963	0.0181818	N	N	N	Hypo
A1	655865	655964	0.912281	0.772727	0.746269	0.74026	0.365217	N	N	N	Hypo
A1	656265	656364	0.872727	0.911111	0.84375	0.0322581	1	N	N	Hypo	N
A1	661858	661957	0.76087	0.294118	0.733333	0.875	0	N	N	N	Hypo
A1	662058	662157	0.958763	0.941176	0.936508	0.967742	0.441489	N	N	N	Hypo
A1	663758	663857	0.976744	0.845238	0.948718	0.967213	0.346667	N	N	N	Hypo
A1	663925	664024	0.736842	0.4	0.166667	0.0416667	0.135135	N	Hypo	Hypo	Hypo
A1	665158	665257	0.827957	0.932203	0.956522	0.971429	0.0333333	N	N	N	Hypo
A1	665258	665357	0.704918	0.795918	0.952381	0.6	0	N	N	N	Hypo
A1	670165	670264	0.0470588	0.666667	0.542857	0	0	Hyper	N	N	N
A1	670865	670964	0.907834	0.797203	0.80829	0.666667	0.00743494	N	N	N	Hypo
A1	670965	671064	0.938776	0.820513	0.529412	0.740741	0.136364	N	N	N	Hypo
A1	671165	671264	0.612903	0.71875	0	0.0416667	0.0169492	N	Hypo	Hypo	Hypo
A1	671265	671364	0.630435	0.840909	0.0322581	0	0	N	Hypo	Hypo	Hypo
A1	671799	671898	0	0.229167	0.82	0.842105	0	N	Hyper	Hyper	N
A1	672099	672198	0.139241	0.510204	0.7	0.870968	0.901408	N	Hyper	Hyper	Hyper
A1	672165	672264	0.772727	0.936842	0.869565	0.895522	0	N	N	N	Hypo
A1	673376	673475	0.9	1	0.788235	0.910714	0.0163934	N	N	N	Hypo
A1	673476	673575	0.827586	0.7	0.734177	0.837838	0.0153846	N	N	N	Hypo
A1	674465	674564	0.585106	0.518519	0.431373	0.421053	0	N	N	N	Hypo
A1	678161	678260	0.932432	0.914894	0.76	0.943396	0.428571	N	N	N	Hypo
A1	678461	678560	0.895522	0.773333	0.6	0.898305	0	N	N	N	Hypo
A1	679816	679915	0.71831	0.785714	0.8125	0.6375	0	N	N	N	Hypo
A1	679916	680015	0.862745	0.666667	0.8	0.461538	0.0188679	N	N	N	Hypo
A1	680716	680815	0.75	0.622951	0.37931	0.153846	0.219512	N	N	Hypo	Hypo
A1	680983	681082	0.615385	0.791667	0	0.357143	0	N	Hypo	N	Hypo
A1	683783	683882	0.947368	0.709677	0.48	0.87013	0	N	N	N	Hypo
A1	683983	684082	0.74	0.6	0.790698	0.827586	0	N	N	N	Hypo
A1	684083	684182	0.157143	0.609756	0.84127	0.822222	0	N	Hyper	Hyper	N
A1	684183	684282	0.806818	0.62037	0.351351	0.38	0	N	N	N	Hypo
A1	684383	684482	0.558923	0.524823	0.191667	0.405714	0.00438596	N	N	N	Hypo
A1	687418	687517	0.903226	1	0.925926	0.892857	0	N	N	N	Hypo
A1	687518	687617	0.391667	0.72973	0.931034	0.928571	0.613636	N	Hyper	Hyper	N
A1	693079	693178	0.871795	0	0.384615	0.470588	0.931034	Hypo	N	N	N
A1	693179	693278	0.787234	0.189873	0.275	0.244898	0.895349	Hypo	Hypo	Hypo	N
A1	693228	693327	0.954545	0.681818	0.896552	0.888889	0	N	N	N	Hypo
A1	693628	693727	0.982143	0.804878	0.611111	0.844444	0.0106383	N	N	N	Hypo
A1	693879	693978	0.954545	0.942857	0.933333	1	0.02	N	N	N	Hypo
A1	694579	694678	0.985507	0.943396	0.828571	0.390625	0	N	N	Hypo	Hypo
A1	694628	694727	0	0.115385	0.658537	0.666667	0.0178571	N	Hyper	Hyper	N
A1	694828	694927	0.66129	0.396226	0.641026	0.541667	0	N	N	N	Hypo
A1	695196	695295	0.660377	0.484848	0.947368	0.959184	0	N	N	N	Hypo
A1	695496	695595	0.978102	0.904762	0.916667	0.954023	0	N	N	N	Hypo
A1	696496	696595	0.864078	0.978261	0.944444	0.481481	0	N	N	N	Hypo
A1	696896	696995	0.983607	1	0.974359	0.948276	0.0121951	N	N	N	Hypo
A1	697196	697295	0.657534	0.633333	0.309524	0.604651	0	N	N	N	Hypo
A1	697296	697395	0.955056	0.9375	0.333333	0.94	0	N	Hypo	N	Hypo
A1	697496	697595	0.867347	0.867925	0.849315	0.591837	0	N	N	N	Hypo
A1	698279	698378	0.95283	0.784884	0.864	0.922535	0.00769231	N	N	N	Hypo
A1	702200	702299	0.685393	0.848485	0.694444	1	0	N	N	N	Hypo
A1	702700	702799	0.677419	0.666667	0.507463	0.382353	0	N	N	N	Hypo
A1	705900	705999	0.909091	0.807018	0.847826	0.767442	0	N	N	N	Hypo
A1	706600	706699	0.936709	0.684211	0.982759	1	0.0178571	N	N	N	Hypo
A1	706900	706999	0.952381	0.837838	0.914286	0.964286	0.197183	N	N	N	Hypo
A1	708675	708774	0.183333	0.84	0.902439	0.971429	0	Hyper	Hyper	Hyper	N
A1	708875	708974	0.947368	0.777778	0.689655	0.716981	0.362319	N	N	N	Hypo
A1	709775	709874	0.5	0.657143	0.513514	0.52	0	N	N	N	Hypo
A1	709875	709974	0.948718	0.542857	0.416667	0.481481	0	N	Hypo	N	Hypo
A1	710075	710174	0.977778	0.891892	1	0.96875	0.45	N	N	N	Hypo
A1	710475	710574	0.888889	0.804348	0.405405	0.513514	0	N	N	N	Hypo
A1	711675	711774	0.913043	0.607843	0.636364	0.62069	0	N	N	N	Hypo
A1	713275	713374	0.694737	0.566176	0.812155	0.142857	0.446215	N	N	Hypo	N
A1	713940	714039	0.783333	0.896552	0.0666667	0.927273	0.913793	N	Hypo	N	N
A1	714140	714239	0.740741	0.675676	0	0.488372	0	N	Hypo	N	Hypo
A1	718766	718865	0.591687	0	0	0.0138889	0.451346	Hypo	Hypo	Hypo	N
A1	718866	718965	0.666667	0	0	0.0412371	0.274725	Hypo	Hypo	Hypo	N
A1	723211	723310	0.967213	0.942857	1	0.888889	0	N	N	N	Hypo
A1	724111	724210	0.531915	0.56	0	0	0	N	Hypo	Hypo	Hypo
A1	724211	724310	0.536585	0.538462	0.32	0.791667	0	N	N	N	Hypo
A1	732019	732118	0.892473	0.933333	0.857143	0.904762	0	N	N	N	Hypo
A1	732119	732218	0.890323	0.488889	0.854545	0.966102	0	N	N	N	Hypo
A1	732694	732793	0.815789	0.972973	0.957746	0.722222	0.0330579	N	N	N	Hypo
A1	732794	732893	0.977612	0.959184	0.981308	0.924051	0.0804598	N	N	N	Hypo
A1	732894	732993	0.916168	0.673267	0.704918	0.985714	0.280374	N	N	N	Hypo
A1	733719	733818	0.578947	0.47619	0.272727	0.413793	0	N	N	N	Hypo
A1	734094	734193	0.854369	0.919355	0.754902	0.95	0.181818	N	N	N	Hypo
A1	734294	734393	0.958333	0.958333	0.925926	0.969697	0	N	N	N	Hypo
A1	735894	735993	0.651341	0.482143	0.8	0.00884956	0	N	N	Hypo	Hypo
A1	735994	736093	0.894231	0.848485	0.925926	0.430769	0	N	N	N	Hypo
A1	736094	736193	0.814159	0.827586	0.815789	0.4625	0	N	N	N	Hypo
A1	736194	736293	0.719626	0.623932	0.689189	0.230769	0.0437956	N	N	N	Hypo
A1	736294	736393	0.770186	0.825581	0.947368	0.431034	0.025641	N	N	N	Hypo
A1	736394	736493	0.889251	0.854271	0.962963	0.681818	0.129771	N	N	N	Hypo
A1	736594	736693	0.8875	0.913043	0.757143	0.815789	0	N	N	N	Hypo
A1	736794	736893	0.883162	0.801762	0.848148	0.859649	0.0193798	N	N	N	Hypo
A1	739085	739184	0.931429	0.866667	0.901408	0.831461	0	N	N	N	Hypo
A1	739185	739284	0.910448	0.964286	0.733333	0.823529	0	N	N	N	Hypo
A1	739485	739584	0.849057	0.685714	0.895652	0.939394	0.00588235	N	N	N	Hypo
A1	739585	739684	0.550388	0.55102	0.675439	0.706422	0.00854701	N	N	N	Hypo
A1	739866	739965	0.636029	0.688797	0.826484	0.908397	0.00471698	N	N	N	Hypo
A1	740266	740365	0.979592	0.944444	0.972973	0.901786	0.0215827	N	N	N	Hypo
A1	740466	740565	0.843434	0.974359	0.683761	0.9375	0.233696	N	N	N	Hypo
A1	740566	740665	0.878136	0.964912	0.925926	0.838509	0.297414	N	N	N	Hypo
A1	740666	740765	0.852174	0.979167	0.909091	0.714286	0	N	N	N	Hypo
A1	743156	743255	0.75	0.395349	0.409091	0.826087	0.0140845	N	N	N	Hypo
A1	743356	743455	0.953488	0.956522	0.62069	0.960784	0	N	N	N	Hypo
A1	743756	743855	0.868132	0.786667	0.774194	0.679487	0.0294118	N	N	N	Hypo
A1	743956	744055	0.533981	0.646154	0.586667	0.588235	0	N	N	N	Hypo
A1	744056	744155	0.705263	0.978723	0.938462	0.6	0	N	N	N	Hypo
A1	744156	744255	0.945455	0.947368	0.6	0.464286	0	N	N	N	Hypo
A1	744256	744355	0.76	0.552632	0.244898	0	0	N	Hypo	Hypo	Hypo
A1	745861	745960	0.573529	0.9375	0.14	0.5	0	N	N	N	Hypo
A1	755674	755773	0.77439	0.133333	0.0178571	0.101695	0	Hypo	Hypo	Hypo	Hypo
A1	758798	758897	0.238095	0.446429	0.75	0.105263	0	N	Hyper	N	N
A1	758898	758997	0.333333	0.87013	0.533333	0	0	Hyper	N	N	N
A1	759098	759197	0.693548	0.837838	0.571429	0.536585	0	N	N	N	Hypo
A1	761081	761180	0.349206	0.576923	0.939394	0.942857	0.276923	N	Hyper	Hyper	N
A1	761622	761721	0.533333	0.521739	0	0.0416667	0	N	Hypo	N	Hypo
A1	761898	761997	0.77551	0.388889	0.363636	0.423077	0	N	N	N	Hypo
A1	761922	762021	0.6	0.590909	0.0555556	0.266667	0.407407	N	Hypo	N	N
A1	761998	762097	0.8	0.888889	0.714286	0.68	0	N	N	N	Hypo
A1	762098	762197	0.645669	0.555556	0.290323	0.0285714	0.122222	N	N	Hypo	Hypo
A1	765598	765697	0.914286	0.921875	0.848837	0.341463	0.396825	N	N	Hypo	Hypo
A1	765798	765897	0.873239	0.931034	0.296296	0.439024	0.169811	N	Hypo	N	Hypo
A1	765898	765997	0.842105	0.88	0.857143	0.545455	0	N	N	N	Hypo
A1	766098	766197	0.775362	0.923913	0.376812	0.551724	0.00833333	N	N	N	Hypo
A1	769983	770082	0.844898	0.736842	0.886364	0.92549	0.169903	N	N	N	Hypo
A1	770283	770382	0.737069	0.713333	0.680851	0.628049	0.00595238	N	N	N	Hypo
A1	770683	770782	0.798561	0.803279	0.8	0.761468	0	N	N	N	Hypo
A1	771229	771328	0.8	0.828571	0.857143	0.972222	0	N	N	N	Hypo
A1	771429	771528	0.771429	0.857143	0.848101	0.568966	0	N	N	N	Hypo
A1	775882	775981	0.546875	0.610169	0.634783	0.607843	0	N	N	N	Hypo
A1	776882	776981	0.565217	0.47619	0.729412	0.188679	0.0116279	N	N	N	Hypo
A1	778596	778695	0.544586	0.794245	0	0.00714286	0	N	Hypo	Hypo	Hypo
A1	779889	779988	0.104651	0.606061	0.418605	0.0204082	0.00980392	Hyper	N	N	N
A1	780013	780112	0.860465	0.655172	0.366667	0.928571	0	N	N	N	Hypo
A1	781913	782012	0.796296	0.917526	0.690476	0.518717	0.245283	N	N	N	Hypo
A1	789230	789329	0.141304	0	0.650943	0.202532	0	N	Hyper	N	N
A1	789830	789929	0.586957	0.310345	0.25	0.142857	0.00909091	N	N	N	Hypo
A1	797236	797335	0.0652174	0.59375	0	0.04	0.959184	Hyper	N	N	Hyper
A1	797336	797435	0.25	0.326923	0.172414	0.204082	0.987805	N	N	N	Hyper
A1	797570	797669	0.88	0.945455	0.969697	0.877551	0.0105263	N	N	N	Hypo
A1	797870	797969	0.964912	0.94186	0.958333	0.688889	0	N	N	N	Hypo
A1	797970	798069	0.994792	0.974359	0.973684	0.98	0	N	N	N	Hypo
A1	798070	798169	0.746269	0.948718	0.933333	1	0	N	N	N	Hypo
A1	798436	798535	0	0	0	0.031746	0.877698	N	N	N	Hyper
A1	798470	798569	0.966102	1	0.921569	0.973684	0	N	N	N	Hypo
A1	798536	798635	0	0.246753	0	0.037037	0.915323	N	N	N	Hyper
A1	798570	798669	1	0.961538	0.970588	0.952941	0	N	N	N	Hypo
A1	798636	798735	0.0113636	0.0172414	0	0	0.693069	N	N	N	Hyper
A1	798670	798769	0.795455	0.863636	0.972222	0.95122	0	N	N	N	Hypo
A1	798836	798935	0.104972	0.191388	0.00420168	0.0213904	0.893424	N	N	N	Hyper
A1	799370	799469	0.966667	0.942857	0.95122	0.923077	0.0714286	N	N	N	Hypo
A1	799770	799869	0.935484	1	1	0.941176	0	N	N	N	Hypo
A1	801639	801738	0.861111	0.72	0.576923	0.633333	0.0344828	N	N	N	Hypo
A1	802039	802138	0.368421	0.72973	0.909091	0.90625	0	N	Hyper	Hyper	N
A1	802239	802338	0.863636	0.953488	0.8125	0.705882	0	N	N	N	Hypo
A1	802439	802538	0.892857	0.790123	0.557692	0.512821	0	N	N	N	Hypo
A1	802739	802838	0.973451	0.913043	0.947368	0.93617	0.010989	N	N	N	Hypo
A1	803139	803238	0.943128	0.931429	0.943262	0.80916	0	N	N	N	Hypo
A1	803239	803338	0.884058	0.938776	0.893617	0.945455	0	N	N	N	Hypo
A1	803439	803538	0.888889	0.842105	0.734375	0.697368	0.00884956	N	N	N	Hypo
A1	803539	803638	0.925926	0.909091	0.882353	0.902439	0	N	N	N	Hypo
A1	804664	804763	0.941176	0.897436	0.918367	0.935484	0	N	N	N	Hypo
A1	804764	804863	0.765306	0.818182	0.888889	0.950617	0.0105263	N	N	N	Hypo
A1	804864	804963	0.827586	0.863636	0.84375	0.472222	0	N	N	N	Hypo
A1	805164	805263	1	0.882353	0.888889	0.952381	0.0555556	N	N	N	Hypo
A1	805464	805563	0.955556	0.931034	0.868421	1	0	N	N	N	Hypo
A1	808047	808146	0.521739	0.377778	0	0	0	N	Hypo	Hypo	Hypo
A1	808547	808646	0.818182	0.735294	0.555556	0.513514	0	N	N	N	Hypo
A1	808647	808746	0.95	0.944444	0.90625	0.934783	0.0208333	N	N	N	Hypo
A1	808747	808846	0.871245	0.721429	0.37037	0.353846	0.283951	N	Hypo	Hypo	Hypo
A1	809147	809246	0.897959	0.951613	0.969388	0.954545	0	N	N	N	Hypo
A1	809247	809346	0.940678	0.959184	0.807018	0.932203	0	N	N	N	Hypo
A1	809957	810056	0.0229885	0.0465116	0.627119	0	0.0105263	N	Hyper	N	N
A1	813700	813799	0.763441	0.765957	0.884211	0.952381	0.030303	N	N	N	Hypo
A1	813800	813899	0.918699	0.623188	0.945946	0.948718	0	N	N	N	Hypo
A1	813900	813999	0.622642	0.05	0.419355	0.766667	0	Hypo	N	N	Hypo
A1	814600	814699	0.8075	0.624	0.6	0.188679	0.00377358	N	N	Hypo	Hypo
A1	814800	814899	0.509259	0.481928	0.261111	0.271605	0.00555556	N	N	N	Hypo
A1	817459	817558	0.694444	0.333333	0.471698	0.707317	0.0384615	N	N	N	Hypo
A1	817659	817758	0.957447	0.88	0.825	0.84	0.0196078	N	N	N	Hypo
A1	817959	818058	0.763441	0.0833333	0.639344	0.85	0.64	Hypo	N	N	N
A1	819512	819611	0.817391	0.6	0.333333	0.352941	0.305556	N	N	N	Hypo
A1	823414	823513	0.872549	0.703704	0.942529	0.935897	0.0422535	N	N	N	Hypo
A1	824567	824666	0.977186	0.822115	0	0.0521739	0	N	Hypo	Hypo	Hypo
A1	824667	824766	0.947642	0.876494	0.0152284	0.0540541	0.0362319	N	Hypo	Hypo	Hypo
A1	824767	824866	0.972858	0.911205	0.00746269	0.032967	0.037037	N	Hypo	Hypo	Hypo
A1	824867	824966	0.970256	0.881468	0.00641026	0.0108303	0.00978793	N	Hypo	Hypo	Hypo
A1	825167	825266	0.870787	0.351852	0	0.015873	0.00840336	Hypo	Hypo	Hypo	Hypo
A1	827367	827466	0.951754	0.891304	0.847059	0.895833	0	N	N	N	Hypo
A1	827467	827566	0.953704	0.815789	0.568421	0.922222	0.02	N	N	N	Hypo
A1	827567	827666	0.960265	0.890909	0.833333	0.945455	0	N	N	N	Hypo
A1	827767	827866	0.942584	0.8	0.902439	0.95122	0	N	N	N	Hypo
A1	827814	827913	0.935065	0.893939	0.4	0.924051	0	N	Hypo	N	Hypo
A1	827867	827966	0.936842	0.8125	0.944444	0.948718	0	N	N	N	Hypo
A1	827967	828066	0.936364	0.891566	0.960396	0.882979	0	N	N	N	Hypo
A1	828067	828166	0.922481	0.835052	0.934579	0.952381	0	N	N	N	Hypo
A1	828214	828313	0.948454	0.857143	0.886364	0.670588	0.291667	N	N	N	Hypo
A1	828267	828366	0.974057	0.923077	0.94012	0.980263	0.01	N	N	N	Hypo
A1	828814	828913	0.657534	0.444444	0.414634	0.895833	0	N	N	N	Hypo
A1	828914	829013	0.620155	0	0.628571	0.871795	0.311828	Hypo	N	N	N
A1	830453	830552	0.922006	0.936842	0.904762	0.922535	0	N	N	N	Hypo
A1	830553	830652	0.827288	0.894309	0.909483	0.953704	0.00662252	N	N	N	Hypo
A1	830653	830752	0.777452	0.924051	0.893805	0.965665	0	N	N	N	Hypo
A1	831844	831943	0.848101	0.877193	0.911765	0.895522	0	N	N	N	Hypo
A1	832798	832897	0.925	1	0	0.85	0.909091	N	Hypo	N	N
A1	833120	833219	0.763029	0.535865	0.467568	0.664368	0.0162933	N	N	N	Hypo
A1	833720	833819	0.883408	0.90625	0.6875	0.727273	0	N	N	N	Hypo
A1	834020	834119	0.950712	0.96063	0.668919	0.776536	0	N	N	N	Hypo
A1	835198	835297	0	0	0.869565	0.285714	0	N	Hyper	N	N
A1	835398	835497	0.8	0.745098	0.782609	0.509434	0.015625	N	N	N	Hypo
A1	837098	837197	0.904762	0.8	0.92	0.791667	0.0243902	N	N	N	Hypo
A1	837398	837497	0.952569	0.893333	0.807407	0.903743	0.364	N	N	N	Hypo
A1	837898	837997	0.821429	0.8	0.766667	0.866667	0	N	N	N	Hypo
A1	838306	838405	0.958549	0.844444	0.833333	0.625	0.00862069	N	N	N	Hypo
A1	838406	838505	0.787234	0.916667	0.675926	0.68	0	N	N	N	Hypo
A1	838606	838705	0.933333	0.878788	0.90566	0.97561	0.409836	N	N	N	Hypo
A1	838706	838805	0.931818	0.880952	0.685185	0.696203	0.02	N	N	N	Hypo
A1	838806	838905	0.928962	0.9125	0.759259	0.914286	0.0413223	N	N	N	Hypo
A1	838906	839005	0.670886	0.666667	0.676056	0.703704	0.0322581	N	N	N	Hypo
A1	839006	839105	0.9625	0.989011	0.954023	0.897059	0.0322581	N	N	N	Hypo
A1	839106	839205	0.890909	0.816327	0.980769	0.813953	0.0172414	N	N	N	Hypo
A1	839206	839305	0.968085	0.876923	0.975	0.965517	0	N	N	N	Hypo
A1	839306	839405	0.823529	0.953488	0.918919	0.96	0	N	N	N	Hypo
A1	839406	839505	0.693182	0.926471	0.886598	0.986842	0	N	N	N	Hypo
A1	839906	840005	0.868687	0.891089	0.732673	0.760331	0.09375	N	N	N	Hypo
A1	840206	840305	0.689189	0.432432	0.338028	0.324324	0	N	N	N	Hypo
A1	840406	840505	0.725664	0.771654	0.246667	0.409836	0.00552486	N	N	N	Hypo
A1	843225	843324	0.944444	0.863636	0.892857	0.974359	0.105263	N	N	N	Hypo
A1	847552	847651	0.35	0	0	0.983333	0	N	N	Hyper	N
A1	847652	847751	0.6875	0	0	0.971963	0	Hypo	Hypo	N	Hypo
A1	848052	848151	0.735632	0.721154	0.46	0.97006	0.172727	N	N	N	Hypo
A1	848152	848251	0.878788	0.753247	0.705882	0.971795	0.356164	N	N	N	Hypo
A1	848352	848451	0.829787	0.933333	0.605263	0.980296	0	N	N	N	Hypo
A1	848452	848551	0.660377	0.888889	0	0.957929	0	N	Hypo	N	Hypo
A1	848552	848651	0.55	0.615385	0.0294118	0.962025	0	N	Hypo	N	Hypo
A1	855621	855720	0.769231	0.822222	0.617978	0.545455	0	N	N	N	Hypo
A1	855721	855820	0.785714	0.932432	0.833333	0.47541	0	N	N	N	Hypo
A1	856221	856320	0.601852	0.711111	0.5	0.517544	0	N	N	N	Hypo
A1	856421	856520	0.947826	0.961538	0.927273	0.946429	0.0108696	N	N	N	Hypo
A1	856621	856720	0.6	0.75	0.54386	0.333333	0	N	N	N	Hypo
A1	856921	857020	0.978723	0.894737	0.82	0.90625	0.46875	N	N	N	Hypo
A1	857721	857820	0.903846	0.714286	0.954023	0.938144	0	N	N	N	Hypo
A1	858331	858430	0.604938	0.814815	0.346939	0.18	0.0243902	N	N	N	Hypo
A1	858921	859020	0.983696	0.774194	0.848214	0.566038	0	N	N	N	Hypo
A1	859121	859220	0.777778	0.837209	0.753247	0.619048	0	N	N	N	Hypo
A1	859721	859820	0.672414	0.921348	0.77907	0.687023	0	N	N	N	Hypo
A1	859931	860030	0.742857	0.5	0.344828	0.5	0	N	N	N	Hypo
A1	862082	862181	0.677419	0.666667	0.590909	0.482759	0	N	N	N	Hypo
A1	871131	871230	0.939024	0.892308	0.8	0.90678	0.00653595	N	N	N	Hypo
A1	871231	871330	0.90625	0.967742	0.925926	0.922078	0	N	N	N	Hypo
A1	871431	871530	0.951049	0.932584	0.842857	0.857143	0	N	N	N	Hypo
A1	871631	871730	0.95858	0.948276	0.987952	0.938144	0	N	N	N	Hypo
A1	871731	871830	0.891026	0.939394	0.936508	0.916667	0.0519481	N	N	N	Hypo
A1	871831	871930	0.980892	0.957265	0.5	0.597561	0.0294118	N	N	N	Hypo
A1	872073	872172	0.681818	0.924528	0.47619	0.7	0	N	N	N	Hypo
A1	872173	872272	0.820513	0.885714	0.740741	0.769231	0	N	N	N	Hypo
A1	872973	873072	0.965517	0.875	0.916667	0.961538	0	N	N	N	Hypo
A1	875838	875937	0.614035	0.613636	0.652174	0.864865	0	N	N	N	Hypo
A1	876138	876237	0.919492	0.884615	0.923077	0.699115	0	N	N	N	Hypo
A1	876338	876437	0.56383	0.686275	0.970588	0.957746	0	N	N	N	Hypo
A1	876573	876672	0.960526	0.9375	0.469388	0.387097	0.52381	N	N	Hypo	N
A1	876838	876937	0.813084	0.426471	0.93	0.923077	0	N	N	N	Hypo
A1	876938	877037	0.58209	0.386364	0.883721	0.861111	0	N	N	N	Hypo
A1	877473	877572	0.951791	0.953162	0.676211	0.691327	0.00406504	N	N	N	Hypo
A1	878038	878137	0.695652	0.815217	0.59375	0.510204	0.0129032	N	N	N	Hypo
A1	879128	879227	0.710526	0.461538	0.263158	0.571429	0	N	N	N	Hypo
A1	879438	879537	0.828571	0.895522	0.923077	0.941176	0	N	N	N	Hypo
A1	881900	881999	0.538462	0.876106	0.615385	0.025641	0.938596	N	N	Hypo	N
A1	882200	882299	0.827586	0.868421	0	0	0.892857	N	Hypo	Hypo	N
A1	882700	882799	0.920863	0.88125	0.25	0.294118	0.808511	N	Hypo	Hypo	N
A1	882900	882999	0.944162	0.934911	0	0	0.92517	N	Hypo	Hypo	N
A1	883271	883370	0.94709	0.932331	0.0196078	0.0857143	0.77686	N	Hypo	Hypo	N
A1	883371	883470	0.896552	0.915888	0	0.190476	0.944444	N	Hypo	Hypo	N
A1	883471	883570	0.938095	0.913043	0.0138889	0.0545455	0.903846	N	Hypo	Hypo	N
A1	883571	883670	0.820276	0.973545	0.0131579	0.0142857	0.647436	N	Hypo	Hypo	N
A1	888809	888908	0	0	0.965517	1	0	N	Hyper	Hyper	N
A1	889709	889808	0.692308	0.809524	0.594595	0.461538	0.0181818	N	N	N	Hypo
A1	892109	892208	0.773196	0.476923	0.773585	0.896552	0	N	N	N	Hypo
A1	892609	892708	0.942308	0.95122	0.921053	0	0	N	N	Hypo	Hypo
A1	895609	895708	0.826923	0.444444	0.196078	0.030303	0	N	Hypo	Hypo	Hypo
A1	895909	896008	0.918919	0.738462	0.701031	0.523364	0	N	N	N	Hypo
A1	896009	896108	0.64	0.347826	0.34375	0	0	N	N	Hypo	Hypo
A1	896082	896181	0.586538	0.789474	0	0	0	N	Hypo	Hypo	Hypo
A1	896809	896908	0.833333	0.833333	0.907407	0.725	0	N	N	N	Hypo
A1	897009	897108	0.844828	0.680556	0.709677	0.666667	0.010989	N	N	N	Hypo
A1	902563	902662	0.944444	0.941176	0.48	0.842105	0	N	N	N	Hypo
A1	906463	906562	0.841121	0.958333	0.895522	0.896104	0	N	N	N	Hypo
A1	906663	906762	0.728395	0.683761	0.666667	0.721649	0.010989	N	N	N	Hypo
A1	906763	906862	0.960938	0.96	0.948052	0.9125	0	N	N	N	Hypo
A1	906863	906962	0.91875	0.728395	0.865672	0.94382	0	N	N	N	Hypo
A1	907263	907362	0.590909	0.632653	0.878788	0.931034	0.011236	N	N	N	Hypo
A1	907363	907462	0.625	0.662162	0.900901	0.877358	0.00645161	N	N	N	Hypo
A1	907463	907562	0.591133	0.845361	0.759259	0.73913	0	N	N	N	Hypo
A1	907563	907662	0.785714	0.768116	0.949153	0.88	0.00840336	N	N	N	Hypo
A1	907687	907786	0.954545	0.848485	0.964286	0.864865	0.313725	N	N	N	Hypo
A1	908187	908286	0.773585	0.935484	0.878788	0.796296	0	N	N	N	Hypo
A1	910272	910371	0.313725	0.473684	0.910714	0.488372	0.666667	N	Hyper	N	N
A1	910572	910671	0.0263158	0	0.717391	0	0.0188679	N	Hyper	N	N
A1	913387	913486	0.980392	0.878788	0.931818	0	0	N	N	Hypo	Hypo
A1	913887	913986	0.932203	0.878049	0.911765	0.512821	0.0140845	N	N	N	Hypo
A1	913987	914086	0.945455	0.875	0.967742	1	0.0166667	N	N	N	Hypo
A1	920063	920162	0.607692	0.759259	0.896226	0.886364	0	N	N	N	Hypo
A1	920163	920262	0.957447	0.901961	0.837838	0.865385	0	N	N	N	Hypo
A1	924695	924794	0.878261	0.790698	0.449275	0.230769	0.0196078	N	N	Hypo	Hypo
A1	924895	924994	0.855491	0.746479	0.817204	0.876543	0	N	N	N	Hypo
A1	925995	926094	0.930556	0.791667	0.83871	0.607143	0	N	N	N	Hypo
A1	926595	926694	0.575	0.5	0	0.483871	0	N	Hypo	N	Hypo
A1	928293	928392	0.689655	0.205882	0	0.4	0.0212766	N	Hypo	N	Hypo
A1	928793	928892	1	0.916667	0.934783	0.829268	0	N	N	N	Hypo
A1	928893	928992	0.987952	0.551724	1	0.849057	0.304878	N	N	N	Hypo
A1	929093	929192	0.607843	0.782609	0.930233	0.853659	0.0208333	N	N	N	Hypo
A1	930993	931092	0.862069	0.916667	1	0.911765	0	N	N	N	Hypo
A1	931693	931792	0.631579	0	0	0	0	Hypo	Hypo	Hypo	Hypo
A1	935330	935429	0.857143	0.459459	0.972222	0.92	0	N	N	N	Hypo
A1	935430	935529	0.95082	0.9375	0.96	0.888889	0	N	N	N	Hypo
A1	935530	935629	0.864407	0.913043	0.782609	0.642857	0	N	N	N	Hypo
A1	936530	936629	0.912088	0.907895	0.683333	0.659574	0	N	N	N	Hypo
A1	936630	936729	0.883721	1	0.571429	0.863636	0.177778	N	N	N	Hypo
A1	940082	940181	0.678261	0.203125	0	0	0	N	Hypo	Hypo	Hypo
A1	941382	941481	0.902655	0.561404	0	0	0	N	Hypo	Hypo	Hypo
A1	941482	941581	0.755102	0.727273	0.325581	0.23913	0	N	N	Hypo	Hypo
A1	941631	941730	0.882353	0.916667	0.666667	0	0.656566	N	N	Hypo	N
A1	944082	944181	0.660714	0.545455	0.83871	0.8	0.0135135	N	N	N	Hypo
A1	944682	944781	0.94186	0.75	0.672414	0.692308	0	N	N	N	Hypo
A1	944782	944881	0.807229	0.844828	0	0.0188679	0	N	Hypo	Hypo	Hypo
A1	944910	945009	0.941176	0.980769	0.903226	0.686275	0.0307692	N	N	N	Hypo
A1	945210	945309	0.907692	0.86	0.974359	0.666667	0	N	N	N	Hypo
A1	949207	949306	0.822446	0.816993	0.649203	0.334586	0	N	N	N	Hypo
A1	949307	949406	0.675585	0.887218	0.509804	0.506494	0	N	N	N	Hypo
A1	953174	953273	0.932677	0.968354	0.303279	0.0431034	0.00444444	N	Hypo	Hypo	Hypo
A1	953274	953373	0.906355	0.932075	0.225352	0	0	N	Hypo	Hypo	Hypo
A1	953374	953473	0.981132	1	0	0.214286	0	N	Hypo	Hypo	Hypo
A1	953574	953673	0.878049	0.955882	0	0.08	0	N	Hypo	Hypo	Hypo
A1	954074	954173	0.985149	0.981752	0	0	0	N	Hypo	Hypo	Hypo
A1	954174	954273	0.950549	0.963554	0	0	0	N	Hypo	Hypo	Hypo
A1	957750	957849	0.675	0.666667	0.636364	0.340426	0.0246914	N	N	N	Hypo
A1	961691	961790	0	0.36	0.727273	0.545455	0.0166667	N	Hyper	Hyper	N
A1	967803	967902	0.139535	0	0.769231	0.696203	0.0103093	N	Hyper	Hyper	N
A1	968203	968302	0.96875	0.957447	0.971429	0.909091	0	N	N	N	Hypo
A1	968303	968402	0.927273	0.971429	0.918919	0.95	0.0357143	N	N	N	Hypo
A1	968503	968602	0.88125	0.917526	0.69863	0.968421	0	N	N	N	Hypo
A1	969389	969488	0.655172	0.645833	0.666667	0.913043	0	N	N	N	Hypo
A1	969489	969588	0.916667	0.948718	0.931818	0.918367	0.0338983	N	N	N	Hypo
A1	969889	969988	0.6	0.711111	0.5	0.93617	0.0222222	N	N	N	Hypo
A1	970289	970388	0.768519	0.490909	0.65625	0.695652	0	N	N	N	Hypo
A1	970489	970588	0.791667	0.72	0.880952	0.928571	0.0131579	N	N	N	Hypo
A1	970513	970612	0.744681	0.636364	0.761905	0.923077	0	N	N	N	Hypo
A1	970889	970988	0.881356	1	0.953488	0.888889	0	N	N	N	Hypo
A1	971489	971588	0.813187	0.886792	0	0.372549	0	N	Hypo	N	Hypo
A1	972201	972300	0.231579	0.76	0.897436	0.967742	0	Hyper	Hyper	Hyper	N
A1	972301	972400	0.241379	0.875	0.433333	0.958333	0	Hyper	N	Hyper	N
A1	973001	973100	0.691358	0.25	0.815789	0.71831	0.0125	N	N	N	Hypo
A1	973201	973300	0.934579	0.678082	0.911602	0.946341	0	N	N	N	Hypo
A1	973689	973788	0.924528	0.973684	0.928571	0.929825	0.0126582	N	N	N	Hypo
A1	974589	974688	0.716667	0.580645	0.565217	0.372093	0.0135135	N	N	N	Hypo
A1	975089	975188	0.770492	0.529412	0.44	0.945455	0	N	N	N	Hypo
A1	975189	975288	0.979167	1	0.875	0.939394	0	N	N	N	Hypo
A1	975289	975388	0.680851	0.857143	0.916667	1	0	N	N	N	Hypo
A1	975489	975588	0.9	0.833333	0.857143	0.918367	0	N	N	N	Hypo
A1	975789	975888	0.913043	0.708333	0.625	0.409091	0	N	N	Hypo	Hypo
A1	978079	978178	0.962264	0.933333	0.923077	0.909091	0	N	N	N	Hypo
A1	979179	979278	0.724138	0.6	0.924242	0.891304	0	N	N	N	Hypo
A1	979336	979435	0.606667	0.65	0	0.698113	0	N	Hypo	N	Hypo
A1	979436	979535	0.751678	0.871429	0.612903	0.670455	0	N	N	N	Hypo
A1	979736	979835	0.75	0.522727	0.577778	0.342857	0.0142857	N	N	N	Hypo
A1	979836	979935	0.945455	0.97619	0.857143	0.916667	0	N	N	N	Hypo
A1	980411	980510	0.234043	0.804878	0.907407	0.981132	0	Hyper	Hyper	Hyper	N
A1	980511	980610	0.326923	0.964286	1	0.914286	0.983051	Hyper	Hyper	Hyper	Hyper
A1	980536	980635	0.950413	0.887931	0.891892	0.797619	0.366667	N	N	N	Hypo
A1	980711	980810	0.285714	0.962963	1	0.931818	0.927273	Hyper	Hyper	Hyper	Hyper
A1	981111	981210	0.0652174	0.826087	0.421053	0.527778	0.0169492	Hyper	N	N	N
A1	984036	984135	0.603604	0.638298	0.372549	0.666667	0.0153846	N	N	N	Hypo
A1	985036	985135	0.674242	0.727273	0.893939	0.822917	0.0075188	N	N	N	Hypo
A1	985236	985335	0.767857	0.764706	0.46875	0.894737	0.0434783	N	N	N	Hypo
A1	986397	986496	0.596774	0.645161	0.48	0.259259	0	N	N	N	Hypo
A1	986597	986696	0.55814	0.893939	0.866667	0.787879	0	N	N	N	Hypo
A1	987897	987996	0.910112	0.9	0.882353	0.962264	0.289855	N	N	N	Hypo
A1	987997	988096	0.736842	1	0.930233	0.941176	0.0238095	N	N	N	Hypo
A1	988097	988196	0.970588	0.978723	1	0.971429	0	N	N	N	Hypo
A1	988197	988296	0.820896	0.971429	0.972222	0.642857	0	N	N	N	Hypo
A1	989797	989896	0.5625	1	0.980769	1	0	N	N	N	Hypo
A1	990398	990497	0.947368	0.896552	0.946746	0.910345	0.201754	N	N	N	Hypo
A1	991298	991397	0.670807	0.508475	0.717391	0.794393	0	N	N	N	Hypo
A1	997184	997283	0	0	0.529412	0.274194	0	N	Hyper	N	N
A1	997384	997483	0.636364	0.615385	0.701299	0.867925	0.111111	N	N	N	Hypo
A1	998184	998283	0.769231	0.391304	0.315789	0.170732	0	N	N	Hypo	Hypo
A1	1004989	1005088	0.129032	0.444444	0.794118	0.423077	0	N	Hyper	N	N
A1	1005924	1006023	0.521127	0.275362	0.108696	0.0192308	0.0116279	N	N	Hypo	Hypo
A1	1006124	1006223	0.522727	0.59375	0.897959	0.786667	0.0185185	N	N	N	Hypo
A1	1006424	1006523	0.917647	0.971429	0.972973	0.885714	0.00819672	N	N	N	Hypo
A1	1006624	1006723	0.372549	0.697368	0.870968	0.898734	0.641791	N	N	Hyper	N
A1	1008181	1008280	0.9	0.940476	0.618421	0.507246	0.396825	N	N	N	Hypo
A1	1008281	1008380	0.625	1	0.880952	0.933333	0	N	N	N	Hypo
A1	1009381	1009480	0.835088	0.786885	0.581699	0.590909	0.0121951	N	N	N	Hypo
A1	1010981	1011080	0.666667	0.56	0.136364	0	0.416667	N	Hypo	Hypo	N
A1	1011081	1011180	0.541667	0.55	0.647059	0.566667	0	N	N	N	Hypo
A1	1011481	1011580	0.548387	0.916667	0.86	0.955556	0	N	N	N	Hypo
A1	1011681	1011780	0.0875	0.758065	0.666667	0.851852	0.392857	Hyper	Hyper	Hyper	N
A1	1023516	1023615	0.683544	0.85	0.604651	0.869048	0	N	N	N	Hypo
A1	1023816	1023915	0.945736	0.941935	0.929204	0.964286	0	N	N	N	Hypo
A1	1023916	1024015	0.790123	0.82	0.875	0.877193	0	N	N	N	Hypo
A1	1024716	1024815	0.565854	0.873832	0.602649	0.871166	0.00925926	N	N	N	Hypo
A1	1025616	1025715	0.937824	0.945312	0.977273	0.908257	0.0176991	N	N	N	Hypo
A1	1025716	1025815	0.699115	0.779221	0.6	0.606061	0	N	N	N	Hypo
A1	1028564	1028663	0.888889	0.461538	0.822581	0.804878	0.00699301	N	N	N	Hypo
A1	1028813	1028912	0.56383	0.358025	0.603448	0.784483	0.0142857	N	N	N	Hypo
A1	1029013	1029112	0	0	0.807692	0.918919	0	N	Hyper	Hyper	N
A1	1029813	1029912	1	0.909091	0.964286	0	0.45	N	N	Hypo	Hypo
A1	1030008	1030107	1	0.40625	0.88	0.37931	0.708333	Hypo	N	Hypo	N
A1	1030308	1030407	0.915254	0.913043	0.977273	0.962963	0.38	N	N	N	Hypo
A1	1030513	1030612	0.242424	0.805556	0.266667	0.325	0	Hyper	N	N	N
A1	1030613	1030712	0.77381	0.910256	0.689655	1	0.0555556	N	N	N	Hypo
A1	1033199	1033298	0.807692	0.714286	0.92	0.962963	0	N	N	N	Hypo
A1	1033299	1033398	0.722892	0.721311	0.583333	0.634146	0	N	N	N	Hypo
A1	1037010	1037109	0.710843	0.333333	0.888889	0.833333	0	N	N	N	Hypo
A1	1037110	1037209	0.957895	0.9	1	0.619048	0	N	N	N	Hypo
A1	1037453	1037552	0.616279	0.106383	0.529412	0.888889	0	Hypo	N	N	Hypo
A1	1042571	1042670	0.83378	0.706714	0.920833	0.949602	0.246684	N	N	N	Hypo
A1	1044271	1044370	0.529412	0.264151	0.119403	0.0166667	0	N	N	Hypo	Hypo
A1	1045528	1045627	0.434783	0.92	0.904762	0.964286	0	N	N	Hyper	N
A1	1045628	1045727	0.760417	0.914286	1	0.983051	0	N	N	N	Hypo
A1	1045928	1046027	0.727273	0.846154	0.967742	0.314815	0	N	N	N	Hypo
A1	1046328	1046427	0.558333	0.881579	0.983871	0.612245	0	N	N	N	Hypo
A1	1046528	1046627	0.927273	0.948718	0.921053	0.914286	0.375	N	N	N	Hypo
A1	1047628	1047727	0.6125	1	0.97619	0.883721	0	N	N	N	Hypo
A1	1047640	1047739	0.88547	0.899344	0.741313	0.577236	0.00490196	N	N	N	Hypo
A1	1048328	1048427	0.844037	0.722222	0.989583	0.95	0	N	N	N	Hypo
A1	1055871	1055970	0.653061	0	0.961538	1	0.902439	Hypo	N	N	N
A1	1056071	1056170	0.645161	0.344828	0.943396	0.339286	0	N	N	N	Hypo
A1	1056171	1056270	0.644444	0	0.44186	0.934783	0	Hypo	N	N	Hypo
A1	1056671	1056770	0.988095	0.98	0.901961	0.979167	0.0175439	N	N	N	Hypo
A1	1056771	1056870	0.945355	0.92381	0.649573	0.944954	0	N	N	N	Hypo
A1	1056871	1056970	0.965665	0.969925	0.915966	0.946429	0.445312	N	N	N	Hypo
A1	1057071	1057170	0.264463	0.015625	0.973333	0.666667	0	N	Hyper	N	N
A1	1058071	1058170	0.318841	0	0.846154	0.3125	0	N	Hyper	N	N
A1	1058321	1058420	0.606557	0.47191	0.783133	0.855072	0.0114943	N	N	N	Hypo
A1	1058621	1058720	0.728929	0.783175	0.659091	0.679916	0.00540541	N	N	N	Hypo
A1	1063875	1063974	0.811881	0.896552	0.833333	0.884615	0.309524	N	N	N	Hypo
A1	1064375	1064474	0.795455	0.756757	0.902439	0.911765	0.0172414	N	N	N	Hypo
A1	1066075	1066174	0.648649	0.702703	0.157895	0.617647	0	N	N	N	Hypo
A1	1067675	1067774	0.934783	0.823529	0.933333	0.653846	0	N	N	N	Hypo
A1	1067875	1067974	0.72973	0.944444	0.945312	0.928571	0.141243	N	N	N	Hypo
A1	1068075	1068174	0.766667	0.928571	0.484375	0.93617	0	N	N	N	Hypo
A1	1073820	1073919	0.949367	0.926829	0.983051	1	0	N	N	N	Hypo
A1	1075320	1075419	0.859155	0.946429	0.888889	0.978261	0.0140845	N	N	N	Hypo
A1	1075420	1075519	0.955224	0.959184	0.98	0.938776	0.439394	N	N	N	Hypo
A1	1076420	1076519	0.780822	0	0.901961	0.980392	0.0185185	Hypo	N	N	Hypo
A1	1079400	1079499	0.910891	0.947368	0.977273	0.986842	0.35443	N	N	N	Hypo
A1	1079508	1079607	0.666667	0.317073	0.804878	0.397059	0.0240964	N	N	N	Hypo
A1	1087501	1087600	0.966667	0.911765	0.888889	0.909091	0.45098	N	N	N	Hypo
A1	1087601	1087700	0.948276	0.83871	0	0.533333	0	N	Hypo	N	Hypo
A1	1087801	1087900	0.892857	0.90625	0.933333	0.90625	0.0555556	N	N	N	Hypo
A1	1088201	1088300	0.944444	0.823529	0.902439	0.964286	0	N	N	N	Hypo
A1	1088701	1088800	0.846154	0.898551	0.883333	0.877193	0	N	N	N	Hypo
A1	1090301	1090400	0.669421	0.529412	0.661765	0.355556	0.031746	N	N	N	Hypo
A1	1090701	1090800	0.653061	0.527778	0.84375	0.785714	0	N	N	N	Hypo
A1	1094809	1094908	0.797788	0.844944	0.568389	0.1875	0.83301	N	N	Hypo	N
A1	1102291	1102390	0.730769	0.46	0.925926	0.926829	0	N	N	N	Hypo
A1	1103191	1103290	0.813953	1	0.884615	0.826087	0.0227273	N	N	N	Hypo
A1	1103391	1103490	0.844037	0.75	0.729167	0.0909091	0.329545	N	N	Hypo	Hypo
A1	1103491	1103590	0.934066	0.942308	0.956522	0.960784	0.305556	N	N	N	Hypo
A1	1103691	1103790	0.774194	0.88	0.977778	0.890244	0.015873	N	N	N	Hypo
A1	1104248	1104347	0.732558	0.490566	0.894737	0.904762	0	N	N	N	Hypo
A1	1106448	1106547	0.638298	0.647619	0	0.582418	0.0114943	N	Hypo	N	Hypo
A1	1106748	1106847	0.648438	0.742424	0.625	0.556701	0.0275229	N	N	N	Hypo
A1	1106848	1106947	0.914634	0.863636	0	0.724638	0	N	Hypo	N	Hypo
A1	1107248	1107347	0.816176	0.8875	0.848485	0.898734	0	N	N	N	Hypo
A1	1107348	1107447	0.888889	0.789474	0.853659	0.880952	0	N	N	N	Hypo
A1	1107548	1107647	0.207547	0	0.878788	0	0	N	Hyper	N	N
A1	1107593	1107692	0.615385	0.666667	0.75	0.681818	0.0147059	N	N	N	Hypo
A1	1108793	1108892	0.875	0.928571	0.9375	1	0	N	N	N	Hypo
A1	1110472	1110571	0.862745	0.931034	0.826087	0.735294	0	N	N	N	Hypo
A1	1110572	1110671	0.674699	0.836066	0.469136	0.625	0	N	N	N	Hypo
A1	1110872	1110971	0.884298	0.909677	0.916084	0.479042	0	N	N	N	Hypo
A1	1110897	1110996	0.957447	0.959184	0.885714	0.37037	0.030303	N	N	Hypo	Hypo
A1	1110972	1111071	0.831776	0.671756	0.688406	0.486034	0.010582	N	N	N	Hypo
A1	1111597	1111696	0.84322	0.73494	0.422764	0.252427	0.00571429	N	N	Hypo	Hypo
A1	1112472	1112571	0	0	0.76087	0.90411	0	N	Hyper	Hyper	N
A1	1123628	1123727	0.0181818	0.0113636	0.648649	0.288136	0	N	Hyper	N	N
A1	1124228	1124327	0.882353	0.75	1	0.71875	0.0172414	N	N	N	Hypo
A1	1125228	1125327	0.642857	0.935484	0.818182	0.941176	0	N	N	N	Hypo
A1	1125328	1125427	0.907692	0.791667	0.8	0.925926	0	N	N	N	Hypo
A1	1126228	1126327	0.565217	0.47619	0	0.409091	0.0172414	N	Hypo	N	Hypo
A1	1129277	1129376	0.596154	0.51145	0.222222	0	0.0113636	N	N	Hypo	Hypo
A1	1129377	1129476	0.691983	0.839196	0.264901	0.0568182	0.00881057	N	N	Hypo	Hypo
A1	1129477	1129576	0.830357	0.877698	0.348837	0.309524	0.0075188	N	N	Hypo	Hypo
A1	1129577	1129676	0.725	0.781022	0.738462	0.347826	0.00775194	N	N	N	Hypo
A1	1129677	1129776	0.670213	0.698795	0.6	0.430769	0	N	N	N	Hypo
A1	1129777	1129876	0.625	0.846154	0.785714	0.842105	0	N	N	N	Hypo
A1	1129877	1129976	0.803419	0.7	0.648936	0.242424	0	N	N	Hypo	Hypo
A1	1129977	1130076	0.926471	0.761905	0.583333	0.387755	0	N	N	Hypo	Hypo
A1	1130077	1130176	0.847826	0.802632	0.0153846	0	0	N	Hypo	Hypo	Hypo
A1	1132981	1133080	0.906977	0.685714	0.911765	0.969697	0.392857	N	N	N	Hypo
A1	1133181	1133280	0.705882	0.833333	0.961538	0.977778	0	N	N	N	Hypo
A1	1133581	1133680	0.875	0.722222	0.931818	0.960784	0.248	N	N	N	Hypo
A1	1133681	1133780	0.946667	0.920354	0.96	0.941176	0.28934	N	N	N	Hypo
A1	1134081	1134180	0.625	0.579832	0.857143	0.577236	0	N	N	N	Hypo
A1	1136879	1136978	0.79661	0.650602	0.654545	0.307692	0	N	N	N	Hypo
A1	1137179	1137278	0.913043	0.924528	0.806452	0.923077	0.0125	N	N	N	Hypo
A1	1139556	1139655	0.677419	1	0.882353	0.861111	0	N	N	N	Hypo
A1	1146609	1146708	0.806818	0.620253	0.588235	0.85	0.216216	N	N	N	Hypo
A1	1146709	1146808	0.940299	0.867925	0.959184	0.972222	0.0555556	N	N	N	Hypo
A1	1147312	1147411	0.941176	0.85	0.8	0.904762	0	N	N	N	Hypo
A1	1147412	1147511	0.644068	0.878788	0.630435	0.72093	0	N	N	N	Hypo
A1	1150466	1150565	0.902609	0.942408	0.919822	0.00689655	0	N	N	Hypo	Hypo
A1	1150766	1150865	0.968504	0.958974	0.9625	0.0434783	0	N	N	Hypo	Hypo
A1	1150966	1151065	0.963265	0.952381	0.951613	0.622222	0	N	N	N	Hypo
A1	1151066	1151165	0.959821	0.933333	0.911111	0.938462	0	N	N	N	Hypo
A1	1151166	1151265	0.941606	0.95082	0.965	0.956044	0	N	N	N	Hypo
A1	1151249	1151348	0.7713	0.704082	0.735135	0.546154	0.0235849	N	N	N	Hypo
A1	1151266	1151365	0.931677	0.916084	0.925	0.928571	0	N	N	N	Hypo
A1	1151366	1151465	0.859016	0.953125	0.895028	0.972826	0.0107527	N	N	N	Hypo
A1	1151449	1151548	0.755319	0.590909	0.583333	0.52	0.0106383	N	N	N	Hypo
A1	1151466	1151565	0.715789	0.942623	0.875	0.951613	0	N	N	N	Hypo
A1	1157552	1157651	0.92437	0.96	0.980769	0.939655	0.0133333	N	N	N	Hypo
A1	1157657	1157756	0.846154	0.930233	0.468085	0.781818	0	N	N	N	Hypo
A1	1158687	1158786	0.825397	0.818182	0.916667	0.938776	0.245283	N	N	N	Hypo
A1	1160387	1160486	0.567568	0.472222	1	0.521739	0	N	N	N	Hypo
A1	1168310	1168409	0.902174	0.875	0	0.911765	0.868852	N	Hypo	N	N
A1	1168410	1168509	0.846154	0.823529	0	0.511111	0	N	Hypo	N	Hypo
A1	1168610	1168709	0.594595	0.482143	0	0.641026	0.0350877	N	Hypo	N	Hypo
A1	1168710	1168809	0.683453	0.0133333	0.0408163	0.897436	0.0128205	Hypo	Hypo	N	Hypo
A1	1169744	1169843	0.814815	0.758621	0.928571	0.92	0.0212766	N	N	N	Hypo
A1	1172544	1172643	0.737288	0.683333	0.842105	0.880734	0	N	N	N	Hypo
A1	1172644	1172743	0.9	0.910112	0.882353	0.867257	0	N	N	N	Hypo
A1	1173544	1173643	0.906977	0.777778	0.964286	0.777778	0.156863	N	N	N	Hypo
A1	1180214	1180313	0.0555556	0.122807	0.246377	0.102564	0.6	N	N	N	Hyper
A1	1180975	1181074	0.820513	0.933333	0.896552	0.514286	0	N	N	N	Hypo
A1	1181075	1181174	0.835616	0.898551	0.867925	0.928571	0	N	N	N	Hypo
A1	1181175	1181274	0.853659	0.882353	0.975	0.978261	0	N	N	N	Hypo
A1	1181214	1181313	0.917808	0.93617	0.941176	0.854545	0	N	N	N	Hypo
A1	1181314	1181413	0.974359	0.947368	0.814607	0.848485	0.403846	N	N	N	Hypo
A1	1181614	1181713	0.858696	0.776471	0.645161	0.428571	0	N	N	N	Hypo
A1	1182314	1182413	0.752475	0.730769	0.982143	0.932203	0.0153846	N	N	N	Hypo
A1	1183014	1183113	0.666667	0.891304	0.394737	0.796296	0	N	N	N	Hypo
A1	1186428	1186527	0.116883	0.538462	0.722222	0.0322581	0	N	Hyper	N	N
A1	1186828	1186927	0.100671	0.685714	0	0.0151515	0	Hyper	N	N	N
A1	1189116	1189215	0.637931	0.714286	0.634921	0.955556	0	N	N	N	Hypo
A1	1189216	1189315	0.944882	0.931373	0.97	0.685714	0	N	N	N	Hypo
A1	1189416	1189515	0.886139	0.73	0.722222	0.52514	0	N	N	N	Hypo
A1	1189616	1189715	0.828947	0.77381	0.776316	0.650602	0.290323	N	N	N	Hypo
A1	1189916	1190015	0.808081	0.847826	0.772727	0.84	0	N	N	N	Hypo
A1	1200463	1200562	0.778325	0.813433	0.75	0.904494	0	N	N	N	Hypo
A1	1200563	1200662	0.732075	0.835294	0.914286	0.539683	0	N	N	N	Hypo
A1	1201263	1201362	0.82	0.810811	0.854701	0.884615	0	N	N	N	Hypo
A1	1203563	1203662	0.706535	0.912106	0.884956	0.923937	0.00185529	N	N	N	Hypo
A1	1203963	1204062	0.550617	0.667832	0.389892	0.148594	0.0154321	N	N	N	Hypo
A1	1204063	1204162	0.657407	0.661417	0.786127	0.768595	0	N	N	N	Hypo
A1	1209547	1209646	0.908257	0.871429	0.946667	0.779221	0.00757576	N	N	N	Hypo
A1	1209747	1209846	0.902439	0.851852	0	0	0	N	Hypo	Hypo	Hypo
A1	1209847	1209946	0.949367	0.8	0.275	0	0	N	Hypo	Hypo	Hypo
A1	1209909	1210008	0.597561	0.533333	0.589744	0.0434783	0.00763359	N	N	Hypo	Hypo
A1	1209947	1210046	0.914894	0.953488	0.911765	0.434783	0.0169492	N	N	N	Hypo
A1	1210009	1210108	0.504587	0.639175	0.435294	0.192308	0	N	N	N	Hypo
A1	1210047	1210146	0.972603	0.983871	0.96	0.911111	0	N	N	N	Hypo
A1	1210547	1210646	0.77193	0.764045	0.539823	0.753623	0.211382	N	N	N	Hypo
A1	1210847	1210946	0.52439	0.564103	0.816667	0.285714	0	N	N	N	Hypo
A1	1210947	1211046	0.893333	0.953488	0.787879	0	0	N	N	Hypo	Hypo
A1	1212490	1212589	0.634409	0.684932	0.483871	0	0	N	N	Hypo	Hypo
A1	1212790	1212889	0.536585	0.2	0.0701754	0.185185	0	N	N	N	Hypo
A1	1216942	1217041	0.57385	0.517241	0.308756	0.319048	0	N	N	N	Hypo
A1	1218042	1218141	0.971831	0.885057	0.868966	0.972414	0.0070922	N	N	N	Hypo
A1	1218442	1218541	0.880952	0.912281	0.857143	0.863636	0.0526316	N	N	N	Hypo
A1	1219398	1219497	0.966667	0.944444	0.904762	0.923077	0	N	N	N	Hypo
A1	1219498	1219597	0.944444	0.714286	0.45	0.46875	0.025	N	N	N	Hypo
A1	1220098	1220197	1	1	0.947368	1	0	N	N	N	Hypo
A1	1220498	1220597	0.666667	0.466667	0.357143	0.780488	0	N	N	N	Hypo
A1	1220698	1220797	0.777778	0.607143	0.884615	0.676471	0	N	N	N	Hypo
A1	1221398	1221497	0.377358	0.171429	1	0.4	0	N	Hyper	N	N
A1	1221451	1221550	0.907895	0.888889	0.924528	0.945312	0.139535	N	N	N	Hypo
A1	1221551	1221650	0.88	0.829787	0.920635	0.978723	0.134615	N	N	N	Hypo
A1	1221651	1221750	0.918919	0.811475	0.959184	0.977273	0.00884956	N	N	N	Hypo
A1	1225819	1225918	0.839286	0.884615	0.74359	0.958333	0	N	N	N	Hypo
A1	1225919	1226018	0.910714	0.96875	0.102564	0.0714286	0	N	Hypo	Hypo	Hypo
A1	1226283	1226382	0.946667	0.919355	0.82	0.755556	0	N	N	N	Hypo
A1	1226383	1226482	0.704225	0.816327	0.954545	0.660714	0	N	N	N	Hypo
A1	1229383	1229482	0.829932	0.575	0.339623	0.4	0.00617284	N	N	N	Hypo
A1	1229583	1229682	0.754601	0.510638	0.576642	0.17	0.00645161	N	N	Hypo	Hypo
A1	1229783	1229882	0.878788	0.727273	0.746479	0.157895	0.0204082	N	N	Hypo	Hypo
A1	1229883	1229982	0.78022	0.357143	0.708333	0.68	0	N	N	N	Hypo
A1	1230083	1230182	0.918182	0.827273	0.503876	0.780488	0.256039	N	N	N	Hypo
A1	1231383	1231482	0.86	0.65	0.928571	0	0.74	N	N	Hypo	N
A1	1232118	1232217	0.827338	1	0.885965	0.993289	0.253425	N	N	N	Hypo
A1	1232418	1232517	0.77907	0.84375	0.810345	0.907895	0.00793651	N	N	N	Hypo
A1	1232618	1232717	0.86	0.64	0.926829	0.956522	0	N	N	N	Hypo
A1	1233181	1233280	0	0.307692	0.363636	0.695652	0.85567	N	N	Hyper	Hyper
A1	1233583	1233682	0.808219	0.746988	0.671429	0.582278	0.0128205	N	N	N	Hypo
A1	1233683	1233782	0.814607	0.885417	0.924051	0.853211	0	N	N	N	Hypo
A1	1233883	1233982	0.746479	0.813084	0.787611	0.881944	0.048951	N	N	N	Hypo
A1	1234081	1234180	0.965812	0.962264	0.927711	0.932584	0	N	N	N	Hypo
A1	1234281	1234380	0.957447	0.952381	1	0.875	0	N	N	N	Hypo
A1	1235781	1235880	0.858696	0.690909	0.969231	0.94898	0.340659	N	N	N	Hypo
A1	1236281	1236380	0.615385	0.906977	0.77551	0.704918	0.0108696	N	N	N	Hypo
A1	1236381	1236480	0.675676	0.757576	0	0	0	N	Hypo	Hypo	Hypo
A1	1240413	1240512	0.809524	0.578947	0.910256	0.6125	0.0229885	N	N	N	Hypo
A1	1242613	1242712	0.71746	0.592593	0.668605	0.772563	0.11859	N	N	N	Hypo
A1	1243113	1243212	0.971429	0.875	0.792453	0.94	0	N	N	N	Hypo
A1	1243413	1243512	0.921569	0.8	0.822222	0.826923	0.0212766	N	N	N	Hypo
A1	1246013	1246112	0.75	0.928571	0.921053	0.928571	0	N	N	N	Hypo
A1	1247948	1248047	0.774194	0.703704	0.674419	0.755556	0	N	N	N	Hypo
A1	1248248	1248347	0.88	0.95	0.863636	0.810811	0.1875	N	N	N	Hypo
A1	1248746	1248845	0.83871	1	0.666667	0.656716	0	N	N	N	Hypo
A1	1249046	1249145	0.72973	0.533333	0.448276	0.904762	0	N	N	N	Hypo
A1	1249148	1249247	0.788462	0.742424	0.815217	0.690141	0	N	N	N	Hypo
A1	1249248	1249347	0.833333	0.454545	0.409091	0.866667	0	N	N	N	Hypo
A1	1250522	1250621	0.910714	0.868421	0.942857	0.96	0.396226	N	N	N	Hypo
A1	1250548	1250647	0.614458	0.176471	0.526316	0.602941	0.00990099	N	N	N	Hypo
A1	1250748	1250847	0.77451	0.4875	0.639535	0.688889	0.0166667	N	N	N	Hypo
A1	1250948	1251047	0.765517	0.596273	0.909091	0.757282	0.193939	N	N	N	Hypo
A1	1251248	1251347	0.0555556	0	0.558824	0.108108	0.037037	N	Hyper	N	N
A1	1252222	1252321	0.529412	0.16	0.413793	0.375	0	N	N	N	Hypo
A1	1253348	1253447	0.903226	0.857143	0.746269	0.288889	0	N	N	Hypo	Hypo
A1	1253448	1253547	0.921053	0.853659	0.714286	0.722222	0	N	N	N	Hypo
A1	1253748	1253847	0.93985	0.904762	0.808511	0.892857	0	N	N	N	Hypo
A1	1253948	1253994	0.87013	0.83871	0.6	0.5	0.0192308	N	N	N	Hypo
A1	1255753	1255852	0.170213	0.321429	0.84	0.37037	0	N	Hyper	N	N
A1	1259397	1259496	0.844828	0.805556	0.836066	0.741379	0	N	N	N	Hypo
A1	1260105	1260204	0.966102	0.804348	0.971429	0.6	0.0677966	N	N	N	Hypo
A1	1260505	1260604	0.590909	0.777778	0.666667	0.481481	0	N	N	N	Hypo
A1	1260605	1260704	0.960526	0.818182	0.7	1	0	N	N	N	Hypo
A1	1261105	1261204	0.747475	0.830986	0.927536	0.895349	0	N	N	N	Hypo
A1	1261705	1261804	0.972973	0.965517	0.935484	0.928571	0	N	N	N	Hypo
A1	1262005	1262104	0.829787	0.966667	0.870968	0.972222	0	N	N	N	Hypo
A1	1262905	1263004	0.607143	0.714286	0.884615	0.894737	0	N	N	N	Hypo
A1	1263805	1263904	0.891892	0.743243	0.859375	0.960396	0	N	N	N	Hypo
A1	1264805	1264904	0.722892	0.689655	0.676056	0.881356	0.0123457	N	N	N	Hypo
A1	1265088	1265187	0.960976	0.849315	0.714286	0.813333	0.261307	N	N	N	Hypo
A1	1266188	1266287	0.915966	0.9	0.428571	0.926471	0	N	N	N	Hypo
A1	1266288	1266387	0.506329	0.557692	0.0285714	0.375	0	N	N	N	Hypo
A1	1266388	1266487	0.71831	0.883721	0.384615	0.452381	0.025	N	N	N	Hypo
A1	1267705	1267804	0.133333	0.852941	0.510638	0.4375	0.0365854	Hyper	N	N	N
A1	1270298	1270397	0.784884	0.721649	0.806897	0.822222	0.0290698	N	N	N	Hypo
A1	1270498	1270597	0.952381	0.957447	0.897959	0.914894	0.0322581	N	N	N	Hypo
A1	1273398	1273497	0.844595	0.716495	0.818713	0.783439	0.00961538	N	N	N	Hypo
A1	1273498	1273597	0.775	0.708333	0.94	0.872727	0.0185185	N	N	N	Hypo
A1	1273598	1273697	0.630435	0.166667	0.77907	0.8	0	N	N	N	Hypo
A1	1274105	1274204	0.977273	0.903226	0.928571	0.888889	0	N	N	N	Hypo
A1	1274398	1274497	0.646154	0.596154	0.685714	0.93617	0	N	N	N	Hypo
A1	1274698	1274797	0.784615	0.677419	0.528302	0.845361	0	N	N	N	Hypo
A1	1274998	1275097	0.84	0.857143	0.83871	0.4	0.216216	N	N	N	Hypo
A1	1275098	1275197	0.887097	0.785714	0.9	0.705882	0.0227273	N	N	N	Hypo
A1	1275305	1275404	0.653846	0.4	0	0	0.00507614	N	Hypo	Hypo	Hypo
A1	1275605	1275704	0.944444	0.783133	0.766667	0.903226	0.0330579	N	N	N	Hypo
A1	1275705	1275804	0.705882	0.71	0.929577	0.69697	0	N	N	N	Hypo
A1	1276005	1276104	0.853448	0.719512	0.653846	0.555556	0	N	N	N	Hypo
A1	1287066	1287165	0.519608	0.296296	0.0555556	0	0	N	N	Hypo	Hypo
A1	1287131	1287230	0.576271	0.518519	0.591837	0.255319	0	N	N	N	Hypo
A1	1287466	1287565	0.14	0.75	0	0	0	Hyper	N	N	N
A1	1288731	1288830	0.972973	0.75	0.906977	0.909091	0	N	N	N	Hypo
A1	1289231	1289330	0.125	0.444444	0.424242	0.318182	0.730769	N	N	N	Hyper
A1	1292571	1292670	0.822222	0.543478	0.818182	0	0	N	N	Hypo	Hypo
A1	1294452	1294551	0.384615	0.627907	0.936585	0.963636	0.685484	N	Hyper	Hyper	N
A1	1296863	1296962	0.955556	0.926829	0.964286	0.478261	0.428571	N	N	N	Hypo
A1	1297563	1297662	0.966102	0.891892	0.875	0.594595	0	N	N	N	Hypo
A1	1298163	1298262	0.843478	0.855422	0.807143	0.701299	0.0169492	N	N	N	Hypo
A1	1299363	1299462	0.813953	0.69697	0.689655	0.4	0	N	N	N	Hypo
A1	1300663	1300762	0.67033	0.678571	0.727273	0	0	N	N	Hypo	Hypo
A1	1301767	1301866	0.854839	0.628571	0.531915	0.689655	0.207547	N	N	N	Hypo
A1	1301863	1301962	0.714286	0.804348	0	0	0.734177	N	Hypo	Hypo	N
A1	1301867	1301966	1	1	0.903226	1	0.302326	N	N	N	Hypo
A1	1303467	1303566	0.940171	0.908046	0.985915	0.948454	0.220779	N	N	N	Hypo
A1	1304267	1304366	0.918367	0.742857	0.478261	0.37037	0.5	N	N	Hypo	N
A1	1304899	1304998	0.543478	0.361111	0	0	0.0108696	N	Hypo	Hypo	Hypo
A1	1305199	1305298	0.880597	0.851351	0.0526316	0	0	N	Hypo	Hypo	Hypo
A1	1305967	1306066	0.741497	0.753086	0.842593	0.747573	0.188406	N	N	N	Hypo
A1	1307967	1308066	0.655556	0.808824	0.634615	0.621212	0	N	N	N	Hypo
A1	1309289	1309388	0.928571	0.842105	0.947368	0.954545	0	N	N	N	Hypo
A1	1309489	1309588	0.886179	0.672727	0.864865	0.878788	0.0222222	N	N	N	Hypo
A1	1310289	1310388	0.629032	0.631579	0.92381	0.943396	0.0192308	N	N	N	Hypo
A1	1312089	1312188	0.535714	0.206897	0.44	0	0.0185185	N	N	Hypo	Hypo
A1	1312589	1312688	0.886364	0.903226	0.961538	0.926829	0.0217391	N	N	N	Hypo
A1	1312604	1312703	0.755725	0.540541	0.87234	0.515625	0	N	N	N	Hypo
A1	1312889	1312988	0.929825	0.890411	0.612245	0.685185	0.276596	N	N	N	Hypo
A1	1322273	1322372	0.762712	0.575758	0.333333	0.0714286	0.211538	N	N	Hypo	Hypo
A1	1322473	1322572	0.51	0.393443	0.46	0	0	N	N	Hypo	Hypo
A1	1322615	1322714	0.978261	0.837838	0.972973	0.875	0.0153846	N	N	N	Hypo
A1	1322773	1322872	0	0	0	0	0.5	N	N	N	Hyper
A1	1322815	1322914	0.822222	0.576923	0.714286	0.388889	0.0298507	N	N	N	Hypo
A1	1328909	1329008	1	0.97561	0.354839	0	0.404762	N	Hypo	Hypo	Hypo
A1	1329315	1329414	0.661538	0.74359	0.147059	0.2	0.0166667	N	Hypo	N	Hypo
A1	1331815	1331914	0.72	0.815789	0.183333	0.097561	0	N	Hypo	Hypo	Hypo
A1	1331915	1332014	0.872093	0.923077	0.685714	0.509434	0.0166667	N	N	N	Hypo
A1	1334243	1334342	0.954545	0.78	0.808511	0.320988	0.902736	N	N	Hypo	N
A1	1335818	1335917	0.75	0.938776	0.77686	0.0240964	0.838415	N	N	Hypo	N
A1	1337218	1337317	1	0.964286	0.8	0	0.395833	N	N	Hypo	Hypo
A1	1337718	1337817	0.9375	1	0.952381	0	0	N	N	Hypo	Hypo
A1	1340098	1340197	0.764045	0.820513	0.684211	0.673913	0	N	N	N	Hypo
A1	1352427	1352526	0.946429	1	0.911765	0.95	0	N	N	N	Hypo
A1	1353127	1353226	0.704453	0.522727	0.591549	0.269231	0	N	N	N	Hypo
A1	1356527	1356626	0.127517	0	0.704348	0.931624	0	N	Hyper	Hyper	N
A1	1357563	1357662	0.966102	0.944444	0	0.955556	0.954545	N	Hypo	N	N
A1	1357763	1357862	0.923077	0.945946	0.926471	0.939394	0.210526	N	N	N	Hypo
A1	1363602	1363701	0.929577	0.885714	0.604167	0.854545	0.0121951	N	N	N	Hypo
A1	1363702	1363801	0.989691	0.895833	0.97619	0.638095	0.327273	N	N	N	Hypo
A1	1364402	1364501	0.943182	0.915254	0.985507	0.830508	0.0113636	N	N	N	Hypo
A1	1366131	1366230	0.00990099	0	0	0	0.646465	N	N	N	Hyper
A1	1373273	1373372	0.823529	0.6	0.863636	0.614286	0	N	N	N	Hypo
A1	1376860	1376959	0.9625	0.909091	0.913793	0.487805	0.0410959	N	N	N	Hypo
A1	1376960	1377059	0.962687	0.877193	0.877551	0.666667	0	N	N	N	Hypo
A1	1377960	1378059	0.85567	0.847458	0.698113	0.619048	0	N	N	N	Hypo
A1	1378160	1378259	0.966667	0.981481	0.666667	0.692308	0	N	N	N	Hypo
A1	1378260	1378359	1	1	0.444444	0.909091	0	N	Hypo	N	Hypo
A1	1378860	1378959	0.904762	0.826087	0.916667	0.967213	0	N	N	N	Hypo
A1	1378870	1378969	0.816667	0.578947	0.888889	0.97561	0	N	N	N	Hypo
A1	1378960	1379059	0.891892	0.891304	0.975	0.984375	0.03125	N	N	N	Hypo
A1	1379170	1379269	0.791667	0.703704	0.1	0.903226	0	N	Hypo	N	Hypo
A1	1379270	1379369	0.7125	0.891892	0.12	0.588235	0	N	Hypo	N	Hypo
A1	1379370	1379469	0.759494	0.840909	0	0.893617	0	N	Hypo	N	Hypo
A1	1380570	1380669	0.806962	0.795455	0.604478	0.569832	0	N	N	N	Hypo
A1	1387686	1387785	0.00757576	0	0	0.0344828	0.535	N	N	N	Hyper
A1	1388041	1388140	0.791946	0.695652	0.785714	0.873418	0	N	N	N	Hypo
A1	1390586	1390685	0.574468	0.0107527	0.741573	0.909091	0.69637	Hypo	N	N	N
A1	1390741	1390840	1	0.969697	0.956522	0.956522	0.5	N	N	N	Hypo
A1	1392551	1392650	0.929268	0.931343	0.386266	0.969799	0.00687285	N	Hypo	N	Hypo
A1	1393951	1394050	0.967742	0.969697	1	0.925	0.0454545	N	N	N	Hypo
A1	1394051	1394150	0.913043	0.923077	0.892857	0.92	0	N	N	N	Hypo
A1	1394151	1394250	0.888889	0.904762	0.90625	0.931034	0	N	N	N	Hypo
A1	1394651	1394750	0.925926	0.86	0.85	0.955556	0	N	N	N	Hypo
A1	1394951	1395050	0.939759	0.966667	0.985714	0.347826	0.339623	N	N	Hypo	Hypo
A1	1396051	1396150	0.932432	0.869565	0.944444	0.945652	0.00900901	N	N	N	Hypo
A1	1396551	1396650	0.858209	0.688525	0.912281	0.898734	0	N	N	N	Hypo
A1	1399678	1399777	0.766272	0.838889	0.753138	0.840376	0	N	N	N	Hypo
A1	1400478	1400577	0.691358	0.711864	0.641026	0.698413	0	N	N	N	Hypo
A1	1401978	1402077	0.428571	1	0.535714	0.548387	0.488372	Hyper	N	N	N
A1	1403378	1403477	0.973333	0.938776	0.979592	0.655172	0.365079	N	N	N	Hypo
A1	1409387	1409486	0.930556	0.948276	0.916667	0.959184	0.298507	N	N	N	Hypo
A1	1409887	1409986	0.946429	0.839286	0.955882	0.608696	0.226415	N	N	N	Hypo
A1	1410087	1410186	0.904762	0.714286	0.975	0.933333	0	N	N	N	Hypo
A1	1411087	1411186	0.790323	0.704918	0.897436	0.612245	0	N	N	N	Hypo
A1	1411387	1411486	1	1	0.928571	0.928571	0.03125	N	N	N	Hypo
A1	1411787	1411886	0.617647	0.391304	0.6	0	0	N	N	Hypo	Hypo
A1	1413196	1413295	0.6	0.8125	0.512821	0.483333	0.0217391	N	N	N	Hypo
A1	1413396	1413495	0.941935	0.848485	0.619048	0.716981	0.00595238	N	N	N	Hypo
A1	1413596	1413695	0.517241	0.422535	0.472222	0.52809	0.0103093	N	N	N	Hypo
A1	1413696	1413795	0.925373	0.848485	0.810606	0.627273	0.0403226	N	N	N	Hypo
A1	1413796	1413895	0.895349	0.829787	0.734694	0.282051	0.0163934	N	N	Hypo	Hypo
A1	1413896	1413995	0.747191	0.673913	0.578431	0.473684	0	N	N	N	Hypo
A1	1413996	1414095	0.81875	0.737864	0.72549	0.47561	0.0078125	N	N	N	Hypo
A1	1417043	1417142	0.651376	0.833333	0.833333	0.734694	0	N	N	N	Hypo
A1	1417250	1417349	0.715569	0.809322	0.488235	0.452229	0.00456621	N	N	N	Hypo
A1	1417943	1418042	0.576923	0.925926	0.885714	0.957447	0	N	N	N	Hypo
A1	1418043	1418142	0.918919	1	0.87931	0.785714	0.109589	N	N	N	Hypo
A1	1418797	1418896	0.870588	0.959184	0.756098	0.907407	0	N	N	N	Hypo
A1	1418997	1419096	0.810345	0.777778	0.875	0.73913	0.0133333	N	N	N	Hypo
A1	1421666	1421765	0.522059	0.319149	0.306818	0.00735294	0.554656	N	N	Hypo	N
A1	1423418	1423517	0.966667	0.912281	0.953488	0.820513	0.0131579	N	N	N	Hypo
A1	1423718	1423817	0.970297	0.907895	0.612245	0.571429	0	N	N	N	Hypo
A1	1424118	1424217	0.956522	0.973684	0.903846	0.804348	0.223404	N	N	N	Hypo
A1	1424718	1424817	0.866359	0.774648	0.670588	0.702532	0.353612	N	N	N	Hypo
A1	1428349	1428448	0.861538	0.74	0.848	0.757576	0.289474	N	N	N	Hypo
A1	1428649	1428748	0.584211	0.477778	0.41358	0.273684	0	N	N	N	Hypo
A1	1431544	1431643	0.859649	0.75	0.540984	0.185185	0.010101	N	N	Hypo	Hypo
A1	1433120	1433219	0.640884	0.376471	0.554795	0.00735294	0.347826	N	N	Hypo	N
A1	1433620	1433719	0.87069	0.945946	0.921739	0.342857	0.434211	N	N	Hypo	N
A1	1434144	1434243	0.786885	0.8	0.928571	0.62	0	N	N	N	Hypo
A1	1434320	1434419	0.6	0.597222	0.927273	0.851852	0	N	N	N	Hypo
A1	1435644	1435743	0.870968	0.87234	0.481481	0.5	0	N	N	N	Hypo
A1	1438578	1438677	0.945946	0.807692	0.627451	0.647059	0.0322581	N	N	N	Hypo
A1	1439178	1439277	0.891304	0.909091	0.52381	0.458333	0	N	N	N	Hypo
A1	1439278	1439377	0.883333	0.842105	0.928571	0.926829	0.253731	N	N	N	Hypo
A1	1439378	1439477	0.6	0.580645	0.771429	0.909091	0	N	N	N	Hypo
A1	1439478	1439577	0.66087	0.671875	0.222222	0.847222	0	N	N	N	Hypo
A1	1439578	1439677	0.848837	0.780488	0.466667	0.571429	0	N	N	N	Hypo
A1	1439678	1439777	0.847458	0.907407	0	0	0.0263158	N	Hypo	Hypo	Hypo
A1	1439778	1439877	0.802198	0.734043	0.256757	0.057971	0.835526	N	Hypo	Hypo	N
A1	1441278	1441377	0.565657	0.317647	0.22	0.015625	0.658291	N	N	Hypo	N
A1	1441371	1441470	0.836364	0.790698	0.388889	1	0	N	N	N	Hypo
A1	1444179	1444278	0.978723	0.82	0.943396	0.608696	0	N	N	N	Hypo
A1	1445772	1445871	0.75	0.727273	0.538462	0.585366	0	N	N	N	Hypo
A1	1447593	1447692	0.741935	0.840909	0.953488	0.541667	0.0185185	N	N	N	Hypo
A1	1448072	1448171	0.847619	0.675	0.901235	0.933333	0.0175439	N	N	N	Hypo
A1	1448093	1448192	0.8	0.48	0.545455	0	0	N	N	Hypo	Hypo
A1	1448693	1448792	0.942308	0.882353	0.37931	0.533333	0	N	Hypo	N	Hypo
A1	1449072	1449171	0.980769	0.952381	0	0	0	N	Hypo	Hypo	Hypo
A1	1449493	1449592	0.850467	0.95	0.980769	0.966387	0.150538	N	N	N	Hypo
A1	1449693	1449792	0.88	0.785714	0.942029	0.96	0	N	N	N	Hypo
A1	1449993	1450092	0.811688	0.701613	0.77907	0.585366	0	N	N	N	Hypo
A1	1452572	1452671	0.95122	1	0.970588	0.925	0	N	N	N	Hypo
A1	1453072	1453171	0.949772	0.938547	0.818898	0.955446	0.00819672	N	N	N	Hypo
A1	1453393	1453492	0.918919	0.954545	0.923077	0.488372	0	N	N	N	Hypo
A1	1453872	1453971	0.7	0.703704	0.595745	0.775	0	N	N	N	Hypo
A1	1453893	1453992	0.886792	0.658537	0.965517	0.882353	0	N	N	N	Hypo
A1	1454093	1454192	0.967213	1	0.939394	0.92	0.0217391	N	N	N	Hypo
A1	1454793	1454892	0.981818	0.933333	0.893617	0.973684	0	N	N	N	Hypo
A1	1455493	1455592	0.809524	0.7	0.954545	0.436364	0.0461538	N	N	N	Hypo
A1	1456107	1456206	0.517241	0.407407	0.121212	0.115385	0	N	N	N	Hypo
A1	1456307	1456406	0.697674	0.761905	0.347826	0.25	0	N	N	N	Hypo
A1	1456507	1456606	0.508197	0.42	0.741935	0.652174	0	N	N	N	Hypo
A1	1457207	1457306	0.820225	0.846154	0.791045	0.788462	0	N	N	N	Hypo
A1	1461592	1461691	0.796296	0.939394	0	0.454545	0	N	Hypo	N	Hypo
A1	1461713	1461812	0.584906	0.674419	0.111111	0	0.404255	N	N	Hypo	N
A1	1461813	1461912	0.705263	0.457831	0.174603	0.611111	0.222222	N	Hypo	N	N
A1	1461913	1462012	0.66875	0.402439	0.653846	0.686957	0.0192308	N	N	N	Hypo
A1	1461992	1462091	0.602564	0.886364	0.227273	0.547619	0	N	N	N	Hypo
A1	1467829	1467928	0.842105	0.918919	0.176471	1	0.490566	N	Hypo	N	N
A1	1472033	1472132	0.025641	0	0.428571	0.772727	0	N	N	Hyper	N
A1	1472233	1472332	0.632653	0.434783	0.423077	0.851852	0	N	N	N	Hypo
A1	1472333	1472432	0.632353	0.173913	0.9	0.928571	0	N	N	N	Hypo
A1	1472389	1472488	0.979167	0.869565	0.896552	0	0	N	N	Hypo	Hypo
A1	1473833	1473932	0.866667	0.666667	0.8	0.027027	0	N	N	Hypo	Hypo
A1	1478218	1478317	0.932515	0.921429	0.915493	0.950355	0	N	N	N	Hypo
A1	1478318	1478417	0.937107	0.95122	0.875	0.918182	0.0227273	N	N	N	Hypo
A1	1478498	1478597	0.915254	0.915254	0.96	0.9	0.290698	N	N	N	Hypo
A1	1479598	1479697	0.593985	0.606557	0.784314	0.873684	0	N	N	N	Hypo
A1	1481318	1481417	0.553571	0.555556	0.833333	0.68	0	N	N	N	Hypo
A1	1481618	1481717	0.604027	0.738095	0.670455	0.521127	0.0686275	N	N	N	Hypo
A1	1481718	1481817	0.608	0.366197	0	0.207792	0	N	Hypo	N	Hypo
A1	1481818	1481917	0.508772	0.185185	0.481481	0.5	0	N	N	N	Hypo
A1	1482561	1482660	0.898089	0.833333	0.793388	0.75	0	N	N	N	Hypo
A1	1482661	1482760	0.866667	0.689655	0.76	0.72093	0.0117647	N	N	N	Hypo
A1	1482761	1482860	0.6875	0.703704	0.92	0.571429	0.0238095	N	N	N	Hypo
A1	1482861	1482960	0.816176	0.474227	0.945946	0.8125	0.0104167	N	N	N	Hypo
A1	1482961	1483060	0.846939	0.91791	0.838095	0.940171	0	N	N	N	Hypo
A1	1483061	1483160	0.948276	0.903846	0.952381	0.979592	0	N	N	N	Hypo
A1	1483561	1483660	0.858639	0.644928	0.918919	0.964286	0	N	N	N	Hypo
A1	1483818	1483917	0.819277	0.8125	0.888889	0.967742	0.126761	N	N	N	Hypo
A1	1483861	1483960	0.936709	0.571429	0.189655	0.947368	0	N	Hypo	N	Hypo
A1	1484161	1484260	0.96	0.78125	0.6	0.566038	0	N	N	N	Hypo
A1	1484418	1484517	0.90099	0.956522	0.888889	0.862745	0.00884956	N	N	N	Hypo
A1	1484461	1484560	0.571429	0.52	0.790123	0.694444	0.00775194	N	N	N	Hypo
A1	1487893	1487992	0.771186	0.488889	0.844156	0.817204	0.234783	N	N	N	Hypo
A1	1487993	1488092	0.423529	0	0.961039	0.923077	0.010101	N	Hyper	N	N
A1	1488453	1488552	0.507246	0.356522	0.925926	0.75	0	N	N	N	Hypo
A1	1488653	1488752	0.738095	0.625	0.962264	0.676768	0	N	N	N	Hypo
A1	1488853	1488952	0.826923	0.828571	0.818182	0.821429	0	N	N	N	Hypo
A1	1488953	1489048	0.888889	0.931034	0.95	0.9	0	N	N	N	Hypo
A1	1491494	1491593	0.848739	0.563636	0.909091	0.921875	0	N	N	N	Hypo
A1	1500148	1500247	0.939394	0.942308	0.964286	1	0.424658	N	N	N	Hypo
A1	1501148	1501247	0.815789	1	0.935484	0.878788	0.0333333	N	N	N	Hypo
A1	1501248	1501347	0.905882	0.974359	0.645833	0.365854	0	N	N	Hypo	Hypo
A1	1501848	1501947	0.880734	0.816901	0.647727	0.8	0	N	N	N	Hypo
A1	1517747	1517846	0.6	0.48	0.51087	0.373832	0.00492611	N	N	N	Hypo
A1	1518547	1518646	0.848276	0.608108	0.69	0.48062	0.00819672	N	N	N	Hypo
A1	1518647	1518746	0.918182	0.864407	0.791667	0.847059	0.0128205	N	N	N	Hypo
A1	1518747	1518846	0.75	0.808511	0.490196	0.460674	0	N	N	N	Hypo
A1	1519003	1519102	0.579787	0.448598	0.320988	0.211765	0.00689655	N	N	N	Hypo
A1	1519103	1519202	0.551546	0.42562	0.116129	0.224599	0.0103806	N	N	N	Hypo
A1	1519203	1519302	0.648276	0.728571	0.183333	0	0.00854701	N	N	Hypo	Hypo
A1	1519303	1519402	0.776	0.55	0.0204082	0.26	0	N	Hypo	Hypo	Hypo
A1	1519503	1519602	0.716667	0.833333	0.354167	0.192308	0	N	N	Hypo	Hypo
A1	1519603	1519702	0.870968	0.860465	0.235294	0	0.0344828	N	Hypo	Hypo	Hypo
A1	1519703	1519802	0.801688	0.900763	0.278571	0.443609	0	N	Hypo	N	Hypo
A1	1519903	1520002	0.646465	0.757225	0.421622	0.385417	0.00483092	N	N	N	Hypo
A1	1520115	1520214	0.615385	0.0769231	0.813953	0.583333	0.0384615	Hypo	N	N	Hypo
A1	1520215	1520314	0.903704	0.810811	0.674074	0.652174	0.0517241	N	N	N	Hypo
A1	1520315	1520414	0.883495	0.909091	0.931034	0.974359	0.0434783	N	N	N	Hypo
A1	1523215	1523314	0.890411	0.946809	0.921053	0.939655	0.263566	N	N	N	Hypo
A1	1523615	1523714	0.819672	0.93617	0.422222	0.25	0.321429	N	N	Hypo	N
A1	1523903	1524002	0.984615	0.969231	0.922078	0.854167	0	N	N	N	Hypo
A1	1527708	1527807	0.673913	0.676471	0	0.818182	0.027027	N	Hypo	N	Hypo
A1	1527808	1527907	0.726027	0.5	0	0.435897	0	N	Hypo	N	Hypo
A1	1550634	1550733	0.641026	0.860465	0.518519	0.433333	0.0227273	N	N	N	Hypo
A1	1550934	1551033	0.90625	0.818182	0.633333	0.692308	0	N	N	N	Hypo
A1	1551234	1551333	0.709091	0.408163	0.375	0.4	0	N	N	N	Hypo
A1	1552372	1552471	0.927711	0.770833	0.484848	0.0416667	0	N	N	Hypo	Hypo
A1	1552472	1552571	0.880597	0.93617	0.84	0.519231	0	N	N	N	Hypo
A1	1552572	1552671	0.890756	0.966102	0.90625	0.142857	0	N	N	Hypo	Hypo
A1	1554272	1554371	0.688889	0.714286	0.047619	0.0606061	0	N	Hypo	Hypo	Hypo
A1	1556113	1556212	0.540541	0.428571	0.358491	0.339623	0	N	N	N	Hypo
A1	1556413	1556512	0.833333	0.912088	0.409091	0.162162	0	N	N	Hypo	Hypo
A1	1557313	1557412	0.882353	0.91358	0.936508	0.959184	0.0454545	N	N	N	Hypo
A1	1562611	1562710	0.883117	0.913793	0.90566	0.858824	0	N	N	N	Hypo
A1	1562711	1562810	1	0.833333	0.842105	0.695652	0	N	N	N	Hypo
A1	1563011	1563110	0.95122	0.865248	0.80597	0.953125	0	N	N	N	Hypo
A1	1563111	1563210	0.938272	1	0.947368	0.911111	0	N	N	N	Hypo
A1	1564111	1564210	0	0.0151515	0.628571	0.229167	0	N	Hyper	N	N
A1	1564211	1564310	0.661538	0.75	0.294118	0.5	0	N	N	N	Hypo
A1	1564311	1564410	0.565217	0.590909	0.3125	0.387755	0	N	N	N	Hypo
A1	1566528	1566627	0.829787	0.938776	1	0.892857	0.315789	N	N	N	Hypo
A1	1566728	1566827	0.948276	0.855263	0.967213	0.646154	0.0163934	N	N	N	Hypo
A1	1566928	1567027	0.844828	1	0.975	0.928571	0	N	N	N	Hypo
A1	1567228	1567327	0.633333	0.37931	0.9	0.405405	0	N	N	N	Hypo
A1	1570472	1570571	0.508475	0	0	0.0263158	0	Hypo	Hypo	N	Hypo
A1	1570972	1571071	0.903614	0.777778	0.935065	0.8	0.252747	N	N	N	Hypo
A1	1571772	1571871	0.777778	0.458333	0.892857	0.44	0	N	N	N	Hypo
A1	1572372	1572471	0.946309	0.949495	0.93617	0.860465	0.355705	N	N	N	Hypo
A1	1572472	1572571	0.910256	0.9375	0.859649	0.934426	0.348315	N	N	N	Hypo
A1	1573072	1573171	0.616822	0.855263	0	0	0	N	Hypo	Hypo	Hypo
A1	1573172	1573271	0.784615	0.47619	0.444444	0.0238095	0.0166667	N	N	Hypo	Hypo
A1	1573768	1573867	0.698925	0.723577	0.9	0.779412	0.0363636	N	N	N	Hypo
A1	1573972	1574071	0.731579	0.859155	0.711111	0.467742	0.0236686	N	N	N	Hypo
A1	1574072	1574171	0.957143	0.88	0.842105	0.8	0	N	N	N	Hypo
A1	1574268	1574367	0.98374	0.969512	0.896825	0.927928	0.142857	N	N	N	Hypo
A1	1574672	1574771	0.755355	0.647391	0.532731	0.573506	0.00780234	N	N	N	Hypo
A1	1574868	1574967	0.84141	0.950725	0.949206	0.735043	0	N	N	N	Hypo
A1	1575868	1575967	0.925	0.64	0.486486	0.475	0.0131579	N	N	N	Hypo
A1	1576168	1576267	0.605634	0.647059	0.905405	0.58209	0	N	N	N	Hypo
A1	1576268	1576367	0.690909	0.595745	0.352941	0.55102	0	N	N	N	Hypo
A1	1578268	1578367	0.596154	0.646341	0.0235294	0.22449	0.1	N	Hypo	N	N
A1	1578368	1578467	0.921053	0.895522	0.595745	0.910714	0	N	N	N	Hypo
A1	1578466	1578565	0.963415	0.960784	0.960784	1	0.321429	N	N	N	Hypo
A1	1579068	1579167	0.62963	0.703704	0	0.902439	0.609195	N	Hypo	N	N
A1	1579168	1579267	0.550725	0.801471	0	0.797297	0	N	Hypo	N	Hypo
A1	1580214	1580313	0.988506	0.964286	0.916667	0.976744	0.410714	N	N	N	Hypo
A1	1580814	1580913	0.8	0.756757	0.866667	0.840909	0	N	N	N	Hypo
A1	1581114	1581213	0.704225	0.673913	0.909091	0.8	0.0147059	N	N	N	Hypo
A1	1583614	1583713	1	1	0.9375	1	0	N	N	N	Hypo
A1	1585214	1585313	0.967742	0.983051	0.844444	0.543478	0	N	N	N	Hypo
A1	1585314	1585413	0.647887	0.946429	0.623932	0.448718	0.00746269	N	N	N	Hypo
A1	1587980	1588079	0.7	0.72549	0.477273	0.466667	0	N	N	N	Hypo
A1	1588780	1588879	0.852941	0.725	0.927536	0.878049	0	N	N	N	Hypo
A1	1590733	1590832	0.543307	0.363636	0.683333	0.0114943	0.0145985	N	N	Hypo	Hypo
A1	1592380	1592479	0.768293	0.642857	0.965517	0.3	0	N	N	N	Hypo
A1	1592680	1592779	0.921053	0.931034	0.76	0.871795	0	N	N	N	Hypo
A1	1593680	1593779	0.93578	0.968254	0.93617	0.931507	0.0192308	N	N	N	Hypo
A1	1598731	1598830	0.7	0.789474	0.722222	0.923077	0	N	N	N	Hypo
A1	1599131	1599230	0.933333	0.852459	0.848485	0.8	0	N	N	N	Hypo
A1	1599531	1599630	0.903409	0.816092	0.514286	0.895652	0	N	N	N	Hypo
A1	1599731	1599830	0.760736	0.621951	0	0.677778	0	N	Hypo	N	Hypo
A1	1600024	1600123	0.885246	0.619048	0.742857	0.868421	0.00961538	N	N	N	Hypo
A1	1601624	1601723	0.947368	0.907563	0.460526	0.487603	0	N	N	N	Hypo
A1	1602874	1602973	0.904762	0.911765	1	0.785714	0.0111111	N	N	N	Hypo
A1	1603074	1603173	0.911765	0.953125	0.944444	0.954545	0	N	N	N	Hypo
A1	1603274	1603373	0.945455	0.914286	0.318182	0.902439	0	N	Hypo	N	Hypo
A1	1603474	1603573	0.90099	0.925	0.958333	0.892857	0.204082	N	N	N	Hypo
A1	1603674	1603773	0.592593	0.861111	0.461538	0.208333	0	N	N	N	Hypo
A1	1603774	1603873	0.924051	0.95082	0.738095	0.925926	0	N	N	N	Hypo
A1	1604874	1604973	0.915663	0.880597	0.958333	0.941176	0	N	N	N	Hypo
A1	1605074	1605173	0.931624	0.893333	0.963855	0.948718	0	N	N	N	Hypo
A1	1605374	1605473	0.939759	0.931818	0.921569	0.909091	0.0175439	N	N	N	Hypo
A1	1605474	1605573	0.842697	0.589744	0.666667	0.902439	0.0147059	N	N	N	Hypo
A1	1605510	1605609	0.964539	0.948148	0.795699	0.825175	0.0824742	N	N	N	Hypo
A1	1605610	1605709	0.911205	0.942857	0.945652	0.955102	0.0379747	N	N	N	Hypo
A1	1605710	1605809	0.95509	0.949772	0.944444	0.969231	0	N	N	N	Hypo
A1	1605810	1605909	0.971067	0.962441	0.945378	0.982808	0.00796813	N	N	N	Hypo
A1	1605910	1606009	0.970395	0.877193	0.948276	0.822134	0.00581395	N	N	N	Hypo
A1	1610499	1610598	0.543478	0.619048	0.551724	0.325	0.0357143	N	N	N	Hypo
A1	1610599	1610698	0.7	0.803922	0.902439	0.371795	0.0657895	N	N	N	Hypo
A1	1610699	1610798	0.222222	0	0.529412	0.833333	0	N	N	Hyper	N
A1	1611899	1611998	0	0	0	0	0.535545	N	N	N	Hyper
A1	1613070	1613169	0.641026	0.416667	0	0	0	N	Hypo	Hypo	Hypo
A1	1613270	1613369	0.545455	0.5	0	0	0	N	Hypo	Hypo	Hypo
A1	1613470	1613569	0.584071	0.531915	0	0.0169492	0	N	Hypo	Hypo	Hypo
A1	1614270	1614369	0.722222	0.633333	0	0	0	N	Hypo	Hypo	Hypo
A1	1622192	1622291	0.939394	0.852941	0.862069	1	0	N	N	N	Hypo
A1	1622392	1622491	0.882353	0.913793	0.898551	0.878049	0.352941	N	N	N	Hypo
A1	1622792	1622891	0.909091	0.730769	0	0	0	N	Hypo	Hypo	Hypo
A1	1624992	1625091	0.509091	0.115385	0.581395	0.512821	0	N	N	N	Hypo
A1	1625102	1625201	0.755102	0.714286	0.373134	0.710526	0	N	N	N	Hypo
A1	1625292	1625391	0.625	0.25	0.97619	0.907407	0.0138889	N	N	N	Hypo
A1	1625392	1625491	0.943396	0.897436	0.605263	0.921053	0	N	N	N	Hypo
A1	1625792	1625891	0.942308	0.952381	0.904762	0.964286	0	N	N	N	Hypo
A1	1626192	1626291	0.77193	0.88	0.481481	0.538462	0	N	N	N	Hypo
A1	1626716	1626815	0.828479	0.902527	0.898551	0.677273	0	N	N	N	Hypo
A1	1627016	1627115	0.871795	0.752381	0.659091	0.584906	0.00813008	N	N	N	Hypo
A1	1627892	1627991	0.703297	0.830769	0.779661	0.758065	0	N	N	N	Hypo
A1	1628792	1628891	0.952381	0.862069	0.441176	0.541667	0.346154	N	Hypo	N	Hypo
A1	1632739	1632838	0.611111	0.45283	0.444444	0.393939	0	N	N	N	Hypo
A1	1656439	1656538	0.547009	0	0	0	0	Hypo	Hypo	Hypo	Hypo
A1	1657439	1657538	0.967033	0.807692	0.967742	0.888889	0	N	N	N	Hypo
A1	1658039	1658138	0.956897	0.964912	0.926829	0	0	N	N	Hypo	Hypo
A1	1658139	1658238	0.929825	0.947368	0.480769	0.694444	0.0151515	N	N	N	Hypo
A1	1659639	1659738	0.896552	0.943396	0.854545	0.969697	0.0138889	N	N	N	Hypo
A1	1659739	1659838	0.61039	0.813953	0.9	0.763636	0	N	N	N	Hypo
A1	1660239	1660338	0.970149	0.964286	0.578947	1	0.236364	N	N	N	Hypo
A1	1660939	1661038	0.728155	0.5	0	0.955556	0.471429	N	Hypo	N	N
A1	1662685	1662784	0.661017	0.789474	0.462963	0.670455	0.00613497	N	N	N	Hypo
A1	1662885	1662984	0.984615	0.916667	0.432432	0.980769	0	N	Hypo	N	Hypo
A1	1662985	1663084	0.983607	0.888889	0.793103	0.974359	0.446429	N	N	N	Hypo
A1	1663285	1663384	0.97973	0.971698	0.898148	0.954545	0	N	N	N	Hypo
A1	1669186	1669285	0.652632	0.634409	0	0.32	0	N	Hypo	N	Hypo
A1	1669586	1669685	0.819549	0.640845	0.632184	0.857143	0	N	N	N	Hypo
A1	1670486	1670585	0.897436	1	0.808511	0.964286	0	N	N	N	Hypo
A1	1670986	1671085	0.761905	0.916667	0.833333	0.962963	0.0188679	N	N	N	Hypo
A1	1671616	1671715	0.834711	0.922414	0.525773	0.553571	0.00735294	N	N	N	Hypo
A1	1671716	1671815	0.9125	0.873874	0.878049	0.692308	0	N	N	N	Hypo
A1	1671816	1671915	0.885417	0.849315	0.951807	0.5	0.0229885	N	N	N	Hypo
A1	1671916	1672015	0.858491	0.9	0.964497	0.941748	0.0287356	N	N	N	Hypo
A1	1673519	1673618	0.939052	0.940845	0.966102	0.948905	0.113208	N	N	N	Hypo
A1	1673619	1673718	0.964856	0.905882	0.974576	0.94152	0.136364	N	N	N	Hypo
A1	1673719	1673818	0.888579	0.845324	0.929825	0.934066	0.0689655	N	N	N	Hypo
A1	1673819	1673918	0.942857	0.89243	0.9375	0.93662	0.0634921	N	N	N	Hypo
A1	1682595	1682694	0.62963	0.404762	0.955556	0.679612	0.00819672	N	N	N	Hypo
A1	1682695	1682794	0.797101	0.872727	0.648649	0.625	0	N	N	N	Hypo
A1	1682895	1682994	0.939759	0.814286	0.903846	0.59375	0	N	N	N	Hypo
A1	1683195	1683294	0.684211	0.636364	0.363636	0.735849	0.0151515	N	N	N	Hypo
A1	1683295	1683394	0.644068	0.428571	0.547619	0.236842	0.0142857	N	N	N	Hypo
A1	1683634	1683733	0.87931	0.903614	0.603175	0.897959	0.00934579	N	N	N	Hypo
A1	1687324	1687423	0.905172	0.915493	0.745763	0.557143	0	N	N	N	Hypo
A1	1687534	1687633	0.859459	0.819549	0.930108	0.90991	0.0526316	N	N	N	Hypo
A1	1687924	1688023	0.96131	0.933798	0.948276	0.943662	0.0052356	N	N	N	Hypo
A1	1688024	1688123	0.892045	0.81746	0.987952	0.943182	0	N	N	N	Hypo
A1	1688124	1688223	0.979167	0.934783	0.921569	0.94186	0.0103093	N	N	N	Hypo
A1	1690024	1690123	0.930556	0.891892	0.884615	0.928571	0	N	N	N	Hypo
A1	1690124	1690223	0.305556	0.529412	0.806452	0.5	0	N	Hyper	N	N
A1	1690224	1690323	0.83871	0.983051	0.560606	0.585366	0	N	N	N	Hypo
A1	1690324	1690423	0.71875	0.488372	0.847826	0.0232558	0.0185185	N	N	Hypo	Hypo
A1	1690424	1690523	0.826446	0.962963	0.831579	0.44086	0	N	N	N	Hypo
A1	1699869	1699968	0.946844	0.92887	0.94898	0.97449	0	N	N	N	Hypo
A1	1700169	1700268	0.952381	0.894737	0.962963	0.942857	0	N	N	N	Hypo
A1	1700669	1700768	0.642857	0.882353	0.428571	0.923077	0	N	N	N	Hypo
A1	1700831	1700930	0.873016	1	0.807692	0.8125	0	N	N	N	Hypo
A1	1700931	1701030	0.908046	0.944444	0.789474	0.68	0.0357143	N	N	N	Hypo
A1	1701069	1701168	0.548387	0.346154	0.416667	0.333333	0	N	N	N	Hypo
A1	1707968	1708067	0.533613	0.672	0.337349	0.472727	0.0134529	N	N	N	Hypo
A1	1708368	1708467	0.0857143	0.2	0.75	0.727273	0.0327869	N	Hyper	Hyper	N
A1	1708868	1708967	0.694915	0.803419	0.585859	0.567797	0.00662252	N	N	N	Hypo
A1	1708968	1709067	0.539062	0.626016	0.320388	0.28	0.00775194	N	N	N	Hypo
A1	1709368	1709467	0.56	0.48	0.4	0.409091	0.0196078	N	N	N	Hypo
A1	1710868	1710967	0.640625	0.741935	0.928571	0.911111	0	N	N	N	Hypo
A1	1711168	1711267	0.883333	0.964286	0.931034	0.909091	0	N	N	N	Hypo
A1	1712168	1712267	0.911765	0.923077	0.5	0.526316	0	N	N	N	Hypo
A1	1712568	1712667	0.941667	0.971429	0.958333	0.594203	0	N	N	N	Hypo
A1	1714858	1714957	0.906977	0.871795	0.87234	0.0454545	0.891089	N	N	Hypo	N
A1	1715458	1715557	0.860697	0.925	0.694444	0.724771	0	N	N	N	Hypo
A1	1715558	1715657	0.938272	0.928571	0.804348	0.9375	0.0238095	N	N	N	Hypo
A1	1715958	1716057	0.965517	0.923077	0.971223	0.957627	0.355705	N	N	N	Hypo
A1	1716958	1717057	0.763889	0.973684	0.890625	0.595238	0	N	N	N	Hypo
A1	1717358	1717457	0.82	0.714286	0.733333	0.45	0.0588235	N	N	N	Hypo
A1	1717458	1717557	0.702128	0.947368	0.255814	0.409091	0	N	N	N	Hypo
A1	1720414	1720513	0.972973	0.894737	0.92	1	0	N	N	N	Hypo
A1	1722081	1722180	0.62963	0.509434	0.510638	0.644444	0	N	N	N	Hypo
A1	1722381	1722480	0.86747	0.633333	0.831325	0.688312	0	N	N	N	Hypo
A1	1722414	1722513	0.950617	0.821429	0.880952	0.882353	0.0149254	N	N	N	Hypo
A1	1722514	1722613	0.637255	0.913043	0.555556	0.641026	0	N	N	N	Hypo
A1	1722781	1722880	0.869048	0.857143	0.666667	0.83871	0	N	N	N	Hypo
A1	1722981	1723080	0.949153	0.935484	0.836735	0.854545	0	N	N	N	Hypo
A1	1723181	1723280	0.779412	0.6	0.923077	0.36	0	N	N	N	Hypo
A1	1723814	1723913	0.958904	0.96875	0.75	0.74026	0.366071	N	N	N	Hypo
A1	1724081	1724180	0.851064	0.814286	0.934211	0.987654	0	N	N	N	Hypo
A1	1724181	1724280	0.925234	0.94898	0.950495	0.9375	0	N	N	N	Hypo
A1	1725881	1725980	0.62963	0.727273	0.454545	0.857143	0.0357143	N	N	N	Hypo
A1	1726014	1726113	0.937853	0.913978	0.944444	0.0714286	0.0149254	N	N	Hypo	Hypo
A1	1726114	1726213	0.561644	0.605263	0.513514	0.0740741	0	N	N	N	Hypo
A1	1726414	1726513	0.783784	0.732394	0.927835	0.977612	0.0363636	N	N	N	Hypo
A1	1726514	1726613	0.944	0.857143	0.594937	0.887324	0.0117647	N	N	N	Hypo
A1	1727214	1727313	0.543478	0.371429	0.5	0.682927	0	N	N	N	Hypo
A1	1727814	1727913	0.788462	0.375	0.404762	0	0	N	N	Hypo	Hypo
A1	1727957	1728056	0.891892	0.666667	0.477273	0.827586	0	N	N	N	Hypo
A1	1730348	1730447	0.548387	0	0	0.608696	0	Hypo	Hypo	N	Hypo
A1	1732982	1733081	0.97	0.932203	0.864407	0.666667	0	N	N	N	Hypo
A1	1733082	1733181	0.980645	0.927928	0.890244	0.954023	0.343284	N	N	N	Hypo
A1	1733282	1733381	0.972603	0.967213	0.684211	0.658228	0.338983	N	N	N	Hypo
A1	1733482	1733581	0.984375	0.923077	0.891304	0.642857	0	N	N	N	Hypo
A1	1733682	1733781	0.923077	0.9	0.45	0.551724	0	N	N	N	Hypo
A1	1734982	1735081	0.8	0.777778	0.933333	0.918919	0	N	N	N	Hypo
A1	1735182	1735281	0.983333	0.961538	0.903846	0.967742	0	N	N	N	Hypo
A1	1735682	1735781	0.929648	0.852459	0.904564	0.866397	0.00813008	N	N	N	Hypo
A1	1739346	1739445	0.95288	0.880952	0.831169	0.32	0.929293	N	N	Hypo	N
A1	1741653	1741752	0	0	0.0144928	0	0.755396	N	N	N	Hyper
A1	1742253	1742352	0.612903	0.328125	0.258065	0.0892857	0.44186	N	N	Hypo	N
A1	1742353	1742452	0.047619	0.0163934	0.114754	0.285714	0.632184	N	N	N	Hyper
A1	1752555	1752654	0.0505051	0.00735294	0.594203	0.36	0	N	Hyper	N	N
A1	1753664	1753763	0.936937	0.904762	0.75	0.869565	0	N	N	N	Hypo
A1	1754864	1754963	0.944444	0.684211	0.83871	0.934783	0	N	N	N	Hypo
A1	1755064	1755163	0.618182	0.913043	0.88	0.820513	0	N	N	N	Hypo
A1	1755664	1755763	1	0.789474	0.904762	0.769231	0	N	N	N	Hypo
A1	1760909	1761008	0.818182	0.786885	0.896552	0.657143	0.317073	N	N	N	Hypo
A1	1761009	1761108	0.695652	0.888889	0.870968	0.5	0.0322581	N	N	N	Hypo
A1	1761844	1761943	0.565574	0.518519	0.349057	0.70297	0.0315789	N	N	N	Hypo
A1	1763792	1763891	0.193182	0.2	0.0169492	0	0.790541	N	N	N	Hyper
A1	1772600	1772699	0.516129	0.411765	0.425532	0.225	0	N	N	N	Hypo
A1	1772683	1772782	0.575758	0.52	0.138298	0.030303	0.0116279	N	N	Hypo	Hypo
A1	1773583	1773682	0.799342	0.699301	0.943878	0.947977	0.00325733	N	N	N	Hypo
A1	1773900	1773999	0.75	0.72549	0.458333	0.611111	0	N	N	N	Hypo
A1	1776605	1776704	0.528736	0.728395	0	0	0	N	Hypo	Hypo	Hypo
A1	1781547	1781646	0.593496	0.28125	0.612245	0.194444	0	N	N	N	Hypo
A1	1796350	1796449	0.637931	0.598214	0.49	0	0.00595238	N	N	Hypo	Hypo
A1	1796450	1796549	0.530973	0.446281	0.0326087	0.00826446	0.00724638	N	N	Hypo	Hypo
A1	1796950	1797049	0.736842	0.541667	0.914286	0.9375	0	N	N	N	Hypo
A1	1797450	1797549	0.79845	0.753247	0.828571	0.816327	0	N	N	N	Hypo
A1	1799541	1799640	0.802198	0.4	0.390244	0.775	0	N	N	N	Hypo
A1	1800241	1800340	0.977778	0.8	0.829268	0.954545	0.010989	N	N	N	Hypo
A1	1803641	1803740	0.668508	0.75	0	0.0148148	0	N	Hypo	Hypo	Hypo
A1	1804041	1804140	0.691729	0.59	0.572917	0.594828	0.0121951	N	N	N	Hypo
A1	1804141	1804240	0.512	0.581818	0.705882	0.568627	0.00900901	N	N	N	Hypo
A1	1816413	1816512	0.865385	0.9	0.833333	0.774194	0.0243902	N	N	N	Hypo
A1	1817213	1817312	1	0.948718	1	0.978261	0	N	N	N	Hypo
A1	1818113	1818212	0.90566	1	0.884615	0.96875	0	N	N	N	Hypo
A1	1818882	1818981	0.892857	0.90625	0.942308	0.727273	0.0123457	N	N	N	Hypo
A1	1821582	1821681	0.330275	0.544118	0.75	0.782609	0.853659	N	N	N	Hyper
A1	1822182	1822281	0.245614	0.296296	0	0.851852	0	N	N	Hyper	N
A1	1824582	1824681	0.918182	0.939394	0.238095	0.875	0.390244	N	Hypo	N	Hypo
A1	1826119	1826218	0.354167	0.948718	0.857143	0.872727	0	Hyper	Hyper	Hyper	N
A1	1828867	1828966	0.891892	0.926606	0.861702	0.927536	0	N	N	N	Hypo
A1	1830067	1830166	0.938776	0.863636	0.897959	1	0	N	N	N	Hypo
A1	1830167	1830266	0.6875	0.689655	0.868421	0.37037	0.0204082	N	N	N	Hypo
A1	1833367	1833466	0.547619	0.5	0	0.0869565	0	N	Hypo	N	Hypo
A1	1833467	1833566	0.611111	0.78	0.35	0.333333	0	N	N	N	Hypo
A1	1834667	1834766	0.818898	0.740741	0.808824	0.712329	0.00769231	N	N	N	Hypo
A1	1835367	1835466	0.521739	0.5	0.666667	0.48	0	N	N	N	Hypo
A1	1835567	1835666	0.928571	0.877551	0.777778	0.818182	0	N	N	N	Hypo
A1	1837486	1837585	0.825397	0.869565	0.847222	0.913043	0	N	N	N	Hypo
A1	1838661	1838760	0.597826	0.851852	0.88	0.545455	0	N	N	N	Hypo
A1	1838761	1838860	0.842105	0.73913	0.910448	0.92	0	N	N	N	Hypo
A1	1838861	1838960	0.864198	1	0.314286	0.910256	0	N	Hypo	N	Hypo
A1	1839361	1839460	0.5625	0.516129	0.56	0	0	N	N	Hypo	Hypo
A1	1839961	1840060	0.2	0	0.785714	0.457143	0.965217	N	Hyper	N	Hyper
A1	1841061	1841160	0.783784	0.758621	0.659574	0.583333	0	N	N	N	Hypo
A1	1841561	1841660	0.959677	0.888889	0.647059	0.758065	0.304348	N	N	N	Hypo
A1	1843461	1843560	0.757576	0.5	0.375	0.895833	0	N	N	N	Hypo
A1	1843561	1843660	0.68254	0.617647	0.475	0.853659	0	N	N	N	Hypo
A1	1843961	1844060	0.791667	0.555556	0.31746	0.829268	0	N	N	N	Hypo
A1	1844514	1844613	0.208333	0.3	0.813953	0.647059	0	N	Hyper	N	N
A1	1845461	1845560	0.797872	0.794118	0.818182	0.76087	0.0105263	N	N	N	Hypo
A1	1845705	1845804	0.891304	0.873418	0.981928	0.956044	0.280822	N	N	N	Hypo
A1	1847925	1848024	0.647059	0.545455	0.583333	0.05	0	N	N	Hypo	Hypo
A1	1848025	1848124	0.656	0.702128	0.541667	0.652174	0	N	N	N	Hypo
A1	1848325	1848424	0.734375	0.645833	0.827586	0.965517	0.0238095	N	N	N	Hypo
A1	1849525	1849624	0.89	0.625	0.782609	0.924528	0	N	N	N	Hypo
A1	1849605	1849704	0.75	0.657143	0.919355	0.72093	0	N	N	N	Hypo
A1	1850405	1850504	0.817204	0.95122	0.914894	0.962963	0	N	N	N	Hypo
A1	1850905	1851004	0.903226	0.871795	0.914894	0.926829	0	N	N	N	Hypo
A1	1851605	1851704	0.970588	0.869565	0.545455	0.44898	0.02	N	N	Hypo	Hypo
A1	1852105	1852204	0.726027	0.964286	0.97619	0.921053	0	N	N	N	Hypo
A1	1852305	1852404	0.620253	0.53125	0.234043	0.254237	0	N	N	N	Hypo
A1	1853205	1853304	0.942308	0.961538	0.83871	0.483871	0	N	N	N	Hypo
A1	1853705	1853804	0.954545	0.888889	1	0.953846	0.0135135	N	N	N	Hypo
A1	1853963	1854062	0.729167	0.583333	0.5	0.444444	0	N	N	N	Hypo
A1	1855005	1855104	0.855422	0.78125	0.516129	0.5	0.010989	N	N	N	Hypo
A1	1855505	1855604	0.595238	0.4	0	0	0	N	Hypo	Hypo	Hypo
A1	1855905	1855976	0.754717	0.878788	0	0	0	N	Hypo	Hypo	Hypo
A1	1857617	1857716	0.722222	0.741935	0.931034	0.95	0	N	N	N	Hypo
A1	1857820	1857919	0.865169	0.776119	0.866667	0.0666667	0.795181	N	N	Hypo	N
A1	1858217	1858316	0.928571	0.926829	0.857143	0.9375	0	N	N	N	Hypo
A1	1859017	1859116	0.916031	0.839506	0.944444	0.956204	0	N	N	N	Hypo
A1	1859317	1859416	0.890909	0.942857	0.923077	0.96	0.267857	N	N	N	Hypo
A1	1859517	1859616	0.932692	0.921569	0.966102	0.909091	0	N	N	N	Hypo
A1	1859617	1859716	0.785714	0.825	0.980392	0.894737	0	N	N	N	Hypo
A1	1860017	1860116	0.544118	0.366667	0.833333	0.657895	0.0185185	N	N	N	Hypo
A1	1860120	1860219	0.535714	0.583333	0	0.0238095	0	N	Hypo	Hypo	Hypo
A1	1860517	1860616	0.648649	0.607143	0.925926	1	0	N	N	N	Hypo
A1	1860617	1860716	0.627907	0.583333	0.814815	0.875	0	N	N	N	Hypo
A1	1861520	1861619	0.721311	0.307692	0	0.9	0	N	Hypo	N	Hypo
A1	1861720	1861819	0.519608	0.837209	0.529412	0.811594	0	N	N	N	Hypo
A1	1861820	1861919	0.854369	0.859155	0.862069	0.898734	0	N	N	N	Hypo
A1	1862120	1862219	0.946565	0.958904	0.60274	0.826087	0.0190476	N	N	N	Hypo
A1	1863050	1863149	0.614035	0.827586	0.44898	0.941176	0	N	N	N	Hypo
A1	1863150	1863249	0.707692	1	0.941176	0.918367	0	N	N	N	Hypo
A1	1863350	1863449	0.901961	0.914894	0.9	0.883333	0	N	N	N	Hypo
A1	1864050	1864149	0.876404	0.979167	0.821053	0.954545	0	N	N	N	Hypo
A1	1864150	1864249	0.973684	1	0.947368	0.95	0	N	N	N	Hypo
A1	1864250	1864349	0.903704	0.926829	0.929293	0.978261	0	N	N	N	Hypo
A1	1864550	1864649	0.92562	0.902174	0.717949	0.734375	0	N	N	N	Hypo
A1	1864850	1864949	0.772727	0.629032	0.652542	0.903226	0	N	N	N	Hypo
A1	1865350	1865449	0.67033	0.498294	0.261194	0.365546	0.00321543	N	N	N	Hypo
A1	1867299	1867398	0.876712	0.787879	0.967742	1	0	N	N	N	Hypo
A1	1867699	1867798	0.653061	0.703704	0.970588	0.512821	0	N	N	N	Hypo
A1	1869399	1869498	0.92233	0.717949	0.974359	0.903226	0	N	N	N	Hypo
A1	1870099	1870198	0.822086	0.877863	0	0.35443	0	N	Hypo	N	Hypo
A1	1873199	1873298	0.84	0.942857	0.75	0.921053	0	N	N	N	Hypo
A1	1873399	1873498	0.53125	0.565217	0.526316	0.525	0.015873	N	N	N	Hypo
A1	1873499	1873598	0.821429	0.807018	0.864865	0.690476	0	N	N	N	Hypo
A1	1873699	1873798	0.97	0.943396	0.734694	0.706897	0	N	N	N	Hypo
A1	1873999	1874098	0.975207	0.886792	0.726316	0.686747	0	N	N	N	Hypo
A1	1874099	1874198	0.977273	0.792453	0.746479	0.660714	0	N	N	N	Hypo
A1	1874199	1874298	0.745763	0.754386	0.975	1	0	N	N	N	Hypo
A1	1874299	1874398	0.71831	0.75641	0.849057	0.708333	0.128205	N	N	N	Hypo
A1	1875791	1875890	0.857143	0.75	0.843373	0.675676	0.304348	N	N	N	Hypo
A1	1883348	1883447	0.866667	0.934783	0.888889	0.921569	0	N	N	N	Hypo
A1	1884521	1884620	0.958333	0.9	0.923077	0.833333	0	N	N	N	Hypo
A1	1884621	1884720	0.893939	0.538462	0.944444	0.935065	0.298507	N	N	N	Hypo
A1	1886430	1886529	0.779221	0.411765	0.40625	0.678571	0.168831	N	N	N	Hypo
A1	1886530	1886629	0.94898	0.967742	0.66	0.585714	0	N	N	N	Hypo
A1	1886830	1886929	0.852941	0.923077	0.884615	0.870968	0	N	N	N	Hypo
A1	1886968	1887067	0.901734	0.728814	0.885057	0.916667	0	N	N	N	Hypo
A1	1887030	1887129	0.946667	0.755102	0.890411	0.671429	0.411111	N	N	N	Hypo
A1	1887068	1887167	0.933333	0.870968	0.790698	0.909091	0	N	N	N	Hypo
A1	1887130	1887229	1	0.87234	0.906977	0.925	0	N	N	N	Hypo
A1	1887568	1887667	0.830986	0.655172	0.4	0.68	0.174603	N	N	N	Hypo
A1	1888973	1889072	0.648855	0.507692	0.809783	0.559211	0.008	N	N	N	Hypo
A1	1889073	1889172	0.936986	0.931217	0.938838	0.910256	0.25641	N	N	N	Hypo
A1	1889173	1889272	0.96875	0.917647	0.927632	0.938272	0	N	N	N	Hypo
A1	1889568	1889667	0.301075	0.196078	0.826087	0.54386	0	N	Hyper	N	N
A1	1889573	1889672	0.916667	0.923077	0.962963	0.666667	0.0465116	N	N	N	Hypo
A1	1889673	1889772	0.96978	0.982759	0.943503	0.844037	0.0898876	N	N	N	Hypo
A1	1889873	1889972	0.906977	0.773333	0.939394	0.419355	0	N	N	N	Hypo
A1	1890068	1890167	0.653846	0.652174	0.783784	0.527778	0.076087	N	N	N	Hypo
A1	1890073	1890172	0.944649	0.717391	0.908451	0.238095	0	N	N	Hypo	Hypo
A1	1892259	1892358	0.568627	0	0.761905	0.0909091	0.0277778	Hypo	N	N	Hypo
A1	1892359	1892458	0.605505	0.230769	0.772727	0.0655738	0	N	N	Hypo	Hypo
A1	1893959	1894058	0.699029	0.694915	0.1	0.358974	0.016129	N	Hypo	N	Hypo
A1	1898121	1898220	0.931507	0.806452	0.609756	0.897959	0	N	N	N	Hypo
A1	1898421	1898520	0.709924	0.5625	0.913043	0.923077	0	N	N	N	Hypo
A1	1898521	1898620	0.921569	0.972222	0.925926	1	0	N	N	N	Hypo
A1	1898621	1898720	0.981481	0.923077	0.925926	0.964286	0.0227273	N	N	N	Hypo
A1	1899221	1899320	0.865385	0.956522	0.972222	0.969697	0.00925926	N	N	N	Hypo
A1	1900121	1900220	0.95	0.977273	0.352941	0.48	0.0135135	N	Hypo	N	Hypo
A1	1905800	1905899	0.869048	0.815789	0.310345	0.867925	0.847458	N	Hypo	N	N
A1	1906400	1906499	0.863636	1	0.567568	1	0.355263	N	N	N	Hypo
A1	1906700	1906799	0.915254	0.929825	0.880952	0.894737	0.314286	N	N	N	Hypo
A1	1906800	1906899	0.956989	0.88764	0.545455	0.983051	0.280488	N	N	N	Hypo
A1	1907925	1908024	0.95122	0.931034	0.870968	0.818182	0.44	N	N	N	Hypo
A1	1910825	1910924	0.983471	0.802469	0.953125	0.45122	0.425414	N	N	Hypo	Hypo
A1	1911425	1911524	1	0.703704	0.410256	0.928571	0	N	Hypo	N	Hypo
A1	1911525	1911624	0.765432	0.605263	0.961538	0.625	0	N	N	N	Hypo
A1	1911825	1911924	0.502732	0.50289	0.566929	0.54	0	N	N	N	Hypo
A1	1914524	1914623	0.377358	0.4	0.921053	0.930233	0	N	Hyper	Hyper	N
A1	1915424	1915523	0.733333	1	0.193548	0.5	0	N	Hypo	N	Hypo
A1	1915524	1915623	0.890909	0.909091	0.645161	0.857143	0	N	N	N	Hypo
A1	1915924	1916023	0.865169	0.933333	0.892308	0.963636	0	N	N	N	Hypo
A1	1918473	1918572	0.944444	0.878788	0.942308	0.933333	0.015873	N	N	N	Hypo
A1	1918873	1918972	0.6	0.616667	0.565217	0.693878	0.0123457	N	N	N	Hypo
A1	1919073	1919172	0.666667	0.72	0	0	0	N	Hypo	Hypo	Hypo
A1	1919773	1919872	1	0.933333	0.977778	0.943396	0.349398	N	N	N	Hypo
A1	1919873	1919972	0.918919	1	0.9375	0.944444	0.272727	N	N	N	Hypo
A1	1919973	1920072	0.75	0.862069	0.0681818	0	0.952381	N	Hypo	Hypo	N
A1	1920073	1920172	0.888889	0.941176	0.927083	0.985714	0	N	N	N	Hypo
A1	1920273	1920372	0.702703	0.5	0.574468	0.75	0	N	N	N	Hypo
A1	1920573	1920672	0.744186	0.758621	0.928571	0.84375	0.176471	N	N	N	Hypo
A1	1920673	1920772	0.929825	0.806452	0.897436	1	0.346154	N	N	N	Hypo
A1	1920873	1920972	0.825	0.896552	0.848101	0.895833	0.016129	N	N	N	Hypo
A1	1920973	1921072	0.878981	0.826087	0.613333	0.65	0.223404	N	N	N	Hypo
A1	1921073	1921172	0.816327	0.796296	0.952381	0.897959	0	N	N	N	Hypo
A1	1921273	1921372	0.601351	0.651376	0.700935	0.0113636	0.128378	N	N	Hypo	N
A1	1922187	1922286	0.688312	0.615385	0.136364	0.324324	0.53271	N	Hypo	N	N
A1	1924244	1924343	0	0	0.694915	0	0.630769	N	Hyper	N	Hyper
A1	1927587	1927651	0	0	0	0.0322581	0.87987	N	N	N	Hyper
A1	1930626	1930725	0.9625	0.918367	0.915493	0.866667	0	N	N	N	Hypo
A1	1930726	1930825	0.684211	0.851064	0.65	0.540541	0.047619	N	N	N	Hypo
A1	1931126	1931225	0.770492	0.906977	0.482143	0.537037	0	N	N	N	Hypo
A1	1932997	1933096	0.660714	0.642857	0.695652	0.564103	0	N	N	N	Hypo
A1	1933497	1933596	0.864407	0.797101	0.463158	0.439024	0	N	N	N	Hypo
A1	1933597	1933696	0.768116	0.729167	0.887097	0.9	0	N	N	N	Hypo
A1	1938197	1938296	0.746835	0.619048	0.741935	0.790698	0	N	N	N	Hypo
A1	1938897	1938996	0.924528	0.96875	0.5	0.769231	0	N	N	N	Hypo
A1	1938997	1939096	0.673469	0.702703	0.539823	0.5	0	N	N	N	Hypo
A1	1939297	1939396	0.586538	0.411765	0.376471	0.0178571	0	N	N	Hypo	Hypo
A1	1940873	1940972	0.893617	0.886957	0.908397	0.898649	0.161972	N	N	N	Hypo
A1	1941173	1941272	0.962025	0.911765	0.851064	0.651007	0.314917	N	N	N	Hypo
A1	1941297	1941396	0.892857	0.833333	0	0.47619	0.466667	N	Hypo	N	N
A1	1941397	1941496	0.928571	0.945946	0.941176	0.903226	0.0185185	N	N	N	Hypo
A1	1942097	1942196	0.909091	0.921569	0.928571	0.882353	0.02	N	N	N	Hypo
A1	1942197	1942296	0.919192	0.921053	0.983607	0.891892	0	N	N	N	Hypo
A1	1942297	1942396	0.9	0.774194	0.914286	0.612245	0	N	N	N	Hypo
A1	1942597	1942696	0.571429	0.45	0.916667	0.842105	0	N	N	N	Hypo
A1	1942973	1943072	0.961165	0.883333	0.537037	0.907407	0	N	N	N	Hypo
A1	1943173	1943272	0.96988	0.896907	0.927928	0.961538	0.42236	N	N	N	Hypo
A1	1943373	1943472	0.945205	0.843137	0.914634	0.733333	0.0283019	N	N	N	Hypo
A1	1943573	1943672	0.612245	0.428571	0.9375	0.511628	0.0327869	N	N	N	Hypo
A1	1944373	1944472	0.978947	0.676471	0.826087	0.602941	0	N	N	N	Hypo
A1	1945573	1945672	0.23913	0	0.807692	0	0.887097	N	Hyper	N	Hyper
A1	1946973	1947072	0.952055	0.946154	0.898438	0.950413	0.426901	N	N	N	Hypo
A1	1947090	1947189	0.592593	0.75	0.647059	0.740741	0	N	N	N	Hypo
A1	1947190	1947289	0.819444	0.772727	0.963415	0.981481	0.266667	N	N	N	Hypo
A1	1950173	1950272	0.873239	0.97561	0.851852	0.789474	0.315789	N	N	N	Hypo
A1	1950820	1950919	0.94382	0.97561	0.829787	0.878788	0	N	N	N	Hypo
A1	1951020	1951119	0.732143	0.8	0.181818	0.454545	0	N	Hypo	N	Hypo
A1	1951120	1951219	0.941176	0.911765	0	0	0	N	Hypo	Hypo	Hypo
A1	1951173	1951272	0.684211	0.512821	0.930233	0.5	0.181818	N	N	N	Hypo
A1	1958020	1958119	0.913043	0.954545	0.774194	1	0	N	N	N	Hypo
A1	1958720	1958819	0.763158	0.5	0.44	0.516129	0	N	N	N	Hypo
A1	1958920	1959019	0.96	0.888889	0.924528	0.766667	0.428571	N	N	N	Hypo
A1	1959120	1959219	0.916667	0.652174	0.7	0.978723	0	N	N	N	Hypo
A1	1959220	1959319	0.914894	0.9	0.452381	0.510638	0	N	N	N	Hypo
A1	1966132	1966231	0.973822	0.957143	0.952756	0.935897	0.448485	N	N	N	Hypo
A1	1966432	1966531	0.915709	0.866972	0.866197	0.821192	0.10084	N	N	N	Hypo
A1	1966832	1966931	0.905263	0.875	0.909091	0.818182	0.00980392	N	N	N	Hypo
A1	1970236	1970335	0.516667	0.390071	0.85514	0	0	N	N	Hypo	Hypo
A1	1974107	1974206	0.00990099	0	0	0	0.657534	N	N	N	Hyper
A1	1974981	1975080	0.853333	0.5	0.95	0.890625	0	N	N	N	Hypo
A1	1975381	1975480	0.914286	0.844262	0.738318	0.568627	0	N	N	N	Hypo
A1	1975481	1975580	0.714286	0.487179	0.896552	0.921053	0	N	N	N	Hypo
A1	1980267	1980366	0.604167	0.738095	0.226667	0.162162	0	N	N	N	Hypo
A1	1981064	1981163	0.944444	0.953333	0.969325	0.652778	0	N	N	N	Hypo
A1	1982338	1982437	0.914286	0.929204	0.451613	0.873239	0	N	N	N	Hypo
A1	1982438	1982537	0.921875	0.97561	0.347826	0.9	0	N	Hypo	N	Hypo
A1	1984338	1984437	0.836735	0.809524	0.761905	0.894737	0	N	N	N	Hypo
A1	1985438	1985537	0.960699	0.868966	0.872727	0.5	0	N	N	N	Hypo
A1	1986689	1986788	0.755274	0.648649	0.692308	0.75969	0.0233918	N	N	N	Hypo
A1	1986989	1987088	0.868613	0.909091	0.784946	0.787879	0.0357143	N	N	N	Hypo
A1	1987089	1987188	0.810976	0.865385	0.537037	0.274194	0	N	N	Hypo	Hypo
A1	1989044	1989143	0.0748299	0.012987	0.677419	0.32	0.318471	N	Hyper	N	N
A1	1989144	1989243	0.0793651	0	0.622642	0	0.354839	N	Hyper	N	N
A1	1990580	1990679	0.723164	0.779817	0.0567376	0.196262	0.538043	N	Hypo	Hypo	N
A1	1991856	1991955	0.588235	0.354167	0.367816	0.0740741	0	N	N	Hypo	Hypo
A1	1992556	1992655	0.150685	0.226415	0	0.833333	0	N	N	Hyper	N
A1	1992680	1992779	0.784946	0.776786	0.283784	0.644531	0.208191	N	Hypo	N	Hypo
A1	1994035	1994134	0.777778	0.898551	0.0384615	0.717647	0	N	Hypo	N	Hypo
A1	1994135	1994234	0.690909	0.416667	0	0.448276	0	N	Hypo	N	Hypo
A1	1994735	1994834	0.966667	0.944444	0.422222	0.980392	0.918182	N	Hypo	N	N
A1	1995035	1995134	0.577778	0.777778	0.288889	0.435897	0	N	N	N	Hypo
A1	1997033	1997132	0.761194	0.655172	0.688889	0.633333	0	N	N	N	Hypo
A1	1997433	1997532	0.930233	0.821429	1	0.965517	0	N	N	N	Hypo
A1	1997533	1997632	0.828571	0.785714	0.326087	0.826923	0.346939	N	Hypo	N	N
A1	1997676	1997775	0.164706	0.257143	0.758065	0.686275	0.54321	N	Hyper	Hyper	N
A1	1998233	1998332	0.868421	0.914286	0.973684	0.84375	0.0169492	N	N	N	Hypo
A1	1998333	1998432	0.788732	0.923077	0.55	0.875	0	N	N	N	Hypo
A1	1998776	1998875	0.92623	0.962025	0.622642	0.962963	0.027027	N	N	N	Hypo
A1	1999276	1999375	0.931507	0.939394	1	0.973684	0.354167	N	N	N	Hypo
A1	2001036	2001135	0.866071	0.875	0.820896	0.782609	0	N	N	N	Hypo
A1	2001611	2001710	0.94186	0.9625	0.935484	0.939394	0.0217391	N	N	N	Hypo
A1	2002411	2002510	0.882353	0.942857	0.946667	0.571429	0.333333	N	N	N	Hypo
A1	2002911	2003010	0.920635	0.931818	0.931034	0.939394	0	N	N	N	Hypo
A1	2003036	2003135	0.922897	0.938776	0.946565	0.935065	0.378571	N	N	N	Hypo
A1	2003111	2003210	0.911111	0.928571	0.965517	1	0.0625	N	N	N	Hypo
A1	2003311	2003410	0.917808	0.866667	0.836364	0.947368	0	N	N	N	Hypo
A1	2004164	2004263	0.609023	0.569767	0.285714	0.164179	0	N	N	N	Hypo
A1	2008551	2008650	0.873239	0.9375	0.581395	0.925926	0	N	N	N	Hypo
A1	2009051	2009150	0.854167	0.891892	0.970588	0.909091	0	N	N	N	Hypo
A1	2009151	2009250	0.893617	0.862069	0.868421	0.933333	0	N	N	N	Hypo
A1	2009451	2009550	0.727273	0.627119	0.744186	0.82	0	N	N	N	Hypo
A1	2011951	2012050	1	0.789474	0.809524	0.864865	0	N	N	N	Hypo
A1	2012051	2012150	0.881356	0.870968	0.902439	0.886792	0	N	N	N	Hypo
A1	2012351	2012450	0.829545	0.891892	0.771429	0.868421	0	N	N	N	Hypo
A1	2012518	2012617	0.9	0.931624	0.96124	0.652174	0	N	N	N	Hypo
A1	2019900	2019999	0.145455	0.133333	0.515152	0.9375	0	N	N	Hyper	N
A1	2020200	2020299	0.638298	0.421053	0.4	0.5	0	N	N	N	Hypo
A1	2021100	2021199	0.990099	0.97561	0.804348	0.903846	0.325	N	N	N	Hypo
A1	2021700	2021799	0.916667	0.816568	0.360465	0.934911	0.404255	N	Hypo	N	Hypo
A1	2022200	2022299	0.970297	0.895833	0.910714	1	0	N	N	N	Hypo
A1	2022300	2022399	0.983871	1	0.878049	1	0	N	N	N	Hypo
A1	2022400	2022499	0.952381	0.911765	0.85	0.842105	0.0243902	N	N	N	Hypo
A1	2022600	2022699	0.590909	0.545455	0.45	0.625	0	N	N	N	Hypo
A1	2022700	2022799	0.987805	0.969231	0.955224	1	0.0117647	N	N	N	Hypo
A1	2022800	2022899	0.596491	0.6875	0.62963	0.445652	0	N	N	N	Hypo
A1	2024300	2024399	0.956679	0.925466	0.9	0.950549	0.272321	N	N	N	Hypo
A1	2024500	2024599	0.656489	0.472222	0.592105	0.390909	0.017094	N	N	N	Hypo
A1	2025600	2025699	0.266667	0.2	0.647059	0.769231	0	N	N	Hyper	N
A1	2026800	2026899	0.849462	0.872727	0.263158	0.606061	0.504854	N	Hypo	N	N
A1	2029704	2029803	0.7	0.548387	0.865385	0.555556	0	N	N	N	Hypo
A1	2030000	2030099	0.840426	0.794521	0.857143	0.872727	0.0246914	N	N	N	Hypo
A1	2031804	2031903	0.914286	0.784314	0.867925	0.75	0	N	N	N	Hypo
A1	2032304	2032403	0.788235	0.701754	0.440678	0.683333	0.039604	N	N	N	Hypo
A1	2032504	2032603	0.185714	0.125	0.6875	0.015873	0.016	N	Hyper	N	N
A1	2033100	2033199	0.796748	0.77551	0.892086	0.947368	0.00925926	N	N	N	Hypo
A1	2035844	2035943	0.913907	0.91958	0.935185	0.948571	0	N	N	N	Hypo
A1	2035944	2036043	0.964	0.913706	0.965174	0.898148	0.00862069	N	N	N	Hypo
A1	2036044	2036143	0.919283	0.965278	0.977273	0.930233	0.0128205	N	N	N	Hypo
A1	2036144	2036243	0.97551	0.974843	0.979798	1	0	N	N	N	Hypo
A1	2036244	2036343	0.954955	0.960784	0.924731	0.933333	0.0357143	N	N	N	Hypo
A1	2036344	2036443	0.946237	0.931429	0.949153	0.923077	0.0526316	N	N	N	Hypo
A1	2036444	2036543	0.98806	0.960432	0.967871	0.993464	0.032	N	N	N	Hypo
A1	2036544	2036643	0.95858	0.969072	0.952381	0.969325	0.0166667	N	N	N	Hypo
A1	2036644	2036743	0.976923	0.938053	0.950617	0.926471	0.0277778	N	N	N	Hypo
A1	2036744	2036843	0.808219	0.956204	0.958333	0.917808	0	N	N	N	Hypo
A1	2036844	2036943	0.736842	0.882979	0.957447	0.868421	0.0138889	N	N	N	Hypo
A1	2040283	2040382	0.693227	0.555556	0.903614	0.737931	0	N	N	N	Hypo
A1	2040383	2040482	0.664	0.659483	0.945122	0.89313	0.00961538	N	N	N	Hypo
A1	2045218	2045317	0	0.0188679	0.875	0.916667	0	N	Hyper	Hyper	N
A1	2045418	2045517	0.283582	0.203704	0.897959	0.730159	0	N	Hyper	N	N
A1	2046918	2047017	0.90625	0.961538	0.972477	0.935345	0.387435	N	N	N	Hypo
A1	2047351	2047450	0	0	0.714286	0.0232558	0.892216	N	Hyper	N	Hyper
A1	2047451	2047550	0.116883	0	0.865854	0.0232558	0.952055	N	Hyper	N	Hyper
A1	2048551	2048650	0.990826	0.969697	0.979592	0.9	0.403727	N	N	N	Hypo
A1	2049151	2049250	0.945946	0.918367	0.925926	0.939394	0.0120482	N	N	N	Hypo
A1	2050051	2050150	0.934673	0.888889	0.900552	0.838095	0.223256	N	N	N	Hypo
A1	2050451	2050550	0.666667	0.373134	0.441558	0.203125	0	N	N	N	Hypo
A1	2052319	2052418	0	0	0	0	0.920489	N	N	N	Hyper
A1	2056519	2056618	0.790123	0.617021	0.666667	0.603448	0	N	N	N	Hypo
A1	2059519	2059618	0.883721	0.871287	0.907692	0.960784	0.0128205	N	N	N	Hypo
A1	2061819	2061918	0.72	0.933333	0.789474	0.648936	0	N	N	N	Hypo
A1	2061919	2062018	0.776786	0.791667	0.73913	0.855263	0	N	N	N	Hypo
A1	2086475	2086574	0.942623	0.884615	0.9	0.928571	0	N	N	N	Hypo
A1	2091929	2092028	0.818182	0.7875	0.921739	0.912281	0.0102041	N	N	N	Hypo
A1	2094059	2094158	0.911392	0.918919	0.888889	0.921053	0	N	N	N	Hypo
A1	2094359	2094458	0.971831	0.955882	0.957447	1	0.126984	N	N	N	Hypo
A1	2113113	2113212	0.604651	0.392857	0.818182	0.76	0	N	N	N	Hypo
A1	2113783	2113882	0.827586	0.666667	0.6	0.258065	0	N	N	Hypo	Hypo
A1	2113883	2113982	0.777778	0.694118	0.855072	0.0384615	0.0169492	N	N	Hypo	Hypo
A1	2114083	2114182	0.830357	0.827338	0.967742	0.742424	0.190476	N	N	N	Hypo
A1	2114613	2114712	0.542857	0.612613	0	0	0.0138889	N	Hypo	Hypo	Hypo
A1	2116483	2116582	0.931034	0.903226	0.631579	0	0.0481928	N	N	Hypo	Hypo
A1	2116583	2116682	0.935484	0.867647	0.267442	0	0.0659341	N	Hypo	Hypo	Hypo
A1	2117113	2117212	0.90625	0.793103	0.95	0.975	0.0377358	N	N	N	Hypo
A1	2117213	2117312	0.966102	0.912281	1	0.967742	0.0196078	N	N	N	Hypo
A1	2117788	2117887	0.864516	0.826087	0.88	1	0	N	N	N	Hypo
A1	2117888	2117987	0.940397	0.764331	0.674419	0.5	0.211765	N	N	N	Hypo
A1	2117988	2118087	0.770492	0.733333	0.47619	0.5	0	N	N	N	Hypo
A1	2118388	2118487	0.747368	0.619048	1	0.8	0	N	N	N	Hypo
A1	2119688	2119787	0.921283	0.912844	0.96875	0.938053	0.202381	N	N	N	Hypo
A1	2120703	2120802	0.1	0.0215054	0.814286	0.0384615	0.0070922	N	Hyper	N	N
A1	2120988	2121087	0.938462	0.963636	0.875	1	0	N	N	N	Hypo
A1	2121288	2121387	0.97619	0.957143	1	0.916667	0	N	N	N	Hypo
A1	2121788	2121887	0.963235	0.903846	0.802817	0.96875	0.34127	N	N	N	Hypo
A1	2121888	2121987	0.769912	0.601266	0.951923	0.945783	0.246914	N	N	N	Hypo
A1	2121988	2122087	0.467249	0.318681	0.954545	0.96124	0.984496	N	N	N	Hyper
A1	2122388	2122487	0.929577	0.931707	0.967033	0.981818	0.0283019	N	N	N	Hypo
A1	2122888	2122987	0.875556	0.915385	0.917647	0.916667	0	N	N	N	Hypo
A1	2122988	2123087	0.64881	0.686441	0.543478	0	0	N	N	Hypo	Hypo
A1	2124177	2124276	0.820652	0.872093	0.482143	0.433071	0.0168067	N	N	N	Hypo
A1	2124277	2124376	0.824176	0.764286	0.544118	0.781818	0.00862069	N	N	N	Hypo
A1	2124577	2124676	0.925926	0.719101	0.514286	0.776	0	N	N	N	Hypo
A1	2125077	2125176	0.642512	0.542056	0.828283	0.724771	0.0258065	N	N	N	Hypo
A1	2125477	2125576	0.824561	0.733333	0.451613	0	0	N	N	Hypo	Hypo
A1	2125788	2125887	0.970297	1	0.981132	0.894737	0	N	N	N	Hypo
A1	2128588	2128687	0.509804	0.285714	0.378378	0	0	N	N	Hypo	Hypo
A1	2129560	2129659	1	1	0.962963	0.84	0	N	N	N	Hypo
A1	2131455	2131554	0.981818	0.7	0.230769	0.914894	0	N	Hypo	N	Hypo
A1	2131655	2131754	0.536585	0.419355	0.944444	0.941176	0	N	N	N	Hypo
A1	2131855	2131954	0.181818	0.25	0.461538	0.795455	0	N	N	Hyper	N
A1	2135064	2135163	0.796296	0.84375	0.791667	0.641026	0	N	N	N	Hypo
A1	2137396	2137495	0.928571	0.911765	0.948718	0.921053	0	N	N	N	Hypo
A1	2137496	2137595	0.895833	0.735294	0.918919	0.517241	0	N	N	N	Hypo
A1	2137705	2137804	0.704918	0.56	0.761905	0.538462	0.0547945	N	N	N	Hypo
A1	2138396	2138495	0.526316	0.666667	0.242424	0.375	0	N	N	N	Hypo
A1	2138405	2138504	0.867347	0.721311	0.46875	0.734043	0.362416	N	N	N	Hypo
A1	2141505	2141604	0.5	0.526316	0.227273	0.722222	0	N	N	N	Hypo
A1	2141705	2141804	0.693431	0.6875	0	0.543478	0.0617284	N	Hypo	N	Hypo
A1	2147217	2147316	0.72549	0.625	0	0	0	N	Hypo	Hypo	Hypo
A1	2147317	2147416	0.938462	0.904762	0.846154	0.5	0	N	N	N	Hypo
A1	2147417	2147516	0.843137	0.836066	0.938776	0.90566	0	N	N	N	Hypo
A1	2147617	2147716	0.613861	0.454545	0.628571	0.742857	0.0166667	N	N	N	Hypo
A1	2148117	2148216	0.945455	0.902913	0.970588	0.907407	0.379032	N	N	N	Hypo
A1	2148317	2148416	0.97561	0.944444	0.957447	1	0.031746	N	N	N	Hypo
A1	2148417	2148516	0.976562	0.982759	0.982456	1	0.438356	N	N	N	Hypo
A1	2150017	2150116	0.724638	0.745763	0.55814	0.609756	0	N	N	N	Hypo
A1	2151185	2151284	0.617188	0.546875	0.62963	0.537313	0	N	N	N	Hypo
A1	2152781	2152880	0.708333	0.8	0.595238	0.321429	0	N	N	N	Hypo
A1	2152881	2152980	0.934783	0.973684	0.94	1	0	N	N	N	Hypo
A1	2152981	2153080	0.921053	0.830508	0.958333	0.958904	0	N	N	N	Hypo
[truncated: 93,312 more rows]

## Sheet: CHG DMR
Source Data Extended Data Fig. 10
CHG differential methylation regions (DMRs) between allotetraploids vs. respective diploids
chr	start	end	Aar/Ath	F1	733	738	Asu	F1 vs. Aar/Ath	733 vs. Aar/Ath	738 vs. Aar/Ath	Asu vs. Aar/Ath
A1	28997	29096	0.924765	0.844156	0.763158	0.666667	0.411215	N	N	N	Hypo
A1	29197	29296	0.834428	0.675889	0.625	0.6	0.366667	N	N	N	Hypo
A1	29397	29496	0.814208	0.722222	0.666667	0.5	0.647059	N	N	Hypo	N
A1	29697	29796	0.795053	0.635802	0.321101	0.418033	0.240642	N	Hypo	Hypo	Hypo
A1	35596	35695	0.304762	0.414286	0.016129	0	0	N	N	Hypo	Hypo
A1	35696	35795	0.413223	0.62069	0	0	0	N	Hypo	Hypo	Hypo
A1	35796	35895	0.414815	0.619048	0	0	0	N	Hypo	Hypo	Hypo
A1	149531	149630	0.3	0.145833	0	0	0.010989	N	Hypo	Hypo	N
A1	149631	149730	0.32	0.325581	0	0	0	N	Hypo	Hypo	Hypo
A1	149731	149830	0.313433	0.272727	0.26087	0	0	N	N	Hypo	Hypo
A1	149831	149930	0.395833	0.272727	0.21875	0	0	N	N	Hypo	Hypo
A1	149931	150030	0.355263	0.125	0.075	0.0294118	0	N	N	Hypo	Hypo
A1	290585	290684	0.715385	0.382716	0.0196078	0	0.687898	Hypo	Hypo	Hypo	N
A1	290685	290784	0.706364	0.512605	0.0490798	0	0.42585	N	Hypo	Hypo	N
A1	290785	290884	0.616633	0.513228	0.0769231	0	0.42623	N	Hypo	Hypo	N
A1	290885	290984	0.563919	0.473193	0.0322581	0.025974	0.314367	N	Hypo	Hypo	N
A1	290985	291084	0.789417	0.673307	0.0357143	0.0285714	0.451204	N	Hypo	Hypo	Hypo
A1	291085	291184	0.675406	0.581454	0	0.0481928	0.484252	N	Hypo	Hypo	N
A1	291185	291284	0.354167	0.189474	0	0	0.302789	N	Hypo	Hypo	N
A1	291285	291384	0.556845	0.415929	0	0	0.252155	N	Hypo	Hypo	Hypo
A1	291385	291484	0.603383	0.392593	0.0655172	0.05	0.419111	N	Hypo	Hypo	N
A1	291485	291584	0.518207	0.322674	0.0596026	0.0497738	0.409589	N	Hypo	Hypo	N
A1	341271	341370	0.482353	0.603774	0.700935	0	0.0121951	N	N	Hypo	Hypo
A1	341371	341470	0.23	0.303571	0.586538	0	0	N	Hyper	N	N
A1	341571	341670	0.244186	0.142857	0.680203	0.0222222	0.00826446	N	Hyper	N	N
A1	341671	341770	0.283951	0.428571	0.733728	0.0294118	0.0120482	N	Hyper	N	N
A1	341771	341870	0.0238095	0.0963855	0.546875	0	0.00719424	N	Hyper	N	N
A1	341871	341970	0.0241935	0.0847458	0.508671	0	0.00671141	N	Hyper	N	N
A1	430635	430734	0.588889	0.0898876	0.0384615	0.0120482	0	Hypo	Hypo	Hypo	Hypo
A1	430735	430834	0.540984	0.0972222	0.0169492	0	0	Hypo	Hypo	Hypo	Hypo
A1	463775	463874	0.422222	0	0	0.318182	0	Hypo	Hypo	N	Hypo
A1	480361	480460	0.0566038	0.543478	0	0	0	Hyper	N	N	N
A1	534000	534099	0.513043	0	0	0.00735294	0.00320513	Hypo	Hypo	Hypo	Hypo
A1	534100	534199	0.423503	0.00389105	0.00514139	0.0199005	0.00364964	Hypo	Hypo	Hypo	Hypo
A1	534200	534299	0.384615	0	0	0.0166667	0	Hypo	Hypo	Hypo	Hypo
A1	534300	534399	0.376238	0	0	0	0.0153846	Hypo	Hypo	Hypo	Hypo
A1	534700	534799	0.305882	0.0701754	0	0	0.00970874	N	Hypo	Hypo	N
A1	647691	647790	0	0	0	0.0153846	0.687898	N	N	N	Hyper
A1	647891	647990	0.0666667	0.0344828	0	0.0465116	0.412698	N	N	N	Hyper
A1	647991	648090	0	0	0	0.0190476	0.345638	N	N	N	Hyper
A1	648091	648190	0.00539084	0	0	0.0117302	0.411693	N	N	N	Hyper
A1	648491	648590	0	0	0	0.0235294	0.494949	N	N	N	Hyper
A1	648591	648641	0	0	0	0	0.722359	N	N	N	Hyper
A1	723711	723810	0.046875	0.44	0	0.0188679	0	Hyper	N	N	N
A1	744661	744760	0.00840336	0	0.416667	0	0.00813008	N	Hyper	N	N
A1	818312	818411	0.540984	0.323944	0.0232558	0.0857143	0	N	Hypo	Hypo	Hypo
A1	818412	818511	0.629371	0.277778	0	0.342105	0.0487805	Hypo	Hypo	N	Hypo
A1	818512	818611	0.483444	0.333333	0.102564	0.133333	0	N	Hypo	Hypo	Hypo
A1	818612	818711	0.74538	0.654008	0.231884	0.429268	0.0165746	N	Hypo	Hypo	Hypo
A1	818812	818911	0.708333	0.747748	0.296296	0.566434	0.0461538	N	Hypo	N	Hypo
A1	818912	819011	0.751634	0.628319	0.0294118	0.518072	0	N	Hypo	N	Hypo
A1	819012	819111	0.85103	0.852601	0.247788	0.614525	0.210046	N	Hypo	N	Hypo
A1	819212	819311	0.630252	0.555556	0.0227273	0.3	0.0535714	N	Hypo	Hypo	Hypo
A1	819312	819411	0.666667	0.561798	0	0.123288	0	N	Hypo	Hypo	Hypo
A1	819512	819611	0.385593	0.0714286	0	0.0151515	0.00793651	Hypo	Hypo	Hypo	Hypo
A1	819612	819711	0.458904	0.358209	0	0	0	N	Hypo	Hypo	Hypo
A1	819712	819811	0.390476	0.0357143	0	0	0	Hypo	Hypo	Hypo	Hypo
A1	847552	847651	0.148936	0.0238095	0.0227273	0.859649	0.0133333	N	N	Hyper	N
A1	847652	847751	0.105263	0	0	0.845455	0	N	N	Hyper	N
A1	848052	848151	0.279661	0.102941	0	0.749311	0	N	N	Hyper	N
A1	848552	848651	0	0.0681818	0.0277778	0.79235	0	N	N	Hyper	N
A1	881600	881699	0.52	0.385093	0.0273973	0.0357143	0.139535	N	Hypo	Hypo	Hypo
A1	882300	882399	0.418605	0.835443	0	0.0526316	0.454545	Hyper	Hypo	N	N
A1	882400	882499	0.708333	0.61157	0.028169	0.038961	0.128492	N	Hypo	Hypo	Hypo
A1	882600	882699	0.744186	0.761644	0	0.0666667	0.484733	N	Hypo	Hypo	N
A1	882700	882799	0.676301	0.709091	0	0.0243902	0.208	N	Hypo	Hypo	Hypo
A1	882800	882899	0.688	0.659722	0.0666667	0	0.3	N	Hypo	Hypo	Hypo
A1	883000	883099	0.851852	0.865672	0	0	0.438356	N	Hypo	Hypo	Hypo
A1	883171	883270	0.713043	0.712871	0	0.0384615	0.37	N	Hypo	Hypo	Hypo
A1	883271	883370	0.726937	0.62	0	0.0204082	0.0657895	N	Hypo	Hypo	Hypo
A1	883471	883570	0.425234	0.440594	0	0.0454545	0.0647482	N	Hypo	Hypo	Hypo
A1	883571	883670	0.658537	0.77686	0	0	0.0235294	N	Hypo	Hypo	Hypo
A1	988497	988596	0	0.45	0	0	0.0151515	Hyper	N	N	N
A1	1034653	1034752	0.4	0	0	0.404762	0.0384615	Hypo	Hypo	N	Hypo
A1	1150566	1150665	0.739683	0.821739	0.624309	0.03125	0.00787402	N	N	Hypo	Hypo
A1	1150766	1150865	0.73743	0.769231	0.660377	0.02	0	N	N	Hypo	Hypo
A1	1151066	1151165	0.55	0.486111	0.355769	0.1875	0	N	N	Hypo	Hypo
A1	1151166	1151265	0.633401	0.536017	0.375959	0.404255	0	N	N	N	Hypo
A1	1151266	1151365	0.636364	0.70073	0.564103	0.271186	0	N	N	Hypo	Hypo
A1	1151366	1151465	0.693642	0.655647	0.458937	0.497561	0	N	N	N	Hypo
A1	1292571	1292670	0.361842	0.0238095	0	0	0	Hypo	Hypo	Hypo	Hypo
A1	1328909	1329008	0.769231	0.9375	0.0416667	0.0625	0.128713	N	Hypo	Hypo	Hypo
A1	1334143	1334242	0.566372	0.242991	0.134752	0.19802	0.425982	Hypo	Hypo	Hypo	N
A1	1337718	1337817	0.52	0.521739	0.405405	0	0	N	N	Hypo	Hypo
A1	1338676	1338775	0.698113	0.563725	0.516484	0.371429	0.222973	N	N	Hypo	Hypo
A1	1338776	1338875	0.509091	0.378641	0.45	0.0851064	0.0918367	N	N	Hypo	Hypo
A1	1461913	1462012	0.413462	0.372549	0.481013	0.430556	0.015625	N	N	N	Hypo
A1	1467829	1467928	0.457627	0.651163	0	0.04	0	N	Hypo	Hypo	Hypo
A1	1467929	1468028	0.428571	0.454545	0	0	0.0208333	N	Hypo	Hypo	Hypo
A1	1468029	1468128	0.626866	0.660377	0.030303	0	0.0172414	N	Hypo	Hypo	Hypo
A1	1468329	1468428	0.51417	0.351351	0	0.00719424	0.00471698	N	Hypo	Hypo	Hypo
A1	1605510	1605609	0.694581	0.588889	0.176471	0.309091	0.0434783	N	Hypo	Hypo	Hypo
A1	1605610	1605709	0.843537	0.767956	0.273504	0.523179	0.0291262	N	Hypo	Hypo	Hypo
A1	1605710	1605809	0.820225	0.696429	0.556604	0.660606	0	N	N	N	Hypo
A1	1605810	1605909	0.789916	0.75625	0.515789	0.683453	0.00970874	N	N	N	Hypo
A1	1606010	1606109	0.852713	0.809524	0.336449	0.567901	0.00628931	N	Hypo	N	Hypo
A1	1656839	1656938	0.602564	0	0	0.0227273	0	Hypo	Hypo	Hypo	Hypo
A1	1657239	1657338	0.698795	0.175	0	0	0	Hypo	Hypo	Hypo	Hypo
A1	1657339	1657438	0.54717	0.0625	0	0	0	Hypo	Hypo	Hypo	Hypo
A1	1657439	1657538	0.593301	0	0	0	0.0194175	Hypo	Hypo	Hypo	Hypo
A1	1657639	1657738	0.608209	0	0	0.0348837	0	Hypo	Hypo	Hypo	Hypo
A1	1657839	1657938	0.572519	0	0.015625	0.0526316	0.0277778	Hypo	Hypo	Hypo	Hypo
A1	1658039	1658138	0.336585	0	0	0	0	Hypo	Hypo	Hypo	Hypo
A1	1843161	1843260	0.309091	0.0416667	0	0.0181818	0.0192308	N	Hypo	N	N
A1	1843261	1843360	0.582278	0.0291262	0.016129	0.00724638	0	Hypo	Hypo	Hypo	Hypo
A1	1843361	1843460	0.567164	0.03125	0.030303	0.0208333	0	Hypo	Hypo	Hypo	Hypo
A1	1843461	1843560	0.370732	0.0518519	0	0.00719424	0.0136986	Hypo	Hypo	Hypo	Hypo
A1	1843561	1843660	0.550725	0.0117647	0	0	0	Hypo	Hypo	Hypo	Hypo
A1	1889173	1889272	0.860104	0.72	0.794366	0.644068	0.00609756	N	N	N	Hypo
A1	1889273	1889372	0.733333	0.780172	0.502604	0.674641	0	N	N	N	Hypo
A1	1889373	1889472	0.839623	0.791946	0.693023	0.496183	0	N	N	Hypo	Hypo
A1	1889473	1889572	0.860759	0.916667	0.512605	0.523256	0	N	Hypo	Hypo	Hypo
A1	1889673	1889772	0.768293	0.6	0.428571	0.173077	0.0925926	N	Hypo	Hypo	Hypo
A1	1889773	1889872	0.914062	0.806122	0.475728	0.283019	0.0289855	N	Hypo	Hypo	Hypo
A1	1890073	1890172	0.716981	0.255814	0.689189	0.047619	0	Hypo	N	Hypo	Hypo
A1	1890273	1890372	0.575758	0	0.5	0.0416667	0	Hypo	N	Hypo	Hypo
A1	1982338	1982437	0.768939	0.672222	0.0232558	0.536364	0	N	Hypo	N	Hypo
A1	1982438	1982537	0.935897	0.847826	0.206897	0.698413	0.0222222	N	Hypo	N	Hypo
A1	1992356	1992455	0.306667	0.341463	0.0140845	0.327103	0.00552486	N	N	N	Hypo
A1	2035944	2036043	0.724138	0.838323	0.822086	0.481928	0.0104167	N	N	N	Hypo
A1	2036044	2036143	0.784314	0.783626	0.848341	0.571429	0	N	N	N	Hypo
A1	2036144	2036243	0.708098	0.748466	0.733813	0.45625	0	N	N	N	Hypo
A1	2036244	2036343	0.64539	0.727273	0.723577	0.591837	0.0166667	N	N	N	Hypo
A1	2036444	2036543	0.551331	0.664975	0.627778	0.448819	0.010101	N	N	N	Hypo
A1	2036544	2036643	0.531317	0.586288	0.422925	0.230769	0.0060241	N	N	Hypo	Hypo
A1	2036844	2036943	0.43299	0.552632	0.483051	0.232558	0.008	N	N	N	Hypo
A1	2052319	2052418	0	0	0	0.0212766	0.798	N	N	N	Hyper
A1	2116583	2116682	0.870445	0.829268	0.0125	0	0.0229885	N	Hypo	Hypo	Hypo
A1	2150785	2150884	0.489796	0.416667	0.0416667	0	0	N	Hypo	Hypo	Hypo
A1	2164711	2164810	0.60479	0.653846	0.261538	0.373913	0.0150376	N	Hypo	N	Hypo
A1	2182444	2182543	0.0185185	0.53125	0	0	0	Hyper	N	N	N
A1	2182544	2182643	0	0.433962	0	0.030303	0	Hyper	N	N	N
A1	2182844	2182943	0.00900901	0.340659	0	0.0384615	0.00943396	Hyper	N	N	N
A1	2247529	2247628	0.78437	0.673267	0.597701	0.630952	0.442786	N	N	N	Hypo
A1	2255435	2255534	0.908475	0.895161	0.872642	0.346774	0.658824	N	N	Hypo	N
A1	2255807	2255906	0.68	0.606667	0.526786	0.301587	0.58042	N	N	Hypo	N
A1	2255907	2256006	0.822134	0.886364	0.808917	0.445783	0.346774	N	N	Hypo	Hypo
A1	2256007	2256106	0.792176	0.779468	0.73301	0.47541	0.785933	N	N	Hypo	N
A1	2256307	2256406	0.898182	0.815166	0.733871	0.0338983	0.336245	N	N	Hypo	Hypo
A1	2256607	2256706	0.725118	0.623188	0.329787	0	0.104478	N	Hypo	Hypo	Hypo
A1	2256707	2256806	0.696594	0.664894	0.364238	0.0125	0.20197	N	Hypo	Hypo	Hypo
A1	2256807	2256906	0.909091	0.828947	0.580645	0.108108	0.162162	N	Hypo	Hypo	Hypo
A1	2257107	2257206	0.732143	0.727273	0.672727	0.047619	0.229508	N	N	Hypo	Hypo
A1	2258788	2258887	0.815185	0.766779	0.484663	0.215686	0.290476	N	Hypo	Hypo	Hypo
A1	2259088	2259187	0.770863	0.767196	0.459184	0	0.521739	N	Hypo	Hypo	N
A1	2259188	2259287	0.824908	0.781863	0.40625	0	0.321429	N	Hypo	Hypo	Hypo
A1	2456534	2456633	0	0	0	0	0.310811	N	N	N	Hyper
A1	2599842	2599941	0.407767	0	0	0.0120482	0	Hypo	Hypo	Hypo	Hypo
A1	2600142	2600241	0.675214	0	0	0.0212766	0.0120482	Hypo	Hypo	Hypo	Hypo
A1	2603253	2603352	0.668394	0.380952	0	0	0	N	Hypo	Hypo	Hypo
A1	2615261	2615360	0.438776	0	0	0.0392157	0.0105263	Hypo	Hypo	Hypo	Hypo
A1	2626409	2626508	0.94012	0.813953	0.439024	0.030303	0.306667	N	Hypo	Hypo	Hypo
A1	2626509	2626608	0.677686	0.575758	0.214286	0.0384615	0.305263	N	Hypo	Hypo	Hypo
A1	2649664	2649763	0	0	0	0.0512821	0.394366	N	N	N	Hyper
A1	2665846	2665945	0.394366	0.336957	0	0	0	N	Hypo	Hypo	Hypo
A1	2697169	2697268	0	0.350515	0.0111111	0	0	Hyper	N	N	N
A1	2703662	2703761	0.790323	0.675362	0.6	0.739496	0.405573	N	N	N	Hypo
A1	2729298	2729397	0.494505	0.395604	0	0.136986	0	N	Hypo	Hypo	Hypo
A1	2729598	2729697	0.7	0.59375	0	0.25	0.0121951	N	Hypo	Hypo	Hypo
A1	2729698	2729797	0.511538	0.316547	0.0142857	0.2	0.00813008	N	Hypo	Hypo	Hypo
A1	3014768	3014867	0.713873	0.602094	0.0128205	0.0217391	0.0178571	N	Hypo	Hypo	Hypo
A1	3014868	3014967	0.710627	0.752525	0	0	0	N	Hypo	Hypo	Hypo
A1	3014968	3015067	0.790087	0.735786	0	0	0	N	Hypo	Hypo	Hypo
A1	3015068	3015167	0.805556	0.842353	0.0322581	0	0.00892857	N	Hypo	Hypo	Hypo
A1	3015168	3015267	0.506383	0.671642	0.0344828	0	0	N	Hypo	Hypo	Hypo
A1	3015268	3015367	0.769231	0.782334	0	0.0285714	0	N	Hypo	Hypo	Hypo
A1	3015468	3015567	0.899522	0.960227	0	0.1	0	N	Hypo	Hypo	Hypo
A1	3015568	3015667	0.792431	0.835784	0.0104167	0.0183486	0	N	Hypo	Hypo	Hypo
A1	3015668	3015767	0.653153	0.609023	0.0227273	0.0307692	0.0285714	N	Hypo	Hypo	Hypo
A1	3015768	3015867	0.802618	0.854167	0	0.0176471	0.0545455	N	Hypo	Hypo	Hypo
A1	3015868	3015967	0.711656	0.676339	0.0163934	0	0.0379747	N	Hypo	Hypo	Hypo
A1	3015968	3016067	0.732787	0.641667	0	0	0.00793651	N	Hypo	Hypo	Hypo
A1	3016068	3016167	0.80402	0.80597	0	0.0327869	0.0190476	N	Hypo	Hypo	Hypo
A1	3016168	3016267	0.865497	0.886364	0	0	0.0416667	N	Hypo	Hypo	Hypo
A1	3016268	3016367	0.716292	0.781726	0.0769231	0	0	N	Hypo	Hypo	Hypo
A1	3016368	3016467	0.783721	0.757895	0.05	0	0	N	Hypo	Hypo	Hypo
A1	3016668	3016767	0.747212	0.767123	0	0	0	N	Hypo	Hypo	Hypo
A1	3017068	3017167	0.746988	0.838095	0	0.0277778	0	N	Hypo	Hypo	Hypo
A1	3017368	3017467	0.759878	0.765217	0.0102041	0	0	N	Hypo	Hypo	Hypo
A1	3017468	3017567	0.641278	0.688811	0	0	0	N	Hypo	Hypo	Hypo
A1	3017568	3017667	0.793839	0.837061	0.0277778	0.0185185	0	N	Hypo	Hypo	Hypo
A1	3017768	3017867	0.746606	0.794118	0	0.0243902	0	N	Hypo	Hypo	Hypo
A1	3017868	3017967	0.686813	0.723618	0	0	0.0120482	N	Hypo	Hypo	Hypo
A1	3018168	3018267	0.464789	0.35119	0	0.037037	0.0246914	N	Hypo	Hypo	Hypo
A1	3018368	3018467	0.724409	0.52	0	0	0	N	Hypo	Hypo	Hypo
A1	3018468	3018567	0.679868	0.710345	0	0.037037	0.04	N	Hypo	Hypo	Hypo
A1	3018568	3018667	0.607889	0.590909	0	0.016129	0	N	Hypo	Hypo	Hypo
A1	3184014	3184113	0	0.333333	0	0.0625	0	Hyper	N	N	N
A1	3482680	3482779	0.371429	0.469388	0	0	0.0727273	N	Hypo	Hypo	N
A1	3507004	3507103	0.520599	0.632	0.6625	0.560748	0	N	N	N	Hypo
A1	3507704	3507803	0.678571	0.681818	0.73913	0.658537	0	N	N	N	Hypo
A1	3507904	3508003	0.42029	0.384615	0.22	0.310345	0	N	N	N	Hypo
A1	3649496	3649595	0.623604	0.609615	0.6875	0.664634	0.1875	N	N	N	Hypo
A1	3668623	3668722	0.364706	0.429577	0.382353	0.0117647	0	N	N	Hypo	Hypo
A1	3680015	3680114	0	0.025641	0.30303	0	0	N	Hyper	N	N
A1	3709847	3709946	0	0.0333333	0	0.04	0.37963	N	N	N	Hyper
A1	3727925	3728024	0.405797	0.0108696	0.00740741	0.0273973	0.00938967	Hypo	Hypo	Hypo	Hypo
A1	3728025	3728124	0.335135	0.0240964	0.0119048	0	0	Hypo	Hypo	Hypo	Hypo
A1	3728125	3728224	0.443478	0.0310078	0	0.0344828	0.00420168	Hypo	Hypo	Hypo	Hypo
A1	3728525	3728624	0.508772	0.22449	0	0.08	0.0149254	N	Hypo	Hypo	Hypo
A1	3728625	3728724	0.468468	0.266187	0	0.00699301	0	N	Hypo	Hypo	Hypo
A1	3728825	3728924	0.357143	0.145455	0.0545455	0.0263158	0.015873	N	Hypo	Hypo	Hypo
A1	3767259	3767358	0.561497	0.345679	0	0.0103093	0.00729927	N	Hypo	Hypo	Hypo
A1	3767459	3767558	0.618677	0.384181	0.00917431	0.00724638	0	N	Hypo	Hypo	Hypo
A1	3767559	3767658	0.676923	0.330544	0	0.0060241	0.00900901	Hypo	Hypo	Hypo	Hypo
A1	3767659	3767758	0.620915	0.346535	0	0.0178571	0	N	Hypo	Hypo	Hypo
A1	3768016	3768115	0.614458	0.0769231	0	0.0227273	0.0105263	Hypo	Hypo	Hypo	Hypo
A1	3895831	3895930	0.0121951	0.358974	0.025	0.025641	0.0108696	Hyper	N	N	N
A1	3937581	3937680	0.561798	0.348485	0.222222	0.302752	0.0289017	N	Hypo	N	Hypo
A1	4025094	4025193	0.0783373	0.419355	0.5	0.196262	0.0185185	Hyper	Hyper	N	N
A1	4034628	4034727	0.333333	0.0697674	0.153846	0	0	N	N	Hypo	Hypo
A1	4222968	4223067	0.621978	0.540084	0.353448	0.303797	0.0110701	N	N	Hypo	Hypo
A1	4223068	4223167	0.517857	0.294118	0.153846	0.278689	0.0173913	N	Hypo	N	Hypo
A1	4223268	4223367	0.469072	0.166667	0.047619	0.0813953	0.0472441	Hypo	Hypo	Hypo	Hypo
A1	4244089	4244188	0.753623	0.761006	0.28	0.657718	0.735772	N	Hypo	N	N
A1	4244389	4244488	0.540373	0.57085	0.21519	0.165854	0.00719424	N	Hypo	Hypo	Hypo
A1	4244789	4244888	0.786	0.712993	0.425656	0.377108	0.0724907	N	Hypo	Hypo	Hypo
A1	4245889	4245988	0.644737	0.633188	0.59322	0.315068	0.0465116	N	N	Hypo	Hypo
A1	4246489	4246588	0.716229	0.668254	0.373333	0.216129	0.14248	N	Hypo	Hypo	Hypo
A1	4324921	4325020	0.766647	0.71875	0.478022	0.590842	0.196557	N	N	N	Hypo
A1	4325021	4325120	0.76525	0.718187	0.450593	0.599598	0.207632	N	Hypo	N	Hypo
A1	4325121	4325220	0.719133	0.670468	0.375817	0.693517	0.240705	N	Hypo	N	Hypo
A1	4325221	4325320	0.698459	0.678279	0.368132	0.536946	0.174603	N	Hypo	N	Hypo
A1	4325321	4325420	0.867679	0.824017	0.643312	0.84492	0.260274	N	N	N	Hypo
A1	4325421	4325520	0.808536	0.771373	0.576923	0.76	0.363858	N	N	N	Hypo
A1	4325921	4326020	0.879268	0.781818	0.316456	0.621723	0.469565	N	Hypo	N	Hypo
A1	4326121	4326220	0.887755	0.744186	0.304348	0.333333	0.38	N	Hypo	Hypo	Hypo
A1	4397997	4398096	0.626506	0.00584795	0.0689655	0.025	0	Hypo	Hypo	Hypo	Hypo
A1	4435457	4435556	0.75	0.691176	0.0666667	0	0.00757576	N	Hypo	Hypo	Hypo
A1	4435557	4435656	0.512733	0.418675	0.192857	0	0.00374532	N	Hypo	Hypo	Hypo
A1	4435657	4435756	0.533679	0.394161	0.161765	0	0.0131579	N	Hypo	Hypo	Hypo
A1	4435757	4435856	0.372642	0.328467	0.141414	0	0	N	N	Hypo	Hypo
A1	4435857	4435956	0.323308	0.261682	0.139535	0	0	N	N	Hypo	Hypo
A1	4455788	4455887	0.491453	0.24	0	0.0175439	0	N	Hypo	Hypo	Hypo
A1	4455888	4455987	0.564706	0.494118	0	0.016129	0.00980392	N	Hypo	Hypo	Hypo
A1	4456088	4456187	0.801587	0.525581	0.0897436	0	0.00403226	N	Hypo	Hypo	Hypo
A1	4456188	4456287	0.776515	0.591241	0.0740741	0.0240964	0	N	Hypo	Hypo	Hypo
A1	4466368	4466467	0.682692	0.656716	0.516667	0.484375	0.025974	N	N	N	Hypo
A1	4466468	4466567	0.648	0.515464	0.2	0.472727	0.106796	N	Hypo	N	Hypo
A1	4466568	4466666	0.575	0.617284	0.0833333	0.533333	0.11215	N	Hypo	N	Hypo
A1	4549333	4549432	0.823529	0.582609	0	0.179245	0	N	Hypo	Hypo	Hypo
A1	4549733	4549832	0.686957	0.53913	0	0.540541	0	N	Hypo	N	Hypo
A1	4549833	4549932	0.631068	0.487179	0.08	0.506494	0	N	Hypo	N	Hypo
A1	4643452	4643551	0.845638	0.836735	0.236364	0.557692	0	N	Hypo	N	Hypo
A1	4643652	4643751	0.874539	0.848214	0.418182	0.781457	0	N	Hypo	N	Hypo
A1	4643752	4643851	0.78534	0.779026	0.261905	0.675676	0.0164835	N	Hypo	N	Hypo
A1	4643852	4643951	0.791086	0.820225	0.190476	0.661017	0.0185185	N	Hypo	N	Hypo
A1	4643952	4644051	0.923954	0.912281	0.451613	0.790909	0.0178571	N	Hypo	N	Hypo
A1	4644052	4644151	0.944637	0.958333	0.465517	0.854369	0.0212766	N	Hypo	N	Hypo
A1	4644152	4644251	0.862117	0.9	0.289062	0.76779	0	N	Hypo	N	Hypo
A1	4644252	4644351	0.695214	0.653333	0.2	0.542857	0	N	Hypo	N	Hypo
A1	4644352	4644451	0.866379	0.830065	0.278481	0.874214	0	N	Hypo	N	Hypo
A1	4644452	4644551	0.874309	0.843902	0.462185	0.785714	0.03125	N	Hypo	N	Hypo
A1	4644552	4644651	0.722359	0.795732	0.346154	0.691228	0.0521739	N	Hypo	N	Hypo
A1	4644652	4644751	0.660622	0.698413	0.31405	0.607362	0.0322581	N	Hypo	N	Hypo
A1	4644752	4644851	0.725869	0.742857	0.216814	0.627604	0.0208333	N	Hypo	N	Hypo
A1	4644852	4644951	0.703435	0.676533	0.218868	0.580882	0.0045045	N	Hypo	N	Hypo
A1	4644952	4645051	0.620976	0.501282	0.167763	0.436242	0.00722022	N	Hypo	N	Hypo
A1	4707722	4707821	0.631336	0.532258	0	0.210526	0	N	Hypo	Hypo	Hypo
A1	4707822	4707921	0.515464	0.439655	0.0217391	0	0	N	Hypo	Hypo	Hypo
A1	4708222	4708321	0.677711	0.663212	0.0196078	0	0.025	N	Hypo	Hypo	Hypo
A1	4708322	4708421	0.501832	0.591133	0	0	0	N	Hypo	Hypo	Hypo
A1	4708522	4708621	0.393162	0.469136	0	0	0	N	Hypo	Hypo	Hypo
A1	4708722	4708821	0.37	0.435897	0	0	0	N	Hypo	Hypo	Hypo
A1	4708822	4708921	0.391813	0.378049	0	0.0232558	0	N	Hypo	Hypo	Hypo
A1	4708922	4709021	0.355263	0.293333	0	0	0.0196078	N	Hypo	Hypo	Hypo
A1	4768119	4768218	0	0	0.0333333	0.0232558	0.32967	N	N	N	Hyper
A1	4768319	4768418	0.0227273	0	0	0.0714286	0.414634	N	N	N	Hyper
A1	4768619	4768718	0.136364	0	0	0.0425532	0.51497	N	N	N	Hyper
A1	4768719	4768818	0.0147059	0	0	0.028169	0.357746	N	N	N	Hyper
A1	4768819	4768918	0	0	0.0181818	0.06	0.445545	N	N	N	Hyper
A1	4769019	4769118	0.013245	0	0	0	0.621212	N	N	N	Hyper
A1	4769219	4769318	0	0	0	0	0.504425	N	N	N	Hyper
A1	4769319	4769418	0.00684932	0.0117647	0.0163934	0.0131579	0.503778	N	N	N	Hyper
A1	4769619	4769718	0.0377358	0.0333333	0	0.0434783	0.41206	N	N	N	Hyper
A1	4769719	4769818	0	0	0	0	0.557377	N	N	N	Hyper
A1	4770219	4770318	0	0	0	0	0.40411	N	N	N	Hyper
A1	4770419	4770518	0	0	0	0.0454545	0.550296	N	N	N	Hyper
A1	4770619	4770718	0.0208333	0	0.0192308	0.0422535	0.651786	N	N	N	Hyper
A1	4770719	4770818	0	0.0384615	0	0.0357143	0.459574	N	N	N	Hyper
A1	4770819	4770918	0	0	0	0.0588235	0.474684	N	N	N	Hyper
A1	4770919	4771018	0	0	0	0.0483871	0.377778	N	N	N	Hyper
A1	4771019	4771118	0	0.0178571	0	0.016129	0.552632	N	N	N	Hyper
A1	4771119	4771218	0	0	0	0	0.455556	N	N	N	Hyper
A1	4771219	4771318	0	0	0	0.015873	0.40413	N	N	N	Hyper
A1	4771319	4771418	0.00625	0.0222222	0	0.0121212	0.59366	N	N	N	Hyper
A1	4771519	4771618	0.0194175	0	0	0.0172414	0.699422	N	N	N	Hyper
A1	4771719	4771818	0	0	0	0.130435	0.362416	N	N	N	Hyper
A1	4771819	4771918	0	0.0285714	0	0	0.706231	N	N	N	Hyper
A1	4771919	4772018	0	0	0	0	0.5	N	N	N	Hyper
A1	4772019	4772118	0	0	0	0	0.602899	N	N	N	Hyper
A1	4772119	4772218	0	0	0	0	0.384615	N	N	N	Hyper
A1	4772419	4772518	0	0	0	0	0.411765	N	N	N	Hyper
A1	4772719	4772818	0	0	0	0.0555556	0.578313	N	N	N	Hyper
A1	4772819	4772918	0	0	0	0	0.388298	N	N	N	Hyper
A1	4773219	4773318	0	0	0	0	0.521008	N	N	N	Hyper
A1	4773319	4773418	0	0	0	0	0.485714	N	N	N	Hyper
A1	4773719	4773818	0	0	0	0	0.383333	N	N	N	Hyper
A1	4786676	4786775	0.418182	0	0	0.015873	0.0253165	Hypo	Hypo	Hypo	Hypo
A1	4821291	4821390	0.380952	0.043956	0.0222222	0.0761905	0.0753425	Hypo	Hypo	Hypo	Hypo
A1	4821991	4822090	0.326087	0.0689655	0	0.0727273	0.010989	N	Hypo	N	Hypo
A1	4865286	4865385	0.428571	0.29703	0.0254237	0.216418	0.363036	N	Hypo	N	N
A1	4865386	4865485	0.680952	0.553991	0.0416667	0.404255	0.414097	N	Hypo	N	N
A1	4865486	4865585	0.677536	0.541139	0.0368098	0.315068	0.398204	N	Hypo	Hypo	N
A1	4865586	4865685	0.533333	0.518717	0	0.246575	0.415301	N	Hypo	N	N
A1	4865986	4866085	0.625418	0.637288	0.0326087	0.439252	0.421456	N	Hypo	N	N
A1	4866086	4866185	0.7921	0.829474	0.0487805	0.510638	0.604905	N	Hypo	N	N
A1	4866186	4866285	0.574257	0.557447	0.0153846	0.12	0.239796	N	Hypo	Hypo	Hypo
A1	4866286	4866385	0.692112	0.686047	0.0337079	0.298246	0.370056	N	Hypo	Hypo	Hypo
A1	4866386	4866485	0.716578	0.77665	0.0566038	0.283333	0.637755	N	Hypo	Hypo	N
A1	4866486	4866571	0.481481	0.639535	0	0.162791	0.548193	N	Hypo	Hypo	N
A1	4907659	4907758	0.303448	0	0.0121951	0.0133333	0	Hypo	N	N	Hypo
A1	4930141	4930240	0.424658	0	0.0196078	0.0142857	0	Hypo	Hypo	Hypo	Hypo
A1	4930241	4930340	0.340909	0.0277778	0.015625	0.016129	0.0238095	Hypo	Hypo	Hypo	Hypo
A1	5013206	5013305	0.45122	0.352941	0.215909	0.486486	0.0301508	N	N	N	Hypo
A1	5029415	5029514	0.697674	0.428571	0.0212766	0.121622	0.0490196	N	Hypo	Hypo	Hypo
A1	5029515	5029614	0.461538	0.25	0.00819672	0.137931	0.0185185	N	Hypo	Hypo	Hypo
A1	5029615	5029714	0.674699	0.534091	0.0232558	0.42735	0.076087	N	Hypo	N	Hypo
A1	5029715	5029814	0.670807	0.381443	0	0.238095	0.0130719	N	Hypo	Hypo	Hypo
A1	5029915	5030014	0.52439	0.45614	0.037037	0.313433	0.1	N	Hypo	N	Hypo
A1	5030015	5030114	0.56338	0.508197	0.045977	0.40113	0.0935252	N	Hypo	N	Hypo
A1	5030115	5030214	0.537143	0.59292	0.0810811	0.181818	0.0909091	N	Hypo	Hypo	Hypo
A1	5030215	5030314	0.682292	0.71875	0.136691	0.360731	0.037234	N	Hypo	Hypo	Hypo
A1	5030315	5030414	0.491228	0.460317	0.459459	0.152778	0.0833333	N	N	Hypo	Hypo
A1	5030415	5030514	0.439759	0.592	0.113924	0.208696	0.0616438	N	Hypo	N	Hypo
A1	5064540	5064639	0	0	0.33871	0.03125	0.0416667	N	Hyper	N	N
A1	5070187	5070286	0.313333	0.0285714	0	0.0294118	0.0215054	N	Hypo	N	N
A1	5191044	5191143	0.933884	0.909091	0.677419	0.916168	0.569149	N	N	N	Hypo
A1	5191144	5191243	0.652174	0.7	0.833333	0.595745	0.335714	N	N	N	Hypo
A1	5191244	5191343	0.865854	0.860215	0.847826	0.907143	0.517647	N	N	N	Hypo
A1	5192044	5192143	0.825243	0.848101	0.787879	0.850394	0.484663	N	N	N	Hypo
A1	5202689	5202788	0.703093	0.540541	0.00862069	0.023622	0	N	Hypo	Hypo	Hypo
A1	5202789	5202888	0.794175	0.723549	0	0	0	N	Hypo	Hypo	Hypo
A1	5202989	5203088	0.885932	0.806452	0.00961538	0.00943396	0.00840336	N	Hypo	Hypo	Hypo
A1	5203389	5203488	0.463343	0.359375	0	0.0254777	0.00701754	N	Hypo	Hypo	Hypo
A1	5269585	5269684	0.333333	0	0	0	0	N	Hypo	N	Hypo
A1	5325757	5325856	0.608696	0.16	0	0	0	Hypo	Hypo	Hypo	Hypo
A1	5343304	5343403	0.407407	0.369565	0.267857	0.173913	0.0731707	N	N	N	Hypo
A1	5343404	5343503	0.712963	0.602041	0.382022	0.597826	0.0775194	N	Hypo	N	Hypo
A1	5343504	5343603	0.43318	0.244444	0.415094	0.202899	0.0471698	N	N	N	Hypo
A1	5343604	5343703	0.821577	0.682692	0.294118	0.51087	0.130178	N	Hypo	Hypo	Hypo
A1	5429678	5429777	0.758123	0.740458	0.701031	0.598361	0.313131	N	N	N	Hypo
A1	5441504	5441603	0.782123	0.764151	0.206349	0	0	N	Hypo	Hypo	Hypo
A1	5441604	5441703	0.778947	0.654028	0.241379	0.0454545	0	N	Hypo	Hypo	Hypo
A1	5441704	5441803	0.60334	0.663462	0.113821	0.0344828	0	N	Hypo	Hypo	Hypo
A1	5441804	5441903	0.616642	0.525097	0.223776	0.0119048	0	N	Hypo	Hypo	Hypo
A1	5441904	5442003	0.570058	0.435556	0.240876	0.030303	0.00925926	N	Hypo	Hypo	Hypo
A1	5444604	5444703	0.0674157	0.0294118	0.0222222	0.368421	0.0119048	N	N	Hyper	N
A1	5445004	5445103	0	0.03125	0	0.392157	0.0263158	N	N	Hyper	N
A1	5684570	5684669	0	0	0	0.0952381	0.30597	N	N	N	Hyper
A1	5685270	5685369	0.0430108	0.0208333	0	0	0.47549	N	N	N	Hyper
A1	5685370	5685469	0	0	0	0.0106383	0.438462	N	N	N	Hyper
A1	5685582	5685681	0.018797	0.00854701	0.00840336	0.0103093	0.375	N	N	N	Hyper
A1	5685682	5685781	0.0186916	0	0	0.0769231	0.427928	N	N	N	Hyper
A1	5685782	5685881	0.0188679	0	0	0	0.494737	N	N	N	Hyper
A1	5685882	5685981	0	0	0	0	0.427536	N	N	N	Hyper
A1	5685982	5686081	0.00917431	0.0196078	0.0185185	0.0394737	0.537118	N	N	N	Hyper
A1	5686082	5686181	0	0	0	0.0123457	0.441048	N	N	N	Hyper
A1	5686182	5686281	0	0	0	0	0.422619	N	N	N	Hyper
A1	5686482	5686581	0	0	0	0	0.463768	N	N	N	Hyper
A1	5760704	5760803	0.692308	0.291667	0	0	0	N	Hypo	Hypo	Hypo
A1	5760804	5760903	0.675676	0.310345	0	0.0357143	0.0113636	N	Hypo	Hypo	Hypo
A1	5786671	5786770	0.356589	0.2	0	0	0.142857	N	Hypo	Hypo	N
A1	5816684	5816783	0.856604	0.795918	0.570093	0.798969	0.280788	N	N	N	Hypo
A1	5920676	5920775	0.480663	0.579439	0	0.32	0	N	Hypo	N	Hypo
A1	5920776	5920875	0.571429	0.547297	0.0454545	0.402778	0	N	Hypo	N	Hypo
A1	5920876	5920975	0.634241	0.648221	0	0.411392	0	N	Hypo	N	Hypo
A1	5921076	5921175	0.511335	0.5	0.0212766	0.282051	0.00892857	N	Hypo	N	Hypo
A1	5921176	5921275	0.53	0.528889	0	0.25	0	N	Hypo	N	Hypo
A1	5927954	5928053	0.708134	0.69697	0.597701	0.432432	0	N	N	N	Hypo
A1	5928154	5928253	0.761317	0.684492	0.284091	0.41129	0.0333333	N	Hypo	Hypo	Hypo
A1	5928454	5928553	0.398058	0.432099	0.145833	0.0238095	0	N	N	Hypo	Hypo
A1	5928654	5928753	0.304	0.307692	0.180556	0.235955	0	N	N	N	Hypo
A1	5930159	5930258	0.699074	0.586207	0.573034	0.559055	0.395349	N	N	N	Hypo
A1	5930259	5930358	0.62069	0.601399	0.481481	0.429907	0.0116279	N	N	N	Hypo
A1	5930359	5930458	0.656566	0.79661	0.591837	0.5	0	N	N	N	Hypo
A1	5930459	5930558	0.723404	0.47541	0.380952	0.2	0	N	Hypo	Hypo	Hypo
A1	5930559	5930658	0.801325	0.7	0.45122	0.24	0	N	Hypo	Hypo	Hypo
A1	6001601	6001700	0.443946	0.0163934	0.0273973	0.0428571	0	Hypo	Hypo	Hypo	Hypo
A1	6010209	6010308	0.611607	0.516393	0.289474	0.0972222	0.0251572	N	Hypo	Hypo	Hypo
A1	6010309	6010408	0.822064	0.790419	0.5	0.213592	0.270833	N	Hypo	Hypo	Hypo
A1	6043230	6043329	0.565217	0.543478	0.424242	0.492958	0.20614	N	N	N	Hypo
A1	6044030	6044129	0.874761	0.855782	0.766585	0.762938	0.564661	N	N	N	Hypo
A1	6085983	6086082	0.315789	0.125	0	0	0	N	Hypo	N	Hypo
A1	6103333	6103432	0.777778	0.931818	0.583333	0.756757	0.466667	N	N	N	Hypo
A1	6103633	6103732	0.587583	0.581602	0.557823	0.591216	0.192593	N	N	N	Hypo
A1	6103733	6103832	0.748466	0.702532	0.717791	0.589928	0.0676692	N	N	N	Hypo
A1	6107376	6107475	0.618557	0.7875	0.416667	0.688889	0.0204082	N	N	N	Hypo
A1	6107476	6107552	0.757895	0.775	0.290909	0.5	0	N	Hypo	N	Hypo
A1	6114736	6114835	0.488372	0.365217	0.188811	0.382353	0.165254	N	N	N	Hypo
A1	6141473	6141572	0.0731707	0.692308	0.554839	0.646018	0.283843	Hyper	Hyper	Hyper	N
A1	6170440	6170539	0.581081	0.210526	0.114286	0.04	0	Hypo	Hypo	Hypo	Hypo
A1	6170640	6170739	0.620482	0.525424	0.454545	0	0.169014	N	N	Hypo	Hypo
A1	6170740	6170839	0.467153	0.52	0.352941	0.0277778	0.1	N	N	Hypo	Hypo
A1	6170840	6170939	0.556701	0.569231	0.205479	0.06	0.0597015	N	Hypo	Hypo	Hypo
A1	6170940	6171039	0.736842	0.768657	0.538462	0.136364	0.153285	N	N	Hypo	Hypo
A1	6171040	6171139	0.709845	0.6	0.419355	0.0181818	0.144828	N	N	Hypo	Hypo
A1	6171240	6171339	0.58794	0.5	0.190476	0	0.0134228	N	Hypo	Hypo	Hypo
A1	6171440	6171539	0.362069	0.396396	0.109091	0	0.0362319	N	N	Hypo	Hypo
A1	6384920	6385019	0.343066	0.353659	0	0.0987654	0	N	Hypo	N	Hypo
A1	6385020	6385119	0.462963	0.614286	0.136364	0.519608	0.0424242	N	Hypo	N	Hypo
A1	6385320	6385419	0.607143	0.605634	0.30303	0.4	0.101266	N	Hypo	N	Hypo
A1	6385420	6385519	0.712121	0.6875	0.409836	0.734043	0.325758	N	Hypo	N	Hypo
A1	6386020	6386119	0.592105	0.506173	0	0	0.136	N	Hypo	Hypo	Hypo
A1	6386220	6386319	0.590476	0.467532	0	0	0.0967742	N	Hypo	Hypo	Hypo
A1	6389420	6389519	0.474747	0.15534	0.181818	0.0162602	0	Hypo	N	Hypo	Hypo
A1	6389520	6389619	0.454545	0.325581	0.117647	0	0	N	N	Hypo	Hypo
A1	6389620	6389719	0.352941	0.210526	0	0	0	N	N	Hypo	Hypo
A1	6441265	6441364	0.348485	0.232558	0.333333	0.288889	0.0147059	N	N	N	Hypo
A1	6444489	6444588	0.666667	0.610619	0.735135	0	0.00961538	N	N	Hypo	Hypo
A1	6444589	6444688	0.717949	0.410526	0.558559	0.0238095	0	Hypo	N	Hypo	Hypo
A1	6444889	6444988	0.575342	0.410256	0.75	0	0	N	N	Hypo	Hypo
A1	6680131	6680230	0.340741	0.148936	0.266667	0	0.0251572	N	N	Hypo	Hypo
A1	6721672	6721771	0.477987	0.421569	0.238095	0.616541	0.176991	N	N	N	Hypo
A1	6722872	6722971	0.582278	0.57931	0.5	0.825397	0.236842	N	N	N	Hypo
A1	6831053	6831152	0.62	0.466667	0.513514	0	0	N	N	Hypo	Hypo
A1	6831453	6831552	0.822695	0.507246	0.371134	0.0714286	0	Hypo	Hypo	Hypo	Hypo
A1	6831553	6831652	0.927152	0.666667	0.582609	0.122449	0	N	Hypo	Hypo	Hypo
A1	6831653	6831752	0.772109	0.580508	0.465241	0.107143	0	N	Hypo	Hypo	Hypo
A1	6831753	6831852	0.847368	0.789474	0.655556	0.110169	0	N	N	Hypo	Hypo
A1	6900531	6900630	0.384615	0.128205	0.15	0.0208333	0.0235294	N	N	Hypo	Hypo
A1	6901631	6901730	0.353383	0.346154	0.152174	0	0	N	N	Hypo	Hypo
A1	7004022	7004121	0.78125	0.674157	0.391304	0.6	0.401515	N	Hypo	N	Hypo
A1	7254905	7255004	0.57	0.512195	0.479167	0.484848	0.17341	N	N	N	Hypo
A1	7255205	7255304	0.4375	0.333333	0.1	0.0666667	0.046875	N	Hypo	Hypo	Hypo
A1	7313494	7313593	0.69281	0.644928	0.463636	0.662921	0.203883	N	N	N	Hypo
A1	7313594	7313693	0.913706	0.850515	0.694215	0.778846	0.27451	N	N	N	Hypo
A1	7313694	7313793	0.808314	0.874251	0.721311	0.59322	0.392523	N	N	N	Hypo
A1	7314394	7314493	0.896667	0.584416	0.417476	0.0652174	0.522936	Hypo	Hypo	Hypo	Hypo
A1	7314494	7314593	0.481132	0.236264	0.134921	0.0379747	0.0558376	N	Hypo	Hypo	Hypo
A1	7314694	7314793	0.539773	0.459459	0.131868	0.0655738	0.029703	N	Hypo	Hypo	Hypo
A1	7315094	7315193	0.461538	0.395522	0.246753	0.338462	0.0337079	N	N	N	Hypo
A1	7315294	7315393	0.798077	0.764706	0.720721	0.644737	0.312102	N	N	N	Hypo
A1	7331445	7331544	0.545455	0.216216	0.0352941	0.018018	0	Hypo	Hypo	Hypo	Hypo
A1	7331545	7331644	0.551724	0.240506	0.128205	0	0	Hypo	Hypo	Hypo	Hypo
A1	7332045	7332144	0.417526	0.169492	0.0631579	0.00675676	0	N	Hypo	Hypo	Hypo
A1	7341160	7341259	0.0144928	0.467532	0	0.0375	0.0117647	Hyper	N	N	N
A1	7345160	7345259	0.648148	0.190476	0.0322581	0	0.0188679	Hypo	Hypo	Hypo	Hypo
A1	7345360	7345459	0.657143	0.466667	0.243902	0	0.0153846	N	Hypo	Hypo	Hypo
A1	7345560	7345659	0.478261	0	0.125	0	0	Hypo	Hypo	Hypo	Hypo
A1	7345660	7345759	0.74	0.555556	0.5	0.0434783	0	N	N	Hypo	Hypo
A1	7440486	7440585	0.105263	0.5	0.739394	0.282051	0.26087	N	Hyper	N	N
A1	7440786	7440885	0.530303	0.421053	0.587302	0	0.0925926	N	N	Hypo	Hypo
A1	7505881	7505980	0.3	0.131579	0	0	0	N	Hypo	Hypo	Hypo
A1	7577527	7577626	0.581818	0.53125	0.844612	0.774648	0.00704225	N	N	N	Hypo
A1	7577627	7577726	0.822785	0.80303	0.740541	0.733333	0.0169492	N	N	N	Hypo
A1	7577727	7577826	0.794872	0.740157	0.917197	0.839394	0.00729927	N	N	N	Hypo
A1	7577827	7577926	0.814815	0.615385	0.915254	0.861842	0	N	N	N	Hypo
A1	7577927	7578026	0.735294	0.625	0.64726	0.617729	0.00909091	N	N	N	Hypo
A1	7578027	7578126	0.9375	0.98	0.940625	0.925566	0	N	N	N	Hypo
A1	7578127	7578226	0.839506	0.833333	0.812371	0.805846	0	N	N	N	Hypo
A1	7578227	7578326	0.846154	0.848485	0.863333	0.914676	0	N	N	N	Hypo
A1	7578527	7578626	0.536585	0.333333	0.564246	0.540984	0	N	N	N	Hypo
A1	7605677	7605776	0	0.395833	0	0.106383	0.0192308	Hyper	N	N	N
A1	7802269	7802368	0.456522	0.269231	0	0	0	N	Hypo	Hypo	Hypo
A1	7848757	7848856	0.891304	0.71875	0.72	0.742138	0.373563	N	N	N	Hypo
A1	7848957	7849056	0.839286	0.666667	0.790323	0.742515	0.372671	N	N	N	Hypo
A1	7849157	7849256	0.739884	0.620112	0.585714	0.641026	0.259259	N	N	N	Hypo
A1	7849457	7849556	0.895161	0.866935	0.809689	0.830303	0.538226	N	N	N	Hypo
A1	7849957	7850056	0.818182	0.821429	0.823232	0.819767	0.463855	N	N	N	Hypo
A1	7850257	7850356	0.75641	0.595588	0.679868	0.656338	0.206751	N	N	N	Hypo
A1	7850657	7850756	0.796117	0.684524	0.765789	0.73913	0.265403	N	N	N	Hypo
A1	7850757	7850856	0.957143	0.87963	0.90303	0.800866	0.382114	N	N	N	Hypo
A1	7850857	7850956	0.659574	0.461538	0.550265	0.520833	0.0653595	N	N	N	Hypo
A1	7850957	7851056	0.686747	0.648148	0.663507	0.579602	0.29805	N	N	N	Hypo
A1	7851057	7851156	0.822222	0.777465	0.801012	0.716702	0.25	N	N	N	Hypo
A1	7851157	7851256	0.873333	0.857931	0.830671	0.791873	0.336054	N	N	N	Hypo
A1	7851257	7851356	0.683333	0.586441	0.631676	0.64876	0.143382	N	N	N	Hypo
A1	7851357	7851456	0.885714	0.934426	0.911894	0.90795	0.557522	N	N	N	Hypo
A1	7851657	7851756	0.704545	0.674757	0.540741	0.592992	0.115578	N	N	N	Hypo
A1	7852257	7852356	0.639535	0.573529	0.622549	0.696262	0.159722	N	N	N	Hypo
A1	7852357	7852456	0.778947	0.760563	0.758197	0.756637	0.106061	N	N	N	Hypo
A1	7852457	7852556	0.881481	0.905263	0.880562	0.93787	0.214724	N	N	N	Hypo
A1	7852557	7852656	0.722727	0.657061	0.623974	0.572854	0.113043	N	N	N	Hypo
A1	7852657	7852756	0.66474	0.664207	0.727047	0.700315	0.153061	N	N	N	Hypo
A1	7858037	7858136	0.487179	0.264368	0.0571429	0.0217391	0	N	Hypo	Hypo	Hypo
A1	7868031	7868130	0.0465116	0	0.153846	0.05	0.60221	N	N	N	Hyper
A1	7868431	7868530	0.0444444	0	0.0266667	0.08	0.59799	N	N	N	Hyper
A1	7869031	7869130	0.658098	0.414062	0.498498	0.00869565	0.512116	N	N	Hypo	N
A1	7881646	7881745	0.723077	0.259259	0.0892857	0.0408163	0	Hypo	Hypo	Hypo	Hypo
A1	7881746	7881845	0.729167	0.302326	0.318182	0.0588235	0	Hypo	Hypo	Hypo	Hypo
A1	7900208	7900307	0.523364	0.555556	0.341772	0.2	0.172414	N	N	Hypo	Hypo
A1	7906054	7906153	0.37069	0.205882	0.0285714	0	0	N	Hypo	Hypo	Hypo
A1	7906154	7906253	0.515464	0.371429	0.296296	0	0	N	N	Hypo	Hypo
A1	7967632	7967731	0.443662	0.388889	0.555556	0.422222	0.0147059	N	N	N	Hypo
A1	7974109	7974208	0	0	0	0	0.587209	N	N	N	Hyper
A1	7983133	7983232	0.477941	0.536585	0.487179	0.507692	0.116071	N	N	N	Hypo
A1	7995676	7995775	0.348837	0.0625	0	0	0.018018	N	Hypo	Hypo	Hypo
A1	8016309	8016408	0.0357143	0	0	0	0.336364	N	N	N	Hyper
A1	8059589	8059688	0.572368	0.361111	0.15493	0.294118	0.0149254	N	Hypo	N	Hypo
A1	8059789	8059888	0.601896	0.497512	0.247934	0.204082	0	N	Hypo	Hypo	Hypo
A1	8059989	8060088	0.759184	0.699507	0.427632	0.466667	0	N	Hypo	N	Hypo
A1	8060089	8060188	0.479233	0.456835	0.369697	0.239264	0	N	N	N	Hypo
A1	8094048	8094147	0.378788	0.351351	0.318182	0.408451	0.0550459	N	N	N	Hypo
A1	8094148	8094247	0.740426	0.756757	0.661017	0.658291	0.102564	N	N	N	Hypo
A1	8118578	8118677	0.00854701	0.00581395	0.00442478	0.0125	0.681818	N	N	N	Hyper
A1	8118678	8118777	0	0.0204082	0	0	0.309524	N	N	N	Hyper
A1	8118778	8118872	0.8	0	0	0.0285714	0.102564	Hypo	Hypo	Hypo	Hypo
A1	8149680	8149779	0.464646	0.323077	0.111111	0.217949	0.45	N	Hypo	N	N
A1	8261364	8261463	0.733333	0.896552	0.694118	0.622222	0.280702	N	N	N	Hypo
A1	8261764	8261863	0.575	0.514286	0.443089	0.52349	0.25	N	N	N	Hypo
A1	8261964	8262063	0.75	0.648649	0.514019	0.596774	0.266667	N	N	N	Hypo
A1	8263264	8263363	0.765152	0.702479	0.671795	0.661202	0.349282	N	N	N	Hypo
A1	8263364	8263463	0.713514	0.536585	0.62	0.530612	0.4	N	N	N	Hypo
A1	8263564	8263663	0.840909	0.828571	0.728395	0.729927	0.477273	N	N	N	Hypo
A1	8275522	8275621	0.640909	0.493151	0	0.03125	0	N	Hypo	Hypo	Hypo
A1	8275622	8275721	0.610329	0.54386	0.0849057	0.168539	0.0171429	N	Hypo	Hypo	Hypo
A1	8276022	8276121	0.304348	0.255556	0.0121951	0	0	N	N	Hypo	Hypo
A1	8278718	8278817	0.404444	0.12381	0.241379	0.207792	0	N	N	N	Hypo
A1	8308653	8308752	0.391304	0	0	0	0	Hypo	Hypo	N	Hypo
A1	8323122	8323221	0.171053	0.483333	0	0	0	Hyper	N	N	N
A1	8330891	8330990	0.383333	0.229508	0.142857	0.152174	0	N	N	N	Hypo
A1	8330991	8331090	0.690236	0.671141	0.444444	0.495238	0.198347	N	N	N	Hypo
A1	8331291	8331390	0.8	0.434783	0.284211	0.544118	0.155738	Hypo	Hypo	N	Hypo
A1	8332979	8333078	0.652893	0.634703	0.574545	0.498489	0.20442	N	N	N	Hypo
A1	8333079	8333178	0.715976	0.661654	0.593548	0.533742	0.292683	N	N	N	Hypo
A1	8428589	8428688	0.640625	0.85	0	0	0.118421	N	Hypo	Hypo	Hypo
A1	8428689	8428788	0.619048	0.660714	0.0326087	0.0522388	0.294355	N	Hypo	Hypo	Hypo
A1	8428889	8428988	0.333333	0.321429	0.0666667	0.0297619	0.131004	N	N	Hypo	N
A1	8429789	8429888	0.560403	0.703704	0.0769231	0.0491803	0.233766	N	Hypo	Hypo	Hypo
A1	8548605	8548704	0.758621	0.340426	0.151515	0.192308	0.012987	Hypo	Hypo	Hypo	Hypo
A1	8554720	8554819	0.566667	0.407407	0.360465	0.45	0.0549451	N	N	N	Hypo
A1	8554820	8554919	0.634146	0.54	0.510417	0.434783	0.0384615	N	N	N	Hypo
A1	8554920	8555019	0.52381	0.513761	0.371134	0.43299	0.0491803	N	N	N	Hypo
A1	8555620	8555719	0.442308	0.716981	0.272727	0.458333	0	N	N	N	Hypo
A1	8555920	8556019	0.352941	0.48855	0.454545	0.340659	0.010101	N	N	N	Hypo
A1	8556020	8556119	0.577982	0.747423	0.671958	0.537931	0	N	N	N	Hypo
A1	8556220	8556319	0.0681818	0.54902	0.671053	0.676923	0.0181818	Hyper	Hyper	Hyper	N
A1	8556320	8556419	0.0588235	0.326923	0.548077	0.608696	0	N	Hyper	Hyper	N
A1	8556420	8556519	0.147727	0.587065	0.52862	0.52649	0	Hyper	Hyper	Hyper	N
A1	8631325	8631424	0.304878	0.45977	0	0.0724638	0.00719424	N	Hypo	N	N
A1	8738054	8738153	0.672131	0.15	0.0344828	0	0.0212766	Hypo	Hypo	Hypo	Hypo
A1	8738454	8738553	0.898089	0.421053	0.181818	0.533333	0.0183486	Hypo	Hypo	Hypo	Hypo
A1	8738554	8738653	0.807692	0.717949	0.314286	0.443478	0.114754	N	Hypo	Hypo	Hypo
A1	8760559	8760658	0.425532	0	0	0	0	Hypo	Hypo	Hypo	Hypo
A1	8786740	8786839	0.446809	0.695652	0.640449	0.514286	0.0118343	N	N	N	Hypo
A1	8875802	8875901	0.38	0.175373	0.0786885	0.0574713	0.0183486	N	Hypo	Hypo	Hypo
A1	8876402	8876501	0.519553	0.335938	0.17134	0.0222222	0.076087	N	Hypo	Hypo	Hypo
A1	8876502	8876601	0.541176	0.571429	0.15	0.0357143	0.0714286	N	Hypo	Hypo	Hypo
A1	8876602	8876701	0.465649	0.457627	0.25	0.0714286	0.180851	N	N	Hypo	N
A1	8877102	8877201	0.373626	0.253521	0.121212	0.0821918	0.0254237	N	N	N	Hypo
A1	8877702	8877801	0.539062	0.489362	0.333333	0.283019	0.0240964	N	N	N	Hypo
A1	8878802	8878901	0.381679	0.20339	0.0769231	0.101695	0.0142857	N	Hypo	N	Hypo
A1	8879202	8879301	0.666667	0.44186	0.241379	0.166667	0	N	Hypo	Hypo	Hypo
A1	8879402	8879501	0.459091	0.197605	0.0121951	0.0238095	0	N	Hypo	Hypo	Hypo
A1	8879602	8879701	0.454545	0.358025	0.0526316	0.0681818	0	N	Hypo	Hypo	Hypo
A1	8879702	8879801	0.432836	0.344828	0	0.0344828	0	N	Hypo	Hypo	Hypo
A1	8910922	8911021	0.81295	0.827778	0.758389	0.857798	0.484375	N	N	N	Hypo
A1	8911709	8911808	0.647887	0.62069	0.508197	0.301587	0.12844	N	N	Hypo	Hypo
A1	8911809	8911908	0.435897	0.380952	0.231884	0.171053	0.0921986	N	N	N	Hypo
A1	8911909	8912008	0.459459	0.407895	0.0384615	0.118421	0.0318471	N	Hypo	Hypo	Hypo
A1	8936741	8936840	0	0	0	0.0344828	0.68254	N	N	N	Hyper
A1	8937141	8937240	0	0	0	0.027027	0.369822	N	N	N	Hyper
A1	8958838	8958937	0.72619	0.680498	0.315789	0.046875	0	N	Hypo	Hypo	Hypo
A1	8958938	8959037	0.725	0.737069	0.294643	0.0133333	0.0107527	N	Hypo	Hypo	Hypo
A1	8959038	8959137	0.634146	0.701923	0.162162	0.03125	0	N	Hypo	Hypo	Hypo
A1	8959138	8959237	0.868421	0.814815	0.045977	0	0	N	Hypo	Hypo	Hypo
A1	8959338	8959437	0.87156	0.827586	0.333333	0	0	N	Hypo	Hypo	Hypo
A1	8959438	8959537	0.845588	0.763636	0.6	0	0	N	N	Hypo	Hypo
A1	8959538	8959637	0.644195	0.573684	0.400881	0	0.0114943	N	N	Hypo	Hypo
A1	8959638	8959737	0.785479	0.852217	0.591362	0.0384615	0	N	N	Hypo	Hypo
A1	8959738	8959837	0.748808	0.692623	0.489336	0.0175439	0	N	N	Hypo	Hypo
A1	8959938	8960037	0.798995	0.798742	0.445993	0	0	N	Hypo	Hypo	Hypo
A1	8960538	8960637	0.728395	0.675676	0.150943	0	0	N	Hypo	Hypo	Hypo
A1	9006725	9006824	0.406667	0.0982143	0.0338983	0.130435	0.134752	Hypo	Hypo	N	N
A1	9006825	9006924	0.428571	0.128205	0.0232558	0.297872	0.295082	Hypo	Hypo	N	N
A1	9023433	9023532	0.572581	0.780488	0	0	0	N	Hypo	Hypo	Hypo
A1	9023533	9023632	0.460581	0.52	0	0	0	N	Hypo	Hypo	Hypo
A1	9023733	9023832	0.316547	0.416667	0.0243902	0.0153846	0	N	N	Hypo	Hypo
A1	9079803	9079902	0.478873	0.257143	0.023622	0.0210526	0.517647	N	Hypo	Hypo	N
A1	9079903	9080002	0.366667	0.278689	0	0	0.05	N	Hypo	Hypo	Hypo
A1	9081887	9081986	0.0510204	0.381579	0	0.0857143	0	Hyper	N	N	N
A1	9084487	9084586	0.451883	0.241667	0.235294	0.101449	0.0426829	N	N	Hypo	Hypo
A1	9087597	9087665	0.933333	0.77	0.5	0.462687	0.0707071	N	Hypo	Hypo	Hypo
A1	9087950	9088049	0.802632	0.783133	0.45614	0.5625	0.243902	N	Hypo	N	Hypo
A1	9088350	9088449	0.717391	0.706522	0.464286	0.28	0.178571	N	N	Hypo	Hypo
A1	9089050	9089149	0.798122	0.637681	0.254237	0.266667	0.153846	N	Hypo	Hypo	Hypo
A1	9089150	9089249	0.746231	0.625	0.613208	0.342657	0.0487805	N	N	Hypo	Hypo
A1	9089250	9089349	0.72	0.52795	0.25	0.227642	0	N	Hypo	Hypo	Hypo
A1	9089350	9089449	0.916849	0.56701	0.238095	0.230769	0	Hypo	Hypo	Hypo	Hypo
A1	9123200	9123299	0.690608	0.629371	0.306452	0.217742	0.0242424	N	Hypo	Hypo	Hypo
A1	9123400	9123499	0.765957	0.691943	0.353333	0.348148	0.0865801	N	Hypo	Hypo	Hypo
A1	9258982	9259081	0.595588	0.383721	0.4375	0.263889	0.145349	N	N	Hypo	Hypo
A1	9260182	9260281	0.407407	0.481481	0.101695	0.183673	0.0891089	N	Hypo	N	Hypo
A1	9283671	9283770	0.309524	0.416667	0	0	0	N	Hypo	Hypo	Hypo
A1	9283971	9284070	0.638298	0.820896	0.357143	0	0	N	N	Hypo	Hypo
A1	9311946	9312045	0.307692	0.084507	0	0.017094	0	N	Hypo	N	Hypo
A1	9312546	9312645	0.389474	0.0114943	0	0.0113636	0	Hypo	Hypo	Hypo	Hypo
A1	9325231	9325330	0.519553	0.170732	0.275	0.274194	0.225	Hypo	N	N	N
A1	9336724	9336823	0.955947	0.864286	0.912109	0.876106	0.591837	N	N	N	Hypo
A1	9337224	9337323	0.856322	0.740157	0.716279	0.752174	0.406897	N	N	N	Hypo
A1	9337624	9337723	0.768786	0.648	0.629526	0.661692	0.412766	N	N	N	Hypo
A1	9338224	9338323	0.826087	0.803571	0.734177	0.730769	0.285714	N	N	N	Hypo
A1	9339167	9339266	0.791289	0.676471	0.713258	0.639913	0	N	N	N	Hypo
A1	9339267	9339366	0.843342	0.79198	0.766816	0.710145	0.0117647	N	N	N	Hypo
A1	9339367	9339466	0.811224	0.704663	0.720365	0.708609	0.0545455	N	N	N	Hypo
A1	9339467	9339566	0.873684	0.784832	0.834961	0.79902	0.0472441	N	N	N	Hypo
A1	9339567	9339666	0.840782	0.78553	0.873351	0.844828	0.0131579	N	N	N	Hypo
A1	9339667	9339766	0.928251	0.912799	0.903593	0.874622	0.00609756	N	N	N	Hypo
A1	9339767	9339866	0.929699	0.839031	0.850106	0.842975	0	N	N	N	Hypo
A1	9339867	9339966	0.908046	0.82364	0.811721	0.75431	0.00653595	N	N	N	Hypo
A1	9339967	9340066	0.919386	0.875	0.882334	0.858974	0.00555556	N	N	N	Hypo
A1	9340067	9340166	0.833667	0.798354	0.79397	0.742072	0	N	N	N	Hypo
A1	9340167	9340266	0.763158	0.831522	0.776364	0.752874	0	N	N	N	Hypo
A1	9340367	9340466	0.613793	0.581081	0.435897	0.429825	0	N	N	N	Hypo
A1	9340467	9340566	0.653543	0.522936	0.517647	0.496894	0	N	N	N	Hypo
A1	9344531	9344630	0.338983	0.0217391	0	0.215686	0	Hypo	Hypo	N	Hypo
A1	9347387	9347486	0.513514	0.238095	0.382979	0.358491	0	N	N	N	Hypo
A1	9347487	9347586	0.51269	0.46281	0.217391	0.217391	0	N	N	N	Hypo
A1	9347687	9347786	0.542056	0.553846	0.45098	0.514019	0	N	N	N	Hypo
A1	9348187	9348286	0.553719	0.361111	0.202703	0.130081	0	N	Hypo	Hypo	Hypo
A1	9379972	9380071	0.368421	0	0	0.0985915	0	Hypo	Hypo	N	Hypo
A1	9380072	9380171	0.43	0.0144928	0.0128205	0.0350877	0	Hypo	Hypo	Hypo	Hypo
A1	9394136	9394235	0.543689	0.297872	0.106667	0	0.0296296	N	Hypo	Hypo	Hypo
A1	9394236	9394335	0.722973	0.771429	0.0576923	0.0943396	0.174757	N	Hypo	Hypo	Hypo
A1	9407672	9407771	0.583333	0	0.314286	0.0612245	0	Hypo	N	Hypo	Hypo
A1	9477401	9477500	0.8125	0.521739	0.285714	0.357143	0.43662	N	Hypo	Hypo	Hypo
A1	9482298	9482397	0.78481	0.369565	0.276596	0.241935	0.103175	Hypo	Hypo	Hypo	Hypo
A1	9528308	9528407	0.431707	0.226667	0	0.0184049	0	N	Hypo	Hypo	Hypo
A1	9528408	9528507	0.347826	0.186813	0.0133333	0	0	N	Hypo	Hypo	Hypo
A1	9532392	9532491	0.451613	0.0952381	0.0119048	0.0263158	0.0222222	Hypo	Hypo	Hypo	Hypo
A1	9532992	9533091	0.719298	0.782609	0.0294118	0.0208333	0	N	Hypo	Hypo	Hypo
A1	9533092	9533191	0.8	0.843137	0	0.0192308	0	N	Hypo	Hypo	Hypo
A1	9533192	9533291	0.541284	0.44	0	0	0	N	Hypo	Hypo	Hypo
A1	9533292	9533391	0.735577	0.567376	0	0.0307692	0	N	Hypo	Hypo	Hypo
A1	9591984	9592083	0.3	0	0.0307692	0.142857	0	Hypo	N	N	Hypo
A1	9592084	9592183	0.347561	0.0103093	0.0155039	0.0352941	0	Hypo	Hypo	Hypo	Hypo
A1	9592584	9592683	0.336032	0.0223881	0.0529801	0.0598802	0.015	Hypo	N	N	Hypo
A1	9611860	9611959	0.327103	0.385417	0	0	0	N	Hypo	Hypo	Hypo
A1	9612160	9612259	0.43	0.58	0	0	0.0215054	N	Hypo	Hypo	Hypo
A1	9646420	9646519	0.630573	0.505618	0.56	0.542484	0.252747	N	N	N	Hypo
A1	9646520	9646619	0.896057	0.902965	0.908714	0.910506	0.27451	N	N	N	Hypo
A1	9646620	9646719	0.932981	0.875	0.863636	0.92823	0.514563	N	N	N	Hypo
A1	9646720	9646819	0.958871	0.92795	0.904918	0.920354	0.637363	N	N	N	Hypo
A1	9649920	9650019	0.36	0.205357	0.3125	0.367925	0.87251	N	N	N	Hyper
A1	9653256	9653355	0.581448	0.572222	0.26893	0.304124	0.00442478	N	Hypo	N	Hypo
A1	9653356	9653455	0.663866	0.465116	0.306667	0.295238	0.0133333	N	Hypo	Hypo	Hypo
A1	9690887	9690986	0.705128	0.736842	0.599119	0.579832	0.401596	N	N	N	Hypo
A1	9691787	9691886	0.558333	0.293333	0.116667	0.258065	0.020202	N	Hypo	Hypo	Hypo
A1	9691987	9692086	0.629921	0.457627	0.446429	0.645161	0.0253165	N	N	N	Hypo
A1	9714447	9714546	0.358491	0.402778	0	0	0	N	Hypo	Hypo	Hypo
A1	9714647	9714746	0.308824	0.16185	0	0.0129032	0	N	Hypo	N	Hypo
A1	9744005	9744104	0.808081	0.80786	0.711409	0.788618	0.432886	N	N	N	Hypo
A1	9772304	9772403	0.810526	0.746479	0.495146	0.0117647	0.0264317	N	Hypo	Hypo	Hypo
A1	9783051	9783150	0.52	0.538462	0	0	0	N	Hypo	Hypo	Hypo
A1	9812438	9812537	0.561224	0.444853	0.306818	0.37037	0.220779	N	N	N	Hypo
A1	9824475	9824574	0.554562	0.38961	0.367442	0.351111	0.243902	N	N	N	Hypo
A1	9824575	9824674	0.502814	0.440299	0.375635	0.330827	0.154762	N	N	N	Hypo
A1	9825075	9825174	0.578393	0.423831	0.260181	0.304965	0.12766	N	Hypo	N	Hypo
A1	9825175	9825274	0.59667	0.462039	0.413174	0.399371	0.277778	N	N	N	Hypo
A1	9825275	9825374	0.49798	0.427219	0.360806	0.376894	0.169643	N	N	N	Hypo
A1	9828380	9828479	0.545455	0.526316	0	0.03125	0.108108	N	Hypo	Hypo	Hypo
A1	9879219	9879318	0.235294	0.564516	0	0	0.0103093	Hyper	N	N	N
A1	9896229	9896328	0.452632	0.436364	0.396552	0.162791	0.025	N	N	N	Hypo
A1	9921572	9921671	0	0.555556	0	0	0	Hyper	N	N	N
A1	9953007	9953106	0	0.365079	0	0	0.131868	Hyper	N	N	N
A1	9953107	9953206	0.222222	0.541176	0	0	0.145455	Hyper	N	N	N
A1	9974273	9974372	0.758503	0.618644	0.551724	0.578652	0.324042	N	N	N	Hypo
A1	9974373	9974472	0.701121	0.560078	0.448785	0.484375	0.268844	N	N	N	Hypo
A1	9974473	9974572	0.545139	0.554007	0.434109	0.533835	0.186441	N	N	N	Hypo
A1	9974573	9974672	0.744986	0.600462	0.567265	0.633152	0.285235	N	N	N	Hypo
A1	9974673	9974772	0.732632	0.589063	0.495775	0.604052	0.296875	N	N	N	Hypo
A1	9974773	9974872	0.862454	0.662983	0.602105	0.647273	0.309237	N	N	N	Hypo
A1	9974873	9974972	0.699507	0.566775	0.566154	0.55597	0.267016	N	N	N	Hypo
A1	9974973	9975072	0.732955	0.68797	0.649635	0.655172	0.288043	N	N	N	Hypo
A1	9975073	9975172	0.704319	0.543243	0.542529	0.471136	0.197101	N	N	N	Hypo
A1	9975173	9975272	0.625767	0.5	0.537549	0.566964	0.304094	N	N	N	Hypo
A1	9975373	9975472	0.684466	0.567857	0.618462	0.588235	0.291925	N	N	N	Hypo
A1	9975573	9975672	0.808642	0.704082	0.701681	0.764103	0.34375	N	N	N	Hypo
A1	9975673	9975772	0.817778	0.492958	0.704082	0.639118	0.497207	Hypo	N	N	Hypo
A1	9975773	9975872	0.753695	0.510638	0.561462	0.625442	0.348432	N	N	N	Hypo
A1	9975873	9975972	0.559671	0.5	0.466192	0.533557	0.247387	N	N	N	Hypo
A1	9976073	9976172	0.617251	0.509333	0.529691	0.457143	0.305085	N	N	N	Hypo
A1	9976473	9976572	0.736025	0.560976	0.572152	0.633136	0.286282	N	N	N	Hypo
A1	9997217	9997316	0.130435	0.64	0.25641	0.294118	0.0574713	Hyper	N	N	N
A1	9998017	9998116	0	0.151163	0.411215	0.374046	0.0777778	N	Hyper	Hyper	N
A1	9998117	9998216	0.00840336	0.140351	0.291667	0.373626	0.07	N	N	Hyper	N
A1	9998917	9999016	0	0.0588235	0.454545	0.477273	0.0681818	N	Hyper	Hyper	N
A1	10000055	10000154	0.0454545	0.0945946	0.55	0.28	0.07	N	Hyper	N	N
A1	10041447	10041546	0.306122	0	0.06	0	0	Hypo	N	Hypo	Hypo
A1	10096592	10096691	0.407407	0.342857	0.138889	0.194444	0.030303	N	N	N	Hypo
A1	10096792	10096891	0.70229	0.440678	0.46	0.409091	0.0508475	N	N	N	Hypo
A1	10096892	10096991	0.361905	0.27027	0.272727	0.177778	0.0149254	N	N	N	Hypo
A1	10108924	10109023	0.030303	0	0.12	0.561644	0	N	N	Hyper	N
A1	10109124	10109223	0.008	0.0454545	0.215909	0.495238	0	N	N	Hyper	N
A1	10109224	10109323	0.0273973	0.0294118	0.161392	0.439776	0	N	N	Hyper	N
A1	10126235	10126334	0.315789	0.241379	0.134615	0.16129	0	N	N	N	Hypo
A1	10133813	10133912	0.553191	0.35	0.407843	0.294574	0.0947368	N	N	N	Hypo
A1	10133913	10134012	0.4625	0.367347	0.508671	0.530726	0.124031	N	N	N	Hypo
A1	10143835	10143934	0.72956	0.289474	0.638889	0.677656	0.419192	Hypo	N	N	Hypo
A1	10145035	10145134	0.803922	0.71374	0.709402	0.746479	0.456763	N	N	N	Hypo
A1	10145535	10145634	0.66443	0.424658	0.506494	0.640884	0.281407	N	N	N	Hypo
A1	10145935	10146034	0.683109	0.542443	0.554817	0.62963	0.327974	N	N	N	Hypo
A1	10146635	10146734	0.492647	0.346939	0.473054	0.553957	0.178344	N	N	N	Hypo
A1	10146935	10147034	0.867052	0.778947	0.887043	0.851266	0.544118	N	N	N	Hypo
A1	10147135	10147234	0.857369	0.81592	0.842905	0.842949	0.522472	N	N	N	Hypo
A1	10147635	10147734	0.71167	0.65411	0.614362	0.646113	0.366013	N	N	N	Hypo
A1	10147735	10147834	0.75283	0.687943	0.606987	0.645098	0.385013	N	N	N	Hypo
A1	10197989	10198088	0.378788	0.529412	0.195652	0	0.0204082	N	N	Hypo	Hypo
A1	10198189	10198288	0.712062	0.660494	0.578652	0.685083	0.0575916	N	N	N	Hypo
A1	10198289	10198388	0.702413	0.576159	0.580858	0.629969	0.0872727	N	N	N	Hypo
A1	10198489	10198588	0.837349	0.639098	0.851429	0.845304	0.198347	N	N	N	Hypo
A1	10198889	10198988	0.889368	0.832323	0.831956	0.893657	0.41349	N	N	N	Hypo
A1	10198989	10199088	0.611765	0.512821	0.503448	0.538874	0.0972222	N	N	N	Hypo
A1	10199389	10199488	0.888889	0.803279	0.770833	0.747967	0.42623	N	N	N	Hypo
A1	10199589	10199688	0.889362	0.825	0.846154	0.878571	0.37037	N	N	N	Hypo
A1	10199689	10199788	0.625	0.54768	0.564685	0.575488	0.186007	N	N	N	Hypo
A1	10199789	10199888	0.94697	0.887417	0.925072	0.922118	0.633245	N	N	N	Hypo
A1	10199889	10199988	0.657051	0.492537	0.664122	0.623188	0.280624	N	N	N	Hypo
A1	10199989	10200088	0.814181	0.757752	0.687943	0.73706	0.258117	N	N	N	Hypo
A1	10200089	10200188	0.613466	0.476603	0.470138	0.53407	0.226496	N	N	N	Hypo
A1	10200289	10200388	0.627792	0.570048	0.539906	0.550926	0.281369	N	N	N	Hypo
A1	10200389	10200488	0.585756	0.55914	0.585165	0.560773	0.238197	N	N	N	Hypo
A1	10200489	10200588	0.67887	0.583454	0.692586	0.677716	0.289235	N	N	N	Hypo
A1	10200689	10200788	0.62963	0.522202	0.547389	0.545624	0.287975	N	N	N	Hypo
A1	10200789	10200888	0.554113	0.389831	0.5	0.597701	0.205128	N	N	N	Hypo
A1	10200889	10200988	0.565432	0.569444	0.496914	0.523973	0.25	N	N	N	Hypo
A1	10200989	10201088	0.673684	0.531646	0.545455	0.554839	0.171233	N	N	N	Hypo
A1	10201089	10201188	0.533951	0.327044	0.403141	0.456044	0.0888889	N	N	N	Hypo
A1	10201389	10201488	0.802424	0.661376	0.731077	0.725312	0.481956	N	N	N	Hypo
A1	10201489	10201588	0.700589	0.617737	0.612297	0.64127	0.358	N	N	N	Hypo
A1	10201589	10201688	0.827124	0.776952	0.773879	0.809619	0.472222	N	N	N	Hypo
A1	10201689	10201788	0.773927	0.733333	0.802597	0.8325	0.442786	N	N	N	Hypo
A1	10201889	10201988	0.601974	0.680162	0.563725	0.530612	0.231818	N	N	N	Hypo
A1	10202189	10202288	0.734724	0.652174	0.679134	0.668403	0.292308	N	N	N	Hypo
A1	10202289	10202388	0.797399	0.706575	0.72089	0.738235	0.45633	N	N	N	Hypo
A1	10202389	10202488	0.749273	0.643699	0.682955	0.658031	0.349153	N	N	N	Hypo
A1	10202689	10202788	0.667939	0.661616	0.608108	0.642586	0.245902	N	N	N	Hypo
A1	10202789	10202888	0.507389	0.476744	0.496	0.517143	0.164444	N	N	N	Hypo
A1	10202889	10202988	0.578947	0.558442	0.48125	0.492795	0.141956	N	N	N	Hypo
A1	10209576	10209675	0.671498	0.427083	0	0.0410959	0.0188679	N	Hypo	Hypo	Hypo
A1	10209676	10209775	0.618321	0.225806	0	0.0322581	0.0131579	Hypo	Hypo	Hypo	Hypo
A1	10210076	10210175	0.617729	0.521886	0.188119	0.207547	0.0802139	N	Hypo	Hypo	Hypo
A1	10210176	10210275	0.836735	0.727273	0.12766	0.196429	0	N	Hypo	Hypo	Hypo
A1	10210376	10210475	0.405714	0.452991	0.247423	0.267857	0.0948905	N	N	N	Hypo
A1	10210576	10210675	0.643312	0.732877	0.414414	0.439024	0.295775	N	N	N	Hypo
A1	10210676	10210775	0.673184	0.646526	0.623529	0.461929	0.319846	N	N	N	Hypo
A1	10211276	10211375	0.456731	0.0736842	0.0470588	0.113475	0.0310881	Hypo	Hypo	Hypo	Hypo
A1	10214976	10215075	0.586957	0.451613	0.0793651	0	0.514644	N	Hypo	Hypo	N
A1	10215376	10215475	0.45122	0.295775	0.517647	0	0.529148	N	N	Hypo	N
A1	10253563	10253662	0.40694	0.344186	0.232274	0.320158	0.0935673	N	N	N	Hypo
A1	10254363	10254462	0.389474	0.329897	0.197309	0.344037	0.0692841	N	N	N	Hypo
A1	10254563	10254662	0.48249	0.607143	0.311258	0.316726	0.109244	N	N	N	Hypo
A1	10272393	10272492	0.384615	0.336735	0.0769231	0.173554	0.391941	N	Hypo	N	N
A1	10278248	10278347	0.351351	0.108696	0.244898	0.138462	0.01	N	N	N	Hypo
A1	10309875	10309974	0.538732	0.468504	0.495268	0.566225	0.160633	N	N	N	Hypo
A1	10310275	10310374	0.880952	0.614286	0.857971	0.843478	0.474114	N	N	N	Hypo
A1	10310375	10310474	0.907407	0.785714	0.901639	0.829694	0.593103	N	N	N	Hypo
A1	10310675	10310774	0.68	0.587571	0.754286	0.805263	0.378738	N	N	N	Hypo
A1	10311275	10311374	0.72	0.65	0.775862	0.624277	0.391566	N	N	N	Hypo
A1	10315573	10315672	0.49505	0.37069	0	0	0	N	Hypo	Hypo	Hypo
A1	10315673	10315772	0.413408	0.418803	0	0	0	N	Hypo	Hypo	Hypo
A1	10315773	10315872	0.405405	0.511111	0	0	0	N	Hypo	Hypo	Hypo
A1	10321406	10321505	0	0.4	0	0	0	Hyper	N	N	N
A1	10342733	10342832	0.846725	0.798578	0.708991	0.779359	0.0371517	N	N	N	Hypo
A1	10342833	10342932	0.848205	0.773987	0.609562	0.706897	0.05	N	N	N	Hypo
A1	10342933	10343032	0.793189	0.718182	0.508651	0.643312	0	N	N	N	Hypo
A1	10343133	10343232	0.812339	0.806818	0.637838	0.691011	0.0606061	N	N	N	Hypo
A1	10343233	10343332	0.769784	0.778351	0.620482	0.699115	0.0512821	N	N	N	Hypo
A1	10364831	10364930	0.743119	0.178082	0.368421	0.0512821	0.699248	Hypo	Hypo	Hypo	N
A1	10370331	10370430	0.659794	0.666667	0.288889	0.0606061	0.0619469	N	Hypo	Hypo	Hypo
A1	10407984	10408083	0.863905	0.916667	0.729299	0.758621	0.532609	N	N	N	Hypo
A1	10424326	10424425	0.675439	0.64135	0.458678	0.556911	0.318841	N	N	N	Hypo
A1	10424726	10424825	0.824903	0.841004	0.886275	0.81068	0.514925	N	N	N	Hypo
A1	10424926	10425025	0.712963	0.573427	0.622318	0.636364	0.304762	N	N	N	Hypo
A1	10425126	10425225	0.857143	0.853333	0.905759	0.870968	0.54878	N	N	N	Hypo
A1	10461978	10462077	0.605769	0.0677966	0.397059	0.424242	0.0930233	Hypo	N	N	Hypo
A1	10462178	10462277	0.653543	0.260274	0.65	0.637255	0.121951	Hypo	N	N	Hypo
A1	10464407	10464506	0.395833	0.226415	0.22	0.242857	0.0205479	N	N	N	Hypo
A1	10486554	10486653	0.421053	0	0.027027	0	0	Hypo	Hypo	Hypo	Hypo
A1	10532015	10532114	0.511111	0.642857	0.451852	0.316547	0.118852	N	N	N	Hypo
A1	10544189	10544288	0.581281	0.459854	0.313131	0.387755	0.179856	N	N	N	Hypo
A1	10544289	10544388	0.913333	0.94709	0.782609	0.733333	0.490066	N	N	N	Hypo
A1	10544389	10544488	0.914894	0.936893	0.869565	0.815126	0.57377	N	N	N	Hypo
A1	10544489	10544588	0.873494	0.826531	0.723684	0.828571	0.5	N	N	N	Hypo
A1	10544589	10544688	0.708171	0.692708	0.673913	0.625767	0.393204	N	N	N	Hypo
A1	10567485	10567584	0.889503	0.626168	0.353846	0.549296	0.08125	N	Hypo	Hypo	Hypo
A1	10567985	10568084	0.686441	0.655172	0.246753	0.159091	0.213675	N	Hypo	Hypo	Hypo
A1	10574294	10574393	0.398551	0.311111	0.139535	0.0952381	0.191489	N	N	Hypo	N
A1	10588886	10588985	0.521472	0.442308	0.0410959	0.0983607	0	N	Hypo	Hypo	Hypo
A1	10588986	10589085	0.761246	0.686869	0.0443038	0.0972222	0.0117647	N	Hypo	Hypo	Hypo
A1	10589386	10589485	0.867816	0.368421	0.015873	0.0212766	0	Hypo	Hypo	Hypo	Hypo
A1	10589486	10589585	0.5	0.263158	0	0	0	N	Hypo	Hypo	Hypo
A1	10589686	10589785	0.690476	0.24	0	0.0277778	0	Hypo	Hypo	Hypo	Hypo
A1	10600805	10600904	0.402597	0.0263158	0	0.02	0	Hypo	Hypo	Hypo	Hypo
A1	10601105	10601204	0.779528	0.552941	0	0.131579	0.00952381	N	Hypo	Hypo	Hypo
A1	10601405	10601504	0.884892	0.517241	0.0408163	0.170213	0	Hypo	Hypo	Hypo	Hypo
A1	10601605	10601704	0.53	0.459459	0	0	0.0232558	N	Hypo	Hypo	Hypo
A1	10601905	10602004	0.637363	0.486486	0.0175439	0.0555556	0.0138889	N	Hypo	Hypo	Hypo
A1	10602005	10602104	0.460784	0.027027	0	0	0.0128205	Hypo	Hypo	Hypo	Hypo
A1	10609683	10609782	0.460177	0.174312	0.1	0	0	N	Hypo	Hypo	Hypo
A1	10609783	10609882	0.330612	0.193277	0.0853659	0.08	0	N	N	N	Hypo
A1	10610083	10610182	0.549419	0.248731	0.0416667	0	0.0142857	Hypo	Hypo	Hypo	Hypo
A1	10610183	10610282	0.524675	0.376991	0.16	0	0.0150376	N	Hypo	Hypo	Hypo
A1	10621866	10621965	0.333333	0	0.189873	0	0.05	N	N	Hypo	N
A1	10622266	10622365	0.5375	0.6	0.208955	0.0357143	0	N	Hypo	Hypo	Hypo
A1	10636728	10636827	0.378378	0.742138	0.504202	0.256757	0.0793651	Hyper	N	N	N
A1	10636928	10637027	0.461538	0.752294	0.333333	0.354037	0.102881	N	N	N	Hypo
A1	10637028	10637127	0.197183	0.622807	0.369458	0.324176	0.117284	Hyper	N	N	N
A1	10653890	10653989	0.48	0.289474	0.327869	0.298077	0.0470588	N	N	N	Hypo
A1	10654190	10654289	0.75	0.618182	0.448718	0.575472	0.156863	N	Hypo	N	Hypo
A1	10654290	10654389	0.776952	0.674699	0.553571	0.480916	0.182796	N	N	N	Hypo
A1	10654390	10654489	0.815385	0.848485	0.821782	0.774194	0.247525	N	N	N	Hypo
A1	10654490	10654589	0.75	0.719457	0.72807	0.593567	0.344262	N	N	N	Hypo
A1	10654590	10654689	0.483146	0.452632	0.44186	0.431373	0.0638298	N	N	N	Hypo
A1	10654690	10654789	0.65643	0.633929	0.480726	0.488142	0.297405	N	N	N	Hypo
A1	10654990	10655089	0.733244	0.737705	0.689904	0.581081	0.366762	N	N	N	Hypo
A1	10655190	10655289	0.544776	0.173913	0.115646	0.154839	0.00787402	Hypo	Hypo	Hypo	Hypo
A1	10690912	10691011	0	0.384615	0	0	0	Hyper	N	N	N
A1	10709291	10709390	0.257627	0.653846	0.388514	0.488372	0.438861	Hyper	N	N	N
A1	10716583	10716682	0.344262	0.28125	0.04	0.0277778	0	N	Hypo	Hypo	Hypo
A1	10716683	10716782	0.516129	0.315789	0	0	0.00826446	N	Hypo	Hypo	Hypo
A1	10716983	10717082	0.729904	0.555556	0.0422535	0	0	N	Hypo	Hypo	Hypo
A1	10732890	10732989	0.327869	0.0606061	0.125	0.264706	0	N	N	N	Hypo
A1	10734990	10735089	0.425	0.267857	0.255319	0.55914	0.0843373	N	N	N	Hypo
A1	10735390	10735489	0.444444	0.227273	0.0526316	0.06	0	N	Hypo	Hypo	Hypo
A1	10735790	10735889	0.334783	0.292135	0.207317	0.116279	0.0241935	N	N	N	Hypo
A1	10736790	10736889	0.654867	0.634146	0.242424	0.251908	0.010101	N	Hypo	Hypo	Hypo
A1	10739790	10739889	0.52027	0.316667	0.25	0.358209	0.196078	N	N	N	Hypo
A1	10740590	10740689	0.808511	0.792453	0.522388	0.388889	0.661442	N	N	Hypo	N
A1	10746893	10746992	0.656716	0.468582	0.336609	0.640177	0.301262	N	Hypo	N	Hypo
A1	10746993	10747092	0.77037	0.687055	0.466527	0.764599	0.359195	N	Hypo	N	Hypo
A1	10747093	10747192	0.787183	0.658776	0.373864	0.796781	0.235849	N	Hypo	N	Hypo
A1	10747193	10747292	0.701543	0.648309	0.514646	0.820692	0.363171	N	N	N	Hypo
A1	10747293	10747392	0.769129	0.702595	0.547261	0.886276	0.353064	N	N	N	Hypo
A1	10747393	10747492	0.720114	0.648141	0.594136	0.846995	0.402873	N	N	N	Hypo
A1	10747493	10747592	0.69908	0.616822	0.462136	0.794293	0.335516	N	N	N	Hypo
A1	10747593	10747692	0.695946	0.442478	0.382022	0.647059	0.091954	N	Hypo	N	Hypo
A1	10747793	10747892	0.824363	0.611969	0.554028	0.730769	0.368116	N	N	N	Hypo
A1	10747893	10747992	0.857422	0.764223	0.733333	0.823048	0.39414	N	N	N	Hypo
A1	10747993	10748092	0.844177	0.760444	0.670608	0.827729	0.168569	N	N	N	Hypo
A1	10748093	10748192	0.729191	0.551697	0.450491	0.492339	0.0350584	N	N	N	Hypo
A1	10748193	10748292	0.913253	0.856239	0.832121	0.816239	0.158672	N	N	N	Hypo
A1	10748293	10748392	0.7175	0.649558	0.587336	0.30303	0.0240385	N	N	Hypo	Hypo
A1	10748393	10748492	0.738095	0.706667	0.631579	0.0175439	0	N	N	Hypo	Hypo
A1	10749093	10749192	0.439394	0.687831	0.255814	0.0138889	0.0185185	N	N	Hypo	Hypo
A1	10749293	10749392	0.543478	0.880952	0.0344828	0	0	Hyper	Hypo	Hypo	Hypo
A1	10781751	10781850	0.797136	0.655172	0.599222	0.684783	0.433846	N	N	N	Hypo
A1	10781851	10781950	0.935484	0.897143	0.878307	0.823529	0.46875	N	N	N	Hypo
A1	10781951	10782050	0.758123	0.714286	0.677419	0.682119	0.439331	N	N	N	Hypo
A1	10782051	10782150	0.717391	0.714286	0.729412	0.696429	0.348958	N	N	N	Hypo
A1	10782151	10782250	0.733696	0.734694	0.503497	0.595041	0.33677	N	N	N	Hypo
A1	10782851	10782950	0.94	0.866667	0.8867	0.880383	0.616034	N	N	N	Hypo
A1	10782951	10783050	0.758308	0.530488	0.682857	0.730673	0.353659	N	N	N	Hypo
A1	10783051	10783150	0.688742	0.741935	0.632911	0.738095	0.37931	N	N	N	Hypo
A1	10783151	10783250	0.8	0.526316	0.564516	0.7125	0.474178	N	N	N	Hypo
A1	10783451	10783550	0.691275	0.573171	0.687151	0.738532	0.382488	N	N	N	Hypo
A1	10783751	10783850	0.636364	0.583333	0.622951	0.518519	0.333333	N	N	N	Hypo
A1	10783951	10784050	0.677778	0.457143	0.640719	0.630952	0.341709	N	N	N	Hypo
A1	10784251	10784350	0.852273	0.5	0.779817	0.871287	0.372549	Hypo	N	N	Hypo
A1	10784351	10784450	0.772727	0.578947	0.810127	0.732394	0.354167	N	N	N	Hypo
A1	10784451	10784550	0.795455	0.75	0.724771	0.742574	0.471014	N	N	N	Hypo
A1	10784551	10784650	0.869748	0.842105	0.890052	0.946903	0.560606	N	N	N	Hypo
A1	10784951	10785047	0.83908	0.851852	0.762963	0.76129	0.289308	N	N	N	Hypo
A1	10785086	10785185	0.838509	0.839286	0.79918	0.853571	0.388601	N	N	N	Hypo
A1	10785186	10785285	0.688995	0.586207	0.533923	0.602524	0.235772	N	N	N	Hypo
A1	10785586	10785685	0.697368	0.428571	0.68125	0.634731	0.260417	N	N	N	Hypo
A1	10785686	10785785	0.779528	0.729167	0.628319	0.757396	0.4	N	N	N	Hypo
A1	10785786	10785885	0.794118	0.724138	0.636364	0.795918	0.405556	N	N	N	Hypo
A1	10786186	10786285	0.901235	0.970588	0.846154	0.897436	0.591398	N	N	N	Hypo
A1	10786386	10786485	0.859649	0.741176	0.857143	0.840491	0.540541	N	N	N	Hypo
A1	10786586	10786685	0.84	0.781818	0.759036	0.861386	0.519126	N	N	N	Hypo
A1	10786786	10786885	0.708487	0.644068	0.61215	0.705357	0.32852	N	N	N	Hypo
A1	10786886	10786985	0.706408	0.659574	0.662732	0.657377	0.289689	N	N	N	Hypo
A1	10786986	10787085	0.810811	0.719008	0.755639	0.791667	0.369159	N	N	N	Hypo
A1	10787086	10787185	0.768769	0.669617	0.675307	0.693086	0.278583	N	N	N	Hypo
A1	10787186	10787285	0.790769	0.666667	0.730659	0.659722	0.376068	N	N	N	Hypo
A1	10787386	10787485	0.624309	0.504274	0.433962	0.478049	0.197479	N	N	N	Hypo
A1	10787586	10787685	0.769231	0.571429	0.62766	0.64878	0.222222	N	N	N	Hypo
A1	10787886	10787985	0.718563	0.287879	0.349282	0.39819	0.0952381	Hypo	Hypo	Hypo	Hypo
A1	10787986	10788085	0.791111	0.546392	0.539773	0.595142	0.0976744	N	N	N	Hypo
A1	10788186	10788285	0.566667	0.4	0.4125	0.439394	0.149091	N	N	N	Hypo
A1	10788586	10788685	0.69637	0.511628	0.541516	0.630435	0.289199	N	N	N	Hypo
A1	10788686	10788785	0.817757	0.662338	0.618557	0.668342	0.171271	N	N	N	Hypo
A1	10788786	10788885	0.861538	0.782383	0.767507	0.7975	0.437143	N	N	N	Hypo
A1	10789286	10789385	0.618357	0.27	0.447489	0.439462	0.103627	Hypo	N	N	Hypo
A1	10789386	10789485	0.820106	0.752381	0.760814	0.827027	0.468137	N	N	N	Hypo
A1	10789486	10789585	0.891738	0.769231	0.804217	0.825455	0.413965	N	N	N	Hypo
A1	10789786	10789885	0.651007	0.518519	0.655172	0.634518	0.307692	N	N	N	Hypo
A1	10789986	10790085	0.635514	0.631579	0.463415	0.424242	0.242424	N	N	N	Hypo
A1	10791086	10791185	0.729167	0.722222	0.598958	0.6	0.3125	N	N	N	Hypo
A1	10791686	10791785	0.81457	0.680272	0.750799	0.786385	0.458438	N	N	N	Hypo
A1	10792186	10792285	0.675978	0.438356	0.593361	0.679245	0.229358	N	N	N	Hypo
A1	10792586	10792685	0.790368	0.531532	0.676538	0.716243	0.35546	N	N	N	Hypo
A1	10792686	10792785	0.849699	0.67713	0.909441	0.93945	0.49323	N	N	N	Hypo
A1	10792786	10792885	0.701835	0.578358	0.748031	0.747875	0.378843	N	N	N	Hypo
A1	10792886	10792985	0.720096	0.6	0.800595	0.802752	0.378512	N	N	N	Hypo
A1	10792986	10793085	0.758958	0.666667	0.857759	0.835714	0.358349	N	N	N	Hypo
A1	10793186	10793285	0.752016	0.545113	0.809384	0.801105	0.37931	N	N	N	Hypo
A1	10793386	10793485	0.755102	0.619048	0.845361	0.773196	0.296875	N	N	N	Hypo
A1	10793486	10793585	0.70297	0.297297	0.712042	0.686916	0.165605	Hypo	N	N	Hypo
A1	10793586	10793685	0.669231	0.214286	0.636364	0.572034	0.0972973	Hypo	N	N	Hypo
A1	10858539	10858638	0.323529	0.107143	0	0	0	N	Hypo	Hypo	Hypo
A1	10874178	10874277	0.395349	0.551724	0	0.025641	0	N	Hypo	Hypo	Hypo
A1	10891088	10891187	0.676596	0.705882	0.352941	0.447761	0.181818	N	Hypo	N	Hypo
A1	10892788	10892887	0.772806	0.6	0.70411	0.511111	0.21097	N	N	N	Hypo
A1	10892888	10892987	0.751799	0.593923	0.574545	0.616279	0.419657	N	N	N	Hypo
A1	10892988	10893087	0.788732	0.598214	0.57732	0.608392	0.324324	N	N	N	Hypo
A1	10893088	10893187	0.831111	0.802632	0.691667	0.730769	0.297143	N	N	N	Hypo
A1	10893188	10893287	0.825	0.827586	0.738318	0.656566	0.376543	N	N	N	Hypo
A1	10893288	10893387	0.668874	0.410959	0.478723	0.353659	0.0873786	N	N	Hypo	Hypo
A1	10893788	10893887	0.722222	0.447761	0.490196	0.465517	0.199052	N	N	N	Hypo
A1	10893988	10894087	0.631016	0.40404	0.457364	0.584158	0.221429	N	N	N	Hypo
A1	10894088	10894187	0.80363	0.524725	0.641379	0.672854	0.471132	N	N	N	Hypo
A1	10894188	10894287	0.710938	0.437788	0.45	0.513011	0.291829	N	N	N	Hypo
A1	10894288	10894387	0.693069	0.514925	0.603659	0.661585	0.319783	N	N	N	Hypo
A1	10894488	10894587	0.754011	0.469072	0.577947	0.690987	0.300725	N	N	N	Hypo
A1	10894588	10894687	0.64095	0.52439	0.46696	0.584034	0.156863	N	N	N	Hypo
A1	10894688	10894787	0.785714	0.537634	0.669231	0.742616	0.403509	N	N	N	Hypo
A1	10894788	10894887	0.839557	0.572207	0.729207	0.767098	0.496907	N	N	N	Hypo
A1	10895088	10895187	0.833811	0.676471	0.726027	0.771689	0.532567	N	N	N	Hypo
A1	10895488	10895587	0.757062	0.541667	0.638554	0.623762	0.29932	N	N	N	Hypo
A1	10895588	10895680	0.856115	0.633663	0.71875	0.74	0.398876	N	N	N	Hypo
A1	10900582	10900681	0.430657	0	0.617978	0.634328	0	Hypo	N	N	Hypo
A1	10971152	10971251	0.354839	0.197368	0	0.134615	0.0243902	N	Hypo	N	Hypo
A1	10971552	10971651	0.708333	0.654206	0.577465	0.35	0.561404	N	N	Hypo	N
A1	11026213	11026312	0.478261	0.511364	0.486957	0.555556	0.108108	N	N	N	Hypo
A1	11026513	11026612	0.753623	0.691729	0.656085	0.62	0.146853	N	N	N	Hypo
A1	11026613	11026712	0.533333	0.25	0.295918	0.25	0.0379747	N	N	N	Hypo
A1	11026813	11026912	0.75	0.75	0.688525	0.625	0.434783	N	N	N	Hypo
A1	11027313	11027412	0.744681	0.807018	0.759091	0.676923	0.39548	N	N	N	Hypo
A1	11027413	11027512	0.709163	0.735	0.652174	0.6	0.398058	N	N	N	Hypo
A1	11027613	11027712	0.80303	0.804878	0.698413	0.714286	0.419355	N	N	N	Hypo
A1	11091005	11091104	0.32	0.189873	0.0689655	0.0649351	0	N	N	N	Hypo
A1	11091205	11091304	0.62963	0.353659	0.357143	0.261905	0.00826446	N	N	Hypo	Hypo
A1	11099984	11100083	0.330709	0.0967742	0	0.0483871	0	N	Hypo	N	Hypo
A1	11100084	11100183	0.477419	0.44	0	0.0804598	0	N	Hypo	Hypo	Hypo
A1	11100384	11100483	0.350877	0.075	0.0350877	0.0178571	0.0503597	N	Hypo	Hypo	Hypo
A1	11123764	11123863	0.537313	0.469136	0.317757	0.322835	0	N	N	N	Hypo
A1	11123964	11124063	0.480916	0.385075	0.233405	0.272277	0.0134529	N	N	N	Hypo
A1	11124064	11124163	0.462687	0.398104	0.309942	0.334152	0	N	N	N	Hypo
A1	11124264	11124363	0.70297	0.668317	0.412338	0.473881	0.00961538	N	N	N	Hypo
A1	11163401	11163500	0.781818	0.95	0.518519	0	0	N	N	Hypo	Hypo
A1	11163501	11163600	0.620438	0.444444	0.42	0.0350877	0	N	N	Hypo	Hypo
A1	11163601	11163700	0.486111	0.153846	0.289474	0	0	N	N	Hypo	Hypo
A1	11163701	11163800	0.395349	0.146667	0.0392157	0	0	N	Hypo	Hypo	Hypo
A1	11163901	11164000	0.609195	0.454545	0.421053	0	0	N	N	Hypo	Hypo
A1	11164001	11164100	0.340909	0.0526316	0.12	0.037037	0	N	N	Hypo	Hypo
A1	11254682	11254781	0.0194175	0.0483871	0.367089	0.395522	0.0578512	N	Hyper	Hyper	N
A1	11256581	11256680	0.446043	0.31746	0.268657	0.307692	0.0406504	N	N	N	Hypo
A1	11256681	11256780	0.698039	0.556886	0.508929	0.584906	0.236453	N	N	N	Hypo
A1	11256881	11256980	0.727679	0.480916	0.571429	0.702703	0.244635	N	N	N	Hypo
A1	11257081	11257180	0.520833	0.432432	0.5	0.548387	0.173077	N	N	N	Hypo
A1	11257636	11257735	0.333333	0.15	0.264706	0.0833333	0.0243902	N	N	N	Hypo
A1	11284613	11284712	0.745763	0.12	0.611111	0.367347	0.157025	Hypo	N	Hypo	Hypo
A1	11285613	11285712	0.523179	0.380952	0.417323	0.201923	0.165	N	N	Hypo	Hypo
A1	11286013	11286112	0.383721	0.148148	0.0704225	0	0.196172	N	Hypo	Hypo	N
A1	11286113	11286212	0.621429	0.410526	0.0229885	0.0147059	0.225296	N	Hypo	Hypo	Hypo
A1	11286413	11286512	0.488889	0.08	0.316832	0.0461538	0.237288	Hypo	N	Hypo	N
A1	11287813	11287912	0.714286	0.707006	0.323232	0.385321	0.0833333	N	Hypo	Hypo	Hypo
A1	11288291	11288390	0.65847	0.401826	0.359649	0.369128	0.00934579	N	N	N	Hypo
A1	11288391	11288490	0.683837	0.536785	0.568323	0.564039	0.0390625	N	N	N	Hypo
A1	11288491	11288590	0.909091	0.848901	0.83125	0.840659	0.0625	N	N	N	Hypo
A1	11288591	11288690	0.710187	0.643564	0.661734	0.644491	0.0251572	N	N	N	Hypo
A1	11288691	11288790	0.85697	0.857143	0.825623	0.850932	0.016835	N	N	N	Hypo
A1	11288791	11288890	0.756494	0.678571	0.644444	0.674121	0.00793651	N	N	N	Hypo
A1	11288891	11288990	0.745	0.598187	0.625468	0.744417	0.0134228	N	N	N	Hypo
A1	11288991	11289090	0.681055	0.57529	0.640138	0.586826	0.00740741	N	N	N	Hypo
A1	11289091	11289190	0.603077	0.417355	0.47561	0.501754	0.00763359	N	N	N	Hypo
A1	11289191	11289290	0.897778	0.832298	0.865248	0.929348	0	N	N	N	Hypo
A1	11289291	11289390	0.67354	0.582543	0.636126	0.634383	0.011976	N	N	N	Hypo
A1	11289391	11289490	0.695035	0.616798	0.610714	0.617737	0.0168067	N	N	N	Hypo
A1	11289491	11289590	0.727273	0.710177	0.664596	0.718519	0.0100503	N	N	N	Hypo
A1	11289591	11289690	0.829216	0.783007	0.73546	0.79289	0.00224719	N	N	N	Hypo
A1	11289691	11289790	0.674721	0.621997	0.654917	0.667742	0.00851064	N	N	N	Hypo
A1	11289891	11289990	0.717735	0.579481	0.576419	0.602659	0.00479616	N	N	N	Hypo
A1	11289991	11290090	0.820205	0.681604	0.731903	0.745726	0	N	N	N	Hypo
A1	11290091	11290190	0.769634	0.65812	0.603175	0.662651	0.0416667	N	N	N	Hypo
A1	11290191	11290290	0.834971	0.822816	0.754386	0.785068	0	N	N	N	Hypo
A1	11290291	11290390	0.81317	0.694595	0.725	0.642308	0	N	N	N	Hypo
A1	11290391	11290490	0.804124	0.783784	0.784029	0.803982	0	N	N	N	Hypo
A1	11290491	11290590	0.6625	0.706522	0.703297	0.682927	0	N	N	N	Hypo
A1	11290591	11290690	0.767943	0.714286	0.739286	0.733333	0.00943396	N	N	N	Hypo
A1	11290691	11290790	0.832817	0.776923	0.763466	0.727984	0	N	N	N	Hypo
A1	11290791	11290890	0.685921	0.5625	0.605	0.609848	0.0140845	N	N	N	Hypo
A1	11290967	11291066	0.498113	0.511848	0.471533	0.502362	0	N	N	N	Hypo
A1	11291067	11291166	0.701031	0.453125	0.355705	0.405063	0.0327869	N	Hypo	N	Hypo
A1	11291167	11291266	0.607407	0.657143	0.485577	0.565401	0.0465116	N	N	N	Hypo
A1	11291267	11291366	0.85	0.767442	0.714286	0.612121	0.02	N	N	N	Hypo
A1	11291467	11291566	0.420339	0.314516	0.422713	0.355072	0.0534351	N	N	N	Hypo
A1	11291567	11291666	0.569106	0.459574	0.366795	0.347541	0.0495868	N	N	N	Hypo
A1	11291667	11291766	0.672727	0.602941	0.631111	0.620155	0.008	N	N	N	Hypo
A1	11291767	11291866	0.720379	0.684524	0.798561	0.80137	0	N	N	N	Hypo
A1	11292267	11292366	0.608696	0.422222	0.298701	0.265306	0	N	Hypo	Hypo	Hypo
A1	11292467	11292566	0.676259	0.72381	0.513889	0.616162	0.107143	N	N	N	Hypo
A1	11292567	11292666	0.782258	0.611765	0.655172	0.804348	0	N	N	N	Hypo
A1	11292667	11292766	0.703571	0.658451	0.568182	0.597701	0	N	N	N	Hypo
A1	11292767	11292866	0.816667	0.792453	0.608108	0.876289	0	N	N	N	Hypo
A1	11292867	11292966	0.711111	0.639344	0.547009	0.560606	0	N	N	N	Hypo
A1	11292967	11293066	0.764706	0.724138	0.521008	0.681481	0	N	N	N	Hypo
A1	11293167	11293266	0.769767	0.750831	0.710317	0.720588	0.017094	N	N	N	Hypo
A1	11293267	11293366	0.557292	0.435	0.269091	0.268707	0	N	N	N	Hypo
A1	11293367	11293466	0.616667	0.515493	0.503759	0.562914	0.0246914	N	N	N	Hypo
A1	11293467	11293566	0.688095	0.613772	0.582857	0.536269	0.0407407	N	N	N	Hypo
A1	11293567	11293666	0.697286	0.648241	0.573674	0.613821	0.0537897	N	N	N	Hypo
A1	11293667	11293766	0.514451	0.442424	0.312775	0.263598	0.0432692	N	N	N	Hypo
A1	11293867	11293966	0.618785	0.609272	0.475806	0.376	0.152866	N	N	N	Hypo
A1	11296661	11296760	0.573684	0.537037	0.649123	0.666667	0.247863	N	N	N	Hypo
A1	11297061	11297160	0.572581	0.40625	0.363636	0.212121	0.0125	N	N	Hypo	Hypo
A1	11297561	11297660	0.45082	0.269231	0.394231	0.173913	0.0384615	N	N	N	Hypo
A1	11297861	11297960	0.522727	0.288889	0.153846	0.197802	0.108247	N	Hypo	Hypo	Hypo
A1	11298361	11298460	0.7	0.4375	0.222222	0.241379	0.04	N	Hypo	Hypo	Hypo
A1	11298761	11298860	0.545455	0.307692	0.297297	0.128205	0.0447761	N	N	Hypo	Hypo
A1	11299161	11299260	0.353982	0.108434	0.0853659	0.0181818	0.0144231	N	N	Hypo	Hypo
A1	11341675	11341774	0.817125	0.722222	0.0425532	0.106796	0.666031	N	Hypo	Hypo	N
A1	11341775	11341874	0.835185	0.618644	0.0875	0.0879121	0.480488	N	Hypo	Hypo	Hypo
A1	11341875	11341974	0.829982	0.601594	0.015625	0.0615385	0.470414	N	Hypo	Hypo	Hypo
A1	11341975	11342074	0.898148	0.837209	0.25	0.0277778	0.659459	N	Hypo	Hypo	N
A1	11342175	11342274	0.855746	0.846154	0.105263	0.1	0.760684	N	Hypo	Hypo	N
A1	11342275	11342374	0.662109	0.506944	0.0810811	0.108696	0.301435	N	Hypo	Hypo	Hypo
A1	11342375	11342474	0.666667	0.75	0.137931	0.1	0.463768	N	Hypo	Hypo	N
A1	11342575	11342674	0.765823	0.639535	0.557692	0.166667	0.469231	N	N	Hypo	N
A1	11342675	11342774	0.85461	0.769231	0.352113	0.346154	0.577465	N	Hypo	Hypo	N
A1	11342775	11342874	0.633987	0.642105	0.507463	0.576687	0.284024	N	N	N	Hypo
A1	11380358	11380457	0.8	0.82659	0.655172	0.738889	0.233503	N	N	N	Hypo
A1	11380758	11380857	0.792683	0.882353	0.775	0.815068	0.357143	N	N	N	Hypo
A1	11381058	11381157	0.717391	0.716981	0.679389	0.527132	0.150943	N	N	N	Hypo
A1	11381158	11381257	0.767932	0.75	0.58445	0.571809	0.325581	N	N	N	Hypo
A1	11381358	11381457	0.790323	0.8	0.648649	0.576923	0.36	N	N	N	Hypo
A1	11381458	11381557	0.689243	0.697561	0.659483	0.582979	0.310185	N	N	N	Hypo
A1	11381658	11381757	0.84375	0.781726	0.783333	0.792553	0.508621	N	N	N	Hypo
A1	11381758	11381857	0.796774	0.663657	0.740299	0.649718	0.281787	N	N	N	Hypo
A1	11381858	11381957	0.587121	0.518519	0.549242	0.498305	0.254839	N	N	N	Hypo
A1	11381958	11382057	0.834711	0.785714	0.847328	0.798742	0.432749	N	N	N	Hypo
A1	11382058	11382157	0.650794	0.592105	0.553435	0.521053	0.238636	N	N	N	Hypo
A1	11382558	11382657	0.672878	0.613782	0.689655	0.643478	0.271855	N	N	N	Hypo
A1	11382758	11382857	0.703704	0.493056	0.494024	0.587393	0.169492	N	N	N	Hypo
A1	11382858	11382957	0.71831	0.75	0.779412	0.756522	0.264151	N	N	N	Hypo
A1	11383358	11383457	0.848168	0.852273	0.890323	0.793478	0.508475	N	N	N	Hypo
A1	11383558	11383657	0.752887	0.768786	0.794788	0.78836	0.281513	N	N	N	Hypo
A1	11383658	11383757	0.5625	0.555957	0.424731	0.532468	0.139241	N	N	N	Hypo
A1	11383758	11383857	0.930435	0.793651	0.797619	0.770992	0.523256	N	N	N	Hypo
A1	11383958	11384057	0.815126	0.773438	0.74359	0.794872	0.42268	N	N	N	Hypo
A1	11384058	11384157	0.814815	0.763889	0.813953	0.757426	0.445378	N	N	N	Hypo
A1	11384158	11384257	0.795918	0.719512	0.766667	0.794521	0.336957	N	N	N	Hypo
A1	11384258	11384357	0.739496	0.729614	0.65641	0.652632	0.333333	N	N	N	Hypo
A1	11384358	11384457	0.845411	0.745098	0.721854	0.815789	0.30597	N	N	N	Hypo
A1	11384458	11384557	0.903974	0.89911	0.924812	0.903974	0.565737	N	N	N	Hypo
A1	11384558	11384657	0.62069	0.722222	0.649573	0.65873	0.292	N	N	N	Hypo
A1	11384658	11384757	0.809107	0.755233	0.748996	0.771484	0.393939	N	N	N	Hypo
A1	11384858	11384957	0.811676	0.714527	0.757778	0.734266	0.422037	N	N	N	Hypo
A1	11385158	11385257	0.72549	0.612245	0.657658	0.717557	0.163793	N	N	N	Hypo
A1	11385258	11385357	0.721393	0.5625	0.473373	0.566667	0.191176	N	N	N	Hypo
A1	11385358	11385457	0.785965	0.738462	0.714765	0.737931	0.330189	N	N	N	Hypo
A1	11385458	11385557	0.610487	0.414706	0.477987	0.416107	0.144531	N	N	N	Hypo
A1	11385758	11385857	0.759124	0.739706	0.790698	0.788235	0.442593	N	N	N	Hypo
A1	11385958	11386057	0.680352	0.625544	0.567663	0.578125	0.333333	N	N	N	Hypo
A1	11386158	11386257	0.773585	0.776423	0.715827	0.747508	0.403226	N	N	N	Hypo
A1	11386958	11387057	0.027027	0.190476	0.132075	0.360465	0.179775	N	N	Hyper	N
A1	11426984	11427083	0.631225	0.731278	0.553879	0.539503	0.311429	N	N	N	Hypo
A1	11427384	11427483	0.427746	0.377119	0.202532	0.163934	0.0788382	N	N	N	Hypo
A1	11427484	11427583	0.59673	0.649123	0.2	0.328431	0.178478	N	Hypo	N	Hypo
A1	11428884	11428983	0.512315	0.458333	0.183333	0.178571	0.0363636	N	Hypo	Hypo	Hypo
A1	11429784	11429883	0.662602	0.596774	0.169811	0.390909	0.00847458	N	Hypo	N	Hypo
A1	11430284	11430383	0.636364	0.54386	0.549296	0.652174	0.0793651	N	N	N	Hypo
A1	11430484	11430583	0.707547	0.614286	0.7	0.580357	0.233333	N	N	N	Hypo
A1	11431948	11432047	0.780488	0.5	0.697674	0.692308	0.477064	N	N	N	Hypo
A1	11432048	11432147	0.691589	0.744186	0.509434	0.536232	0.390244	N	N	N	Hypo
A1	11432548	11432647	0.53125	0.457627	0.492754	0.355263	0.148936	N	N	N	Hypo
A1	11432648	11432747	0.629213	0.703704	0.680851	0.591837	0.244898	N	N	N	Hypo
A1	11433048	11433147	0.707143	0.6875	0.578313	0.60241	0.333333	N	N	N	Hypo
A1	11433448	11433547	0.714286	0.657895	0.597403	0.609195	0.221154	N	N	N	Hypo
A1	11433848	11433947	0.70625	0.672414	0.632075	0.596639	0.15873	N	N	N	Hypo
A1	11434148	11434247	0.850877	0.790698	0.613636	0.818182	0.23	N	N	N	Hypo
A1	11434248	11434347	0.628713	0.627451	0.557522	0.53012	0.0867052	N	N	N	Hypo
A1	11434348	11434447	0.568807	0.627451	0.455882	0.676471	0.189189	N	N	N	Hypo
A1	11434948	11435047	0.472727	0.25	0.318182	0.0851064	0.0461538	N	N	Hypo	Hypo
A1	11436648	11436747	0.475806	0.444444	0.212121	0.228571	0.0153846	N	N	N	Hypo
A1	11437148	11437247	0.393548	0.568627	0.292683	0.0847458	0.0769231	N	N	Hypo	Hypo
A1	11437348	11437447	0.496644	0.353846	0.0833333	0.0943396	0.0423729	N	Hypo	Hypo	Hypo
A1	11438648	11438747	0.46988	0.555556	0.416667	0.346154	0.157895	N	N	N	Hypo
A1	11453646	11453745	0.48913	0	0.0192308	0.0441176	0	Hypo	Hypo	Hypo	Hypo
A1	11453846	11453945	0.492188	0	0	0	0	Hypo	Hypo	Hypo	Hypo
A1	11454446	11454545	0.714286	0.5	0.0104167	0	0.00854701	N	Hypo	Hypo	Hypo
A1	11454646	11454745	0.819149	0.576923	0	0	0	N	Hypo	Hypo	Hypo
A1	11454846	11454945	0.730233	0.632075	0.0357143	0.0227273	0.0166667	N	Hypo	Hypo	Hypo
A1	11454946	11455045	0.745455	0.600775	0	0	0	N	Hypo	Hypo	Hypo
A1	11455046	11455145	0.805732	0.796875	0	0	0	N	Hypo	Hypo	Hypo
A1	11455146	11455245	0.78	0.876923	0	0.0769231	0	N	Hypo	Hypo	Hypo
A1	11455246	11455345	0.896154	0.927928	0.0983607	0.0166667	0	N	Hypo	Hypo	Hypo
A1	11455346	11455445	0.786047	0.746835	0.0526316	0.0655738	0	N	Hypo	Hypo	Hypo
A1	11455846	11455945	0.797521	0.729167	0.508621	0.126316	0.034188	N	N	Hypo	Hypo
A1	11456046	11456145	0.808081	0.6	0.344262	0.0444444	0	N	Hypo	Hypo	Hypo
A1	11457358	11457457	0.85	0.811828	0.828313	0.302083	0.011236	N	N	Hypo	Hypo
A1	11457758	11457857	0.831325	0.814516	0.682143	0.0322581	0	N	N	Hypo	Hypo
A1	11457858	11457957	0.869347	0.820144	0.656338	0.0535714	0	N	N	Hypo	Hypo
A1	11457958	11458057	0.760563	0.666667	0.428571	0	0	N	Hypo	Hypo	Hypo
A1	11458458	11458557	0.751852	0.597826	0.571875	0	0	N	N	Hypo	Hypo
A1	11458558	11458657	0.841751	0.692771	0.626741	0	0.00934579	N	N	Hypo	Hypo
A1	11459258	11459357	0.833333	0.619565	0.6122	0.0285714	0.0657895	N	N	Hypo	Hypo
A1	11462763	11462862	0.519031	0.65	0.296875	0.201754	0.253061	N	N	Hypo	N
A1	11468128	11468227	0.782051	0.77	0.48	0.485437	0.599222	N	Hypo	N	N
A1	11469768	11469867	0.620536	0.42236	0.286957	0.411765	0.0687831	N	Hypo	N	Hypo
A1	11470568	11470667	0.460784	0.543478	0.222222	0.329114	0.0754717	N	N	N	Hypo
A1	11470668	11470767	0.546667	0.5	0.135135	0.242424	0.192771	N	Hypo	Hypo	Hypo
A1	11471268	11471367	0.614815	0.364865	0.118644	0.276923	0	N	Hypo	Hypo	Hypo
A1	11471868	11471967	0.534483	0.617647	0.37037	0.3	0.0235294	N	N	N	Hypo
A1	11472468	11472567	0.503497	0.313433	0.118644	0.21875	0.0210526	N	Hypo	N	Hypo
A1	11472768	11472867	0.559322	0.772727	0.56	0.2	0.047619	N	N	Hypo	Hypo
A1	11472868	11472967	0.596491	0.589744	0.390244	0.481481	0.134615	N	N	N	Hypo
A1	11473168	11473267	0.541353	0.582524	0.5	0.625	0.0990099	N	N	N	Hypo
A1	11473468	11473567	0.72	0.72093	0.333333	0.630435	0.1625	N	Hypo	N	Hypo
A1	11473968	11474067	0.693878	0.653333	0.625	0.578947	0.252874	N	N	N	Hypo
A1	11474168	11474267	0.853333	0.926829	0.765957	0.822581	0.478261	N	N	N	Hypo
A1	11474368	11474467	0.702128	0.555556	0.62069	0.612903	0.170213	N	N	N	Hypo
A1	11482345	11482444	0.577922	0.5	0.215385	0.0847458	0.191176	N	Hypo	Hypo	Hypo
A1	11482445	11482544	0.446429	0.346939	0.120482	0.0571429	0.146789	N	Hypo	Hypo	N
A1	11482545	11482644	0.737589	0.50838	0.291667	0.028169	0.123077	N	Hypo	Hypo	Hypo
A1	11483045	11483144	0.369565	0.351724	0.170404	0.137615	0.0290698	N	N	N	Hypo
A1	11483145	11483244	0.596154	0.588235	0.416961	0.314961	0.178404	N	N	N	Hypo
A1	11483345	11483444	0.390244	0.193548	0.103896	0.173333	0.0833333	N	N	N	Hypo
A1	11483545	11483644	0.514563	0.252874	0.19469	0.247191	0.153846	N	Hypo	N	Hypo
A1	11483645	11483744	0.408537	0.198529	0.104072	0.166667	0.0414201	N	Hypo	N	Hypo
A1	11483745	11483844	0.531915	0.244898	0.231405	0.321839	0.234783	N	Hypo	N	N
A1	11483945	11484044	0.77551	0.388889	0.3875	0.288136	0.256637	Hypo	Hypo	Hypo	Hypo
A1	11484145	11484244	0.368932	0.255319	0.0888889	0.0677966	0.140704	N	N	Hypo	N
A1	11498815	11498914	0.655977	0.681159	0.645833	0.577617	0.267361	N	N	N	Hypo
A1	11509033	11509132	0.387097	0	0	0	0	Hypo	Hypo	Hypo	Hypo
A1	11511115	11511214	0.786207	0.552941	0.688119	0.75	0.231707	N	N	N	Hypo
A1	11511215	11511314	0.845361	0.75	0.8	0.89011	0.490741	N	N	N	Hypo
A1	11511915	11512014	0.584416	0.466667	0.408602	0.551724	0.0526316	N	N	N	Hypo
A1	11512315	11512414	0.804598	0.767196	0.73913	0.782895	0.387283	N	N	N	Hypo
A1	11512415	11512514	0.729675	0.564356	0.691441	0.711485	0.250847	N	N	N	Hypo
A1	11512515	11512614	0.571429	0.376437	0.478261	0.588235	0.161017	N	N	N	Hypo
A1	11512615	11512714	0.723757	0.658031	0.628692	0.755656	0.255556	N	N	N	Hypo
A1	11513015	11513114	0.794118	0.569231	0.830769	0.746269	0.328467	N	N	N	Hypo
A1	11534143	11534242	0.654135	0.58209	0.126437	0.359606	0.0543933	N	Hypo	N	Hypo
A1	11555179	11555278	0.594444	0.654088	0.471223	0.42623	0.202186	N	N	N	Hypo
A1	11555479	11555578	0.815603	0.838617	0.677582	0.641892	0.434402	N	N	N	Hypo
A1	11555579	11555678	0.65374	0.63029	0.515837	0.458904	0.254098	N	N	N	Hypo
A1	11555779	11555878	0.80137	0.701493	0.654762	0.6	0.272727	N	N	N	Hypo
A1	11555879	11555978	0.670833	0.538153	0.393701	0.49375	0.261538	N	N	N	Hypo
A1	11555979	11556078	0.852113	0.711409	0.645161	0.740157	0.327684	N	N	N	Hypo
A1	11556079	11556178	0.572464	0.526882	0.35	0.322034	0.144231	N	N	N	Hypo
A1	11556179	11556278	0.573171	0.5525	0.449102	0.350515	0.21118	N	N	N	Hypo
A1	11556279	11556378	0.748	0.6875	0.508021	0.485507	0.263889	N	N	N	Hypo
A1	11556479	11556578	0.567164	0.614379	0.640351	0.54902	0.192982	N	N	N	Hypo
A1	11556579	11556678	0.592357	0.522807	0.393939	0.392157	0.10101	N	N	N	Hypo
A1	11563819	11563918	0.505618	0.0697674	0.516129	0.0537634	0	Hypo	N	Hypo	Hypo
A1	11564719	11564818	0.471698	0.182482	0.0927835	0.0980392	0.0434783	N	Hypo	Hypo	Hypo
A1	11564819	11564918	0.808989	0.594595	0.508065	0.398601	0.0681818	N	Hypo	Hypo	Hypo
A1	11564919	11565018	0.695312	0.442029	0.403846	0.297297	0.0309278	N	N	Hypo	Hypo
A1	11565346	11565445	0.376923	0.320755	0.259259	0.223301	0.0173913	N	N	N	Hypo
A1	11565546	11565645	0.464481	0.289474	0.267045	0.247012	0.0184049	N	N	N	Hypo
A1	11566046	11566145	0.553398	0.283333	0.30303	0.341176	0.138889	N	N	N	Hypo
A1	11566146	11566245	0.525253	0.433333	0.244898	0.319444	0.112069	N	N	N	Hypo
A1	11566746	11566845	0.533708	0.402778	0.360656	0.457364	0	N	N	N	Hypo
A1	11566846	11566945	0.397436	0.325	0.344828	0.539683	0	N	N	N	Hypo
A1	11567146	11567245	0.420765	0.361111	0.176	0.371429	0.0344828	N	N	N	Hypo
A1	11567246	11567345	0.544118	0.460106	0.391304	0.533784	0.0890208	N	N	N	Hypo
A1	11567346	11567445	0.360544	0.183673	0.173077	0.160714	0.0592593	N	N	N	Hypo
A1	11567446	11567545	0.649038	0.647059	0.579365	0.57265	0.157576	N	N	N	Hypo
A1	11568246	11568345	0.726804	0.632287	0.585635	0.630435	0.188235	N	N	N	Hypo
A1	11568746	11568845	0.601562	0.511364	0.482456	0.471698	0.216495	N	N	N	Hypo
A1	11568846	11568945	0.534965	0.615789	0.502146	0.558685	0.225664	N	N	N	Hypo
A1	11568946	11569045	0.623377	0.556962	0.571429	0.589888	0.26506	N	N	N	Hypo
A1	11569046	11569145	0.728659	0.59751	0.598684	0.601852	0.32973	N	N	N	Hypo
A1	11569746	11569845	0.72973	0.589041	0.456311	0.483871	0.428571	N	N	N	Hypo
A1	11569846	11569914	0.584098	0.374233	0.376404	0.288991	0.265753	N	N	N	Hypo
A1	11573910	11574009	0.767007	0.683656	0.655512	0.645631	0.373757	N	N	N	Hypo
A1	11574010	11574109	0.888514	0.717391	0.723005	0.6875	0.253112	N	N	N	Hypo
A1	11574110	11574209	0.746575	0.739938	0.678715	0.664804	0.421429	N	N	N	Hypo
A1	11574210	11574309	0.777311	0.639831	0.628079	0.671395	0.388571	N	N	N	Hypo
A1	11574310	11574409	0.726457	0.672691	0.609195	0.629371	0.368421	N	N	N	Hypo
A1	11574410	11574509	0.888252	0.774869	0.767442	0.819742	0.46114	N	N	N	Hypo
A1	11574510	11574609	0.7921	0.755486	0.65625	0.737968	0.407625	N	N	N	Hypo
A1	11574610	11574709	0.866667	0.84058	0.789189	0.804878	0.493274	N	N	N	Hypo
A1	11574810	11574909	0.889655	0.801325	0.860697	0.816216	0.530387	N	N	N	Hypo
A1	11574910	11575009	0.721374	0.587379	0.583333	0.603053	0.353909	N	N	N	Hypo
A1	11575110	11575209	0.616022	0.533088	0.539062	0.482906	0.288618	N	N	N	Hypo
A1	11575210	11575309	0.594512	0.493827	0.478431	0.514056	0.234568	N	N	N	Hypo
A1	11575310	11575409	0.809524	0.76087	0.728814	0.691824	0.391304	N	N	N	Hypo
A1	11575410	11575509	0.755511	0.692913	0.627628	0.638581	0.412651	N	N	N	Hypo
A1	11575510	11575609	0.604061	0.481081	0.478873	0.425439	0.289474	N	N	N	Hypo
A1	11575810	11575909	0.812139	0.742958	0.593458	0.646586	0.256881	N	N	N	Hypo
A1	11575910	11576009	0.760255	0.718091	0.635611	0.670588	0.394834	N	N	N	Hypo
A1	11576010	11576109	0.653404	0.635795	0.613122	0.602667	0.272727	N	N	N	Hypo
A1	11576110	11576209	0.56	0.475556	0.455621	0.49375	0.251748	N	N	N	Hypo
A1	11576210	11576309	0.614719	0.564356	0.479821	0.56015	0.265306	N	N	N	Hypo
A1	11576310	11576409	0.815385	0.619048	0.703297	0.751152	0.413408	N	N	N	Hypo
A1	11576510	11576609	0.762125	0.589947	0.517375	0.54	0.157343	N	N	N	Hypo
A1	11579406	11579505	0.567251	0.459302	0.36036	0.352273	0.0575916	N	N	N	Hypo
A1	11579506	11579605	0.664773	0.651429	0.632184	0.681416	0.184615	N	N	N	Hypo
A1	11579706	11579805	0.503876	0.470852	0.260606	0.345361	0.129032	N	N	N	Hypo
A1	11579806	11579905	0.679641	0.518851	0.460733	0.519427	0.212465	N	N	N	Hypo
A1	11579906	11580005	0.912088	0.826087	0.713115	0.835443	0.421053	N	N	N	Hypo
A1	11580206	11580305	0.574394	0.453083	0.420875	0.413333	0.18232	N	N	N	Hypo
A1	11580306	11580405	0.661585	0.601562	0.480427	0.451852	0.172012	N	N	N	Hypo
A1	11580406	11580505	0.644518	0.54065	0.504032	0.493197	0.159664	N	N	N	Hypo
A1	11580506	11580605	0.578616	0.534091	0.375	0.392405	0.0976744	N	N	N	Hypo
A1	11580706	11580805	0.734545	0.647059	0.631148	0.69281	0.17341	N	N	N	Hypo
A1	11580806	11580905	0.683721	0.542714	0.578947	0.564516	0.16129	N	N	N	Hypo
A1	11581006	11581105	0.608696	0.409722	0.335821	0.402985	0.13245	N	N	N	Hypo
A1	11588550	11588649	0.597701	0.428571	0.368421	0.505882	0.152778	N	N	N	Hypo
A1	11588950	11589049	0.568548	0.517007	0.412037	0.470356	0.152091	N	N	N	Hypo
A1	11589050	11589149	0.584665	0.449298	0.58215	0.63197	0.165966	N	N	N	Hypo
A1	11589150	11589249	0.546154	0.542339	0.384058	0.432304	0.20442	N	N	N	Hypo
A1	11589250	11589349	0.630769	0.630252	0.562061	0.628009	0.284457	N	N	N	Hypo
A1	11589350	11589449	0.64	0.684211	0.614035	0.569343	0.22807	N	N	N	Hypo
A1	11589550	11589649	0.788462	0.638095	0.618557	0.644836	0.310627	N	N	N	Hypo
A1	11589650	11589749	0.656863	0.641791	0.490196	0.503185	0.246479	N	N	N	Hypo
A1	11589850	11589949	0.716981	0.7	0.688525	0.661376	0.246575	N	N	N	Hypo
A1	11589950	11590049	0.747664	0.778135	0.707763	0.692607	0.216867	N	N	N	Hypo
A1	11590150	11590249	0.639286	0.589928	0.517241	0.540984	0.321608	N	N	N	Hypo
A1	11590250	11590349	0.710495	0.667791	0.609113	0.609418	0.308696	N	N	N	Hypo
A1	11590350	11590449	0.818713	0.793834	0.78022	0.748466	0.403465	N	N	N	Hypo
A1	11590450	11590549	0.727273	0.746702	0.749091	0.732899	0.397695	N	N	N	Hypo
A1	11590550	11590649	0.762557	0.689139	0.650718	0.697143	0.378995	N	N	N	Hypo
A1	11593218	11593317	0.654762	0.573034	0.527778	0.434783	0.289474	N	N	N	Hypo
A1	11593318	11593417	0.553279	0.480226	0.464706	0.315152	0.248092	N	N	N	Hypo
A1	11593818	11593917	0.833333	0.788321	0.706294	0.778409	0.525896	N	N	N	Hypo
A1	11594218	11594317	0.73706	0.664879	0.603846	0.584677	0.246528	N	N	N	Hypo
A1	11594318	11594417	0.796935	0.708995	0.646154	0.724324	0.347826	N	N	N	Hypo
A1	11594418	11594517	0.842391	0.806452	0.673469	0.753623	0.451613	N	N	N	Hypo
A1	11594518	11594617	0.830275	0.664948	0.649682	0.782313	0.243902	N	N	N	Hypo
A1	11594618	11594717	0.755208	0.805556	0.678947	0.764706	0.35461	N	N	N	Hypo
A1	11594718	11594817	0.8	0.78481	0.661972	0.779528	0.217742	N	N	N	Hypo
A1	11594818	11594917	0.72043	0.651899	0.485915	0.598291	0.268657	N	N	N	Hypo
A1	11594918	11595017	0.742424	0.666667	0.566434	0.561151	0.240506	N	N	N	Hypo
A1	11596018	11596117	0.610169	0.489796	0.461538	0.492958	0.25	N	N	N	Hypo
A1	11596518	11596617	0.76506	0.784314	0.531646	0.680556	0.32	N	N	N	Hypo
A1	11596618	11596717	0.577922	0.672566	0.42623	0.491228	0.245098	N	N	N	Hypo
A1	11596718	11596817	0.801303	0.769912	0.696	0.756944	0.36413	N	N	N	Hypo
A1	11596818	11596917	0.730159	0.626609	0.547297	0.534884	0.317391	N	N	N	Hypo
A1	11597018	11597117	0.645777	0.635628	0.525862	0.584071	0.314371	N	N	N	Hypo
A1	11597418	11597517	0.782979	0.653631	0.548148	0.663265	0.380734	N	N	N	Hypo
A1	11597818	11597917	0.623794	0.593909	0.467742	0.599078	0.218391	N	N	N	Hypo
A1	11597918	11598017	0.642123	0.542289	0.439114	0.5	0.0985915	N	N	N	Hypo
A1	11598118	11598217	0.603753	0.529022	0.539474	0.524138	0.187648	N	N	N	Hypo
A1	11598218	11598317	0.649189	0.506718	0.551867	0.605396	0.132997	N	N	N	Hypo
A1	11598318	11598417	0.746753	0.748299	0.60989	0.699219	0.318841	N	N	N	Hypo
A1	11598418	11598517	0.699844	0.578125	0.513627	0.575949	0.222222	N	N	N	Hypo
A1	11598518	11598617	0.835526	0.803665	0.728188	0.789969	0.296296	N	N	N	Hypo
A1	11598618	11598717	0.858785	0.79941	0.79078	0.818182	0.345029	N	N	N	Hypo
A1	11598718	11598817	0.772021	0.610119	0.587065	0.623377	0.187097	N	N	N	Hypo
A1	11598918	11599017	0.852747	0.798365	0.8	0.785714	0.401961	N	N	N	Hypo
A1	11601927	11602026	0.57193	0.535135	0.426901	0.449074	0.204724	N	N	N	Hypo
A1	11602127	11602226	0.694215	0.576471	0.352201	0.48503	0.275424	N	Hypo	N	Hypo
A1	11602227	11602326	0.554502	0.439024	0.338384	0.311864	0.253968	N	N	N	Hypo
A1	11602327	11602426	0.454545	0.397059	0.274436	0.258152	0.0993789	N	N	N	Hypo
A1	11602427	11602526	0.823009	0.73	0.607143	0.666667	0.239583	N	N	N	Hypo
A1	11602527	11602626	0.669643	0.627907	0.6	0.565217	0.313725	N	N	N	Hypo
A1	11602627	11602726	0.683652	0.592334	0.564394	0.570533	0.166052	N	N	N	Hypo
A1	11602727	11602826	0.767152	0.672131	0.671053	0.610315	0.300752	N	N	N	Hypo
A1	11602927	11603026	0.676471	0.647668	0.572254	0.576389	0.251366	N	N	N	Hypo
A1	11603027	11603126	0.895028	0.821429	0.846847	0.702381	0.450382	N	N	N	Hypo
A1	11603127	11603226	0.710938	0.636986	0.438596	0.447917	0.118644	N	N	N	Hypo
A1	11603227	11603326	0.746154	0.713873	0.723214	0.706186	0.385382	N	N	N	Hypo
A1	11603427	11603526	0.795567	0.742647	0.696356	0.61991	0.283262	N	N	N	Hypo
A1	11603527	11603626	0.777778	0.70229	0.56044	0.455446	0.105882	N	N	Hypo	Hypo
A1	11604027	11604126	0.546512	0.366667	0.340426	0.371134	0.161972	N	N	N	Hypo
A1	11604127	11604226	0.579505	0.579268	0.429448	0.594286	0.236	N	N	N	Hypo
A1	11604227	11604326	0.676829	0.454545	0.339286	0.387931	0.220238	N	Hypo	N	Hypo
A1	11604427	11604526	0.625	0.52381	0.514019	0.495327	0.300613	N	N	N	Hypo
A1	11604527	11604626	0.870629	0.751196	0.682927	0.656051	0.333333	N	N	N	Hypo
A1	11604727	11604826	0.821549	0.826568	0.738462	0.856354	0.511013	N	N	N	Hypo
A1	11604927	11605026	0.708861	0.556818	0.689655	0.647887	0.39759	N	N	N	Hypo
A1	11605027	11605126	0.75	0.657658	0.626866	0.62963	0.381443	N	N	N	Hypo
A1	11605127	11605226	0.66787	0.612903	0.37069	0.474576	0.144509	N	N	N	Hypo
A1	11605227	11605326	0.756024	0.712042	0.703704	0.681818	0.282828	N	N	N	Hypo
A1	11605327	11605426	0.641026	0.596491	0.458716	0.435484	0.257732	N	N	N	Hypo
A1	11605427	11605526	0.684524	0.781818	0.54878	0.492958	0.0714286	N	N	N	Hypo
A1	11605527	11605626	0.67619	0.582915	0.470968	0.339394	0.0862069	N	N	Hypo	Hypo
A1	11605627	11605726	0.657343	0.607143	0.517241	0.350649	0.111111	N	N	Hypo	Hypo
A1	11605927	11606026	0.750865	0.803419	0.75463	0.659292	0.429043	N	N	N	Hypo
A1	11606027	11606126	0.615789	0.442105	0.169355	0.239726	0.271795	N	Hypo	Hypo	Hypo
A1	11606527	11606626	0.609137	0.407767	0.207317	0.153846	0.264368	N	Hypo	Hypo	Hypo
A1	11609729	11609828	0.41358	0.139535	0.0107527	0	0.00714286	N	Hypo	Hypo	Hypo
A1	11618593	11618692	0.704545	0.478261	0.277778	0.214286	0.528926	N	Hypo	Hypo	N
A1	11620093	11620192	0.62963	0.54	0.517241	0.328358	0.352941	N	N	Hypo	N
A1	11620193	11620292	0.676829	0.757576	0.496183	0.39823	0.347107	N	N	N	Hypo
A1	11620293	11620392	0.768212	0.541176	0.52381	0.298851	0.40107	N	N	Hypo	Hypo
A1	11671971	11672070	0.727273	0.293103	0.222222	0.142857	0.163121	Hypo	Hypo	Hypo	Hypo
A1	11672071	11672170	0.573308	0.46087	0.263158	0.176829	0.284974	N	Hypo	Hypo	N
A1	11674071	11674170	0.629371	0.693878	0.465116	0.485714	0.186047	N	N	N	Hypo
A1	11674171	11674270	0.533333	0.764706	0.418033	0.393443	0.157895	N	N	N	Hypo
A1	11674671	11674770	0.608696	0.4875	0.359322	0.371542	0.190244	N	N	N	Hypo
A1	11674971	11675070	0.495868	0.373333	0.322275	0.419753	0.142395	N	N	N	Hypo
A1	11675071	11675170	0.565789	0.403846	0.336957	0.372881	0.104317	N	N	N	Hypo
A1	11693927	11694026	0.800294	0.857143	0.722084	0.630208	0.403141	N	N	N	Hypo
A1	11694227	11694326	0.74743	0.285714	0.492308	0.487654	0.26616	Hypo	N	N	Hypo
A1	11694627	11694726	0.86059	0.869565	0.713816	0.69403	0.258706	N	N	N	Hypo
A1	11694827	11694926	0.756554	0.705882	0.683168	0.577406	0.439815	N	N	N	Hypo
A1	11695727	11695826	0.776337	0.652803	0.347222	0.210526	0.17284	N	Hypo	Hypo	Hypo
A1	11706084	11706183	0.6	0.485507	0.205128	0.264151	0	N	Hypo	Hypo	Hypo
A1	11706484	11706583	0.442073	0.342105	0.166667	0.293651	0.00772201	N	N	N	Hypo
A1	11706584	11706683	0.437956	0.25	0.182927	0.285714	0	N	N	N	Hypo
A1	11718815	11718914	0.375	0.196078	0.0188679	0.162791	0	N	Hypo	N	Hypo
A1	11719015	11719114	0.325301	0.166667	0	0.0508475	0	N	Hypo	N	Hypo
A1	11761108	11761207	0.436426	0.372881	0.111111	0.115942	0.139344	N	Hypo	Hypo	N
A1	11763408	11763507	0.516923	0.476562	0.329114	0.426471	0.0769231	N	N	N	Hypo
A1	11779764	11779863	0.0405405	0.372093	0	0.08	0.00925926	Hyper	N	N	N
A1	11779964	11780063	0.0612245	0.521739	0.0294118	0.0181818	0	Hyper	N	N	N
A1	11783572	11783671	0.696815	0.567273	0.571429	0.590226	0.344913	N	N	N	Hypo
A1	11783872	11783971	0.787234	0.720472	0.782288	0.763265	0.3875	N	N	N	Hypo
A1	11783972	11784071	0.629085	0.538462	0.528265	0.575521	0.197628	N	N	N	Hypo
A1	11784072	11784171	0.666667	0.695312	0.594918	0.586124	0.221239	N	N	N	Hypo
A1	11784172	11784271	0.751295	0.517857	0.527273	0.627907	0.0982659	N	N	N	Hypo
A1	11784272	11784371	0.490272	0.333333	0.31203	0.311111	0.0606061	N	N	N	Hypo
A1	11786383	11786482	0.663317	0.726415	0.597826	0.357143	0.392157	N	N	Hypo	N
A1	11786783	11786882	0.574534	0.554475	0.34748	0.131673	0.333333	N	N	Hypo	N
A1	11820175	11820274	0.310345	0	0.0128205	0.0652174	0	Hypo	N	N	Hypo
A1	11868970	11869069	0.412214	0.384615	0.145833	0.111111	0.012987	N	N	Hypo	Hypo
A1	11869070	11869169	0.664717	0.746479	0.0357143	0.0707071	0.0454545	N	Hypo	Hypo	Hypo
A1	11896679	11896778	0.468619	0.5	0.215054	0.16	0.384201	N	N	Hypo	N
A1	11899179	11899278	0.75	0.53125	0.473684	0.355932	0.428571	N	N	Hypo	Hypo
A1	11899379	11899478	0.633588	0.504065	0.471154	0.531915	0.317308	N	N	N	Hypo
A1	11903152	11903251	0.692497	0.659091	0.493392	0.507752	0.265918	N	N	N	Hypo
A1	11903252	11903351	0.701351	0.640587	0.4	0.475836	0.20082	N	Hypo	N	Hypo
A1	11903352	11903451	0.833856	0.878338	0.690722	0.767544	0.406977	N	N	N	Hypo
A1	11903552	11903651	0.851034	0.709273	0.691525	0.804054	0.356828	N	N	N	Hypo
A1	11903652	11903751	0.675971	0.605568	0.487324	0.448087	0.273092	N	N	N	Hypo
A1	11903752	11903851	0.831507	0.812155	0.702128	0.821853	0.440252	N	N	N	Hypo
A1	11903852	11903951	0.75	0.751825	0.697842	0.690141	0.387324	N	N	N	Hypo
A1	11903952	11904051	0.599119	0.543478	0.489209	0.484848	0.215385	N	N	N	Hypo
A1	11904152	11904251	0.882759	0.826087	0.751131	0.764286	0.48062	N	N	N	Hypo
A1	11904452	11904551	0.685328	0.680217	0.681293	0.675393	0.212987	N	N	N	Hypo
A1	11904552	11904651	0.721983	0.673333	0.65942	0.678689	0.257485	N	N	N	Hypo
A1	11904652	11904751	0.722772	0.72449	0.655963	0.705556	0.352941	N	N	N	Hypo
A1	11904852	11904951	0.666667	0.588235	0.544503	0.639053	0.22905	N	N	N	Hypo
A1	11904952	11905051	0.828255	0.7	0.533679	0.576087	0.360215	N	N	N	Hypo
A1	11905052	11905151	0.831933	0.790634	0.74269	0.760684	0.489451	N	N	N	Hypo
A1	11905152	11905251	0.766208	0.555556	0.669291	0.676399	0.466019	N	N	N	Hypo
A1	11905452	11905551	0.611111	0.619048	0.574561	0.614943	0.275449	N	N	N	Hypo
A1	11905552	11905651	0.873684	0.647059	0.740458	0.812	0.502415	N	N	N	Hypo
A1	11905952	11906051	0.655502	0.573333	0.49162	0.574026	0.303514	N	N	N	Hypo
A1	11906052	11906151	0.741379	0.578947	0.701408	0.681013	0.307692	N	N	N	Hypo
A1	11906152	11906251	0.731183	0.530864	0.665672	0.682578	0.288136	N	N	N	Hypo
A1	11906252	11906351	0.606061	0.605263	0.648352	0.677885	0.206349	N	N	N	Hypo
A1	11906452	11906551	0.555556	0.553571	0.385965	0.448276	0.233766	N	N	N	Hypo
A1	11906852	11906951	0.666667	0.68	0.631818	0.625	0.303754	N	N	N	Hypo
A1	11907052	11907151	0.717391	0.526316	0.56962	0.443396	0.202703	N	N	N	Hypo
A1	11907652	11907751	0.735632	0.772727	0.742857	0.661765	0.275591	N	N	N	Hypo
A1	11907752	11907851	0.723849	0.7	0.54065	0.583072	0.27381	N	N	N	Hypo
A1	11907852	11907951	0.519298	0.512346	0.478764	0.466912	0.213768	N	N	N	Hypo
A1	11908052	11908151	0.607143	0.725275	0.652985	0.572271	0.238298	N	N	N	Hypo
A1	11908152	11908251	0.733333	0.694444	0.601064	0.563636	0.286432	N	N	N	Hypo
A1	11908352	11908451	0.57197	0.470588	0.423313	0.484472	0.186047	N	N	N	Hypo
A1	11908452	11908551	0.459075	0.436709	0.419263	0.466867	0.0981595	N	N	N	Hypo
A1	11908652	11908751	0.639394	0.487654	0.418919	0.451705	0.137405	N	N	N	Hypo
A1	11908752	11908851	0.716102	0.542373	0.628019	0.664975	0.195402	N	N	N	Hypo
A1	11908952	11909051	0.675532	0.432432	0.522124	0.576531	0.167598	N	N	N	Hypo
A1	11909152	11909251	0.671329	0.567901	0.632075	0.697674	0.305556	N	N	N	Hypo
A1	11909652	11909751	0.519737	0.473186	0.398417	0.395604	0.12828	N	N	N	Hypo
A1	11909752	11909851	0.74026	0.722222	0.612903	0.684524	0.256522	N	N	N	Hypo
A1	11909852	11909951	0.737391	0.66289	0.576687	0.612975	0.261181	N	N	N	Hypo
A1	11909952	11910051	0.612048	0.540793	0.532353	0.52093	0.263708	N	N	N	Hypo
A1	11910152	11910251	0.745833	0.708487	0.663194	0.677215	0.357143	N	N	N	Hypo
A1	11910352	11910451	0.780276	0.765537	0.755181	0.744131	0.404517	N	N	N	Hypo
A1	11910452	11910551	0.652482	0.614302	0.623457	0.597938	0.334711	N	N	N	Hypo
A1	11910652	11910751	0.625	0.483607	0.484444	0.526786	0.2	N	N	N	Hypo
A1	11911052	11911151	0.800712	0.747573	0.763285	0.729508	0.422794	N	N	N	Hypo
A1	11911252	11911351	0.76105	0.641791	0.627907	0.621359	0.414062	N	N	N	Hypo
A1	11911452	11911551	0.659341	0.646707	0.62963	0.623145	0.35316	N	N	N	Hypo
A1	11911652	11911751	0.6469	0.525974	0.493697	0.512397	0.21875	N	N	N	Hypo
A1	11912052	11912151	0.670534	0.563725	0.557377	0.590674	0.320755	N	N	N	Hypo
A1	11912152	11912251	0.692308	0.578947	0.605505	0.668539	0.221053	N	N	N	Hypo
A1	11913052	11913151	0.791209	0.688525	0.775862	0.779412	0.363636	N	N	N	Hypo
A1	11913152	11913251	0.763441	0.686047	0.631336	0.632867	0.286052	N	N	N	Hypo
A1	11913252	11913351	0.777358	0.701299	0.655602	0.683206	0.336111	N	N	N	Hypo
A1	11913352	11913451	0.750943	0.734694	0.625641	0.627358	0.406639	N	N	N	Hypo
A1	11913752	11913851	0.815152	0.828829	0.763889	0.796117	0.431472	N	N	N	Hypo
A1	11913852	11913951	0.865842	0.905462	0.86217	0.805164	0.534989	N	N	N	Hypo
A1	11913952	11914051	0.806407	0.760753	0.689474	0.701357	0.472477	N	N	N	Hypo
A1	11941315	11941414	0.45098	0.030303	0	0	0.0238095	Hypo	Hypo	Hypo	Hypo
A1	11959648	11959747	0.425926	0.04	0	0.0625	0	Hypo	Hypo	Hypo	Hypo
A1	11960648	11960747	0.632124	0.324324	0.308511	0.177419	0.211538	Hypo	Hypo	Hypo	Hypo
A1	11963248	11963347	0.319635	0.0126582	0.0232558	0	0.00813008	Hypo	N	Hypo	Hypo
A1	11963648	11963747	0.680556	0	0	0	0	Hypo	Hypo	Hypo	Hypo
A1	11963748	11963847	0.590909	0.0277778	0	0	0	Hypo	Hypo	Hypo	Hypo
A1	11964048	11964147	0.321429	0.08	0	0	0.0188679	N	Hypo	Hypo	Hypo
A1	11964148	11964247	0.350877	0	0	0	0.0465116	Hypo	Hypo	Hypo	Hypo
A1	11971769	11971868	0.393939	0	0	0	0	Hypo	Hypo	Hypo	Hypo
A1	12010125	12010224	0.718009	0.642857	0.590909	0.558704	0.144068	N	N	N	Hypo
A1	12010225	12010324	0.772727	0.795918	0.336842	0.44586	0.0421687	N	Hypo	Hypo	Hypo
A1	12010525	12010624	0.828829	0.761905	0.559633	0.736842	0.231343	N	N	N	Hypo
A1	12010625	12010724	0.769231	0.68	0.47541	0.534314	0.079602	N	N	N	Hypo
A1	12010725	12010824	0.72449	0.655172	0.313433	0.483333	0	N	Hypo	N	Hypo
A1	12010825	12010924	0.568807	0.42	0.284615	0.346457	0.0172414	N	N	N	Hypo
A1	12010925	12011024	0.738739	0.649573	0.398148	0.395257	0.0473684	N	Hypo	Hypo	Hypo
A1	12011025	12011124	0.567961	0.367521	0.233696	0.207171	0.0833333	N	Hypo	Hypo	Hypo
A1	12011925	12012024	0.422265	0.364583	0.305556	0.313869	0.0526316	N	N	N	Hypo
A1	12012025	12012124	0.483516	0.425926	0.27881	0.207006	0.0456853	N	N	N	Hypo
A1	12012325	12012424	0.692416	0.635688	0.513684	0.520505	0.115607	N	N	N	Hypo
A1	12012425	12012524	0.560676	0.383065	0.294664	0.294118	0.194444	N	N	N	Hypo
A1	12012925	12013024	0.686441	0.391753	0.516393	0.404624	0.116279	N	N	N	Hypo
A1	12013125	12013224	0.547718	0.373737	0.335664	0.36	0.1875	N	N	N	Hypo
A1	12013325	12013424	0.498208	0.286765	0.30303	0.331522	0.0851064	N	N	N	Hypo
A1	12013425	12013524	0.355263	0.194286	0.257951	0.273743	0.0365854	N	N	N	Hypo
A1	12013625	12013724	0.678899	0.5	0.619883	0.594017	0.143885	N	N	N	Hypo
A1	12013725	12013824	0.516729	0.385714	0.4	0.486772	0.0841121	N	N	N	Hypo
A1	12013825	12013924	0.534545	0.314961	0.341176	0.472222	0.0482759	N	N	N	Hypo
A1	12014025	12014124	0.457831	0.405941	0.25	0.265823	0.0897436	N	N	N	Hypo
A1	12020374	12020473	0.824324	0.854545	0.621849	0.679104	0.473958	N	N	N	Hypo
A1	12020574	12020673	0.781818	0.815789	0.61194	0.705882	0.472222	N	N	N	Hypo
A1	12020774	12020873	0.696429	0.692308	0.452381	0.425926	0.1875	N	N	N	Hypo
A1	12020874	12020973	0.602837	0.494505	0.225564	0.548571	0.242647	N	Hypo	N	Hypo
A1	12044770	12044869	0.336735	0.03125	0.0273973	0.025	0	Hypo	Hypo	Hypo	Hypo
A1	12050101	12050200	0.644444	0.121212	0.0684932	0.030303	0.314286	Hypo	Hypo	Hypo	Hypo
A1	12050201	12050300	0.32	0.258824	0.0285714	0	0.318786	N	N	Hypo	N
A1	12050301	12050400	0.5	0.397959	0.189055	0	0.461538	N	Hypo	Hypo	N
A1	12050401	12050500	0.595376	0.52356	0.22179	0.0153846	0.441176	N	Hypo	Hypo	N
A1	12050501	12050600	0.477876	0.482143	0.237374	0.0169492	0.300429	N	N	Hypo	N
A1	12050601	12050700	0.438849	0.438776	0.215385	0.015625	0.210682	N	N	Hypo	N
A1	12050701	12050800	0.459677	0.512953	0.438596	0.0322581	0.474684	N	N	Hypo	N
A1	12050801	12050900	0.46087	0.515021	0.186851	0.0192308	0.180523	N	N	Hypo	N
A1	12051101	12051200	0.808118	0.73913	0.587601	0.219048	0.570312	N	N	Hypo	N
A1	12051401	12051500	0.831967	0.761905	0.573298	0.496063	0.649682	N	N	Hypo	N
A1	12090469	12090568	0.418182	0.325	0.384615	0.266667	0.0566038	N	N	N	Hypo
A1	12091369	12091468	0.469136	0.266667	0.291667	0.347826	0.0105263	N	N	N	Hypo
A1	12091569	12091668	0.458937	0.298851	0.238636	0.31405	0.0171429	N	N	N	Hypo
A1	12091669	12091768	0.483412	0.322222	0.438356	0.425532	0.025974	N	N	N	Hypo
A1	12091969	12092068	0.406667	0.275862	0.351064	0.418367	0.0126582	N	N	N	Hypo
A1	12094447	12094546	0.5	0.435115	0.298429	0.301508	0	N	N	N	Hypo
A1	12119455	12119554	0.702128	0.72973	0.642276	0.631068	0.333333	N	N	N	Hypo
A1	12119755	12119854	0.779487	0.653061	0.612245	0.577236	0.386617	N	N	N	Hypo
A1	12122355	12122454	0.694915	0.333333	0.615942	0.649123	0.319277	N	N	N	Hypo
A1	12124472	12124571	0.852632	0.78125	0.703704	0.727811	0.475676	N	N	N	Hypo
A1	12124872	12124971	0.685484	0.723077	0.58481	0.610329	0.287009	N	N	N	Hypo
A1	12125172	12125271	0.72807	0.636364	0.485294	0.5	0.357843	N	N	N	Hypo
A1	12125372	12125471	0.767974	0.626582	0.598566	0.588889	0.286517	N	N	N	Hypo
A1	12126309	12126408	0.754717	0.612903	0.722973	0.688742	0.350746	N	N	N	Hypo
A1	12126609	12126708	0.812977	0.762963	0.664311	0.592058	0.496599	N	N	N	Hypo
A1	12127109	12127208	0.721154	0.487179	0.644654	0.596154	0.368732	N	N	N	Hypo
A1	12165176	12165275	0.65	0.5	0.192308	0.188406	0.0714286	N	Hypo	Hypo	Hypo
A1	12166476	12166575	0.316364	0.207547	0.016129	0.0792079	0.0283019	N	Hypo	N	N
A1	12167221	12167320	0.440729	0.402715	0.146465	0.114286	0.223048	N	N	Hypo	N
A1	12167321	12167420	0.4	0.31677	0.119565	0.0897436	0.208589	N	N	Hypo	N
A1	12167821	12167920	0.371795	0.25	0.159091	0.135135	0.0696203	N	N	N	Hypo
A1	12169721	12169820	0.677596	0.592593	0.5	0.647482	0.310078	N	N	N	Hypo
A1	12170021	12170120	0.690909	0.583333	0.527778	0.599174	0.349282	N	N	N	Hypo
A1	12170321	12170420	0.484848	0.205128	0.216374	0.344633	0.151376	N	N	N	Hypo
A1	12174786	12174885	0.661871	0.466368	0.304762	0.375	0.394022	N	Hypo	N	N
A1	12175786	12175885	0.674419	0.537736	0.538462	0.634921	0.261364	N	N	N	Hypo
A1	12175886	12175985	0.69685	0.641026	0.633588	0.52	0.284768	N	N	N	Hypo
A1	12176086	12176185	0.706395	0.60515	0.425197	0.474026	0.300926	N	N	N	Hypo
A1	12176186	12176285	0.679797	0.525328	0.397436	0.415698	0.300613	N	N	N	Hypo
A1	12176286	12176385	0.621993	0.513253	0.338346	0.385113	0.202353	N	N	N	Hypo
A1	12176586	12176685	0.848596	0.77069	0.724846	0.712598	0.439418	N	N	N	Hypo
A1	12176786	12176885	0.862126	0.818396	0.658462	0.793017	0.503876	N	N	N	Hypo
A1	12176886	12176985	0.726316	0.696133	0.493421	0.570048	0.335227	N	N	N	Hypo
A1	12176986	12177085	0.796407	0.722611	0.59944	0.680942	0.444206	N	N	N	Hypo
A1	12177086	12177185	0.537477	0.455959	0.370518	0.399425	0.227778	N	N	N	Hypo
A1	12177186	12177285	0.831325	0.713376	0.675439	0.666667	0.446541	N	N	N	Hypo
A1	12178986	12179085	0.847909	0.662963	0.446429	0.666667	0.460432	N	Hypo	N	Hypo
A1	12180862	12180961	0.381241	0.322785	0.147887	0.011976	0.168033	N	N	Hypo	N
A1	12181562	12181661	0.48855	0.468421	0.137931	0.323944	0.156716	N	Hypo	N	Hypo
A1	12181662	12181761	0.5625	0.548638	0.285714	0.333333	0.247706	N	N	N	Hypo
A1	12181762	12181861	0.474114	0.448763	0.097561	0.148148	0.175182	N	Hypo	Hypo	N
A1	12181962	12182061	0.437908	0.384615	0.105263	0.175	0.242991	N	Hypo	N	N
A1	12182062	12182161	0.787037	0.515789	0.166667	0.45	0.314607	N	Hypo	Hypo	Hypo
A1	12182562	12182661	0.556872	0.361386	0.302326	0.147826	0.317526	N	N	Hypo	N
A1	12183162	12183261	0.691011	0.477273	0.271605	0.27381	0.0813008	N	Hypo	Hypo	Hypo
A1	12183362	12183461	0.61435	0.412844	0.428571	0.315789	0.147208	N	N	N	Hypo
A1	12191551	12191650	0.886364	0.75	0.330508	0.3125	0	N	Hypo	Hypo	Hypo
A1	12191951	12192050	0.545455	0.696629	0.156425	0.225989	0	N	Hypo	Hypo	Hypo
A1	12192051	12192150	0.694444	0.508065	0.314894	0.264574	0	N	Hypo	Hypo	Hypo
A1	12234276	12234375	0.0362319	0.364407	0.00943396	0.0152672	0	Hyper	N	N	N
A1	12253074	12253173	0.756098	0.759036	0.798535	0.814815	0.232143	N	N	N	Hypo
A1	12253174	12253273	0.920792	0.881533	0.832685	0.871102	0.338192	N	N	N	Hypo
A1	12253274	12253373	0.9	0.895161	0.880342	0.851695	0.282051	N	N	N	Hypo
A1	12253374	12253473	0.734043	0.605839	0.685841	0.63035	0.230769	N	N	N	Hypo
A1	12253674	12253773	0.784404	0.705357	0.688192	0.748654	0.353276	N	N	N	Hypo
A1	12253774	12253873	0.805405	0.656151	0.72949	0.752964	0.208754	N	N	N	Hypo
A1	12253974	12254073	0.639706	0.530201	0.567089	0.581333	0.135831	N	N	N	Hypo
A1	12254074	12254173	0.788136	0.678322	0.761658	0.703196	0.317241	N	N	N	Hypo
A1	12254274	12254373	0.669767	0.598958	0.636752	0.644928	0.133333	N	N	N	Hypo
A1	12254474	12254573	0.810811	0.522293	0.488889	0.562738	0.285714	N	Hypo	N	Hypo
A1	12258236	12258335	0.714286	0.743017	0.605263	0.664516	0.364286	N	N	N	Hypo
A1	12258336	12258435	0.698113	0.619048	0.680089	0.761765	0.333333	N	N	N	Hypo
A1	12258436	12258535	0.772379	0.504673	0.637681	0.798165	0.265823	N	N	N	Hypo
A1	12258636	12258735	0.946429	0.814815	0.889706	0.920863	0.613208	N	N	N	Hypo
A1	12259536	12259635	0.895425	1	0.888489	0.885845	0.576355	N	N	N	Hypo
A1	12259836	12259935	0.68	0.515152	0.664583	0.735802	0.242902	N	N	N	Hypo
A1	12260236	12260335	0.898305	0.666667	0.8	0.74359	0.453704	N	N	N	Hypo
A1	12261236	12261335	0.773196	0.431034	0.588571	0.67382	0.366667	Hypo	N	N	Hypo
A1	12269870	12269969	0.572727	0.351648	0.181102	0.27957	0.119342	N	Hypo	N	Hypo
A1	12274790	12274889	0.730263	0.734694	0.347826	0.0363636	0.799296	N	Hypo	Hypo	N
A1	12275190	12275289	0.377358	0.377551	0.325	0.0163934	0.204082	N	N	Hypo	N
A1	12276290	12276389	0.333333	0.372093	0.0722892	0.0166667	0	N	N	Hypo	Hypo
A1	12276390	12276489	0.471831	0.283333	0.126214	0.0163934	0	N	Hypo	Hypo	Hypo
A1	12276490	12276589	0.444444	0.237288	0.0652174	0.0487805	0	N	Hypo	Hypo	Hypo
A1	12276590	12276689	0.371951	0.0652174	0.0178571	0	0	Hypo	Hypo	Hypo	Hypo
A1	12279088	12279187	0.513514	0.373786	0.168421	0.201342	0.0052356	N	Hypo	Hypo	Hypo
A1	12279488	12279587	0.639723	0.560185	0.283582	0.289796	0.0387097	N	Hypo	Hypo	Hypo
A1	12279688	12279787	0.688716	0.527273	0.240385	0.243243	0	N	Hypo	Hypo	Hypo
A1	12279788	12279887	0.658263	0.646617	0.331126	0.34717	0	N	Hypo	Hypo	Hypo
A1	12279988	12280087	0.677419	0.552632	0.327586	0.328571	0	N	Hypo	Hypo	Hypo
A1	12280188	12280287	0.626923	0.433735	0.144578	0.204082	0.00877193	N	Hypo	Hypo	Hypo
A1	12280288	12280387	0.77095	0.702479	0.507937	0.41	0.021978	N	N	Hypo	Hypo
A1	12280388	12280482	0.636364	0.641026	0.555556	0.390625	0.0540541	N	N	N	Hypo
A1	12289910	12290009	0.833747	0.545455	0.807229	0.827586	0.0714286	N	N	N	Hypo
A1	12306510	12306609	0.613861	0	0.47929	0.491071	0.0119048	Hypo	N	N	Hypo
A1	12306810	12306909	0.491694	0	0.480418	0.306273	0.0104167	Hypo	N	N	Hypo
A1	12306910	12307009	0.579861	0	0.574074	0.576087	0.0162602	Hypo	N	N	Hypo
A1	12355012	12355111	0.609195	0.679245	0.459459	0.326923	0.189474	N	N	N	Hypo
A1	12382132	12382231	0.417219	0.391753	0.0882353	0.015873	0.0442478	N	Hypo	Hypo	Hypo
A1	12382432	12382531	0.614815	0.630137	0.306122	0.0166667	0.125	N	Hypo	Hypo	Hypo
A1	12382532	12382631	0.541667	0.487179	0	0.03125	0.0294118	N	Hypo	Hypo	Hypo
A1	12387721	12387820	0.681373	0.582026	0.587826	0.75592	0.366337	N	N	N	Hypo
A1	12387921	12388020	0.837004	0.64631	0.693103	0.838109	0.494253	N	N	N	Hypo
A1	12388121	12388220	0.765083	0.683307	0.633094	0.785937	0.389985	N	N	N	Hypo
A1	12388221	12388320	0.5	0.466667	0.43871	0.548544	0.180328	N	N	N	Hypo
A1	12389521	12389620	0.6	0.310345	0.253731	0.389474	0.238095	N	Hypo	N	Hypo
A1	12389921	12390020	0.766667	0.435897	0.515924	0.583333	0.298295	Hypo	N	N	Hypo
A1	12390321	12390420	0.708333	0.337349	0.159091	0.286822	0.173653	Hypo	Hypo	Hypo	Hypo
A1	12390521	12390620	0.592593	0.175	0.21875	0.322034	0.0952381	Hypo	N	N	Hypo
A1	12392121	12392220	0.857143	0.8	0.537634	0.69	0.413793	N	Hypo	N	Hypo
A1	12392421	12392520	0.85	0.394737	0.581395	0.707317	0.325301	Hypo	N	N	Hypo
A1	12393321	12393420	0.535714	0.545455	0.369231	0.355769	0.215517	N	N	N	Hypo
A1	12393921	12394020	0.571429	0.258065	0.20155	0.198473	0.162037	Hypo	Hypo	Hypo	Hypo
A1	12394121	12394220	0.705882	0.575758	0.59434	0.62963	0.398936	N	N	N	Hypo
A1	12396321	12396420	0.686131	0.470085	0.5	0.473684	0.225	N	N	N	Hypo
A1	12396421	12396520	0.548387	0.514706	0.3125	0.4	0.179487	N	N	N	Hypo
A1	12398121	12398220	0.738007	0.572519	0.628571	0.516667	0.243655	N	N	N	Hypo
A1	12398221	12398320	0.662069	0.5125	0.25	0.384615	0.102273	N	Hypo	N	Hypo
A1	12398921	12399020	0.74058	0.539823	0.490196	0.470443	0.428135	N	N	N	Hypo
A1	12503343	12503442	0.57971	0.535714	0.305556	0.220779	0.0566038	N	N	Hypo	Hypo
A1	12504743	12504842	0.283871	0.605263	0.10101	0.247934	0.0229008	Hyper	N	N	N
A1	12516615	12516714	0.6	0.4	0.15	0.287879	0.0609756	N	Hypo	N	Hypo
A1	12517615	12517714	0.819876	0.779904	0.679443	0.736402	0.428571	N	N	N	Hypo
A1	12517815	12517914	0.868852	0.860465	0.681034	0.728814	0.381944	N	N	N	Hypo
A1	12518515	12518614	0.947368	0.769231	0.779221	0.944444	0.512195	N	N	N	Hypo
A1	12518715	12518814	0.648649	0.580645	0.6	0.624277	0.248227	N	N	N	Hypo
A1	12519015	12519114	0.587302	0.542088	0.639344	0.627451	0.268657	N	N	N	Hypo
A1	12519215	12519314	0.632911	0.569231	0.5	0.571429	0.272222	N	N	N	Hypo
A1	12519515	12519614	0.74	0.807692	0.65	0.686667	0.39738	N	N	N	Hypo
A1	12519615	12519714	0.663636	0.721519	0.591549	0.570513	0.357513	N	N	N	Hypo
A1	12519915	12520014	0.633663	0.5	0.445946	0.536585	0.2	N	N	N	Hypo
A1	12520115	12520214	0.714876	0.482072	0.432	0.520833	0.245763	N	N	N	Hypo
A1	12521015	12521114	0.679612	0.628019	0.5	0.563694	0.354839	N	N	N	Hypo
A1	12521815	12521914	0.691667	0.607143	0.536193	0.442006	0.326648	N	N	N	Hypo
A1	12522715	12522814	0.684211	0.630631	0.567944	0.517986	0.3	N	N	N	Hypo
A1	12522915	12523014	0.669439	0.609705	0.610169	0.628099	0.36747	N	N	N	Hypo
A1	12523015	12523114	0.6	0.60793	0.583333	0.564706	0.277311	N	N	N	Hypo
A1	12523115	12523214	0.809859	0.760108	0.740385	0.655172	0.392638	N	N	N	Hypo
A1	12523215	12523314	0.801105	0.710425	0.633803	0.7	0.308271	N	N	N	Hypo
A1	12523315	12523414	0.736655	0.622892	0.590674	0.525	0.396552	N	N	N	Hypo
A1	12523715	12523814	0.679443	0.635983	0.517799	0.56	0.308333	N	N	N	Hypo
A1	12523915	12524014	0.719403	0.642857	0.6	0.584507	0.301587	N	N	N	Hypo
A1	12524015	12524114	0.794118	0.720812	0.713262	0.682741	0.488739	N	N	N	Hypo
A1	12524315	12524414	0.475248	0.381818	0.303371	0.359833	0.148438	N	N	N	Hypo
A1	12524667	12524766	0.604892	0.49434	0.486598	0.463576	0.304147	N	N	N	Hypo
A1	12524767	12524866	0.616013	0.492063	0.42069	0.424242	0.22093	N	N	N	Hypo
A1	12524967	12525066	0.758929	0.609481	0.502591	0.597222	0.274882	N	N	N	Hypo
A1	12525267	12525366	0.666667	0.588665	0.527919	0.617647	0.293233	N	N	N	Hypo
A1	12525367	12525466	0.552326	0.447257	0.473684	0.381356	0.222997	N	N	N	Hypo
A1	12526067	12526166	0.757812	0.648649	0.465753	0.65	0.38	N	N	N	Hypo
A1	12526267	12526366	0.878378	0.694444	0.571429	0.637255	0.384615	N	Hypo	N	Hypo
A1	12526367	12526466	0.747253	0.688144	0.577778	0.568306	0.284457	N	N	N	Hypo
A1	12526467	12526566	0.667436	0.570033	0.607509	0.495549	0.264444	N	N	N	Hypo
A1	12526667	12526766	0.723938	0.57346	0.518293	0.450777	0.288828	N	N	N	Hypo
A1	12526867	12526966	0.618026	0.537849	0.5	0.494505	0.273775	N	N	N	Hypo
A1	12527067	12527166	0.66075	0.581933	0.649425	0.631579	0.231884	N	N	N	Hypo
A1	12527267	12527366	0.602851	0.512821	0.51049	0.59375	0.280899	N	N	N	Hypo
A1	12527367	12527466	0.690955	0.494253	0.391304	0.522727	0.16129	N	N	N	Hypo
A1	12527467	12527566	0.649351	0.4125	0.333333	0.521739	0.281553	N	Hypo	N	Hypo
A1	12550114	12550213	0.895349	0.892857	0.806452	0.806452	0.0365854	N	N	N	Hypo
A1	12550714	12550813	0.458937	0.446667	0.330579	0.222222	0.106383	N	N	N	Hypo
A1	12551214	12551313	0.618824	0.529412	0.380734	0.413333	0.14978	N	N	N	Hypo
A1	12551414	12551513	0.866242	0.763441	0.602564	0.704082	0.278261	N	N	N	Hypo
A1	12551514	12551613	0.698246	0.770115	0.641256	0.684211	0.245211	N	N	N	Hypo
A1	12551614	12551713	0.72807	0.814286	0.691057	0.674419	0.267123	N	N	N	Hypo
A1	12551714	12551798	0.588889	0.645833	0.480916	0.535211	0.160622	N	N	N	Hypo
A1	12553306	12553405	0.796943	0.744565	0.748252	0.753846	0.430636	N	N	N	Hypo
A1	12553906	12554005	0.747492	0.650624	0.692308	0.659091	0.405882	N	N	N	Hypo
A1	12555006	12555105	0.78744	0.754098	0.896552	0.726027	0.403509	N	N	N	Hypo
A1	12555206	12555305	0.694972	0.54955	0.523973	0.579545	0.344961	N	N	N	Hypo
A1	12560775	12560874	0.772727	0.66055	0.767045	0.754717	0.383399	N	N	N	Hypo
A1	12566415	12566514	0.81338	0.776243	0.73913	0.6	0.228571	N	N	N	Hypo
A1	12566515	12566614	0.803365	0.732909	0.552083	0.584071	0.26087	N	N	N	Hypo
A1	12566615	12566714	0.597159	0.500406	0.495192	0.390135	0.235602	N	N	N	Hypo
A1	12566715	12566814	0.749112	0.659341	0.49162	0.477064	0.248649	N	N	N	Hypo
A1	12566815	12566914	0.804845	0.748007	0.650602	0.633188	0.324201	N	N	N	Hypo
A1	12567415	12567514	0.703499	0.665428	0.425926	0.585714	0.168539	N	N	N	Hypo
A1	12569629	12569728	0.430233	0.561404	0.128205	0.138889	0.0545455	N	Hypo	N	Hypo
A1	12569729	12569828	0.52	0.410256	0.5	0.261905	0.212121	N	N	N	Hypo
A1	12570029	12570128	0.509677	0.587156	0.323077	0.244681	0.0787402	N	N	N	Hypo
A1	12570229	12570328	0.691275	0.703297	0.630952	0.630631	0.333333	N	N	N	Hypo
A1	12573729	12573828	0.631313	0.527473	0.322581	0.487179	0.0900901	N	Hypo	N	Hypo
A1	12574830	12574929	0.64532	0.57619	0.340741	0.311321	0.107527	N	Hypo	Hypo	Hypo
A1	12575030	12575129	0.633136	0.575	0.271523	0.448598	0.121019	N	Hypo	N	Hypo
A1	12575130	12575229	0.589041	0.564286	0.554217	0.513889	0.244094	N	N	N	Hypo
A1	12575330	12575429	0.62963	0.519685	0.308411	0.406504	0.117647	N	Hypo	N	Hypo
A1	12575430	12575529	0.678186	0.610879	0.584699	0.587065	0.25	N	N	N	Hypo
A1	12575530	12575629	0.590909	0.45098	0.465517	0.584615	0.21	N	N	N	Hypo
A1	12575630	12575729	0.657895	0.572917	0.420561	0.5	0.115	N	N	N	Hypo
A1	12582744	12582790	0.811224	0.669231	0.575758	0.54023	0.260989	N	N	N	Hypo
A1	12583718	12583817	0.765363	0.524904	0.676856	0.616114	0.358491	N	N	N	Hypo
A1	12583818	12583917	0.48	0.391026	0.413127	0.285714	0.144681	N	N	N	Hypo
A1	12583918	12584017	0.763411	0.738462	0.649891	0.639839	0.24	N	N	N	Hypo
A1	12584018	12584117	0.724138	0.690184	0.570896	0.584615	0.224756	N	N	N	Hypo
A1	12584218	12584317	0.606965	0.634969	0.462687	0.367647	0.108108	N	N	N	Hypo
A1	12584318	12584417	0.711679	0.587549	0.57732	0.38764	0.0860215	N	N	Hypo	Hypo
A1	12584418	12584517	0.673267	0.58	0.374101	0.345455	0.0901639	N	N	Hypo	Hypo
A1	12584518	12584617	0.777778	0.823129	0.710145	0.767241	0.464286	N	N	N	Hypo
A1	12584618	12584717	0.810976	0.737931	0.666667	0.6	0.257812	N	N	N	Hypo
A1	12585118	12585217	0.731959	0.537879	0.708185	0.675241	0.235507	N	N	N	Hypo
A1	12585218	12585317	0.817829	0.710526	0.691275	0.67433	0.356223	N	N	N	Hypo
A1	12585318	12585417	0.764706	0.698413	0.606178	0.561644	0.156757	N	N	N	Hypo
A1	12585418	12585517	0.702525	0.591572	0.449561	0.542105	0.207182	N	N	N	Hypo
A1	12585518	12585617	0.60034	0.592208	0.522337	0.470175	0.109541	N	N	N	Hypo
A1	12585718	12585817	0.527273	0.393443	0.490909	0.521127	0.0980392	N	N	N	Hypo
A1	12585818	12585917	0.680952	0.761628	0.698113	0.751553	0.335714	N	N	N	Hypo
A1	12585918	12586017	0.677193	0.606349	0.549107	0.530909	0.261236	N	N	N	Hypo
A1	12586018	12586117	0.551724	0.407738	0.804082	0.856604	0.510989	N	N	Hyper	N
A1	12586303	12586402	0.77439	0.666667	0.74	0.79021	0.133333	N	N	N	Hypo
A1	12586403	12586502	0.4625	0.568182	0.381818	0.395833	0	N	N	N	Hypo
A1	12586903	12587002	0.636364	0.745455	0.541176	0.603175	0	N	N	N	Hypo
A1	12587103	12587202	0.443182	0.634921	0.441176	0.515625	0	N	N	N	Hypo
A1	12587303	12587402	0.65098	0.620968	0.407407	0.418033	0	N	N	N	Hypo
A1	12587403	12587502	0.646512	0.592814	0.686047	0.541667	0	N	N	N	Hypo
A1	12587903	12588002	0.33871	0.0555556	0.243902	0.235294	0	N	N	N	Hypo
A1	12588403	12588502	0.528571	0.431818	0.488372	0.301587	0.0166667	N	N	N	Hypo
A1	12609242	12609341	0.534351	0.365385	0.401028	0.373016	0.213251	N	N	N	Hypo
A1	12610842	12610941	0.816667	0.720721	0.546392	0.528846	0.447154	N	N	N	Hypo
A1	12611642	12611741	0.571429	0.357143	0.382353	0.336538	0.267717	N	N	N	Hypo
A1	12611842	12611941	0.589041	0.447368	0.345865	0.35	0.240088	N	N	N	Hypo
A1	12612721	12612820	0.547619	0.446429	0.182741	0.296053	0.0243902	N	Hypo	N	Hypo
A1	12612821	12612920	0.530612	0.478261	0.297619	0.596154	0	N	N	N	Hypo
A1	12612921	12613020	0.387097	0.25	0.0686275	0.369048	0	N	Hypo	N	Hypo
A1	12613021	12613120	0.596154	0.294118	0.0666667	0.428571	0	N	Hypo	N	Hypo
A1	12616762	12616861	0.83871	0.625	0.444444	0.531915	0.342593	N	Hypo	N	Hypo
A1	12619062	12619161	0.825493	0.657143	0.664865	0.651007	0.467213	N	N	N	Hypo
A1	12619962	12620061	0.75583	0.716117	0.664474	0.660714	0.394737	N	N	N	Hypo
A1	12620062	12620161	0.565517	0.47619	0.358491	0.455814	0.214533	N	N	N	Hypo
A1	12620962	12621061	0.444444	0.435294	0.321429	0.368421	0.108696	N	N	N	Hypo
A1	12621162	12621261	0.707692	0.485714	0.436364	0.628866	0.281818	N	N	N	Hypo
A1	12621262	12621361	0.707317	0.660377	0.598361	0.694444	0.331839	N	N	N	Hypo
A1	12621362	12621461	0.626168	0.622642	0.3	0.535714	0.298507	N	Hypo	N	Hypo
A1	12621462	12621561	0.764151	0.693548	0.586957	0.508772	0.290323	N	N	N	Hypo
A1	12621762	12621861	0.666667	0.431373	0.125	0.307692	0.112903	N	Hypo	Hypo	Hypo
A1	12621862	12621961	0.652174	0.489796	0.5	0.529412	0.238806	N	N	N	Hypo
A1	12622062	12622161	0.594937	0.493671	0.171429	0.33871	0.0877193	N	Hypo	N	Hypo
A1	12622462	12622561	0.910448	0.755102	0.857143	0.725	0.327273	N	N	N	Hypo
A1	12622562	12622661	0.821918	0.807018	0.75	0.613636	0.341463	N	N	N	Hypo
A1	12622962	12623061	0.52	0.405797	0.366667	0.357143	0.206349	N	N	N	Hypo
A1	12627461	12627560	0.700787	0.725	0.524194	0.59322	0.348684	N	N	N	Hypo
A1	12627661	12627760	0.643836	0.652174	0.569444	0.51938	0.272059	N	N	N	Hypo
A1	12627761	12627860	0.521127	0.418605	0.2625	0.213483	0.184783	N	N	Hypo	Hypo
A1	12628461	12628560	0.569492	0.5	0.356322	0.396226	0.268293	N	N	N	Hypo
A1	12640375	12640474	0.715461	0.564444	0.287129	0.316239	0	N	Hypo	Hypo	Hypo
A1	12640475	12640574	0.755495	0.766706	0.300885	0.32	0	N	Hypo	Hypo	Hypo
A1	12640575	12640674	0.398693	0.487047	0.184211	0.282051	0	N	N	N	Hypo
A1	12640875	12640974	0.569892	0.57377	0.361702	0.350746	0	N	N	N	Hypo
A1	12640975	12641074	0.744565	0.789474	0.515789	0.601307	0	N	N	N	Hypo
A1	12641075	12641174	0.577181	0.382114	0.279412	0.291262	0	N	N	N	Hypo
A1	12641575	12641674	0.784091	0.80916	0.758242	0.762295	0.00869565	N	N	N	Hypo
A1	12641775	12641874	0.539216	0.460938	0.296296	0.397163	0.017094	N	N	N	Hypo
A1	12641875	12641974	0.637795	0.653659	0.440367	0.57	0	N	N	N	Hypo
A1	12641975	12642074	0.603175	0.493243	0.444444	0.510417	0	N	N	N	Hypo
A1	12642075	12642174	0.706349	0.696498	0.542289	0.442396	0.0136986	N	N	N	Hypo
A1	12642275	12642374	0.785124	0.748603	0.666667	0.588652	0.0119048	N	N	N	Hypo
A1	12642375	12642474	0.768844	0.679577	0.486842	0.580189	0.016	N	N	N	Hypo
A1	12642475	12642574	0.480952	0.479042	0.393258	0.414343	0	N	N	N	Hypo
A1	12642575	12642674	0.767123	0.753488	0.661538	0.656627	0.0102041	N	N	N	Hypo
A1	12642875	12642974	0.732087	0.628049	0.609043	0.695349	0.0427553	N	N	N	Hypo
A1	12642975	12643074	0.619718	0.558594	0.489083	0.571429	0.039604	N	N	N	Hypo
A1	12643075	12643174	0.6	0.350515	0.375527	0.364486	0.027027	N	N	N	Hypo
A1	12643858	12643957	0.594714	0.630631	0.559671	0.495238	0.262987	N	N	N	Hypo
A1	12644358	12644457	0.864583	0.816327	0.741667	0.771654	0.461078	N	N	N	Hypo
A1	12644458	12644557	0.736059	0.694444	0.6171	0.637066	0.365019	N	N	N	Hypo
A1	12644558	12644657	0.695652	0.638498	0.58	0.594714	0.316583	N	N	N	Hypo
A1	12644658	12644757	0.726457	0.621622	0.664879	0.689103	0.398176	N	N	N	Hypo
A1	12644758	12644857	0.73262	0.715909	0.594203	0.617347	0.389189	N	N	N	Hypo
A1	12644858	12644957	0.751634	0.603448	0.648536	0.699552	0.328431	N	N	N	Hypo
A1	12645058	12645157	0.757576	0.594771	0.644211	0.612981	0.297917	N	N	N	Hypo
A1	12645358	12645457	0.75969	0.602941	0.569811	0.618056	0.447205	N	N	N	Hypo
A1	12645758	12645857	0.674658	0.624031	0.64	0.623377	0.308772	N	N	N	Hypo
A1	12645858	12645957	0.653543	0.534247	0.518519	0.610294	0.340541	N	N	N	Hypo
A1	12645958	12646057	0.669565	0.45	0.596154	0.760417	0.225352	N	N	N	Hypo
A1	12646058	12646157	0.84507	0.783784	0.8	0.75	0.308411	N	N	N	Hypo
A1	12646158	12646257	0.688889	0.637931	0.703704	0.663265	0.318519	N	N	N	Hypo
A1	12646258	12646357	0.7173	0.655738	0.711679	0.694444	0.368902	N	N	N	Hypo
A1	12646558	12646657	0.681529	0.576271	0.673469	0.740113	0.336406	N	N	N	Hypo
A1	12646658	12646757	0.648961	0.507886	0.445887	0.514894	0.244713	N	N	N	Hypo
A1	12646758	12646857	0.663475	0.575342	0.548387	0.555556	0.225926	N	N	N	Hypo
A1	12646858	12646957	0.710012	0.651652	0.652893	0.659722	0.370861	N	N	N	Hypo
A1	12646958	12647057	0.677003	0.536913	0.607692	0.640884	0.187097	N	N	N	Hypo
A1	12647058	12647157	0.577381	0.411168	0.392157	0.506224	0.201005	N	N	N	Hypo
A1	12647158	12647257	0.780142	0.875	0.66474	0.798561	0.365385	N	N	N	Hypo
A1	12647358	12647457	0.800633	0.712042	0.623596	0.618357	0.4	N	N	N	Hypo
A1	12647458	12647557	0.681514	0.522337	0.593458	0.541379	0.264	N	N	N	Hypo
A1	12647658	12647757	0.678378	0.62069	0.513889	0.489451	0.227679	N	N	N	Hypo
A1	12647758	12647857	0.674931	0.637011	0.614865	0.560811	0.320513	N	N	N	Hypo
A1	12647858	12647957	0.825516	0.786543	0.730233	0.816594	0.382075	N	N	N	Hypo
A1	12647958	12648057	0.634021	0.65	0.644444	0.626667	0.185567	N	N	N	Hypo
A1	12648058	12648157	0.615607	0.496333	0.54067	0.611253	0.219512	N	N	N	Hypo
A1	12648158	12648257	0.641473	0.577049	0.594427	0.640152	0.303303	N	N	N	Hypo
A1	12650770	12650869	0.980392	0.785714	0.833333	0.790323	0.151515	N	N	N	Hypo
A1	12651070	12651169	0.535714	0.316456	0.534722	0.590278	0.205882	N	N	N	Hypo
A1	12651570	12651669	0.715054	0.5625	0.650273	0.701031	0.328571	N	N	N	Hypo
A1	12651770	12651869	0.796703	0.613861	0.575758	0.688172	0.320755	N	N	N	Hypo
A1	12652559	12652658	0.617143	0.606796	0.520776	0.608333	0.181538	N	N	N	Hypo
A1	12652659	12652758	0.818809	0.718121	0.715625	0.720109	0.357708	N	N	N	Hypo
A1	12652759	12652858	0.716454	0.551181	0.570325	0.526738	0.148796	N	N	N	Hypo
A1	12652859	12652958	0.714795	0.571868	0.575301	0.552133	0.32439	N	N	N	Hypo
A1	12652959	12653058	0.713775	0.536489	0.52207	0.59604	0.327957	N	N	N	Hypo
A1	12653059	12653158	0.821862	0.778523	0.715499	0.741514	0.480836	N	N	N	Hypo
A1	12653259	12653358	0.768041	0.736364	0.677966	0.67101	0.27619	N	N	N	Hypo
A1	12653359	12653458	0.757812	0.759259	0.718519	0.669643	0.325	N	N	N	Hypo
A1	12653659	12653758	0.840164	0.669604	0.720238	0.706161	0.387755	N	N	N	Hypo
A1	12653759	12653858	0.737226	0.550265	0.591623	0.697674	0.322816	N	N	N	Hypo
A1	12653859	12653956	0.723577	0.591304	0.572254	0.665414	0.29661	N	N	N	Hypo
A1	12654037	12654136	0.712	0.579251	0.563333	0.620567	0.364444	N	N	N	Hypo
A1	12654137	12654236	0.80303	0.712859	0.717496	0.734835	0.395669	N	N	N	Hypo
A1	12654237	12654336	0.622691	0.480892	0.602151	0.550173	0.286219	N	N	N	Hypo
A1	12654337	12654436	0.709677	0.580645	0.601449	0.612121	0.192771	N	N	N	Hypo
A1	12654437	12654536	0.734463	0.68	0.695804	0.692537	0.426117	N	N	N	Hypo
A1	12654537	12654636	0.704918	0.64	0.647887	0.670968	0.3	N	N	N	Hypo
A1	12654737	12654836	0.673913	0.494737	0.471204	0.528986	0.307432	N	N	N	Hypo
A1	12654837	12654936	0.760417	0.642105	0.652482	0.742857	0.347368	N	N	N	Hypo
A1	12655137	12655236	0.695652	0.6	0.591743	0.626609	0.367742	N	N	N	Hypo
A1	12655537	12655636	0.464789	0.459459	0.365217	0.213333	0.113924	N	N	N	Hypo
A1	12656033	12656132	0.363636	0.369565	0.254237	0.208955	0.0574713	N	N	N	Hypo
A1	12656133	12656232	0.713376	0.673077	0.52809	0.478022	0.0572687	N	N	N	Hypo
A1	12656233	12656332	0.639344	0.470588	0.445946	0.345794	0.0819672	N	N	N	Hypo
A1	12656333	12656432	0.792453	0.695187	0.72449	0.607595	0.216931	N	N	N	Hypo
A1	12656533	12656632	0.589552	0.513158	0.487805	0.461957	0.0705882	N	N	N	Hypo
A1	12656633	12656732	0.813333	0.697842	0.653846	0.651685	0.103448	N	N	N	Hypo
A1	12656733	12656832	0.787879	0.646617	0.700935	0.622449	0.075	N	N	N	Hypo
A1	12656833	12656932	0.855072	0.72	0.679245	0.575472	0.0340909	N	N	N	Hypo
A1	12657133	12657232	0.803279	0.655172	0.511111	0.515152	0.0408163	N	N	N	Hypo
A1	12657433	12657532	0.670213	0.53125	0.252427	0.352941	0	N	Hypo	Hypo	Hypo
A1	12657533	12657632	0.684211	0.507042	0.369231	0.391304	0.0106383	N	Hypo	N	Hypo
A1	12657633	12657732	0.433333	0.244681	0.153061	0.2	0	N	N	N	Hypo
A1	12657833	12657932	0.754098	0.714286	0.333333	0.467742	0.0697674	N	Hypo	N	Hypo
A1	12659870	12659969	0.64	0.444444	0.6	0.527778	0.0873016	N	N	N	Hypo
A1	12659970	12660069	0.622642	0.575758	0.369565	0.397059	0.136691	N	N	N	Hypo
A1	12660970	12661069	0.729387	0.635135	0.563333	0.541082	0.284257	N	N	N	Hypo
A1	12661370	12661469	0.556962	0.509091	0.437838	0.516129	0.213115	N	N	N	Hypo
A1	12662070	12662169	0.702381	0.558659	0.523013	0.566802	0.394531	N	N	N	Hypo
A1	12662870	12662969	0.515385	0.679487	0.215686	0.25	0.0102041	N	N	N	Hypo
A1	12670882	12670981	0.587097	0.356322	0.342342	0.258065	0.0714286	N	N	Hypo	Hypo
A1	12674710	12674809	0.507273	0.582692	0.0529595	0.207469	0.0298103	N	Hypo	N	Hypo
A1	12674810	12674909	0.491228	0.542714	0.137931	0.278689	0.0932203	N	Hypo	N	Hypo
A1	12674910	12675009	0.39759	0.35249	0.138686	0.194175	0.0944444	N	N	N	Hypo
A1	12675010	12675109	0.384937	0.382979	0.100917	0.229008	0.0761421	N	N	N	Hypo
A1	12675310	12675409	0.570423	0.452381	0.111111	0.228916	0.0194175	N	Hypo	Hypo	Hypo
A1	12675410	12675509	0.585106	0.391304	0.263158	0.338843	0.0945946	N	Hypo	N	Hypo
A1	12675510	12675609	0.397849	0.285714	0.233333	0.3	0.0761905	N	N	N	Hypo
A1	12675610	12675709	0.563636	0.62069	0.31746	0.442857	0.2	N	N	N	Hypo
A1	12675910	12676009	0.634146	0.596899	0.589744	0.619835	0.10303	N	N	N	Hypo
A1	12676110	12676209	0.652941	0.702128	0.485876	0.630435	0.110553	N	N	N	Hypo
A1	12676210	12676309	0.413934	0.429245	0.343066	0.26506	0.0645161	N	N	N	Hypo
A1	12676310	12676409	0.697337	0.593583	0.471795	0.516484	0.0315315	N	N	N	Hypo
A1	12676510	12676609	0.533898	0.666667	0.507937	0.517857	0.0897436	N	N	N	Hypo
A1	12676810	12676909	0.734234	0.708333	0.696078	0.814516	0.414201	N	N	N	Hypo
A1	12681573	12681657	0.733333	0.762162	0.512821	0.544828	0.409574	N	N	N	Hypo
A1	12704166	12704265	0.451977	0.180556	0.109929	0.0205479	0.016129	N	Hypo	Hypo	Hypo
A1	12704266	12704365	0.461538	0.2	0.173469	0.0377358	0	N	N	Hypo	Hypo
A1	12707466	12707565	0.793427	0.729167	0.81746	0.653061	0.386364	N	N	N	Hypo
A1	12707566	12707665	0.642857	0.690909	0.480519	0.529412	0.22449	N	N	N	Hypo
A1	12707666	12707765	0.745098	0.78125	0.528736	0.555556	0.190476	N	N	N	Hypo
A1	12707766	12707865	0.801724	0.4	0.0985915	0.180556	0.0833333	Hypo	Hypo	Hypo	Hypo
A1	12708866	12708965	0.732484	0.688889	0.45122	0.413462	0.276316	N	N	Hypo	Hypo
A1	12708966	12709065	0.836842	0.764045	0.524272	0.620155	0.436508	N	Hypo	N	Hypo
A1	12709066	12709165	0.815217	0.688889	0.529412	0.607843	0.347826	N	N	N	Hypo
A1	12713266	12713365	0.839572	0.821429	0.614583	0.677019	0.484848	N	N	N	Hypo
A1	12713466	12713565	0.761538	0.703704	0.47079	0.522255	0.383562	N	N	N	Hypo
A1	12716566	12716665	0.826087	0.815789	0.442308	0.781818	0.464286	N	Hypo	N	Hypo
A1	12727204	12727303	0.707819	0.679191	0.182927	0.151515	0.106464	N	Hypo	Hypo	Hypo
A1	12727304	12727403	0.711712	0.600897	0.220779	0.457944	0.301471	N	Hypo	N	Hypo
A1	12727404	12727503	0.807018	0.832	0.265306	0.465753	0.131429	N	Hypo	Hypo	Hypo
A1	12727504	12727603	0.615385	0.384058	0.127273	0.207317	0.0540541	N	Hypo	Hypo	Hypo
A1	12727604	12727703	0.588235	0.654676	0.0930233	0.396825	0.162162	N	Hypo	N	Hypo
A1	12727704	12727803	0.704	0.70318	0.285714	0.287879	0.238636	N	Hypo	Hypo	Hypo
A1	12727804	12727903	0.754386	0.728571	0.438202	0.511905	0.308943	N	Hypo	N	Hypo
A1	12727904	12728003	0.846154	0.715789	0.134328	0.272727	0.0251572	N	Hypo	Hypo	Hypo
A1	12745985	12746084	0.27907	0.352941	0.112676	0.15493	0.617647	N	N	N	Hyper
A1	12746485	12746584	0.663342	0.53125	0.492147	0.360825	0.703125	N	N	Hypo	N
A1	12766829	12766928	0.766667	0.846154	0.471698	0.659091	0.378378	N	N	N	Hypo
A1	12768229	12768328	0.507937	0.647059	0.157895	0.2	0.0144928	N	Hypo	Hypo	Hypo
A1	12783587	12783686	0.405797	0.510638	0.378378	0.294118	0	N	N	N	Hypo
A1	12783687	12783786	0.353383	0.546218	0.355263	0.352273	0.0172414	N	N	N	Hypo
A1	12783787	12783886	0.56213	0.657895	0.385827	0.544118	0.0149254	N	N	N	Hypo
A1	12783887	12783986	0.551724	0.578947	0.367647	0.515152	0.0769231	N	N	N	Hypo
A1	12784087	12784186	0.689655	0.667984	0.542373	0.640553	0.0186335	N	N	N	Hypo
A1	12784187	12784286	0.910569	0.929204	0.785714	0.913462	0	N	N	N	Hypo
A1	12784287	12784386	0.84	0.746667	0.588235	0.647059	0	N	N	N	Hypo
A1	12784387	12784486	0.720365	0.682609	0.575419	0.581818	0	N	N	N	Hypo
A1	12784487	12784586	0.721461	0.712329	0.583333	0.623077	0	N	N	N	Hypo
A1	12784587	12784686	0.922481	0.965909	0.940299	0.91954	0.0666667	N	N	N	Hypo
A1	12784687	12784786	0.779874	0.821192	0.541176	0.62963	0.05	N	N	N	Hypo
A1	12784787	12784886	0.541176	0.507772	0.619565	0.58427	0	N	N	N	Hypo
A1	12784887	12784986	0.763441	0.666667	0.833333	0.674419	0.05	N	N	N	Hypo
A1	12785087	12785186	0.681034	0.627737	0.395683	0.376	0	N	N	Hypo	Hypo
A1	12785287	12785386	0.638298	0.524272	0.333333	0.348315	0	N	Hypo	N	Hypo
A1	12785387	12785486	0.778481	0.707692	0.606742	0.579545	0	N	N	N	Hypo
A1	12804749	12804848	0.641975	0.625	0.789474	0.542373	0.0289855	N	N	N	Hypo
A1	12805249	12805348	0.585366	0.54902	0.411765	0.415929	0	N	N	N	Hypo
A1	12805549	12805648	0.730769	0.470588	0.294118	0.473684	0	N	N	N	Hypo
A1	12805849	12805948	0.845455	0.793651	0.884615	0.826087	0	N	N	N	Hypo
A1	12805949	12806048	0.817143	0.869565	0.694915	0.5	0	N	N	Hypo	Hypo
A1	12806049	12806148	0.634146	0.632653	0.551724	0.505618	0	N	N	N	Hypo
A1	12806149	12806248	0.821053	0.853659	0.909091	0.886364	0	N	N	N	Hypo
A1	12806249	12806348	0.78882	0.763889	0.577465	0.674699	0	N	N	N	Hypo
A1	12806349	12806448	0.706422	0.675676	0.481481	0.672414	0	N	N	N	Hypo
A1	12806449	12806548	0.722222	0.47619	0.371429	0.609756	0	N	Hypo	N	Hypo
A1	12815830	12815929	0.515018	0.386107	0.263393	0.26387	0.0641399	N	N	N	Hypo
A1	12815930	12816029	0.47719	0.312984	0.251858	0.27181	0.0518868	N	N	N	Hypo
A1	12816030	12816129	0.640343	0.562654	0.508032	0.484087	0.293194	N	N	N	Hypo
A1	12827615	12827714	0.752212	1	0.401786	0.704142	0.3125	N	Hypo	N	Hypo
A1	12828315	12828414	0.69898	0.513514	0.542857	0.565574	0.182432	N	N	N	Hypo
A1	12828815	12828914	0.547771	0.685714	0.591398	0.54717	0.21831	N	N	N	Hypo
A1	12829415	12829514	0.659847	0.589041	0.565217	0.56713	0.221739	N	N	N	Hypo
A1	12875255	12875354	0.271567	0.133333	0.596033	0.636764	0.623447	N	Hyper	Hyper	Hyper
A1	12875455	12875554	0.2212	0.0397727	0.659809	0.709122	0.659741	N	Hyper	Hyper	Hyper
A1	12875555	12875654	0.338161	0.0555556	0.722513	0.783974	0.681088	N	Hyper	Hyper	Hyper
A1	12875655	12875754	0.292834	0.026616	0.529569	0.601554	0.491895	N	N	Hyper	N
A1	12875755	12875854	0.322065	0.0513308	0.648768	0.747591	0.686228	N	Hyper	Hyper	Hyper
A1	12875955	12876054	0.349023	0.0381356	0.666667	0.813901	0.644309	Hypo	Hyper	Hyper	N
A1	12939835	12939934	0.677165	0.558559	0.47619	0.576923	0.234286	N	N	N	Hypo
A1	12939935	12940034	0.676829	0.451282	0.417582	0.406504	0.216763	N	N	N	Hypo
A1	12940035	12940134	0.688202	0.68232	0.631841	0.692	0.28125	N	N	N	Hypo
A1	12940135	12940234	0.673203	0.603896	0.631313	0.646259	0.343643	N	N	N	Hypo
A1	12940235	12940334	0.65	0.583333	0.72043	0.58	0.344828	N	N	N	Hypo
A1	12944205	12944304	0.620321	0.727273	0.544444	0.533195	0.275093	N	N	N	Hypo
A1	12958146	12958245	0.702479	0.535714	0.755981	0.707447	0.382199	N	N	N	Hypo
A1	12958246	12958345	0.693069	0.415842	0.502347	0.506579	0.31068	N	N	N	Hypo
A1	12958346	12958445	0.733696	0.630901	0.479545	0.623134	0.186441	N	N	N	Hypo
A1	12958446	12958545	0.630631	0.630303	0.561873	0.62963	0.230159	N	N	N	Hypo
A1	12962419	12962518	0.704403	0.632242	0.538813	0.585366	0.396083	N	N	N	Hypo
A1	12965319	12965418	0.729904	0.626866	0.566138	0.584475	0.426877	N	N	N	Hypo
A1	12967719	12967818	0.634615	0.653061	0.306122	0.592593	0.408451	N	Hypo	N	N
A1	12968019	12968118	0.933333	0.641026	0.661157	0.666667	0.561765	N	N	N	Hypo
A1	12968219	12968318	0.892857	0.534884	0.785714	0.672131	0.535714	Hypo	N	N	Hypo
A1	12983208	12983307	0.596685	0.387097	0.331671	0.376087	0.157895	N	N	N	Hypo
A1	13006976	13007075	0.701493	0.5	0.55914	0.741935	0.272727	N	N	N	Hypo
A1	13009076	13009175	0.555556	0.447619	0.402817	0.54955	0.18932	N	N	N	Hypo
A1	13009176	13009275	0.677778	0.464286	0.441652	0.533019	0.248731	N	N	N	Hypo
A1	13009276	13009375	0.834559	0.615894	0.655422	0.785714	0.468085	N	N	N	Hypo
A1	13009576	13009675	0.731579	0.591304	0.5	0.660714	0.329268	N	N	N	Hypo
A1	13009676	13009775	0.675926	0.561404	0.469027	0.564516	0.335714	N	N	N	Hypo
A1	13010176	13010275	0.674419	0.404255	0.516279	0.522388	0.320388	N	N	N	Hypo
A1	13011776	13011875	0.719745	0.633663	0.527869	0.472222	0.331579	N	N	N	Hypo
A1	13013576	13013675	0.733333	0.736842	0.72	0.640351	0.428571	N	N	N	Hypo
A1	13013676	13013775	0.760563	0.714286	0.625	0.491803	0.280374	N	N	N	Hypo
A1	13016376	13016475	0.804598	0.690476	0.704225	0.710345	0.410256	N	N	N	Hypo
A1	13016576	13016675	0.685897	0.729412	0.639456	0.654321	0.349206	N	N	N	Hypo
A1	13016676	13016775	0.772849	0.652062	0.643068	0.792727	0.417062	N	N	N	Hypo
A1	13016776	13016875	0.725397	0.581227	0.544343	0.595436	0.350427	N	N	N	Hypo
A1	13017576	13017675	0.710396	0.6125	0.665179	0.618785	0.35	N	N	N	Hypo
A1	13017876	13017975	0.763819	0.407407	0.844828	0.9	0.546296	Hypo	N	N	N
A1	13018076	13018175	0.765101	0.441176	0.718447	0.779661	0.306569	Hypo	N	N	Hypo
A1	13018176	13018275	0.814286	0.642857	0.589286	0.780822	0.385714	N	N	N	Hypo
A1	13058637	13058736	0.814516	0.787234	0.788079	0.746269	0.398058	N	N	N	Hypo
A1	13058737	13058836	0.878788	0.5	0.841584	0.719298	0.294872	Hypo	N	N	Hypo
A1	13062283	13062382	0.833948	0.593023	0.722222	0.728261	0.302326	N	N	N	Hypo
A1	13128769	13128868	0.773869	0.641509	0.531429	0.614865	0.27907	N	N	N	Hypo
A1	13128869	13128968	0.797468	0.913043	0.744186	0.702128	0.37931	N	N	N	Hypo
A1	13129269	13129368	0.780822	0.647059	0.561983	0.522523	0.333333	N	N	N	Hypo
A1	13129369	13129468	0.83557	0.729167	0.75	0.756892	0.350877	N	N	N	Hypo
A1	13145929	13146028	0.83871	0.540541	0.818182	0.846154	0.520548	N	N	N	Hypo
A1	13146029	13146128	0.777778	0.588235	0.75	0.746269	0.325123	N	N	N	Hypo
A1	13147129	13147228	0.676329	0.540984	0.602484	0.622517	0.337662	N	N	N	Hypo
A1	13147229	13147312	0.87069	0.670732	0.740113	0.764706	0.460526	N	N	N	Hypo
A1	13193102	13193201	0.794326	0.0588235	0.288462	0.392523	0.333333	Hypo	Hypo	Hypo	Hypo
A1	13193302	13193401	0.701613	0.436937	0.396985	0.528986	0.309524	N	Hypo	N	Hypo
A1	13193402	13193501	0.590717	0.313869	0.379747	0.504854	0.238095	N	N	N	Hypo
A1	13196202	13196301	0.378378	0.173913	0.122449	0.205128	0.0322581	N	N	N	Hypo
A1	13212236	13212335	0.696275	0.606684	0.443966	0.580786	0.291111	N	N	N	Hypo
A1	13212336	13212435	0.72619	0.69163	0.620155	0.619718	0.423729	N	N	N	Hypo
A1	13213036	13213135	0.651639	0.606557	0.556818	0.46	0.311828	N	N	N	Hypo
A1	13213136	13213235	0.84141	0.724868	0.692308	0.676724	0.48954	N	N	N	Hypo
A1	13213836	13213935	0.666667	0.512195	0.474576	0.387097	0.352941	N	N	N	Hypo
A1	13214136	13214235	0.76601	0.732899	0.63	0.639004	0.450704	N	N	N	Hypo
A1	13215636	13215735	0.691275	0.62987	0.605128	0.619403	0.285047	N	N	N	Hypo
A1	13216536	13216635	0.680451	0.647959	0.556604	0.490566	0.354545	N	N	N	Hypo
A1	13216636	13216735	0.670282	0.605327	0.582857	0.523077	0.360313	N	N	N	Hypo
A1	13217336	13217435	0.699647	0.659341	0.638614	0.556886	0.396364	N	N	N	Hypo
A1	13217536	13217635	0.658537	0.582192	0.547945	0.592308	0.356846	N	N	N	Hypo
A1	13218236	13218335	0.780269	0.677019	0.610063	0.566667	0.478814	N	N	N	Hypo
A1	13239005	13239104	0.684211	0.597865	0.587571	0.579592	0.312977	N	N	N	Hypo
A1	13239505	13239604	0.677165	0.647059	0.769231	0.673171	0.251701	N	N	N	Hypo
A1	13239705	13239804	0.79619	0.674095	0.727273	0.683721	0.448276	N	N	N	Hypo
A1	13239905	13240004	0.904192	0.840426	0.908163	0.883117	0.53125	N	N	N	Hypo
A1	13240305	13240404	0.813953	0.654036	0.631858	0.663102	0.307692	N	N	N	Hypo
A1	13240405	13240504	0.728228	0.550607	0.56383	0.646259	0.305556	N	N	N	Hypo
A1	13240505	13240574	0.733333	0.605263	0.610909	0.721893	0.323077	N	N	N	Hypo
A1	13268370	13268469	0.721311	0.567568	0.682692	0.606061	0.166667	N	N	N	Hypo
A1	13270670	13270769	0.683761	0.535714	0.466667	0.641026	0.321429	N	N	N	Hypo
A1	13275026	13275125	0.688679	0.25	0.483444	0.666667	0.178947	Hypo	N	N	Hypo
A1	13275926	13276025	0.548851	0.236052	0.182482	0.375912	0.160714	Hypo	Hypo	N	Hypo
A1	13276526	13276625	0.796875	0.707692	0.632653	0.75	0.365854	N	N	N	Hypo
A1	13276726	13276825	0.417832	0.113208	0.186275	0.28972	0.0866142	Hypo	N	N	Hypo
A1	13278626	13278725	0.72381	0.45	0.54918	0.486726	0.22973	N	N	N	Hypo
A1	13278726	13278825	0.393162	0.232143	0.253012	0.240876	0.0648148	N	N	N	Hypo
A1	13319731	13319830	0.527363	0.411765	0.320388	0.44186	0.184211	N	N	N	Hypo
A1	13320231	13320330	0.601449	0.483871	0.540541	0.372549	0.243902	N	N	N	Hypo
A1	13323331	13323430	0.513308	0.418605	0.230392	0.222222	0.208459	N	N	N	Hypo
A1	13329359	13329458	0.513072	0.477419	0.441441	0.503448	0.186441	N	N	N	Hypo
A1	13330659	13330758	0.677876	0.656388	0.604167	0.61	0.360947	N	N	N	Hypo
A1	13357782	13357881	0.433551	0.325	0.221053	0.288288	0.114754	N	N	N	Hypo
A1	13358282	13358381	0.313725	0.0555556	0.0967742	0.0547945	0	N	N	N	Hypo
A1	13358382	13358481	0.448485	0.25	0.135135	0.149123	0.114286	N	Hypo	N	Hypo
A1	13370955	13371054	0.777778	0.625571	0.562914	0.623616	0.28125	N	N	N	Hypo
A1	13373507	13373606	0.743363	0.631579	0.571429	0.565217	0.375	N	N	N	Hypo
A1	13373707	13373806	0.6	0.54	0.540541	0.519856	0.25	N	N	N	Hypo
A1	13374407	13374506	0.796491	0.605263	0.688525	0.556452	0.337079	N	N	N	Hypo
A1	13383218	13383317	0.878049	0.4375	0.75	0.875	0.352941	Hypo	N	N	Hypo
A1	13383718	13383817	0.563446	0.529825	0.533058	0.520492	0.257143	N	N	N	Hypo
A1	13383918	13384017	0.800401	0.786477	0.649351	0.616901	0.263158	N	N	N	Hypo
A1	13384318	13384417	0.755776	0.622222	0.640625	0.7	0.333333	N	N	N	Hypo
A1	13384518	13384617	0.812652	0.705882	0.791667	0.823944	0.5	N	N	N	Hypo
A1	13384618	13384717	0.753134	0.688312	0.575342	0.696502	0.36	N	N	N	Hypo
A1	13417987	13418086	0.585714	0.526786	0.493243	0.472906	0.268966	N	N	N	Hypo
A1	13418187	13418286	0.58092	0.534776	0.472803	0.529268	0.217712	N	N	N	Hypo
A1	13418387	13418486	0.756757	0.75	0.62931	0.585635	0.24	N	N	N	Hypo
A1	13418887	13418986	0.700361	0.75	0.624309	0.605128	0.335366	N	N	N	Hypo
A1	13437311	13437410	0.5625	0.666667	0.340426	0.361702	0.165138	N	N	N	Hypo
A1	13437411	13437510	0.541667	0.583333	0.285714	0.422535	0.180328	N	N	N	Hypo
A1	13437911	13438010	0.516432	0.404412	0.368852	0.449153	0.175896	N	N	N	Hypo
A1	13441311	13441410	0.536	0.405797	0.361486	0.346405	0.111111	N	N	N	Hypo
A1	13441611	13441710	0.618834	0.516484	0.497462	0.51004	0.306452	N	N	N	Hypo
A1	13441711	13441810	0.54878	0.391753	0.353276	0.486957	0.246835	N	N	N	Hypo
A1	13442611	13442710	0.492647	0.307692	0.286885	0.316456	0.14433	N	N	N	Hypo
A1	13442811	13442910	0.550265	0.263158	0.325175	0.425	0.150087	N	N	N	Hypo
A1	13452123	13452222	0.680648	0.648022	0.417476	0.406061	0.316854	N	N	N	Hypo
A1	13452223	13452322	0.708117	0.54878	0.433962	0.461538	0.274336	N	N	N	Hypo
A1	13452323	13452422	0.777336	0.62807	0.528409	0.586854	0.360927	N	N	N	Hypo
A1	13452823	13452922	0.701005	0.709845	0.577114	0.617117	0.390041	N	N	N	Hypo
A1	13481643	13481742	0.7607	0.653846	0.623025	0.625	0.248307	N	N	N	Hypo
A1	13481743	13481842	0.774011	0.603865	0.778481	0.727626	0.308	N	N	N	Hypo
A1	13482043	13482142	0.745989	0.704626	0.799087	0.757895	0.428094	N	N	N	Hypo
A1	13482243	13482342	0.705757	0.688	0.597122	0.587983	0.28	N	N	N	Hypo
A1	13482343	13482442	0.702073	0.548387	0.550562	0.57377	0.238764	N	N	N	Hypo
A1	13482443	13482542	0.708333	0.684549	0.566845	0.555147	0.321337	N	N	N	Hypo
A1	13482543	13482642	0.67201	0.554455	0.551579	0.538682	0.271825	N	N	N	Hypo
A1	13495473	13495572	0.615702	0.298913	0.122449	0.03	0.20614	Hypo	Hypo	Hypo	Hypo
A1	13497373	13497472	0.721649	0.657895	0.73913	0.444444	0.25	N	N	N	Hypo
A1	13498073	13498172	0.475936	0.496241	0.387755	0.527027	0.17	N	N	N	Hypo
A1	13500073	13500172	0.490385	0.461847	0.272	0.38587	0.115385	N	N	N	Hypo
A1	13500473	13500572	0.587786	0.541237	0.432099	0.506289	0.231511	N	N	N	Hypo
A1	13500573	13500672	0.658784	0.696356	0.50813	0.613383	0.293578	N	N	N	Hypo
A1	13502373	13502472	0.702842	0.661342	0.587156	0.609091	0.379562	N	N	N	Hypo
A1	13502473	13502572	0.56383	0.544643	0.446154	0.451613	0.228814	N	N	N	Hypo
A1	13503573	13503672	0.606218	0.67658	0.620482	0.559701	0.232877	N	N	N	Hypo
A1	13503673	13503772	0.680412	0.643357	0.683908	0.47619	0.194444	N	N	N	Hypo
A1	13504373	13504472	0.830508	0.8125	0.617391	0.525641	0.296296	N	N	Hypo	Hypo
A1	13504773	13504872	0.694099	0.680162	0.618421	0.391026	0.257463	N	N	Hypo	Hypo
A1	13505173	13505272	0.641834	0.657143	0.39881	0.30837	0.33617	N	N	Hypo	Hypo
A1	13505373	13505471	0.733333	0.811881	0.345912	0.45614	0.462633	N	Hypo	N	N
A1	13506895	13506994	0.475556	0.5	0.409091	0.304167	0.167213	N	N	N	Hypo
A1	13506995	13507094	0.534351	0.571429	0.391566	0.441315	0.190476	N	N	N	Hypo
A1	13507295	13507394	0.566372	0.447059	0.44086	0.485876	0.175676	N	N	N	Hypo
A1	13507395	13507494	0.629091	0.493151	0.559271	0.630178	0.293886	N	N	N	Hypo
A1	13507595	13507694	0.573427	0.511628	0.46875	0.493243	0.146341	N	N	N	Hypo
A1	13507795	13507894	0.770751	0.64	0.697959	0.645522	0.309804	N	N	N	Hypo
A1	13507995	13508094	0.564576	0.445652	0.431217	0.477778	0.191549	N	N	N	Hypo
A1	13508095	13508194	0.603448	0.545455	0.456693	0.484615	0.254237	N	N	N	Hypo
A1	13508195	13508294	0.726496	0.723684	0.664234	0.672131	0.261168	N	N	N	Hypo
A1	13508295	13508394	0.654321	0.633333	0.54023	0.545961	0.225256	N	N	N	Hypo
A1	13508395	13508494	0.804688	0.658228	0.621027	0.718	0.342784	N	N	N	Hypo
A1	13508495	13508594	0.694268	0.638889	0.539773	0.522321	0.338624	N	N	N	Hypo
A1	13508595	13508694	0.738007	0.451429	0.601307	0.653153	0.371859	N	N	N	Hypo
A1	13508695	13508794	0.707792	0.642012	0.642857	0.643137	0.241636	N	N	N	Hypo
A1	13508795	13508894	0.726225	0.659259	0.625592	0.655844	0.313783	N	N	N	Hypo
A1	13508895	13508994	0.617089	0.61165	0.691358	0.690476	0.237226	N	N	N	Hypo
A1	13509295	13509394	0.758065	0.674157	0.584416	0.631579	0.344371	N	N	N	Hypo
A1	13509395	13509494	0.777344	0.698492	0.772118	0.784974	0.461749	N	N	N	Hypo
A1	13509595	13509694	0.75	0.540984	0.637895	0.692946	0.340426	N	N	N	Hypo
A1	13509695	13509794	0.803279	0.701299	0.692308	0.682377	0.369963	N	N	N	Hypo
A1	13509795	13509894	0.731092	0.521008	0.567982	0.587973	0.16	N	N	N	Hypo
A1	13509895	13509994	0.787546	0.725888	0.620438	0.675325	0.335135	N	N	N	Hypo
A1	13509995	13510094	0.628319	0.254237	0.72549	0.736842	0.485149	Hypo	N	N	N
A1	13510495	13510594	0.451282	0.495652	0.393701	0.418605	0.125	N	N	N	Hypo
A1	13510595	13510694	0.542406	0.351351	0.29386	0.411765	0.145455	N	N	N	Hypo
A1	13510795	13510894	0.869565	0.709924	0.719178	0.795918	0.341463	N	N	N	Hypo
A1	13510995	13511094	0.585366	0.511628	0.444444	0.513333	0.246269	N	N	N	Hypo
A1	13511195	13511294	0.690683	0.593863	0.538462	0.606557	0.163194	N	N	N	Hypo
A1	13511295	13511394	0.555556	0.444751	0.496183	0.452229	0.15544	N	N	N	Hypo
A1	13511395	13511494	0.566845	0.398792	0.285714	0.422857	0.118367	N	N	N	Hypo
A1	13511495	13511594	0.761905	0.70073	0.71875	0.738318	0.3	N	N	N	Hypo
A1	13511895	13511994	0.675926	0.269231	0.352941	0.424242	0.122807	Hypo	Hypo	N	Hypo
A1	13512195	13512294	0.682081	0.58427	0.5	0.656863	0.184049	N	N	N	Hypo
A1	13512295	13512394	0.537815	0.350575	0.533835	0.478673	0.175781	N	N	N	Hypo
A1	13512395	13512494	0.577143	0.231707	0.402174	0.391667	0.0438596	Hypo	N	N	Hypo
A1	13512595	13512694	0.50237	0.316456	0.386473	0.444444	0.158416	N	N	N	Hypo
A1	13513295	13513394	0.68	0.463636	0.494845	0.536585	0.131313	N	N	N	Hypo
A1	13513395	13513494	0.669014	0.638889	0.485714	0.535714	0.232143	N	N	N	Hypo
A1	13513495	13513594	0.685567	0.564103	0.702381	0.793103	0.282353	N	N	N	Hypo
A1	13513595	13513694	0.743802	0.618182	0.568627	0.621951	0.321739	N	N	N	Hypo
A1	13514095	13514194	0.686636	0.692308	0.605422	0.642077	0.265714	N	N	N	Hypo
A1	13514595	13514694	0.528689	0.370861	0.352697	0.380597	0.116719	N	N	N	Hypo
A1	13514795	13514894	0.729885	0.477612	0.572115	0.704467	0.285714	N	N	N	Hypo
A1	13514895	13514994	0.779412	0.747788	0.711443	0.775439	0.40796	N	N	N	Hypo
A1	13514995	13515094	0.568493	0.381643	0.378049	0.431925	0.2	N	N	N	Hypo
A1	13515095	13515194	0.606952	0.514403	0.375	0.43125	0.160377	N	N	N	Hypo
A1	13515195	13515294	0.751092	0.671642	0.60515	0.624138	0.370518	N	N	N	Hypo
A1	13515495	13515594	0.792373	0.640449	0.587814	0.61324	0.204947	N	N	N	Hypo
A1	13515595	13515694	0.625	0.505263	0.411985	0.379661	0.18	N	N	N	Hypo
A1	13516195	13516294	0.62963	0.52	0.46798	0.65	0.25	N	N	N	Hypo
A1	13516295	13516394	0.780899	0.74026	0.701493	0.793103	0.383459	N	N	N	Hypo
A1	13516395	13516494	0.653396	0.552632	0.411215	0.503876	0.180602	N	N	N	Hypo
A1	13516495	13516594	0.679245	0.545455	0.396341	0.551351	0.185714	N	N	N	Hypo
A1	13516595	13516694	0.743421	0.673077	0.735294	0.666667	0.30303	N	N	N	Hypo
[truncated: 57,830 more rows]

## Sheet: CHH DMR
Source Data Extended Data Fig. 10
CHH differential methylation regions (DMRs) between allotetraploids vs. respective diploids
chr	start	end	Aar/Ath	F1	733	738	Asu	F1 vs. Aar/Ath	733 vs. Aar/Ath	738 vs. Aar/Ath	Asu vs. Aar/Ath
A1	28897	28996	0.191391	0.116995	0.0526316	0.0294118	0.0681818	N	Hypo	Hypo	Hypo
A1	28997	29096	0.315315	0.294369	0.0674157	0.0858726	0.0809969	N	Hypo	Hypo	Hypo
A1	29097	29196	0.23723	0.178713	0.196774	0.0984848	0.0789474	N	N	Hypo	Hypo
A1	29197	29296	0.612221	0.207871	0.129338	0.122186	0.113169	Hypo	Hypo	Hypo	Hypo
A1	29297	29396	0.239595	0.122671	0.135747	0.118919	0.0416667	Hypo	Hypo	Hypo	Hypo
A1	29397	29496	0.170765	0.135558	0.100817	0.0974843	0.0695187	N	N	N	Hypo
A1	29497	29596	0.213666	0.159269	0.0630631	0.107843	0.0544218	N	Hypo	Hypo	Hypo
A1	29597	29696	0.236473	0.192067	0.03125	0.0790123	0.0284091	N	Hypo	Hypo	Hypo
A1	29697	29796	0.262436	0.193299	0.0361991	0.0635838	0.024024	N	Hypo	Hypo	Hypo
A1	116793	116892	0.00819672	0.00662252	0	0	0.108911	N	N	N	Hyper
A1	137534	137633	0	0	0	0.115385	0.00578035	N	N	Hyper	N
A1	215799	215898	0.282051	0.299728	0.405797	0.335616	0.298387	N	Hyper	N	N
A1	290585	290684	0.155709	0.0903361	0.0120482	0.00934579	0.312386	N	Hypo	Hypo	Hyper
A1	290785	290884	0.199772	0.152875	0.0555556	0.0229885	0.204528	N	Hypo	Hypo	N
A1	290985	291084	0.152652	0.10396	0.0172414	0.064	0.156065	N	Hypo	N	N
A1	291085	291184	0.150652	0.136951	0	0.0194175	0.141026	N	Hypo	Hypo	N
A1	291185	291284	0.146308	0.134309	0.00480769	0.00775194	0.241176	N	Hypo	Hypo	N
A1	291285	291384	0.182961	0.134177	0.0142857	0	0.171233	N	Hypo	Hypo	N
A1	341271	341370	0.236559	0.306122	0.406824	0.0229885	0.0111524	N	Hyper	Hypo	Hypo
A1	341371	341470	0.0394366	0.0833333	0.186528	0	0.00544959	N	Hyper	N	N
A1	341671	341770	0.019774	0.0204082	0.126718	0.0252101	0	N	Hyper	N	N
A1	430835	430934	0.132231	0.005	0.0220264	0	0.00461894	Hypo	Hypo	Hypo	Hypo
A1	647491	647590	0	0	0.0047619	0.00904977	0.128739	N	N	N	Hyper
A1	647591	647690	0.00645161	0.0189573	0	0.0128617	0.253165	N	N	N	Hyper
A1	647691	647790	0	0.0134228	0	0.0184502	0.225657	N	N	N	Hyper
A1	647791	647890	0	0.00826446	0	0.0204082	0.202329	N	N	N	Hyper
A1	647991	648090	0.00140845	0.00255754	0.00235294	0.00640205	0.162598	N	N	N	Hyper
A1	648491	648590	0	0	0.0096463	0.030303	0.249889	N	N	N	Hyper
A1	659813	659912	0.0179775	0.0254237	0.00588235	0.0162162	0.18598	N	N	N	Hyper
A1	659913	660012	0.0165975	0.00617284	0.00520833	0.0298507	0.149362	N	N	N	Hyper
A1	692244	692343	0.264151	0.0795455	0.0143885	0.121951	0.0060241	Hypo	Hypo	Hypo	Hypo
A1	744761	744860	0.00289017	0.00555556	0.133971	0.00666667	0.00589971	N	Hyper	N	N
A1	781013	781112	0.00606061	0.169935	0.00684932	0.00512821	0	Hyper	N	N	N
A1	781113	781212	0	0.176871	0.0135135	0.00862069	0.00823045	Hyper	N	N	N
A1	818412	818511	0.139224	0.11039	0.0150376	0.0676329	0	N	Hypo	N	Hypo
A1	818512	818611	0.178049	0.200477	0.0679612	0.0952381	0.0104167	N	Hypo	N	Hypo
A1	818812	818911	0.177579	0.145499	0.0848057	0.1537	0.0155211	N	N	N	Hypo
A1	818912	819011	0.238141	0.239774	0.0357143	0.171233	0.0325203	N	Hypo	N	Hypo
A1	819012	819111	0.180622	0.201629	0.0118343	0.157113	0.0173611	N	Hypo	N	Hypo
A1	819212	819311	0.204771	0.142276	0.0133333	0.112613	0.0238095	N	Hypo	N	Hypo
A1	819312	819411	0.192953	0.136499	0	0.0588235	0.00358423	N	Hypo	Hypo	Hypo
A1	819412	819511	0.11041	0.0630252	0.01	0.0336134	0.00471698	N	Hypo	N	Hypo
A1	847552	847651	0.025	0.0133333	0.0142857	0.267905	0	N	N	Hyper	N
A1	847652	847751	0.00925926	0.00613497	0.00980392	0.269795	0	N	N	Hyper	N
A1	848052	848151	0.00242718	0.00423729	0	0.347979	0.00787402	N	N	Hyper	N
A1	848252	848351	0.0316456	0.0075188	0.0078125	0.409722	0.00440529	N	N	Hyper	N
A1	848352	848451	0.0044843	0	0.00588235	0.317155	0.003663	N	N	Hyper	N
A1	848452	848551	0	0.00990099	0	0.316708	0	N	N	Hyper	N
A1	867643	867742	0.00704225	0.141553	0	0.0044843	0.00638978	Hyper	N	N	N
A1	867743	867842	0	0.138889	0.00775194	0.010989	0.0030303	Hyper	N	N	N
A1	881200	881299	0	0.0251256	0.0194553	0.019802	0.115909	N	N	N	Hyper
A1	881600	881699	0.129707	0.146835	0.00529101	0.00653595	0.134043	N	Hypo	Hypo	N
A1	881900	881999	0.103053	0.173333	0	0.0195312	0.136667	N	Hypo	N	N
A1	882000	882099	0.155378	0.235537	0.00591716	0.0113636	0.146444	N	Hypo	Hypo	N
A1	882300	882399	0.0853242	0.227848	0.0103627	0.008	0.0819277	Hyper	N	N	N
A1	882600	882699	0.162281	0.205479	0.00568182	0.0413793	0.0948454	N	Hypo	Hypo	N
A1	882700	882799	0.13943	0.139771	0.005	0.0127389	0.0753425	N	Hypo	Hypo	N
A1	882800	882899	0.227373	0.222222	0.00869565	0.0128205	0.121662	N	Hypo	Hypo	Hypo
A1	882900	882999	0.227151	0.296849	0	0.0136054	0.152574	N	Hypo	Hypo	N
A1	883000	883099	0.164345	0.287234	0	0	0.109409	Hyper	Hypo	Hypo	N
A1	883271	883370	0.144855	0.230975	0	0.0342857	0.0569395	N	Hypo	Hypo	N
A1	883371	883470	0.137967	0.253165	0.00442478	0.0352113	0.0838323	Hyper	Hypo	Hypo	N
A1	883571	883670	0.15566	0.233954	0.00980392	0.0236967	0.0201005	N	Hypo	Hypo	Hypo
A1	1043971	1044070	0	0	0	0.12037	0.00446429	N	N	Hyper	N
A1	1150466	1150565	0.111864	0.257627	0.192024	0	0.00645161	Hyper	N	Hypo	Hypo
A1	1150566	1150665	0.121406	0.238095	0.11755	0.00606061	0.00576369	Hyper	N	Hypo	Hypo
A1	1150866	1150965	0.204668	0.232604	0.234375	0.013245	0.00858369	N	N	Hypo	Hypo
A1	1150966	1151065	0.186387	0.216584	0.142857	0.0113636	0.00557103	N	N	Hypo	Hypo
A1	1151066	1151165	0.182549	0.221386	0.123203	0.0288462	0.0033557	N	N	Hypo	Hypo
A1	1151166	1151265	0.216157	0.275098	0.167173	0.0844156	0.00699301	N	N	Hypo	Hypo
A1	1151266	1151365	0.191874	0.286479	0.173486	0.0382353	0.00462963	N	N	Hypo	Hypo
A1	1151366	1151465	0.166276	0.211039	0.0717489	0.0923077	0	N	N	N	Hypo
A1	1151466	1151565	0.131291	0.215116	0.0806452	0.128205	0.0128755	N	N	N	Hypo
A1	1210794	1210893	0.266028	0.341463	0.339882	0.433588	0.43984	N	N	Hyper	Hyper
A1	1210894	1210993	0.316311	0.363292	0.326683	0.467091	0.447692	N	N	Hyper	Hyper
A1	1210994	1211093	0.349854	0.461538	0.394231	0.385214	0.521545	N	N	N	Hyper
A1	1293771	1293870	0.11335	0.221719	0.0127389	0.0501931	0.018595	Hyper	Hypo	N	N
A1	1338576	1338675	0.148073	0.160998	0.076555	0.0165289	0.0708661	N	N	Hypo	N
A1	1338876	1338975	0.166271	0.122744	0.040625	0.011236	0.0349794	N	Hypo	Hypo	Hypo
A1	1353027	1353126	0.162246	0.130742	0	0.00613497	0.0180505	N	Hypo	Hypo	Hypo
A1	1353127	1353226	0.24498	0.289562	0.0425532	0.0434783	0.00555556	N	Hypo	Hypo	Hypo
A1	1527708	1527807	0.12	0.277027	0	0.0645161	0.0130719	Hyper	Hypo	N	Hypo
A1	1602110	1602209	0.00378788	0.0461538	0.16	0	0.00255102	N	Hyper	N	N
A1	1605910	1606009	0.183099	0.135739	0.0286533	0.121514	0	N	Hypo	N	Hypo
A1	1657439	1657538	0.124088	0	0.0154639	0.0125	0.00649351	Hypo	Hypo	Hypo	Hypo
A1	1657639	1657738	0.131737	0.0197368	0.00877193	0.02	0	Hypo	Hypo	Hypo	Hypo
A1	1693278	1693377	0.010101	0	0.0125786	0.0123457	0.168443	N	N	N	Hyper
A1	1889073	1889172	0.213983	0.159236	0.294919	0.201405	0	N	N	N	Hypo
A1	1889173	1889272	0.149677	0.0466321	0.139332	0.0378549	0	Hypo	N	Hypo	Hypo
A1	1889373	1889472	0.226361	0.0757576	0.278788	0.0635452	0.0194175	Hypo	N	Hypo	Hypo
A1	1889473	1889572	0.217918	0.124638	0.272506	0.0743243	0.00896861	N	N	Hypo	Hypo
A1	1889573	1889672	0.190559	0.0868263	0.232082	0.0326797	0.0820312	Hypo	N	Hypo	Hypo
A1	1889673	1889772	0.203008	0.106061	0.127424	0.0489796	0.107345	N	N	Hypo	N
A1	1889773	1889872	0.226845	0.0699029	0.155512	0.0187266	0.0227273	Hypo	N	Hypo	Hypo
A1	1889873	1889972	0.24975	0.117647	0.217949	0.0235849	0.00369004	Hypo	N	Hypo	Hypo
A1	1889973	1890072	0.242938	0.19171	0.241379	0.028777	0.00649351	N	N	Hypo	Hypo
A1	1890073	1890172	0.251216	0.0612245	0.23913	0	0.00598802	Hypo	N	Hypo	Hypo
A1	1890173	1890272	0.265152	0	0.323591	0	0.00478469	Hypo	N	Hypo	Hypo
A1	1917572	1917671	0.363073	0.247525	0.126667	0.22561	0.0617907	Hypo	Hypo	Hypo	Hypo
A1	1951273	1951372	0.102138	0	0.00526316	0.0046729	0.00358423	Hypo	N	N	N
A1	1982238	1982337	0.153605	0.102857	0	0.0614525	0.00621118	N	Hypo	N	Hypo
A1	1982338	1982437	0.212435	0.170341	0.0196078	0.13941	0.00440529	N	Hypo	N	Hypo
A1	1982438	1982537	0.430341	0.22449	0.0387597	0.173554	0.00851064	Hypo	Hypo	Hypo	Hypo
A1	1992256	1992355	0.0138889	0.114286	0.00458716	0.032345	0.0116009	Hyper	N	N	N
A1	2035844	2035943	0.12868	0.202576	0.307116	0.0852273	0	N	Hyper	N	Hypo
A1	2036044	2036143	0.108967	0.209983	0.202817	0.115819	0.00308642	Hyper	N	N	Hypo
A1	2036144	2036243	0.128242	0.206827	0.10066	0.112971	0	N	N	N	Hypo
A1	2036244	2036343	0.17688	0.256367	0.20297	0.197761	0.0126984	N	N	N	Hypo
A1	2036344	2036443	0.220527	0.293051	0.249608	0.198198	0.0125	N	N	N	Hypo
A1	2036444	2036543	0.163012	0.226355	0.179825	0.150313	0.00677201	N	N	N	Hypo
A1	2036544	2036643	0.214186	0.264055	0.160526	0.144772	0.00401606	N	N	N	Hypo
A1	2036644	2036743	0.192112	0.287062	0.167059	0.143258	0	N	N	N	Hypo
A1	2036744	2036843	0.140719	0.239163	0.159389	0.0828402	0	N	N	N	Hypo
A1	2052319	2052418	0.0103627	0	0.00819672	0.00847458	0.536472	N	N	N	Hyper
A1	2068364	2068463	0.164021	0	0	0	0	Hypo	Hypo	Hypo	Hypo
A1	2116583	2116682	0.638037	0.597046	0.00420168	0.00671141	0.0526316	N	Hypo	Hypo	Hypo
A1	2116683	2116782	0.203412	0.208029	0.00949367	0.0258621	0.015015	N	Hypo	Hypo	Hypo
A1	2150485	2150584	0.00414938	0.106061	0	0.00833333	0.00921659	Hyper	N	N	N
A1	2220811	2220910	0.12989	0.174658	0	0.13089	0.00412371	N	Hypo	N	Hypo
A1	2247429	2247528	0.341891	0.404233	0.453629	0.450586	0.398661	N	Hyper	Hyper	N
A1	2247529	2247628	0.251515	0.317101	0.381579	0.326812	0.326747	N	Hyper	N	N
A1	2247929	2248028	0.304268	0.356764	0.29024	0.359967	0.470421	N	N	N	Hyper
A1	2248029	2248128	0.289337	0.426752	0.460815	0.283046	0.651194	Hyper	Hyper	N	Hyper
A1	2255807	2255906	0.170507	0.205379	0.173502	0.0588235	0.177829	N	N	Hypo	N
A1	2256007	2256106	0.16219	0.16716	0.229412	0.0483871	0.184615	N	N	Hypo	N
A1	2256107	2256206	0.169887	0.251605	0.255501	0.0520833	0.104972	N	N	Hypo	N
A1	2256207	2256306	0.204106	0.268477	0.285714	0.0536913	0.209765	N	N	Hypo	N
A1	2256307	2256406	0.263158	0.259259	0.213429	0.0380435	0.164015	N	N	Hypo	N
A1	2256407	2256506	0.160517	0.13649	0.108808	0.0239521	0.127971	N	N	Hypo	N
A1	2256507	2256606	0.254491	0.324061	0.304348	0.00727273	0.232234	N	N	Hypo	N
A1	2256607	2256706	0.197026	0.267161	0.143731	0.00490196	0.121864	N	N	Hypo	N
A1	2256707	2256806	0.240866	0.276699	0.20122	0.0168539	0.171247	N	N	Hypo	N
A1	2256907	2257006	0.170833	0.192201	0.180952	0.00675676	0.118738	N	N	Hypo	N
A1	2257007	2257106	0.180401	0.168297	0.16044	0.0192308	0.0784558	N	N	Hypo	Hypo
A1	2257207	2257306	0.450947	0.407507	0.362768	0.150685	0.443018	N	N	Hypo	N
A1	2258388	2258487	0.626753	0.696366	0.694511	0.780193	0.357438	N	N	Hyper	Hypo
A1	2258488	2258587	0.489825	0.536327	0.496987	0.597884	0.22562	N	N	Hyper	Hypo
A1	2258588	2258687	0.38109	0.344919	0.353144	0.340035	0.271656	N	N	N	Hypo
A1	2258688	2258787	0.36007	0.346329	0.318794	0.195079	0.271732	N	N	Hypo	N
A1	2258788	2258887	0.27198	0.284576	0.127553	0.0726415	0.168531	N	Hypo	Hypo	Hypo
A1	2258888	2258987	0.233155	0.258137	0.136406	0.036965	0.176759	N	N	Hypo	N
A1	2258988	2259087	0.348699	0.383321	0.132626	0.0171674	0.316733	N	Hypo	Hypo	N
A1	2259188	2259287	0.215328	0.168172	0.0240964	0.015625	0.136126	N	Hypo	Hypo	N
A1	2259288	2259387	0.125971	0.140549	0.089172	0.00873362	0.103529	N	N	Hypo	N
A1	2386415	2386514	0.00289017	0	0	0.00917431	0.176781	N	N	N	Hyper
A1	2571461	2571560	0.430755	0.449877	0.543478	0.428099	0.508929	N	Hyper	N	N
A1	2622103	2622202	0.360281	0.521739	0.0509259	0.168067	0.304284	Hyper	Hypo	Hypo	N
A1	2626509	2626608	0.28238	0.299603	0.141026	0.00806452	0.25257	N	Hypo	Hypo	N
A1	2626609	2626708	0.292494	0.371482	0.221902	0.0136986	0.25	N	N	Hypo	N
A1	2626709	2626808	0.305556	0.317215	0.255717	0.0289017	0.155028	N	N	Hypo	Hypo
A1	2626809	2626908	0.210019	0.0826446	0.156085	0.00873362	0.199357	Hypo	N	Hypo	N
A1	2626909	2627008	0.122034	0.0439024	0.0635838	0.0119048	0.0608273	N	N	Hypo	N
A1	2628909	2629008	0	0.00877193	0	0.114286	0.00309598	N	N	Hyper	N
A1	2649664	2649763	0	0	0.005	0.0196078	0.325148	N	N	N	Hyper
A1	2649764	2649863	0	0	0	0.00689655	0.105384	N	N	N	Hyper
A1	2665846	2665945	0.113707	0.0855615	0	0.0114286	0.00381679	N	Hypo	Hypo	Hypo
A1	2820772	2820871	0.00367647	0.111111	0.0108696	0.0185185	0	Hyper	N	N	N
A1	3014768	3014867	0.173333	0.173975	0.005	0.0137931	0.002457	N	Hypo	Hypo	Hypo
A1	3014868	3014967	0.281826	0.335775	0.0141844	0.0212766	0	N	Hypo	Hypo	Hypo
A1	3015068	3015167	0.195349	0.226794	0	0.0111732	0	N	Hypo	Hypo	Hypo
A1	3015268	3015367	0.174842	0.217456	0	0.0206897	0	N	Hypo	Hypo	Hypo
A1	3015368	3015467	0.216909	0.202686	0.0140845	0.0217391	0.0114286	N	Hypo	Hypo	Hypo
A1	3015468	3015567	0.196491	0.232986	0.005	0.0230415	0.0128755	N	Hypo	Hypo	Hypo
A1	3015668	3015767	0.159525	0.212766	0.0037594	0.005	0.0144231	N	Hypo	Hypo	Hypo
A1	3015768	3015867	0.164593	0.178409	0.00265957	0	0.0237288	N	Hypo	Hypo	Hypo
A1	3015868	3015967	0.216986	0.23771	0.00378788	0.0173913	0.0276923	N	Hypo	Hypo	Hypo
A1	3015968	3016067	0.144251	0.160413	0	0.0152284	0.0102389	N	Hypo	Hypo	Hypo
A1	3016068	3016167	0.219592	0.303685	0.00680272	0.010582	0.00316456	N	Hypo	Hypo	Hypo
A1	3016168	3016267	0.264336	0.270531	0.00471698	0.00344828	0.0268817	N	Hypo	Hypo	Hypo
A1	3016268	3016367	0.272554	0.280255	0.042735	0.0138249	0.00835655	N	Hypo	Hypo	Hypo
A1	3016368	3016467	0.234026	0.273864	0.0344828	0.0215054	0	N	Hypo	Hypo	Hypo
A1	3016468	3016567	0.249719	0.247539	0.0186916	0	0	N	Hypo	Hypo	Hypo
A1	3016668	3016767	0.220683	0.256228	0.0107527	0.011236	0.00727273	N	Hypo	Hypo	Hypo
A1	3017168	3017267	0.238771	0.268889	0.00531915	0.0162162	0	N	Hypo	Hypo	Hypo
A1	3017268	3017367	0.11309	0.11241	0.00320513	0	0.00239234	N	Hypo	Hypo	Hypo
A1	3017468	3017567	0.229742	0.271547	0.00628931	0.0229885	0	N	Hypo	Hypo	Hypo
A1	3017568	3017667	0.20969	0.270059	0.0191388	0.0239521	0.00716846	N	Hypo	Hypo	Hypo
A1	3017668	3017767	0.204563	0.284946	0.00943396	0.0215054	0.00744417	N	Hypo	Hypo	Hypo
A1	3017768	3017867	0.204276	0.285544	0.00793651	0.0101523	0	N	Hypo	Hypo	Hypo
A1	3017868	3017967	0.169165	0.226773	0.00408163	0.0226244	0.00471698	N	Hypo	Hypo	Hypo
A1	3017968	3018067	0.250608	0.344101	0	0.0295858	0	N	Hypo	Hypo	Hypo
A1	3018068	3018167	0.109312	0.12605	0.00492611	0.0208333	0.00456621	N	Hypo	N	Hypo
A1	3018168	3018267	0.168038	0.218968	0.00628931	0.0582011	0.0119522	N	Hypo	Hypo	Hypo
A1	3018368	3018467	0.163949	0.171429	0.0122699	0.00564972	0	N	Hypo	Hypo	Hypo
A1	3018468	3018567	0.118644	0.164336	0	0	0	N	Hypo	Hypo	Hypo
A1	3018668	3018767	0.218274	0.233261	0.00719424	0	0.010929	N	Hypo	Hypo	Hypo
A1	3387046	3387145	0.201729	0.337349	0.532895	0.214876	0.563506	Hyper	Hyper	N	Hyper
A1	3387246	3387345	0.129512	0.112971	0.116822	0.0541667	0.244681	N	N	N	Hyper
A1	3387446	3387545	0.187835	0.171946	0.126016	0.0672269	0.180516	N	N	Hypo	N
A1	3507504	3507603	0.0421546	0.146965	0.153226	0.103321	0.0140845	Hyper	Hyper	N	N
A1	3668723	3668822	0.145105	0.214789	0.15	0.0184615	0.00252525	N	N	Hypo	Hypo
A1	3679915	3680014	0.00849858	0.0136054	0.189781	0.0138889	0.00722022	N	Hyper	N	N
A1	3831341	3831440	0.198741	0.221122	0.165829	0.202417	0.461667	N	N	N	Hyper
A1	3831441	3831540	0.230207	0.234043	0.206478	0.2657	0.457831	N	N	N	Hyper
A1	3937481	3937580	0.136364	0.038674	0.00564972	0.0559701	0.00692042	N	Hypo	N	Hypo
A1	4024694	4024793	0.144393	0.174757	0.0463576	0.0674603	0.0166667	N	N	N	Hypo
A1	4024994	4025093	0.0190603	0.141509	0.145078	0.0829787	0.0584416	Hyper	Hyper	N	N
A1	4025294	4025393	0.29097	0.0701754	0.235772	0.0384615	0.0119522	Hypo	N	Hypo	Hypo
A1	4046666	4046765	0.135385	0.18232	0	0.0965517	0.0275229	N	Hypo	N	Hypo
A1	4047166	4047265	0	0.1375	0.03125	0.0186916	0	Hyper	N	N	N
A1	4113157	4113256	0.0103093	0	0.0118343	0.168675	0.00714286	N	N	Hyper	N
A1	4129244	4129343	0.613402	0.595041	0.759146	0.550877	0.678857	N	Hyper	N	N
A1	4129444	4129543	0.125786	0.223529	0.233766	0.181818	0.327711	N	N	N	Hyper
A1	4132768	4132867	0.167464	0.163462	0.0744681	0.0263158	0	N	N	Hypo	Hypo
A1	4219568	4219667	0	0	0	0	0.125767	N	N	N	Hyper
A1	4222968	4223067	0.118483	0.0953846	0.0632911	0.0497738	0.0026178	N	N	N	Hypo
A1	4244189	4244288	0.457112	0.502864	0.197674	0.454301	0.513807	N	Hypo	N	N
A1	4245789	4245888	0.250746	0.336449	0.164336	0.0818584	0	N	N	Hypo	Hypo
A1	4245889	4245988	0.270455	0.349138	0.237852	0.160338	0.00404858	N	N	Hypo	Hypo
A1	4245989	4246088	0.154861	0.261261	0.0451467	0.0619137	0.0142349	Hyper	Hypo	N	Hypo
A1	4246089	4246188	0.236714	0.258133	0.118447	0.0885341	0.0083682	N	Hypo	Hypo	Hypo
A1	4246489	4246588	0.449466	0.405456	0.16954	0.365344	0.390485	N	Hypo	N	N
A1	4246589	4246688	0.689223	0.720952	0.186441	0.840909	0.80033	N	Hypo	Hyper	Hyper
A1	4325521	4325620	0.425932	0.419183	0.189831	0.242507	0.183379	N	Hypo	Hypo	Hypo
A1	4325621	4325720	0.330071	0.336329	0.163763	0.173866	0.12462	N	Hypo	Hypo	Hypo
A1	4337118	4337217	0.421053	0.211055	0	0.0165289	0.012987	Hypo	Hypo	Hypo	Hypo
A1	4364965	4365064	0.589744	0.19685	0.00689655	0.0285714	0.00879765	Hypo	Hypo	Hypo	Hypo
A1	4398397	4398496	0.75336	0.619608	0.0647482	0.567647	0.729958	Hypo	Hypo	Hypo	N
A1	4435657	4435756	0.111481	0.0835322	0.035533	0	0.00840336	N	N	Hypo	Hypo
A1	4455888	4455987	0.119309	0.10479	0.00925926	0.015444	0.00529101	N	Hypo	Hypo	Hypo
A1	4549833	4549932	0.186071	0.2	0.0350877	0.172702	0.00564972	N	Hypo	N	Hypo
A1	4643252	4643351	0.474567	0.552279	0.101449	0.273616	0	N	Hypo	Hypo	Hypo
A1	4643352	4643451	0.250744	0.285935	0.0388548	0.208333	0	N	Hypo	N	Hypo
A1	4643452	4643551	0.27234	0.309859	0.0313253	0.216958	0.00436681	N	Hypo	N	Hypo
A1	4643552	4643651	0.260802	0.249438	0.0841751	0.24207	0.0100756	N	Hypo	N	Hypo
A1	4643652	4643751	0.319907	0.400407	0.0991736	0.393817	0.00286533	N	Hypo	N	Hypo
A1	4643752	4643851	0.250936	0.305085	0.0414747	0.254717	0.00961538	N	Hypo	N	Hypo
A1	4643852	4643951	0.300938	0.40118	0.0302198	0.338571	0.00236967	Hyper	Hypo	N	Hypo
A1	4643952	4644051	0.298117	0.301205	0.0845771	0.255272	0.00282486	N	Hypo	N	Hypo
A1	4644052	4644151	0.295663	0.293427	0.0746269	0.329915	0.00729927	N	Hypo	N	Hypo
A1	4644152	4644251	0.203791	0.265589	0.08	0.207547	0.00392157	N	Hypo	N	Hypo
A1	4644252	4644351	0.308191	0.36	0.0785714	0.314993	0	N	Hypo	N	Hypo
A1	4644352	4644451	0.338576	0.373775	0.14455	0.398156	0.00515464	N	Hypo	N	Hypo
A1	4644452	4644551	0.339585	0.338621	0.136674	0.364026	0.0100503	N	Hypo	N	Hypo
A1	4644552	4644651	0.443874	0.481881	0.191257	0.432014	0.0422164	N	Hypo	N	Hypo
A1	4644652	4644751	0.350412	0.404412	0.141243	0.321689	0.0123457	N	Hypo	N	Hypo
A1	4644752	4644851	0.349785	0.32	0.0994371	0.308685	0.00225225	N	Hypo	N	Hypo
A1	4644852	4644951	0.328918	0.337124	0.0826727	0.309077	0.00402145	N	Hypo	N	Hypo
A1	4645252	4645351	0.483012	0.312972	0.0492126	0.197032	0.00241838	Hypo	Hypo	Hypo	Hypo
A1	4646636	4646735	0.899772	0.752475	0.820896	0.896552	0.913043	Hypo	N	N	N
A1	4684925	4685013	0	0	0	0.0111111	0.190164	N	N	N	Hyper
A1	4707722	4707821	0.243119	0.218182	0.00578035	0.104651	0	N	Hypo	Hypo	Hypo
A1	4708022	4708121	0.202914	0.18835	0.00569801	0.0333333	0	N	Hypo	Hypo	Hypo
A1	4708122	4708221	0.319816	0.298373	0.00393701	0.0615385	0.010101	N	Hypo	Hypo	Hypo
A1	4708222	4708321	0.254079	0.281016	0.011976	0.027027	0	N	Hypo	Hypo	Hypo
A1	4708322	4708421	0.260664	0.335598	0.00626305	0.00746269	0.00465116	N	Hypo	Hypo	Hypo
A1	4708422	4708521	0.184146	0.23445	0.00660066	0.0138249	0	N	Hypo	Hypo	Hypo
A1	4708522	4708621	0.201807	0.154472	0	0.0119048	0	N	Hypo	Hypo	Hypo
A1	4708722	4708821	0.145946	0.159204	0	0.0199005	0.00593472	N	Hypo	Hypo	Hypo
A1	4708822	4708921	0.115016	0.119122	0	0.0178571	0	N	Hypo	N	Hypo
A1	4708922	4709021	0.126338	0.156658	0.0163934	0.010929	0	N	Hypo	Hypo	Hypo
A1	4709022	4709121	0.104308	0.0727848	0	0.0100503	0	N	Hypo	N	Hypo
A1	4709322	4709421	0.210856	0.139535	0.116564	0.0330579	0.108844	N	N	Hypo	Hypo
A1	4741393	4741492	0.00266667	0	0	0.0153061	0.127419	N	N	N	Hyper
A1	4768119	4768218	0.0113636	0	0.0168539	0.048	0.141324	N	N	N	Hyper
A1	4768819	4768918	0.00492611	0.0105263	0	0.0252101	0.236571	N	N	N	Hyper
A1	4769019	4769118	0.0150862	0.00826446	0.00796813	0.0257732	0.200787	N	N	N	Hyper
A1	4769119	4769218	0.0115942	0.00706714	0.0106952	0.0229008	0.196517	N	N	N	Hyper
A1	4769219	4769318	0.00454545	0.00265957	0	0.0366492	0.207317	N	N	N	Hyper
A1	4770319	4770418	0	0.00746269	0.011236	0.00809717	0.204969	N	N	N	Hyper
A1	4770519	4770618	0.0185185	0.016129	0.0188679	0.0218182	0.27685	N	N	N	Hyper
A1	4770619	4770718	0	0	0.0142857	0.0222222	0.200663	N	N	N	Hyper
A1	4770719	4770818	0	0	0.0140187	0.0359281	0.249619	N	N	N	Hyper
A1	4770819	4770918	0.0130719	0.0113636	0.0105263	0.0384615	0.250943	N	N	N	Hyper
A1	4772419	4772518	0	0.00689655	0	0.0366972	0.208333	N	N	N	Hyper
A1	4772519	4772618	0	0	0.00900901	0.0263158	0.242188	N	N	N	Hyper
A1	4772819	4772918	0	0	0	0	0.178728	N	N	N	Hyper
A1	4773119	4773218	0.0136986	0	0.00925926	0	0.181619	N	N	N	Hyper
A1	4773219	4773318	0	0.018018	0	0.025641	0.229213	N	N	N	Hyper
A1	4773419	4773518	0.00970874	0	0	0	0.114754	N	N	N	Hyper
A1	4773519	4773618	0	0.0121212	0.0116279	0.00840336	0.160237	N	N	N	Hyper
A1	4773719	4773818	0	0	0	0	0.177249	N	N	N	Hyper
A1	4773819	4773918	0.00334448	0.00819672	0	0.0201342	0.1513	N	N	N	Hyper
A1	4821291	4821390	0.176125	0.0186567	0	0.0260586	0.0417633	Hypo	Hypo	Hypo	Hypo
A1	4823191	4823290	0.447806	0.43662	0.300493	0.289199	0.378457	N	Hypo	Hypo	N
A1	4823291	4823390	0.224093	0.353909	0.351266	0.263291	0.588297	Hyper	Hyper	N	Hyper
A1	4823391	4823490	0.0890869	0.104348	0.0640394	0.0988142	0.215031	N	N	N	Hyper
A1	4865486	4865585	0.203125	0.262202	0.0270936	0.102689	0.253049	N	Hypo	Hypo	N
A1	4865586	4865685	0.284797	0.342349	0.0153846	0.127835	0.275478	N	Hypo	Hypo	N
A1	4865886	4865985	0.181373	0.259734	0.00151976	0.0726601	0.167256	N	Hypo	Hypo	N
A1	4865986	4866085	0.2	0.284884	0.00787402	0.124514	0.181684	N	Hypo	N	N
A1	4866186	4866285	0.233333	0.28314	0.00696056	0.035503	0.158488	N	Hypo	Hypo	N
A1	4866286	4866385	0.16266	0.233977	0.00395257	0.0485714	0.101174	N	Hypo	Hypo	N
A1	4866386	4866485	0.134848	0.214506	0	0.010989	0.138167	N	Hypo	Hypo	N
A1	4866486	4866571	0.180822	0.26393	0	0.0243902	0.195522	N	Hypo	Hypo	N
A1	4868323	4868422	0.135385	0.186441	0.00549451	0.019305	0.00862069	N	Hypo	Hypo	Hypo
A1	4868423	4868522	0.158416	0.266968	0	0.0114943	0.00314465	Hyper	Hypo	Hypo	Hypo
A1	4868623	4868722	0.108808	0.0826446	0	0.0175439	0.00892857	N	Hypo	N	N
A1	4934906	4935005	0.722567	0.681388	0.741379	0.737705	0.566944	N	N	N	Hypo
A1	4936306	4936405	0.3147	0.340278	0.434884	0.397218	0.365344	N	Hyper	N	N
A1	4936406	4936505	0.256499	0.282051	0.401024	0.390282	0.235669	N	Hyper	Hyper	N
A1	4936706	4936798	0.116129	0.231527	0.149123	0.30597	0.224265	Hyper	N	Hyper	Hyper
A1	5040946	5041045	0	0	0.161458	0.0153374	0.00359066	N	Hyper	N	N
A1	5127915	5128014	0.00355872	0.00961538	0.237069	0.00763359	0.00682594	N	Hyper	N	N
A1	5191144	5191243	0.311075	0.300505	0.207254	0.359408	0.285246	N	Hypo	N	N
A1	5191244	5191343	0.282192	0.294118	0.205479	0.325	0.140741	N	N	N	Hypo
A1	5191644	5191743	0.32247	0.295858	0.150072	0.332506	0.202128	N	Hypo	N	Hypo
A1	5191944	5192043	0.264529	0.296875	0.224165	0.331754	0.12	N	N	N	Hypo
A1	5192144	5192243	0.262673	0.385246	0.235127	0.391618	0.260776	Hyper	N	Hyper	N
A1	5192344	5192443	0.414356	0.49322	0.351792	0.53396	0.349882	N	N	Hyper	N
A1	5202589	5202688	0.114286	0.0772532	0	0.00359712	0.00735294	N	Hypo	Hypo	Hypo
A1	5202689	5202788	0.173391	0.141457	0	0.013245	0.00617284	N	Hypo	Hypo	Hypo
A1	5202789	5202888	0.165407	0.125541	0	0.0148699	0.00371747	N	Hypo	Hypo	Hypo
A1	5299635	5299734	0.00537634	0.00591716	0.00510204	0.130769	0.0114286	N	N	Hyper	N
A1	5325257	5325356	0.193452	0.0827068	0.018018	0.0107527	0.0060423	N	Hypo	Hypo	Hypo
A1	5325357	5325456	0.185446	0.0683761	0.0526316	0.0176991	0.0334129	Hypo	Hypo	Hypo	Hypo
A1	5325757	5325856	0.314593	0.0251572	0.00568182	0.0212766	0	Hypo	Hypo	Hypo	Hypo
A1	5325857	5325956	0.508972	0.080292	0.00487805	0.0137931	0	Hypo	Hypo	Hypo	Hypo
A1	5338576	5338675	0.106061	0.016129	0.0737705	0.0233645	0	N	N	N	Hypo
A1	5343104	5343203	0.11414	0.0771812	0.0193548	0.00983607	0.00469484	N	N	Hypo	Hypo
A1	5343304	5343403	0.117497	0.0393443	0.0532915	0.0413793	0.00617284	N	N	N	Hypo
A1	5343604	5343703	0.229025	0.244186	0.0174419	0.180328	0.0702403	N	Hypo	N	Hypo
A1	5344104	5344203	0.382064	0.235521	0.42562	0.239482	0.314783	Hypo	N	Hypo	N
A1	5441504	5441603	0.109589	0.101852	0.0666667	0.00925926	0	N	N	Hypo	Hypo
A1	5441704	5441803	0.124037	0.099115	0.0342936	0.0112994	0.00288184	N	N	Hypo	Hypo
A1	5441804	5441903	0.140904	0.0756757	0.0380117	0.0194175	0.00645161	N	Hypo	Hypo	Hypo
A1	5441904	5442003	0.164029	0.180645	0.0634146	0.0206186	0.00826446	N	Hypo	Hypo	Hypo
A1	5445410	5445509	0	0.0621762	0.119048	0.139423	0.00302115	N	Hyper	Hyper	N
A1	5622049	5622148	0.178082	0.0797546	0.0652174	0.103896	0.133705	N	Hypo	N	N
A1	5622149	5622239	0.320388	0.258537	0.0538117	0.0553506	0.318777	N	Hypo	Hypo	N
A1	5685270	5685369	0.00552486	0	0	0.0209581	0.220162	N	N	N	Hyper
A1	5685370	5685469	0.00694444	0.00819672	0	0.00475059	0.2	N	N	N	Hyper
A1	5685582	5685681	0.00274725	0	0	0.0507246	0.150993	N	N	N	Hyper
A1	5685782	5685881	0.00950119	0.00438596	0	0	0.19883	N	N	N	Hyper
A1	5685882	5685981	0.00288184	0	0	0.016129	0.180082	N	N	N	Hyper
A1	5685982	5686081	0.0105263	0	0	0.0235294	0.124771	N	N	N	Hyper
A1	5760804	5760903	0.280992	0.223404	0.0113636	0	0	N	Hypo	Hypo	Hypo
A1	5786671	5786770	0.366569	0.354369	0.0588235	0	0.174061	N	Hypo	Hypo	Hypo
A1	5814993	5815092	0.177586	0.235981	0.0031348	0.0103359	0.00284495	N	Hypo	Hypo	Hypo
A1	5920776	5920875	0.107759	0.101538	0	0.102236	0.0151515	N	Hypo	N	N
A1	5927654	5927753	0.175277	0.141975	0.131579	0.00704225	0.00609756	N	N	Hypo	Hypo
A1	5928054	5928153	0.118768	0.112981	0.0181818	0.0369128	0.00558659	N	Hypo	N	Hypo
A1	5928154	5928253	0.170854	0.170418	0.0877743	0.032634	0.00749064	N	N	Hypo	Hypo
A1	5928254	5928353	0.14741	0.135279	0.102426	0.0583756	0.0060423	N	N	N	Hypo
A1	5928354	5928453	0.122222	0.144608	0.088968	0.0544747	0.00332226	N	N	N	Hypo
A1	5928454	5928553	0.135652	0.250591	0.0989399	0.125926	0.00285714	Hyper	N	N	Hypo
A1	5928554	5928653	0.169867	0.220114	0.0934343	0.10998	0.00719424	N	N	N	Hypo
A1	5928654	5928753	0.15991	0.229205	0.166324	0.177778	0.00219298	N	N	N	Hypo
A1	5928754	5928853	0.212828	0.287634	0.118243	0.179641	0.00906344	N	N	N	Hypo
A1	5928854	5928953	0.180892	0.220104	0.15407	0.185841	0.00512821	N	N	N	Hypo
A1	5928954	5929053	0.379234	0.470453	0.447887	0.423927	0.679172	N	N	N	Hyper
A1	5929054	5929153	0.377107	0.414149	0.365546	0.369958	0.524796	N	N	N	Hyper
A1	5929459	5929558	0.276971	0.398687	0.429752	0.513176	0.442073	Hyper	Hyper	Hyper	Hyper
A1	5929559	5929658	0.350598	0.389286	0.481203	0.453351	0.493819	N	Hyper	Hyper	Hyper
A1	5930059	5930158	0.432302	0.553295	0.467089	0.529472	0.546591	Hyper	N	N	Hyper
A1	5930159	5930258	0.406205	0.368766	0.40885	0.303571	0.216172	N	N	Hypo	Hypo
A1	5930259	5930358	0.182569	0.199255	0.214932	0.125275	0.0220994	N	N	N	Hypo
A1	5930359	5930458	0.309489	0.268349	0.228324	0.222222	0.0140187	N	N	N	Hypo
A1	5930459	5930558	0.193007	0.160377	0.218905	0.201878	0.00621118	N	N	N	Hypo
A1	5930559	5930658	0.198575	0.239513	0.153846	0.100575	0.00696864	N	N	N	Hypo
A1	5930659	5930758	0.190476	0.175238	0.182891	0.0449438	0.0107143	N	N	Hypo	Hypo
A1	5933759	5933858	0.150815	0.118919	0.0191388	0.0282486	0.0328185	N	Hypo	Hypo	Hypo
A1	5954079	5954178	0.443676	0.338301	0.283163	0.267748	0.4752	Hypo	Hypo	Hypo	N
A1	5954179	5954278	0.342262	0.272265	0.132075	0.255474	0.273148	N	Hypo	N	N
A1	5954779	5954878	0.392386	0.357352	0.290276	0.246187	0.473361	N	Hypo	Hypo	N
A1	6001701	6001800	0.59375	0.0144928	0.00558659	0.0220588	0.00643087	Hypo	Hypo	Hypo	Hypo
A1	6010209	6010308	0.263066	0.208661	0.0588235	0.0277778	0.0131579	N	Hypo	Hypo	Hypo
A1	6010309	6010408	0.278788	0.238318	0.160584	0.0486726	0.0340681	N	Hypo	Hypo	Hypo
A1	6010409	6010508	0.488449	0.492986	0.472222	0.18883	0.311656	N	N	Hypo	Hypo
A1	6010509	6010608	0.227612	0.0809524	0.126027	0.415913	0.00525624	Hypo	Hypo	Hyper	Hypo
A1	6010609	6010708	0.0919355	0.103943	0.095082	0.30621	0.00422833	N	N	Hyper	N
A1	6034869	6034968	0.021164	0.0208333	0	0.0137931	0.168813	N	N	N	Hyper
A1	6041830	6041929	0.750785	0.710685	0.687583	0.648907	0.641956	N	N	Hypo	Hypo
A1	6041930	6042029	0.503467	0.477089	0.370656	0.456989	0.491018	N	Hypo	N	N
A1	6044230	6044329	0.228267	0.357401	0.309714	0.292295	0.383029	Hyper	N	N	Hyper
A1	6044430	6044529	0.360465	0.453665	0.328386	0.335664	0.554681	N	N	N	Hyper
A1	6044530	6044629	0.228529	0.343811	0.195624	0.244138	0.327298	Hyper	N	N	N
A1	6044630	6044729	0.266361	0.328194	0.201072	0.326389	0.38961	N	N	N	Hyper
A1	6045030	6045129	0.596639	0.518717	0.489392	0.479253	0.518364	N	Hypo	Hypo	N
A1	6103633	6103732	0.252308	0.331658	0.317647	0.30198	0.0386473	N	N	N	Hypo
A1	6103733	6103832	0.168028	0.252949	0.215909	0.199702	0.05	N	N	N	Hypo
A1	6103833	6103932	0.191617	0.315041	0.27593	0.28903	0.0904645	Hyper	N	N	Hypo
A1	6103933	6104032	0.204188	0.399103	0.484906	0.35284	0.0646259	Hyper	Hyper	Hyper	Hypo
A1	6104033	6104132	0.328691	0.359649	0.396947	0.368116	0.20297	N	N	N	Hypo
A1	6104133	6104232	0.241611	0.276569	0.357323	0.373708	0.193591	N	Hyper	Hyper	N
A1	6104433	6104532	0.158273	0.300792	0.310345	0.260047	0.104082	Hyper	Hyper	Hyper	N
A1	6104533	6104632	0.191781	0.202381	0.176871	0.149635	0.0807453	N	N	N	Hypo
A1	6104733	6104832	0.417054	0.378495	0.260504	0.27027	0.482986	N	Hypo	Hypo	N
A1	6104833	6104932	0.487294	0.440594	0.413043	0.355691	0.403509	N	N	Hypo	N
A1	6112517	6112616	0.254111	0.230978	0.239617	0.247788	0.378788	N	N	N	Hyper
A1	6114536	6114635	0.375246	0.374165	0.440081	0.485057	0.409958	N	N	Hyper	N
A1	6114936	6115035	0.296758	0.372449	0.234914	0.274924	0.396806	N	N	N	Hyper
A1	6118156	6118255	0.334049	0	0.004329	0.0278746	0.00343053	Hypo	Hypo	Hypo	Hypo
A1	6120839	6120938	0.00787402	0.11194	0	0.00552486	0.0044843	Hyper	N	N	N
A1	6138673	6138772	0.124514	0.0136054	0	0.00684932	0.0042735	Hypo	Hypo	Hypo	Hypo
A1	6141473	6141572	0.0545455	0.312343	0.207792	0.189189	0.218944	Hyper	Hyper	Hyper	Hyper
A1	6141573	6141672	0	0.196481	0.12894	0.0864662	0.131617	Hyper	Hyper	N	Hyper
A1	6152603	6152702	0.208054	0.29588	0.210526	0.412121	0.47963	N	N	Hyper	Hyper
A1	6152703	6152802	0.103401	0.165975	0.0705882	0.37395	0.224138	N	N	Hyper	Hyper
A1	6152903	6153002	0.337079	0.659517	0.395604	0.679121	0.605852	Hyper	N	Hyper	Hyper
A1	6170540	6170639	0.170124	0.0869565	0.0192308	0.0403226	0.0183486	N	Hypo	Hypo	Hypo
A1	6170640	6170739	0.293872	0.124528	0.131222	0.00621118	0.026936	Hypo	Hypo	Hypo	Hypo
A1	6170840	6170939	0.165007	0.103015	0.05	0.0206897	0.010101	N	Hypo	Hypo	Hypo
A1	6170940	6171039	0.203767	0.135	0.142157	0.0291971	0.0226757	N	N	Hypo	Hypo
A1	6190159	6190258	0.774194	0.0590909	0.0454545	0.0120968	0.00691244	Hypo	Hypo	Hypo	Hypo
A1	6338699	6338798	0.326733	0.493617	0.328358	0.289855	0.518856	Hyper	N	N	Hyper
A1	6385220	6385319	0.0918775	0.193548	0.0220264	0.0870787	0.0280561	Hyper	N	N	N
A1	6385320	6385419	0.1875	0.223242	0.0169492	0.129278	0.0305344	N	Hypo	N	Hypo
A1	6385420	6385519	0.183607	0.185841	0.0467836	0.123967	0.0623229	N	Hypo	N	Hypo
A1	6385920	6386019	0.134264	0.181818	0.00735294	0.0781609	0.0551181	N	Hypo	N	N
A1	6386120	6386219	0.129225	0.12012	0.0578947	0.0180723	0.0380117	N	N	Hypo	N
A1	6391020	6391119	0.109589	0.138655	0.142857	0.0291971	0	N	N	N	Hypo
A1	6391120	6391219	0.235828	0.295812	0.206751	0.221591	0.00429185	N	N	N	Hypo
A1	6391220	6391319	0.572848	0.281734	0.0903614	0.0673575	0	Hypo	Hypo	Hypo	Hypo
A1	6442465	6442564	0.0757576	0.0474453	0.204013	0.0157068	0.00872093	N	Hyper	N	N
A1	6444289	6444388	0.181495	0.0780142	0.252964	0.0222222	0.00350877	N	N	Hypo	Hypo
A1	6444389	6444488	0.15	0.0631068	0.349515	0	0	N	Hyper	Hypo	Hypo
A1	6444589	6444688	0.148515	0.0948509	0.338496	0.0331492	0.003861	N	Hyper	Hypo	Hypo
A1	6444889	6444988	0.104502	0.0526316	0.320917	0.0326797	0.00497512	N	Hyper	N	N
A1	6444989	6445088	0.293706	0.190476	0.414201	0.0322581	0	N	N	Hypo	Hypo
A1	6515584	6515683	0.172932	0.154882	0.011236	0.160606	0.190601	N	Hypo	N	N
A1	6523526	6523625	0.158854	0.172237	0.354167	0.140845	0.194929	N	Hyper	N	N
A1	6539840	6539939	0.414501	0.381643	0.537678	0.443532	0.235529	N	Hyper	N	Hypo
A1	6539940	6540039	0.318729	0.334501	0.470219	0.418301	0.258015	N	Hyper	N	N
A1	6549258	6549357	0.00862069	0	0	0.0157895	0.189807	N	N	N	Hyper
A1	6625298	6625397	0.110803	0.102564	0	0.00995025	0	N	Hypo	Hypo	Hypo
A1	6680331	6680430	0.246847	0.200717	0.0611111	0.23445	0.182464	N	Hypo	N	N
A1	6680431	6680530	0.139665	0.081448	0.0378378	0.0700935	0.0609137	N	Hypo	N	N
A1	6680531	6680630	0.141962	0.163987	0.0291262	0.0186567	0.0294659	N	Hypo	Hypo	Hypo
A1	6680731	6680830	0.374558	0.235632	0.255605	0.204167	0.396584	Hypo	Hypo	Hypo	N
A1	6681031	6681130	0.376471	0.406375	0.261053	0.209386	0.438356	N	Hypo	Hypo	N
A1	6681131	6681230	0.355505	0.314593	0.187732	0.199482	0.337715	N	Hypo	Hypo	N
A1	6681531	6681630	0.354123	0.380645	0.318627	0.222506	0.366606	N	N	Hypo	N
A1	6708939	6709038	0.241636	0.533074	0.330275	0.51682	0.670833	Hyper	N	Hyper	Hyper
A1	6709139	6709238	0.0805369	0.12749	0.183824	0.0206612	0.2	N	Hyper	N	Hyper
A1	6710039	6710138	0.147436	0.214801	0.257962	0.120729	0.19109	N	Hyper	N	N
A1	6721072	6721171	0.393678	0.435331	0.4375	0.68578	0.296588	N	N	Hyper	N
A1	6721172	6721271	0.272777	0.272367	0.275362	0.48646	0.331034	N	N	Hyper	N
A1	6721272	6721371	0.288671	0.265019	0.303989	0.493377	0.224022	N	N	Hyper	N
A1	6721372	6721471	0.262774	0.246694	0.297872	0.412711	0.161677	N	N	Hyper	Hypo
A1	6721472	6721571	0.239171	0.248516	0.252446	0.412487	0.137255	N	N	Hyper	Hypo
A1	6721572	6721671	0.269347	0.241625	0.278481	0.356627	0.120285	N	N	N	Hypo
A1	6721672	6721771	0.209257	0.230881	0.176471	0.354497	0.11611	N	N	Hyper	N
A1	6721772	6721871	0.200737	0.205813	0.253356	0.320037	0.128463	N	N	Hyper	N
A1	6721872	6721971	0.210375	0.234947	0.240901	0.322653	0.12761	N	N	Hyper	N
A1	6721972	6722071	0.407616	0.373545	0.322293	0.473034	0.250507	N	N	N	Hypo
A1	6722072	6722171	0.295699	0.320117	0.263451	0.396192	0.205087	N	N	Hyper	N
A1	6722372	6722471	0.308958	0.230769	0.284038	0.470793	0.138272	N	N	Hyper	Hypo
A1	6722472	6722571	0.22103	0.232462	0.314815	0.446089	0.15251	N	N	Hyper	N
A1	6722572	6722671	0.188976	0.110145	0.163636	0.24502	0.0403226	N	N	N	Hypo
A1	6722672	6722771	0.253041	0.206785	0.250535	0.383991	0.146341	N	N	Hyper	Hypo
A1	6722772	6722871	0.226343	0.181243	0.253666	0.418367	0.117925	N	N	Hyper	Hypo
A1	6722872	6722971	0.162042	0.152997	0.242326	0.323401	0.112948	N	N	Hyper	N
A1	6723072	6723171	0.202279	0.201511	0.230233	0.441176	0.105263	N	N	Hyper	N
A1	6723172	6723271	0.149309	0.142654	0.195697	0.278629	0.0854701	N	N	Hyper	N
A1	6723272	6723371	0.171131	0.141049	0.206557	0.337662	0.0705645	N	N	Hyper	Hypo
A1	6723372	6723471	0.168326	0.163613	0.229008	0.370219	0.0743034	N	N	Hyper	N
A1	6723472	6723571	0.228947	0.192254	0.275148	0.382507	0.0905923	N	N	Hyper	Hypo
A1	6723572	6723671	0.206845	0.171202	0.263547	0.371672	0.102204	N	N	Hyper	Hypo
A1	6723672	6723771	0.188752	0.125728	0.208451	0.313369	0.13785	N	N	Hyper	N
A1	6723772	6723871	0.228492	0.2158	0.225681	0.376278	0.161567	N	N	Hyper	N
A1	6723872	6723971	0.146363	0.12212	0.177966	0.299894	0.110526	N	N	Hyper	N
A1	6724072	6724171	0.156499	0.158069	0.175573	0.270505	0.0882695	N	N	Hyper	N
A1	6724472	6724571	0.186712	0.232335	0.161058	0.316176	0.0588235	N	N	Hyper	Hypo
A1	6724572	6724671	0.245482	0.248658	0.214286	0.360153	0.142649	N	N	Hyper	Hypo
A1	6724672	6724771	0.19337	0.214137	0.117994	0.271663	0.0847458	N	N	N	Hypo
A1	6724772	6724871	0.235955	0.27044	0.148789	0.290598	0.125257	N	N	N	Hypo
A1	6725972	6726061	0.211884	0.207077	0.250646	0.371186	0.238773	N	N	Hyper	N
A1	6726062	6726161	0.244211	0.293546	0.302808	0.414149	0.434921	N	N	Hyper	Hyper
A1	6726162	6726261	0.18601	0.228571	0.48996	0.484979	0.346715	N	Hyper	Hyper	Hyper
A1	6830953	6831052	0.2096	0.118812	0.120087	0.0190476	0.00367647	N	N	Hypo	Hypo
A1	6831053	6831152	0.181199	0.107595	0.14	0.0139373	0.0117302	N	N	Hypo	Hypo
A1	6831253	6831352	0.303571	0.189003	0.256637	0	0	Hypo	N	Hypo	Hypo
A1	6831353	6831452	0.195479	0.186944	0.126904	0.0411765	0.0120482	N	N	Hypo	Hypo
A1	6831453	6831552	0.175545	0.139651	0.0868726	0.0170455	0	N	N	Hypo	Hypo
A1	6831553	6831652	0.219512	0.168303	0.174029	0.0147601	0	N	N	Hypo	Hypo
A1	6831753	6831852	0.194661	0.148622	0.149733	0.0200927	0.00419287	N	N	Hypo	Hypo
A1	6840871	6840970	0.64878	0.700252	0.669776	0.698517	0.79495	N	N	N	Hyper
A1	6901431	6901530	0.16179	0.157113	0.0327869	0.0351759	0.00643087	N	Hypo	Hypo	Hypo
A1	6901631	6901730	0.382175	0.356796	0.203704	0.0274725	0.00357143	N	Hypo	Hypo	Hypo
A1	6934864	6934963	0.715625	0.606977	0.603333	0.661176	0.69193	Hypo	Hypo	N	N
A1	6938342	6938441	0.0044843	0	0.134146	0.0174419	0	N	Hyper	N	N
A1	6985641	6985740	0.132203	0.0673077	0	0.00645161	0.00420168	N	Hypo	Hypo	Hypo
A1	7004022	7004121	0.2417	0.2525	0.088785	0.161905	0.32247	N	Hypo	N	N
A1	7043734	7043833	0.00746269	0.0107239	0.142857	0.0175439	0.00747384	N	Hyper	N	N
A1	7254905	7255004	0.25222	0.212329	0.149254	0.13881	0.0534091	N	Hypo	Hypo	Hypo
A1	7256305	7256404	0.185526	0.181109	0.151139	0.164051	0.0603675	N	N	N	Hypo
A1	7312694	7312793	0.452276	0.405767	0.239255	0.30429	0.415962	N	Hypo	Hypo	N
A1	7312994	7313093	0.274631	0.234899	0.333333	0.150997	0.21958	N	N	Hypo	N
A1	7313294	7313393	0.191401	0.292453	0.284672	0.18097	0.134503	Hyper	N	N	N
A1	7313594	7313693	0.125743	0.302481	0.191558	0.173004	0.119403	Hyper	N	N	N
A1	7314094	7314193	0.0870647	0.212766	0.131868	0.0425532	0.102094	Hyper	N	N	N
A1	7314194	7314293	0.148771	0.168766	0.136882	0.0310078	0.139744	N	N	Hypo	N
A1	7314294	7314393	0.344181	0.311203	0.178478	0.0769231	0.33867	N	Hypo	Hypo	N
A1	7314394	7314493	0.623766	0.371206	0.283105	0.0348028	0.482396	Hypo	Hypo	Hypo	Hypo
A1	7314494	7314593	0.236386	0.198718	0.170029	0.0271493	0.112994	N	N	Hypo	Hypo
A1	7314594	7314693	0.200855	0.200569	0.0973085	0.0479452	0.0778626	N	Hypo	Hypo	Hypo
A1	7314794	7314893	0.152231	0.168337	0.184143	0.140704	0.0289474	N	N	N	Hypo
A1	7315194	7315293	0.166144	0.112727	0.276423	0.0272727	0.040856	N	Hyper	Hypo	Hypo
A1	7341060	7341159	0	0.159574	0	0	0.00597015	Hyper	N	N	N
A1	7341260	7341359	0.00510204	0.154605	0.00641026	0.0172911	0.00278552	Hyper	N	N	N
A1	7341360	7341459	0.00877193	0.115385	0.00729927	0.0171233	0	Hyper	N	N	N
A1	7345060	7345159	0.188192	0.0635838	0.010453	0	0.00251256	Hypo	Hypo	Hypo	Hypo
A1	7345660	7345759	0.198473	0.101449	0.0604396	0	0	N	Hypo	Hypo	Hypo
A1	7440686	7440785	0.24	0.213333	0.347656	0.0211268	0.0200669	N	N	Hypo	Hypo
A1	7440786	7440885	0.364286	0.271186	0.292383	0	0.025788	N	N	Hypo	Hypo
A1	7440886	7440985	0.282297	0.234234	0.300813	0.00877193	0	N	N	Hypo	Hypo
A1	7541411	7541510	0.0046729	0.111111	0.0108696	0.0232558	0.00409836	Hyper	N	N	N
A1	7554801	7554900	0.00540541	0.123077	0.00666667	0.00456621	0.0157729	Hyper	N	N	N
A1	7577427	7577526	0.0591716	0.176471	0.307235	0.260125	0	Hyper	Hyper	Hyper	N
A1	7577527	7577626	0.179567	0.304659	0.415157	0.368078	0.00268097	Hyper	Hyper	Hyper	Hypo
A1	7577627	7577726	0.206049	0.28607	0.348525	0.301743	0.00591716	N	Hyper	N	Hypo
A1	7577727	7577826	0.235192	0.332136	0.460232	0.439871	0	N	Hyper	Hyper	Hypo
A1	7577827	7577926	0.204611	0.215311	0.409968	0.358529	0	N	Hyper	Hyper	Hypo
A1	7577927	7578026	0.228216	0.2375	0.330435	0.28337	0	N	Hyper	N	Hypo
A1	7578127	7578226	0.307692	0.382979	0.427427	0.375758	0.0047619	N	Hyper	N	Hypo
A1	7578227	7578326	0.21286	0.337802	0.403255	0.371082	0.0045045	Hyper	Hyper	Hyper	Hypo
A1	7578327	7578426	0.237931	0.304825	0.352994	0.365169	0	N	Hyper	Hyper	Hypo
A1	7578427	7578526	0.390572	0.437209	0.435897	0.485675	0.00757576	N	N	N	Hypo
A1	7578527	7578626	0.143403	0.201511	0.296651	0.272467	0.0045045	N	Hyper	Hyper	Hypo
A1	7670024	7670108	0.112583	0.0526316	0	0.172249	0	N	Hypo	N	Hypo
A1	7700971	7701070	0	0	0.016	0.122951	0.0128755	N	N	Hyper	N
A1	7765472	7765571	0	0.102564	0.0151515	0.012605	0	Hyper	N	N	N
A1	7848757	7848856	0.259669	0.142857	0.228346	0.225524	0.135783	N	N	N	Hypo
A1	7848957	7849056	0.31875	0.27451	0.348463	0.376059	0.218029	N	N	N	Hypo
A1	7849057	7849156	0.234867	0.254854	0.345818	0.375859	0.213178	N	Hyper	Hyper	N
A1	7849157	7849256	0.277193	0.292835	0.400541	0.392236	0.209581	N	Hyper	Hyper	N
A1	7849557	7849656	0.234339	0.210756	0.200418	0.209241	0.111418	N	N	N	Hypo
A1	7849657	7849756	0.303142	0.315966	0.409436	0.406824	0.210526	N	Hyper	Hyper	N
A1	7850057	7850156	0.226148	0.258398	0.326644	0.25705	0.145084	N	Hyper	N	N
A1	7850257	7850356	0.353612	0.324786	0.329887	0.350441	0.231138	N	N	N	Hypo
A1	7850657	7850756	0.226766	0.296537	0.356103	0.378136	0.192246	N	Hyper	Hyper	N
A1	7850857	7850956	0.202811	0.200965	0.233533	0.225339	0.101591	N	N	N	Hypo
A1	7850957	7851056	0.393064	0.381308	0.376446	0.385572	0.213768	N	N	N	Hypo
A1	7851057	7851156	0.266827	0.247462	0.278519	0.289017	0.135165	N	N	N	Hypo
A1	7851157	7851256	0.243333	0.309192	0.294872	0.299407	0.138122	N	N	N	Hypo
A1	7851257	7851356	0.292627	0.293726	0.3073	0.291452	0.134392	N	N	N	Hypo
A1	7851357	7851456	0.268908	0.361502	0.288073	0.301967	0.119403	N	N	N	Hypo
A1	7851457	7851556	0.30814	0.351304	0.236926	0.243036	0.151184	N	N	N	Hypo
A1	7851557	7851656	0.382759	0.338677	0.330645	0.347526	0.127695	N	N	N	Hypo
A1	7852257	7852356	0.284153	0.290614	0.38875	0.348921	0.0853659	N	Hyper	N	Hypo
A1	7852357	7852456	0.254181	0.364066	0.381194	0.441923	0.1125	Hyper	Hyper	Hyper	Hypo
A1	7852457	7852556	0.232026	0.217158	0.322957	0.316195	0.0467836	N	N	N	Hypo
A1	7852557	7852656	0.29972	0.333333	0.306143	0.335784	0.109375	N	N	N	Hypo
A1	7852657	7852756	0.248889	0.290715	0.301538	0.289439	0.0935252	N	N	N	Hypo
A1	7858037	7858136	0.139842	0.0819113	0.0169492	0.0251572	0.0200669	N	Hypo	Hypo	Hypo
A1	7858137	7858236	0.144509	0.0887097	0.0245902	0.0145985	0.00619195	N	Hypo	Hypo	Hypo
A1	7865445	7865544	0.138728	0.214286	0.175824	0.147059	0.0214067	N	N	N	Hypo
A1	7868331	7868430	0	0	0.00833333	0	0.116883	N	N	N	Hyper
A1	7868931	7869030	0.119324	0.0952381	0.0852601	0.00966184	0.362767	N	N	Hypo	Hyper
A1	7869031	7869130	0.178458	0.0773994	0.110458	0.00668896	0.316751	Hypo	N	Hypo	Hyper
A1	7869231	7869288	0.873737	0.856899	0.751163	0.576159	0.707084	N	Hypo	Hypo	Hypo
A1	7881646	7881745	0.516667	0.123077	0.0469799	0.0241935	0.00362319	Hypo	Hypo	Hypo	Hypo
A1	7881746	7881845	0.554965	0.298913	0.277778	0.0588235	0.0101695	Hypo	Hypo	Hypo	Hypo
A1	7900208	7900307	0.409382	0.53886	0.19209	0.0896226	0.160494	N	Hypo	Hypo	Hypo
A1	7914593	7914692	0.257901	0.123932	0.150289	0.040146	0.125224	Hypo	Hypo	Hypo	Hypo
A1	7914693	7914792	0.251834	0.0718232	0.131519	0.0144231	0.220149	Hypo	Hypo	Hypo	N
A1	7914793	7914892	0.72276	0.0980392	0.253247	0.0136054	0.0915493	Hypo	Hypo	Hypo	Hypo
A1	7973909	7974008	0.00442478	0	0	0	0.184049	N	N	N	Hyper
A1	8005633	8005732	0	0.00512821	0.00826446	0.0136986	0.114202	N	N	N	Hyper
A1	8050925	8051024	0.004	0	0.146067	0.0291262	0.016	N	Hyper	N	N
A1	8057889	8057988	0.513889	0.529661	0.378125	0.438871	0.445161	N	Hypo	N	N
A1	8059189	8059288	0.175084	0.241758	0.152866	0.150628	0	N	N	N	Hypo
A1	8059389	8059488	0.119728	0.166667	0.110599	0.123028	0.00789474	N	N	N	Hypo
A1	8059489	8059588	0.122605	0.171512	0.0472441	0.0980861	0.00606061	N	N	N	Hypo
A1	8059589	8059688	0.121864	0.150776	0.0785714	0.130081	0.0140187	N	N	N	Hypo
A1	8059689	8059788	0.160494	0.180441	0.135667	0.0688623	0.00367647	N	N	N	Hypo
A1	8060089	8060188	0.136959	0.193627	0.0825688	0.0840164	0.00328947	N	N	N	Hypo
A1	8067710	8067809	0.214612	0.12605	0.00694444	0.0182648	0	N	Hypo	Hypo	Hypo
A1	8094148	8094247	0.136919	0.138462	0.114833	0.0936556	0.0175879	N	N	N	Hypo
A1	8118778	8118872	0.62069	0.00970874	0	0.00925926	0.176471	Hypo	Hypo	Hypo	Hypo
A1	8149580	8149679	0.571836	0.232787	0.00980392	0.0802292	0.354417	Hypo	Hypo	Hypo	Hypo
A1	8199536	8199635	0.385559	0.448696	0.428241	0.196429	0.070922	N	N	Hypo	Hypo
A1	8202036	8202135	0.176234	0.0842912	0.0805369	0.0325203	0.0759162	N	N	Hypo	Hypo
A1	8275122	8275221	0.0953545	0.30597	0	0.00704225	0	Hyper	N	N	N
A1	8275622	8275721	0.166234	0.184669	0.0232558	0.0167598	0.01	N	Hypo	Hypo	Hypo
A1	8275722	8275821	0.162162	0.207364	0	0.0194805	0.00274725	N	Hypo	Hypo	Hypo
A1	8276122	8276221	0.0819113	0.18705	0	0.0320513	0	Hyper	N	N	N
A1	8330191	8330290	0.00371747	0.155039	0.187368	0.215247	0.00429185	Hyper	Hyper	Hyper	N
A1	8330291	8330390	0.0181347	0.0565217	0.0746888	0.134986	0.00555556	N	N	Hyper	N
A1	8330791	8330890	0.244332	0.127753	0.0632911	0.101124	0.0172414	Hypo	Hypo	Hypo	Hypo
A1	8330891	8330990	0.133663	0.107843	0.0769231	0.0917431	0.0060423	N	N	N	Hypo
A1	8330991	8331090	0.165025	0.14899	0.076	0.157509	0.044164	N	N	N	Hypo
A1	8331091	8331190	0.182846	0.160985	0.0813953	0.115299	0.0455581	N	Hypo	N	Hypo
A1	8331191	8331290	0.262765	0.231144	0.115854	0.169643	0.0337079	N	Hypo	N	Hypo
A1	8331291	8331390	0.311111	0.185039	0.101156	0.169231	0.0349265	Hypo	Hypo	Hypo	Hypo
A1	8331391	8331490	0.309392	0.11811	0.0888502	0.12605	0.0269923	Hypo	Hypo	Hypo	Hypo
A1	8331491	8331590	0.201794	0.171206	0.115385	0.198675	0.0774411	N	N	N	Hypo
A1	8331591	8331690	0.219672	0.15015	0.0858369	0.103774	0.0487288	N	Hypo	Hypo	Hypo
A1	8332079	8332178	0.255631	0.188144	0.253086	0.193966	0.116203	N	N	N	Hypo
A1	8332279	8332378	0.31281	0.308789	0.290429	0.327635	0.15928	N	N	N	Hypo
A1	8333579	8333678	0.126065	0.198934	0.211982	0.297735	0.153166	N	N	Hyper	N
A1	8392425	8392524	0.0821053	0.188202	0.0530973	0.0630252	0.200781	Hyper	N	N	Hyper
A1	8392625	8392724	0.593372	0.693245	0.719113	0.683482	0.83184	N	Hyper	N	Hyper
A1	8392725	8392824	0.567273	0.587902	0.657925	0.662618	0.816931	N	N	N	Hyper
A1	8404127	8404226	0.23433	0.341674	0.220273	0.120921	0.200333	Hyper	N	Hypo	N
A1	8404227	8404326	0.662057	0.726055	0.686181	0.516171	0.71027	N	N	Hypo	N
A1	8404627	8404726	0.335923	0.436797	0.257525	0.234354	0.346684	Hyper	N	Hypo	N
A1	8404927	8405026	0.669662	0.639756	0.694421	0.589777	0.823077	N	N	N	Hyper
A1	8405027	8405126	0.326023	0.339005	0.29393	0.192149	0.37751	N	N	Hypo	N
A1	8420041	8420140	0.282022	0.380244	0.309969	0.245253	0.580399	N	N	N	Hyper
A1	8428889	8428988	0.0594901	0.259259	0.018315	0.0189229	0.130753	Hyper	N	N	N
A1	8429389	8429488	0.161739	0.285714	0.150685	0.0578512	0.136574	Hyper	N	Hypo	N
A1	8429789	8429888	0.164268	0.300842	0.0688525	0.030888	0.0712166	Hyper	N	Hypo	N
A1	8429889	8429988	0.134276	0.215924	0.0285714	0.00552486	0.0534125	N	Hypo	Hypo	N
A1	8549724	8549823	0.187386	0.2498	0.225508	0.192171	0.305556	N	N	N	Hyper
A1	8555620	8555719	0.0701754	0.309701	0.142384	0.174545	0.00277778	Hyper	N	Hyper	N
A1	8555720	8555819	0.083612	0.208481	0.137405	0.201149	0.00663717	Hyper	N	Hyper	N
A1	8555820	8555919	0.178947	0.252252	0.272	0.329004	0.0194175	N	N	N	Hypo
A1	8556020	8556119	0.162304	0.254408	0.154229	0.132616	0	N	N	N	Hypo
A1	8556120	8556219	0.0514541	0.122093	0.259104	0.165644	0	N	Hyper	Hyper	N
A1	8556220	8556319	0.0338346	0.142361	0.216471	0.2	0.00331126	Hyper	Hyper	Hyper	N
A1	8556320	8556419	0.0142349	0.146341	0.125514	0.174737	0.0075	Hyper	Hyper	Hyper	N
A1	8580683	8580782	0.00456621	0.113095	0.180851	0.10119	0.0109091	Hyper	Hyper	N	N
A1	8583983	8584082	0	0.0451128	0.115702	0.116279	0	N	Hyper	Hyper	N
A1	8584083	8584182	0.0334928	0.136691	0.163265	0.0588235	0.00625	Hyper	Hyper	N	N
A1	8617525	8617624	0.344086	0.371648	0.0958904	0.139423	0.241436	N	Hypo	Hypo	Hypo
A1	8635149	8635248	0	0	0	0.1	0	N	N	Hyper	N
A1	8737954	8738053	0.177536	0.00531915	0.00956938	0.00877193	0.00669643	Hypo	Hypo	Hypo	Hypo
A1	8738054	8738153	0.21087	0	0	0	0.00265957	Hypo	Hypo	Hypo	Hypo
A1	8738154	8738253	0.193617	0.018018	0.0123457	0.011976	0.0168919	Hypo	Hypo	Hypo	Hypo
A1	8738254	8738353	0.256711	0.0295858	0.0212766	0.0490798	0.0141844	Hypo	Hypo	Hypo	Hypo
A1	8738354	8738453	0.328647	0.0979381	0	0.0647059	0.011583	Hypo	Hypo	Hypo	Hypo
A1	8738554	8738653	0.15528	0.144531	0.0989583	0.16129	0.0520505	N	N	N	Hypo
A1	8738654	8738753	0.588235	0.380795	0.489237	0.640625	0.719201	Hypo	N	N	N
A1	8786740	8786839	0.0467836	0.162963	0.062201	0.0932476	0.00561798	Hyper	N	N	N
A1	8793973	8794072	0.157576	0.162791	0.0772727	0.0743243	0.00343643	N	N	N	Hypo
A1	8794073	8794172	0.524854	0.561129	0.382775	0.403636	0.00210526	N	Hypo	Hypo	Hypo
A1	8825132	8825231	0.520446	0.171875	0.110429	0.12549	0.041769	Hypo	Hypo	Hypo	Hypo
A1	8825232	8825331	0.505376	0.227273	0.137255	0.139073	0.027451	Hypo	Hypo	Hypo	Hypo
A1	8851779	8851878	0.293151	0.509589	0.504615	0.366197	0.609603	Hyper	Hyper	N	Hyper
A1	8860862	8860961	0.261477	0.134694	0.0625	0.0335196	0.134301	Hypo	Hypo	Hypo	Hypo
A1	8861062	8861161	0.277123	0.222997	0.186667	0.220056	0.154762	N	N	N	Hypo
A1	8861162	8861261	0.522424	0.42638	0.382143	0.416918	0.467057	N	Hypo	Hypo	N
A1	8861362	8861461	0.225589	0.128302	0.126263	0.0722433	0.171527	N	N	Hypo	N
A1	8862162	8862261	0.559406	0.497487	0.682984	0.677665	0.647182	N	Hyper	N	N
A1	8874702	8874801	0.0944625	0.087156	0.0319149	0.0287356	0.285393	N	N	N	Hyper
A1	8875502	8875601	0.42803	0.446914	0.451169	0.338336	0.306291	N	N	N	Hypo
A1	8875802	8875901	0.176903	0.096	0.0693909	0.0415584	0.0745968	N	Hypo	Hypo	Hypo
A1	8876602	8876701	0.107784	0.172107	0.135731	0.040404	0.210638	N	N	N	Hyper
A1	8876702	8876801	0.178478	0.232456	0.199313	0.0263158	0.119926	N	N	Hypo	N
A1	8877202	8877301	0.264214	0.28827	0.160221	0.555556	0.252874	N	Hypo	Hyper	N
A1	8877302	8877401	0.120275	0.123636	0.0478723	0.0561224	0.0115702	N	N	N	Hypo
A1	8877402	8877501	0.126079	0.136253	0.0780669	0.0575342	0.0165289	N	N	N	Hypo
A1	8877802	8877901	0.138528	0.0802139	0.0273224	0.0721649	0.0140351	N	Hypo	N	Hypo
A1	8878502	8878601	0.101382	0.0831601	0.0238095	0.00722022	0	N	N	N	Hypo
A1	8878902	8879001	0.116505	0.120915	0.0116279	0.0346021	0	N	Hypo	N	Hypo
A1	8879002	8879101	0.122137	0.124555	0	0.0207469	0.0126183	N	Hypo	Hypo	Hypo
A1	8879402	8879501	0.117932	0.0770751	0.0128205	0.0304348	0.00347222	N	Hypo	N	Hypo
A1	8899725	8899798	0.117773	0.154206	0.0714286	0.0986667	0.0153846	N	N	N	Hypo
A1	8910722	8910821	0.182759	0.141553	0.114504	0.217252	0.288991	N	N	N	Hyper
A1	8911222	8911321	0.444444	0.491438	0.482143	0.526902	0.586387	N	N	N	Hyper
A1	8912009	8912108	0.396505	0.628099	0.41196	0.446629	0.632019	Hyper	N	N	Hyper
A1	8958838	8958937	0.536392	0.389978	0.163077	0.0075188	0.00529101	Hypo	Hypo	Hypo	Hypo
A1	8958938	8959037	0.253859	0.286595	0.102564	0.0168776	0.00714286	N	Hypo	Hypo	Hypo
A1	8959038	8959137	0.271889	0.248899	0.027027	0.0114613	0.008	N	Hypo	Hypo	Hypo
A1	8959338	8959437	0.257895	0.249169	0.198225	0	0	N	N	Hypo	Hypo
A1	8959438	8959537	0.249131	0.251108	0.222922	0.0113636	0.00253165	N	N	Hypo	Hypo
A1	8959538	8959637	0.300164	0.2019	0.235812	0	0	N	N	Hypo	Hypo
A1	8959638	8959737	0.318428	0.290856	0.269632	0.00909091	0	N	N	Hypo	Hypo
A1	8959738	8959837	0.282723	0.334513	0.22623	0.0194805	0.00328947	N	N	Hypo	Hypo
A1	8959838	8959937	0.408791	0.414414	0.297109	0.0126582	0.00276243	N	Hypo	Hypo	Hypo
A1	8959938	8960037	0.330719	0.35536	0.292326	0	0	N	N	Hypo	Hypo
A1	9007825	9007924	0.201613	0.132743	0.107023	0.0722496	0.0533981	N	N	Hypo	Hypo
A1	9008025	9008124	0.178218	0.0709677	0.107914	0.116279	0.0671835	N	N	N	Hypo
A1	9023433	9023532	0.162996	0.278652	0	0.0171429	0.004329	Hyper	Hypo	Hypo	Hypo
A1	9023533	9023632	0.145098	0.205251	0	0.0192308	0	N	Hypo	Hypo	Hypo
A1	9026596	9026695	0.4522	0.41519	0.668588	0.551813	0.642098	N	Hyper	N	Hyper
A1	9026996	9027095	0.209057	0.141524	0.277603	0.290801	0.326797	N	N	N	Hyper
A1	9027096	9027195	0.18165	0.125908	0.280576	0.319672	0.375415	N	N	Hyper	Hyper
A1	9027296	9027395	0.471311	0.412698	0.345205	0.349727	0.390411	N	Hypo	Hypo	N
A1	9079903	9080002	0.173333	0.126829	0	0.0485437	0.122905	N	Hypo	Hypo	N
A1	9080503	9080602	0.163866	0.025	0.00833333	0.0236967	0.00487805	Hypo	Hypo	Hypo	Hypo
A1	9081103	9081184	0.546784	0.645833	0.481876	0.693966	0.0447761	N	N	Hyper	Hypo
A1	9085997	9086096	0.120773	0.227513	0.0701299	0.113821	0.0415512	Hyper	N	N	N
A1	9086097	9086196	0.251225	0.329238	0.117978	0.238298	0.279042	N	Hypo	N	N
A1	9086197	9086296	0.620549	0.611855	0.540299	0.453362	0.706616	N	N	Hypo	N
A1	9086297	9086396	0.359961	0.369388	0.354545	0.287565	0.565598	N	N	N	Hyper
A1	9086897	9086996	0.175182	0.187793	0.100418	0.0875576	0.0452489	N	N	N	Hypo
A1	9087097	9087196	0.16205	0.203991	0.0343348	0.0486891	0.109053	N	Hypo	Hypo	N
A1	9087197	9087296	0.215789	0.258303	0.0708661	0.0666667	0.124088	N	Hypo	Hypo	N
A1	9087397	9087496	0.231707	0.223816	0.110855	0.100264	0.049936	N	Hypo	Hypo	Hypo
A1	9087497	9087596	0.192042	0.187368	0.0550459	0.114754	0.0251046	N	Hypo	N	Hypo
A1	9087950	9088049	0.200514	0.175439	0.0686275	0.108401	0.0109649	N	Hypo	N	Hypo
A1	9088050	9088149	0.189498	0.182706	0.102273	0.134715	0.0325901	N	N	N	Hypo
A1	9088150	9088249	0.210476	0.244473	0.0688623	0.0962099	0.0731183	N	Hypo	Hypo	Hypo
A1	9088250	9088349	0.194789	0.214452	0.0882353	0.0821256	0.0963173	N	Hypo	Hypo	N
A1	9088350	9088449	0.296378	0.193089	0.0915663	0.100402	0.128975	Hypo	Hypo	Hypo	Hypo
A1	9089250	9089349	0.13403	0.116317	0.0415335	0.0482456	0	N	N	N	Hypo
A1	9089350	9089449	0.330814	0.114625	0.0183486	0.0509915	0.00362319	Hypo	Hypo	Hypo	Hypo
A1	9089450	9089549	0.526439	0.139842	0.0705882	0.109756	0	Hypo	Hypo	Hypo	Hypo
A1	9095117	9095216	0.00677966	0.015748	0.00302115	0.126667	0	N	N	Hyper	N
A1	9123400	9123499	0.130485	0.116212	0.0516252	0.0597403	0.0120482	N	N	N	Hypo
A1	9124100	9124199	0.107356	0.0492228	0.0306513	0.0405983	0.00728863	N	N	N	Hypo
A1	9198854	9198953	0.753589	0.605839	0.820961	0.876866	0.655172	Hypo	N	Hyper	N
A1	9198954	9199053	0.613695	0.638743	0.674591	0.737968	0.594108	N	N	Hyper	N
A1	9200454	9200553	0.147368	0.269231	0.21645	0.237086	0.221053	Hyper	N	N	N
A1	9200554	9200653	0.163424	0.178689	0.248	0.263666	0.232704	N	N	Hyper	N
A1	9200954	9201053	0.139583	0.176471	0.232258	0.277202	0.206349	N	N	Hyper	N
A1	9258282	9258381	0.206897	0.254777	0.169643	0.231527	0.423295	N	N	N	Hyper
A1	9258582	9258681	0.166667	0.138643	0.243478	0.150685	0.305595	N	N	N	Hyper
A1	9259082	9259181	0.256868	0.566845	0.189427	0.146119	0.243832	Hyper	N	Hypo	N
A1	9325831	9325930	0.311983	0.397849	0.414545	0.361765	0.749373	N	N	N	Hyper
A1	9331691	9331790	0.0594901	0.161512	0.0195122	0.0540541	0.00627943	Hyper	N	N	N
A1	9335924	9336023	0.311615	0.44898	0.445918	0.47089	0.39337	Hyper	Hyper	Hyper	N
A1	9336324	9336423	0.213733	0.240949	0.286558	0.335813	0.25	N	N	Hyper	N
A1	9336424	9336523	0.150202	0.135593	0.230289	0.285536	0.21618	N	N	Hyper	N
A1	9336524	9336623	0.321538	0.362921	0.389058	0.441919	0.371525	N	N	Hyper	N
A1	9336624	9336723	0.391916	0.337607	0.408402	0.450467	0.290155	N	N	N	Hypo
A1	9336724	9336823	0.332995	0.29697	0.406565	0.448378	0.272636	N	N	Hyper	N
A1	9336924	9337023	0.364486	0.381667	0.423663	0.439374	0.26276	N	N	N	Hypo
A1	9337024	9337123	0.285106	0.257373	0.347882	0.437819	0.277385	N	N	Hyper	N
A1	9338224	9338323	0.24408	0.313305	0.354586	0.418403	0.255846	N	Hyper	Hyper	N
A1	9339167	9339266	0.186885	0.192513	0.251297	0.235792	0.0111111	N	N	N	Hypo
A1	9339267	9339366	0.299261	0.347712	0.319602	0.346097	0	N	N	N	Hypo
A1	9339367	9339466	0.276613	0.292308	0.361388	0.361407	0.0142045	N	N	N	Hypo
A1	9339467	9339566	0.191733	0.196691	0.25632	0.283733	0.00790514	N	N	N	Hypo
A1	9339567	9339666	0.329333	0.282596	0.323167	0.389735	0.0130293	N	N	N	Hypo
A1	9339667	9339766	0.257005	0.276636	0.299609	0.356	0.00819672	N	N	N	Hypo
A1	9339767	9339866	0.310748	0.322093	0.355152	0.361647	0	N	N	N	Hypo
A1	9339867	9339966	0.294198	0.251174	0.300976	0.305245	0.00262467	N	N	N	Hypo
A1	9339967	9340066	0.232227	0.23494	0.27456	0.261768	0	N	N	N	Hypo
A1	9340067	9340166	0.318083	0.332222	0.353126	0.423251	0	N	N	Hyper	Hypo
A1	9340267	9340366	0.13719	0.121905	0.13679	0.147348	0.0228311	N	N	N	Hypo
A1	9340367	9340466	0.257732	0.22763	0.256566	0.237643	0.0125	N	N	N	Hypo
A1	9340467	9340566	0.343891	0.374251	0.356304	0.434524	0	N	N	N	Hypo
A1	9340567	9340666	0.300448	0.424051	0.364066	0.258681	0	N	N	N	Hypo
A1	9347287	9347386	0.175824	0.356164	0.0833333	0.197605	0.00892857	N	N	N	Hypo
A1	9347487	9347586	0.156156	0.147059	0.0288462	0.0923077	0	N	Hypo	N	Hypo
A1	9347587	9347686	0.142617	0.15903	0.0722022	0.0696379	0.00363636	N	N	N	Hypo
A1	9347687	9347786	0.143488	0.143813	0.0575221	0.0974359	0	N	N	N	Hypo
A1	9347887	9347986	0.12462	0.184408	0.0453461	0.106918	0.00514139	N	N	N	Hypo
A1	9347987	9348086	0.116901	0.117148	0.0339321	0.0608108	0.00304878	N	N	N	Hypo
A1	9348087	9348186	0.101227	0.107937	0.0371287	0.0465116	0	N	N	N	Hypo
A1	9394136	9394235	0.275	0.22884	0.0379147	0.0601504	0.0216346	N	Hypo	Hypo	Hypo
A1	9394236	9394335	0.359202	0.357143	0.183168	0.0952381	0.0369565	N	Hypo	Hypo	Hypo
A1	9416946	9417045	0.287193	0.287411	0.21021	0.250794	0.154545	N	N	N	Hypo
A1	9417046	9417145	0.375297	0.21519	0.238095	0.164021	0.153298	Hypo	Hypo	Hypo	Hypo
A1	9417146	9417245	0.446188	0.364017	0.331658	0.214953	0.341897	N	N	Hypo	Hypo
A1	9477801	9477900	0.0638978	0.140468	0.122449	0.179331	0.104126	N	N	Hyper	N
A1	9477901	9478000	0.079096	0.163194	0.187643	0.198397	0.127883	N	Hyper	Hyper	N
A1	9478001	9478100	0.0434783	0.177914	0.176471	0.125275	0.0715884	Hyper	Hyper	N	N
A1	9482298	9482397	0.216346	0.106667	0.046875	0.0582822	0.102009	Hypo	Hypo	Hypo	Hypo
A1	9517867	9517966	0.654064	0.746032	0.542484	0.787589	0.816698	N	Hypo	Hyper	Hyper
A1	9517967	9518066	0.612245	0.586207	0.59646	0.876494	0.880028	N	N	Hyper	Hyper
A1	9519167	9519266	0.542274	0.851852	0.596439	0.858209	0.844789	Hyper	N	Hyper	Hyper
A1	9532992	9533091	0.25	0.288889	0.0227273	0	0	N	Hypo	Hypo	Hypo
A1	9533192	9533291	0.197802	0.172549	0	0.0140845	0	N	Hypo	Hypo	Hypo
A1	9533292	9533391	0.219101	0.205202	0	0.00628931	0	N	Hypo	Hypo	Hypo
A1	9618305	9618404	0.593103	0.584444	0.685185	0.647287	0.772128	N	N	N	Hyper
A1	9636923	9637022	0	0	0.0134228	0.166667	0.00649351	N	N	Hyper	N
A1	9637123	9637222	0.0030303	0	0.00456621	0.105023	0	N	N	Hyper	N
A1	9646520	9646619	0.444226	0.513961	0.475649	0.538123	0.233813	N	N	N	Hypo
A1	9646620	9646719	0.431507	0.465025	0.43613	0.541117	0.292566	N	N	Hyper	Hypo
A1	9647020	9647119	0.401325	0.505535	0.45082	0.454545	0.22549	N	N	N	Hypo
A1	9647120	9647219	0.325513	0.42973	0.28626	0.529825	0.25	Hyper	N	Hyper	N
A1	9648020	9648119	0.405013	0.505094	0.408848	0.461538	0.414847	Hyper	N	N	N
A1	9648120	9648219	0.429913	0.545377	0.509881	0.465767	0.512151	Hyper	N	N	N
A1	9648220	9648319	0.345398	0.460705	0.369481	0.422297	0.505541	Hyper	N	N	Hyper
A1	9648320	9648419	0.334349	0.422334	0.342554	0.405456	0.448768	N	N	N	Hyper
A1	9649820	9649919	0.13531	0.136218	0.114379	0.117512	0.686854	N	N	N	Hyper
A1	9652284	9652383	0.211268	0.213415	0.0731707	0.0452675	0.00321543	N	Hypo	Hypo	Hypo
A1	9690387	9690486	0.0899183	0.159204	0.109756	0.0478088	0.19697	N	N	N	Hyper
A1	9691787	9691886	0.159215	0.140417	0.166667	0.172646	0.0587372	N	N	N	Hypo
A1	9738463	9738562	0.424379	0.419355	0.344086	0.351351	0.232727	N	N	N	Hypo
A1	9743905	9744004	0.364865	0.404453	0.272727	0.221519	0.421659	N	N	Hypo	N
A1	9744282	9744381	0.144737	0.0802676	0.176471	0.11194	0.00864553	N	N	N	Hypo
A1	9744882	9744981	0.0429448	0.164286	0.120968	0.101083	0.0080429	Hyper	N	N	N
A1	9809318	9809417	0.657804	0.552419	0.68652	0.571238	0.804086	Hypo	N	N	Hyper
A1	9809418	9809517	0.400159	0.443038	0.520885	0.314672	0.581277	N	Hyper	N	Hyper
A1	9811838	9811937	0.506066	0.3875	0.491018	0.352814	0.482477	Hypo	N	Hypo	N
A1	9811938	9812037	0.150059	0.160099	0.0722433	0.140115	0.280868	N	N	N	Hyper
A1	9812038	9812137	0.156652	0.291391	0.0870712	0.120401	0.295031	Hyper	N	N	Hyper
A1	9812238	9812337	0.18314	0.236842	0.0853242	0.186301	0.330109	N	N	N	Hyper
A1	9812338	9812437	0.285539	0.408541	0.228659	0.22191	0.373656	Hyper	N	N	N
A1	9820975	9821074	0.297872	0.290909	0.207317	0.242424	0.130112	N	N	N	Hypo
A1	9823375	9823474	0.194309	0.155712	0.15746	0.169663	0.0837209	N	N	N	Hypo
A1	9823575	9823674	0.20335	0.180941	0.162823	0.190609	0.102719	N	N	N	Hypo
A1	9823675	9823774	0.207074	0.204985	0.19852	0.242147	0.100233	N	N	N	Hypo
A1	9823775	9823874	0.228351	0.219471	0.202797	0.221948	0.1	N	N	N	Hypo
A1	9823875	9823974	0.214627	0.226755	0.220807	0.153846	0.0850112	N	N	N	Hypo
A1	9823975	9824074	0.282367	0.266187	0.255882	0.332623	0.0885417	N	N	N	Hypo
A1	9824775	9824874	0.23538	0.196078	0.158755	0.188836	0.0817942	N	N	N	Hypo
A1	9825375	9825474	0.214132	0.193207	0.161765	0.176595	0.112782	N	N	N	Hypo
A1	9829480	9829579	0.154545	0.193548	0.138122	0.00588235	0.12218	N	N	Hypo	N
A1	9835723	9835822	0.486772	0.30719	0.384106	0.326996	0.391045	Hypo	N	Hypo	N
A1	9879419	9879518	0.002457	0.230539	0.0052356	0.0186047	0.00626959	Hyper	N	N	N
A1	9903716	9903815	0.0180995	0.0049505	0.131222	0.0204778	0.0495283	N	Hyper	N	N
A1	9905872	9905971	0.0272727	0.217687	0.291667	0.272206	0.283925	Hyper	Hyper	Hyper	Hyper
A1	9946116	9946215	0.265432	0.272727	0.205607	0.38756	0.21564	N	N	Hyper	N
A1	9946216	9946315	0.385269	0.387755	0.337209	0.454545	0.259091	N	N	N	Hypo
A1	9953007	9953106	0.0136986	0.275862	0.0142857	0.0298507	0.104199	Hyper	N	N	N
A1	9974473	9974572	0.326025	0.29098	0.298422	0.329821	0.20045	N	N	N	Hypo
A1	9974773	9974872	0.328181	0.257664	0.257536	0.272936	0.18239	N	N	N	Hypo
A1	9974973	9975072	0.295691	0.260215	0.245425	0.234157	0.136508	N	N	N	Hypo
A1	9984974	9985073	0.00446429	0.0326087	0.110236	0.024	0	N	Hyper	N	N
A1	10096592	10096691	0.173333	0.116935	0.0956522	0.107143	0.00982801	N	N	N	Hypo
A1	10096792	10096891	0.157588	0.0926829	0.0240385	0.0228571	0.008	N	Hypo	Hypo	Hypo
A1	10097292	10097391	0.104167	0.0727273	0	0.028777	0.02	N	Hypo	N	N
A1	10112099	10112198	0.0645161	0.0229885	0.153061	0.0769231	0.244718	N	N	N	Hyper
A1	10112199	10112298	0.118712	0.0971168	0.0775194	0.106173	0.369094	N	N	N	Hyper
A1	10126235	10126334	0.122581	0.12605	0.026738	0.0139535	0.0201342	N	N	Hypo	Hypo
A1	10133413	10133512	0.365648	0.371007	0.513889	0.543961	0.362731	N	Hyper	Hyper	N
A1	10133513	10133612	0.445137	0.19195	0.424973	0.423038	0.251769	Hypo	N	N	Hypo
A1	10134313	10134412	0.0769231	0	0.251656	0.118812	0.0297398	N	Hyper	N	N
A1	10143835	10143934	0.325936	0.194118	0.351515	0.394796	0.185492	Hypo	N	N	Hypo
A1	10144135	10144234	0.20666	0.232742	0.228309	0.391876	0.263359	N	N	Hyper	N
A1	10144235	10144334	0.215802	0.200236	0.262712	0.459115	0.21643	N	N	Hyper	N
A1	10144335	10144434	0.26555	0.26257	0.393966	0.508056	0.253879	N	Hyper	Hyper	N
A1	10144535	10144634	0.398184	0.291444	0.542373	0.589608	0.283422	Hypo	Hyper	Hyper	Hypo
A1	10144635	10144734	0.359079	0.411487	0.5	0.510345	0.331261	N	Hyper	Hyper	N
A1	10144735	10144834	0.253824	0.255913	0.356089	0.392599	0.22658	N	Hyper	Hyper	N
A1	10145035	10145134	0.222222	0.268797	0.299363	0.341534	0.236413	N	N	Hyper	N
A1	10145235	10145334	0.235006	0.256332	0.358708	0.322949	0.171117	N	Hyper	N	N
A1	10145335	10145434	0.283916	0.321364	0.398674	0.40719	0.26393	N	Hyper	Hyper	N
A1	10145435	10145534	0.361914	0.321716	0.492477	0.504843	0.355742	N	Hyper	Hyper	N
A1	10145535	10145634	0.386435	0.348525	0.487304	0.496454	0.345205	N	Hyper	Hyper	N
A1	10145935	10146034	0.257498	0.255926	0.280939	0.362764	0.171895	N	N	Hyper	N
A1	10146235	10146334	0.265723	0.315903	0.399454	0.395089	0.284137	N	Hyper	Hyper	N
A1	10146435	10146534	0.254289	0.291728	0.340221	0.360406	0.208559	N	N	Hyper	N
A1	10146635	10146734	0.137454	0.132026	0.236364	0.255449	0.133768	N	N	Hyper	N
A1	10146735	10146834	0.298156	0.32243	0.403626	0.409545	0.285714	N	Hyper	Hyper	N
A1	10146835	10146934	0.207188	0.237419	0.398089	0.399809	0.206034	N	Hyper	Hyper	N
A1	10146935	10147034	0.253859	0.217391	0.373604	0.411392	0.21021	N	Hyper	Hyper	N
A1	10147435	10147534	0.326505	0.368455	0.440318	0.452752	0.330211	N	Hyper	Hyper	N
A1	10147535	10147634	0.281765	0.312738	0.358974	0.388416	0.250466	N	N	Hyper	N
A1	10147635	10147734	0.260951	0.268849	0.349389	0.378495	0.253287	N	N	Hyper	N
A1	10147835	10147934	0.227474	0.197792	0.266122	0.408333	0.252836	N	N	Hyper	N
A1	10179028	10179127	0.300587	0.138889	0.203125	0.226619	0.21327	Hypo	N	N	N
A1	10197889	10197988	0.0984252	0.20098	0.0165746	0.0136986	0	Hyper	N	N	N
A1	10197989	10198088	0.132075	0.305419	0.0385965	0.0263158	0.0117647	Hyper	N	Hypo	Hypo
A1	10198089	10198188	0.189928	0.207024	0.0921409	0.0865052	0.0263158	N	N	Hypo	Hypo
A1	10198189	10198288	0.284289	0.328125	0.248072	0.334228	0.0477778	N	N	N	Hypo
A1	10198289	10198388	0.225854	0.262673	0.207547	0.226351	0.0223048	N	N	N	Hypo
A1	10198389	10198488	0.195804	0.285714	0.276204	0.273572	0.0690335	N	N	N	Hypo
A1	10198489	10198588	0.305819	0.373684	0.313997	0.320913	0.0883882	N	N	N	Hypo
A1	10198589	10198688	0.278325	0.372126	0.279539	0.359046	0.0862471	N	N	N	Hypo
A1	10198689	10198788	0.270891	0.273749	0.312118	0.348768	0.088748	N	N	N	Hypo
A1	10198789	10198888	0.217282	0.217306	0.243631	0.268145	0.0363372	N	N	N	Hypo
A1	10198889	10198988	0.293537	0.292683	0.309484	0.30617	0.0671642	N	N	N	Hypo
A1	10198989	10199088	0.264314	0.288889	0.29559	0.323767	0.106013	N	N	N	Hypo
A1	10199089	10199188	0.280391	0.284698	0.294323	0.36995	0.142695	N	N	N	Hypo
A1	10199189	10199288	0.271701	0.272645	0.271557	0.315642	0.162228	N	N	N	Hypo
A1	10199289	10199388	0.249576	0.305344	0.291667	0.362319	0.0776699	N	N	Hyper	Hypo
A1	10199389	10199488	0.277096	0.337333	0.354575	0.449735	0.157199	N	N	Hyper	Hypo
A1	10199489	10199588	0.150318	0.190019	0.216704	0.256262	0.0833333	N	N	Hyper	N
A1	10199589	10199688	0.277482	0.318575	0.310398	0.328638	0.168	N	N	N	Hypo
A1	10201589	10201688	0.356049	0.360465	0.349224	0.383901	0.219101	N	N	N	Hypo
A1	10201989	10202088	0.268405	0.307167	0.30037	0.337755	0.161106	N	N	N	Hypo
A1	10202189	10202288	0.27377	0.299803	0.256127	0.259965	0.167591	N	N	N	Hypo
A1	10202289	10202388	0.337959	0.370504	0.379277	0.366042	0.216308	N	N	N	Hypo
A1	10202789	10202888	0.203986	0.240117	0.216535	0.229958	0.0874126	N	N	N	Hypo
A1	10202889	10202988	0.268137	0.295652	0.281395	0.291501	0.128363	N	N	N	Hypo
A1	10203189	10203288	0.229858	0.246087	0.241578	0.206975	0.079795	N	N	N	Hypo
A1	10203489	10203588	0.255137	0.2125	0.0966543	0.0864865	0.00458716	N	Hypo	Hypo	Hypo
A1	10203789	10203888	0.122867	0.088	0.0648148	0.0278746	0.00792079	N	N	N	Hypo
A1	10209276	10209375	0.170543	0	0	0.0149254	0	Hypo	Hypo	Hypo	Hypo
A1	10209476	10209575	0.176166	0.0393939	0.00625	0.0142857	0	Hypo	Hypo	Hypo	Hypo
A1	10209576	10209675	0.148566	0.0815348	0.010989	0.0277778	0.010142	N	Hypo	Hypo	Hypo
A1	10209676	10209775	0.177494	0.0585106	0.00598802	0.0140845	0	Hypo	Hypo	Hypo	Hypo
A1	10209776	10209875	0.190388	0.154472	0	0	0.00319489	N	Hypo	Hypo	Hypo
A1	10209876	10209975	0.148601	0.118211	0.0121457	0.00869565	0.00606061	N	Hypo	Hypo	Hypo
A1	10210176	10210275	0.216477	0.181929	0.0357143	0.0603175	0.0416667	N	Hypo	Hypo	Hypo
A1	10210276	10210375	0.242424	0.228844	0.0927318	0.0703364	0.106267	N	Hypo	Hypo	Hypo
A1	10210376	10210475	0.180712	0.200504	0.0845921	0.0790816	0.0678825	N	N	Hypo	Hypo
A1	10210876	10210975	0.548117	0.529447	0.505792	0.447368	0.602564	N	N	Hypo	N
A1	10211076	10211175	0.579006	0.468625	0.487847	0.517665	0.397981	Hypo	N	N	Hypo
A1	10211176	10211275	0.373737	0.183206	0.119681	0.132007	0.135331	Hypo	Hypo	Hypo	Hypo
A1	10211276	10211375	0.179321	0.078534	0.0805369	0.0688073	0.038835	Hypo	N	Hypo	Hypo
A1	10214976	10215075	0.323308	0.278317	0.048951	0.0192308	0.54413	N	Hypo	Hypo	Hyper
A1	10215076	10215175	0.485075	0.282143	0.130435	0	0.539382	Hypo	Hypo	Hypo	N
A1	10215376	10215475	0.179389	0.107623	0.294118	0.00666667	0.282084	N	Hyper	Hypo	Hyper
A1	10215576	10215675	0.243902	0.037037	0.093985	0.0151515	0.26359	Hypo	Hypo	Hypo	N
A1	10215676	10215775	0.630372	0.525547	0.456471	0.0165746	0.75094	N	Hypo	Hypo	Hyper
A1	10215776	10215875	0.472924	0.428571	0.14717	0.0116959	0.689359	N	Hypo	Hypo	Hyper
A1	10253863	10253962	0.214085	0.18	0.131746	0.200927	0.0510204	N	N	N	Hypo
A1	10254363	10254462	0.256842	0.232	0.191201	0.230337	0.110769	N	N	N	Hypo
A1	10291687	10291786	0.245614	0.227468	0.298165	0.0921053	0.235197	N	N	Hypo	N
A1	10292087	10292186	0.33711	0.371622	0.465169	0.375309	0.30615	N	Hyper	N	N
A1	10309775	10309874	0.253638	0.247963	0.435564	0.412322	0.212452	N	Hyper	Hyper	N
A1	10309875	10309974	0.245241	0.220472	0.335145	0.398398	0.212766	N	N	Hyper	N
A1	10309975	10310074	0.264678	0.295165	0.39775	0.382791	0.260714	N	Hyper	Hyper	N
A1	10310375	10310474	0.363314	0.29124	0.40083	0.381166	0.232	N	N	N	Hypo
A1	10310575	10310674	0.162037	0.15493	0.297778	0.260745	0.116236	N	Hyper	N	N
A1	10310675	10310774	0.15899	0.160136	0.262104	0.259615	0.10779	N	Hyper	Hyper	N
A1	10311275	10311374	0.227533	0.198175	0.342604	0.275325	0.151943	N	Hyper	N	N
A1	10314973	10315072	0.43304	0.36646	0.732816	0.725517	0.324771	N	Hyper	Hyper	Hypo
A1	10315073	10315172	0.405941	0.287425	0.615038	0.612595	0.358607	N	Hyper	Hyper	N
A1	10315273	10315372	0.384615	0.212766	0.519355	0.619171	0.235495	N	N	Hyper	Hypo
A1	10315673	10315772	0.170475	0.152	0	0.0078125	0	N	Hypo	Hypo	Hypo
A1	10321406	10321505	0.00401606	0.168421	0.00787402	0.0138889	0.00355872	Hyper	N	N	N
A1	10321506	10321605	0	0.126437	0.0379747	0.01875	0	Hyper	N	N	N
A1	10342633	10342732	0.343412	0.285323	0.233204	0.285366	0.0152174	N	Hypo	N	Hypo
A1	10342833	10342932	0.264397	0.24562	0.176747	0.250321	0.00854701	N	N	N	Hypo
A1	10342933	10343032	0.296679	0.259947	0.196581	0.243506	0	N	Hypo	N	Hypo
A1	10343033	10343132	0.263705	0.258565	0.191018	0.285366	0.00320513	N	N	N	Hypo
A1	10343133	10343232	0.175641	0.146453	0.0805893	0.165049	0.0109091	N	N	N	Hypo
A1	10343233	10343332	0.189781	0.147952	0.0786687	0.100897	0.0233333	N	Hypo	N	Hypo
A1	10364731	10364830	0.670918	0.357616	0.407738	0.0301724	0.700216	Hypo	Hypo	Hypo	N
A1	10402554	10402653	0.0138408	0.0873786	0.153226	0.00966184	0.00358423	N	Hyper	N	N
A1	10423926	10424025	0.101896	0.227979	0.100962	0.0569948	0.123684	Hyper	N	N	N
A1	10424626	10424725	0.416601	0.429217	0.431143	0.376202	0.305499	N	N	N	Hypo
A1	10424826	10424925	0.303959	0.310178	0.453664	0.436129	0.159265	N	Hyper	Hyper	Hypo
A1	10424926	10425025	0.366848	0.352785	0.44702	0.439166	0.265211	N	N	N	Hypo
A1	10425026	10425125	0.304656	0.243137	0.388796	0.37351	0.154321	N	N	N	Hypo
A1	10425126	10425225	0.207135	0.270298	0.344738	0.390636	0.240768	N	Hyper	Hyper	N
A1	10425226	10425325	0.339806	0.35479	0.476784	0.412941	0.254458	N	Hyper	N	N
A1	10425426	10425506	0.612613	0.566265	0.753846	0.715311	0.482972	N	Hyper	Hyper	Hypo
A1	10461878	10461977	0.138889	0.0604027	0.161491	0.151452	0.0317797	N	N	N	Hypo
A1	10531915	10532014	0.176119	0.13198	0.0314465	0.0755814	0.0535714	N	Hypo	Hypo	Hypo
A1	10532015	10532114	0.271408	0.339172	0.174641	0.137931	0.134742	N	N	Hypo	Hypo
A1	10539375	10539474	0.144231	0.118519	0.0702703	0.122172	0.0384615	N	N	N	Hypo
A1	10544289	10544388	0.36772	0.522427	0.0896226	0.118644	0.128743	Hyper	Hypo	Hypo	Hypo
A1	10544389	10544488	0.383824	0.352321	0.268293	0.276817	0.181518	N	Hypo	Hypo	Hypo
A1	10567285	10567384	0.302734	0.14881	0.125874	0.140625	0.535381	Hypo	Hypo	Hypo	Hyper
A1	10567485	10567584	0.277241	0.124424	0.0501792	0.049505	0.0368509	Hypo	Hypo	Hypo	Hypo
A1	10567685	10567784	0.146865	0.146	0.0533333	0.0437637	0.0164234	N	N	Hypo	Hypo
A1	10567885	10567984	0.140323	0.127622	0.0434783	0.0387244	0.0159744	N	N	Hypo	Hypo
A1	10567985	10568084	0.246459	0.228707	0.0391645	0.0680412	0.165316	N	Hypo	Hypo	N
A1	10571799	10571898	0.608428	0.545894	0.286127	0.323232	0.627273	N	Hypo	Hypo	N
A1	10571899	10571998	0.577065	0.531414	0.0726496	0.146288	0.544952	N	Hypo	Hypo	N
A1	10572699	10572798	0.0587595	0.169279	0.0208333	0.0341297	0.0679887	Hyper	N	N	N
A1	10574294	10574393	0.166667	0.219355	0.0752688	0.0480349	0.2	N	N	Hypo	N
A1	10574494	10574593	0.227273	0.337553	0.108225	0.179191	0.284211	Hyper	Hypo	N	N
A1	10609583	10609682	0.257028	0.0593407	0.00471698	0.00867052	0	Hypo	Hypo	Hypo	Hypo
A1	10609683	10609782	0.211806	0.0930931	0.0322581	0.0127389	0.002849	Hypo	Hypo	Hypo	Hypo
A1	10610183	10610282	0.179195	0.178281	0.0132743	0.00546448	0.00363636	N	Hypo	Hypo	Hypo
A1	10636628	10636727	0.172566	0.382353	0.192446	0.158046	0.449264	Hyper	N	N	Hyper
A1	10636728	10636827	0.0530303	0.264078	0.164103	0.0788382	0.0358056	Hyper	Hyper	N	N
A1	10636828	10636927	0.027027	0.154255	0.0743034	0.0531561	0.0183099	Hyper	N	N	N
A1	10637028	10637127	0.0276498	0.209424	0.120253	0.096828	0.064833	Hyper	N	N	N
A1	10653990	10654089	0.158621	0.191011	0.139665	0.111831	0.0205224	N	N	N	Hypo
A1	10654290	10654389	0.139891	0.226006	0.180412	0.126984	0.0371429	N	N	N	Hypo
A1	10654390	10654489	0.276683	0.299578	0.199492	0.270083	0.0677467	N	N	N	Hypo
A1	10654490	10654589	0.219497	0.220077	0.183292	0.204629	0.0705521	N	N	N	Hypo
A1	10654590	10654689	0.189452	0.169173	0.139272	0.147864	0.0452489	N	N	N	Hypo
A1	10655090	10655189	0.242331	0.190741	0.138918	0.164617	0.0489209	N	Hypo	N	Hypo
A1	10655190	10655289	0.314456	0.0714286	0.0511364	0.0771277	0.0146199	Hypo	Hypo	Hypo	Hypo
A1	10690912	10691011	0	0.301075	0	0	0.00546448	Hyper	N	N	N
A1	10691012	10691111	0.00409836	0.222571	0.0255102	0.0306748	0.0060423	Hyper	N	N	N
A1	10709091	10709190	0.0741279	0.20362	0.193182	0.197128	0.190114	Hyper	Hyper	Hyper	Hyper
A1	10709391	10709490	0.0946565	0.133038	0.173984	0.190058	0.199112	N	N	N	Hyper
A1	10709491	10709590	0.08413	0.180921	0.173785	0.168675	0.214851	N	N	N	Hyper
A1	10736190	10736289	0.171367	0.348571	0.0909091	0.045283	0.0909091	Hyper	N	Hypo	N
A1	10736290	10736389	0.203762	0.264368	0.14218	0.0782313	0.0742857	N	N	Hypo	Hypo
A1	10736390	10736489	0.0637329	0.21748	0.178899	0.0681199	0.0503018	Hyper	Hyper	N	N
A1	10736490	10736589	0.185501	0.395543	0.219355	0.224939	0.255361	Hyper	N	N	N
A1	10736590	10736689	0.0749543	0.2	0.0952381	0.0763359	0.0481928	Hyper	N	N	N
A1	10743593	10743692	0.493342	0.608031	0.479419	0.58159	0.460317	Hyper	N	N	N
A1	10745993	10746092	0.349174	0.468944	0.268398	0.455275	0.523168	Hyper	N	Hyper	Hyper
A1	10746693	10746792	0.320872	0.48028	0.330724	0.412678	0.542646	Hyper	N	N	Hyper
A1	10746793	10746892	0.241187	0.36157	0.189691	0.301165	0.235487	Hyper	N	N	N
A1	10747093	10747192	0.255692	0.32766	0.163793	0.346369	0.11994	N	N	N	Hypo
A1	10747193	10747292	0.143713	0.225316	0.152416	0.261818	0.141379	N	N	Hyper	N
A1	10747493	10747592	0.195956	0.210697	0.144766	0.25573	0.0670996	N	N	N	Hypo
A1	10747693	10747792	0.177551	0.248466	0.188908	0.254522	0.0679612	N	N	N	Hypo
A1	10748093	10748192	0.379032	0.38453	0.376214	0.178474	0.0271493	N	N	Hypo	Hypo
A1	10748393	10748492	0.197436	0.290172	0.183908	0.0271318	0.003663	N	N	Hypo	Hypo
A1	10748493	10748592	0.18125	0.3	0.208178	0.0120482	0.00694444	N	N	Hypo	Hypo
A1	10749293	10749392	0.152753	0.281068	0.00900901	0	0.00568182	Hyper	Hypo	Hypo	Hypo
A1	10783051	10783150	0.282353	0.262651	0.324367	0.386978	0.236791	N	N	Hyper	N
A1	10783151	10783250	0.316854	0.256604	0.346341	0.419162	0.274068	N	N	Hyper	N
A1	10783251	10783350	0.117521	0.153846	0.197674	0.218487	0.139445	N	N	Hyper	N
A1	10783451	10783550	0.154286	0.186441	0.253823	0.254396	0.116667	N	N	Hyper	N
A1	10783651	10783750	0.194064	0.292254	0.354244	0.329356	0.17381	N	Hyper	Hyper	N
A1	10783851	10783950	0.272358	0.270677	0.385714	0.379653	0.246	N	Hyper	Hyper	N
A1	10784051	10784150	0.129199	0.172727	0.189944	0.236641	0.107011	N	N	Hyper	N
A1	10784251	10784350	0.281654	0.164706	0.280876	0.277559	0.148387	N	N	N	Hypo
A1	10784351	10784450	0.199561	0.216	0.334004	0.313929	0.147059	N	Hyper	Hyper	N
A1	10784451	10784550	0.194937	0.184211	0.335849	0.297143	0.164179	N	Hyper	Hyper	N
A1	10784551	10784650	0.204938	0.162162	0.340659	0.241993	0.12301	N	Hyper	N	N
A1	10784651	10784750	0.18399	0.235772	0.298444	0.278297	0.146718	N	Hyper	N	N
A1	10784751	10784850	0.231214	0.261261	0.357786	0.311143	0.278174	N	Hyper	N	N
A1	10784851	10784950	0.346774	0.359155	0.419735	0.468481	0.391376	N	N	Hyper	N
A1	10785186	10785285	0.138514	0.0996785	0.182759	0.24	0.112216	N	N	Hyper	N
A1	10785486	10785585	0.165939	0.149321	0.301413	0.293651	0.130435	N	Hyper	Hyper	N
A1	10785586	10785685	0.27476	0.202312	0.33694	0.320598	0.149425	N	N	N	Hypo
A1	10786186	10786285	0.205567	0.20082	0.277154	0.310843	0.186495	N	N	Hyper	N
A1	10786286	10786385	0.15991	0.157233	0.267986	0.273224	0.166897	N	Hyper	Hyper	N
A1	10786586	10786685	0.210177	0.26569	0.290271	0.325553	0.235088	N	N	Hyper	N
A1	10787486	10787585	0.293737	0.259939	0.326	0.322936	0.171598	N	N	N	Hypo
A1	10787786	10787885	0.301624	0.160839	0.26393	0.292929	0.142433	Hypo	N	N	Hypo
A1	10787886	10787985	0.198305	0.134454	0.240188	0.274324	0.0876289	N	N	N	Hypo
A1	10788286	10788385	0.284038	0.192488	0.287671	0.415673	0.164414	N	N	Hyper	Hypo
A1	10788686	10788785	0.229391	0.307167	0.357506	0.3933	0.192806	N	Hyper	Hyper	N
A1	10788786	10788885	0.252574	0.26489	0.27969	0.353222	0.184093	N	N	Hyper	N
A1	10789686	10789785	0.185336	0.278761	0.298246	0.333882	0.166945	N	Hyper	Hyper	N
A1	10789786	10789885	0.131481	0.254054	0.242378	0.262615	0.149385	Hyper	Hyper	Hyper	N
A1	10791386	10791485	0.211288	0.230769	0.284946	0.311688	0.188053	N	N	Hyper	N
A1	10791786	10791885	0.396662	0.451372	0.500551	0.531414	0.353893	N	Hyper	Hyper	N
A1	10792086	10792185	0.19403	0.167568	0.314679	0.304196	0.186971	N	Hyper	Hyper	N
A1	10792686	10792785	0.275472	0.189011	0.429889	0.391267	0.25	N	Hyper	Hyper	N
A1	10792786	10792885	0.219811	0.219466	0.356784	0.376969	0.214411	N	Hyper	Hyper	N
A1	10793286	10793385	0.307006	0.22191	0.277296	0.350084	0.19863	N	N	N	Hypo
A1	10793386	10793485	0.290883	0.164241	0.378459	0.334527	0.165272	Hypo	N	N	Hypo
A1	10874178	10874277	0.18797	0.260355	0.010989	0.0160643	0.00687285	N	Hypo	Hypo	Hypo
A1	10890788	10890887	0.25037	0.178922	0.0841584	0.126531	0.160211	N	Hypo	Hypo	N
A1	10891288	10891387	0.251755	0.365768	0.304147	0.363768	0.52994	Hyper	N	Hyper	Hyper
A1	10891388	10891487	0.225185	0.238687	0.176536	0.214365	0.330999	N	N	N	Hyper
A1	10891488	10891587	0.333333	0.38806	0.38437	0.435726	0.639121	N	N	Hyper	Hyper
A1	10891588	10891687	0.462662	0.500699	0.415673	0.391382	0.61192	N	N	N	Hyper
A1	10892288	10892387	0.329922	0.354959	0.443205	0.392105	0.521718	N	Hyper	N	Hyper
A1	10892388	10892487	0.47006	0.418248	0.480813	0.454754	0.62148	N	N	N	Hyper
A1	10893388	10893487	0.243764	0.185355	0.274354	0.20841	0.124386	N	N	N	Hypo
A1	10893888	10893987	0.23696	0.18	0.241676	0.26	0.129606	N	N	N	Hypo
A1	10893988	10894087	0.366436	0.299669	0.338462	0.373512	0.245	N	N	N	Hypo
A1	10894588	10894687	0.289104	0.211538	0.244413	0.21875	0.14746	N	N	N	Hypo
A1	10894688	10894787	0.227807	0.153226	0.230667	0.258915	0.121643	N	N	N	Hypo
A1	10894988	10895087	0.184743	0.191406	0.251553	0.288437	0.168782	N	N	Hyper	N
A1	10895781	10895880	0.458992	0.48913	0.338595	0.470019	0.698583	N	Hypo	N	Hyper
A1	10895881	10895980	0.64239	0.584967	0.556324	0.516915	0.396011	N	N	Hypo	Hypo
A1	10895981	10896080	0.204494	0.209184	0.181818	0.144781	0.0853081	N	N	N	Hypo
A1	10896081	10896180	0.263514	0.186047	0.148936	0.161871	0.114	N	Hypo	Hypo	Hypo
A1	10971252	10971351	0.0604651	0.237179	0.0347222	0.0194805	0.0296296	Hyper	N	N	N
A1	10971552	10971651	0.318043	0.401639	0.374046	0.196347	0.299827	N	N	Hypo	N
A1	11026213	11026312	0.180124	0.183594	0.214689	0.209957	0.0714286	N	N	N	Hypo
A1	11026613	11026712	0.197917	0.143731	0.231834	0.148825	0.0657084	N	N	N	Hypo
A1	11027113	11027212	0.26087	0.18314	0.275457	0.242563	0.129436	N	N	N	Hypo
A1	11027213	11027312	0.271762	0.315927	0.294416	0.278689	0.147705	N	N	N	Hypo
A1	11027513	11027612	0.318725	0.369458	0.380038	0.434109	0.166667	N	N	Hyper	Hypo
A1	11085558	11085657	0.14611	0.10274	0.0927835	0.0894495	0.00231481	N	N	N	Hypo
A1	11086958	11087057	0.165394	0.176072	0.211215	0.192394	0.310995	N	N	N	Hyper
A1	11087058	11087157	0.366025	0.393651	0.426471	0.339286	0.496984	N	N	N	Hyper
A1	11115036	11115135	0.150183	0.0793201	0.148045	0.0387597	0.0791946	N	N	Hypo	N
A1	11116998	11117097	0.0116279	0.122093	0	0.00598802	0.00328947	Hyper	N	N	N
A1	11123364	11123463	0.178439	0.126214	0.130024	0.152074	0.00877193	N	N	N	Hypo
A1	11123764	11123863	0.118329	0.160542	0.132047	0.137068	0.00412088	N	N	N	Hypo
A1	11124364	11124454	0.221519	0.264637	0.258741	0.236287	0.00457666	N	N	N	Hypo
A1	11203469	11203568	0.256842	0.388158	0.0625	0.0589431	0.166667	N	Hypo	Hypo	N
A1	11203569	11203668	0.202634	0.298165	0.0839286	0.0712025	0.136691	N	Hypo	Hypo	N
A1	11203769	11203868	0.389039	0.434343	0.269639	0.340206	0.349727	N	Hypo	N	N
A1	11255881	11255980	0.00826446	0	0.0798122	0.121118	0.0334572	N	N	Hyper	N
A1	11284613	11284712	0.240506	0.12987	0.485185	0.116883	0.0737913	N	Hyper	N	Hypo
A1	11285613	11285712	0.35533	0.289474	0.254658	0.123711	0.10566	N	N	Hypo	Hypo
A1	11285713	11285812	0.293413	0.198675	0.361169	0.352113	0.177027	N	N	N	Hypo
A1	11286513	11286612	0.121849	0.0348259	0.0731707	0.0217391	0.0366492	N	N	Hypo	N
A1	11287313	11287412	0.0684211	0.204819	0.0333333	0.025974	0.0984375	Hyper	N	N	N
A1	11287613	11287712	0.127168	0.204545	0.0581395	0.0622711	0.00998004	N	N	N	Hypo
A1	11287713	11287812	0.213362	0.143382	0.0915493	0.156627	0.0141343	N	Hypo	N	Hypo
A1	11287913	11288012	0.237574	0.257773	0.197747	0.26254	0.0566616	N	N	N	Hypo
A1	11288013	11288104	0.214575	0.252276	0.310021	0.349349	0.034662	N	N	Hyper	Hypo
A1	11288191	11288290	0.232119	0.322335	0.279126	0.272436	0.00208333	N	N	N	Hypo
A1	11288291	11288390	0.246897	0.229376	0.234888	0.282432	0	N	N	N	Hypo
A1	11288391	11288490	0.310324	0.309743	0.340517	0.339501	0.0131926	N	N	N	Hypo
A1	11288491	11288590	0.273743	0.244113	0.279287	0.310789	0.0228013	N	N	N	Hypo
A1	11288591	11288690	0.265532	0.298969	0.305304	0.334528	0.0034965	N	N	N	Hypo
A1	11288691	11288790	0.184473	0.232013	0.285714	0.302734	0.00817996	N	Hyper	Hyper	Hypo
A1	11288791	11288890	0.20725	0.237778	0.205849	0.209877	0.00162602	N	N	N	Hypo
A1	11288891	11288990	0.222661	0.263868	0.284091	0.362471	0.00647249	N	N	Hyper	Hypo
A1	11288991	11289090	0.201708	0.217172	0.228346	0.268194	0	N	N	N	Hypo
A1	11289191	11289290	0.240533	0.27566	0.281356	0.335634	0.00392157	N	N	N	Hypo
A1	11289391	11289490	0.219238	0.244819	0.248908	0.274682	0.0101833	N	N	N	Hypo
A1	11289491	11289590	0.272586	0.24885	0.278296	0.308267	0.00759734	N	N	N	Hypo
A1	11289591	11289690	0.203849	0.200807	0.251836	0.266586	0.00330579	N	N	N	Hypo
A1	11289991	11290090	0.323675	0.313803	0.367698	0.409244	0.0025	N	N	N	Hypo
A1	11290091	11290190	0.243363	0.247875	0.264834	0.334807	0	N	N	N	Hypo
A1	11290191	11290290	0.135198	0.136709	0.137174	0.159119	0.00348432	N	N	N	Hypo
A1	11290291	11290390	0.204819	0.244706	0.266862	0.254647	0	N	N	N	Hypo
A1	11290391	11290490	0.131603	0.184255	0.141113	0.176606	0	N	N	N	Hypo
A1	11290491	11290590	0.239409	0.260474	0.268446	0.310388	0.00909091	N	N	N	Hypo
A1	11290591	11290690	0.277622	0.310345	0.316583	0.322638	0.00593472	N	N	N	Hypo
A1	11290691	11290790	0.178637	0.189759	0.229371	0.210402	0	N	N	N	Hypo
A1	11290791	11290890	0.264368	0.259939	0.283247	0.274301	0.00529101	N	N	N	Hypo
A1	11291067	11291166	0.135823	0.168986	0.15204	0.148958	0.0189274	N	N	N	Hypo
A1	11291167	11291266	0.18125	0.331646	0.208101	0.24553	0.027027	Hyper	N	N	Hypo
A1	11291267	11291366	0.273764	0.395522	0.332665	0.359571	0.0141844	N	N	N	Hypo
A1	11291567	11291666	0.251641	0.215686	0.216312	0.232036	0.0666667	N	N	N	Hypo
A1	11291667	11291766	0.295582	0.310762	0.293388	0.355297	0.0119522	N	N	N	Hypo
A1	11291767	11291866	0.25216	0.305931	0.276347	0.305587	0.00765306	N	N	N	Hypo
A1	11291867	11291966	0.155009	0.226935	0.186928	0.285714	0.00268097	N	N	Hyper	Hypo
A1	11291967	11292066	0.248097	0.242678	0.292237	0.297665	0.0046729	N	N	N	Hypo
A1	11292067	11292166	0.198864	0.243523	0.169145	0.240446	0	N	N	N	Hypo
A1	11292167	11292266	0.223301	0.269521	0.252555	0.279292	0.00327869	N	N	N	Hypo
A1	11292267	11292366	0.198758	0.20155	0.240048	0.266979	0	N	N	N	Hypo
A1	11292367	11292466	0.278831	0.30761	0.273794	0.312095	0.0134529	N	N	N	Hypo
A1	11292467	11292566	0.149652	0.193811	0.10566	0.142857	0.00446429	N	N	N	Hypo
A1	11292567	11292666	0.207334	0.270833	0.244118	0.288618	0.00471698	N	N	N	Hypo
A1	11292667	11292766	0.186344	0.217523	0.241379	0.266462	0	N	N	N	Hypo
A1	11292767	11292866	0.199102	0.23913	0.218329	0.227092	0.00414938	N	N	N	Hypo
A1	11292867	11292966	0.197699	0.221362	0.208267	0.240106	0	N	N	N	Hypo
A1	11292967	11293066	0.15783	0.179739	0.149918	0.186969	0	N	N	N	Hypo
A1	11293067	11293166	0.177778	0.207965	0.187359	0.208333	0	N	N	N	Hypo
A1	11293167	11293266	0.136949	0.182781	0.181976	0.170599	0	N	N	N	Hypo
A1	11293267	11293366	0.293103	0.293233	0.29239	0.279123	0.011655	N	N	N	Hypo
A1	11293367	11293466	0.2493	0.223425	0.258782	0.242115	0.0103627	N	N	N	Hypo
A1	11293467	11293566	0.239171	0.248996	0.259036	0.286275	0.0218978	N	N	N	Hypo
A1	11293567	11293666	0.176141	0.200948	0.192674	0.240927	0.030276	N	N	N	Hypo
A1	11293967	11294066	0.22093	0.308534	0.127451	0.213768	0.110701	N	N	N	Hypo
A1	11294267	11294366	0.101648	0.127168	0.0693878	0.0209205	0.239808	N	N	N	Hyper
A1	11296661	11296760	0.406951	0.357143	0.416667	0.354455	0.128571	N	N	N	Hypo
A1	11296761	11296860	0.436916	0.343008	0.434091	0.390244	0.140187	N	N	N	Hypo
A1	11296861	11296960	0.273894	0.182796	0.206304	0.270408	0.0549133	N	N	N	Hypo
A1	11296961	11297060	0.381616	0.219178	0.247312	0.435345	0.0396825	Hypo	Hypo	N	Hypo
A1	11297161	11297260	0.143251	0.110656	0.0927835	0.0553506	0.0128617	N	N	N	Hypo
A1	11297761	11297860	0.162242	0.223464	0.0534759	0.106481	0.128641	N	Hypo	N	N
A1	11297861	11297960	0.15873	0.163934	0.00746269	0.118321	0.136986	N	Hypo	N	N
A1	11324001	11324100	0.193784	0.283871	0.0512821	0.0381679	0.11157	N	Hypo	Hypo	N
A1	11324101	11324200	0.152964	0.224359	0.010582	0.0116279	0.125392	N	Hypo	Hypo	N
A1	11324201	11324300	0.16632	0.238724	0.00816327	0.00854701	0.101045	N	Hypo	Hypo	N
A1	11324301	11324400	0.275286	0.301405	0.00395257	0.0097561	0.0873362	N	Hypo	Hypo	Hypo
A1	11324601	11324700	0.125686	0.189521	0.0206612	0.00980392	0.0633333	N	Hypo	Hypo	N
A1	11341675	11341774	0.395008	0.340832	0.0169492	0.0617761	0.457313	N	Hypo	Hypo	N
A1	11341775	11341874	0.377793	0.299876	0.0376569	0.0493827	0.334884	N	Hypo	Hypo	N
A1	11341875	11341974	0.480773	0.435551	0.025641	0.0541516	0.488038	N	Hypo	Hypo	N
A1	11341975	11342074	0.324584	0.330957	0.0229885	0.04329	0.298935	N	Hypo	Hypo	N
A1	11342075	11342174	0.292172	0.30972	0.027027	0.0242718	0.292857	N	Hypo	Hypo	N
A1	11342275	11342374	0.341017	0.331765	0.0185185	0.0780142	0.325581	N	Hypo	Hypo	N
A1	11342375	11342474	0.245558	0.226502	0.0730337	0.0354331	0.212625	N	Hypo	Hypo	N
A1	11342475	11342574	0.31407	0.352792	0.0709677	0.0357143	0.238095	N	Hypo	Hypo	N
A1	11342575	11342674	0.266809	0.281124	0.121212	0.141509	0.267532	N	Hypo	Hypo	N
A1	11342675	11342774	0.182063	0.223097	0.107692	0.0815451	0.163073	N	N	Hypo	N
A1	11355363	11355462	0.550587	0.505855	0.495251	0.538889	0.0742188	N	N	N	Hypo
A1	11380258	11380357	0.190813	0.240876	0.321918	0.350348	0.126761	N	Hyper	Hyper	N
A1	11380358	11380457	0.118257	0.239819	0.242826	0.283113	0.0576208	Hyper	Hyper	Hyper	N
A1	11380458	11380557	0.201635	0.271605	0.313924	0.250489	0.0589812	N	Hyper	N	Hypo
A1	11380558	11380657	0.233173	0.326446	0.295359	0.285256	0.0984556	N	N	N	Hypo
A1	11380658	11380757	0.19337	0.231263	0.267025	0.266881	0.0882353	N	N	N	Hypo
A1	11380758	11380857	0.179487	0.314342	0.29794	0.324958	0.0507246	Hyper	Hyper	Hyper	Hypo
A1	11381058	11381157	0.254486	0.26979	0.288969	0.306931	0.10219	N	N	N	Hypo
A1	11381158	11381257	0.198642	0.311042	0.237209	0.249715	0.15748	Hyper	N	N	N
A1	11381358	11381457	0.177778	0.264069	0.234528	0.228487	0.0622837	N	N	N	Hypo
A1	11381458	11381557	0.175601	0.176587	0.21748	0.225933	0.0668151	N	N	N	Hypo
A1	11381558	11381657	0.221545	0.22619	0.231214	0.246241	0.0982906	N	N	N	Hypo
A1	11381658	11381757	0.341014	0.4	0.404255	0.351706	0.190476	N	N	N	Hypo
A1	11381758	11381857	0.275061	0.267016	0.311164	0.267021	0.142659	N	N	N	Hypo
A1	11381858	11381957	0.234907	0.33045	0.335789	0.304791	0.171154	N	Hyper	N	N
A1	11382058	11382157	0.22561	0.275244	0.330078	0.326203	0.164688	N	Hyper	Hyper	N
A1	11382158	11382257	0.127717	0.176471	0.272727	0.213787	0.092766	N	Hyper	N	N
A1	11382958	11383057	0.12069	0.267016	0.219457	0.223577	0.0932476	Hyper	N	Hyper	N
A1	11383258	11383357	0.152439	0.240449	0.240713	0.253478	0.0821355	N	N	Hyper	N
A1	11383558	11383657	0.165953	0.242219	0.246575	0.277641	0.0783133	N	N	Hyper	N
A1	11383658	11383757	0.16821	0.207048	0.266667	0.290066	0.125945	N	N	Hyper	N
A1	11383758	11383857	0.196464	0.218543	0.213816	0.31391	0.0718954	N	N	Hyper	Hypo
A1	11383858	11383957	0.185629	0.277439	0.346154	0.290801	0.10221	N	Hyper	Hyper	N
A1	11383958	11384057	0.231105	0.273196	0.2897	0.356841	0.111876	N	N	Hyper	Hypo
A1	11384058	11384157	0.281573	0.332312	0.417695	0.375207	0.228571	N	Hyper	N	N
A1	11384458	11384557	0.266325	0.334541	0.340307	0.357055	0.138346	N	N	N	Hypo
A1	11384558	11384657	0.207874	0.283843	0.320215	0.373754	0.150084	N	Hyper	Hyper	N
A1	11385058	11385157	0.251613	0.316479	0.356618	0.375182	0.138686	N	Hyper	Hyper	Hypo
A1	11385158	11385257	0.169231	0.240331	0.279703	0.322645	0.0597701	N	Hyper	Hyper	Hypo
A1	11385358	11385457	0.262607	0.293706	0.324048	0.322368	0.150617	N	N	N	Hypo
A1	11385658	11385757	0.320814	0.347603	0.398319	0.427236	0.241776	N	N	Hyper	N
A1	11385758	11385857	0.252968	0.294824	0.283547	0.348235	0.138889	N	N	N	Hypo
A1	11386158	11386257	0.20132	0.296296	0.244186	0.277846	0.0907534	N	N	N	Hypo
A1	11387058	11387157	0.0163934	0.156863	0.0740741	0.164384	0.106522	Hyper	N	Hyper	N
A1	11429784	11429883	0.104539	0.0819672	0.0482759	0.0634921	0.0028169	N	N	N	Hypo
A1	11429884	11429983	0.173458	0.189189	0.0677083	0.197183	0.0153846	N	Hypo	N	Hypo
A1	11429984	11430083	0.180442	0.137184	0.0495868	0.109091	0.042065	N	Hypo	N	Hypo
A1	11431484	11431583	0.269175	0.307229	0.368627	0.371968	0.385167	N	N	Hyper	Hyper
A1	11431584	11431683	0.341146	0.208791	0.518382	0.377778	0.462779	N	Hyper	N	Hyper
A1	11434048	11434147	0.136923	0.241379	0.197411	0.153425	0.0895238	Hyper	N	N	N
A1	11434648	11434747	0.0808625	0.193452	0.120915	0.084058	0.0864198	Hyper	N	N	N
A1	11435048	11435147	0.111111	0.0952381	0	0.0530612	0.0124224	N	Hypo	N	N
A1	11436948	11437047	0.147887	0.288136	0.111628	0.055	0.139583	Hyper	N	N	N
A1	11437048	11437147	0.072973	0.311475	0.0824742	0.0847458	0.0896226	Hyper	N	N	N
A1	11438748	11438847	0.068	0.262857	0.0306122	0.0986842	0.0856164	Hyper	N	N	N
A1	11454346	11454445	0.235872	0.0377358	0	0	0	Hypo	Hypo	Hypo	Hypo
A1	11454446	11454545	0.131462	0.0420168	0.00664452	0	0	N	Hypo	Hypo	Hypo
A1	11454746	11454845	0.135338	0.0395683	0.0037037	0.0294118	0	N	Hypo	Hypo	Hypo
A1	11454846	11454945	0.192686	0.0935673	0.00729927	0.0078125	0.00314465	N	Hypo	Hypo	Hypo
A1	11455046	11455145	0.173957	0.0913621	0	0.00492611	0.0139373	N	Hypo	Hypo	Hypo
A1	11455146	11455245	0.18705	0.111111	0.00456621	0	0.00473934	N	Hypo	Hypo	Hypo
A1	11455346	11455445	0.142544	0.122449	0.00819672	0.0353982	0.00809717	N	Hypo	Hypo	Hypo
A1	11455446	11455545	0.119565	0.0611354	0.00873362	0.0134529	0.00691244	N	Hypo	Hypo	Hypo
A1	11455846	11455945	0.150741	0.0654843	0.0497427	0.0123711	0.0125899	N	Hypo	Hypo	Hypo
A1	11457258	11457357	0.574124	0.678082	0.630453	0.549539	0.578439	Hyper	N	N	N
A1	11457358	11457457	0.336415	0.371855	0.344511	0.113971	0.0661157	N	N	Hypo	Hypo
A1	11457458	11457557	0.317838	0.384774	0.32618	0.125	0.00442478	N	N	Hypo	Hypo
A1	11457558	11457657	0.297546	0.347305	0.284628	0.037037	0.00363636	N	N	Hypo	Hypo
A1	11457658	11457757	0.288029	0.396411	0.319456	0.0340136	0.0124224	Hyper	N	Hypo	Hypo
A1	11457758	11457857	0.362108	0.463087	0.416213	0.0191083	0	Hyper	N	Hypo	Hypo
A1	11457858	11457957	0.396583	0.469388	0.355224	0.0346821	0	N	N	Hypo	Hypo
A1	11458458	11458557	0.27997	0.305709	0.285344	0.00888889	0.0112045	N	N	Hypo	Hypo
A1	11458558	11458657	0.368873	0.425287	0.344937	0	0.00701754	N	N	Hypo	Hypo
A1	11459058	11459157	0.279493	0.28863	0.232766	0.00381679	0.00549451	N	N	Hypo	Hypo
A1	11459258	11459357	0.168729	0.223278	0.182379	0	0.0245098	N	N	Hypo	Hypo
A1	11459458	11459557	0.292727	0.301471	0.239209	0.1875	0.0153846	N	N	Hypo	Hypo
A1	11462663	11462762	0.281167	0.438662	0.224719	0.243697	0.263793	Hyper	N	N	N
A1	11462863	11462962	0.369748	0.362613	0.187291	0.309249	0.420253	N	Hypo	N	N
A1	11463063	11463162	0.315271	0.429688	0.201923	0.183453	0.262943	Hyper	Hypo	Hypo	N
A1	11463163	11463262	0.303887	0.3125	0.247012	0.194175	0.156695	N	N	N	Hypo
A1	11467628	11467727	0.119	0.109756	0.0980392	0.0618893	0.68835	N	N	N	Hyper
A1	11467728	11467827	0.256175	0.228374	0.154589	0.165803	0.601702	N	Hypo	N	Hyper
A1	11467828	11467927	0.191759	0.275556	0.155378	0.125874	0.403591	N	N	N	Hyper
A1	11468028	11468127	0.144241	0.271739	0.123596	0.114943	0.279422	Hyper	N	N	Hyper
A1	11468128	11468227	0.277198	0.331484	0.20438	0.209486	0.435024	N	N	N	Hyper
A1	11468228	11468327	0.197356	0.183755	0.139175	0.127098	0.30679	N	N	N	Hyper
A1	11468328	11468427	0.224673	0.319419	0.206468	0.188356	0.396476	N	N	N	Hyper
A1	11468528	11468627	0.235772	0.217033	0.189236	0.191099	0.49109	N	N	N	Hyper
A1	11468628	11468727	0.434646	0.47354	0.372662	0.33054	0.59144	N	N	Hypo	Hyper
A1	11468728	11468827	0.507803	0.579275	0.57924	0.50514	0.74745	N	N	N	Hyper
A1	11468828	11468867	0.407777	0.376744	0.387868	0.431655	0.778908	N	N	N	Hyper
A1	11468868	11468967	0.11535	0.155738	0.0868056	0.0839161	0.00995025	N	N	N	Hypo
A1	11468968	11469067	0.186441	0.208226	0.118687	0.134058	0.0102669	N	N	N	Hypo
A1	11469068	11469167	0.125348	0.0691244	0.0498221	0.0528846	0.00183486	N	N	N	Hypo
A1	11469368	11469467	0.110656	0.234043	0.0898876	0.108216	0.265043	Hyper	N	N	Hyper
A1	11469468	11469567	0.206452	0.29683	0.147287	0.206557	0.421829	N	N	N	Hyper
A1	11469968	11470067	0.0621762	0.180392	0.0168539	0.0364964	0.130435	Hyper	N	N	N
A1	11470168	11470267	0.0877193	0.109966	0.111111	0.0522876	0.205418	N	N	N	Hyper
A1	11470668	11470767	0.177778	0.203704	0.0762195	0.118227	0.125514	N	Hypo	N	N
A1	11472768	11472867	0.0343249	0.14557	0.0639535	0.0769231	0.00890208	Hyper	N	N	N
A1	11472868	11472967	0.136364	0.208791	0.0320513	0.0728745	0.0354331	N	Hypo	N	Hypo
A1	11473168	11473267	0.139415	0.270396	0.155378	0.218182	0.0472175	Hyper	N	N	N
A1	11474268	11474367	0.0903427	0.205882	0.109375	0.161654	0.0504451	Hyper	N	N	N
A1	11474368	11474467	0.0648148	0.202797	0.0746269	0.121951	0.048	Hyper	N	N	N
A1	11475068	11475167	0.17506	0.20297	0.259843	0.316742	0.12043	N	N	Hyper	N
A1	11475168	11475267	0.376874	0.417355	0.43125	0.542373	0.180645	N	N	Hyper	Hypo
A1	11475268	11475367	0.47226	0.444068	0.426644	0.389831	0.357713	N	N	N	Hypo
A1	11475368	11475467	0.467087	0.392171	0.293333	0.271758	0.398287	N	Hypo	Hypo	N
A1	11477675	11477774	0.0405405	0.182119	0.0271739	0.0387097	0.00746269	Hyper	N	N	N
A1	11477775	11477874	0.0567376	0.165644	0.0401786	0.0387931	0.00524934	Hyper	N	N	N
A1	11482345	11482444	0.144118	0.101215	0.0477528	0.00740741	0.0634249	N	N	Hypo	N
A1	11483845	11483944	0.174419	0.129555	0.10596	0.0717489	0.129371	N	N	Hypo	N
A1	11484445	11484541	0	0.0213904	0.00877193	0.0136986	0.140411	N	N	N	Hyper
A1	11498715	11498814	0.69874	0.641667	0.785827	0.698187	0.401639	N	N	N	Hypo
A1	11512115	11512214	0.191781	0.193133	0.330337	0.297362	0.206061	N	Hyper	Hyper	N
A1	11512315	11512414	0.287037	0.233766	0.340741	0.319936	0.177489	N	N	N	Hypo
A1	11512515	11512614	0.235012	0.166189	0.286408	0.367036	0.134078	N	N	Hyper	Hypo
A1	11512615	11512714	0.161798	0.0861345	0.160256	0.182971	0.0551181	N	N	N	Hypo
A1	11532643	11532742	0.160772	0.143885	0.00775194	0.026087	0.126074	N	Hypo	Hypo	N
A1	11554679	11554778	0.372642	0.473322	0.209906	0.380074	0.578125	Hyper	Hypo	N	Hyper
A1	11554779	11554878	0.246433	0.237136	0.222698	0.263352	0.346708	N	N	N	Hyper
A1	11554879	11554978	0.15367	0.325175	0.265625	0.265092	0.285464	Hyper	Hyper	Hyper	Hyper
A1	11555479	11555578	0.2625	0.302279	0.183824	0.144499	0.175637	N	N	Hypo	N
A1	11556079	11556178	0.164	0.242218	0.15739	0.18038	0.05026	N	N	N	Hypo
A1	11556179	11556278	0.298558	0.359959	0.21875	0.162222	0.137615	N	N	Hypo	Hypo
A1	11556279	11556378	0.29232	0.307041	0.240135	0.2263	0.111111	N	N	N	Hypo
A1	11556379	11556478	0.299509	0.383817	0.219067	0.283117	0.165842	N	N	N	Hypo
A1	11556579	11556678	0.161017	0.216867	0.205882	0.182519	0.0578947	N	N	N	Hypo
A1	11556679	11556778	0.195678	0.224274	0.203947	0.194286	0.0894454	N	N	N	Hypo
A1	11561019	11561118	0.162257	0.232759	0.162562	0.270968	0.33617	N	N	Hyper	Hyper
A1	11561119	11561218	0.304696	0.378109	0.201389	0.311787	0.387722	N	Hypo	N	N
A1	11561219	11561318	0.240642	0.266409	0.190476	0.246606	0.403053	N	N	N	Hyper
A1	11561319	11561418	0.419301	0.358974	0.343152	0.397122	0.569193	N	N	N	Hyper
A1	11561419	11561518	0.545721	0.568519	0.483019	0.528708	0.675569	N	N	N	Hyper
A1	11563419	11563518	0.127586	0.0430108	0.0550459	0	0	N	N	Hypo	Hypo
A1	11564819	11564918	0.13229	0.11828	0.0971074	0.0983302	0.00287356	N	N	N	Hypo
A1	11564919	11565018	0.166384	0.109453	0.117257	0.0970874	0.0125945	N	N	N	Hypo
A1	11565246	11565345	0.169381	0.111554	0.116838	0.153226	0.0175439	N	N	N	Hypo
A1	11565346	11565445	0.165663	0.175758	0.128959	0.164729	0.00821355	N	N	N	Hypo
A1	11565746	11565845	0.130952	0.125452	0.101404	0.148103	0.0034965	N	N	N	Hypo
A1	11566346	11566445	0.305723	0.286219	0.269521	0.225064	0.525172	N	N	N	Hyper
A1	11566946	11567045	0.140115	0.174847	0.0974576	0.178571	0.0210526	N	N	N	Hypo
A1	11567546	11567645	0.173611	0.151242	0.134663	0.224932	0.0542299	N	N	N	Hypo
A1	11568846	11568945	0.218371	0.178392	0.21499	0.219149	0.0912863	N	N	N	Hypo
A1	11574410	11574509	0.26223	0.276642	0.317661	0.367806	0.158794	N	N	Hyper	Hypo
A1	11576310	11576409	0.322489	0.307143	0.291601	0.336436	0.208517	N	N	N	Hypo
A1	11576410	11576509	0.278543	0.33241	0.281938	0.336806	0.146199	N	N	N	Hypo
A1	11579306	11579405	0.29199	0.283582	0.223022	0.273839	0.190826	N	N	N	Hypo
A1	11579406	11579505	0.226171	0.271074	0.23622	0.263866	0.0835735	N	N	N	Hypo
A1	11579806	11579905	0.211073	0.20598	0.165854	0.229586	0.110937	N	N	N	Hypo
A1	11579906	11580005	0.363478	0.346895	0.290446	0.337102	0.230098	N	N	N	Hypo
A1	11580106	11580205	0.255682	0.210526	0.216867	0.32626	0.134146	N	N	N	Hypo
A1	11580606	11580705	0.303944	0.325479	0.266019	0.32623	0.163855	N	N	N	Hypo
A1	11581106	11581173	0.162921	0.123077	0.134078	0.183908	0.0616438	N	N	N	Hypo
A1	11588550	11588649	0.198758	0.223938	0.224189	0.268293	0.0786241	N	N	N	Hypo
A1	11588750	11588849	0.341518	0.284333	0.319149	0.373264	0.141252	N	N	N	Hypo
A1	11588950	11589049	0.316854	0.258845	0.303448	0.290698	0.158837	N	N	N	Hypo
A1	11589050	11589149	0.343636	0.336292	0.363314	0.370159	0.206621	N	N	N	Hypo
A1	11589250	11589349	0.237154	0.309443	0.292405	0.360179	0.205357	N	N	Hyper	N
A1	11590150	11590249	0.243844	0.220575	0.188267	0.211876	0.114754	N	N	N	Hypo
A1	11594018	11594117	0.340256	0.382251	0.361041	0.360851	0.223707	N	N	N	Hypo
A1	11595518	11595617	0.237805	0.305195	0.239544	0.155807	0.372294	N	N	N	Hyper
A1	11595918	11596017	0.164032	0.239075	0.276042	0.249357	0.205714	N	Hyper	N	N
A1	11597318	11597417	0.291018	0.409357	0.328125	0.32342	0.245548	Hyper	N	N	N
A1	11597418	11597517	0.296346	0.345455	0.298544	0.335249	0.194485	N	N	N	Hypo
A1	11597618	11597717	0.408308	0.40445	0.391425	0.380466	0.267081	N	N	N	Hypo
A1	11597818	11597917	0.196221	0.207424	0.177835	0.249467	0.0960145	N	N	N	Hypo
A1	11597918	11598017	0.200359	0.230435	0.204738	0.216638	0.0934307	N	N	N	Hypo
A1	11598018	11598117	0.241997	0.235241	0.227554	0.258065	0.109244	N	N	N	Hypo
A1	11598318	11598417	0.258065	0.234375	0.208398	0.279901	0.125402	N	N	N	Hypo
A1	11598518	11598617	0.258663	0.326767	0.313498	0.416667	0.177677	N	N	Hyper	N
A1	11602127	11602226	0.274492	0.39225	0.201754	0.293634	0.251429	Hyper	N	N	N
A1	11602527	11602626	0.21504	0.281664	0.283368	0.317901	0.162328	N	N	Hyper	N
A1	11604727	11604826	0.152704	0.238822	0.190244	0.268551	0.200561	N	N	Hyper	N
A1	11605427	11605526	0.231373	0.333716	0.215531	0.221488	0.123862	Hyper	N	N	Hypo
A1	11605827	11605926	0.231557	0.376225	0.35014	0.355045	0.490347	Hyper	Hyper	Hyper	Hyper
A1	11605927	11606026	0.192571	0.282353	0.301129	0.250284	0.340824	N	Hyper	N	Hyper
A1	11606027	11606126	0.233716	0.259861	0.190184	0.129296	0.270705	N	N	Hypo	N
A1	11606527	11606626	0.233892	0.202995	0.0878049	0.057072	0.186667	N	Hypo	Hypo	N
A1	11606627	11606726	0.223485	0.171184	0.146667	0.0998081	0.227551	N	N	Hypo	N
A1	11606727	11606826	0.344948	0.328475	0.387648	0.377444	0.511424	N	N	N	Hyper
A1	11606827	11606926	0.33593	0.390773	0.369159	0.342593	0.588063	N	N	N	Hyper
A1	11609729	11609828	0.163462	0.0379404	0.0164835	0.016835	0.00880282	Hypo	Hypo	Hypo	Hypo
A1	11610429	11610528	0.015544	0.121951	0.00985222	0.0112994	0.00294985	Hyper	N	N	N
A1	11610629	11610728	0.167598	0.224638	0.0822511	0.0817308	0.0513514	N	N	N	Hypo
A1	11610729	11610828	0.0615385	0.251142	0.00543478	0.0135135	0.00299401	Hyper	N	N	N
A1	11611529	11611628	0.387569	0.469421	0.278499	0.101083	0.444954	N	Hypo	Hypo	N
A1	11613429	11613528	0.119093	0.155844	0.129944	0	0.213483	N	N	Hypo	N
A1	11618593	11618692	0.391089	0.435484	0.0828025	0.0571429	0.235832	N	Hypo	Hypo	Hypo
A1	11620093	11620192	0.125	0.238994	0.120743	0.1	0.122449	Hyper	N	N	N
A1	11620193	11620292	0.255515	0.249104	0.21219	0.154856	0.199405	N	N	Hypo	N
A1	11620393	11620492	0.496528	0.517241	0.581117	0.596346	0.629471	N	N	N	Hyper
A1	11620493	11620592	0.503179	0.502833	0.660131	0.548287	0.647696	N	Hyper	N	Hyper
A1	11621793	11621892	0.888889	0.836601	0.920581	0.898671	0.672874	N	N	N	Hypo
A1	11642510	11642609	0.268722	0.219895	0.243304	0.0927419	0.207547	N	N	Hypo	N
A1	11642910	11643009	0.156309	0.0727763	0.0338346	0.0173913	0.143376	N	Hypo	Hypo	N
A1	11671971	11672070	0.471042	0.168033	0.0632184	0.0985075	0.183333	Hypo	Hypo	Hypo	Hypo
A1	11672071	11672170	0.121343	0.0509383	0.0322581	0.0362319	0.0191257	N	N	N	Hypo
A1	11672771	11672870	0.559701	0.514286	0.167286	0.143617	0.715116	N	Hypo	Hypo	Hyper
A1	11673071	11673170	0.208633	0.277778	0.0671642	0.0642857	0.30444	N	Hypo	Hypo	N
A1	11673971	11674070	0.277154	0.384615	0.1725	0.15304	0.211783	N	Hypo	Hypo	N
A1	11674071	11674170	0.203852	0.334951	0.152305	0.194847	0.11746	Hyper	N	N	N
A1	11676671	11676770	0.329183	0.189435	0.156342	0.0303797	0.171291	Hypo	Hypo	Hypo	Hypo
A1	11676771	11676870	0.274395	0.25	0.0575	0.027933	0.486318	N	Hypo	Hypo	Hyper
A1	11693827	11693926	0.529202	0.746398	0.538238	0.308712	0.605315	Hyper	N	Hypo	N
A1	11693927	11694026	0.374381	0.466578	0.364658	0.247826	0.313305	N	N	Hypo	N
A1	11694127	11694226	0.423535	0.430348	0.415695	0.276271	0.283659	N	N	Hypo	Hypo
A1	11694627	11694726	0.416476	0.567251	0.403979	0.358824	0.321705	Hyper	N	N	N
A1	11694727	11694826	0.346225	0.435435	0.420978	0.315337	0.493304	N	N	N	Hyper
A1	11694827	11694926	0.463483	0.45283	0.405941	0.283688	0.353937	N	N	Hypo	Hypo
A1	11694927	11695026	0.631393	0.570588	0.605938	0.474398	0.732367	N	N	Hypo	Hyper
A1	11695627	11695726	0.307012	0.307514	0.254276	0.222798	0.495157	N	N	N	Hyper
A1	11695827	11695926	0.285835	0.275842	0.238773	0.150943	0.296733	N	N	Hypo	N
A1	11696527	11696626	0.488	0.5	0.262082	0.133562	0.37449	N	Hypo	Hypo	Hypo
A1	11699669	11699768	0	0.209091	0	0.00645161	0.00361011	Hyper	N	N	N
A1	11732115	11732214	0.490952	0.486486	0.425714	0.509395	0.641723	N	N	N	Hyper
A1	11732215	11732314	0.520492	0.524173	0.515298	0.458201	0.696265	N	N	N	Hyper
A1	11732315	11732414	0.50829	0.496178	0.466131	0.457878	0.639949	N	N	N	Hyper
A1	11732415	11732514	0.509615	0.552952	0.486523	0.398488	0.645688	N	N	Hypo	Hyper
A1	11732515	11732614	0.25	0.219027	0.201521	0.175385	0.455621	N	N	N	Hyper
A1	11760708	11760807	0.389558	0.296296	0.316195	0.354244	0.272021	N	N	N	Hypo
A1	11760808	11760907	0.518064	0.471132	0.457557	0.439834	0.351551	N	N	N	Hypo
A1	11761008	11761107	0.340544	0.374858	0.278626	0.292419	0.171111	N	N	N	Hypo
A1	11761508	11761607	0.227589	0.229215	0.150313	0.118236	0.256188	N	N	Hypo	N
A1	11761708	11761807	0.47291	0.486486	0.489209	0.270169	0.545964	N	N	Hypo	N
A1	11762008	11762107	0.132492	0.129252	0.0517241	0.0774648	0.317241	N	N	N	Hyper
A1	11763308	11763407	0.26585	0.254731	0.144654	0.19398	0.270531	N	Hypo	N	N
A1	11779864	11779963	0.0194553	0.126183	0.00452489	0.0549451	0.010929	Hyper	N	N	N
A1	11786183	11786282	0.307136	0.326044	0.314534	0.0183824	0.525351	N	N	Hypo	Hyper
A1	11786483	11786582	0.204943	0.21544	0.23622	0.0802139	0.28057	N	N	Hypo	N
A1	11786583	11786682	0.334722	0.260181	0.296928	0.192171	0.32859	N	N	Hypo	N
A1	11802825	11802924	0.176119	0.0792079	0.115646	0.129496	0.353992	N	N	N	Hyper
A1	11858999	11859098	0.543124	0.671154	0.525219	0.484227	0.229268	Hyper	N	N	Hypo
A1	11859099	11859198	0.328859	0.508108	0.352144	0.183486	0.0651629	Hyper	N	Hypo	Hypo
A1	11867451	11867550	0.10199	0.156398	0.16895	0.104895	0.2375	N	N	N	Hyper
A1	11868151	11868250	0.273084	0.395939	0.190955	0.11399	0.218659	Hyper	N	Hypo	N
A1	11868970	11869069	0.148036	0.219949	0.0375	0.0298507	0.0448549	N	Hypo	Hypo	Hypo
A1	11869070	11869169	0.205343	0.219144	0.0271186	0.0405063	0.00218818	N	Hypo	Hypo	Hypo
A1	11869170	11869269	0.210959	0.261209	0.023569	0.0121655	0.00197628	N	Hypo	Hypo	Hypo
A1	11890001	11890100	0.0101351	0	0.182927	0	0.0331633	N	Hyper	N	N
A1	11896679	11896778	0.307332	0.293173	0.256757	0.178862	0.437751	N	N	Hypo	Hyper
A1	11896779	11896878	0.352518	0.422254	0.189815	0.155172	0.33233	N	Hypo	Hypo	N
A1	11896879	11896978	0.250423	0.357843	0.12	0.136054	0.302643	Hyper	Hypo	Hypo	N
A1	11896979	11897078	0.339901	0.328125	0.0969163	0.174497	0.456578	N	Hypo	Hypo	Hyper
A1	11897079	11897178	0.194401	0.234177	0.097561	0.132231	0.449187	N	N	N	Hyper
A1	11897279	11897378	0.278867	0.344262	0.189189	0.172414	0.401015	N	N	N	Hyper
A1	11900379	11900478	0.156698	0.186066	0.163336	0.193957	0.280374	N	N	N	Hyper
A1	11901879	11901978	0.275574	0.240876	0.223986	0.224074	0.403141	N	N	N	Hyper
A1	11901979	11902078	0.259036	0.252941	0.239437	0.248466	0.440066	N	N	N	Hyper
A1	11902752	11902851	0.476652	0.588367	0.324731	0.307255	0.286369	Hyper	Hypo	Hypo	Hypo
A1	11902852	11902951	0.471478	0.568616	0.383754	0.439728	0.280177	N	N	N	Hypo
A1	11902952	11903051	0.370354	0.388405	0.303342	0.301775	0.180921	N	N	N	Hypo
A1	11903152	11903251	0.29286	0.316332	0.200708	0.22691	0.146552	N	N	N	Hypo
A1	11903252	11903351	0.23776	0.253112	0.223278	0.255507	0.121531	N	N	N	Hypo
A1	11903552	11903651	0.385638	0.407005	0.38354	0.377152	0.228106	N	N	N	Hypo
A1	11904552	11904651	0.286036	0.283871	0.313725	0.402228	0.170576	N	N	Hyper	Hypo
A1	11906252	11906351	0.276224	0.260274	0.292962	0.307471	0.169291	N	N	N	Hypo
A1	11907652	11907751	0.247573	0.308219	0.294363	0.351396	0.146758	N	N	Hyper	Hypo
A1	11907852	11907951	0.138289	0.215247	0.238372	0.248366	0.114953	N	Hyper	Hyper	N
A1	11907952	11908051	0.230088	0.384314	0.295031	0.229932	0.162518	Hyper	N	N	N
A1	11908052	11908151	0.0895141	0.18595	0.206173	0.221698	0.106667	N	Hyper	Hyper	N
A1	11908352	11908451	0.22684	0.187786	0.296137	0.344633	0.185996	N	N	Hyper	N
A1	11908652	11908751	0.262195	0.264151	0.238667	0.272977	0.125984	N	N	N	Hypo
A1	11908752	11908851	0.24812	0.204461	0.229339	0.336264	0.147465	N	N	N	Hypo
A1	11908952	11909051	0.26166	0.251938	0.263364	0.311947	0.150125	N	N	N	Hypo
A1	11909152	11909251	0.237964	0.307125	0.330049	0.42069	0.204724	N	N	Hyper	N
A1	11909252	11909351	0.200873	0.342205	0.327586	0.3475	0.190476	Hyper	Hyper	Hyper	N
A1	11909752	11909851	0.162162	0.233473	0.27221	0.246299	0.155577	N	Hyper	N	N
A1	11910552	11910651	0.236383	0.30602	0.348039	0.275362	0.235789	N	Hyper	N	N
A1	11910652	11910751	0.309859	0.313589	0.333333	0.38512	0.173228	N	N	N	Hypo
A1	11913452	11913551	0.149444	0.181319	0.221429	0.250696	0.109195	N	N	Hyper	N
A1	11913552	11913651	0.17601	0.302817	0.245098	0.255914	0.153631	Hyper	N	N	N
A1	11914052	11914151	0.5	0.544106	0.506158	0.54433	0.342551	N	N	N	Hypo
A1	11914152	11914251	0.323579	0.424088	0.437276	0.424765	0.233941	Hyper	Hyper	Hyper	N
A1	11919213	11919312	0.582418	0.265625	0.503106	0.469388	0.161491	Hypo	N	N	Hypo
A1	11940515	11940614	0.121495	0.0580645	0.00943396	0.0509554	0.0136986	N	Hypo	N	Hypo
A1	11941115	11941214	0.141593	0.0159236	0.0180505	0.0170455	0.00371747	Hypo	Hypo	Hypo	Hypo
A1	11941315	11941414	0.306843	0.0516129	0.0185185	0.0408163	0	Hypo	Hypo	Hypo	Hypo
A1	11941415	11941514	0.161871	0.0045045	0.00529101	0.0198675	0	Hypo	Hypo	Hypo	Hypo
A1	11941515	11941614	0.124031	0.0103627	0	0.0166667	0.00287356	Hypo	Hypo	Hypo	Hypo
A1	11956548	11956647	0.475806	0.383562	0.634921	0.570439	0.541667	N	Hyper	N	N
A1	11956648	11956747	0.311628	0.294118	0.525755	0.358146	0.423423	N	Hyper	N	Hyper
A1	11959948	11960047	0.142857	0.137255	0.0296296	0.038674	0.0794702	N	Hypo	Hypo	N
A1	11960548	11960647	0.308989	0.144262	0.0434783	0	0.0958904	Hypo	Hypo	Hypo	Hypo
A1	11960648	11960747	0.295848	0.269514	0.154255	0.102426	0.233553	N	Hypo	Hypo	N
A1	11960748	11960847	0.350818	0.563526	0.418713	0.485273	0.57153	Hyper	N	Hyper	Hyper
A1	11966548	11966647	0.124069	0.0585106	0	0	0	N	Hypo	Hypo	Hypo
A1	12010025	12010124	0.258403	0.21374	0.222222	0.247357	0.0545455	N	N	N	Hypo
A1	12010125	12010224	0.233613	0.165254	0.168719	0.200504	0.0925926	N	N	N	Hypo
A1	12010425	12010524	0.27094	0.186441	0.190291	0.201077	0.0633214	N	N	N	Hypo
A1	12010525	12010624	0.298067	0.151899	0.183267	0.341509	0.0429104	Hypo	Hypo	N	Hypo
A1	12010625	12010724	0.357992	0.208531	0.257576	0.348946	0.0875	Hypo	Hypo	N	Hypo
A1	12010725	12010824	0.192179	0.14554	0.115591	0.157212	0.024911	N	N	N	Hypo
A1	12012925	12013024	0.234578	0.217626	0.242236	0.258602	0.0977778	N	N	N	Hypo
A1	12013025	12013124	0.223491	0.204724	0.201278	0.227171	0.0883281	N	N	N	Hypo
A1	12013125	12013224	0.364716	0.323913	0.312413	0.288018	0.140097	N	N	N	Hypo
A1	12013925	12014024	0.306831	0.28481	0.213622	0.230937	0.0994764	N	N	N	Hypo
A1	12014025	12014124	0.164835	0.0798122	0.100719	0.137767	0.0490196	N	N	N	Hypo
A1	12014125	12014224	0.34478	0.351598	0.338422	0.341026	0.173228	N	N	N	Hypo
A1	12020374	12020473	0.300469	0.316384	0.148936	0.248337	0.126844	N	Hypo	N	Hypo
A1	12020474	12020573	0.255556	0.405622	0.223433	0.209932	0.104854	Hyper	N	N	Hypo
A1	12020574	12020673	0.195833	0.303867	0.135231	0.209386	0.0793103	N	N	N	Hypo
A1	12020674	12020773	0.166667	0.294479	0.10929	0.128668	0.0582329	Hyper	N	N	Hypo
A1	12020774	12020873	0.13369	0.273196	0.05	0.108333	0.0341463	Hyper	N	N	N
A1	12020874	12020973	0.149333	0.184502	0.0653266	0.10338	0.0279898	N	N	N	Hypo
A1	12050501	12050600	0.133562	0.154545	0.0598802	0.0105263	0.16875	N	N	Hypo	N
A1	12050601	12050700	0.133758	0.190698	0.0935252	0.0075188	0.195767	N	N	Hypo	N
A1	12050701	12050800	0.162338	0.207469	0.161499	0.0276817	0.237892	N	N	Hypo	N
A1	12050901	12051000	0.172291	0.253602	0.231489	0.0143266	0.311594	N	N	Hypo	Hyper
A1	12051001	12051100	0.196703	0.205593	0.137556	0.0234375	0.246811	N	N	Hypo	N
A1	12051101	12051200	0.237805	0.217054	0.104628	0.0224359	0.201241	N	Hypo	Hypo	N
A1	12051201	12051300	0.291096	0.234211	0.103093	0.0474777	0.27181	N	Hypo	Hypo	N
A1	12051301	12051400	0.289929	0.258349	0.211432	0.107206	0.374454	N	N	Hypo	N
A1	12051401	12051500	0.293634	0.47491	0.259425	0.202783	0.507756	Hyper	N	N	Hyper
A1	12051501	12051600	0.403465	0.723703	0.500669	0.416667	0.659309	Hyper	N	N	Hyper
A1	12083934	12084033	0.130742	0.026087	0.015873	0.00442478	0.240076	Hypo	Hypo	Hypo	Hyper
A1	12119755	12119854	0.227872	0.351562	0.17963	0.209163	0.121262	N	N	N	Hypo
A1	12124872	12124971	0.256112	0.325301	0.327505	0.42723	0.242401	N	N	Hyper	N
A1	12124972	12125071	0.339644	0.378378	0.347697	0.345855	0.23271	N	N	N	Hypo
A1	12125172	12125271	0.211752	0.267386	0.254626	0.312152	0.19052	N	N	Hyper	N
A1	12125372	12125471	0.278523	0.284746	0.297497	0.392947	0.262266	N	N	Hyper	N
A1	12126709	12126808	0.195122	0.153132	0.335177	0.315009	0.243902	N	Hyper	Hyper	N
A1	12127109	12127208	0.356209	0.342342	0.369718	0.363344	0.228902	N	N	N	Hypo
A1	12127209	12127308	0.228117	0.274074	0.339109	0.376068	0.270627	N	Hyper	Hyper	N
A1	12128149	12128248	0.472885	0.642202	0.629487	0.609323	0.621843	Hyper	Hyper	Hyper	Hyper
A1	12128249	12128348	0.489933	0.512605	0.529323	0.483356	0.634508	N	N	N	Hyper
A1	12145855	12145954	0.47512	0.592105	0.400285	0.35879	0.561502	N	N	Hypo	N
A1	12146255	12146354	0.276062	0.0997067	0.119565	0.200495	0.288991	Hypo	Hypo	N	N
A1	12146355	12146454	0.416138	0.241877	0.274311	0.322533	0.517218	Hypo	Hypo	N	Hyper
A1	12146955	12147054	0.382775	0.440678	0.403315	0.441667	0.566	N	N	N	Hyper
A1	12153655	12153754	0.578704	0.561762	0.542351	0.437568	0.590047	N	N	Hypo	N
A1	12154155	12154254	0.394146	0.369099	0.286982	0.271186	0.441077	N	Hypo	Hypo	N
A1	12154255	12154354	0.468205	0.499184	0.375144	0.376828	0.639938	N	N	N	Hyper
A1	12154355	12154454	0.473698	0.47561	0.259259	0.321143	0.496322	N	Hypo	Hypo	N
A1	12154455	12154554	0.424822	0.386306	0.322188	0.258803	0.567657	N	Hypo	Hypo	Hyper
A1	12154555	12154654	0.451337	0.46009	0.303748	0.34715	0.462506	N	Hypo	Hypo	N
A1	12154655	12154754	0.417325	0.449503	0.281834	0.28799	0.685836	N	Hypo	Hypo	Hyper
A1	12154755	12154854	0.577503	0.597301	0.424051	0.530631	0.703198	N	Hypo	N	Hyper
A1	12155055	12155154	0.471284	0.578441	0.497519	0.531073	0.672929	Hyper	N	N	Hyper
A1	12155155	12155254	0.360481	0.335072	0.28673	0.213333	0.305338	N	N	Hypo	N
A1	12155655	12155754	0.19603	0.156313	0.0664207	0.0329341	0.134211	N	Hypo	Hypo	N
A1	12156055	12156154	0.2	0.231111	0.197368	0.0856031	0.220049	N	N	Hypo	N
A1	12159976	12160075	0.222581	0.0826446	0	0.0194175	0.130641	Hypo	Hypo	Hypo	N
A1	12160076	12160175	0.156522	0.0330579	0	0.0168539	0.105016	Hypo	Hypo	Hypo	N
A1	12161876	12161975	0.154217	0.0559701	0	0.0173611	0.00389864	N	Hypo	Hypo	Hypo
A1	12165676	12165775	0.230858	0.319885	0.364717	0.42311	0.344194	N	Hyper	Hyper	Hyper
A1	12165776	12165875	0.374277	0.47571	0.494687	0.531515	0.48107	Hyper	Hyper	Hyper	Hyper
A1	12165876	12165975	0.353509	0.412478	0.330413	0.459979	0.460244	N	N	Hyper	Hyper
A1	12165976	12166075	0.19697	0.276074	0.0928793	0.153005	0.143302	N	Hypo	N	N
A1	12166076	12166175	0.219735	0.258803	0.0616246	0.138158	0.143357	N	Hypo	N	N
A1	12166176	12166275	0.194656	0.181185	0.0444444	0.0752212	0.100629	N	Hypo	Hypo	N
A1	12168021	12168120	0.100503	0.168269	0.0381679	0.236607	0.101205	N	N	Hyper	N
A1	12170121	12170220	0.182692	0.167364	0.203911	0.241379	0.290679	N	N	N	Hyper
A1	12170221	12170320	0.131926	0.226087	0.244706	0.190889	0.232529	N	Hyper	N	Hyper
A1	12170621	12170720	0.137698	0.347692	0.197211	0.277551	0.267503	Hyper	N	Hyper	Hyper
A1	12171771	12171870	0.345781	0.400974	0.203252	0.353783	0.38806	N	Hypo	N	N
A1	12172071	12172170	0.230514	0.174274	0.158576	0.125	0.190299	N	N	Hypo	N
[truncated: 82,271 more rows]

## Sheet: EDFig7b,d
Source Data Extended Data Fig. 7
[truncated: 12,715 more rows]

[truncated: 1 more sheets: EDFig7e,f]
