# Supplementary material for: Concerted genomic and epigenomic changes accompany stabilization of Arabidopsis allopolyploids
Source: Nat Ecol Evol. 2021 Aug 19;5(10):1382–93. doi: 10.1038/s41559-021-01523-y (PMC8484014; doi:10.1038/s41559-021-01523-y)
Supplement: Source Data Extended Data Fig. 8 — Statistical source data. [file 41559_2021_1523_MOESM17_ESM.xlsx]

## Sheet: EDFig.8a
Source Data Extended Data Fig. 8
Source Data Extended Data Fig. 8a | Expression (TPM) of methylation pathway genes in A and T genome
	A					T
gene	Aar	F1	733	738	Asu	Ath	F1	733	738	Asu
MET1	1.16112	1.4483	2.27804	3.83493	1.246	2.46494	2.46082	2.41545	5.26633	1.58852
CMT2	1.56312	1.68553	2.74401	7.80758	4.34297	3.05918	3.04922	3.39206	5.4621	3.35434
CMT3	3.18733	1.75669	3.54952	4.97984	0.32695	2.13365	4.7593	4.0984	6.88371	1.15067
DRM1	0.145731	0.348877	0.228472	1.02176	0.0673723	0	0	0	0	0.041082
DRM2	2.60144	2.53615	4.29123	3.86011	3.2226	3.61473	3.10703	3.22507	3.4054	4.49614
DRM3	3.3081	3.22855	3.48667	4.33458	4.30909	1.6498	0.264158	0.078357	0.0167893	1.88071
DME	4.26606	4.38348	7.59327	5.76019	6.7977	6.90724	8.07114	9.02559	6.23445	8.78926
ROS1_1	2.8752	2.7299	3.44542	5.24231	3.70266	3.58768	7.5153	12.0616	14.3385	16.8883
ROS1_2	2.37766	3.09073	0.401794	0.982497	11.3268	3.58768	7.5153	12.0616	14.3385	16.8883
DML2	4.18264	2.85265	4.85464	3.58934	3.08124	3.41203	2.77935	3.23407	2.24693	3.85684
DML3	0.0855893	0	0.386707	0.734106	1.85561	1.13005	0.545508	0.318049	1.72414	0.861057
SUVH4	2.25042	1.67307	2.19571	5.97483	1.73031	2.4711	1.58875	1.8916	2.8544	1.04928
CLSY1	1.82702	1.74278	1.64961	2.59763	4.25711	2.1052	2.39565	1.52102	1.95233	2.68297
NRPD1	0.710721	1.04287	1.93528	2.46068	0.737355	0.777429	0.411566	0.33484	0.544403	0.955204
NRPE1	31.2879	24.9977	54.2651	68.7995	57.326	1.57179	1.95209	1.85694	3.13604	1.82199
NRPB2	6.98745	7.28411	12.1683	11.0046	13.5971	7.64949	8.01251	7.37693	8.40434	11.1087
RDR2	0.690434	0.614339	1.06693	2.03345	3.29478	1.11565	1.24112	1.13404	1.77165	2.51617
RDR6	5.0472	8.98183	14.6348	14.869	7.04202	6.36532	4.85794	4.28571	6.88399	5.99195
DCL2	1.63452	2.66112	3.14625	6.46249	10.5915	3.23672	2.38733	2.61641	2.87806	5.03131
DCL3	1.48048	1.89993	4.88097	5.84915	2.99331	0.606522	0.53497	0.390677	0.95587	1.25608
DCL4	2.70045	2.18736	4.49839	3.48634	5.55048	2.88769	2.7622	2.52335	2.6411	4.96803
AGO4	7.08276	6.5654	12.4084	24.2777	18.606	6.09672	8.60855	8.53603	18.2762	10.3623
SUVH2	1.49414	1.44587	1.42339	1.83932	2.19395	4.1261	4.19455	3.4832	3.62962	3.12996
SUVH9	2.27423	2.21131	2.80973	6.96146	8.4568	3.40889	2.437	2.42017	3.45729	4.46005

## Sheet: EDFig.8b,c
Source Data Extended Data Fig. 8
Source Data Extended Data Fig. 8b,c | ROS1 expression (TPM) in A. thaliana (Ath), A.arenosa (Aar), F1, resynthesized allotetraploids (Allo733 and Allo738), and natural A. suecica (Asu)
gene_id	Aar/Ath-1	Aar/Ath-2	Aar/Ath-3	F1-1	F1-2	F1-3	733-1	733-2	733-3	738-1	738-2	738-3	Asu-1	Asu-2	Asu-3
At02g031220	3.65761	3.63884	3.4666	7.67817	7.99343	6.87432	14.3789	12.5446	9.26132	15.3501	14.2377	13.4276	20.846	15.9141	13.9049
Aa04g021101	NA	0.65245	1.86929	NA	1.12108	1.56301	4.60631	3.86678	1.86317	5.32282	5.01129	5.39282	4.02388	3.74263	3.34147
Aa04g021102	NA	0	0	NA	0	0	0	1.20538	0	1.01411	0.812069	1.12131	10.9976	11.8531	11.1298
	At02g031220	groups		Pairwise comparisons using t tests with pooled SD
Asu	16.8883	a			733	738	Asu	F1
738	14.3385	a		738	1	-	-	-
733	12.0616	ab		Asu	0.15793	1	-	-
F1	7.5153	bc		F1	0.21087	0.02139	0.00217	-
Ath	3.58768	c		Ath	0.00468	0.00072	0.00012	0.39883
	Aa04g021101	groups		Pairwise comparisons using t tests with pooled SD
738	5.24231	a			733	738	Asu	F1
Asu	3.70266	ab		738	0.257	-	-	-
733	3.44542	ab		Asu	1	0.4724	-	-
F1	1.34204	b		F1	0.2108	0.0072	0.1238	-
Aar	1.26087	b		Aar	0.178	0.0063	0.105	1
	Aa04g021102	groups		Pairwise comparisons using t tests with pooled SD
Asu	11.3268	a			733	738	Asu	F1
738	0.982497	b		738	1	-	-	-
733	0.401794	b		Asu	1.1e-08	1.7e-08	-	-
F1	0	b		F1	1	0.35	2e-08	-
Aar	0	b		Aar	1	0.35	2e-08	1
