# Supplementary material for: Concerted genomic and epigenomic changes accompany stabilization of Arabidopsis allopolyploids
Source: Nat Ecol Evol. 2021 Aug 19;5(10):1382–93. doi: 10.1038/s41559-021-01523-y (PMC8484014; doi:10.1038/s41559-021-01523-y)
Supplement: Source Data Extended Data Fig. 9 — Statistical source data. [file 41559_2021_1523_MOESM18_ESM.xlsx]

## Sheet: EDFig.9a
Source Data Extended Data Fig. 9
Source Data Extended Data Fig. 9a | Expression of CG，CHG,CHH hypo and hyper DMR overlapped genes in A subgenome
gene id		difference of CG methylation level in A vs. T		TPM of genes				cluster
		Aar/Ath	Asu	Aar	Ath	sA
Aa05g024030	At03g048130	0.510794	-0.16787	4.46958	3.77626	0.504287	2.39097	1
Aa04g017680	At02g027870	0.607283	-0.117527	3.23238	6.47612	3.18904	3.26375	1
Aa05g019580	At03g043760	0.555176	-0.10397	8.9175	20.2697	20.3816	16.7408	1
Aa02g020790	At01g063430	0.506656	-0.102694	1.25375	3.60087	0.84153	0.90526	1
Aa05g023640	At03g047660	0.532349	-0.0902164	4.09285	7.20393	6.50779	2.80265	1
Aa03g039810	At02g014160	0.531776	-0.0864004	3.73122	8.75423	1.04516	2.49004	1
Aa08g014360	At05g047090	0.568849	-0.0775217	1.76808	4.76372	3.92837	4.07584	1
Aa01g020690	At01g028870	0.541378	-0.0749568	0.575995	6.12269	1.5246	3.28906	1
Aa05g026620	At03g050600	0.570542	-0.0654633	2.97443	1.91042	0.60138	1.5121	1
Aa01g025060	At01g032660	0.655173	-0.0343412	0.234187	4.60664	2.09236	2.61977	1
Aa07g031970	At04g012910	0.577391	-0.0338746	1.10812	3.15671	1.03744	1.48767	1
Aa03g029380	At02g002770	0.535269	-0.0319003	8.85434	12.0535	6.62075	4.33282	1
Aa05g027140	At03g051070	0.527228	-0.0228804	5.51372	9.68806	5.7325	4.25701	1
Aa03g029350	At02g003770	0.504762	-0.0194935	1.83238	8.7001	2.17339	1.44408	1
Aa07g007640	At04g035150	0.54949	-0.0173814	5.80895	21.1632	13.2483	17.7782	1
Aa06g014480	At05g013720	0.517588	-0.0167214	1.70938	6.5132	1.24768	2.07299	1
Aa02g013750	At01g057150	0.550294	-0.0134337	86.7656	117.295	99.985	59.8616	1
Aa07g026570	At04g016910	0.54693	-0.00820699	2.8755	4.53677	4.71695	4.09564	1
Aa01g016320	At01g024210	0.574559	-0.00260689	9.675	24.7988	3.90654	6.97208	1
Aa05g022060	At03g046070	0.54931	0.00653271	0.481046	1.53008	1.25215	1.3653	1
Aa04g025170	At02g034990	0.764783	0.00683931	31.2879	57.326	1.57179	1.82199	1
Aa06g035610	At04g005100	0.642533	0.00736064	4.77299	14.8143	12.76	13.1916	1
Aa04g011790	At02g022480	0.503129	0.00950459	4.91192	13.1823	7.50512	11.3893	1
Aa05g019940	At03g044090	0.548063	0.0169862	1.0629	2.02488	1.50576	0.885672	1
Aa08g023550	At05g055650	0.500236	0.0190292	4.15062	8.84731	4.58007	3.72263	1
Aa05g017710	At03g041890	0.539936	0.0227647	5.0472	7.04202	6.36532	5.99195	1
Aa04g013630	At02g027530	0.529647	0.0238812	3.77002	25.3766	2.81099	6.78351	1
Aa05g026080	At03g050050	0.508888	0.0242845	6.82144	12.817	5.43803	2.98352	1
Aa03g039990	At02g014390	0.54011	0.0244559	1.59547	2.80309	1.96318	0.817661	1
Aa01g023200	At01g030900	0.582018	0.0247258	3.52098	6.0625	2.23194	3.49222	1
Aa07g003680	At04g039020	0.503735	0.0281143	6.4641	12.8193	13.1988	10.776	1
Aa08g007370	At05g037040	0.566748	0.0282502	1.3999	4.06387	2.55868	3.65815	1
Aa05g029270	At03g053190	0.513825	0.0320085	1.45781	3.74666	2.68935	1.72337	1
Aa07g035550	At05g032080	0.541929	0.0345255	21.9613	25.2942	6.92982	7.04922	1
Aa07g033830	At05g030400	0.625284	0.0345925	3.91425	1.95739	0.711339	1.48039	1
Aa03g000060	At03g001300	0.532198	0.0360743	13.5499	44.0815	49.4296	33.0817	1
Aa07g016110	At04g026630	0.545725	0.0412775	5.64847	8.27679	7.60158	8.05353	1
Aa08g010970	At05g044320	0.657781	0.0439652	7.41395	24.3427	10.0836	13.0815	1
Aa08g017150	At05g049510	0.548756	0.0500262	2.66877	11.0276	6.76462	6.67062	1
Aa03g037440	At02g012110	0.607207	0.0509071	1.81133	4.74794	4.28745	3.56626	1
Aa03g033290	At02g008620	0.533622	0.0511657	2.34532	7.4831	6.45183	4.52524	1
Aa02g019840	At01g062510	0.523807	0.0546489	3.83432	5.88059	4.09157	5.97753	1
Aa08g007650	At05g036900	0.536914	0.0555229	146.416	158.086	94.3474	97.7907	1
Aa08g025820	At05g057900	0.546877	0.0595904	20.7709	27.2729	23.8345	24.9751	1
Aa02g020500	At01g063150	0.520171	0.0597282	3.82154	8.61702	3.80691	5.66149	1
Aa07g024260	At04g018860	0.505538	0.0606285	4.86399	5.84667	2.99187	3.45138	1
Aa07g021290	At04g021690	0.634036	0.0616037	0.413494	1.39166	1.37059	1.14116	1
Aa05g018390	At03g042590	0.51595	0.062337	0.846105	1.58256	1.31901	0.634397	1
Aa08g010980	At05g044330	0.522583	0.0642926	1.40337	2.58346	2.08134	2.20851	1
Aa07g019680	At04g023190	0.614704	0.0648143	1.11793	8.68069	1.72307	3.26489	1
Aa01g037790	At01g045090	0.642737	0.0651775	6.34219	14.4442	4.03035	2.58849	1
Aa02g022490	At01g065110	0.529819	0.0658869	3.39379	7.40657	6.09284	6.52848	1
Aa06g005450	At05g005310	0.547219	0.0668729	15.0484	37.7826	37.351	32.1535	1
Aa04g019480	At02g029550	0.563192	0.0689444	2.23438	11.1307	2.65111	1.54395	1
Aa05g006350	At03g029630	0.662857	0.0750598	1.58277	6.03045	1.053	5.80628	1
Aa02g012000	At01g055800	0.629018	0.0752202	1.19858	4.08087	2.89812	4.29325	1
Aa08g012270	At05g045140	0.588552	0.0776789	5.12039	11.1368	7.81822	8.65127	1
Aa01g023680	At01g031270	0.568816	0.0783712	1.49481	3.05886	1.88886	2.39664	1
Aa07g009470	At04g033310	0.508896	0.0787885	14.5524	35.6901	17.1657	18.0433	1
Aa04g015720	At02g025540	0.506335	0.0789001	3.2131	6.17789	4.29575	4.99855	1
Aa03g007720	At03g007150	0.562713	0.0844793	2.11154	3.32415	1.52299	2.57481	1
Aa08g003660	At05g039800	0.569102	0.08762	5.68844	7.97038	6.39863	7.64415	1
Aa03g035910	At02g010690	0.661239	0.0876374	3.47366	5.68079	2.58859	3.15071	1
Aa05g028170	At03g052080	0.517241	0.0893839	12.5439	17.5732	14.9827	12.756	1
Aa05g016790	At03g041030	0.518093	0.0905923	5.30961	8.97473	2.46568	8.20875	1
Aa03g006800	At03g006230	0.517955	0.0920565	5.04975	11.4305	8.66913	8.4633	1
Aa08g011870	At05g044830	0.585867	0.0950189	1.32388	10.0123	2.53524	3.52201	1
Aa08g014040	At05g046760	0.502759	0.0962902	0.395547	2.03313	1.24762	2.19347	1
Aa02g002150	At01g053260	0.623564	0.0966872	1.81347	5.55008	2.67474	3.99908	1
Aa07g018380	At04g024510	0.519927	0.10467	6.72864	44.2567	5.81875	3.6104	1
Aa06g009330	At05g008870	0.524664	0.107115	17.6155	38.9564	31.9899	37.1992	1
Aa06g019210	At05g018410	0.516309	0.108009	3.26481	4.86684	4.04552	3.69814	1
Aa06g012000	At05g011400	0.560738	0.108121	3.59445	17.6928	10.5093	10.3412	1
Aa05g019950	At03g044110	0.502934	0.108274	1.71696	3.01423	0.879768	3.30796	1
Aa05g028690	At03g052680	0.541162	0.112153	1.64182	9.23999	3.79367	4.58099	1
Aa02g012330	At01g056010	0.685268	0.112466	4.71655	4.67228	2.64617	2.12587	1
Aa08g003230	At05g040150	0.502596	0.11385	2.24789	5.07053	3.02153	2.77174	1
Aa01g002080	At01g006930	0.568488	0.114984	8.53629	12.8018	7.42725	7.09497	1
Aa04g001820	At02g016420	0.607385	0.11527	0.833003	3.28401	2.40647	3.41244	1
Aa05g025000	At03g049010	0.519424	0.118195	14.3717	48.8855	15.0891	16.6721	1
Aa07g039040	At05g035080	0.659391	0.118197	1.6877	6.96497	2.67025	3.65709	1
Aa02g015120	At01g058250	0.568245	0.119741	1.24473	1.97405	0.895555	2.10224	1
Aa01g016960	At01g026880	0.522623	0.121425	0.223416	5.3535	4.14915	4.95171	1
Aa03g024410	At03g023360	0.523943	0.122608	1.41889	4.61484	3.68794	4.50353	1
Aa05g017380	At03g041550	0.629692	0.124555	0.618216	1.12604	1.01604	0.878539	1
Aa03g020360	At03g019740	0.524003	0.125313	0.727666	5.54627	1.4935	5.22956	1
Aa07g022180	At04g020680	0.548495	0.126097	5.06124	7.42614	6.87106	6.77108	1
Aa03g010420	At03g009810	0.501248	0.126406	7.53228	10.7406	9.56704	10.6242	1
Aa03g021850	At03g021140	0.525914	0.127159	0.393474	0.457827	0.442541	0.421236	1
Aa06g003210	At05g003170	0.553936	0.13227	3.60165	7.48054	5.06445	5.84522	1
Aa04g003820	At02g018170	0.509072	0.134847	1.3355	1.76669	1.8296	1.55175	1
Aa03g015770	At03g015200	0.53091	0.135338	2.41506	3.04359	2.09403	2.16992	1
Aa04g014390	At02g026800	0.544108	0.140183	1.18323	3.0194	1.60692	1.56464	1
Aa03g021290	At03g020660	0.548394	0.142401	4.07532	7.65978	6.12196	7.59906	1
Aa04g028540	At02g038010	0.547479	0.142889	17.1643	54.536	32.4658	48.6526	1
Aa05g005300	At03g028830	0.606417	0.143462	3.72945	3.38316	1.62491	3.69784	1
Aa07g008450	At04g034360	0.683213	0.143778	3.88877	4.04038	3.04441	2.60599	1
Aa01g037000	At01g044370	0.51635	0.145486	50.4603	37.6953	24.9841	43.8368	1
Aa01g015300	At01g023100	0.572135	0.146567	10.0973	22.7263	17.984	22.4483	1
Aa06g030370	At04g008730	0.602435	0.146955	4.01198	17.9261	6.14263	12.5523	1
Aa02g027460	At01g069880	0.503803	0.148061	2.533	4.81194	4.11942	4.39543	1
Aa07g025340	At04g017820	0.610074	0.155077	32.1998	77.1487	68.086	69.4237	1
Aa07g039660	At05g035640	0.673898	0.155555	4.26094	5.73467	2.64892	3.04662	1
Aa06g000660	At05g000410	0.557798	0.157779	2.279	6.01576	4.30402	5.95691	1
Aa06g010460	At05g009970	0.518197	0.159132	7.30089	17.1358	11.3933	12.0098	1
Aa08g024920	At05g057020	0.538933	0.159471	0.45287	0.911179	0.784813	0.857234	1
Aa04g012480	At02g023040	0.544506	0.162534	1.06049	2.32108	1.67459	2.52284	1
Aa07g029740	At04g014220	0.641002	0.163606	4.76803	7.18535	6.90335	6.41075	1
Aa04g021460	At02g031590	0.558753	0.164158	7.03375	12.6652	9.79568	10.1522	1
Aa08g019880	At05g052060	0.551591	0.166183	4.82954	12.2586	6.03028	10.9817	1
Aa05g002260	At02g002170	0.671152	0.166843	4.51817	9.5296	8.2106	7.95282	1
Aa05g017700	At03g041880	0.575202	0.167583	10.7181	21.1526	16.3464	18.1902	1
Aa03g027440	At03g026090	0.879478	0.167588	16.9233	27.3178	15.9016	14.8602	1
Aa08g004820	At05g038820	0.520905	0.170055	1.79644	5.81624	0.702735	1.97354	1
Aa01g001480	At01g005340	0.562977	0.171047	5.4637	10.624	9.06904	10.3039	1
Aa08g003630	At05g039820	0.663674	0.17105	3.11138	7.90403	4.31841	7.64483	1
Aa01g034160	At01g041970	0.628643	0.174335	4.82796	14.654	5.77747	9.88077	1
Aa03g011610	At03g011010	0.623654	0.174431	1.20843	4.12102	2.34635	3.7422	1
Aa07g008650	At04g034130	0.598463	0.174636	15.337	26.0139	17.2365	17.0193	1
Aa06g039450	At04g000980	0.508666	0.175187	55.139	208.66	187.08	111.756	1
Aa02g001290	At01g054020	0.509278	0.176789	2.6874	8.82377	2.6943	7.021	1
Aa07g008390	At04g034440	0.532353	0.176909	43.3657	75.3789	33.1031	45.7682	1
Aa07g021860	At04g021060	0.553365	0.177323	0.253141	2.92645	2.80044	1.89327	1
Aa02g015430	At01g058460	0.545155	0.17814	4.32317	7.04305	5.76199	6.91523	1
Aa03g005350	At03g004930	0.534231	0.178881	3.7311	10.0739	7.3227	7.43718	1
Aa01g009510	At01g017430	0.577298	0.178882	2.08056	1.97227	1.68354	1.63226	1
Aa01g037810	At01g045110	0.620634	0.179729	3.78442	6.78638	5.17465	5.91416	1
Aa01g036350	At01g043860	0.535075	0.181077	7.07644	25.4454	12.1744	13.3547	1
Aa02g005650	At01g050310	0.711699	0.185158	1.39664	3.66405	1.65361	3.15344	1
Aa04g004330	At02g018610	0.61262	0.188114	2.27792	3.99091	2.75187	2.75342	1
Aa03g002770	At03g002700	0.582527	0.188123	3.36632	6.97121	6.74639	6.01751	1
Aa01g037910	At01g045190	0.641876	0.188688	4.01776	9.84245	6.37534	8.65112	1
Aa06g034040	At04g011880	0.537485	0.189767	2.56498	6.83468	6.3689	4.77088	1
Aa08g016010	At05g048640	0.548833	0.190445	0.269804	2.47786	1.28704	1.91011	1
Aa06g012940	At05g012300	0.504546	0.191816	2.68096	9.02607	7.611	7.10062	1
Aa08g012370	At05g045220	0.546953	0.194009	11.4217	22.699	13.1513	19.4108	1
Aa07g014300	At04g028560	0.539396	0.194459	7.48463	25.8982	11.9951	3.83329	1
Aa01g018880	At01g024720	0.522955	0.194858	1.46426	3.93252	3.66441	2.8142	1
Aa02g006550	At01g049670	0.588789	0.19498	4.73143	10.0392	8.43092	4.5175	1
Aa02g012270	At01g055980	0.661149	0.195272	9.42583	21.3062	17.906	16.5767	1
Aa03g013670	At03g013160	0.517957	0.197284	5.13829	9.11922	4.66701	4.37514	1
Aa05g023020	At03g047020	0.590289	0.197352	2.43102	11.3608	2.25948	4.11818	1
Aa07g010030	At04g032680	0.645021	0.197866	3.09143	2.64131	1.31054	1.70903	1
Aa06g011770	At05g011180	0.653326	0.200381	15.5	8.37177	5.15609	6.96992	1
Aa03g022590	At03g021660	0.739182	0.202929	5.7737	11.4624	10.4407	10.9447	1
Aa04g012740	At02g023240	0.515252	0.204942	14.4292	34.5804	31.2054	29.6769	1
Aa01g001440	At01g005280	0.507117	0.206407	2.24907	5.9322	4.87712	4.99669	1
Aa03g026730	At03g025500	0.547885	0.20816	1.64304	6.96287	2.87715	1.57247	1
Aa03g011510	At03g010930	0.711668	0.21587	13.6952	31.8013	26.7543	27.8586	1
Aa06g014980	At05g014230	0.61712	0.219589	20.5023	66.986	27.1343	56.9845	1
Aa08g011530	At05g044610	0.629085	0.220239	7.93403	18.2541	8.30784	12.3136	1
Aa03g039370	At02g013770	0.709269	0.221654	7.2911	17.6291	10.8202	12.5092	1
Aa03g039500	At02g013890	0.645725	0.221752	1.4723	4.06712	2.04692	3.03726	1
Aa05g002980	At02g002760	0.580163	0.221902	4.63519	12.2779	10.1103	8.88341	1
Aa01g010990	At01g018920	0.627193	0.224065	6.31931	15.2518	8.5017	9.63368	1
Aa01g019980	At01g028280	0.645771	0.227136	4.34213	7.20365	6.72392	6.18721	1
Aa04g009890	At02g021170	0.570204	0.228014	2.38798	8.72399	4.92627	5.62856	1
Aa08g019910	At05g052080	0.560366	0.228428	11.2389	22.3567	17.7683	21.5188	1
Aa03g038710	At02g013160	0.539807	0.231272	3.22376	8.66535	4.38181	5.38902	1
Aa04g010040	At02g021240	0.694436	0.233078	4.08984	9.6663	6.66902	8.73334	1
Aa06g027180	At05g025930	0.556645	0.233444	3.5641	5.22369	3.5566	3.61859	1
Aa01g001030	At01g002990	0.514221	0.237063	1.48545	2.68285	1.61446	2.20619	1
Aa03g023410	At03g022370	0.519305	0.237156	1.73213	3.90162	3.00043	3.93619	1
Aa07g034830	At05g031430	0.555947	0.23835	1.70342	1.69213	1.33023	1.51303	1
Aa01g012910	At01g020760	0.529125	0.238885	4.70356	12.8331	8.54677	13.2238	1
Aa03g012780	At03g012320	0.522808	0.238978	73.5548	141.841	146.03	94.3144	1
Aa02g002530	At01g052930	0.513226	0.23918	5.06916	6.55695	6.2653	5.31109	1
Aa01g039550	At01g047410	0.509801	0.241274	39.5644	21.2098	2.68897	4.57996	1
Aa04g000920	At02g015500	0.742514	0.241308	1.43482	4.09557	2.97122	2.15336	1
Aa02g024700	At01g067140	0.555875	0.242736	9.5009	26.2749	16.4275	16.0194	1
Aa08g012000	At05g045000	0.712892	0.243149	11.1334	23.6775	20.2303	15.71	1
Aa02g025870	At01g068410	0.518295	0.243956	7.34559	12.2784	9.04175	12.8458	1
Aa03g038240	At02g012770	0.705587	0.244524	0.710413	2.28732	1.13172	1.61219	1
Aa06g024430	At05g023360	0.515579	0.244606	1.48453	5.22865	1.53841	2.11417	1
Aa08g019330	At05g051520	0.624253	0.245879	1.29245	2.4747	2.03466	1.32569	1
Aa01g011570	At01g019470	0.532992	0.247418	1.62858	3.65372	2.31522	4.043	1
Aa05g029990	At03g053910	0.564569	0.248909	3.5298	9.18223	6.44415	8.23339	1
Aa05g005640	At03g028990	0.810174	0.249513	2.2939	6.00066	4.52007	5.13674	1
Aa03g038540	At02g013000	0.576741	0.249768	1.43761	3.74313	2.94741	3.2354	1
Aa02g011370	At01g055410	0.666815	0.252422	4.85207	15.2116	5.75217	10.999	1
Aa06g002770	At05g002710	0.597398	0.253683	14.8265	43.8442	23.0867	41.0689	1
Aa06g001130	At05g001050	0.552112	0.255672	13.3726	30.887	11.0203	29.7042	1
Aa03g039550	At02g013930	0.61213	0.255696	22.5182	47.0065	45.6028	41.36	1
Aa04g011050	At02g021900	0.541462	0.258952	2.35637	5.04633	1.54746	2.13215	1
Aa05g022520	At03g046520	0.609133	0.26188	1.27726	4.31509	1.1491	0.929597	1
Aa04g025590	At02g035330	0.514728	0.262285	0.953147	8.44965	7.20184	5.45851	1
Aa03g017050	At03g016480	0.622761	0.26565	5.62362	11.9047	8.79116	11.7087	1
Aa05g027560	At03g051520	0.67316	0.266887	13.2476	18.5319	14.5689	10.6359	1
Aa03g013800	At03g013290	0.613372	0.266942	9.96655	34.508	16.1593	20.3215	1
Aa03g020720	At03g020110	0.549725	0.271825	3.67445	7.15593	6.22533	6.26974	1
Aa01g036590	At01g044080	0.567072	0.271914	0.0443507	17.1429	1.50043	1.96003	1
Aa05g014360	At03g038550	0.597664	0.275915	8.17085	13.9042	11.1474	10.3943	1
Aa01g035400	At01g043010	0.603496	0.27673	26.4487	85.6259	47.047	63.7753	1
Aa01g030420	At01g038610	0.544562	0.278293	1.87563	2.64167	1.50214	1.59591	1
Aa04g010670	At02g021630	0.512694	0.278483	8.94626	14.425	10.5607	4.84241	1
Aa02g010460	At01g055190	0.592986	0.279488	4.77814	10.4693	7.86038	9.54442	1
Aa06g037470	At04g003140	0.570479	0.27968	8.67666	16.5249	10.1833	12.3416	1
Aa04g009510	At02g020930	0.685438	0.281055	4.88918	15.4176	9.28296	12.3282	1
Aa04g027670	At02g037320	0.639915	0.2815	27.4721	41.5956	38.1118	36.4374	1
Aa02g017080	At01g060010	0.634226	0.282441	1.65899	4.37861	2.64243	3.74597	1
Aa08g003640	At05g039810	0.554701	0.287683	15.53	22.8514	20.6818	12.4711	1
Aa08g012910	At05g045720	0.557848	0.28979	2.62733	8.37975	3.86749	4.63721	1
Aa08g019670	At05g051880	0.545018	0.292247	1.74272	4.02255	3.81184	3.18263	1
Aa07g024230	At04g018890	0.544088	0.292642	2.70755	5.42089	4.86926	4.65563	1
Aa04g005570	At02g019310	0.551967	0.293986	3.32744	6.9921	4.54308	6.71475	1
Aa01g003130	At01g010970	0.747381	0.296722	5.46663	15.064	8.11946	12.3484	1
Aa08g007070	At05g037290	0.633947	0.299275	9.53702	12.1978	10.3428	9.35738	1
Aa01g003070	At01g010930	0.684877	0.304855	0.765242	4.40187	1.62293	2.63379	1
Aa04g010180	At02g021280	0.630552	0.310907	3.88885	8.81492	6.80792	7.4709	1
Aa06g037070	At04g003500	0.632995	0.318562	5.00418	11.3218	5.7975	8.39987	1
Aa08g013290	At05g046080	0.506964	0.323044	4.36469	4.22134	2.80723	3.16035	1
Aa04g004370	At02g018670	0.812092	0.323345	1.25007	5.09299	3.20511	3.61903	1
Aa02g009410	At01g046650	0.591014	0.327205	4.85098	8.61231	3.29633	3.53051	1
Aa06g018630	At05g017810	0.545001	0.340549	2.57661	8.12567	5.63464	7.10176	1
Aa06g038940	At04g001610	0.511594	0.343895	7.63964	30.575	19.8435	8.28219	1
Aa08g017220	At05g049590	0.504306	0.348082	3.54791	14.7861	6.92593	14.5894	1
Aa03g019180	At03g018580	0.556729	0.348131	4.98099	13.0798	9.66706	12.2079	1
Aa07g031230	At04g013320	0.581496	0.356534	27.1759	35.3395	21.8899	21.5483	1
Aa06g034010	At04g011820	0.621913	0.357599	6.97931	18.7562	14.0558	16.216	1
Aa04g012710	At02g023220	0.545262	0.388862	0.150495	1.8785	1.2593	1.5286	1
Aa06g022720	At05g021550	0.602573	0.392922	1.41915	4.5251	2.55888	5.06463	1
Aa01g032910	At01g041000	0.633877	-0.206042	6.79578	9.29869	11.3466	11.7039	1
Aa08g007230	At05g037120	0.55738	-0.169347	14.4129	14.3518	14.0764	19.7735	1
Aa05g002810	At02g002590	0.530267	-0.159636	1.59721	2.25122	4.31052	4.35799	1
Aa04g006600	At02g020010	0.536089	-0.154895	22.8089	29.8565	37.0468	34.8077	1
Aa01g025940	At01g033410	0.54888	-0.148132	4.58496	25.361	26.4264	33.3858	1
Aa03g029250	At02g003640	0.575601	-0.146294	2.70892	3.93217	8.81561	7.47872	1
Aa04g008990	At02g020710	0.530674	-0.142053	28.4015	52.7788	54.3737	52.3226	1
Aa06g001470	At05g001350	0.712531	-0.128268	0.847107	1.83737	1.92879	1.86816	1
Aa06g015480	At05g014710	0.524408	-0.104489	3.10654	6.57751	9.36497	22.7888	1
Aa07g017590	At04g025240	0.507867	-0.101126	10.0902	14.3887	15.524	15.9903	1
Aa07g039280	At05g035270	0.620119	-0.0974654	1.69488	5.80857	5.09457	6.96731	1
Aa08g015290	At05g047900	0.537981	-0.0965513	21.8939	38.3093	82.3481	76.3018	1
Aa02g005870	At01g050130	0.621843	-0.0965049	12.6338	16.6898	21.1917	20.1161	1
Aa05g003720	At03g027290	0.606215	-0.0910731	5.21839	13.6444	16.2852	15.01	1
Aa07g029770	At04g014180	0.518195	-0.075871	2.85837	4.25914	5.26778	5.27377	1
Aa05g018120	At03g042310	0.53352	-0.0742387	3.37939	3.80529	4.78605	5.72361	1
Aa05g002330	At02g002240	0.557715	-0.068801	3.779	3.45651	5.46195	5.86201	1
Aa02g005840	At01g050160	0.640628	-0.066008	1.32747	3.10298	5.28934	8.43073	1
Aa05g005800	At03g029110	0.691172	-0.058484	4.89823	7.9592	12.7299	12.5559	1
Aa07g010400	At04g032300	0.629651	-0.0477228	1.70459	1.49448	2.4341	2.60624	1
Aa07g035040	At05g031670	0.529022	-0.0474708	9.18273	16.9574	23.2318	17.7157	1
Aa08g002410	At05g040770	0.517821	-0.0434721	1.59948	3.09032	5.05237	4.56616	1
Aa07g037450	At05g033630	0.557617	-0.0323568	4.73625	8.51347	11.8747	10.4396	1
Aa05g021830	At03g045830	0.537883	-0.0281929	5.69518	14.4061	18.7542	13.8792	1
Aa07g037730	At05g033910	0.676365	-0.0177048	26.6299	46.2933	38.6035	61.8333	1
Aa08g015700	At05g048380	0.562634	-0.0132394	1.60967	6.47751	10.1718	12.3842	1
Aa06g014200	At05g013470	0.570391	-0.00907846	7.82419	11.8927	12.8946	17.3255	1
Aa01g026150	At01g033760	0.527585	-0.0084352	8.04959	14.1932	13.8284	14.8961	1
Aa07g007900	At04g034890	0.509541	-0.00573008	0.544251	0.473949	2.31708	3.24054	1
Aa03g016720	At03g016110	0.546445	-0.00284354	6.27615	11.0173	20.8161	16.2168	1
Aa07g014730	At04g028080	0.535867	-0.0027349	0.230181	0.237185	0.572326	5.34242	1
Aa02g014900	At01g058070	0.621372	-0.00187356	3.88561	9.26681	10.7861	8.87852	1
Aa07g028430	At04g015280	0.62926	-0.000613839	1.47154	0.085622	3.44839	10.4653	1
Aa07g001090	At04g041590	0.510773	0.00082321	7.6167	23.2204	7.44152	33.0959	1
Aa05g020560	At03g044680	0.599364	0.0025147	4.3462	6.74814	8.62896	7.86002	1
Aa04g007380	At02g020360	0.6405	0.0041648	4.87615	6.52012	5.70225	16.5332	1
Aa08g011110	At05g044370	0.884295	0.00426456	0.018994	1.91363	2.55986	2.76511	1
Aa06g009070	At05g008620	0.531046	0.00591485	128.931	317.565	505.469	618.175	1
Aa02g014580	At01g057840	0.783181	0.00788234	3.11969	3.87735	21.2684	18.2765	1
Aa08g024860	At05g056950	0.571798	0.0114654	7.70928	0.869164	16.7299	18.5328	1
Aa03g009420	At03g008840	0.545691	0.0130848	15.1694	20.8989	22.6666	21.9854	1
Aa06g011310	At05g010740	0.576328	0.0138474	2.0683	3.54531	5.9075	4.83073	1
Aa07g029570	At04g014330	0.560644	0.0142187	0.361723	0.914965	1.56265	1.87117	1
Aa08g002830	At05g040360	0.527073	0.0159169	0.88859	1.74914	2.32154	3.26217	1
Aa04g008940	At02g020650	0.58128	0.016048	3.54946	9.99997	17.0988	15.9768	1
Aa08g012460	At05g045300	0.582287	0.0190373	2.55661	4.9956	10.6246	10.4625	1
Aa05g030830	At03g054760	0.527871	0.0192892	5.65497	10.3711	9.88081	12.4166	1
Aa06g002280	At05g002240	0.583905	0.020871	0.297247	19.1584	11.5252	33.0758	1
Aa03g009900	At03g009270	0.604968	0.022637	1.34611	1.66335	7.5725	6.41237	1
Aa01g004840	At01g012780	0.542423	0.022834	22.191	46.3291	39.0421	56.5082	1
Aa01g033610	At01g041470	0.541489	0.0241519	1.97741	2.2317	4.09177	3.48638	1
Aa06g003970	At05g003960	0.54513	0.0253996	8.85518	15.1533	26.7277	24.0623	1
Aa07g012060	At04g030760	0.592909	0.0269644	47.4601	48.4044	96.7491	98.7994	1
Aa07g011900	At04g030920	0.516339	0.0291445	0.902117	2.404	21.1985	17.5759	1
Aa04g018900	At02g029030	0.571464	0.0316461	48.941	83.2307	62.5885	108.054	1
Aa05g024160	At03g048260	0.572009	0.0320421	1.656	2.97114	3.0002	2.93091	1
Aa03g001110	At03g000190	0.581113	0.0339201	5.76723	10.6604	17.0179	27.4067	1
Aa08g017060	At05g049450	0.509393	0.0358874	11.8678	32.6839	33.2841	38.6957	1
Aa07g002010	At04g042400	0.512801	0.03796	35.9909	33.884	115.481	99.3567	1
Aa07g021610	At04g021260	0.592093	0.0392158	6.73386	10.7338	13.6551	16.1826	1
Aa07g038410	At05g034590	0.519095	0.0395857	3.40657	7.08515	9.42452	8.24986	1
Aa05g006550	At03g029840	0.605383	0.0396119	1.15079	3.82384	2.93964	4.84843	1
Aa01g019850	At01g028120	0.564175	0.0444755	9.21336	13.1366	18.9543	16.2598	1
Aa06g011890	At05g011280	0.600395	0.0446345	1.08214	1.79729	3.48845	3.19377	1
Aa01g038640	At01g045920	0.549124	0.0457484	8.27046	11.7694	12.6911	12.6556	1
Aa07g016800	At04g025960	0.715064	0.047854	1.8864	4.27045	6.11069	6.40459	1
Aa01g031960	At01g040140	0.555378	0.0479904	4.10574	9.50006	7.60055	9.94549	1
Aa02g022900	At01g065510	0.582128	0.0480248	97.9021	75.094	215.336	244.502	1
Aa05g025610	At03g049620	0.605608	0.0488309	1.50831	2.15817	1.44603	2.84595	1
Aa01g039730	At01g047580	0.616643	0.0507992	5.90707	7.18978	6.74248	8.55935	1
Aa04g003480	At02g017840	0.530388	0.0508189	2.73324	2.82034	7.65073	8.0501	1
Aa08g004670	At05g038950	0.56795	0.0523495	10.8097	21.3153	20.4715	22.9496	1
Aa08g013510	At05g046310	0.510894	0.057979	3.02685	2.52322	2.58786	2.97748	1
Aa05g022590	At03g046590	0.500176	0.0580164	1.78053	3.46826	3.66456	7.34024	1
Aa04g027260	At02g036950	0.507803	0.0597704	8.08155	15.9607	21.1416	27.6034	1
Aa06g017630	At05g016840	0.513357	0.0613697	1.67836	2.50189	5.55538	6.00275	1
Aa06g032770	At04g010840	0.55428	0.0621343	11.2031	19.4378	24.5891	19.7057	1
Aa01g000240	At01g001010	0.5773	0.0622778	2.57798	4.07155	3.86751	4.61125	1
Aa06g005820	At05g005620	0.606305	0.0625524	1.26312	3.90618	6.58795	6.39617	1
Aa03g039410	At02g013810	0.643357	0.0631167	0.731205	2.26391	2.15316	3.21631	1
Aa02g015240	At01g058350	0.503008	0.0643668	7.55972	9.67512	17.3007	19.6524	1
Aa05g012330	At03g036650	0.598468	0.0666028	0.836444	0.879815	4.8799	4.55694	1
Aa05g004330	At03g027880	0.662593	0.0680306	3.77665	7.26155	8.74973	10.2666	1
Aa07g029160	At04g014720	0.507469	0.0681954	4.37538	7.58754	7.56075	10.8488	1
Aa06g002010	At05g001940	0.540934	0.0688229	17.3839	41.3194	31.8026	60.4938	1
Aa08g031890	At05g062900	0.509902	0.069313	7.83025	16.4184	14.359	21.2882	1
Aa07g029480	At04g014450	0.522226	0.0694723	11.4429	20.7941	21.2208	24.5554	1
Aa04g004930	At02g018820	0.70843	0.0694898	22.1475	34.7206	47.2451	59.8444	1
Aa04g016260	At02g025090	0.544692	0.0697494	2.03354	4.28302	4.7699	6.30578	1
Aa03g001650	At03g001770	0.578245	0.0705961	9.54946	3.48288	20.3765	28.4163	1
Aa07g027500	At04g016150	0.528663	0.0707305	5.24464	5.03645	6.75453	8.72924	1
Aa04g005500	At02g019240	0.544546	0.0714153	4.90569	6.3757	19.1419	24.3489	1
Aa07g038790	At05g034910	0.52831	0.0741374	1.62737	3.61481	3.97451	5.42347	1
Aa03g030990	At02g016520	0.672782	0.0771597	1.86014	1.75136	1.95861	4.43074	1
Aa01g005670	At01g013610	0.527192	0.07994	1.65652	2.24182	2.62256	3.43326	1
Aa03g010640	At03g010030	0.513072	0.080943	4.06646	10.2345	12.0508	8.524	1
Aa02g027620	At01g070030	0.598602	0.0810127	1.20487	3.57181	4.08355	3.81976	1
Aa07g026890	At04g016600	0.641272	0.0812583	0.823335	2.26689	2.13142	2.52174	1
Aa06g013090	At05g012440	0.50636	0.0815793	2.21874	4.83348	6.40409	4.75931	1
Aa01g039310	At01g047160	0.711689	0.0874493	1.8453	2.27872	3.51022	6.25171	1
Aa05g027970	At03g051940	0.602551	0.0880482	0.558894	3.06317	5.80639	6.48752	1
Aa03g016080	At03g015480	0.535352	0.0892793	2.83016	3.00396	2.78218	3.41141	1
Aa06g014170	At05g013450	0.539456	0.0903477	6.09789	5.16051	25.1447	24.8392	1
Aa08g002770	At05g040420	0.580804	0.0906264	66.5826	85.4726	125.541	104.744	1
Aa07g012080	At04g030740	0.532238	0.0910042	26.325	38.2296	62.3899	74.0469	1
Aa04g009440	At02g020860	0.519652	0.0929103	2.28326	3.46109	6.02299	7.20053	1
Aa03g036660	At02g011420	0.584272	0.094394	6.65014	11.9145	17.116	15.7902	1
Aa01g019970	At01g028270	0.529702	0.0945119	3.77127	5.90708	8.91544	8.58354	1
Aa03g023420	At03g022380	0.524672	0.0956834	1.38044	3.19601	3.26233	3.423	1
Aa03g022150	At03g021430	0.556484	0.0958799	2.0585	3.59281	2.13158	5.54919	1
Aa07g032350	At04g012750	0.691865	0.0977447	0.123946	3.20892	3.74506	3.60859	1
Aa08g007990	At05g036720	0.661317	0.0977976	3.39519	4.45735	4.4208	5.08154	1
Aa01g001320	At01g003410	0.526268	0.0978958	4.82058	5.18861	6.07859	6.48039	1
Aa05g023220	At03g047230	0.504792	0.0987483	7.57624	17.0604	19.4805	14.7431	1
Aa01g008180	At01g016070	0.536238	0.0988297	0.638311	2.85147	4.09107	3.47936	1
Aa02g019850	At01g062520	0.61657	0.0989009	3.57978	6.29885	8.52323	9.61815	1
Aa07g019440	At04g023480	0.635564	0.0991636	1.22985	4.80746	3.73948	5.10833	1
Aa06g018550	At05g017740	0.596495	0.0993247	4.12796	10.0436	11.8063	18.2694	1
Aa04g009470	At02g020890	0.607592	0.0995521	0.878445	3.61218	2.65102	4.45006	1
Aa06g013750	At05g013050	0.508609	0.101748	9.11013	19.558	20.9213	17.757	1
Aa03g039850	At02g014210	0.599126	0.103497	12.9603	34.9257	36.567	53.7875	1
Aa02g018740	At01g061480	0.582656	0.103593	17.1552	37.4245	50.1472	59.8497	1
Aa01g010780	At01g018720	0.506234	0.106199	8.5903	12.8381	22.5991	19.2403	1
Aa07g017200	At04g025560	0.616494	0.109468	7.89364	12.1861	19.4656	24.9978	1
Aa04g013170	At02g023710	0.562287	0.110348	1.40006	0.731166	4.15884	6.88508	1
Aa03g004260	At03g004000	0.850645	0.111164	1.89565	5.70303	3.98828	6.38446	1
Aa03g026910	At03g025370	0.548807	0.113721	3.1888	6.54311	7.97207	8.81055	1
Aa03g009920	At03g009290	0.520688	0.114595	2.52153	2.18531	2.9968	3.02772	1
Aa04g022280	At02g032330	0.729194	0.115644	16.1274	11.7683	15.4756	21.1508	1
Aa03g037630	At02g012260	0.522026	0.11712	3.88049	5.47159	4.0235	7.59434	1
Aa04g005510	At02g019250	0.56859	0.117247	2.13617	1.6219	1.59693	2.82575	1
Aa03g010900	At03g010260	0.560021	0.117589	2.66321	2.33636	3.11736	4.4607	1
Aa07g015930	At04g026810	0.583792	0.117952	1.24778	2.01028	3.85627	4.23872	1
Aa08g014630	At05g047340	0.50379	0.119117	8.06118	8.33269	18.0111	23.8067	1
Aa04g011820	At02g022500	0.501	0.120249	6.57212	11.3425	10.0486	11.6763	1
Aa06g011540	At05g010930	0.53846	0.121658	17.9533	26.6072	29.688	27.8994	1
Aa05g016260	At03g040440	0.501992	0.122428	26.8235	33.3672	38.8417	35.9863	1
Aa06g022890	At05g021780	0.572082	0.123036	2.98811	3.10717	9.57905	9.94455	1
Aa01g008190	At01g016080	0.51898	0.12474	6.19502	9.05713	16.4662	15.9698	1
Aa06g039790	At04g000610	0.524764	0.124956	2.19451	6.842	5.54494	8.04464	1
Aa08g024580	At05g056700	0.624972	0.125115	8.10558	12.929	18.7245	17.409	1
Aa06g003030	At05g002960	0.52377	0.125396	9.7746	18.8428	24.8091	27.6826	1
Aa08g011170	At05g044400	0.510373	0.125531	9.80176	5.77659	9.62514	12.6396	1
Aa08g026900	At05g058900	0.538676	0.126918	1.45892	4.29786	3.26994	4.82341	1
Aa01g035350	At01g042960	0.515539	0.127247	22.6426	13.6683	65.5225	64.2881	1
Aa06g009270	At05g008820	0.717354	0.127285	5.54319	6.4929	6.82457	7.38104	1
Aa06g024800	At05g023700	0.537111	0.129183	12.9629	17.2543	34.3163	31.4952	1
Aa01g000040	At01g001240	0.519153	0.129673	12.0111	16.5515	23.5019	24.1781	1
Aa01g039130	At01g046290	0.546707	0.130821	4.107	5.64734	9.63622	9.72421	1
Aa07g018270	At04g024610	0.551967	0.13111	11.7464	15.8702	20.416	22.9606	1
Aa07g038970	At05g035040	0.590392	0.131502	0.16915	1.38825	3.09787	2.85568	1
Aa04g007350	At02g020330	0.519119	0.131905	5.9592	7.20597	18.0371	17.9212	1
Aa02g011030	At01g055240	0.777439	0.133284	1.59378	3.77828	5.76642	4.98144	1
Aa02g022100	At01g064760	0.536471	0.133618	2.46817	5.06044	4.01394	5.44987	1
Aa05g024170	At03g048270	0.613616	0.133859	2.56822	2.01808	2.014	2.77023	1
Aa02g022070	At01g064730	0.636191	0.133883	2.85343	7.49762	7.25771	9.55376	1
Aa07g007930	At04g034870	0.560538	0.134985	0.704869	2.23381	2.45881	4.20214	1
Aa06g007340	At05g006880	0.59317	0.135299	1.89145	3.5541	6.79425	8.2272	1
Aa06g012080	At05g011490	0.714047	0.135379	2.21122	3.15784	3.86676	4.63439	1
Aa03g012470	At03g011950	0.535356	0.135608	7.49185	8.82123	12.7273	11.8629	1
Aa02g017100	At01g060020	0.514749	0.135802	4.5006	3.80459	8.64697	8.09273	1
Aa08g017070	At05g049460	0.582151	0.136952	12.9745	10.479	33.5752	30.9021	1
Aa01g033920	At01g041730	0.535703	0.141518	7.77502	20.8873	22.5052	24.5085	1
Aa04g016990	At02g024420	0.517859	0.141606	1.07293	2.32656	4.97703	4.98764	1
Aa07g038840	At05g034950	0.563862	0.143488	1.18047	2.48424	4.02013	3.68553	1
Aa02g025160	At01g067630	0.500091	0.143805	6.62117	16.4045	14.6731	16.1114	1
Aa02g027760	At01g070130	0.621212	0.144045	4.24899	9.15947	7.71743	11.7283	1
Aa02g006310	At01g049850	0.565947	0.144417	1.59467	0	2.71377	3.40535	1
Aa01g017870	At01g026000	0.573714	0.144609	0.602422	1.78605	3.5622	5.15511	1
Aa08g011850	At05g044800	0.55569	0.145315	4.7313	7.02833	7.57979	7.24034	1
Aa08g013800	At05g046560	0.722524	0.145394	0.941084	2.33611	2.35823	2.50188	1
Aa05g023040	At03g047050	0.513263	0.145995	1.88111	5.21439	4.36404	6.54517	1
Aa01g034590	At01g042380	0.55383	0.147087	4.6473	8.04873	9.09207	10.3571	1
Aa03g038230	At02g012760	0.720049	0.147624	2.15471	5.54087	6.61038	5.41712	1
Aa03g023090	At03g022120	0.543111	0.15189	3.38435	2.81456	4.56563	7.49083	1
Aa03g027430	At03g026080	0.734639	0.152047	1.34248	1.91328	2.67313	2.59088	1
Aa03g021360	At03g020710	0.566007	0.152962	15.0096	46.6509	21.4156	68.8189	1
Aa03g036360	At02g011100	0.592909	0.153106	2.20023	3.60104	7.35349	7.35337	1
Aa06g018440	At05g017680	0.614972	0.15604	0.470871	0.880602	1.75771	2.44568	1
Aa01g013560	At01g021420	0.623677	0.15679	7.02655	15.6867	25.2193	23.9025	1
Aa03g023100	At03g022130	0.54647	0.15742	8.18749	7.02842	6.43619	8.77585	1
Aa06g019800	At05g018990	0.580622	0.157683	0.405746	2.09888	1.94744	2.31073	1
Aa02g016770	At01g059720	0.700821	0.15819	3.34095	4.69557	5.43811	5.08833	1
Aa07g021280	At04g021700	0.680985	0.159421	4.0957	2.92036	17.7864	21.5152	1
Aa07g018260	At04g024630	0.69527	0.160168	0.487601	0.669602	1.35227	2.39349	1
Aa06g035680	At04g005060	0.519653	0.162671	3.73585	8.21348	15.7368	16.2704	1
Aa06g039490	At04g000940	0.55046	0.16331	0.833176	2.69481	5.70331	8.08904	1
Aa08g012970	At05g045770	0.584023	0.165675	5.2498	5.85742	14.0346	12.1715	1
Aa04g026650	At02g036330	0.505387	0.165861	2.65571	6.5114	7.40776	15.3226	1
Aa08g025870	At05g057950	0.578155	0.167191	2.12078	4.79681	6.47933	8.08831	1
Aa04g013100	At02g023640	0.601986	0.167886	4.45589	8.52124	8.16267	12.0593	1
Aa04g005250	At02g019090	0.561592	0.169381	1.32388	3.76517	5.27762	5.86416	1
Aa06g008450	At05g007980	0.591373	0.170435	1.28587	1.97378	3.79661	3.18741	1
Aa06g016420	At05g015640	0.639333	0.170484	4.72462	8.93459	9.99937	9.61285	1
Aa08g022310	At05g054400	0.537463	0.170633	2.32067	5.0844	5.73521	6.18485	1
Aa03g038790	At02g013200	0.772803	0.170662	1.59756	2.21902	4.13689	7.0732	1
Aa04g010870	At02g021780	0.768854	0.171318	43.6966	59.7028	105.196	134.358	1
Aa04g003080	At02g017460	0.576216	0.171746	2.2428	2.83015	4.35812	4.7916	1
Aa02g006300	At01g049860	0.655256	0.172063	5.93324	17.2188	22.8125	25.4205	1
Aa08g022430	At05g054510	0.524371	0.173521	2.707	7.09385	7.29973	7.42553	1
Aa02g005610	At01g050320	0.54948	0.17382	7.24974	10.0274	9.31871	10.4829	1
Aa03g022760	At03g021810	0.502623	0.178246	0.296691	1.3286	1.11746	1.75619	1
Aa03g011020	At03g010390	0.527237	0.17965	4.41234	8.82736	8.16538	9.12397	1
Aa06g018340	At05g017580	0.573938	0.179653	6.23952	7.07388	14.0627	14.8207	1
Aa02g022120	At01g064780	0.537351	0.179761	9.67071	11.9545	17.3729	17.6782	1
Aa08g019890	At05g052070	0.546436	0.182246	3.79409	6.46756	12.2411	12.7724	1
Aa06g009280	At05g008830	0.51922	0.182635	16.2172	18.0795	20.1662	33.3836	1
Aa06g006150	At05g005820	0.523535	0.183169	9.94487	23.3025	23.3914	29.3007	1
Aa03g006910	At03g006330	0.591728	0.185409	3.19007	5.72988	6.39608	6.46176	1
Aa08g021130	At05g053190	0.525679	0.185565	2.79588	3.17349	10.2227	11.4698	1
Aa04g027780	At02g037430	0.634803	0.187836	3.25966	5.82121	6.74663	9.88564	1
Aa03g017980	At03g017360	0.523604	0.188533	2.59889	4.71267	6.53627	11.0472	1
Aa05g024180	At03g048280	0.622944	0.189767	11.9092	18.327	16.252	37.237	1
Aa01g013820	At01g021720	0.566363	0.191127	1.7813	14.3568	13.976	26.6182	1
Aa06g005010	At05g004910	0.778959	0.191705	15.7749	19.6232	30.4482	39.3552	1
Aa04g003460	At02g017820	0.658181	0.191754	6.72019	5.28287	13.6501	17.2542	1
Aa03g036200	At02g010960	0.527232	0.191763	5.36732	8.23438	12.6732	10.8623	1
Aa01g007060	At01g015010	0.572708	0.191765	9.60953	11.8979	19.3865	38.3475	1
Aa07g025200	At04g017930	0.51101	0.191797	1.16265	2.1091	4.85989	6.4404	1
Aa03g016120	At03g015520	0.510763	0.191932	4.89453	8.75465	8.0246	13.3847	1
Aa08g001840	At05g041250	0.566633	0.192142	4.45169	7.89386	18.801	24.0789	1
Aa01g030370	At01g038500	0.570929	0.193352	2.53719	5.31275	12.4243	9.57126	1
Aa02g022050	At01g064710	0.620123	0.193394	2.73841	3.60113	5.61572	6.18728	1
Aa04g028010	At02g037610	0.548715	0.193886	0	0.262727	0.0813713	0.778389	1
Aa08g006520	At05g037670	0.665815	0.194877	4.50947	6.03003	6.6475	6.58403	1
Aa06g009500	At05g009030	0.612618	0.197278	3.16959	4.79654	5.79392	7.26378	1
Aa03g026060	At03g024990	0.656741	0.197732	4.54963	15.4483	13.1894	26.6558	1
Aa07g028160	At04g015490	0.579815	0.197883	1.64917	3.17401	4.66159	4.6974	1
Aa07g001340	At04g041810	0.688525	0.198525	1.79191	5.06911	4.58932	6.44348	1
Aa03g037860	At02g012430	0.597871	0.199404	8.22601	17.5303	14.7297	25.6792	1
Aa03g016100	At03g015500	0.53944	0.202518	5.38015	7.92075	11.6844	11.8075	1
Aa02g018110	At01g060900	0.509384	0.203865	4.54353	7.83441	9.019	8.10988	1
Aa08g028310	At05g060220	0.550589	0.205044	4.46563	6.29981	8.17432	8.43847	1
Aa03g020370	At03g019750	0.641554	0.207328	4.75311	8.79865	10.9843	15.1331	1
Aa04g003770	At02g018140	0.594403	0.209617	1.79557	2.95659	2.09909	6.67794	1
Aa06g026580	At05g025510	0.53518	0.209783	2.9003	5.49539	15.0991	12.1479	1
Aa07g008130	At04g034700	0.68178	0.209992	3.89446	9.49008	13.4963	15.7374	1
Aa04g019830	At02g029950	0.685555	0.212023	0.637716	1.04876	1.33282	3.12676	1
Aa05g003290	At03g026920	0.545386	0.214303	3.18224	4.10686	7.71362	9.98993	1
Aa01g030060	At01g038220	0.557982	0.214441	36.7296	105.006	91.4422	127.33	1
Aa05g019710	At03g043890	0.618365	0.214788	23.4419	46.6003	61.8998	73.3732	1
Aa08g020980	At05g053040	0.535191	0.217257	0.724939	2.48502	3.53148	5.32558	1
Aa04g023370	At02g033330	0.518589	0.218165	3.94722	5.89041	8.7807	13.1147	1
Aa03g022010	At03g021270	0.672042	0.220255	1.42172	1.36466	6.23904	5.85714	1
Aa07g036830	At05g032980	0.719457	0.221105	2.32236	4.22315	6.42272	7.37876	1
Aa06g035200	At04g005730	0.532249	0.222272	5.56979	14.1685	12.394	16.0278	1
Aa03g039110	At02g013550	0.550054	0.222827	3.21934	7.82813	8.66571	10.1351	1
Aa05g006140	At03g029420	0.578102	0.222957	0.647613	1.83797	3.38405	5.12435	1
Aa01g018550	At01g025100	0.699624	0.224468	3.12329	7.51785	6.66362	8.77494	1
Aa06g023240	At05g022190	0.528954	0.22559	1.24208	2.58086	3.1076	4.07584	1
Aa06g017150	At05g016400	0.506716	0.228061	4.79952	6.54508	11.2144	12.2808	1
Aa06g034290	At04g012100	0.526952	0.230405	1.21035	1.1882	2.40773	5.45322	1
Aa06g038230	At04g002380	0.61132	0.230517	4.20605	6.4629	4.76882	8.46899	1
Aa03g035580	At02g010350	0.584287	0.230533	0.883463	2.69701	2.87026	4.02666	1
Aa08g020580	At05g052620	0.645281	0.23314	1.15298	1.69014	3.49247	3.84067	1
Aa07g028350	At04g015320	0.588208	0.237067	1.34924	1.80351	3.51815	3.50884	1
Aa03g009240	At03g008670	0.576098	0.237463	5.07692	10.1046	10.3578	9.66358	1
Aa03g012740	At03g012220	0.584757	0.237805	2.71179	4.95541	4.80773	5.25724	1
Aa02g013080	At01g056620	0.50612	0.238711	14.382	23.1799	21.8609	25.4599	1
Aa01g032600	At01g040680	0.722576	0.23887	1.69115	1.3312	7.2429	12.4458	1
Aa03g012720	At03g012200	0.70638	0.240158	16.8671	16.8974	30.4549	33.6549	1
Aa02g000990	At01g054310	0.562495	0.246773	15.7315	30.8881	36.0616	38.7665	1
Aa05g004950	At03g028510	0.548897	0.248135	4.34435	10.6916	24.4385	29.8314	1
Aa07g040590	At05g036520	0.518195	0.252493	6.7904	12.1218	15.4201	17.8268	1
Aa02g005170	At01g050690	0.631866	0.253215	4.12832	10.9591	14.0347	19.1146	1
Aa04g006710	At02g020110	0.5134	0.25452	33.1395	86.7602	85.3669	131.247	1
Aa08g017700	At05g049980	0.693999	0.255682	22.5077	35.0164	37.2583	51.728	1
Aa01g003470	At01g011300	0.564414	0.259449	10.3689	14.6324	16.2145	15.2361	1
Aa08g027630	At05g059600	0.570933	0.259685	4.30067	4.66257	7.94316	8.59289	1
Aa06g000780	At05g000300	0.570089	0.262885	2.19859	3.67394	7.62707	7.86475	1
Aa06g017310	At05g016560	0.532553	0.262941	7.67443	7.37773	26.2337	25.0992	1
Aa07g017990	At04g024840	0.550842	0.26346	35.2782	83.3651	87.3724	147.176	1
Aa08g026780	At05g058790	0.628546	0.263863	6.7789	13.0145	13.0133	13.8269	1
Aa01g040000	At01g047850	0.554532	0.266017	2.1211	3.64799	4.90072	5.80198	1
Aa08g004470	At05g039140	0.653728	0.267406	0.382109	0.997238	1.09672	1.28441	1
Aa03g013350	At03g012880	0.606459	0.267684	2.21163	4.6818	3.50054	5.6351	1
Aa02g006650	At01g049590	0.568335	0.268837	2.09117	6.68394	6.48508	8.83991	1
Aa05g016660	At03g040860	0.678597	0.269046	10.4546	13.7973	14.5621	16.0434	1
Aa07g029420	At04g014500	0.547798	0.269217	0.601577	1.552	0.559816	2.43376	1
Aa01g034030	At01g041830	0.637558	0.271729	1.35107	0.756203	0.488838	1.56949	1
Aa06g017030	At05g016300	0.507123	0.274223	1.13392	2.93313	3.27567	4.6965	1
Aa06g019250	At05g018450	0.553052	0.274251	1.07829	2.5359	2.79643	4.39942	1
Aa04g005150	At02g019020	0.686019	0.274259	9.30735	14.8385	25.0067	28.2606	1
Aa05g005090	At03g028610	0.531563	0.27509	7.11591	9.25325	9.07756	11.7513	1
Aa02g017670	At01g060560	0.633995	0.276146	32.5328	57.2525	51.0324	69.675	1
Aa04g023660	At02g033620	0.513516	0.27894	2.34913	7.05833	9.3362	14.2042	1
Aa04g025550	At02g035290	0.582995	0.280482	4.56827	3.16008	8.13225	9.98308	1
Aa06g023940	At05g022950	0.590188	0.28323	1.08879	3.86919	5.35378	4.90074	1
Aa06g002370	At05g002300	0.585686	0.284149	7.16156	9.20036	42.5148	38.7447	1
Aa06g027200	At05g025910	0.521304	0.28508	4.76978	4.86671	17.8488	17.2831	1
Aa01g013920	At01g021830	0.696335	0.285916	1.10386	1.53805	3.54952	7.9677	1
Aa04g006590	At02g019990	0.719432	0.288776	8.6701	9.86152	15.6776	23.4164	1
Aa04g000500	At02g015090	0.522027	0.289614	4.01825	14.0263	9.88852	16.9225	1
Aa03g034780	At02g009680	0.562695	0.290514	1.04825	0.954613	2.29317	2.18219	1
Aa02g007150	At01g049240	0.505766	0.292923	12.1252	21.231	32.6958	27.1997	1
Aa06g034030	At04g011870	0.614148	0.294879	4.76181	8.4544	9.30234	8.3703	1
Aa05g017820	At03g041990	0.610961	0.295103	3.03251	9.14362	9.90934	13.264	1
Aa02g022080	At01g064740	0.794207	0.29555	1.25428	4.46408	6.12332	8.69437	1
Aa08g013540	At05g046350	0.596914	0.2959	206.717	472.928	512.691	549.004	1
Aa03g009260	At03g008690	0.513518	0.297923	6.96774	15.0562	13.759	16.6583	1
Aa07g002500	At04g040240	0.810616	0.301354	7.39718	9.20007	15.7118	15.6859	1
Aa01g037240	At01g044620	0.546681	0.302148	5.01752	5.28094	20.4757	17.3097	1
Aa08g009640	At05g043360	0.67056	0.302862	1.41367	3.27132	4.28399	4.57291	1
Aa08g014640	At05g047350	0.559836	0.303345	8.75156	19.341	13.6407	22.2474	1
Aa03g023890	At03g022780	0.505284	0.303478	3.21021	3.95676	5.32991	6.07375	1
Aa07g021180	At04g021800	0.675534	0.303567	11.8656	32.9469	32.849	41.5948	1
Aa03g032880	At02g008430	0.64053	0.303709	3.48125	6.3962	7.25478	8.57564	1
Aa03g014890	At03g014280	0.60576	0.304719	4.30722	4.9991	8.2202	8.67105	1
Aa02g011840	At01g055670	0.550971	0.307435	5.42586	9.38531	9.64657	8.78956	1
Aa01g031810	At01g039960	0.577619	0.310166	1.77231	9.85823	6.26573	11.5767	1
Aa04g000810	At02g015400	0.543528	0.311392	18.2588	18.9502	24.7331	30.0335	1
Aa04g006650	At02g020060	0.603201	0.312526	1.35287	2.98086	3.29449	3.69093	1
Aa06g009630	At05g009140	0.505643	0.316269	18.0494	58.5235	0.791985	100.363	1
Aa04g010550	At02g021560	0.694822	0.316291	13.083	15.6884	40.7816	41.9959	1
Aa05g001260	At02g001130	0.516491	0.319762	12.297	19.3562	25.0057	28.5142	1
Aa06g017040	At05g016310	0.530564	0.319916	1.68042	1.98716	2.23761	2.35883	1
Aa04g001950	At02g016530	0.743606	0.323309	11.1498	44.2701	41.8972	59.0794	1
Aa04g005870	At02g019540	0.554769	0.329345	1.27402	2.39324	2.37551	3.25679	1
Aa04g010390	At02g021380	0.524188	0.330031	3.45778	4.93179	9.47845	12.1635	1
Aa03g017800	At03g017200	0.653772	0.331973	2.84485	5.70671	16.1981	14.9249	1
Aa04g003250	At02g017630	0.508304	0.332402	0.821567	1.1661	1.15555	1.4908	1
Aa05g022510	At03g046510	0.675129	0.333179	7.6716	8.42444	10.0239	11.8444	1
Aa08g007170	At05g037170	0.550269	0.336368	9.31201	21.0609	19.8304	24.4778	1
Aa05g014500	At03g038690	0.70368	0.338617	14.5817	22.1028	33.5765	30.2977	1
Aa08g004580	At05g039030	0.588671	0.338999	4.00539	10.1668	10.3939	9.03223	1
Aa03g002730	At03g002750	0.589097	0.339994	7.69599	8.63081	11.4347	11.8827	1
Aa01g039330	At01g047180	0.824315	0.340008	3.37393	2.82286	8.71047	7.71458	1
Aa04g020860	At02g030970	0.550671	0.349096	5.06995	7.5148	7.57809	12.1185	1
Aa02g008330	At01g048570	0.607386	0.349413	36.0255	52.0218	55.3533	55.1872	1
Aa01g031240	At01g039410	0.784808	0.350496	7.65123	14.0226	15.1697	23.4133	1
Aa02g012540	At01g056090	0.563145	0.350784	6.91646	8.90346	15.2812	13.1924	1
Aa06g031850	At04g009930	0.518278	0.353865	2.18557	4.70956	4.79557	5.09832	1
Aa02g004150	At01g051480	0.580708	0.356782	3.91994	6.69458	5.19772	8.28234	1
Aa01g035390	At01g043000	0.535405	0.359798	5.71966	8.07509	9.25278	15.4486	1
Aa01g038100	At01g045330	0.543189	0.360388	15.6133	24.3878	29.9707	26.8253	1
Aa06g034270	At04g012080	0.593568	0.362111	1.90587	3.03599	12.0686	15.9075	1
Aa02g009710	At01g046470	0.714146	0.368225	2.66845	7.76555	8.59034	13.2477	1
Aa06g034920	At04g012660	0.754222	0.370885	7.8085	10.172	14.477	14.2859	1
Aa02g002870	At01g052640	0.52232	0.37241	3.80355	12.4622	9.03753	14.0483	1
Aa08g009040	At05g043190	0.642021	0.372547	6.59324	6.85895	6.91792	8.42417	1
Aa08g020690	At05g052730	0.503929	0.374511	4.45014	9.33812	6.72834	11.6734	1
Aa01g032780	At01g040910	0.692065	0.37626	2.66021	4.83593	8.20231	8.7138	1
Aa01g034510	At01g042290	0.638127	0.379305	2.31862	4.03465	8.53695	8.36957	1
Aa04g002210	At02g016720	0.551367	0.385651	1.12376	0.784193	3.43339	3.14328	1
Aa05g008220	At03g031300	0.596898	0.387843	3.80604	6.71681	9.58137	10.6838	1
Aa04g000800	At02g015390	0.597649	0.392895	0.958937	7.04162	1.96208	19.3939	1
Aa05g013790	At03g038050	0.516378	0.397878	37.1994	82.7954	65.8625	105.156	1
Aa02g006860	At01g049440	0.594378	0.398794	1.68583	5.00142	4.83119	5.85835	1
Aa01g025180	At01g032800	0.647766	-0.313842	67.8305	59.436	133.086	83.0191	2
Aa01g026710	At01g034210	0.502721	-0.27914	5.34845	7.086	11.3839	6.37272	2
Aa07g036940	At05g033060	0.538093	-0.255801	3.0457	1.90386	7.15296	3.66162	2
Aa06g011100	At05g010570	0.518563	-0.185633	12.7747	17.0189	38.0041	25.1879	2
Aa05g004520	At03g028090	0.585554	-0.146817	0.288821	0.262472	1.30095	0.570795	2
Aa01g011720	At01g019620	0.541357	-0.136068	5.87486	1.58056	19.0791	2.01512	2
Aa08g017160	At05g049540	0.504711	-0.104708	0.906832	1.05348	1.9807	1.56461	2
Aa08g010810	At05g044160	0.513856	-0.081258	8.77275	4.41201	7.33293	6.32608	2
Aa06g038580	At04g002010	0.623649	-0.0650398	34.4699	14.8682	44.9832	8.05502	2
Aa06g028610	At05g027630	0.519254	-0.048002	0.737936	0.612895	4.08122	2.96993	2
Aa02g013760	At01g057160	0.661899	-0.0381012	8.73954	11.598	17.2515	13.2538	2
Aa01g035680	At01g043300	0.506039	-0.0308373	1.7018	0.674349	0.6242	0.238953	2
Aa08g002730	At05g040440	0.615984	-0.0302002	48.9626	33.2823	81.8859	28.2735	2
Aa07g010410	At04g032290	0.737622	-0.0249361	0.812689	0.458991	1.34161	0.727999	2
Aa01g006300	At01g014230	0.554089	-0.0132617	10.3575	10.8798	12.5075	5.08884	2
Aa05g001920	At02g001870	0.508473	-0.012589	3.32811	1.76778	18.6955	7.52889	2
Aa08g003400	At05g040050	0.590828	-0.0117799	14.4035	2.78436	24.3865	14.1854	2
Aa05g030080	At03g054010	0.507753	-0.00943932	4.00617	4.16118	24.3783	7.84569	2
Aa04g005490	At02g019230	0.557156	-0.00366155	0.193402	0.6771	0.955723	0.345927	2
Aa04g005610	At02g019360	0.536297	-0.00354383	4.1857	4.79086	5.40134	3.54487	2
Aa07g028420	At04g015290	0.605107	0.000280689	0.501837	0.323485	0.971385	0.671386	2
Aa03g005140	At03g004710	0.513728	0.000388318	9.95895	14.9649	20.2422	14.696	2
Aa07g003670	At04g039040	0.523815	0.00287057	9.09243	10.8209	12.1604	10.8446	2
Aa07g000770	At04g041290	0.576218	0.00332522	59.9333	75.8254	141.917	93.6215	2
Aa06g015710	At05g014950	0.569321	0.00423503	44.4499	27.0503	94.9915	45.1517	2
Aa07g001100	At04g041600	0.70995	0.0050542	10.1685	9.84947	19.4968	16.4014	2
Aa06g024440	At05g023370	0.523951	0.00666611	2.03132	1.63263	6.5731	0.916803	2
Aa06g009060	At05g008610	0.524058	0.0097787	47.2053	42.0999	103.767	66.8049	2
Aa05g028860	At03g052850	0.523302	0.0131292	3.88543	4.54444	8.49395	4.53815	2
Aa05g023210	At03g047220	0.59416	0.0134235	1.61214	5.00169	8.06067	3.43691	2
Aa07g038430	At05g034620	0.584679	0.0151518	1.31974	5.20079	7.26105	0.421759	2
Aa06g036950	At04g003700	0.621699	0.0195228	13.2947	7.92594	9.4028	9.77243	2
Aa04g006570	At02g019980	0.510769	0.0244022	4.14355	1.64912	1.34346	0.961289	2
Aa02g022200	At01g064840	0.541532	0.0248256	0.751482	0.171418	1.54152	0.102026	2
Aa05g015930	At03g040140	0.555872	0.0252775	12.1052	14.2269	30.6875	17.1445	2
Aa04g015440	At02g025820	0.556025	0.0253657	38.281	53.8993	111.215	69.8766	2
Aa08g001690	At05g041360	0.507379	0.03	1.53538	1.3748	3.51301	1.70827	2
Aa04g031280	At02g040550	0.651905	0.0315959	274.771	207.925	661.084	182.586	2
Aa06g037300	At04g003290	0.503426	0.0317529	0.563907	0.294958	1.3377	1.00185	2
Aa06g000250	At05g000820	0.535966	0.0355545	5.78928	10.6092	14.2025	8.14659	2
Aa04g011810	At02g022490	0.572956	0.0365436	14.2841	17.9624	21.6293	17.3961	2
Aa07g018470	At04g024360	0.626351	0.0429553	25.3718	30.7165	65.7057	8.17469	2
Aa02g006060	At01g050010	0.529786	0.0482433	7.18028	5.8894	17.114	7.79211	2
Aa01g022870	At01g030720	0.574046	0.049084	11.9911	7.30605	19.5614	5.42948	2
Aa08g012480	At05g045320	0.534993	0.0525743	43.5124	26.7177	88.7137	55.7035	2
Aa07g014720	At04g028090	0.699466	0.052615	15.1158	19.1118	41.4966	27.0894	2
Aa07g023100	At04g019870	0.523815	0.0542492	3.67604	5.37015	16.6114	10.1834	2
Aa02g019250	At01g061980	0.568073	0.055854	4.25335	10.4869	21.0873	13.12	2
Aa08g015620	At05g048300	0.511355	0.0570136	8.03376	17.5084	29.1722	9.63192	2
Aa07g010310	At04g032390	0.51517	0.0585736	32.9295	26.3334	53.6802	41.3453	2
Aa07g011750	At04g031090	0.587672	0.0593985	197.45	131.902	349.229	226.795	2
Aa08g001400	At05g041640	0.510494	0.0608198	9.28756	11.4204	15.1278	12.7297	2
Aa07g026510	At04g016960	0.555557	0.0614055	1.47727	3.33338	5.7111	3.47257	2
Aa07g026750	At04g016740	0.533206	0.0637702	9.69857	12.0435	20.7964	15.7304	2
Aa06g003990	At05g003990	0.56646	0.0708412	11.126	6.26546	18.6509	10.0707	2
Aa06g000310	At05g000760	0.602974	0.071897	35.6833	9.86104	438.267	165.309	2
Aa04g025630	At02g035380	0.508987	0.0727529	6.29664	6.78775	15.711	8.45556	2
Aa07g029170	At04g014710	0.513608	0.0734418	0.375613	0.154961	0.486612	0.326235	2
Aa04g016830	At02g024560	0.500075	0.0737713	20.425	21.4266	24.4893	19.896	2
Aa08g006330	At05g037730	0.532163	0.0745279	8.84012	8.99195	11.2103	7.23909	2
Aa02g012590	At01g056150	0.518569	0.0774443	5.08541	3.28248	7.2018	6.18384	2
Aa04g027800	At02g037450	0.620084	0.082137	0.940195	0.335984	0.807556	0.820286	2
Aa08g000380	At05g042690	0.522674	0.0861534	3.69115	0.841074	8.16927	5.42672	2
Aa06g000440	At05g000610	0.594096	0.0882035	4.4315	3.37538	5.56486	2.7929	2
Aa08g024720	At05g056810	0.659519	0.0890315	0.0282563	0.0952783	0.426746	0.0533477	2
Aa05g017150	At03g041370	0.588877	0.091433	73.5295	45.3267	168.714	67.8495	2
Aa01g004590	At01g012540	0.516189	0.0969222	11.0446	4.24591	14.2393	11.2376	2
Aa07g020710	At04g022260	0.520796	0.0978901	0.399133	0.0923997	0.736134	0.307457	2
Aa06g016430	At05g015650	0.575049	0.0990463	1.6628	2.48145	2.76517	2.0115	2
Aa06g015160	At05g014400	0.534796	0.101356	4.40904	2.87142	7.14203	4.73079	2
Aa01g002330	At01g009240	0.664106	0.101508	12.5903	19.5305	21.4065	15.4297	2
Aa03g021350	At03g020700	0.505225	0.101774	83.0325	105.041	330.927	187.929	2
Aa07g014780	At04g028030	0.548518	0.105674	7.84327	8.20351	9.81739	7.17484	2
Aa03g026030	At03g024940	0.532038	0.10689	7.59821	7.04517	18.8781	9.15967	2
Aa07g026380	At04g017050	0.643247	0.106994	12.8614	16.2331	24.8614	20.361	2
Aa03g003180	At03g003070	0.504772	0.107202	3.7168	2.94694	6.1339	5.6666	2
Aa07g026500	At04g016970	0.570057	0.110349	7.19929	2.48996	4.01074	1.64196	2
Aa04g024130	At02g034100	0.557961	0.110571	1.56634	0.304388	5.47549	0.0872767	2
Aa06g016020	At05g015280	0.565352	0.111601	10.9286	16.8664	21.1287	14.9709	2
Aa05g002120	At02g001980	0.625831	0.112583	11.9248	4.31434	7.88658	2.73411	2
Aa08g003670	At05g039790	0.608274	0.117155	0.582006	0.45541	1.1136	0.856675	2
Aa07g040790	At05g036660	0.559934	0.117921	18.3606	23.7574	43.9952	34.0648	2
Aa03g015600	At03g015050	0.512275	0.118915	1.58384	0.836354	1.06553	0.358802	2
Aa07g035520	At05g032040	0.548386	0.119317	2.81993	3.03384	3.35623	1.62107	2
Aa03g036620	At02g011360	0.597443	0.121637	8.65643	11.2324	14.8489	11.3096	2
Aa08g028060	At05g059990	0.564898	0.122782	3.44808	5.45417	16.0799	8.90668	2
Aa04g022930	At02g032910	0.511298	0.123457	2.81409	4.54757	12.5077	8.60183	2
Aa06g023420	At05g022370	0.637559	0.124914	30.6847	11.2509	61.9867	30.9427	2
Aa01g007790	At01g015730	0.522834	0.127059	5.33852	0.236442	8.54016	0.199701	2
Aa02g024130	At01g066590	0.6042	0.127666	29.2671	15.9097	16.0423	15.481	2
Aa08g020540	At05g052580	0.567644	0.128204	4.55348	1.2339	9.19591	5.3349	2
Aa01g018310	At01g025570	0.50209	0.12901	5.29726	7.41392	9.3682	5.42755	2
Aa07g021260	At04g021720	0.669198	0.130169	26.8092	3.54168	14.3104	5.44215	2
Aa05g017360	At03g041540	0.646886	0.133777	1.92896	0.307337	5.30448	0.180578	2
Aa05g028770	At03g052790	0.689466	0.135203	12.6999	17.1172	35.2726	21.9519	2
Aa05g028010	At03g051980	0.517424	0.136189	1.90913	2.21746	3.90861	2.06349	2
Aa01g037380	At01g044740	0.661414	0.138633	5.45876	9.72694	18.285	8.71586	2
Aa03g026900	At03g025380	0.572844	0.139579	10.3885	5.97237	27.9945	12.3602	2
Aa03g023770	At03g022670	0.727257	0.139668	1.55869	2.04619	3.57782	1.44332	2
Aa04g031330	At02g040600	0.564379	0.141424	13.2536	12.1227	19.1424	10.5567	2
Aa08g023380	At05g055470	0.504727	0.1421	6.83923	11.5091	13.3734	8.48444	2
Aa02g012770	At01g056270	0.605514	0.144869	12.2203	12.4262	12.2596	6.4134	2
Aa02g023340	At01g065910	0.618931	0.146265	0.258555	0.179068	0.627488	0.391458	2
Aa07g020570	At04g022410	0.539789	0.147933	0.393116	1.43275	2.16896	1.13199	2
Aa06g025900	At05g024790	0.591957	0.149266	4.74714	1.99685	9.20382	2.17186	2
Aa04g028200	At02g037740	0.544467	0.150237	11.2299	12.4748	14.4431	12.7626	2
Aa07g025320	At04g017850	0.713015	0.150394	3.31923	5.0451	7.81723	6.01062	2
Aa07g012760	At04g030080	0.513831	0.150641	17.4317	17.4043	45.3989	26.9675	2
Aa05g022860	At03g046870	0.54514	0.152562	4.89474	5.37029	8.33065	4.70274	2
Aa08g021670	At05g053760	0.521863	0.152861	5.85189	17.0367	50.1376	23.0185	2
Aa02g024640	At01g067080	0.573113	0.157656	3.27079	2.68567	5.42729	4.05993	2
Aa07g028680	At04g015040	0.524278	0.158521	3.21511	4.55859	9.15602	5.53904	2
Aa03g020760	At03g020140	0.521017	0.158633	6.76134	9.53913	9.69931	5.48649	2
Aa03g005360	At03g004940	0.520995	0.15999	6.80933	6.12304	19.2881	14.3282	2
Aa03g019250	At03g018630	0.5459	0.167353	2.50245	2.34226	6.08577	3.44236	2
Aa01g018360	At01g025520	0.603651	0.167666	12.9401	14.8373	15.373	13.8918	2
Aa07g034480	At05g031170	0.569146	0.169366	10.1247	23.679	48.54	17.5445	2
Aa08g014420	At05g047140	0.514366	0.170485	2.05051	3.93968	4.60089	3.23707	2
Aa02g015100	At01g058230	0.509035	0.171822	73.7604	80.673	209.16	131.282	2
Aa02g005480	At01g050450	0.653609	0.174678	16.3256	16.0388	16.4317	12.4007	2
Aa03g021650	At03g020980	0.736876	0.175487	15.2511	13.9465	20.6546	11.4977	2
Aa06g010180	At05g009680	0.567724	0.176307	2.62639	8.44024	14.0174	8.69416	2
Aa01g000610	At01g001840	0.558152	0.177525	1.5651	1.08934	1.80913	0.916658	2
Aa04g013650	At02g027070	0.585468	0.178246	1.19389	0.320963	59.8355	12.0136	2
Aa04g025870	At02g035590	0.562575	0.18014	1.37366	1.58464	3.53248	1.55275	2
Aa03g036180	At02g010940	0.506256	0.181274	10.5943	15.1432	23.1859	17.9245	2
Aa06g034910	At04g012650	0.5183	0.182673	13.1782	5.28523	39.4243	7.51591	2
Aa05g016910	At03g041150	0.589479	0.191093	11.8249	13.6542	15.5863	8.20881	2
Aa01g037330	At01g044690	0.513512	0.196674	5.83226	8.15267	13.9156	10.924	2
Aa01g015340	At01g023140	0.519598	0.198879	1.55388	0	0.109685	0.043521	2
Aa08g000950	At05g042220	0.544778	0.19891	77.491	74.516	138.556	92.5712	2
Aa08g008720	At05g043110	0.507089	0.199434	14.0749	15.536	27.9186	16.7162	2
Aa08g006740	At05g037580	0.533031	0.201344	23.2241	20.2386	74.5528	49.7321	2
Aa05g010880	At03g034850	0.689111	0.203623	1.12727	0.509153	1.16138	0.473474	2
Aa08g006340	At05g037720	0.714669	0.204791	21.8789	18.6654	19.7812	16.4699	2
Aa05g001900	At02g001860	0.794756	0.208075	14.6509	27.7046	35.8913	15.5736	2
Aa01g002140	At01g006990	0.528421	0.208521	6.93203	2.06668	2.87779	2.22316	2
Aa01g020960	At01g029030	0.506497	0.210534	1.97394	1.91486	5.98245	2.97941	2
Aa04g006310	At02g019910	0.546114	0.214648	7.14968	8.59461	19.5826	9.91051	2
Aa04g000250	At02g014840	0.612678	0.21563	0.998314	0.776154	1.45909	0.806197	2
Aa05g020020	At03g044180	0.587015	0.215934	53.2142	37.1382	60.9353	49.4167	2
Aa04g028410	At02g037930	0.616354	0.218698	4.40037	3.28195	9.93396	6.31853	2
Aa04g003030	At02g017420	0.59186	0.223908	13.1356	9.92479	12.8094	8.73949	2
Aa08g004930	At05g038720	0.656287	0.225374	5.80331	8.18849	14.0731	10.0221	2
Aa08g002140	At05g040970	0.600826	0.22983	4.18195	3.55849	6.55004	5.11925	2
Aa05g031190	At03g055140	0.511531	0.230087	5.40441	4.73851	4.57477	4.92202	2
Aa01g022130	At01g030120	0.524641	0.230605	61.8337	45.305	64.9526	38.0407	2
Aa03g038530	At02g012990	0.64087	0.231409	2.30621	2.90528	4.53997	2.64326	2
Aa01g040500	At01g048230	0.608601	0.23432	1.42231	1.3388	3.00017	2.09708	2
Aa07g002740	At04g039980	0.517066	0.236362	26.7796	13.1595	22.8471	11.9304	2
Aa03g006970	At03g006390	0.674991	0.237355	2.02174	2.14977	3.9519	1.63927	2
Aa03g011050	At03g010420	0.551009	0.242975	0.66076	0.573565	1.4153	1.19239	2
Aa03g008190	At03g007630	0.562619	0.24468	6.1285	1.46616	20.9201	0.764335	2
Aa08g010990	At05g044340	0.756916	0.250675	6.40578	1.88921	9.23388	5.73933	2
Aa05g004370	At03g027920	0.519961	0.251679	3.45316	2.81134	4.5441	2.02225	2
Aa06g022850	At05g021740	0.729989	0.254994	8.22035	9.71522	23.7613	17.9654	2
Aa06g016570	At05g015790	0.560607	0.257236	0.861105	0.763511	3.06157	2.07464	2
Aa08g018590	At05g050760	0.506721	0.268246	3.34918	3.60106	4.30602	3.40827	2
Aa04g003580	At02g017960	0.60246	0.279138	4.55988	8.47427	9.44368	6.67408	2
Aa02g001320	At01g053990	0.630224	0.280678	1.16603	1.63817	2.12148	1.64993	2
Aa02g006610	At01g049610	0.573934	0.282054	1.60414	0.516617	2.04938	1.14706	2
Aa06g019270	At05g018470	0.504685	0.282673	54.7899	36.1225	43.0436	33.2959	2
Aa03g010100	At03g009480	0.726459	0.283142	5.48344	7.27278	7.75218	5.89561	2
Aa03g029920	At02g004500	0.628642	0.288651	2.17814	1.68596	2.08992	2.26511	2
Aa04g003740	At02g018110	0.555385	0.293358	57.1762	109.17	208.395	101.982	2
Aa02g018560	At01g061310	0.602127	0.294437	10.8164	12.5363	20.4373	14.9106	2
Aa04g011220	At02g022070	0.507148	0.299248	136.556	155.908	151.879	100.891	2
Aa04g009880	At02g021160	0.60402	0.300967	9.37098	14.2274	15.9755	11.6415	2
Aa01g010250	At01g018200	0.684392	0.302326	3.08151	0.730767	12.7974	10.1345	2
Aa08g006320	At05g037740	0.575726	0.309522	1349.18	1937.86	2554	1722.53	2
Aa02g002320	At01g053110	0.695347	0.312495	2.67291	5.00719	17.4302	12.5293	2
Aa03g014720	At03g014120	0.62874	0.314148	4.48377	4.16997	10.8303	4.39595	2
Aa07g036820	At05g032970	0.735003	0.320703	10.1419	13.6038	19.3313	15.1177	2
Aa01g025380	At01g009730	0.656228	0.321238	0	0.428881	3.05672	1.69716	2
Aa08g019030	At05g051210	0.582672	0.322739	1.29631	2.32631	3.60396	2.5632	2
Aa06g025950	At05g024800	0.513191	0.325554	0.585885	0.441967	4.48205	0.997336	2
Aa01g038600	At01g045850	0.706918	0.3303	10.4142	9.22312	8.79206	9.07652	2
Aa04g006180	At02g019790	0.679135	0.331034	3.03532	4.71295	6.47082	3.92411	2
Aa02g000610	At01g054590	0.603309	0.332447	2.06351	0.072313	1.25084	0	2
Aa06g017070	At05g016340	0.598649	0.340458	4.72944	3.26335	9.14734	5.6814	2
Aa07g036730	At05g032880	0.609331	0.346137	0.338431	4.77205	17.9876	8.45418	2
Aa08g002290	At05g040880	0.641037	0.351911	3.91322	2.73058	24.2511	15.7538	2
Aa07g038810	At05g034920	0.549277	0.358253	11.3049	10.8465	12.5752	5.39285	2
Aa07g039470	At05g035480	0.578154	0.361944	13.0737	7.66456	32.5983	19.8542	2
Aa03g017180	At03g016610	0.663406	0.362545	2.27844	1.66746	17.9198	13.8132	2
Aa04g006290	At02g019890	0.613201	0.36278	11.4232	7.49277	16.1623	12.8218	2
Aa01g028330	At01g036130	0.563765	0.373197	22.8602	29.7791	61.1691	46.3388	2
Aa05g019550	At03g043730	0.574432	0.374131	10.0782	9.40779	16.4366	12.1422	2
Aa01g003360	At01g011190	0.658036	0.375536	8.95304	2.12855	4.97502	2.68456	2
Aa05g016650	At03g040850	0.731254	0.376101	0.812987	0.247765	1.67007	1.42199	2
Aa03g035050	At02g009930	0.663485	0.378148	1.16889	1.02635	2.54124	1.64635	2
Aa03g021010	At03g020370	0.646411	0.383144	1.50149	0.71528	2.67417	0.806809	2
Aa04g003590	At02g017970	0.593273	0.390576	27.6011	25.3085	39.4315	31.0858	2
Aa04g008480	At02g020640	0.618766	0.395726	12.6285	16.8524	19.7904	13.0028	2
Aa07g021940	At04g020960	0.539749	0.398981	3.01848	2.81198	5.41088	4.07433	2

## Sheet: EDFig.9b
Source Data Extended Data Fig. 9
Source Data Extended Data Fig. 9b | Correlation between expression fold changes of shared differentially expressed genes (DEGs) between Aar and Ath (Wang et al., 2016) (Y axis) and methylation differences (X axis).
A	T	Col	mCG (Aar-Ath)	b	Regulation
Aa01g036700	At01g044130	At1g52200	0.11874	-4.61375	down
Aa07g016290	At04g026450	At4g25200	0.0898492	-4.3739	down
Aa03g040250	At02g014600	At2g20870	0.131761	-4.21856	down
Aa04g004960	At02g018860	At2g24850	0.0135556	-4.07732	down
Aa06g020130	At05g019300	At5g20230	0.146399	-3.95284	down
Aa04g010840	At02g021760	At2g27660	0.0323762	-3.78738	down
Aa05g025990	At03g049960	At3g56970	0.677343	-3.35609	down
Aa04g022570	At02g032600	At2g37750	0.0388889	-3.32356	down
Aa04g002270	At02g016770	At2g22880	0.0759768	-3.25681	down
Aa07g030450	At04g013730	At4g13560	-0.370843	-3.07298	down
Aa02g021560	At01g064250	At1g73500	0.00182766	-2.99657	down
Aa01g014070	At01g021940	At1g21670	0.672411	-2.91617	down
Aa02g020570	At01g063200	At1g72450	-0.00951804	-2.87664	down
Aa01g015450	At01g023260	At1g22920	0.705837	-2.72266	down
Aa02g012780	At01g056280	At1g65845	0.603203	-2.65116	down
Aa05g006720	At03g030030	At3g28210	0.0370202	-2.63749	down
Aa03g017440	At03g016860	At3g16330	0.400477	-2.54745	down
Aa04g012960	At02g023500	At2g29380	0.0784632	-2.53376	down
Aa02g016560	At01g059490	At1g68840	0.106131	-2.52258	down
Aa07g003280	At04g039280	At4g36990	0.0115877	-2.41243	down
Aa01g029380	At01g037360	At1g43160	-0.0115741	-2.35991	down
Aa04g017120	At02g024310	At2g30140	0.34443	-2.33745	down
Aa03g014500	At03g013910	At3g13790	0.450353	-2.32302	down
Aa07g016550	At04g026190	At4g24960	0.12407	-2.32098	down
Aa06g037800	At04g002800	At4g02380	-0.00649742	-2.31461	down
Aa08g030880	At05g063900	At5g67340	0.454477	-2.2844	down
Aa06g012220	At05g011640	At5g12890	0.293443	-2.2609	down
Aa04g002250	At02g016750	At2g22860	-0.734843	-2.2558	down
Aa07g013960	At04g028890	At4g27410	-0.00709457	-2.2287	down
Aa06g032150	At04g010260	At4g10270	-0.494373	-2.19061	down
Aa08g029170	At05g061050	At5g64750	-0.00414802	-2.18682	down
Aa04g015080	At02g026160	At2g31865	0.189103	-2.14316	down
Aa01g000440	At01g000560	At1g01470	0.0424312	-2.14183	down
Aa07g026950	At04g016550	At4g15760	-0.000636029	-2.1279	down
Aa07g006120	At04g036590	At4g34410	-0.00840657	-2.11443	down
Aa03g010280	At03g009670	At3g10040	0.65694	-2.10538	down
Aa04g030320	At02g039740	At2g44370	0.116627	-2.05994	down
Aa07g022880	At04g020040	At4g18950	4.4e-05	-1.99559	down
Aa07g037750	At05g033930	At5g39610	0	-1.9689	down
Aa02g017570	At01g057070	At1g66580	0.553814	-1.94272	down
Aa07g006330	At04g036380	At4g34230	0	-1.92554	down
Aa02g019150	At01g061910	At1g71100	0.210076	-1.91575	down
Aa05g025880	At03g049850	At3g56880	-0.0016835	-1.89693	down
Aa01g038910	At01g046090	At1g54050	0.146063	-1.85236	down
Aa01g012850	At01g020670	At1g20440	0.00690021	-1.83806	down
Aa04g031320	At02g040590	At2g45220	0.312287	-1.83167	down
Aa01g019380	At01g027660	At1g27760	0.00160391	-1.8081	down
Aa03g012890	At03g012420	At3g12580	0.0963965	-1.80641	down
Aa06g010910	At05g010380	At5g11350	0.414165	-1.79556	down
Aa03g010180	At03g009560	At3g09940	0.00561425	-1.78823	down
Aa02g016300	At01g059240	At1g68620	0	-1.78174	down
Aa03g033750	At02g009070	At2g15360	-0.340308	-1.77471	down
Aa04g028500	At02g037980	At2g42760	-0.00999926	-1.75928	down
Aa01g011720	At01g019620	At1g19380	0.00666667	-1.72836	down
Aa01g011510	At01g019430	At1g19180	0.00207391	-1.70686	down
Aa01g010830	At01g018770	At1g18550	-0.0110182	-1.70079	down
Aa03g007580	At03g007020	At3g07090	0.0587566	-1.66544	down
Aa05g005400	At03g028880	At3g27220	0.553884	-1.66471	down
Aa01g025120	At01g032730	At1g32920	-0.446939	-1.65444	down
Aa07g017830	At04g024950	At4g23750	-0.00573345	-1.64524	down
Aa03g027300	At03g025960	At3g24500	0.0738671	-1.64164	down
Aa06g008580	At05g008110	At5g08780	0.0206661	-1.62504	down
Aa05g025360	At03g049340	At3g56360	-0.00300023	-1.61023	down
Aa07g016130	At04g026610	At4g25340	0.308908	-1.60098	down
Aa03g023340	At03g022320	At3g21230	0.0335097	-1.59884	down
Aa03g016950	At03g016330	At3g15820	0.118418	-1.56847	down
Aa04g033400	At02g042600	At2g47180	-0.00209063	-1.56691	down
Aa07g028630	At04g015100	At4g14630	0.0147059	-1.5565	down
Aa01g019990	At01g028290	At1g28370	-0.00118064	-1.54932	down
Aa03g037690	At02g012310	At2g18690	-0.0044576	-1.54903	down
Aa05g024930	At03g048940	At3g55950	0.0985294	-1.5431	down
Aa04g019060	At02g029180	At2g34600	0.00714693	-1.54186	down
Aa01g024600	At01g032200	At1g32380	0.06	-1.53326	down
Aa03g004510	At03g004180	At3g04640	0.208504	-1.52837	down
Aa01g024290	At01g031930	At1g32150	0.227616	-1.52376	down
Aa01g011950	At01g019870	At1g19610	0.00206349	-1.50985	down
Aa04g031760	At02g041030	At2g45680	0.0637684	-1.50863	down
Aa02g013090	At01g056630	At1g66160	0.088471	-1.5035	down
Aa06g012610	At05g011980	At5g13200	0.0849345	-1.49723	down
Aa05g004770	At03g028320	At3g26740	0.630661	-1.48352	down
Aa07g007670	At04g035120	At4g33050	0	-1.47025	down
Aa07g006470	At04g036290	At4g34150	0.106766	-1.46603	down
Aa04g011570	At02g022300	At2g28200	-0.00605631	-1.44467	down
Aa01g008660	At01g016560	At1g16370	-0.00547335	-1.43962	down
Aa07g006360	At04g036340	At4g34200	-0.0168648	-1.43494	down
Aa02g015460	At01g058500	At1g67920	0.00232805	-1.41386	down
Aa05g009360	At03g032870	At3g30775	-0.231402	-1.41316	down
Aa04g015750	At02g025510	At2g31230	0.00525362	-1.40893	down
Aa07g001620	At04g042030	At4g39670	0.220197	-1.39775	down
Aa01g022580	At01g030510	At1g30700	0.0758326	-1.39303	down
Aa07g025580	At04g017610	At4g16660	-0.0629426	-1.38786	down
Aa01g039670	At01g047520	At1g55450	0.195942	-1.38234	down
Aa01g006950	At01g014910	At1g14740	0.00271003	-1.37078	down
Aa02g013550	At01g056980	At1g66500	0.693451	-1.36877	down
Aa04g030290	At02g039730	At2g44390	-0.542245	-1.36709	down
Aa04g027100	At02g036790	At2g41640	0.48847	-1.3658	down
Aa05g020590	At03g044710	At3g52060	-0.000655223	-1.35072	down
Aa01g040120	At01g047950	At1g55850	0.145975	-1.35038	down
Aa02g022520	At01g065140	At1g74360	0.00839827	-1.34761	down
Aa06g011300	At05g010730	At5g11680	0.52441	-1.3454	down
Aa03g040170	At02g014530	At2g20820	-0.0341348	-1.34278	down
Aa07g011190	At04g031530	At4g29780	0.0546882	-1.33543	down
Aa06g012490	At05g011810	At5g13080	-0.00494228	-1.32613	down
Aa06g010380	At05g009870	At5g10840	0.280974	-1.31887	down
Aa05g011980	At03g036320	At3g44110	-0.444176	-1.31179	down
Aa05g001490	At02g001310	At2g02220	-0.185076	-1.30982	down
Aa03g003650	At03g003480	At3g04010	-0.000665945	-1.30474	down
Aa03g025220	At03g024100	At3g22890	0.403223	-1.29343	down
Aa03g035320	At02g010160	At2g16660	0.0433616	-1.28806	down
Aa06g021770	At05g020750	At5g22380	0	-1.27828	down
Aa07g024680	At04g018430	At4g17530	0.162526	-1.26183	down
Aa01g007710	At01g015650	At1g15430	0.00394671	-1.26087	down
Aa06g035030	At04g006280	At4g05520	0.553678	-1.25924	down
Aa04g020490	At02g030580	At2g35900	0.0645357	-1.25326	down
Aa05g024390	At03g048470	At3g55540	0.131491	-1.25296	down
Aa01g028420	At01g036230	At1g37130	0.236605	-1.25133	down
Aa05g021430	At03g045480	At3g52800	-0.208204	-1.23309	down
Aa07g017110	At04g025640	At4g24380	0.0247404	-1.21921	down
Aa06g024010	At05g023010	At5g24420	0.429416	-1.21804	down
Aa02g019220	At01g061950	At1g71140	0.120797	-1.21661	down
Aa07g019250	At04g023640	At4g22530	0.313958	-1.21636	down
Aa03g003060	At03g002970	At3g03520	-0.345637	-1.19522	down
Aa04g023420	At02g033370	At2g38470	-0.00236274	-1.18935	down
Aa04g025080	At02g034930	At2g39980	0.00813824	-1.18511	down
Aa06g000130	At05g000950	At5g01920	0.00273576	-1.18206	down
Aa04g015020	At02g026210	At2g31880	-0.000746269	-1.16813	down
Aa04g030450	At02g039840	At2g44500	-0.00484848	-1.15627	down
Aa04g028520	At02g037990	At2g42770	0.363795	-1.14744	down
Aa03g024140	At03g023030	At3g21890	0.350564	-1.123	down
Aa04g025510	At02g035270	At2g40260	0.00416226	-1.10923	down
Aa03g011380	At03g010780	At3g10985	-0.00597826	-1.10259	down
Aa04g013260	At02g023960	At2g29640	0.237871	-1.09849	down
Aa03g016590	At03g015940	At3g15500	0.0113062	-1.07073	down
Aa05g026470	At03g050450	At3g57450	-0.00638358	-1.0686	down
Aa06g002440	At05g002390	At5g03380	0.00609779	-1.0635	down
Aa06g033330	At04g011330	At4g11280	-0.029845	-1.04362	down
Aa05g021990	At03g045990	At3g53260	0.0021097	-1.04054	down
Aa02g024930	At01g067350	At1g76600	0.0125956	-1.0352	down
Aa01g015640	At01g023470	At1g23090	0.00870796	-1.03485	down
Aa08g021050	At05g053110	At5g57220	0.0294382	-1.03415	down
Aa02g004310	At01g051410	At1g61120	0.309812	-1.02467	down
Aa03g017130	At03g016560	At3g16050	-0.000690131	-1.02432	down
Aa07g024730	At04g018380	At4g17500	-0.00372198	-1.01593	down
Aa01g016920	At01g026920	At1g27100	-0.171331	-1.00963	down
Aa06g004540	At05g004450	At5g05300	-0.00790513	-1.00353	down
Aa08g009790	At05g043420	At5g48180	-0.0021645	-1.00281	down
Aa06g003480	At05g003460	At5g04340	0.00304956	-0.999856	down
Aa08g007010	At05g037320	At5g42650	0.512154	-0.979367	down
Aa01g012010	At01g019930	At1g19670	0.00546448	-0.97585	down
Aa08g029870	At05g061760	At5g65380	0.00322793	-0.972766	down
Aa04g020790	At02g030880	At2g36210	0	-0.967611	down
Aa07g001420	At04g041880	At4g39520	0.594507	-0.965987	down
Aa06g001020	At05g000120	At5g01100	-0.00722077	-0.889707	down
Aa05g016530	At03g040710	At3g48360	0.00400856	-0.881743	down
Aa06g012750	At05g012110	At5g13330	0.230475	-0.880881	down
Aa01g009920	At01g017870	At1g17620	0.181469	-0.879863	down
Aa06g004870	At05g004770	At5g05600	0.0813327	-0.858061	down
Aa07g013190	At04g029670	At4g28085	0	-0.853277	down
Aa02g026670	At01g069140	At1g78290	0.152174	-0.837378	down
Aa02g014620	At01g057860	At1g67340	-0.00189934	-0.795351	down
Aa07g016930	At04g025820	At4g24570	-0.0171024	-0.787265	down
Aa02g003900	At01g051810	At1g61540	0.114148	-0.785006	down
Aa02g020530	At01g063180	At1g72430	0.00406333	-0.778629	down
Aa08g031170	At05g063630	At5g67080	-0.00229418	-0.769349	down
Aa01g011070	At01g018960	At1g18740	-0.000127124	-0.744075	down
Aa02g003390	At01g052200	At1g61890	-0.774064	-0.726918	down
Aa01g007250	At01g015190	At1g15010	-0.00440767	-0.722204	down
Aa01g014900	At01g022740	At1g22410	0.0577473	-0.721679	down
Aa08g027650	At05g059620	At5g63450	-0.0054769	-0.70832	down
Aa04g014670	At02g026550	At2g32200	0.0448833	-0.696083	down
Aa08g026820	At05g058830	At5g62680	-0.00312746	-0.69439	down
Aa03g021190	At03g020540	At3g19580	-0.00237609	-0.694212	down
Aa08g007390	At05g037020	At5g42380	-0.231735	-0.691177	down
Aa04g032260	At02g041480	At2g46140	-0.143433	-0.681764	down
Aa01g035990	At01g043580	At1g51680	0.0909946	-0.65828	down
Aa07g010460	At04g032240	At4g30460	-0.228658	-0.647084	down
Aa01g035970	At01g043560	At1g51660	-0.0434086	0.67985	up
Aa05g014790	At03g038960	At3g46750	-0.00413232	0.709953	up
Aa03g013270	At03g012810	At3g12930	-0.0133333	0.80912	up
Aa03g024350	At03g023320	At3g22120	0.465404	0.830024	up
Aa03g008860	At03g008270	At3g08740	0.750205	0.87427	up
Aa07g002910	At04g039800	At4g37470	-0.00306912	0.906981	up
Aa02g014000	At01g057380	At1g66890	-0.0560518	0.992833	up
Aa07g002370	At04g040340	At4g37980	0.179966	1.0373	up
Aa06g023020	At05g021920	At5g23440	0.299544	1.19083	up
Aa01g016290	At01g024180	At1g23820	-0.00258954	1.20088	up
Aa06g003750	At05g003740	At5g04610	0.29542	1.25374	up
Aa01g002640	At01g010550	At1g10760	0.0463393	1.25798	up
Aa06g020560	At05g019640	At5g20630	0.0255158	1.41269	up
Aa02g008010	At01g048720	At1g56580	0.232334	1.60209	up
Aa06g006430	At05g006080	At5g06870	-0.0110522	1.68043	up
Aa05g002890	At02g002660	At2g03670	0.400776	1.76837	up
Aa01g040510	At02g000370	At2g01370	0.00391534	1.92961	up
Aa05g008420	At03g031440	At3g29320	-0.310462	2.05032	up
Aa02g017670	At01g060560	At1g69830	0.185714	2.16832	up
Aa07g010260	At04g032440	At4g30660	0.0112541	2.24195	up
Aa05g024050	At03g048150	At3g55240	0.0570571	2.33643	up
Aa02g027460	At01g069880	At1g79020	0.20318	2.35387	up
Aa06g017320	At05g016570	At5g17680	0.627901	2.37086	up
Aa06g006280	At05g005930	At5g06710	0.00730564	2.47722	up
Aa04g033360	At02g042560	At2g47150	0.00136986	2.78448	up
Aa04g020500	At02g030590	At2g35910	0.0128681	3.00752	up
Aa01g034600	At01g042390	At1g50510	0.165644	3.17749	up
Aa04g032240	At02g041460	At2g46110	-0.248812	3.60526	up
Aa06g024470	At05g023380	At5g24780	0.027119	4.874	up

## Sheet: EDFig.9c
Source Data Extended Data Fig. 9
Source Data Extended Data Fig. 9c | Correlation between expression fold changes of shared DEGs between Allo738 and MPV (Wang et al., 2016) (Y axis) and methylation differences between A (red) and T (blue) subgenomes in Allo738 against Aar/Ath (X axis).
A	T	Col	mCG (Asu.A-Aar)	mCG (Asu.T-Ath)	Log2[TPM(738/MPV)]	Regulation
Aa01g000440	At01g000560	At1g01470	-0.0354867	-0.891589	0	down
Aa01g002640	At01g010550	At1g10760	-0.00688157	2.80294	0.00641026	up
Aa01g006950	At01g014910	At1g14740	0.0156557	-0.814235	0.0103768	down
Aa01g007250	At01g015190	At1g15010	0	-1.9311	0.00403073	down
Aa01g007710	At01g015650	At1g15430	-0.00262363	-0.978066	0.00377922	down
Aa01g008660	At01g016560	At1g16370	0.0314471	-1.94987	-0.00597285	down
Aa01g009920	At01g017870	At1g17620	-0.0326783	-1.1974	0.00150971	down
Aa01g010830	At01g018770	At1g18550	0.0187216	-0.978122	-0.00906385	down
Aa01g011070	At01g018960	At1g18740	0.0047619	-1.25505	-0.0030492	down
Aa01g011510	At01g019430	At1g19180	0.0121102	-3.14509	0.0086102	down
Aa01g011720	At01g019620	At1g19380	-0.00666667	-1.43507	0.00995013	down
Aa01g011950	At01g019870	At1g19610	0.00757931	-0.826873	0.00302445	down
Aa01g012010	At01g019930	At1g19670	0.00913809	-2.24831	0.00556839	down
Aa01g012850	At01g020670	At1g20440	0.00660287	-0.777418	0.00294118	down
Aa01g014070	At01g021940	At1g21670	-0.661403	-1.3202	0.0141834	down
Aa01g014900	At01g022740	At1g22410	-0.0595691	-0.994442	-0.00647548	down
Aa01g015450	At01g023260	At1g22920	-0.217454	-0.928292	0.00988047	down
Aa01g015640	At01g023470	At1g23090	0.00106838	-0.91156	0.0177349	down
Aa01g016290	At01g024180	At1g23820	-0.0026455	0.838266	-0.00251765	up
Aa01g016920	At01g026920	At1g27100	0.0123565	-0.911587	-0.151056	down
Aa01g019380	At01g027660	At1g27760	0.0213251	-0.947528	0.0109371	down
Aa01g019990	At01g028290	At1g28370	0.0247219	-2.05661	0.00910894	down
Aa01g022580	At01g030510	At1g30700	-0.08	-1.24931	0.0112879	down
Aa01g024290	At01g031930	At1g32150	-0.135641	-0.851704	0.0170443	down
Aa01g024600	At01g032200	At1g32380	-0.0436538	-1.44124	0.0260404	down
Aa01g025120	At01g032730	At1g32920	0.0447525	-1.29577	0.0170095	down
Aa01g028420	At01g036230	At1g37130	-0.152414	-0.853944	0.0352985	down
Aa01g029380	At01g037360	At1g43160	0.000900839	-1.91659	-0.00974659	down
Aa01g034600	At01g042390	At1g50510	0.0402174	-1.719	0.030818	down
Aa01g035970	At01g043560	At1g51660	0.00536532	-0.777789	-0.00942029	down
Aa01g035990	At01g043580	At1g51680	-0.0344602	-0.759234	0.0324948	down
Aa01g036700	At01g044130	At1g52200	-0.113816	-1.81385	0.00530538	down
Aa01g038910	At01g046090	At1g54050	-0.0510313	-1.81761	-7.28e-05	down
Aa01g039670	At01g047520	At1g55450	0.0101211	-1.08064	0.0029311	down
Aa01g040120	At01g047950	At1g55850	-0.10493	-0.877473	0.00694444	down
Aa02g008010	At01g048720	At1g56580	-0.210813	2.06956	0.0072619	up
Aa02g004310	At01g051410	At1g61120	0.0337722	-1.49029	0.0206493	down
Aa02g003900	At01g051810	At1g61540	-0.115132	-0.884887	0.00115347	down
Aa02g003390	At01g052200	At1g61890	0.00862069	-1.64323	-0.00545463	down
Aa02g012780	At01g056280	At1g65845	0.060222	-1.20686	0.0108579	down
Aa02g013090	At01g056630	At1g66160	-0.0790441	-0.997924	0.00708827	down
Aa02g013550	At01g056980	At1g66500	0.045123	-1.27177	0.0109784	down
Aa02g017570	At01g057070	At1g66580	-0.132698	-0.891001	0.00246996	down
Aa02g014000	At01g057380	At1g66890	-0.198185	0.933422	-0.353691	up
Aa02g014620	At01g057860	At1g67340	0.0353232	-1.20749	0.012588	down
Aa02g015460	At01g058500	At1g67920	0.011684	-0.946333	0.012495	down
Aa02g016300	At01g059240	At1g68620	0.0325205	-2.31725	0.0416667	down
Aa02g016560	At01g059490	At1g68840	-0.0646961	-1.91762	0.093961	down
Aa02g017670	At01g060560	At1g69830	0.0752747	2.13445	0.00640268	up
Aa02g019150	At01g061910	At1g71100	0.0799213	-1.15743	-0.0181299	down
Aa02g019220	At01g061950	At1g71140	-0.0295355	-1.03694	0.0508143	down
Aa02g020530	At01g063180	At1g72430	-0.00532803	-1.31452	0.0140981	down
Aa02g020570	At01g063200	At1g72450	0.0106072	-2.05992	0.00235242	down
Aa02g021560	At01g064250	At1g73500	0.00818997	-2.29074	0.000539867	down
Aa02g022520	At01g065140	At1g74360	0.00702381	-1.01322	0.0119048	down
Aa02g024930	At01g067350	At1g76600	-0.0101199	-1.29555	0.00142094	down
Aa02g026670	At01g069140	At1g78290	-0.0913216	-0.754772	0.0070346	down
Aa02g027460	At01g069880	At1g79020	0.0145607	-0.779472	0.0580306	down
Aa01g040510	At02g000370	At2g01370	0.0148148	-1.33774	0.000820106	down
Aa05g001490	At02g001310	At2g02220	0.000206307	-0.920025	-0.0128092	down
Aa05g002890	At02g002660	At2g03670	0.0832434	-1.27303	-0.00587828	down
Aa03g033750	At02g009070	At2g15360	0.0339912	-1.25305	0.00357354	down
Aa03g035320	At02g010160	At2g16660	-0.0390738	1.39753	0	up
Aa03g037690	At02g012310	At2g18690	0.0125477	-1.37434	0.00719561	down
Aa03g040170	At02g014530	At2g20820	0.288694	-0.872499	0.0268393	down
Aa03g040250	At02g014600	At2g20870	-0.0766892	-2.39616	0.0127206	down
Aa04g002250	At02g016750	At2g22860	-0.0163366	-1.49513	0.020821	down
Aa04g002270	At02g016770	At2g22880	-0.0597222	-3.89752	0	down
Aa04g004960	At02g018860	At2g24850	-0.0082924	-3.43878	0.0329617	down
Aa04g010840	At02g021760	At2g27660	-0.0225609	-1.83557	0.0101916	down
Aa04g011570	At02g022300	At2g28200	0.0146494	-1.60327	0.00322399	down
Aa04g012960	At02g023500	At2g29380	0.0359789	-1.49106	0	down
Aa04g013260	At02g023960	At2g29640	-0.0228971	-1.01567	-0.125187	down
Aa04g017120	At02g024310	At2g30140	0.15523	-1.65836	0.00201465	down
Aa04g015750	At02g025510	At2g31230	-0.00496412	-1.10951	0.000161031	down
Aa04g015080	At02g026160	At2g31865	-0.130327	-1.14532	0.0069697	down
Aa04g015020	At02g026210	At2g31880	0.0151799	-0.787767	0.0173546	down
Aa04g014670	At02g026550	At2g32200	-0.0400032	-0.836579	0.0139503	down
Aa04g019060	At02g029180	At2g34600	-0.010101	-1.91768	0.00787979	down
Aa04g020490	At02g030580	At2g35900	-0.0502374	-0.779497	0.0133113	down
Aa04g020500	At02g030590	At2g35910	0.0232246	-2.57476	0.00513655	down
Aa04g020790	At02g030880	At2g36210	0.00308642	-0.776306	0.0222222	down
Aa04g022570	At02g032600	At2g37750	0.0241836	-2.90996	0.00909091	down
Aa04g023420	At02g033370	At2g38470	0.0115309	-1.16835	0.0178393	down
Aa04g025080	At02g034930	At2g39980	-0.0153846	-1.0825	0.0149758	down
Aa04g025510	At02g035270	At2g40260	-0.00987654	-1.03024	0.00541744	down
Aa04g027100	At02g036790	At2g41640	-0.2757	-1.433	0.0121637	down
Aa04g028500	At02g037980	At2g42760	0.000289925	-2.19093	0.00470568	down
Aa04g028520	At02g037990	At2g42770	-0.29906	-0.934786	-0.00623291	down
Aa04g030320	At02g039740	At2g44370	-0.0239882	-1.88183	0.074094	down
Aa04g030290	At02g039730	At2g44390	0.0325	-1.046	-0.00418769	down
Aa04g030450	At02g039840	At2g44500	0.00373737	-1.27662	0.0052381	down
Aa04g031320	At02g040590	At2g45220	0.0112473	-2.04406	0.0198332	down
Aa04g031760	At02g041030	At2g45680	-0.0210792	-1.65549	0.00808344	down
Aa04g032240	At02g041460	At2g46110	0.00815018	-2.46013	-0.0223313	down
Aa04g032260	At02g041480	At2g46140	0.0437084	-0.852068	-0.0103526	down
Aa04g033360	At02g042560	At2g47150	0.0220803	-2.22425	0.00119055	down
Aa04g033400	At02g042600	At2g47180	-0.00306473	-2.31919	0.0114769	down
Aa03g003060	At03g002970	At3g03520	-0.0263199	-0.911614	-0.00314763	down
Aa03g003650	At03g003480	At3g04010	0.0295213	-1.41273	0.00611194	down
Aa03g004510	At03g004180	At3g04640	0.0343042	-1.24479	0.00196262	down
Aa03g007580	At03g007020	At3g07090	0.02659	-1.77903	0.156863	down
Aa03g008860	At03g008270	At3g08740	-0.10379	0.871213	0.0581144	up
Aa03g010180	At03g009560	At3g09940	-0.00772345	-1.58325	0.0289305	down
Aa03g010280	At03g009670	At3g10040	-0.200594	-2.24229	-0.00326797	down
Aa03g011380	At03g010780	At3g10985	0.00694444	-0.846039	0.00394821	down
Aa03g012890	At03g012420	At3g12580	-0.0963965	-1.49074	0.0292407	down
Aa03g013270	At03g012810	At3g12930	0	0.966873	-0.0133333	up
Aa03g014500	At03g013910	At3g13790	0.144749	-0.884168	0.00186567	down
Aa03g016590	At03g015940	At3g15500	-0.0173348	-1.24246	0.0142722	down
Aa03g016950	At03g016330	At3g15820	-0.0100066	-0.877023	0.0140004	down
Aa03g017130	At03g016560	At3g16050	0.0202009	-1.13397	0.00693932	down
Aa03g017440	At03g016860	At3g16330	-0.109313	-1.50914	0.00595238	down
Aa03g021190	At03g020540	At3g19580	0.00529674	-1.00659	3.85e-05	down
Aa03g023340	At03g022320	At3g21230	-0.0223986	-1.50067	0.0151515	down
Aa03g024140	At03g023030	At3g21890	-0.0635154	-1.05502	0.00930356	down
Aa03g024350	At03g023320	At3g22120	0.0192343	1.12042	0.00630252	up
Aa03g025220	At03g024100	At3g22890	0.0108741	-0.783613	0.020671	down
Aa03g027300	At03g025960	At3g24500	0.0120201	-1.34168	0.00943441	down
Aa05g004770	At03g028320	At3g26740	-0.823181	2.26876	-0.136451	up
Aa05g005400	At03g028880	At3g27220	-0.208643	-1.212	0.01783	down
Aa05g006720	At03g030030	At3g28210	-0.0416622	-2.24996	0.00701975	down
Aa05g008420	At03g031440	At3g29320	0.124747	1.94005	-0.206369	up
Aa05g009360	At03g032870	At3g30775	-0.00301459	-1.59314	0.063508	down
Aa05g011980	At03g036320	At3g44110	-0.0122221	-0.943888	-0.0796108	down
Aa05g014790	At03g038960	At3g46750	0.00655253	1.34545	0.025737	up
Aa05g016530	At03g040710	At3g48360	0.00690102	-1.136	0.0146727	down
Aa05g020590	At03g044710	At3g52060	0.00430351	-0.854023	0.00727513	down
Aa05g021430	At03g045480	At3g52800	0.00971085	-0.958701	0.0111381	down
Aa05g021990	At03g045990	At3g53260	0.00562388	-1.92155	0.00793651	down
Aa05g024050	At03g048150	At3g55240	-0.0529418	1.57492	0.0200463	up
Aa05g024390	At03g048470	At3g55540	-0.124433	-0.780934	-0.00203252	down
Aa05g024930	At03g048940	At3g55950	-0.0894231	-1.22496	0.0195306	down
Aa05g025360	At03g049340	At3g56360	0.0130148	-1.27802	0.00228192	down
Aa05g025880	At03g049850	At3g56880	0.0159357	-1.05595	0.00242936	down
Aa05g025990	At03g049960	At3g56970	0.0871844	-2.36327	0.0495194	down
Aa05g026470	At03g050450	At3g57450	0.00857771	-1.33774	-0.00177898	down
Aa06g037800	At04g002800	At4g02380	0	-1.33086	-0.00649742	down
Aa06g035030	At04g006280	At4g05520	-0.212172	-0.86019	0.010637	down
Aa06g032150	At04g010260	At4g10270	0.0219797	-2.05343	-0.0463422	down
Aa06g033330	At04g011330	At4g11280	-0.248721	-1.14105	-0.00183134	down
Aa07g030450	At04g013730	At4g13560	-0.35714	-0.79611	0.066529	down
Aa07g028630	At04g015100	At4g14630	-0.00989819	-1.33781	0.0439099	down
Aa07g026950	At04g016550	At4g15760	0.0193775	-1.94004	0.0236947	down
Aa07g025580	At04g017610	At4g16660	-0.125717	-0.878083	-0.0408796	down
Aa07g024730	At04g018380	At4g17500	0.00416667	-0.806846	0.00097538	down
Aa07g024680	At04g018430	At4g17530	-0.0237759	-0.853501	0.00877193	down
Aa07g022880	At04g020040	At4g18950	0.000686688	-1.68543	0.0280983	down
Aa07g019250	At04g023640	At4g22530	-0.0625761	-1.02876	0.0177085	down
Aa07g017830	At04g024950	At4g23750	0.00660847	-1.29336	0.00814132	down
Aa07g017110	At04g025640	At4g24380	-0.0215887	-1.90314	0.016405	down
Aa07g016930	At04g025820	At4g24570	0.0117267	-1.14736	-0.0123128	down
Aa07g016550	At04g026190	At4g24960	-0.0169501	-1.76616	0.00300256	down
Aa07g016290	At04g026450	At4g25200	-0.0682827	-4.23392	0.0376748	down
Aa07g016130	At04g026610	At4g25340	-0.140351	-0.78421	-0.00606061	down
Aa07g013960	At04g028890	At4g27410	0.00838047	-1.07622	0.00125876	down
Aa07g013190	At04g029670	At4g28085	0.00892857	-1.10175	0	down
Aa07g011190	At04g031530	At4g29780	0.0669546	-2.28047	0.0165768	down
Aa07g010460	At04g032240	At4g30460	0.0115368	-1.05983	0.00188024	down
Aa07g010260	At04g032440	At4g30660	0.0223227	1.80657	0.0225308	up
Aa07g007670	At04g035120	At4g33050	0.00642905	-0.996398	0.00998062	down
Aa07g006470	At04g036290	At4g34150	0.0429004	-1.18633	-0.0680265	down
Aa07g006360	At04g036340	At4g34200	0	-1.48827	0.0164871	down
Aa07g006330	At04g036380	At4g34230	0.0227273	-2.43831	0.0159031	down
Aa07g006120	At04g036590	At4g34410	0.0218545	-3.92097	0.00948202	down
Aa07g003280	At04g039280	At4g36990	0.00194293	-1.88044	0.0147059	down
Aa07g002910	At04g039800	At4g37470	0.0163926	1.5006	0.00450924	up
Aa07g002370	At04g040340	At4g37980	-0.0147208	-1.57953	-0.00757576	down
Aa07g001420	At04g041880	At4g39520	0.0608316	-0.855771	0.0202762	down
Aa07g001620	At04g042030	At4g39670	0.0138162	-1.65204	0.18706	down
Aa06g001020	At05g000120	At5g01100	0.0166667	-0.772407	-0.000641822	down
Aa06g000130	At05g000950	At5g01920	0.0101031	-1.61648	0.0277778	down
Aa06g002440	At05g002390	At5g03380	-0.00215895	-0.829357	0.00825012	down
Aa06g003480	At05g003460	At5g04340	0.00841402	-1.1604	0.00441176	down
Aa06g003750	At05g003740	At5g04610	-0.0521546	-1.05059	0.222479	down
Aa06g004540	At05g004450	At5g05300	0.0175917	-1.05814	-0.00322852	down
Aa06g004870	At05g004770	At5g05600	-0.0834211	-1.10976	-0.00023655	down
Aa06g006280	At05g005930	At5g06710	0.00545042	-1.59894	0.037037	down
Aa06g006430	At05g006080	At5g06870	0.00487805	-1.47009	0.0182137	down
Aa06g008580	At05g008110	At5g08780	-0.00650089	-0.756014	0.0135858	down
Aa06g010380	At05g009870	At5g10840	-0.101732	-1.54351	0.0160352	down
Aa06g010910	At05g010380	At5g11350	-0.164106	-0.780388	0.00549451	down
Aa06g011300	At05g010730	At5g11680	-0.19487	-0.951038	0.00525794	down
Aa06g012220	At05g011640	At5g12890	-0.150852	-1.17762	0.00257282	down
Aa06g012490	At05g011810	At5g13080	0.00793651	-1.49683	0.0159728	down
Aa06g012610	At05g011980	At5g13200	-0.0704277	-1.50783	-0.000941226	down
Aa06g012750	At05g012110	At5g13330	-0.104448	-0.840526	0.0146188	down
Aa06g017320	At05g016570	At5g17680	-0.187886	-1.68052	0	down
Aa06g020130	At05g019300	At5g20230	0.0119301	-3.31	-0.00509124	down
Aa06g020560	At05g019640	At5g20630	-0.0908183	0.849038	-0.0861532	up
Aa06g021770	At05g020750	At5g22380	0.00628931	-1.50762	0.0239884	down
Aa06g023020	At05g021920	At5g23440	-0.0181213	0.90273	-0.0125836	up
Aa06g024010	At05g023010	At5g24420	0.0520956	-0.861264	0.0118254	down
Aa06g024470	At05g023380	At5g24780	-0.0292929	-4.16382	-0.00217391	down
Aa07g037750	At05g033930	At5g39610	0.0546624	-1.25082	0	down
Aa08g007390	At05g037020	At5g42380	0.00940171	-0.950983	0.00667264	down
Aa08g007010	At05g037320	At5g42650	0.0137537	-1.04785	0.0174487	down
Aa08g009790	At05g043420	At5g48180	0	-1.05583	0.0198443	down
Aa08g021050	At05g053110	At5g57220	-0.0141201	-0.973809	0.0149854	down
Aa08g026820	At05g058830	At5g62680	0.0279101	-0.858855	0.0245439	down
Aa08g027650	At05g059620	At5g63450	0.176673	-0.967702	0.0130954	down
Aa08g029170	At05g061050	At5g64750	0.0530936	-1.76489	0.0201613	down
Aa08g029870	At05g061760	At5g65380	0.0150806	-1.77241	0.00887636	down
Aa08g031170	At05g063630	At5g67080	0	-0.978918	0.0051362	down
Aa08g030880	At05g063900	At5g67340	-0.0344569	-0.951122	0.0237753	down

## Sheet: EDFig.9d
Source Data Extended Data Fig. 9
Source Data Extended Data Fig. 9d | GO term enrichment of convergent , conserved and other CG hypo-DMR associated genes in Asu against Aar
convergent
GO biological process complete	bgitem	queryitem	expected	Fold Enrichment	+/-	P value
multicellular organism development	2459	465	242.03	1.92	+	1.11e-33
reproduction	1742	359	171.46	2.09	+	3.43e-31
phosphorylation	1191	266	117.23	2.27	+	9.81e-27
system development	1869	352	183.96	1.91	+	5.2e-24
transmembrane transport	855	186	d	2.21	+	1.36e-16
seed development	726	150	71.46	2.1	+	2.76e-11
ion transport	666	137	65.55	2.09	+	4.78e-10
defense response to other organism	805	155	79.23	1.96	+	1.62e-09
tissue development	613	127	60.34	2.1	+	2.54e-09
cell growth	385	90	37.89	2.38	+	3.08e-08
shoot system development	729	139	71.75	1.94	+	3.8e-08
meiotic cell cycle	170	44	16.73	2.63	+	0.000527
mitotic cell cycle	244	54	24.02	2.25	+	0.00174
conserved
PANTHER GO-Slim Biological Process	bgitem	queryitem	expected	Fold Enrichment	+/-	P value
transmembrane transport	855	201	92.93	2.16	+	5.44e-17
phosphorylation	1191	235	129.46	1.82	+	2.36e-12
nitrogen compound transport	845	181	91.85	1.97	+	1.28e-11
system development	1869	327	203.15	1.61	+	1.39e-11
ion transport	666	144	72.39	1.99	+	5.65e-09
pollen development	346	82	37.61	2.18	+	9.67e-06
intracellular protein transport	550	113	59.78	1.89	+	1.82e-05
tissue development	613	122	66.63	1.83	+	2.28e-05
seed development	726	136	78.91	1.72	+	7.64e-05
cellular carbohydrate metabolic process	383	83	41.63	1.99	+	0.000281
other
PANTHER GO-Slim Biological Process	bgitem	queryitem	expected	Fold Enrichment	+/-	P value
nucleotide phosphorylation	65	28	8.93	3.14	+	0.00829
ATP metabolic process	143	44	19.65	2.24	+	0.0372
protein folding	181	52	24.87	2.09	+	0.0305
cellular nitrogen compound catabolic process	188	54	25.83	2.09	+	0.0186
organic cyclic compound catabolic process	211	58	28.99	2	+	0.0338
response to cadmium ion	313	86	43	2	+	0.000201
RNA modification	282	75	38.74	1.94	+	0.0047
cytoskeleton organization	283	75	38.88	1.93	+	0.00494
carbohydrate derivative biosynthetic process	455	116	62.51	1.86	+	5.19e-05
chromosome organization	500	127	68.69	1.85	+	1.21e-05
reproduction	1742	353	239.33	1.47	+	1.04e-07
DNA repair	315	77	43.28	1.78	+	0.0441
