# Supplementary material for: Concerted genomic and epigenomic changes accompany stabilization of Arabidopsis allopolyploids
Source: Nat Ecol Evol. 2021 Aug 19;5(10):1382–93. doi: 10.1038/s41559-021-01523-y (PMC8484014; doi:10.1038/s41559-021-01523-y)
Supplement: Source Data Extended Data Fig. 10 — Statistical source data. [file 41559_2021_1523_MOESM19_ESM.xlsx]

## Sheet: EDFig.10
Source Data Extended Data Fig. 10
Source Data Extended Data Fig. 10 | PDS5B, SMC6B, SMC1, SMC5, SMC6A expression (TPM) in A. arenosa (Aar), F1, resynthesized allotetraploids (Allo733 and Allo738), and natural A. suecica (Asu)
gene_id	Aar/Ath-1	Aar/Ath-2	Aar/Ath-3	F1-1	F1-2	F1-3	733-1	733-2	733-3	738-1	738-2	738-3	Asu-1	Asu-2	Asu-3
PDS5B
At01g068420	1.84648	3.46017	1.75553	2.08693	1.33347	1.51224	1.74861	2.59371	1.53875	4.00012	3.18091	3.56846	5.28433	3.98558	3.67136
Aa02g025880	0.899677	0.28279	0.567068	1.16678	0.160299	0.538888	1.42251	1.39583	0.932145	3.02501	2.64608	2.68583	7.35272	3.98393	4.16312
SMC6B
At05g057580	1.42573	3.34437	2.01441	0.668891	1.60561	1.91697	0.794047	1.53585	1.18987	1.70627	1.91705	1.81984	1.5715	2.07561	1.06615
Aa08g025460	1.84001	0.183891	0.84266	1.17146	0.701305	0.87418	1.08027	2.58336	2.14263	3.9257	3.9954	3.78394	2.77202	2.91689	2.38285
SMC1
Aa05g023440	9.02905	3.27269	7.00278	8.31255	5.77046	7.21018	11.6649	23.4681	14.5535	13.1942	11.4516	12.2152	18.0984	13.352	11.9797
At03g047430	4.52863	6.79293	4.02719	6.60171	5.54111	4.84798	5.5331	8.77529	4.90769	5.87217	5.22083	5.63502	7.66504	7.9476	6.72221
SMC5
Aa06g015490	2.3251	0.540846	NA	3.83595	1.46007	2.96961	3.35033	8.40516	6.57885	6.37246	4.65948	7.85912	2.76204	3.15408	1.71049
At05g014720	2.163	2.34456	NA	4.06894	13.5126	12.9293	3.44296	9.77616	9.16867	5.38456	5.1986	4.28669	9.99476	10.1812	14.624
SMC6A
Aa06g007360	0.062341	0	0	0.196575	0	0	0	0.131462	0	0.730434	0.743508	0.568001	0.148964	0.393615	0.433299
At05g006910	0.49388	0.901781	0.556951	0	0.799322	0.2528	0	0.052328	0.24232	0.731014	0.546703	0.473562	0.11882	0.090792	0.167719
	Aa02g025880	groups		Pairwise comparisons using t tests with pooled SD							At01g068420	groups		Pairwise comparisons using t tests with pooled SD
Asu	5.16659	a			733	738	Asu	F1		Asu	4.31376	a			733	738	Asu	F1
738	2.78564	ab		738	0.63606	-	-	-		738	3.58316	ab		738	0.148	-	-	-
733	1.25016	b		Asu	0.00338	0.08962	-	-		Aar/Ath	2.35406	ab		Asu	0.0166	1	-	-
F1	0.62199	b		F1	1	0.14818	0.00105	-		733	1.96036	b		F1	1	0.0561	0.0069	-
Aar/Ath	0.583178	b		Aar/Ath	1	0.13541	0.00098	1		F1	1.64421	b		Aar/Ath	1	0.5014	0.0527	1
	Aa08g025460	groups		Pairwise comparisons using t tests with pooled SD							At05g057580	groups		Pairwise comparisons using t tests with pooled SD
738	3.90168	a			733	738	Asu	F1		Aar/Ath	2.2615	a			733	738	Asu	F1
Asu	2.69059	ab		738	0.01156	-	-	-		738	1.81439	a		738	1	-	-	-
733	1.93542	bc		Asu	1	0.19886	-	-		Asu	1.57109	a		Asu	1	1	-	-
Aar/Ath	0.95552	c		F1	0.42052	0.00046	0.02304	-		F1	1.39716	a		F1	1	1	1	-
F1	0.915647	c		Aar/Ath	0.49098	0.00052	0.02668	1		733	1.17325	a		Aar/Ath	0.5	1	1	1
	Aa05g023440	groups		Pairwise comparisons using t tests with pooled SD							At03g047430	groups		Pairwise comparisons using t tests with pooled SD
733	16.5622	a			733	738	Asu	F1		As	7.44495	a			733	738	Asu	F1
Asu	14.4767	ab		738	1	-	-	-		733	6.40536	a		738	1	-	-	-
738	12.287	ab		Asu	1	1	-	-		F1	5.6636	a		Asu	1	0.96	-	-
F1	7.09773	ab		F1	0.071	0.942	0.252	-		738	5.57601	a		F1	1	1	1	-
Aar/Ath	6.43484	b		Aar/Ath	0.048	0.636	0.168	1		Aar/Ath	5.11625	a		Aar/Ath	1	1	0.45	1
	Aa06g015490	groups		Pairwise comparisons using t tests with pooled SD							At05g014720	groups		Pairwise comparisons using t tests with pooled SD
738	6.29702	a			733	738	Asu	F1		Asu	11.6	a			733	738	Asu	F1
733	6.11145	a		738	1	-	-	-		F1	10.1703	a		738	1	-	-	-
F1	2.75521	a		Asu	0.249	0.198	-	-		733	7.4626	a		As	1	0.34	-	-
As	2.54221	a		F1	0.324	0.258	1	-		738	4.95662	a		F1	1	0.81	1	-
Aar/Ath	1.43297	a		Aar/Ath	0.117	0.096	1	1		Aar/Ath	2.25378	a		Aar/Ath	1	1	0.12	0.26
	Aa06g007360	groups		Pairwise comparisons using t tests with pooled SD							Aa06g007360	groups		Pairwise comparisons using t tests with pooled SD
738	0.680648	a			733	738	Asu	F1		738	0.680648	a			733	738	Asu	F1
As	0.325293	b		738	0.00019	-	-	-		Asu	0.325293	b		738	0.24	-	-	-
F1	0.065525	bc		Asu	0.07469	0.01775	-	-		F1	0.065525	bc		Asu	1	0.31	-	-
733	0.0438207	bc		F1	1	0.00026	0.1156	-		733	0.0438207	bc		F1	1	1	1	-
Aar/Ath	0.0207803	c		Aar/Ath	1	0.00014	0.04726	1		Aar/Ath	0.0207803	c		Aar/Ath	0.13	1	0.17	1
